# Supplementary material for: Evolutionary dynamics of the kinetochore network in eukaryotes as revealed by comparative genomics
Source: EMBO Rep. 2017 Jun 22;18(9):1559–71. doi: 10.15252/embr.201744102 (PMC5579357; doi:10.15252/embr.201744102)
Supplement: Supplementary file 3 — Dataset EV1 [file EMBR-18-1559-s003.zip]

Archive with 92 entries (91 files):
- kinetochore_orthologs_FASTAs/
- kinetochore_orthologs_FASTAs/Apc1.fa
- kinetochore_orthologs_FASTAs/Apc10.fa
- kinetochore_orthologs_FASTAs/Apc11.fa
- kinetochore_orthologs_FASTAs/Apc12.fa
- kinetochore_orthologs_FASTAs/Apc13.fa
- kinetochore_orthologs_FASTAs/Apc15.fa
- kinetochore_orthologs_FASTAs/Apc16.fa
- kinetochore_orthologs_FASTAs/Apc2.fa
- kinetochore_orthologs_FASTAs/Apc3.fa
- kinetochore_orthologs_FASTAs/Apc4.fa
- kinetochore_orthologs_FASTAs/Apc5.fa
- kinetochore_orthologs_FASTAs/Apc6.fa
- kinetochore_orthologs_FASTAs/Apc7.fa
- kinetochore_orthologs_FASTAs/Apc8.fa
- kinetochore_orthologs_FASTAs/Apc9.fa
- kinetochore_orthologs_FASTAs/ARHGEF17.fa
- kinetochore_orthologs_FASTAs/Ask1.fa
- kinetochore_orthologs_FASTAs/Astrin.fa
- kinetochore_orthologs_FASTAs/Aurora.fa
- kinetochore_orthologs_FASTAs/Borealin.fa
- kinetochore_orthologs_FASTAs/Bub3.fa
- kinetochore_orthologs_FASTAs/BugZ.fa
- kinetochore_orthologs_FASTAs/Cdc20.fa
- kinetochore_orthologs_FASTAs/Cdh1.fa
- kinetochore_orthologs_FASTAs/CenpA.fa
- kinetochore_orthologs_FASTAs/CenpC.fa
- kinetochore_orthologs_FASTAs/CenpE.fa
- kinetochore_orthologs_FASTAs/CenpF.fa
- kinetochore_orthologs_FASTAs/CenpH.fa
- kinetochore_orthologs_FASTAs/CenpI.fa
- kinetochore_orthologs_FASTAs/CenpK.fa
- kinetochore_orthologs_FASTAs/CenpL.fa
- kinetochore_orthologs_FASTAs/CenpM.fa
- kinetochore_orthologs_FASTAs/CenpN.fa
- kinetochore_orthologs_FASTAs/CenpO.fa
- kinetochore_orthologs_FASTAs/CenpP.fa
- kinetochore_orthologs_FASTAs/CenpQ.fa
- kinetochore_orthologs_FASTAs/CenpR.fa
- kinetochore_orthologs_FASTAs/CenpS.fa
- kinetochore_orthologs_FASTAs/CenpT.fa
- kinetochore_orthologs_FASTAs/CenpU.fa
- kinetochore_orthologs_FASTAs/CenpW.fa
- kinetochore_orthologs_FASTAs/CenpX.fa
- kinetochore_orthologs_FASTAs/Cep3.fa
- kinetochore_orthologs_FASTAs/Cep57.fa
- kinetochore_orthologs_FASTAs/Ctf13.fa
- kinetochore_orthologs_FASTAs/Dad1.fa
- kinetochore_orthologs_FASTAs/Dad2.fa
- kinetochore_orthologs_FASTAs/Dad3.fa
- kinetochore_orthologs_FASTAs/Dad4.fa
- kinetochore_orthologs_FASTAs/Dam1.fa
- kinetochore_orthologs_FASTAs/Dsn1.fa
- kinetochore_orthologs_FASTAs/Duo1.fa
- kinetochore_orthologs_FASTAs/HORMAD.fa
- kinetochore_orthologs_FASTAs/Hsk3.fa
- kinetochore_orthologs_FASTAs/Incenp.fa
- kinetochore_orthologs_FASTAs/Knl1.fa
- kinetochore_orthologs_FASTAs/Mad1.fa
- kinetochore_orthologs_FASTAs/Mad2.fa
- kinetochore_orthologs_FASTAs/MadBub.fa
- kinetochore_orthologs_FASTAs/Mis12.fa
- kinetochore_orthologs_FASTAs/Mps1.fa
- kinetochore_orthologs_FASTAs/NAG.fa
- kinetochore_orthologs_FASTAs/Ndc10.fa
- kinetochore_orthologs_FASTAs/Ndc80.fa
- kinetochore_orthologs_FASTAs/Nnf1.fa
- kinetochore_orthologs_FASTAs/Nsl1.fa
- kinetochore_orthologs_FASTAs/Nuf2.fa
- kinetochore_orthologs_FASTAs/Nup107.fa
- kinetochore_orthologs_FASTAs/Nup133.fa
- kinetochore_orthologs_FASTAs/Nup160.fa
- kinetochore_orthologs_FASTAs/p31comet.fa
- kinetochore_orthologs_FASTAs/Plk.fa
- kinetochore_orthologs_FASTAs/RINT1.fa
- kinetochore_orthologs_FASTAs/Rod.fa
- kinetochore_orthologs_FASTAs/Sgo.fa
- kinetochore_orthologs_FASTAs/Ska1.fa
- kinetochore_orthologs_FASTAs/Ska2.fa
- kinetochore_orthologs_FASTAs/Ska3.fa
- kinetochore_orthologs_FASTAs/SKAP.fa
- kinetochore_orthologs_FASTAs/Skp1.fa
- kinetochore_orthologs_FASTAs/Spc19.fa
- kinetochore_orthologs_FASTAs/Spc24.fa
- kinetochore_orthologs_FASTAs/Spc25.fa
- kinetochore_orthologs_FASTAs/Spc34.fa
- kinetochore_orthologs_FASTAs/Spindly.fa
- kinetochore_orthologs_FASTAs/Survivin.fa
- kinetochore_orthologs_FASTAs/TRIP13.fa
- kinetochore_orthologs_FASTAs/ZW10.fa
- kinetochore_orthologs_FASTAs/Zwilch.fa
- kinetochore_orthologs_FASTAs/Zwint-1.fa
