# Supplementary material for: Evolutionary dynamics of the kinetochore network in eukaryotes as revealed by comparative genomics
Source: EMBO Rep. 2017 Jun 22;18(9):1559–71. doi: 10.15252/embr.201744102 (PMC5579357; doi:10.15252/embr.201744102)
Supplement: Supplementary file 3 — Dataset EV1 [file EMBR-18-1559-s003.zip › kinetochore_orthologs_FASTAs/Apc1.fa]

>Homo_sapiens_HSAP017770_ANAPC1_Apc1
MSNFYEERTTMIAARDLQEFVPFGRDHCKHHPNALNLQLRQLQPASELWSSDGAAGLVGS
LQEVTIHEKQKESWQLRKGVSEIGEDVDYDEELYVAGNMVIWSKGSKSQALAVYKAFTVD
SPVQQALWCDFIISQDKSEKAYSSNEVEKCICILQSSCINMHSIEGKDYIASLPFQVANV
WPTKYGLLFERSASSHEVPPGSPREPLPTMFSMLHPLDEITPLVCKSGSLFGSSRVQYVV
DHAMKIVFLNTDPSIVMTYDAVQNVHSVWTLRRVKSEEENVVLKFSEQGGTPQNVATSSS
LTAHLRSLSKGDSPVTSPFQNYSSIHSQSRSTSSPSLHSRSPSISNMAALSRAHSPALGV
HSFSGVQRFNISSHNQSPKRHSISHSPNSNSNGSFLAPETEPIVPELCIDHLWTETITNI
REKNSQASKVFITSDLCGQKFLCFLVESQLQLRCVKFQESNDKTQLIFGSVTNIPAKDAA
PVEKIDTMLVLEGSGNLVLYTGVVRVGKVFIPGLPAPSLTMSNTMPRPSTPLDGVSTPKP
LSKLLGSLDEVVLLSPVPELRDSSKLHDSLYNEDCTFQQLGTYIHSIRDPVHNRVTLELS
NGSMVRITIPEIATSELVQTCLQAIKFILPKEIAVQMLVKWYNVHSAPGGPSYHSEWNLF
VTCLMNMMGYNTDRLAWTRNFDFEGSLSPVIAPKKARPSETGSDDDWEYLLNSDYHQNVE
SHLLNRSLCLSPSEASQMKDEDFSQNLSLDSSTLLFTHIPAIFFVLHLVYEELKLNTLMG
EGICSLVELLVQLARDLKLGPYVDHYYRDYPTLVRTTGQVCTIDPGQTGFMHHPSFFTSE
PPSIYQWVSSCLKGEGMPPYPYLPGICERSRLVVLSIALYILGDESLVSDESSQYLTRIT
IAPQKLQVEQEENRFSFRHSTSVSSLAERLVVWMTNVGFTLRDLETLPFGIALPIRDAIY
HCREQPASDWPEAVCLLIGRQDLSKQACEGNLPKGKSVLSSDVPSGTETEEEDDGMNDMN
HEVMSLIWSEDLRVQDVRRLLQSAHPVRVNVVQYPELSDHEFIEEKENRLLQLCQRTMAL
PVGRGMFTLFSYHPVPTEPLPIPKLNLTGRAPPRNTTVDLNSGNIDVPPNMTSWASFHNG
VAAGLKIAPASQIDSAWIVYNKPKHAELANEYAGFLMALGLNGHLTKLATLNIHDYLTKG
HEMTSIGLLLGVSAAKLGTMDMSITRLLSIHIPALLPPTSTELDVPHNVQVAAVVGIGLV
YQGTAHRHTAEVLLAEIGRPPGPEMEYCTDRESYSLAAGLALGMVCLGHGSNLIGMSDLN
VPEQLYQYMVGGHRRFQTGMHREKHKSPSYQIKEGDTINVDVTCPGATLALAMIYLKTNN
RSIADWLRAPDTMYLLDFVKPEFLLLRTLARCLILWDDILPNSKWVDSNVPQIIRENSIS
LSEIELPCSEDLNLETLSQAHVYIIAGACLSLGFRFAGSENLSAFNCLHKFAKDFMTYLS
APNASVTGPHNLETCLSVVLLSLAMVMAGSGNLKVLQLCRFLHMKTGGEMNYGFHLAHHM
ALGLLFLGGGRYSLSTSNSSIAALLCALYPHFPAHSTDNRYHLQALRHLYVLAAEPRLLV
PVDVDTNTPCYALLEVTYKGTQWYEQTKEELMAPTLLPELHLLKQIKVKGPRYWELLIDL
SKGTQHLKSILSKDGVLYVKLRAGQLSYKEDPMGWQSLLAQTVANRNSEARAFKPETISA
FTSDPALLSFAEYFCKPTVNMGQKQEILDLFSSVLYECVTQETPEMLPAYIAMDQAIRRL
GRREMSETSELWQIKLVLEFFSSRSHQERLQNHPKRGLFMNSEFLPVVKCTIDNTLDQWL
QVGGDMCVHAYLSGQPLEESQLSMLACFLVYHSVPAPQHLPPIGLEGSTSFAELLFKFKQ
LKMPVRALLRLAPLLLGNPQPMVM
>Mus_musculus_MMUS001458_Anapc1_Apc1
MSNFSEERATMIAAGDLQEFVPFGRDHCKHHPNALNLQLRQLQPASELWSSDGAAGLVGS
LQEVTIHEKQKESWQLRKGVSEIGDAADYDEELYVAGNMVIWSKGSKSQALAVYKAFTVD
STVQQALWCDFIISQDKSEKIYKSHELEKCICILQSSCMNMHSIDGKDYIASLPFQVANV
WATKYGLLFERCSSSHEVPPSLPREPLPTMFSMLHPLDEITPLVCKSGSLFGSSRVQYVV
DPAVKIVFLNIDPSIVMTYDAVQNVHSVWTLRRVKPEEENAVLKFPEQAGTLQNATTSSS
LTAHLRSLSKGESPVASPFQNYSSIHSQSRSTSSPSLHSRSPSISNMAALSRAHSPALGV
HSFSGAQRFNLSSHSQSPKRHSISHSPSGSFNDSFLAPETEPIVPELCIDHLWTETLPNI
REKNSQASKVFITTDLCGQKFLCFLVEAQLQLRCVKFQESNDKTQLIFGSVTNIHAKDAA
PVEKIHTMLVLEGNGNLVLYTGVVRVGKVFIPGLPAPSLTMSNMMPRPSTPLDGVGTPKP
LSKLLGSMDEVVLLSPVPELRDSSKLNDSLYNEDCTFQQLGTYIHSVRDPVHNRVTLELS
NGSMVRITIPEVATSELVQTCLQAIKFILPKEVAIQVLVKWYNVHSAPGGPSCHSEWSLF
VICLLNMMGYNTDRLAWTRSFDFEGSLSPVIAPKKARPSDTGSDEDWEYLLNSEYHRNVE
SHLLNKSLCLTALEVSNAKDEDFSQNLSLDSSTLLFAHIPAIFFVLHLVYEELKLNTLMG
EGICSLIDLLVQLARDLKLDSYLDHYYRDSPTLVKTTGQVCTIDQGQMGFMHHPPFFTSE
PPSIYQWVSSCLKGEGMPPYPYLPGICERSRLVVLSIALYTLGDESCVSDETCQYLSKVT
STPQKPQAEQEENRFTFRHSASVSVLAERLVVWMASVGFTLRDLETLPFGIALPIRDAIY
HCREQPDSDWSEAVCLLIGRQDLSKQACEGNLPRGKSVLSSEVSSGTEAEEEDDGMNDLN
HEVMSLIWSEDLRVQDVRRLLQSAQPVRVNVVQYPELSDHEFIEEKENRLLQLCQRTMAL
PVGRGMFTLFSYHPVPTEPLPVPKLNLTGRAPPRNTTVDLNSGNIDVPPNMASWASFHNG
VAAGLKIAPASQIDSAWIVYNKPKHAELANEYAGFLMALGLNGHLTKLATLNIHDYLTKG
HEMTSIGLLLGVSAAKLGTMDMSITRLLSIHVPALLPPTSTELDVPHNVQVAAVVGIGLV
YQGTAHRHTAEVLLAEIGRPPGPEMEYCTDRESYSLAAGLALGMVCLGHGSNLIGMSDLN
VPEQLYQYMVGGHRRFQTGMHREKHKSPSYQIKEGDTINVDVTCPGATLALAMIYLKTNN
RSIADWLRAPDTMYLLDFVKPEFLLLRTLARCLILWDDILPNSKWVDSNVPQIIRENSIS
LSEIELPCSEDLNLETLSQAHVYIIAGACLSLGFRFAGSENLSAFSCLHKFAKDFMNYLS
APNASVTGPYNLETCLSVVLLSLAMVMAGSGNLKVLQLCRFLHMKTGGEMNYGFHLAHHM
ALGLLFLGGGRYSLSTSNSSIAALLCALYPHFPAHSTDNRYHLQALRHLYVLAAEPRLLV
PVDVDTNTPCYALIEVTYKGTQWYEQTKEELMAPTLLPELHLLKQMKVKGPRYWELLIDL
SKGEQHLRSILSKDGVLYVKLRAGQLSYKEDPMGWQSLLAQTVANRNSEARAFKPETISS
FTSDPALLSFAEYFCKPTVSMGPKQEILDLFSSILYECVAQETPEMLPAYIAMDQALRSL
KKRDMSDTSDLWQIKLILEFFSSRSHQDRQHTYPKRGLFINSEFLPVVKCTVDATLDQWL
QAGGDVCVHAYLSGQPVEKSQLNMLACFLVYHSVPAPRHLPPMGLEGSTSFAELLYRFRH
LKMPVRALLRLAPVLLGNPQPMVM
>Xenopus_tropicalis_XTRO024063_anapc1_Apc1
MSNIYEEKQTMIAAGDLQEFVPLGRDHSKHHPNALNLQLRQLQPASELWSSDGAAGLVGS
LREVTIHEKNKESWQLRKGVGDPGEDAEYDEELYVAGNVVIWSKGSKIQASTVYKAFTVD
SPVVQALWCDFTIFNDKNDNETDEGKLEKCVCVLQSSCINVHNTDGKDYIAPLPFQVANV
WPTKYGLLFERNSNSTLHEVPQSPPREPLPTIFSMLHPLDEITPLVSRSGGIFGSSRVHY
VSDPTLRIVFTHSDPSIVMTYDTVQGSHTVWALRKVKAEEQNAVLNLEQIGTPQHGMTTS
SLTAHLRSVSKGESPTASPFQNFSSLHSQSRSVSSPSIHSRSHSPSISNMAALSRSHSPA
LGVHSFAGVQRFNFSSNTPSPKRLGASGSPNSTSSDFLSVETEPIVPELCLDHLWTETVA
NIREKNSQATKVFITTDLCGQKFLCFLLESFHQLRLVKFEESNDKSQLIFGSVTNISAKD
AAPVEAIDTMVVLENNGNLVLYTGVVRVGKIFIQGLAAPSLGMSNPMPRPSTPLESISTP
AKPLNKHLAPMDEAGMLSPVPELRDSTRLHESTYLDDCTFHQFGTYIHSVRDPVHNRLTL
EINNGSMVRISIPDIATSELVKKCLQAIKYILPKEIAVQMLVKWYNCHNAPGGPTNHSEW
NMFVTCLMNMMGYNTDKLSWTRNCDFEGSLSPVIAPKKARPSETGSDEDWEYLINSDYHR
NVETHILARALQLDSLDALVAKDDIQNVVSLDSSALLFSHAPAIFYVLHLTYEELKLNTL
MREGIQSLVMLLLQLARDLNLDTYMDFYFRDYPTLVKTTNQTCRIEPTQIGFMNYPSFFT
AEPPSIYHWLSSRLKGEKVTPYPYLPGICERSKLVVLSFALYILGDETAVLHEPRKYLCK
ITAGQRKQQLGDDRRYSLKPTPSVSGLSEKLVVWMTNIGFTLQDLESLPFGVALPIRHAI
YQCRQQPASDWAQGVCILIGRQDLSKQACDGNLPKAKPSAGPVPSPEVPPAADAEEEDDG
MNDLNQEVMSLIWSEDLRVQEVRRLLQSSHPVRVNVVQMPEVSDHEFIEEKENRLLQLSQ
RTMALPVGRGMFTLFSYHPVPTEPLPIPKLNLTGRAPPRNTTVDLNSGNIDVPPNMACWA
NFHNGVAAGLKIAPASQIDSAWIVYNKPKNAELANEYAGFLMALGLNGHLTKLATLNIHD
YLTKGHEMTSIGLLLGVSAAKLGTMDISITRLLSIHIPALLPPTSTELDVPHNVQVAAVI
GIGLVYQGTAHRHIAEVLLAEIGRPPGPEMEYCTDRESYSLAAGLALGMVCLGHGSNLIG
MSDLNVPEQLYQYMVGGHKRSHVGVSREKHKSPSYQIKEGDTINVDVTCPGATLALAMIY
LKTNNRSIADWLRAPDTMYLLDFVKPEFLLLRTLARCLILWDDILPNAQWVNSNVPQIIT
DNSISLNATEQPSSEDLNLETLAQAHVYIIAGACLALGFRFAGTANLSAFNCLCKFAKDF
ECLSAQAAGITGHYNLETCLSVVLLSLSMVMAGSGNLKVLQLCRFMHKKTGGEMNYGFHL
AHHMALGLLFLGGGRYSLSTSNSSIAALLCALYPHFPVHSTDNRYHLQALRHLYVLASEP
RLLVPVDVDTNLPCYVLLEVTYKGTQWYEETTEELMAPTLLPEFHLLRQIKVKGPRYWEI
VIDLRKGTEHLKSILSKDGVLYVKLRAGQLSYKEDPMGWRSLLAQAVTRRNSEVLTFKPE
AISAFTSDPALLSFADYFCKSTTDMGQKQDILDLFSSILYECVTQENPEMLPAYIAIDQA
VRRLERRETTETFELWQIKLVLEFFSSAGLQERMKKNSNRGLFMNSEFLPIMKCTIDNTL
DQWLQANGDVALHSYLAAQAVEDSQLSMLACFLVYHSVPEPKQLSEGGLQGSESFSELLL
KFKDLKMPVRALLRLAPILLGNPQSMVL
>Takifugu_rubripes_TRUB012042_LOC101075221_Apc1
MSEVVYEETATMIAAGELQSFVPFGREHCRNHPNAFNLQLRELQPASELWSSDGAAGLVG
SLQEVSLQEKEGESWQLRKGCTGAGEEDVEFEEELYTAGTVVVWSQGSRNQASNVYKAFT
VDSPVQQALWCDFAVPQAKKNEEEVEKTVCIVQSACINVHTMTGKDFIPPLPFPVSKVWV
TKFGLLLERKNTATEAQFCPPGEPLPTIFSMLHPLDEIAPVVCKPGGHFEGSRVQYASDA
AMTIVFSCCQPSLVVSYDTVQAIHSVWVLRKVTCTVGTTPPLHCSPLHSHQSRMTPSSPG
YHSRIHSPLSNMAALSRAHSPGMAAPSFSSTSRFNASFHSPHPRGQNSVLPSPNSTINET
MLVPEMAPIIPDLCMEQVWSETVTAGCCRELNSQASKVFLTSDFCENRYLCFLVESHQHL
RCVKFIESNDTSQFIFASVTTIPAKDAEPLQTIDAMLILEACGSLVLYTGITRVSKVFVS
GLFSSNFSLPNHLSHPNAPVDNVSTPANAGSRHLQRLDEAAMPSPVSELRGLNVKHHEAS
FLEDYTFQQASPCIRALRDPVSNRVTLELSSGVMLRISIPEIATSELVRKCLQAIRFILP
KDAAMKVLVKWYNIYNAPGGPSAHAEWNQFVTCFMTLMGYNTERLTWTRNLHFKLPLSPV
IAAKKARPSDGGSDEVCHEHLILYLDVIVSSKLTRSLRRLAQMSAPTSSSLKLDSSAPLF
PHIPGLFYVLHLLYQELQLNELQRETAASLVCLLQQLARDLQLEEYVDLYWRDYPSLIIG
CNETCIIDQTLFAQMQRLSFLRTEPPCVLSWLSNCLRGDNMEPFPYLPGICWRTRLLVLS
YALYITGDENATSTDISKYLAKVSAGQKSRTSDVLYKRPSNLKICSGNLAEQLVVWLTSE
GFTLKDLESVPFGVALPIREAIYRCREQPCPDWSEDVCLLIGRQDLTKQAHKMTLAKSKS
SVGSGVPLEPPATTEPDEEEDGMSDIIQAVTGLIWSHDLRVQEVRRLLQSSRPVRVNVVQ
LPEVSDHEYIEEKENKLLQLCQRTMALPVGRGFFTLFSYQPVPTDPLPLPKLNLTGRAPP
RNTTVDLNSGNIDVPPNMTSWASFHNGVAAGLKIAPASQVDSAWIAYNKPKSPELANEYA
GFLMALGLNGHLTKLATLNIHDYLTKGHEMTSIGLLLGVSSAKLGTMDMSITRLLSIHIP
ALLPPTSTELDVPHNVQVAAVIGIGLVYQGTGHRHNAEVLLSEIGRPPGPEMEYCTDRES
YSLAAGLALGMVCLGHGSNLIGMTDLNVPEQLYQYMVGGHRRAQAGASRERHKSPSYQIK
EGDTINVDVTCPGATLALAMIYLKTNNSAIADWLKPPDTWFLLDFIKPEFLLLRTLARSI
IMWDEILPNAEWVKSNMPQIIRESVDPLEDINVETMTQVQDYITAGACLALGLRFAGSAN
SDAFDCLYEFARTFMKNMFFASTPAVTGYYNLQTGLSMILLAMSMVMSGTGNLKVLQLCR
FLHKRTGGEMNYGFHMAHHMALGLLFLGGGRYTLSTSNSAIAALLCALYPHFPAHSTDNR
YHLQALRHLAVLAAEPRLLVPVDVDNLKPCYALLEVTYKKTRWYDETTIELMAPTLLPEL
HLLKRVKVKGPRYWELSVDLSKDTQHLKSILSRDGVLYVKLRAGQLPYKDDPQGWKSLLA
STVNQRNSGVQAFKPEAISTFTSEPALISFAKFFCKTSEDNNFRADSLLLFSAMLYECVT
QECPEMLPTYIAIEQAVRAVSRGDLLQTFPLWQLRLVVELWNSRVMRGPAKHHDALLTSE
FLPVMKNMVDVALDTWLKGNSSVLRSYLRGEALPKSALSTMLACFLVYRSIPCLRHTHIQ
LEGCRSLGDLLSRSSQMGVPVRDLLRLAPVLLGHAQAIILEERTRI
>Danio_rerio_DRER018642_anapc1_Apc1
MSHVYEERATMIAAGELQSFVPFGREHCKNHPNAVNLQLRQLQPASELWSSDGAAGLVGS
LQEVTLQERDKERWQLRKGTAPDDVEYDEELYVAGNMVIWSRGSKNQASCVYKAFTVDSP
VQQALWCNFTVPQAKKDVKDVVEQTVCIVQSTCVNVHSMSGKDFISPLPFQVSALWPTKF
GLLLERKNITVDGHMSPISREPLPTLFSMLHPLDEIAPVVCKSTGLFETRLQYVSDSALR
VVFTCLKPSIIMTYDTQQCTHTVWNLRKVTSEEQNTVLKFPDQSGPAHTPNAAPSFLSTH
LRNVNRLDSPASPLHCHALHNQSRIPASPALHSRVHSPSISNMAALSRAHSPGIAVPSFS
GNQRFNMSCHTPSSRGHSILASPNSTLNDTLLPEMEPILPDLCIEQLWTETSAISREKGC
QASKVFITSDLCENRYLCFLVESHQQLRCVKFLESNETSQLIFATVSTIAAKDAAPLEDI
HTMLVLEANGSLVLYTGVTRVSKVFVPGLLSPTFSVPNQPPILSTPLENISTPARATVQH
MSRLEEVGMPSPVLEMRSSLQHNESSWLEESPFQQTAPRIQTLRDPVCNRVTLELSSGSM
LRITIPEVATSELVKRCLQAIRFILPKDTAMKVLVKWYNSYNAPGGPSMHLEWNLFVTCL
MTMMGYNTERLTWTRNLHFEVPLSPVIAAKKARPADTGSDEDWLYLRCSDYHWQVSMRPA
VSVQGLEMLFPPAGVDDQESALGLESSALLFPHIPLLFYVLHLLYEDLKLDELQRSGARA
LVGLLQQLARDLQLEDFIDLYWRDFPSFIKTFKEACVIDQAQMELMTWPVFLNGEAPCVF
NWISRCLRGQDVAPFPYLPGICERTKLLVLSYALYVVGDEDACSTNMLKYLCRLSAGQKK
NASDPFLRRQSSVKPISSSGCLAEKLVLWLTSAGFTLKDLETVPFGVALPIRDAIYQCRE
HPCSDWSEEVCALIGRQDLTRQAHKVTLANRKSTVGLNVMLEPPVSSEADEEEDGMTDLH
PEVTALIWSQDLRVQEVRRLLQSSRPVRVNVPHLPEISDHEYIEEKENKLLQLCQRTMSL
PVGRGLFTLFSYHPVPTEPLPVPKLNLTGRAPPRNTMVDLNSGNIDVPPNMTSWPSFHNG
VAAGLKIAPASQVESAWIAYNKPKSAELANEYAGFLMALGLNGHLTKLATLNIHDYLTKG
HEMTSIGLLLGVSAAKLGTMDMSITRLLSIHIPALLPPTSTELDVPHSVQVAAVVGIGLV
YQGTGHRHNAEVLLAEIGRPPGPEMEYCTDRESYSLAAGLALGMVCLGHGSNLIGMSDLN
VPEQLYQYMVGGHRRTHAGINREKHKSPSYQIKEGDTINVDVTCPGATLALAMIYLKTNN
RSVADWLKAPDTMFLLDFIKPEFLLLRTLARCLIMWDEIFPNADWVTSNVPQIIQENIGN
QDQTPVSEDLNMETLVQAHDYIIAGGCLAVGFRFAGSANSDAFDCLYKFAKNFMQCLTTS
TATVTGQYNLQTCLSMVLLAVSMVMSGSGNLKVLQLCRFLHKRTFGEMNYGFHMAHHMAL
GLLFLGGGRYTLSTSNSAIAALLCALYPHFPAHSTDNRYHLQALRHLAVLAAEPRLLVPV
DVDSLKPCYALLDVTYKETQWYEETTVELMAPTMLPELHLLKRIKVKGPRYWELNIDISK
GTQHLQSILSRDGVLYVKLRAGQLPYKDDPQGWKSLLAPNLNNRSAEVRTFKPEAISTFT
SDAALVSFAEHFCRASENMKHRQETVALLSAILYECVTQENPEMLPTYISIEQAVRTLER
ADLSETFSLWQLKLVLELCESRLARALLLSSEFLPIMKSSADRALDHWLCDNSNVLKEYL
RRQTMNGDTDVNMLACFLVYHSIPSLKNMLASDLEGCSSFPELLLKSSQLGVPIRALLRL
SPLLLQNHDSGV
>Ciona_intestinalis_CINT002871_LOC100176293_Apc1
MSAMIVALEPKEFIPCGQTACVNHPGVICLHFNQSQEVGTSLLGTLSQVTLDDKPKGTDS
WKLRVYKNVEEELYLSGHTVVWSRGQTVLKTFTVDSLVKQVAWGSFSVSGEDPCQFDLPQ
SKPGTYPSVDGVAMVTDDAVHVFTDDGDNFVTALPFKVRDSWNFKFGLLFERKREMMEKN
KANMSSFQTSLLENDLTTIFCLQHPLREFSPVITKTQGSVRYMNRPHDSIVFCEEDFILT
CDKRHGLHTVWRARAVSANDINLLQSSRVPTQNQMGSVCHMSMSSPGLSPFRGSFRGSPG
YHGNSHGGIPQSGMNKTPHTNRNPSLAHLSYTPHSSRAFSPSATGSLMYQNHTFSPLRHS
PHLTRSPCTPVSHESLCLNNSVYETAEPLQPEICLDHMWTETVTCTREGLSVGCATKVFL
IRDVCDQSYLAYHLDSQSQLRVVRYSHSNNLTHLIFGAVESIQARDAAPLKDLRMHAVLD
LSGSLVLYTGITKVVKVNLSGLPMSSLGLSHGLRNTASVPATPQPISTPAHPSRPTSAMA
TMEDVGMLSPVPELDYTGNDISILTGDEFAFSTSGFSSRLVGLPHVVGSTLILEVAGGNN
YRAEVPQLCSSELVNMCMRALQFVLPNDTYLSYVTKWYTFRHAPGALNGRHVEWSLFVDC
LQEFLGYVGMSRWQMRQSAIQDSMEFDVSSSPVVAAKKSRHSDLLDPKVLKI
>Ciona_intestinalis_CINT003043_LOC100178127_Apc1
MVTLGKGNGMAELSDLSMSDRLYHLMTGRHKRNRVTRASHDGSPGHSNATSQILEGDRIN
MEVTGPGATMALALMFLKTNNETVSEWFLAPETISLLETIKPHHLLLRTLTRSLILWDQI
DPSKEWVDGHIPQVILTHLHNSETQQNSHQGETEVDEQTILQCHASIITGACLSIGLRFA
GSQEKAAFDTLMHYVNFFLSLWKRPGSTMPTHPLEVIGRRLFFTCLSSCLIALCMVVAGS
GNLKAMQICRYLHYSVEGEVNYGTQMATHMALGFLFLGKCRYTLGTSNKAIAALLVAIYP
SFPSKTTDNRYHLQALRHMYVLAAEKRMLVPIDVVTQRPCYARMTFKYSHCDFDTDVIAP
CMIPELHVMKSILVNDNRHLPLEINAHKHPEKLKQILEDGLFVQLAPGCLPYIQDPKGDC
SFYSSTNLLEKPLSNTLPNLLYQICCVPENKEKTSRILSLLREHRNQDKTFFIYLSLLQI
CCHLEGSESIEPLSTWQLRLAMDFIKSRRSSTLNTTIDTISSKVENIFTNFLSEKRSLIE
TILLQKRSHGRYPTRSQVTFDQSHISACTHAELHALASYLIYNSINCPLVGTSTISSPMK
RKHKKNNDLTNELVKLKQFGDYSVSVNSAVQLFYSTTTQ
>Ciona_intestinalis_CINT013724_LOC100184866_Apc1
LSMHLHSFTSIRKCENSVDNSYGPIDRIALSTSIYATSTRFFNADWDYLCKSKYNMFVEN
VDDESQNVDDSIVYQGNSNNLSNYRRHSLDSSLAGDSAQATNQLLTSVFSALHLVYEEQK
LNTLTWPNVEKMSSFLFRLASDLNLPKYCYCYAIDYPLLMKRYFSSKMHISADIGDCELR
GSGCSVDIDPHIYSNLHQLLKGKSLQCPFPYIPNVTVKTERILKIYNCLFTDDMTPATVV
FTPLVKTNFNVSQSGDCTNSGKNILKVPEKSPEERVLSYMISMGIDSDELMSWPSGVSLP
IQTILKKSSENPDLSLPSAAFQLLGRADLVSQLQPEAGNWKTAKLCPSTDPMRYTWTDAA
SSDENDEIYDLLREEKEEEELKEERSGPDSSDDNVTRLLFPSDHRMADAHHLLESCEPVK
ICIVQEPGMDDRDFIEQKQARLLQLLHRSAAQCVGRGMLTYRTQSPSAVQPLKVPLLNLH
GKDLSNSTVSITGSTTFEIPAGLTDWPYFHNGVAAALAVQPDKNSQSWVHLNTASTDDDA
NSSNKDPSFEHAGALLGFGLNHHLKELQTLNVHKYLQKTHETTTVGLLLGLATDKCGSCD
LSTMRILSVHISALLPPTSTQLPIPCRVQAAAVTAVGFLYLSSTQRLVAEVMLREIDRTP
SSETEATFERECYALSAGFALGMVTLGKGNGMAELSDLSMSDRLYHLMTGRHKRNRVTRA
>Branchiostoma_floridae_BFLO050463_Apc1
MQRDVHKIIISASEPQEFVPYGREYTSCHPDGFSPPSPTRTLDGTSMREHGVPIKSFSEV
SMADTPKKESWSLQAGGEGEVCDEELYTRGNTVVWSRGGQSATRMVIRSFTVPSPVQEAL
WCRFEFSRKEANKPVKKSGLGKTLFFVETSCVNIYTKEGEEYIAPLQFQAQHTWSTKYGL
LFERSISEAEITSPKRGSEALPKLFSMCHPLDELCPVVCKYGGPLGVGKLSYVNDPMQHV
VFTSADPSLVMTYDTVLGVHSVWTLRTARNEVTHYGDTSTIPSMPSSHHVTTPLAGLSSS
TQSRLSLSQSPSLSPAYRTYSRPSTPGLSSRSHSPAVLSHMATLSRCQSPAPNNSSSSKS
LSYSISSPWVSRSPANMARTPASSCSFASPGRTFESYLEMPTPLTPEVCMDHVWTETMTA
KRDGVQGQASKAFLMSDVCGQKFLCYLIGKKHELRCVKFEPSNDNRQLIFGAITKISARD
AIALQNVELLVLTADMQVKSLTPSIHSRVGKVYLASLSSSHGLSLSTSLPRAGTPLDSPV
PGTSSRAPSAMNIHEEVVLLSPVPELGNSSKLQGSTFSDDFSFHTGIHINHVRDPVANRF
TLELNNGKLCSTSIPEMATSPLVKACLAALRTQLPKDIAVQLFVKWYTTHNAPGSPSQSE
WSLFVSCLLSMMGYNTGRLSLTNPNLRLNSSMSPVIAAKKARSSEQGSNEDWDYLLSSTY
HHSLSPRVRDALTLKTEGPLCIRDDVEMQEPATPVLDPSDSLFPHMPLVLSALHLVYEDQ
KLHGLSHPELEQIAAMLCQLASDLCLDAYMDHYRRDFPCVGIYAVAPSNISQSAKEQLQF
SSSFPNKPPSILHWCTSVCWKALCRPWMFFERIFVTLCCCHFVAFVTKMCICLQDTGMVD
LVIKVSSYKWLIQSPRVSLDFKQNYRLGERVVLHMTEIGMTAEDLEMLPFGVSLPLRVAI
HECRCSMPTDFPAAAYKLIGSKYSGRLFKGQRTCQNNTRGGKWCKTSTYMMPLLFYHYMC
LRFPDDLRVQEVRKLLQSSKPATVHVVQKPEVSDHDYLEEQEMKLLSVCQRTMALPVGRG
MFTLCTYHPVLTEPLPIPKLNLTGKAPAPRTTTIELSRIEVPTNMNMWPSFHNGVAAGLK
VAPESSKIESSWIVYNKPKSADLTNEHAGFLMALGLNGYLSNLNTLNLHDYLNRGHELTS
VGVLLGVAAAKRGTMDAATTRMLSIHVPALLIPTTTELDIAHNVQVAAVMGVGLVYQGTG
HRHMAEVLLQEIGGPPGPEMENCTDRESYSLAAGLALGMVTFGLGGESGGLADLNMADQL
YHFMVGGHKKPLMGPQKDKFKSPSYSIKEGDQVNIDVTASGATIALGMMFFRTNNQSVAQ
WLSPPDTQFLLEFVRPDFLMLRVIAKGLVMWDSIQPTKEWIWGNIPKVQLSMDVFEFLKA
WFVSDTKANIVAGACLVLGLRFAGTANQEAYQTLFSFANDVILLTRKQSLAGRHIVEACL
VVIVVSLALVMAGTGDLGVLRICRHLHHRMLPEITYGMHMAVHSALGLLFLGGGRYSLNT
SPESIAVLLCALFPKYPAHSNDNRYHLQALRHLYVLAAEPRLLLPRDVDTNKACYTKLQL
IFKETQWHKECSVETMAPSILPEISRLRQLAILGPRYWPITIDTQKNADMLRELLKNGGV
VYVKQRAGHMSFSDDPKGFRSLLAQSSIGGESRHHSVTAEEVKSFSSDPNVEAFADYFCT
VKTDTEKEQEKLSCVASLLYECITQEKPDLVPTHLAAMQVVDSLQVCPSSLQLAQVQLLL
AFHKAAQQQGQDRGRPLLSDEFLLSLRSKIDSCLDQWLKS
>Branchiostoma_floridae_BFLO033889_Apc1
MQRDVHKIIISASEPQEFVPYGREYTSCHPDGFSPPSPTRTLDGTSMREHGVPIKSFSEV
SMADTPKKESWSLQAGGEGEVCDEELYTRGNTVVWSRGGQSATRMVIRSFTVPSPVQEAQ
HTWSTKYGLLFERSISEAEITSPKRGSEALPKLFSMCHPLDELCPVVCKYGGPLGVGKLS
YVNDPMQHVVFTSADPSLVMTYDTVLGVHSVWTLRTARNEEVAGLSSTHYGDTSTIPSMP
SSHHVTTPLAGLSSSTQSRLSLSQSPSLSPAYRTYSRPSTPGLSSRSHSPAVLSHMATLS
RCQSPAPNNSSSSKSLSYSISSPWVSRSPANMARTPASSCSFASPGRTFESYLEMPTPLT
PEVCMDHVWTETMTAKRDGVQGQASKAFLMSDVCGQKFLCYLIGKKHELRCVKFEPSNDN
RQLIFGAITKISARDAIALQSLNMMIVLDLHGSVVLYTGISKVGKVYLASLSSSHGLSLS
TSLPRAGTPLDSPVPGTSSRAPSAMNIHEEVVLLSPVPELGNSSKLQGSTFSDDFSFHTG
IHINHVRDPVANRFTLELNNGKLCSTSIPEMATSPLVKACLAALRTQLPKDIAVQLFVKW
YTTHNAPGSPSQSEWSLFVSCLLSMMGYNTGRLSLTNPNLRSELNSSMSPVIAAKKARSS
EQGSNEDWDYLLSSTYHHSLSPRVRDALTLKTEGPLCIRDDVEMQEPATPVLDPSDSLFP
HMPLVLSALHLVYEDQKLHGLSHPELEQIAAMLCQLASDLCLDAYMDHYRRDFPCVGIYA
VAPSNISQICFSVPDTEQAAAEVEASVHHSTPLQSPTATPPWTRSPPAASPIERAISPRQ
PSRRHKMPKKVWTPSGPSGAKEQLQFSSSFPNKPPSILHWLYQCMLGRPVEPFPHVAGVC
DKTKNVIMLYSLYFQPLMKEEARGFREEGLFIKRLSAAGHRDGGPRHKGVSLDFKQNYRL
GERVVLHMTEIGMTAEDLEMLPFGVSLPLRVAIHECRCSMPTDFPAAAYKLIGTTEDDDG
MDTLDQELLKLRFPDDLRVQEVRKLLQSSKPATVHVVQKPEVSDHDYLEEQEMKLLSVCQ
RTMALPVGRGMFTLCTYHPVLTEPLPIPKLNLTGKAPAPRTTTIELSRIEVPTNMNMWPS
FHNGVAAGLKVAPESSKIESSWIVYNKPKSADLTNEHAGFLMALGLNGYLSNLNTLNLHD
YLNRGHELTSVGVLLGVAAAKRGTMDAATTRMLSIHVPALLIPTTTELDIAHNVQVAAVM
GVGLVYQGTGHRHMAEVLLQEIGGWGYHGDGGGVTMLMGVMGVGLVYQGTGHRHMAEVLL
QEIVGWGYHGDGVGLVYQGTGHRHMAEVLLQEIGGWGYHGDGGGVTMLMGVMGVGLVYQG
TGHRHMAEVLLQEIVGWGYHGDGVGLVYQGTGHRHMAEVLLQEIGRPPGPEMENCTDRES
YSLAAGLALGMVTFGLGGESGGLADLNMADQLYHFMVGGHKKPLEGDQVNIDVTASGATI
ALGMMFFRTNNQSVAQWLSPPDTQFLLEFVRPDFLMLRVIAKGLVMWDSIQPTKEWIWGN
IPKIVEQFAFKQKKEEVQAQATALGIDYQTVSQAKANIVAGACLVLGLRFAGTANQEAYQ
TLFSFANDVILLTRKQSLVEQAGRHIVEACLVVIVVSLSLVMAGTGDLGVLRICRHLHHR
MLPEITYGMHMAVHSALGLLFLGGGRYSLNTSPESIAVLLCALFPKYPAHSNDNRYHLQA
LRHLYVLAAEPRLLLPRDVDTNKACYTKLQLIFKETQWHKECSVETMAPSILPEISRLRQ
ISILGPRYWPITIDTQKNADMLRELLKNGGVVYVKQRAGHMSFSDDPKGFRSLLAQSSIG
GESRHHSVTAEEVKSFSSDPNVEAFADYFCTVKTDTEKEQEKLSCVASLLYECITQEKPD
LVPTHLAAMQVVDSLQVCPSSLQLAQVKLLLAFHKAAQQQGQDRGRPLLSDEFLLSLRSK
IDSCLDQWLKRSGHAVGRYIREGVIAPDDGLLSCFLVFYSIPPHHQLVQSGISMATDGSL
SIPELVLRLKELSLPTSSLIKMLSALSLSHPTETPSNR
>Saccoglossus_kowalevskii_SKOW008339_Apc1
MLSFNDECSNAERVVLCMTNMKITLQDLECLPFGILVPLRDAIYRCRSDPPPDWPETAYM
LIGRQDLSAEARLLEKKEHPPPIEEEPLDEDEDGMECLDQELLKLRFPDDLRVQEVRRLL
QSSKPVRIAVVQRPEVSDHDYIEEQEMKLLAVSQRTMALPVGRGMFTLCTCHPIVTETLP
IPKLNLTGRAPPRNNSVDFKHIDVPANMNSWPLFHNGVAAGLRIAPGDSQIDSTWIVYNK
PKTGLGSELTNEHAGFLMALGLNGHLAKLNTLNLHEYLIKAHEFTSVGLLLGCAAVKRGT
MDVAATKMLSIHAEALLPVSSSDLDVPHIVQVAAIIGTGLVYQATAHRHIAEVLLSEIGR
PPGPEMENCTDRESYSLASGLALGLVTLGHGSSAVGLSDLNIPDQLYHYMVGGQRRALTA
AQREKFKSPSYQIKEGDQVNTDLTSPGATLALGLMFLKTGNSAVAQWLAAPDTQFLLDFV
RPDFLILRILSRGLILWEDIRPTKQWVESNVPKIVQKYSFKKNTVDDESNVDDDIDLQTM
SQAYCNILAGACMCVGLRFAGSANHDAFKCLLHFAKEFSDLTTKPDADVAGKNTIEICLN
AIVLSLSMVMAGTGNLQVLRLTRYLHTRLGTEVNYGSHLATHMALGFLFLGGGRYTLSTC
NTAIAALVCSVFPRFPINSNDNRYHLQALRHLYVLAAEPRLVLPRDVDSNKPCYARLQVV
FKETKWYKEFKTEMMAPCIIPELDSLKQICVLGPRYWKVKLDVDKYQDTVKAILNNNGTL
YVKQRAGHLSYVEDPKGFRSLLAQTFTHDQVGHQTVKPDIIRSFTSNPTILAFAEYCCSQ
KLSSKEEREIISLFCSVLYECITKEKPEILETYIAMDQVVRNIRTSSNPLYLWQIKLIQT
YYDVAYPKLHDTLPGTMGWPLINAEFLASIKSRIDKCIDDWLQGSSQAVAAYLNRKTIPQ
ADLQLLVRFLLFHDIPPSNVFNRIKSSGCKSIPEMIEALKSLQLPVSTIMRLLPAII
>Drosophila_melanogaster_DMEL024605_shtd-PA_Apc1
MIAVAEPPLEFVPRGRQTSAEHPGPHDQPMARHQLPTTEHLLLQRLQNVNISSAGEDCPS
GGQESWTVRELYDDYEASEERAALRRKLTERTKRCGLQATSLPNRLLNPPLVRRVEPMCD
YMVNNEEELYVNRNTVVWTQGVNDDDDTDNGVYRRMCFTTDTPVRFACFLNRSFVRGRLA
QLKAAVHPDDDHLTAICVMDQDALRVYCSNGEDFLANLDFPVSQLWQTKYGLLLEKDSSN
ALISHMSIPMPRLFSMSHPLHEACPVVLKTATGSTGYMTEPEYTVVFTTEESDLVMLYDA
KFFKHFVARLRKVTPEEINYVSQQMELGQTLMGPRSMAGNSFSSTKQTGATPKATNLSFA
ARNINTTTTGMGNQFGLSQSQSFSGVLGQSNRASLGTPLSQLQSSISQQSMSVKDMRKLT
HVKPAKPIEPELCMEHIWTENIYGTQREFCEMATRAFIHTDLVGQTFLCYLLARSCRLQL
VRLTGYGRGEVQLSTHASTLAAKDAVGLKRMHMIAVLDPSGSLLLYTGTVLISKVHITPF
LAPTSIPTPLVTPMTAAPSPSASPAPSHVKTPMAAAGPASGIPSGSSSFVEVRRSSLLPT
KAPGDVAAFEEELHMLSPIQPQPVSYTQRQAHNVCKSLRDPAGNRLTLVYATGRMLRIAL
PFLNDTRLLTRCVATLRQVLSPTQFLDFVIRWYSDRNPPGSRNYSIEQEWLLFRSTLLAL
MGLTAAPDVDAGENYARCATPPLHTQFGGGATATESSDGSSCSSNSTLGGQDEPKKRRIY
NDCDDFTDDDWEFLLLQTTLAPCGADGHSYSVNIGALLFRMIPAIFFSLHLLYEDLKLDA
DFYGALPYLATFLHQLAIDMQLESYVLHYILDFPELSNRTGKLSLLGAEHGAMMLHQELL
RVPAPSVFAQLEHIIVGEEEVMPYTFLECVNERSRILLQLVSLVTHGHERLNYWWQLLEI
PGAVQANFTRRSKRNITADAPRSHQMLQLLLAMRLTRRDIERFPAAVHLIVAEALEEARL
SPPMGCSMATYELILRPELAAHAQLPFLETSTGQPHCGRVYKEDSLSARCPPTGGSETDS
PAQLRRDDMDNMDTKLLRLRFPDDMRVDEVRRLLNSSEPVVIEVQQAPGTSDHEFIEEQE
KQLFALCSRTMTLPVGRGMFTLRTMLPRPSESLTMPKLCLLGKEPLKGTTIEMQQIEFPA
NMQMWPSFHNGVATGLKISPQAQDIDSNWIVYNKPKTHSHNALEHAGFLMALGLNGHLKT
LSFMSVYKYLVKCDEMTNVGLLLGISAAHRGTMDTKTTKLLSVHLEALLPATAMELDIPQ
STQVAAIMGVGLLYQGSAKRHIAEVLLQEIGRPPGPEMENSIERESYAMTAGLSLGLVTL
GQGESPAGLRDLQLPDTLHYYMVGGVKRPIGGSQKEKYRLASFQVREGDTVNIDVTAPGA
TLALGLMFFNSGNAAIAEWMQPPDSRYLLDMVRPDFLLLRTISRGLILWQDVRPDNAWFQ
AQFPRALRAHLKLPFYENEYAPEDYDVDYEAISQAYCNIMAGAAFCIGLKYAGTENLVAF
ATLRSVIKDFLRFPSRPMGECAGRTTVESCLMVLLISISLVFAGSGNCEILRIIRFLRSR
VGPQYPHITYGSHMAIHMSLGLLFLGAGRFTISQTPESIAALVCAFFPKFPIHSNDNRYH
LQALRHLYVLAVEPRLFLPRDIDTNKLCLANISVLEVGATELRRLPIAPCILPVLSTLQQ
VVVDDENYWPVCFERSRNWDQLEKALEMSAPIDIKKRTGCLSHLEDPDRLKSMLAQTLTM
EQSICWQIDMNDLQQFASERMVKQFLSRCLDTKGTDLSPPELMKRHQVMLLFYNAVVKDR
MHFLPVYLTLYDHVTKSMPNNIDVWQMKLIDAYLSRSQESEHPLISVELIQMMQELFKQE
MEDSTRELCLPLREFLSRRRLDPSYVTTVSGPDLQRAFCVINYYNLLPNMLNGVDLSTGT
VNYMRLLYEFRRLNLGAHTIFGLMKILQSLATEVVTLDEAALLAYTMGDQ
>Anopheles_gambiae_AGAM000337_Apc1
MITATEPLEYFPRGRLVVENHPGPNADEELPVAGQHPVDLLLLQRLQNVNISLDEREPAE
FYRLRELPLGRPTTATASRDVTPPYVCTEEELYVCGPTAVWTRCISNEADGLPQKTFTCD
TPIRFAFFCPRRFVRPDTASPSAPDPQESAICLIEKDTLHVFLDGGDTYKAMLQCPVSAV
WMMPDGILLEQQTDSTQTTAAAAAAAWSESVPWPRLFTLTFPLEEMKPVLLLTGLNYGFL
HQPDYRVVFTSEQVALVLLYVEPSGKHVIYKLRLTEEDDLPETRYAPFAPDTADSEASYA
HQQTGDASGLYHGSVAGTSTIGGGLAGASKLGASASVSSRFGSFQLPNNPFSEQASRLAE
DVLSGLDRQGLAPEQQEPRSEPLAPQYCLEHVWTMATGAFLHTDLVGNTYICFLQARAFR
LTLVQYSPTALNVLGISTLPARSAVSLEQVNLIVLLDPTGRLVLYSGCIAVGKLHLNGLP
SSSCFRAHVTGAASGPVAAPPPPPTRPPFVPNRPSALSSSSKPDTATSTGQEGFPRRSTL
LPNVSPGHGKFEEELHLLSPVRPAPLAGTCPSGSKYVLRTDHSPIVALRDATGSRFTLVF
GNERLVRLSLAPLAESHLVRSCLAVLRHALPTTTMHELLIHWYSTRNVPGSHAGLSAHQE
WDLFRTLLFTMMGRPVGPPAADDRAADATGQPAGSGSCPCAEEPKKRRRGDATHGQPADW
EFLVRHATDRPAEGVAEQPGGRRPYQRRELNSLYPHIPDFLQMLHLLYEDFKLNVCRADE
LRRLADFLYCLAADAQLAVYQLHYLVDFPELFDRYRRHGSCLIEEPALFGRLGESLALPP
AIFRYLERLLAEGCKGADAPFPHRPGINDLSYDMLTLVAYIYRVPSAQRWVRQHLASVLS
EEFFTRQRTRPLALQATNRVGSQTATAAFERTGDTVLAFLVERGYTRDQLEQLPIALRYL
VLNYLEGCRQYLSHGLQAVYYELLLRPELRAHGLASGLPEWVPDLRAPEPTERANRRAAT
PQYDEIASWQHEMSEIEVVGAGSAGPTGGTTAAGIASTGSGTSAAPKEDGLRPGQPTQDE
DGMGGMDGEVLQLRFPDDRRIEDVRSFLNSAARIQINLPQSATTPDHEFLEEQERRLYML
CLRTMALPVGRGMLTVCSSRPSETETVRVPRLCLSGRDVTRGTTIEIQQIEVPANMSLWP
AFHNGVAAGLRIYPDTPHLTSTWITNNRQGGGRSTLLPAGTDTSTEHGGFLMALGLTGHL
RKLSLYSIFDYMLRSDEMVRLGLMVGLSAAYRGTSDLTITRLLAVHVEALLPPTAVELDI
SQNLQVAALFGVGLLYQGTAKRHMVEVLLQEIGRPPGPEMENYVERESYALTAGLALGLV
TLGLGDCSSSLHDLALPDTLYYYMNGGNRRLMVGAQKEKYRLPSFQIKEGPTVNVDVTAP
GATLALGLMYFATGNEPIARLLEPPNTLYILQHLRPDLLQLRTVARHLIHWHRIEPTCGW
VEQQLPDLLRQNISLTCDAPQQQQQQQQQPQDDAMGTAETAEESDAPGDGGGAGGPAFSH
RLSKFEQVLYSQAYCSVVCGSAVAIGLRYAGTASETAVETLDHYLQYFIEQGVRLQKGSA
EPPTSLARLVGSQVIENCTIMLLLALSLVLAGTGSLRVLRPIRMLRSRIGFQHVTYGSHM
AVHMALGFLFLGAGRFTLSRSPEAIAALVCAIFPKFPTYSNDNRYHLQAFRHLYVLAIEP
RIFLPRSIDTGRLSLCRIRYAAVGREHQPVEQFAPCLLPELGTLAWLEVCDENFWHFRFD
RHHNWQILESIFKKNERVDVKQRTGCLTYQEDPTRLITSQMNAFSQPNHSRWHFEPLNLL
QLVDQPDVINTTRTLLLEPDRPALRWPIEPAGHSDELRHSVLLYARLVADSVMGDRLHGL
PILLGLTQILQDDKRRTNKSLDAWQLRLLRAALEKQAWPHRAPDARCLVASNLLQSLLKR
IWQRCDKQRARYRTIIRQYLQLGDDDDGHAGQPQQEQERRGVDPERRREQLRVLVKLIVL
YELPYDRLLQGGLE
>Caenorhabditis_elegans_CELE022439_mat-2_Apc1
MRKYVLFFISGNNDSQIWATTPNTPRVIARGGLERNIHTRTLARMVNEDAPGTSTPAAQS
RLQTTASPFHRTHLTQMCRRGDTNASLLRDFTRMIRDTPRNFSKNTQHGNDRDFGDLERD
PDVDLLLSKVCLECVYVEPKEGAIPKANKIFISNFLSDMYINLVSVTGEVMKIIPIWKNA
ETTRKNLLEKGKHEPCVVDCVDAAFVMKSGITVVLGSDFTTAMFGGNERIAPIFIKEMSN
QRVGRKFRLFSFAENRIFAVNEMRCIVVEIPETVTCKSATELMRTCFLHLDRDLSRKLLI
KWRSVKRDVDTERLDLDRKEMIDVAIFMLDNVGVRVTNVVAQERADSPEGHGGKQMRPRM
SDSEVLSMMRQFFEEMTFRPKSEVITEDGYKCHLSVELDPNGEGFVHTQDLLHAFHSQCE
DWSINTMMHSILLELIPYAYLLAKVMNYRAFEEYYVQLFKHLLSQIAIEFKIPPEIHEKF
VGAIHIPKPCWSLNNVIAHIICERTTPETMESIPKFISKSSVRLLTILAVGRKFIGMGTN
IDMDCERWLGKDWKRRIGLSGDILKSFRRIMNGKSSNSAGRASQLIELFEIGSITIDFMV
LAVKVLMLKFQTDAFAGAQSIEPKKCIYATADEMISIAHLRWKNDIRMHNVQLMLNSSRP
ILIATNILRKNEDDNMKELQDRFLTQTSYRTFSQPFGRAFLDFRTAVPSLLTSIYIPRLN
VGGMIYPSRVTCDPPTTEIFKLCTEWGNFYNSLASALRIGSSETVRIDNEWIVMVSKNIK
STAVIGGMTLGFGLNGHLAPFNMYHAHQMLSTFDKFHSVALLIGLSASNFTTCDVQIHKI
LATYLSFLMGPTPLEIKLDFTIQTAAISGLGLLFADSGNMTIAKKLVNEIGRAPNRDEEP
VTDRNAYKLSAGFSLGLIMLGKGNGSASTVIPFKQNIPPMSQRLIYMMNGMRRDKCVFLP
QVAPPVVNDVPNLPFSNGGMMTSSQVANHVKESEYINIHQSAEPAAIALGMMFMKMNNEF
IANALALPGTITELERLKPDSMYSRVLAQCLVMWDSIEPTHDFVKSLIPPVIREYATAAL
HFGVPIRRDEDGEEVHEAINDAEEKYWAEIVDKGTVSQTFLYAVSAACMAIALKFSSCGG
PNEKNIVNTAFRIIEYYTKIVMPDGKSNKDMGSIRMCIYSGAYTRTSCLSMLITAMAILR
VGTGDLEVMRYARLLRLCDKPESDWIATGKKHFEQMVAHQALGILMLGEGRYAFKKDDLS
IALTIISTFPTIPQSVSDNSHYHQPLRFLWSMAVEPRLLVPFDIAESCVVEVDVTIVMKP
KDGNEPIVYKEKAPYLLPPLEDLQSISIGGGNYQLVHISLQSEDQVKVMKDIMTIGQGRV
MLKRYGVDSSEMKIKEATTLYDDTPSLMSMFNNEDTAVELDEYEIQCMMEKIDEGINLNS
SDEYPNVQIELSCVRDVTERTTMDLAQLQKRSLKLLSESLDLWQDEVNVSNTINGLADAV
QDMQI
>Brugia_malayi_BMAL013014_Apc1
MHGCGSDNEQITDCSDMIVADLVEPIAGESEEHKIRYRSLSKCGGEKLVILDDSVTIQEY
PSGVIRRRLTADFALLDAFWCEFPNNSADVDPLHGVCLIGHKNLIFASDTDWISYTITLP
FTVKRVFRSALGLILQRTAPLPSSIANFPHLFSLSHPYCEILPIISKNKDSEGSSHYVWD
GTEVALLEALNDCQLLLTYSTTARVHSLYWIRKATKAEWKCAASKAESVVSCNTTLTPVG
RSSQLSTPQMGSQSRHRFGKNDSFADDIWVTPQTRSVRTRSMTAAAALIQSLPFPTTSPA
QRSSTNRSVTDSPILRLRGGSAHTTPRLSSFCDDSIISLIETRGSELDLLAPEICMECIW
TERRQVDPETSGPATTAFLTEDFIGQMYICFYLAEQNLLKCVRGKMHDEGRMTISSFTTI
PCKGAADVKGRKMMAVIDLDGAVILYSGITRIGALYGNYEFINLKESSANNQDMQEHTVT
RGLSICAPVVELRTAFVGHIILETQKHELVMCKLPSIASSPFVAECLSQVCSNLPLDKAM
KLSSSWCTSNTSGLLDHYYDNRIAAEVAMFVQFLFVQCGLHIQDFPVFREINLLRSRCEE
EVHEKKKRTEHSKHIGSWQKMKHLCVSRWWNFDNAENSAPKCYNVTVNDDGNLYNYSLAI
FSGLHAIYESAKLDRRTVSLLFILASSLHAFAQVFDLKSYGDYYRKDFSILSNHNFKILE
GGRKVLQTLLMSSRFSPERIPSWHDNLLRFLDNKSHLTSITSSHFFAPIVITIAIGLKRL
ENIVDVQKVLGKSYEKKLRLTKADAEQFATILDENSSAVEKCEKLAQLFKLTKSSLLDLP
PAVAIILCELLYEQSTKTLHFLTPAVHQKDRSHVPSEEEIFLITRRRWKHDLRCINVIQM
LDSRRPIFIPSSNETLSEASQREMAERLLKSFSMRNITHAFGRSTLDFRSFSPPLSRPRA
IPPLNLQGRLHPSNTPIELSQSELVKPMIKWGAFYNAVAAGLCIGDSDSLHLDSEWLAMS
INNLQGPEAAGLMYAFGLNGHITSMNLFTIHELLSSGDPVMSIAILLGCGASRRATADVQ
MYKMMVTHLPFMMGPTLLELHIDTMIQTAALVALGLLFAQSSHMGILSQLVNEIGRPACP
DSEPPTDRYSYALAAGFAIGLIALGRGEDLLSSVPFVEQYPAIASRLIVLMEGGLRSLCV
FPSTSSEGPSGHATTSSTFSQSNHVRESENVNPHLTASPAAVAFGLMYLRTENKWAAESL
KIPETISAIEEIRPDLILLRTLCRHLVLWNEITASKHWVEESVPPIVLNYKQRLFNEQPK
AVIDDDEEENLRMLQIAVDKQTIAQTYLNVVAGACFAMAIRFASTWNSEAFNVIWYYIRL
VLPASEQQICSKLNLAAGVTACLNVLGTLVNSLGILMAGSGNLQVLRLCRLLRTRVTLPE
AYRDNTSHNLYAATNTVMGMLMLGRGRYALKTDDLSVAALVIAFFPVSPHALSDNRTYLQ
PLRLLWVIAAEERLLCSIDADTEELVELEVEITFKGSKVIYPDVLNLRTPCIIPELSLLN
KIQIGGQEYEKRIFDLRQESDKQKLEEILKKQHGRMVVNYLGQKEQKIVVATIKQMCSAE
DDPMLMSIYEQDLLNATQNDQNFRQKFDFNLPETTSDIENIEEPNLSSFGSWIRNFQLDN
GSIAAYDYALSFVKDMLQKNPPRFARTQYDLLDAFLERSLFDQNDEWPIRSNVIPNELVT
SLM
>Brugia_malayi_BMAL016161_Apc1
FYNAVAAGLCIGDSDSLHLDSEWLAMSINNLQGPEAAGLMYAFGLNGHITSMNLFTIHEL
LSSGDPVMSIAILLGCGASRRATADVQMYKMMVTHLPFMMGPTLLELHIDTMIQTAALVA
LGLLFAQSSHMGILSQLVNEIGRPACPDSEPPTDRYSYALAAGFAIGLIALGRGEDLLSS
VPFVEQYPAIASRLIVLMEGGLRSLCVFPSTSSEGPSGHATTSSTFSQSNHVRESENVNP
HLTASPAAVAFGLMYLRTENKWAAESLKIPETISAIEEIRPDLILLRTLCRHLVLWNEIT
ASKHWVEESVPPIVLNYKQRLFNEQPKAVIDDDEEENLRMLQIAVDKQTIAQCDISLSFI
GCRAYVSSHEASLEIIACNGSNGEVINVYMLFGSDVFWYN
>Schistosoma_mansoni_SMAN000771_Apc1
MSDTMISAKSVVDVFPFGCQYLLEFCHEDSMQNGSSTSPSDQPSDFWRTWGCGGLFNELY
ISRNTIVWSCGTETACSFPELVLNFDTPIIDAFKSSFFLPALHSGQGFLPYVNENIPGRI
QEGLSIFESERMTFIDDCGEHYTVRIPCRIREVWALNTLILLERQPNNYEVRFDNPNTTP
TSSCALFSMFSLTHPLDEAAPVILKVPLPNGGFGIGFVSDIHLKDYIYLYQMDADGRASV
ATHALTGLVYQPESVKHVKSFDKDLSTFDEHSIQCSPNSTICLSPFAASLSRLTRAEKQS
FRLNHSGNRRSPGQSLSATFTPTNLDSYISRLSNVTPNNLSHLQCTANSPSGFLLRRGSL
VQAQQAGNICTPKPVGSIQTPKHNSINMTTLRGRLSSTRLNIYSSNLHETPVRAEKLYTI
DPDQVENLLDEPLLPKVCLRLVWSETSSARSHSTLNNIGLFSSLNNESSYKKENVGNFVP
YVSDLPASGRFALLSRRLPNLPFRASKTESLISNSPSTKKSKALYGNLCNSSQAVSKDKN
VILPQQKSGPVKASAFLAVDITSTSWVCFLTGTSVFDRRQSRLACLRINDKYLDCKQFND
SQTVFGDLVYLRACDAVYVPYSRITICLEPGVGIILYTGIKKICLLGLSPPPLLSMYLGV
GGPQIVKSRLRHAASIVEIPFIVRSDLLNAERWHQNTLANFKELRTDQGNDHLCETNLSN
VNTENCSEINAPNNQSEVKSMERISLCDPAGNAFTIANQSKVTGVDKCVDSLDSNKFLRV
YLPTIAENEMVQRCLTSLNRCLPEDASLLLFARWYIISNAPGTKSSYKFQEPETSYCDDT
DDFGINYFDEPGEWNRFANFILSASGFSLSHRYTGNIVSSECQNNVGHIFQSSKRRRPGP
EESSELDWNNLTSLLDLGYDNELVHPSLFLPKSTNLLFTKMDFDKNLSFRDQKQTVYLSY
VRDDPDSHIVLSHLPTILFAFHLTYEEAKLNSILQDKVKHLAELNFIISSILNLPAYTTF
YETEYPNLCHISLVTEVEFPTKYLNWPDKISFDIAPCLLTWVTRQFESLFSGGTFVKINP
YPYVTGVNDLVTALAGVIVSALSTEKLEELKNVDSKSAVQYLLEFWSDQIFKWKTFAKSS
GSGLFYECSRKRDDFPIFNDEEVKHWLQNAGPYACSYVETLLTCVTLSSNKFSRETESTG
LPISAQHLALLFLSRLESSSKVFYGVLSKRLRVLPPGLSMILRIFLSRCRLHPPPNCDPH
VYSLMGRTDLAKQAHMLDHQGNSIFDSVFNCSNSVSTSSEPISLLKILSVPSSVGETSSW
SIEELWSNLVLPLRDIDSLSSNVAASSHALLYHIENNPCCQASFKNDLRLREAYRLLQSF
SHIRLPRLNSEDPVSTSPNNAPGSDLNARLTEARFEMHLAAAGIRVWASVIGRGMLTFGI
LTGSKVPTQLRVPPICLRGRAISPSSGRRVLVDLAREPLGPASANAGTNRAGTAEVIASG
LDIAGGSGDRLGITGVQSVDASNHPGNSVALAIASSLASCGAGASLRTVSLGLRRMTPSN
NLLNNYASSNISTTATNSASSTASLLSTSNIQQSPGVLAAKHWPDFHNGVAIGLSVSPDA
SIDATWILYNCRAAGLTSTNNRKNNLRTNQDSTSSPDTSSPEQAGLLLGLGLNGHLNKIT
PYDIGEYLVRVHDLHNMAVLLGLCAGRRGTMDQSVLRLIAVHYRPLLPSNPLINVQLSVP
NLCQAAAIFGLGLLYQGSAHRHITNLLINELGRSLSEDSHSDSAHLGLNADTDSQQTVSN
ASNNNPTNNTVGWTGAGGSGGFAGDSCELMALSAGLALGLVLLQRGDTPCGLSDLQWAEK
LRAYMTSGPKSTNSAVAENQQYTIHFSCDLHERCLPIQHVKGRGAPRRLIDHSRLPHQTS
VEPVSPQNNLSDSSTRGASFSSSTFRTPSLLLHSDYSTEPLVDPERFLTNDYLHNSMDIR
GISSSSRQPSSRRRSSSNTGPATSPTLTNGFNRIPSTISDLIRDLHCYNADVSAPGAMMA
LGMAYLGSGNSTVSSWLLPPSSLRQLELIRPDLLLFQALAYGLVNWNSIEPTQEWIDSYI
PEQFFERLSESIRPRPKLHSPNVSDIRATLGQADLSSEDDVENRCPDQTFTDSLYHAYGR
SAYNRGRRSTLSNVRGRPVRRSRRYDIRQWSEEESIVDNIKAVPEKNECFDQFGLHNKDS
VDIEAISLAYLNILVGCALAMGLRYAGTSNSNAANTLYSLARSFLNDTWWPPSYFTFKSP
SQNKQCDSEQIKTSLPKSTLVGSAAQCLLALAMILAGSGNLTVLKMVRQLRAIHLFNSKP
DTLNSGQSNNTASDSLYHTVTAAAARAAATTQTVSTSSTGASVSGPVSVASVFGAALGPS
YGLQMLLANTVGLLFLGGGRLTLANTPEAAAMLVISFFPLLPTFAGDNWYHLQALRHFYA
LATIPRRVCAVDVDTGRVVLSNFEAKLRESDVIVSSEDTFVFPSDVLENMAWLEIIHNSD
KYWPTVFYHGTNNWNLFKMTFYKAGYIFVKQRDEGEELNVLQSWLEECLKQWLDLSILKQ
LKLLVTFLKRFSSNKLTVSTGHEHIGKLSPSLSSCSDLGRILAARVTQNFIKHKDELSVG
LKNYYFDVSNVTTTVNQYNTFQSKLVKAFRLWFSLPDYTILLPHLPKDDVLPLVNFLSVV
KQHSPTTPVPNILWFHRFLYTHS
>Nematostella_vectensis_NVEC018496_Apc1
MLAGVTATDLDRLPIGVGLPLREAIHMCTRNPPFNLSQEAFSLIGREDLAAQASARDKEI
LPQHGPLSKTALKEGDIDDGMEFSDEVRLCRSQTVGKAFNPWIFVGGFLLLASSDHDFIQ
EQETKLLLMCKRVMALSVGRGMFTLATSRPILTETLPIPTLELTGRAPPRNTVVGLDHVD
CPADMRVWPQFHNGVAAGLKIAPGISQIDSTWIVYNKPKELTNEHAGFLMALGLNGHLGN
LSYMNLHDYLCKGHELTTVGLLLGISAARRASMDLSTTKVLSIHVDALLPPTSAELDVPH
SAQVAGVLGVGLVYEGTAHRRMAEVLLSEIGRPAGPDMENAVNRESYSLAAGLALGLVML
QHGNDALGVSDLKMADQLFQYMVGGQKKPQTGTQKEKFKSPSYLIKEGDTVNIDVTAAGA
TLALGLMFMKTNNSSVASWLDAPDTQFLLDSVRPDFLLLRLLSRGLIMWDSIQPCKDWVE
SHIPDIVQKYAFCADPETLKVDDSDIDLQTLSQAKASIIAGCCLAMGMRFAGSANQEAFT
CLMHYTKYFKDLLGSAVGEQAGKPTLETCMDVCLISVALVMAGSGNLEVLRITRQLHKRH
SADVSYGSHMAVHMSIGLLFLGGGRYHLQAFRHLYVLAAEPRVLVTREVENNTACYVPIQ
VTLKSTEFYHETTLDMISPCILPEYNLIKKISVVSQRYLPISIDLGTDSSISRCLSKFGT
VFVKRRAGYLSYADDPKGYRNLLARTFPEQSDKTDVVRSFSSEPQMVTFAGLFCDVHSVC
RKAVESVEAHKDPMALWELKLVLSFYGNAFAKIIAHFGKDVKPLLSEDFVTQCKACLDKT
LDHATQTGNIPVSSSLDSLNSSLQAVEFAIHHDLPPPHKQPLSALQGLSLVDAVKNSTIP
TPALVRLALP
>Nematostella_vectensis_NVEC018498_Apc1
MDKMSVKPARFVPFVPYGRDYYRAHPFGEKEENSHNDLAEGSQHHLSTSETEKRKFQSEK
WKIYSSSRNDGLGGDVCEEELYVRGNTVVWSQGAAQDSWVPVKTFTVNSEVVEAIWCKFS
LPSADKEEKELQKCLCVFEKEYLNVFGEDGLTHVASLPFLVNNVWAIPGGLMLERAVTPS
ELAGQKREVPTLFSLLHPLDEPRPVTSHAHDKVSYICDPTLNVLYATEKPPVVMMYDSLL
GLHSLWLLSDAVQEDVPQSPRTPQLYPDQSLSQQHHTPSFSASVFSRLSLATPTHSPLRL
YTPSPAGRSQLQSPVPLRLMSPALGQVPATNTRSPFLESPLMMNARSPAVFRSPPGGGAR
DESYLEGFEPLAPEICLRHTWQEAPTAVRHGAKGKASKVLLTSDMFGNIYVCYLVKHTNR
LRLLKLLSNEDSKQLIVVPAEDIPAKDVVEIKELNMMLVLGMDSSLILYSGQIKACVVHL
PNIAGMASVATTDPIIDEVMLLSPPATDRSKKPANIQASSSSDPGFEVDALQDPVPFGCN
LMSARGTSYRLLLPKLCENPTVLRCINALKCLLPASAASQLVLGFYCIAHHNSDRLLWEI
PDESGSGVERFVSCLQRMLGYRETPFEDPDEQMKSDSPAAKKSRTDQELEGDAAWEWLLS
SDYHQHMQSDMRGQFQSIQTSASTLSQSTRLEHTDALLNHLPSVLFTLHLVYEDLKLDIF
SRKDQQVLCHFLCKLSRDLGWERYTYHYYRDYPVLVQSPYTEPTGQLKDRLKALKVPDFV
TTEPPSIHNLLVACLRGDMVSFHSLLYISFEKTISSHKKRVPTDFSYNHGKEKRNSLPNI
KLMRYGLLVHFFSRRLVLVQRLV
>Trichoplax_adhaerens_TADH010075_TRIADDRAFT_52656_Apc1
MEDFIPNGKIYYRDRHPLGKNDENGHQEQKDFWKVTCYADDQDGGNVATEKEIYVCDKTV
VLSFSGIGDTNKIVKTFTVETPIIDVSHHGAKNQKLCIIEQNFISFYAEDGSFFTSSTPF
PVQHVWNISTGLLIQRRFTESEYEKHGKRIPELYTISNPIDEPHPVFINLESGESKYFYG
PEYQVVTTIREPEFILIFDKNRNKHSLWQPRKLKTENTSDSFNTDPLASVNFTDQRLHNL
TTKSQNLHHSAALSPFRSYTPPPVNSSIISHHRNTPVSTLIPHMPAQQVHPLQGRDDINR
LQQHPTIGHQTPTASSIQLSLNRQGRDFSFVKTNIYSTEPLQPVLSEICLSKIWEEDICL
ASVAKKAFFATDFYGRKYFYCLVGDQLRVYQYHDMNFEYKLTIESKDVACMTETGIIAVL
DNASNGYFYNGLLQICQLNFDLWKIPGSIQFLYQWAFDTLIVTNNYGKMFRIPLLKLPSN
VIVKSSLAALHQLLPEEIGFTILAQYLKASVNKSYDNIECSLEVFVRFLLWLISEKGSLE
EVSGTGTRIGTDIWSAVLQTPIHARYTKEDLLDVIVTKCIKPDKNWIGYQHLPSILFSLH
LIYEEFKLDSTAATSLYPLAQFLYFCASILDAKFYLDYYRRDFPKLFTYNLQEVVPTERL
SQTMPSYITSYPINVRNWMIQCFRRLKICTKFTGNEEAIAEPIFRYEYYIFDINNRDQIL
NSSDVYISWKLHSLTFGVQIILHQILNDCRRNPSGSWPKLAYELINRQDLIGQTKLRSNR
QRFSDDQTKATNEILEEDVDESTSVSNKVTNLIFGKDLRLREVGRLLRSSKPVPVSVARK
PESSDHEYIEQQEEWLYTISQRTMALPVGRGMLTLFKSSPIVAEVVSIPSLNLTGRIPPK
NAIIKLEMSNYPGLTDWPLFHNGVAAGISIMPGLSQIDSTWIVYNKPQNEQSTNEHAGFL
MALGLSGHLSNLKATSIHDYLSMGHSMISIGLLLGIAAAKRGTMDLAVTKMLSVHIRALL
PPTSAELNISQDVQIASLIGIGLLYEGSLHRSMVKMLLIEIGRGPGPEMDNCTDRESYSV
AAGIALGMITLGRGDCSPGLSDLTISDYLYNYIVGGNKDVTKRAIDEKSSPSSYLIKEGV
NINVNVTAPGAILSLGLMFLKTNNRSIADWFIAPKTQTLLEASRPDFLLLKTWSRYLIMW
DSILPTTAWVENQIPPIAQEHGFSNVKVDKTLDYELLSQVKLYITAGACMAIGFRFAGSA
NAEAFSTLTHYLNFVIKLQQNPRISEEAGKCTIEMCLGTICLALAMVMSGTGNLTVLKTL
RKLHSQLGSTEINYGRHMAIHMSIGLLFLGGGRYTLNTTNESVAYLVASLYPYFPANSCD
NKYHLQALRHLYALASQPRIMVTRNIDDGDPVYVPISVTLKATENYQRCKLNLTTPCLLP
ELHLIEQVKTNSCHQYSFKCLLKALLDNHGTVFVKRRAGFLNYKSDPKGLQNALARDFSI
EKESLFCQPSKINKIKSLTSNKNLLAFAEFLCNNTKNDTETLISNELLEYIKSYVSCYML
DDITGTFKEPDTFLEYVKDGAKLITANLGTLEHLASFLQLYDVPPAYQIFGINEDGGYPS
DLLSLFMKFGGNPPAETVLRVLPVIKMISSNKDNMDYE
>Amphimedon_queenslandica_AQUE007379_LOC100639564_Apc1
MRVNEVKRLLTSSEPARINLEQKPEVRNNTIGLDHIDKPAHMSDWPLFHNGVAAGIKLYP
SSDSKLDSTWVVYNQPEGGVNSEEGFQEYSGFLMALGLHGHLSSLPSFNTFEYLQNKQEL
TVIGLLIGLSADKCGSMDLSLISLLSLYFPPLLPPDSVDLDISTMIQTAAVIGLGLVYMS
SCNRFMIELMINEIGHSPGPECRFGLNRESYSLSAGLALGMIGLASGDNSVIKGLNIVNQ
LRVYINGGMKRDVSAIDTSSSSQLVLEGKHVNVHVTAPGGILALSLIYLKTNNEQIASYL
APPTTLYHFECVQYRPDYLCLRTLGASLILWDSIEPTQSWIDGNIPRIAHEYSFKSNEAN
PSLYQLMSQSYLFILTGCCFAIGLKYAGTSSTVAKNILFEQYKKIVSHQTEHISKYCVET
CTQSVLLSLSMVLSGTGDLSVLKLIRKHHTILSTNENASNSCYGYQMATHMSLGLLFLGG
GRYSLTSDNKSIVALLCSLYPHYPSSSTDNRYHCQALRHLYVLAAAPRVLITRDINNNES
VSVPLTLHCTIEIKGTRYSPVKYELNENINYESDPLGQKSLLSLALMSPTHYQLGGVIGQ
LNISSEAFNDKHINQICDIYCRHGNEFHSSALLETISNDEKELLSIFLQLEEISNELNIN
NHLLWQLKLCYAYSANISPVHESLRDYIETIIMKTNKMISKSVSPSLLLNYLIDNKLTGG
ISDINILSLFINLTGLPFIKRTGEGTDITSVISLLVGNEVNPKTIVDVMMCLSVPH
>Mnemiopsis_leidyi_MLEI011280_Apc1
MINTSVSSIGATVALGLTFLKTGNQNIARTLAAPHTEFLLEGVRPDMLLLRTVCYGLIMW
DEILPTTNWINSQIPEVTCSSVYCIPRDVTADVTNANKPFSMPTSEIPRSVFTPVMLPEF
HTIKSLSVIGERYWPITVSDVETLKKGFLYVKKRAGFLEYKDDPEGKINTLGRGDRFTTS
ITDTIKTFSNDESILLFAEKFCAAHSPASSAGVEFCTEQLLTCLLEERAQYLPFYTTLFK
TFTSFVESPDPVHAENIRLIVTFYGGKRQTYLLSSKLLSRLNYRLTELSVESKSRDTTVV
EAPLSQVTKNTVNSHRWNGGCAEDVLLSDVADVLSVKQPRPVIEKFMELLTISVVVLVVV
VTNLTKSTLEDERDRFVKTVDLPGDLSLCCFGGKRRESHAASGNGCRGDTGLEQLKLNVR
TVDGYNLVKILQRFLTIGFPPISFQIKLFAFCVAEPLLKIHLSDFEKKSLVKLVDSNHKD
LEGDNSGFLLYNNKTLCADEFTNSMSATLCRLIGFSNSRNWIATENVGRYEMNLGSLKCI
SDEEEFCILRNLDDCRTGFIVYLFCTDEHIPFFSLVDEGGKAVRNERLGLLVYQGGTVCN
FVFDNITAEAICRQMKFSSALEWKTGIESDVQLRYRVAVTIACSVAEWEPEHCIISEMSM
DVETCHHQMDVFLKCADSKNQCGAGSYMKMGHCELCPRHTYSSNIHHNTRCFNCPNFRGF
SGKGATSVFNCTEDEFNIECNPDENSCCRNSKCVNSLKYDCSCKNCIDYSIVRDVRNSGM
DCTIANMNGFLKFVCFDETKHKLFYQCAFDQRTYKITFSEEMFSHDLVKVSAICRKDPYS
YQACGFSTSKITNTAVLCGSYFCNDIKEHTLKFCDNDCQVSRYFCKEDLITAMTGITTHF
TSSGSVDNAVRHGPEICDNKCDFSFCEDEALCNGYHYGVWCPIGTRWMLTDFLPVHEVCD
GLKTELCSNVKGRDEKNCTSFPDTLNTCLHYTRKMLHNKDVVVPIFNYTRCSVFAAESNH
NEPIHPYCADYLDQTNCSDIQRVGGYCFVNGFRSSVSKYIMCDSEILKSQNKRNGLCHDD
LEDQCYFPSASIRNCKVHKHKMCNGVLDCIDGSDEDDAMCFHTVRGFSCERWFSPNMSIG
FPYKWVKDGTKDCVKGDDENDEDWLVCEFKNKSEASKRKRRENEECINVFKCPLGSGFVE
QEELCDGVESCDTDTNVENNICRIARDFPSLAVTEGSHGLNFCESLTSNSSASCSYIKLK
GIWMENQVFGAIIQKAGMYLPSTKVECAYLFGEYYAYYSCMDLCLEPEAICPLNNRPLLH
DSCIGQFLDRTYTVANRSYITFVRNEGQDYYHENYFQCENGKCVEHSEVCDLVDNCGDLT
DEKHCINHIVCEDTLNSSYKHLISKRQKCDGIYDCFDLSDECNESCGREILHSWFLKGTC
WTLGILAILLNLFGFAKGIESIKDSHTDKTLSTNCMICVISVGDFCIGVYLVLLSVYDSV
VFGSNFCKTQAVWLTGTTCSYLGLISTIGSQLSVFSMTVLSVNRALGLVKNKLSLPSTVN
KKAIVKAIFLVTVVVFTSVAVAVIPLLPVFEEYFVQGMYYNPKYKVFIGFPNKARHINVL
KEYFNNTADSQSIRVNMTWKEIGEKVDKMFTDDYGPIDRMAVHFYGNDGVCLYKYFVLSN
DARRSRQFLDGVADITEHMGDPLVWFMLAFNLVCFVCVALSYFMIYFTTKQSSEESNSRQ
NPAVERKGRELEFKVTVLVTTDFLCWVPFIIMSVLHNIKLIDASSWYIAVSTTLLPLNAV
INPLIYSNYLLSIAGKLMKTLISGLNAIRNKLVPGKPHPEHGPEEQVAGDIELEEIQ
>Mnemiopsis_leidyi_MLEI011279_Apc1
MNKLHPTSENFYRILVQQFLSNVELNGWEVLKSALLEFVGLKEGPAHSTVTLHDPGIRRT
RHSQTNEDWEFMLNVMLSEVKGGTFGLPLLDNLTIKEQQRSQTSPSLNDLTEVVLQVLHL
VYSEFQLDVHTSSLCQKLAELIHHIAHSSGGFEEYVNFYRSYHAHLGPLTTQTQTLRYLK
PGSKLVEKMNLALNERKFTSLSDKILLAMVTLGVDEETMTSLPVGVQLPLLDVLYPAHCN
PPPGLPPSAYRLVHRFPEDKRVEEISHMFATSKPVKIVVNRRPEMSDAEFADQEELLLFN
KTKRTMAIPVGRALFTFSTFRPSPRDPIVIPDVCISGKALPRGNTVKLDLDIPAEMIHWS
EFHSGVATGLRIDPLLSDIDSQWIVYNRPQDLTNKHAGFLFALGLTGHLKKLSSRNLHDY
LCQRHKFTSIGLLLGLGVTNKGTQDETTTKLFSIHIPALLPPTAVPLELDHLVQTAAIAG
LGLVFIGSAHRRMAEILLDEIGRAPGPEMDNAEDREGYSLACGFSLGLVLLGMGNENLPG
LDDLKLSDRLETMSS
>Monosiga_brevicollis_MBRE008977_MONBRDRAFT_22150_Apc1
MLRARLLEPRIKPRGAEELAHLPLAEPSQEQHVRVVSLEVRTSTGECMPMQIEILFAGRT
VTLSSGHGAQGVFHKSFNGQSRILDVAVVPDLAQTARLNVFILEQRFLDIHLGADNYRIA
SPLPLGAIHALGERSVLAITQLHASPAGGHRMRSSRLSQRLSQSFRRTASYGASALGDRS
ILQDPDTGLSGPMPSLLILCDPLDEFEPLYWKPAATPEANATSDSEGTPATTPSAPPLPP
LVTQRFVAIVKWNHRHHVVTYDEATQRHTLATIYVAPSAAIRNLTAPQDEPRCFLTDAVV
LDMLPDSTIPATSVEVVQSHAQSLTLAFVFKAQQKIFHLEFGLPPTLPVLKVMLPGTSLV
ALDCFATAVRLQLVLNPDNTLSLYSGHALVAMVNCSSAEGRPLRVGQVLHACQNQFSIVP
LGQHTKGSVESLATLQLSGEPNDFAFDLLCLVLLCVQEQAMHTLASPTNLALLAARLAQC
CGLPGLARDLQLRFQLPALGPVQVAAAKPILTEAFIEKRPPRLLRPFNAFFATSLSVFKS
RTQPPGNSKLISSLADPDFDPVVDINTRQIVLHSDNDGTEVDGQVTALRFPLDQRVVEMR
RCLCSSVPVTVVVPKTAELSDHELQAEQKSMLQIISMRTQALPVGRAMLTCRTLNAVPTQ
KLKHPPLNLSGKLRPTGTVSCVWDSINGGVALGLRVPARVTTQNVRTYEPFLPRGNETDE
DTYAGFIYGLALNGYLRHLRTPSLYHLLSSGHVATIVALLLGLSASLVGTMSSNVAKALS
IHIPALMPSSTSDVAVDGVIQCAAIVGLGLLYCGTKHRRSIEGESAKHIQDLRILDKLTL
FVHGGRKRRNMLRAHREARNEQWMEGEQTNTVHNGPGALMALSLAFFNTNNTTVADLIRT
PQTEFLVNHTTPELLMLRAVAYWLIMWNDIQPTEEWLVSLLNPEFRHFSLTRMSYGYHMS
IATAIGMLGLGGGTCVFDTDAVSIACLLMAFYPIWPSTPTSNAQHLQAMRHLHMLAVRRR
VLMAFDVENQRQEHVPLKLLIKRGKDQEETLEGLTPLLLPEDIKRVLSVDVLGQRFEGPQ
LRPKEVKWHRRSLNASGTIYVVPKSAAVPYRRHRKILEALLEHGPVGALDADQALAQTHP
AEADEAIPKHNEAKCAVVEHVLALLDRAMQEGVARPATELTPLVEAASIMSRNLPVRIFK
V
>Salpingoeca_rosetta_SROS010692_Apc1
MRLVGRRVHAGVQHQQQQAGLSQQQQQQQVHEGDVFEVQDDDHPSFGFSLTGASHSKEWS
LVTDDSGSGREASTRCTRFAFSSSTASVAACGGMETRVLVKGCSVVVERFQASTCDGART
ATTQDAGHSQSPEAVQFRSYTLETEPIDVLWATFPTDPNSSENGGSDGDSGTDDAPANTT
LFTDPTSTAPAKRQSRAWLVECLCVVELSHILVVAATGDVFTVRLPFAVQSVHAFSTGLL
ITRKPLLGMSEADLSFSTLQAHDDSLVSDDGRPVLYTLSHPLEELRPLLIRDCLSAVRRR
ASPDNNEVELAYRGGIRPLAIFTLDSGDTDHVAADDTAHQTEDVLMVYDAVAGCVRMASL
QQRDDTHRFQQLLAAAVTSAEPRIRIRTPYNARSASAISLGANTSTMSARAPLPPAPAAA
PAATTRGSGQRGRRSLPHNMAGLATASTPLNSSNTANDNTATATISNSNSNISASGMVPP
FSQPRPHHRHAPPQLPSHHLHHHNASFERSFLSTIMPPATTTAATATAAANTSTDTPVRR
RSTTFVLTTPTSEGYRRAASATPTTWQQHHSQQQLHSTPGDAGSASRGYRLSRSLTATPT
PARIGHAAVLATPRTAAAINSGMSPMDLDKLYPRHTLELQCCVMTHTPLPHGVPSNVFLT
GQPGHGMCATLCYDQSSHVTMLSVLPPCMQRDAGANGGVRGVHIPRELAGRWICASAPNG
GASPPTCTTPSTAVAAQQQDERRAKGKAGGEELKSSGADQGAGDNTAQKMGKSHHGARVL
NARAAFPISFVSPPPPPSAATARRAVQGDVLVHTLDGGLDVYVDRKRVGALALCTGDNSQ
GPLRVASISHVTTSRFSATTPTGETYRFSGAFETLDERSQHMVRSMHTLCTLGTAAQHGQ
SGGGDVDGVDGVSDELLPLVRVFAGTFPEFVQLLLAERNASGWTAVCDALLLFVGHAPAI
EEVGDGGEEEEEEIVLPVDPSTAAAAATATATHSRHGDDEEEEEEEEKQKHGWDDDGGAT
MDWDAALAGLSFADVMMSDGKTAAVDVASASPAARQRVRKLVPICVERAIGVMHVLHSLF
LESQLSSSTQHAAVHYGTILIRLAASIGWRHAMAFYALRCPALMPELRSAQREFSAFVNQ
APRTASFAHPAGFSPRRLFCALEWSSSLLPEDTSPSPPMSVFASITPRLHAVLAALSKLQ
RTHAPVVAEGKTATVGHDSGSRDGHRGVDDGDGGDDGQEATTVAMGRKRAAFVRRAQAVI
ETLARHGVTEDILLDLQPGLRFPLQLCLQACVTQPPELWSPEAYNLVQRDDLALQNKRMP
CLEEDTEHASLPALAAMYPRDAEVAGGSVKSSKLQPNTLLSDLRFPCDRRVQEACRLLDS
SVVCTVHMTQEMGTSDHDFLVEQKRRLLFLSNRTFALAVGRGMLTLASLRPIPTQAIEIL
PLVLSGQFPAQKTTLAPDFSEVESTHMHWPHFHNGVAAGLQLAPPPLVHVGASWIPHHEV
ACASSMEEYAGFLFGLGLQGHLPSLSNHDVSKYLNDGHELVCIALLLGMAAARPGTMDTR
TSKMLAIHLEDFLPPTSHGEEVTAKITINTQTAALVGMGLLYRGTCHRRIAEVMLAVMGR
PPCVGLAGPLDRESFALGAGFALGLIVLGKGGHAIGLEDLALEDVLYHYIKGARKRSPDT
SQTGERVLENDMINTHVTAPAAVVALGLMYMKTNNEAVAARLALPDTQFLLDTVRPDVLL
LLVMSRSLILWDDIEPTREWIDSQCPPVVQRYAIENRDVHRVDEDVLETARQAQVFILAG
ACLALGLRFAGTAHQGAVDAIMSVVELYRKKIPPLEARRINPINVATCLHTALLAASMVM
AGTGYIPVLRIIRALRTESAVKTSYGHHMAMHMAAGLLFLGGGTMTLSRSNEAIAALLMA
FFPKFPLHTADNQYHLQALRHLHAMAAVPRMLAAKEVGSKALVHVPVVVKIAHDADDDGD
DGSSANPSRRGVGAKANDAGGGSGGVSTLHLVTPCLLPTSLDRIISIETVGHRYFQNTIR
PMTNGLQRRVLMRHMTLHVKLRPGRVPYRANTLLVEDLVRQCERALGVTTPKTIRPVTTS
GDFSAILSSEQHATSEITDQELAVVHTREAASARNDVTATFLPQAHDPPLPLHVACFGRP
DCSEPFINLIAAEQQHAIGVPATLAFLHRTSLAAGEWLTSGCCSAAVADDFEQLSAVLAH
TQEMAALTAVTGASDGGGGVLSLSPQIQGMLVAVRDDICTRLARRICSASRGDGGVWKQL
PSAVRTCVFGDDLEVDELSALDAAVLNAARAVLALLSLRHGSLRHLDRIALQSLKPRIDT
QAPKTDDSSGGLGGVDGADVDVETLVLLADAHPSASIAQLQTLAAILVL
>Capsaspora_owczarzaki_COWC000022_Apc1
MKQAEESTLRAFRDYQQSPLEWLSARSGSTGKRSVVDAAQFFSKPEPSLHNAEPLWHVGG
PTRHTPEQSLVMGLGQRVNAGRVISLRLSMALELPVLTVDCIGPFHPFGPALVASGGHPT
ATLPPDPQAQGSTSTTGRQSRHQQHQQQDGGRTARVELFDGNAVDNPSSNPADSRDDELF
VAGRTVIWSSARVVRKSVTVDADIKQACWATFVLSTVDGALAASAASEHHQQGAAHTRAS
EVADEVVQSSLSRKLPLSEQIPVKCLCVLQHAHIDIFANDGQVFAVPLPSPIVRMLPLAV
GMLLQAQPPKKSRAAAPSKSALYSLLHPLSSIAAVQARDNPVLAPSPTLLAAADCIAAFS
SLPVCVSQDRNNPSQHVVWHIGGSVSAPGSVSDLCLTRIWTGSLKGVTERSSALLCCNDA
FKSHFTLYLLRNGPEESSTVVALKLVNDPSNANQPIAPAGEPTHLTDCTSHAVAIPSLLT
PFPMHFPRFGGSTGGLHGSSPSVYVVPQDLLVVQRDGSLRVWSSCTPIASISLADICTDK
LADVEHAVDDRVSLRFANGQVMRVSVPTLRIAPLPIATAYAALANALPVPSLRAIGVTLL
EQSRRHLRKATVSTPQDRWAMFWSAVVSSILALPVPAAAAGLAESDWDAMVSSHASQALR
LDALGSIPVPFKPPSSLPAVPIVPSSFNATPEQSAVLEAAFILLHACYEDLKLDTLLKDY
LPAMAQSLTSTALFLGQRVLVDYYLRDFPHLEVATSPLKGVVASRRLTDLLPCWLNSLEE
LVRCATNRRQTAPKDPVAAMLAALKSVAGSAPNGMTAEQILGRLLPLHQAMQLYARWLSS
QDGPTNNGATTSVFSILQLLASAGVSLTDIDCMPLSVSVALQHVLARGREAAESSWPKPI
LELVERRDILRQISPQPFSNGSTPPQATNWSSAVANPDGSSRFGNDHRLSEVARLLQTSK
PLRISVKQRPEMSDHDFVQEQQMRLVFRGHRALATCAGAGVLAMHTRRPGATEALVTPPI
NLKGHVPRNNSMIVLDKAYEFTPVQMMWPCFHSGVASSLRIAPHSSAINSAWILYHVPPP
AAGRATSPEELNTQAVNAGFLMGLGLNGFLHQLPPVHLFEYLAQKHDPTSIAVLIGCSAG
QRGTMDPFVTRMLTVHFPPLLPSNSSDLEISTTVQSAAAIGFGLLYQRSANRRIADVLLN
ETLVLRRGLDPSEIEAYSLSCGLALGMVLLEHGATPTPTPTSTTTSEASGDSHQRGASEE
LESLANMGLVDRLLNGVIGDAPTDPITLSDTFGSAQLRSCEGRNFGLVSRSSAAFWERDG
QTRQFGRSSKHNNASSLLLTPAGDEFEKLERENAMRVIPPHLTPVNPMVAAPGALMALAL
IFLKSNNASVANRIPIPTTSTQLDGMHADLMLYCVLAKSLIMWDSGMCRNLCAPQLVRAA
TAVEQSMFTSPLPAYTPSPDAAVDGAMRAESPKSSKHHGQQQEEPLAAAAAAAAAAPLSK
LKQLEAMAEFAQRAADAKRQAMDEAASSMNLSQSRIDRVAAINAHCYSIVGACLAIALRH
AGSCNQTALVTLMRYVKFFQQLFDTCPAGERKNVRTCLHAVATAVAVVMAGSGHLDVLRM
LRKLHVTCSMDVTYGMHQATHMAIGMLFMSHGTESFGTSGESVAALLCCIYPRFPQLPRH
GQYHLQALRHFYALAAESRVIQVHDVDSGATVACVRAEFRPVATSTSGPSHTPESVVGDT
PSVAPELRLLQCIKVLDTPDGPFYPHTVDLSTPEALARFRETNIIYAMRRKPLTLDGMNH
KQGNAPLDGLGVAPFSALAPAGASSFHGIEPAHLLALPSNSSVPHWRTVQSVALLGDQPA
LLDACSLDVSRMLEHDRLATAQRILRASLATSSNSHWASTFFRIHEAFGALAVVRRAEAA
KQSASTPFQSSLTLRQLRLVLDVLEYTLKWQHNAFPESVLASIRAELAHQLAPSESVSSK
TQRLVQSYANRSISLSSVAAANRRDLQLVCDYLAFHESVTGSLALPASAGSMQAQQLQAQ
LQRALDTALA
>Saccharomyces_cerevisiae_SCER004635_APC1_Apc1
MTSKPSTRNDYLPRETHNGEYTGDSPEWQLQINITNKIGGINGDIWLSRDGRSVKWCIED
QCLRQFTYNQKIIKAGYIDFEKTPDCFVVVLSDIAHVYMLKNGGSTTVCFPFQIGNAFWY
ANGVILERETSASFMDGGYDLKPIEFDLKHKYITLTDPMAPFGLISITNTFKGGINSASG
NKTDILQDFQLVLFPSDKDKCIAVFLDRNSKVLRFYYSRILSSDQSRKGELTISSTKKTG
LDAAGNSQKSGGISKDLRKFSHLTRRSTSINSNSHDFNAAERVLSGNVGNASGRTDIFAL
PSSCSRRSLSATLDRMGNNIAPTNRAAPSGFFDSSSANTATHSNITPVSQPMQQQQQEYL
NQTATSSKDIVLTEISSLKLPDDIIFTSRRLSSILSKLKFLSLRFERREGLLIFHEPTHF
CKIWLIDLLPDVLDSIPFKIYGNSPQNMIRLENLKLKEPSRIQAMYIHELLESCLILVSE
GQNKEEYKACLYDPFVKITSPSKNISEELTKQNSLPSLQKLFPYPETSFTKLCFEAVKYI
TSPAFNISFIFLWQSAYSILLSRANDDVVGGLKMEHDAFSLVLSLLILPIPSSSAQEYQE
YKEIYERDLFQHLKQDSEITSSVLPRIVIGLHLIREEYSLNVLCRNEHALLGQFLRFATA
AMGWPDLWQSYYVPKMDSESKTFLHPREQNSTFFHPLDEPPSITKSLYSITENSSIPLCP
FISFSRLVATDTQVELRITPRSFKILGLYELVHSPNFLPDYVLGILSSFKVDKDELQTYP
LGILVPLQNILKILEDKLSEVRDNLELLDRADLQRCSAIINSIRSDSKEVLKRGQRDSYM
LCKVPLAKNRSSLSKKPSDIYSILSEIVKSASQVPLDGSAMRMSNIQDDEDIDEGRSLKL
NAGLIFSEDKRFTHVVSLLAYYRPTKTQFFTTKTEYAQILAQKKYFAKIMALRTCTNGVG
WGAVAYATEKPISTQKWVIQPLNLISVFPDDTKITVKAPEDIAHDIVEWGQFHAGVSSGL
RISKKATGITGSWIAFNKPKELDAYHGGFLLGLGLNGHLKNLEEWHIYNYLSPRNTHISI
GLLLGMSSSMKGSMDSKLIKVISVHLVAFLPSGSSDLNIDLKLQTAGIIGMGMLYLNSRH
KRMSDSIFAQLVSLLNVNDEMVADEEYRLAAGISLGLINLGAGQTKLRKWDSSLLGLGDD
LPEDVYDSSDVEQNVMYEDLTTKLLEIVTSTYDVENDWIPENSQIGAVIAIMFLFLKSNN
FGISNMLKVDLKEILKANINTRPELLMYREWASNMILWEFIGDDLSFIMKDVDIGVKFSE
LNTDLLPIYYTMAGRILAMGIRFASTGNLKIRNILLSLVDKFLPLYQYPGKQNLDFRLTI
SVINVLTNVIVVSLSMVMCASGDLEVLRRVKYLHEVASGPYSDLFQEIPSSKSDVSGVTQ
VTSNTNTPGNSDRERVDETAASLDDERSSNGSDISDPTAYLEDKKDIDDHYGKFISTNLA
LGFLFLGSGQYALNTSTLESIAFLSMSVLPTYTTPHPLQELKHFWSMAVEPRCLVIKDIS
TGDAVNNVPIELVVEEDVEKEEVIREISTPCLLPDFSKIKSIRVKMHGYFPLEVNFTKDY
SASDFFSGGTIIYIQRKSESVFENKASFRNVEDIHVALKRKAAESKNYSRLNLKNEQGNT
TSSQLVESLGIQDLTMVELDTLLSAGNNTALTDSESYNLGLLCSDKNSGDILDCQLELWY
KSFGPHDE
>Candida_glabrata_CGLA003117_CAGL0J06248g_Apc1
MNFKEDFSLFKKCFECSDDDLGDLWVSPDRRTVEWLVGKGTECRRRFTFNSSAVVRAGFT
KFENLQTKCLIIVLRELAYVYYIANESSESAKSDSSTICFPFPIKDAFMYQNGIILERDD
MLSLEPGSGGKSIFSEENSGRTSIEQQFISLSDPLAPFGTLVFINEDDTILTSSGKRRNT
REIDTVDGNILFKKKRRTCSPNEYTKELENSEQTCLASSRVRHPLKMMTFPKNSGLSITV
LYDSEELNLQFYYTRILGDNARTENTLSDYKNSNSAGQNSHLQISKPRTISKLEASQQLE
NRHQYSNDLRKLSLMNRKVTPNAGLPVDVQLKSPADFFQEVNVSHQQLSSSTLKRNDSST
MDRLGINGNESLLKNHPNSSVRVSSSTMATTDTMSSETSIKDVVLTKISTVKLPESLRNG
EGGINIKCLPLKYENMEGVLIFDTEKGYYKLWFIDMIPEVINSNSFLLYGTFPQLMIQLK
NLPKVDFGNILDFQPTNSSEYRLDGCVFAITEEKTYIMNPYLDIYYEENIMAIRRMEMVS
KEQLIVHQFPSTFVRYFTLYDRCPKRLLLREIFLSFRYICDSKFYQLLVFFWFQISLEYV
NSKENLDVFDCEWECFKVLISSLMSPDSLTSLPSLRNSRILNSLERMDVGVTFPKMVMGL
HLLREETILNIYRRRDTDDMGSLIGAITTILEWPSQWDDYYQDYKGLKAIPCCLNLSSNI
VNGYVKPLDAPTSILGSLSSLSDKDVNTIVPFIEFSRLVEMDNKVNELITPRTFKVTRLF
ESLNNISPKSHFLKVLTKFKMNREDLQSYPPGLFKPMVEALQLFENNFAEIEEDVDVGLI
SRADLARYSSILKEKMTWKGSNESALKTDIKASPLLNAKSTKSILSVLSDIVLSSESQLS
KDILLDQNASEDIDDGVNLKKNSSLIFSEDRRFNDAMTLLSFSKVQKVPFFSTDSEYSKI
LSKKKKIAEIIALRSCAQGIGWAMVVFATEKPLSTQKWVLRPINFSVSFPDETVINVDKD
LIPSDIIEWGEFHAGVSSGLKISRKTKGVNGSWIVFNKPKDVSASHAGFLLGLGLNGHLK
ELEEWHIYNYLSLKNTHVGVGLLLGMTASMRGTMDLTLTKILSIHIASLLPKGANDLNID
IRVQTAGLVSLGLLFLKSQHKKMTNILVDQLESLVLINEEYVANEGYRMAAGIAIGMINL
GAADNFTKSCGTEEHKKSRSNLVEDDLDSSYNLPEIQDSAYFTSLTDGLLNKLKFHSEAE
KSELPQNSYIGRLLAIMLIYLKSENADVADQVKPKIIFGFERSSCRPEFYMFSEFAYRMI
MWDSIHDSVEFLMEELGVDILDSCLKSDHMQIYYILSGRILSLGLKFASTGNLRIKEFLL
SLFDQLLPFYQYPGRDSVDFKLVVTSINVLLNVIMVSLSMVMSARGDLDVFKRIRYVHEV
VFGSSSDIYHRKESKSQNNWDHSDANTINNQAVGSSRRSSLNGFEEVVEGGSAGEDTVPP
NFDQPDTDNHYAKYIATSLSIGFLFLGSGQYALKNTDKESVAYLILSTLPLFLPPYYLQE
LRHFWSLAVESRCLLVKDATTDKMVSGVDIRVLTKSANSQKLNEQILRTPCLLPEINAIK
AISLISNDYYPLHIDFSKNISASKLFKNGTILYVQSKKESSYPNGASDYRTRNNTDVVDL
SLSKKIEKRLRFDKIMVQPASSILSLLHIKGKDLQDPLNEFEDSSICSRNSKFDLELIQN
NRRVSSISNDDLAIWWKLYEEAQH
>Kluyveromyces_lactis_KLAC002873_KLLA0D08118g_Apc1
MEHGASDLPRLSETAGIGQLWVDNNSVEWWSEGSCLRRYNFDTPVIFSGFKRWDDLGLTL
CIVLKDAVHFHYLSDNDSFVVSLPFHTSKACIFKNGLILQRVMQPDTLDYNANFENYRFI
CITHPMSPFGSIQFPSTASPTDLNDIELIYFPKADSFGVALFYQRTTEQLFFYSIQLLQD
SSDSVTLKSPTLSLDSSNSVRKKSYGNLAPNTPGSSASLSNAIQRRKTSDIPYGFNNNNL
NNNLRKRSAYNRRATSTNWTAEDTNSEMTNTLHVSAKLAQTPNRMNSSSLSKRSMSTNVE
RIMEMTPTMNAPDQSISSDISKDVYLTKITAVKVPSLSSKGKVVSTKMGDKQAIGILDNV
NGWGKIWIFNLNNSVMTNVRFKAFGYSPISMTKTMDIKPGIVRDVCVYNSEDLIGYFAFL
QKDTLILYNPYLEITSPEFQLHVSSPDDCYYISDSYMIISSSNSWEIVPSPHTYPTGNAL
KSIFIGIKYVLHETFHLFLAIWQAQRSELEKSNTSPLHVADSDQDFIALQNTILLNLDNC
NDTFAHPLYKEDPSWLAKVTMCLHLMREEFQLNIYELEIVNKLARLLTNLTSLMNWPQIW
IDYYHSPEDRLHPLTIVFDQPIDEPPSIFKTLYSARQQSHVPLTPFITLSRLINDDSCDI
DDIVTPLTNKMLKLFQSLTGNTTLNLLQLLGQLNIGKTELEALPVGIYVPLKRLLLDVEN
EIDHVDENVDIDLIDRTDLRIIKDFISSQQQKKLPGQFKSQNISNIASSEPRSILQIYKQ
IAEKSLNVSSKSSKIESINYDMISTKKPIFNHKELFLDFVKTLSYSKTHSVDLPKLKLDY
SNLLILKKRTATAMAYRALTSGFGYAASFLCSDPTLNQHNFVEDSLSLSFHFDVDDTVIS
LEKNSFPDDILGWGAFHRGVAKGLALDTDKKPLTSGWLNFNNQDVLDPEYGGFLLGLGLN
RHLSVLGEWQLYNFLSPKNTYVSIGLLLGMCVSMRGSMSLKMTKVLSVHVLALLPPGSSN
LNIDYKIQSAGLVGLGILYENTHNRRISELFSNELTSSININDENVPDEGYRLACGIGIG
LINMGCGEKSTNPKAGGDFDDYNSHHPKGSIDPQDTNEGDRSFDFSFKSGTMDPKIIEKL
VNIVVSVNDVGEDWMPVNSQLGALIALMLVFLKTNCQTIADTISVSKPKEEVDSSIYTRP
DLFIYREWCVNMIMWDKIPLDWRWILEILPRSFDPKNVTSDILPIYYRIAGRCLSVGVKG
ASSNSISLREGLCRILDMFLPMYQYSLEKRVDSQLLFKGITNLINCVVLAMSLIMAGSGD
IEVYKRIRYLHSVSHGRNSYLYSMSRKDPSNTFEEVEEEILNIGIAERPKNVDYDNHYGK
FMTTNMCMGFLFLGLGHYALRTANIKDLSYLIISVIPTFNSPYYLQETKYLWRLAMSERF
LLVRDATTEELISDVPLLITSKDTKSNEVLHEMKSPCLLPVIESIVRIQVRAPMYYPLTL
EFGENKLNIDKFFEKGCFIHVKKRSIEDYGKLGEKTAKNDLKAMYYKSLLTQRTANSLLG
DTSEEKKSFYEEFCSKNVEDLELAHYQNPTQEFNLNLLTGLDSFDFELEIWRKRHDL
>Debaryomyces_hansenii_DHAN002501_Apc1
MQSDMTQGLTLPAFDLRSDIRHPYSSSIGYKTVLYPNSRQLLISKREVILIRGSTVTKKL
KYDEDIIAASYTSFNSGGSGCDTNPTDALIICLRKSAYINYPDGRSYVVSFPFSLKSALP
FESGIILEKDSNVPSLSSIDNLHPQQLHTAKFLTLVDPIGDFRIITSSSTSIISPHERLM
TFPAKGLNKTSTICATFNTSEKTVVLYHIRSSARGNKKSVTNSSKLSKRKQSMISTPNPS
RIPEDESVHLDPNHNNNSISNNSLQNVISMNMEKKRTSTLLSDVSSIARMSSDPGFPDSS
KTKSGYSSLEFAVFRKDMILTKIDAYKLNVDKSQVEVYGLTYEDQEAIVIMNKSSKEAQV
HIFQQSSSHIPRYQFCYRIQCEHCIPLNNSKHEGYLVVLKDEHSLTLVNPFIDVVTLNID
LAGNFPPIKMLQSSFNEDVALLSKSGKAYILKLLLDPSNELVLKCLQCFKYLSGSKINET
IWVLWRSALSLDERRDDWNAFVITLLSLIYPFQDDFPSGISNEITKMLPKAKHLHSISQF
NYSFSDLIPYVVISLHLIREEMKLDILSQSNLNTMGMFLTQLTTWMGWPESWNKYYMIDM
NNIEKVTRFLSVCVLGSPPNLLASLTSLFSDSLIPYLFFSQLVEESDTIDELITPRTYHV
LKLFEIIVSPHYEPTHVIDMMCTYGITMSDLETYPPGIYIPLKEAVSICQENPAFEWTSR
TLELVGRKDLSMFLDTDAFQTPSSHYTGLSGSTSQLVTKDINYILANIFDKNESVVAWDG
QSEADRINITKLIFDYDRRYYEITTLLHQTKTQSATLTTDEDISEYDMFILQRELAALVA
LRTLTIPLGRAALFYAGRMPLLTEKFPIPKFSFSTLIAPTMTNIILSKGAISDNISEWGY
FHNGVSSGLSISKDSKGISGSWIIFNKPPELNSQHAGFLLGLGLNGHLKKLEEWHIYNYL
GPKHPLTSVGLLVGMAASIKGSMDNKLTKVLSVHAVALLPQGANDLNVPIMVQTAGLIGI
GLLYLESQHRRMSEILLSQITSSVFQNDTEQIHEGYRLAAGIALGFVNLGKGNDLRGLND
THVIDKLLVLAISMKDFQSIQELDKSCCGAIIALGFIYMKTENIAIANKLEVPNNEQLLD
YIRPDLLLLRCVAKNLIMWEFIDNSIEWVNNEIPRPLLEKYSLDSIDSLDSDQLGYFNIL
GGACLSIAIKYASTHDKKARDTLLYFLDKMMVISVAPVNNYDQRMAYHCANNTQDLIALS
LSIIMAGSGDLETFRRLRILQGETNKDMGYGNYMAINTALGFLFLGGGQYAFSKSNFAIA
SLVVSLYPIYPNENSEYEVHLQALRHFWALSVEPRCLIIRDVNTRKPCKVPVTITMKNGE
VKETLSPYLLPNLSDILMISTNSPDHFNVQIDFQLNSEYLEIFKKTLTIFVYKRRNYQLL
KTSIGTLLKNENKKLQIDNGEVSINSDVSKLLGLKFMEKLNTFEKQIFLYESSDNDGEYD
SLTNNSGLSIFNIIDNKIEMQLMATKPKTIDDLWNLKLIFAFTDRLLTENLHFISLGFIE
QLKQNVWKLSNS
>Yarrowia_lipolytica_YLIP004132_YALI0_D16885g_Apc1
MAQLQLATLQLSESSNDKCTTVATSSQGDLVVETNNVKWFKSGRLFRSFCFDDQEVIYAS
FVSFDSVGPSDENHVSTVIVLKDSIHIYNEFRGTSVLWLPFVVTNALQFAKGLILQRDTR
RSGKSLNGPRFLTLIDPLMDFGLVVTTDLSSISPSECLVSVARSPNSSLYLTHSPTDGRF
VIYHSRQLTHSKKYSKTSRHSSTRRRSSSIFPRSDDQLSDNDMSTNLENTLAYSRGEKAI
ALDRMSSGGDAGNDGEYTNYDFSSLRKDIMLTEVKAIDTEPVQVSDVVAQQLSFFDREAI
VIFNRKTNVLQVHMFVKASGPVERPQPIDAVEYHVKDLIINTDCSAAEGCTILVRDSNDR
VVLLNPFVGVSVPLDICCSNSEQLSWSGTNRVKCGSIDKLLVLEPKTHLMNNCLNLLSIF
FDGNSYEILRLRWALAYSQFYGDELTAFTTVVASVISEFSSLSSLDEENGDSSQITFQSS
VWDWVAESTPKKRSPVFTRKVVDTAHQLVEELPIDSSIERVTYLTLALHIFREDRKLDIS
CSEDVKWLGELVGQLVTSLKWPDSWCHYYGVDINQGGEYFKYGMFLSTITNTEQFVPPLA
EPPNLLASLAALCYKVDTDYVCLSALVGGESTLDEELTPCTQVAIKAFELLSMDLPTAED
FVHLLIEAGLTKQMLARFPEGVAIPILNVIHMCKSESPISSDPAFLELIDRDDLARVAQG
VEHVNLKPVQSGTSGGAREIQGILASLNNPEATSAWDEQVEADRVAVARQVFSSDRRFYE
ASKLLQTSKVQSTTLVIPPDCNEHEALTLQKEVAKTIAMRTFTVPLGRSSLFFSARVPLT
TERFPIPKLNFNVLLRPDNVTVPLDKSLLSEDSTAWGYFHNGVSSGLSVSRGARDISGNW
VAFNRPQQLNAQHAGFLLGLGLNGHMKNVEEWHIFNYLGPKHTLTSIGLLLGMSVSLMGT
MDAKLTKVLSVHIGALLPVGSNDLNVGGSMQTAGLVGIGFLYLGSQHRRMTEMLAGEIGR
DATDGDVILDEGYRLGAGISLGLINLGEGEAFSKGATTSKLISLATPIRDIQNPNFLDSP
TSGAIYALMLIFMKTNNQGIASKLVPPESEPMLEYVRPDLLLLRALAANIIMWDQIGSSV
SWVEGQIASSLRRKYTLKSIKTLNSDMLSYMNIIAGNCFALALKHASTANEHAKSTLLHY
LDEFMRLATLPTESHDQKLTQLGVINTQDCLALSLAIVMVGTGDLDTFRRLRILHGRAGS
EVPYGSFMATHLAMGTLFLGGGQFAFARSNLAIASLLIAFYPLFPSSMQDNRSHLQALRH
FWVLAAEPRCLIVRNISNGQSCSESVTVTLKDGPPVVCQAPCLLPELDTIKALAITAPHV
LPVHIDFEESPAYLESFKKTQTIYVKNVSDETSHIPAGVALRSDSDHFEVNNDTLSGKLL
RLQVFQKSANRDLALFSNHAASSAHVGSLAPLLADMQYTLELTATNPTLFDDMWNLRLLI
AHYSGIDSSQATFLPPVCVEKLKLLLRGARAKMVS
>Neurospora_crassa_NCRA005738_Apc1
MAAATSLGVHQPIGLRYAIDEGFLPPNPPSSSYSWEIFVDRQAHAQCEDELLTTDTCVIW
SRGGIFRKSFRFDIENEKVTQALLTYFPTSTDAHPIVSAAPSQPEKLTTEKHDAKPPLAR
ALVVFLKTQAHIYFLSGTSHVVHMPFEVESACAAPLGVIIQRKQRANNTLPVTLRLPKVP
PNSFVSSQPSSIFSQTGADFSIEGLGRPKALPLKLSNTLENMWQPPMEIPDSPWPRLVCL
TDPLLEIGLVVTHPENKKTNKRRQGVSLASNFLSSAEEIVHVEAIEIPGYASASQSETCI
AVTVNRENSMYSVWRLTYLENEDPFIGKRKKKPVKSTRRRSSMAPGMPSGASTPVHPSIR
DSFGAPVPGKKPRKSVRIDEREKEKDKGRALEGVLNSLDPQRTDDAARRQSRRVSSLLAR
ADLSASQERASFSEQTLHAVHGGRRGDSLGSQRTRMSGAYGGLHLGTSFNHGLNSLAEAP
VDSLLEELRAGGDFEGFHNMGLDDHEFEGLTHEMLFTKVHSFPMDNANVRYSLADKPAKT
QSKVFILVGPPTATDEQGRVQILLGIQDVVDKRLQLLTLHVPHPVPGSTVEPATSGLSSK
APMVFSELRRAQNVIDSCKISDGNEQTILILSEDKAGGRELSLQSPWSQLTTVDATLLLL
DDVNNLSYSGTHRTNTRSVVNKSEEVRLSQIRIDALCHSSPRGVIDLMDKSGAFHRIRLK
LRPSSSQVRKALDACRSVLPPSHADRLLAGWWHTTQWLRVLNQQEANSTTNDREWSSLVV
LLLASFMALGHTDETSLARLGCGVRVLEPKSNWEAMELYATPVASASAPWMQNRGWEWLL
EDSLLDTIPSSQGTQPPSFMARHIELAKGYIASAEGMAAFGVNGYLPTAVERDRDSRNKA
AWSMMLALHLLVEEQTLSVLSPEEVSPGHSDLRALLWQLARWLGWLQYEELYSLGLHADL
DTDDSAPLARLAIPPPVFNPCILTWIRQHFTTDGGPDFLTLPQVYATATSDVRGRSPRER
AWRDLTPRTFMFRKLFELLKSAKDRFEAVAAMHAAGFTPQVLETLPEAILTPLQDFIFIC
QPNPPLSWPTELLKLVNRTDVSTILKQIKVSKTIGSELQPPSHTAKWDFRMLCQHLDDLQ
EHGEDTDASERQLAVRTLFREDRRLNEAQSLLSSGKSRVLRLDPKPEWSESEYLEKQKEL
VTTVATSTLAIPPGRGLLYYSLRYPLLTQKYHISGFNLACIIRPTNNTVSVDKSQFTEEK
INWAFFHQGVAGGLAISPQAKGIDTSWILYNKPGQDLSNRHAGFLLALGLNGHLKSVAKW
VAFKYLTPKHTMTSIGLLLGLAASYIGTMDSLITRLLSVHVTRMLPRGAAELNLSKHTQT
TGIMGIGLLYCKSQHRRMSEIMMSEIEHVEDGEEEDPLRDESYRLAAGFALGFINLGKGN
DLKGLRDMRLTEKLLTIATATKRVELVHVLDRSAAAAVVAAALIFMKSEDHIVARKIDVP
DTVVQFDYVRPDILLLRTMAKHIILWKGITPSFTWIREGLPREYQSRYRLTSTTGLQSKD
LPFFSILAGLCFALGLRFAGSGNIQVRDLLVHYLDEFMRLVSMPKSNFDAELARSNARMC
MDMLALSCATVMAGTGDLVILRRLRALHGRDDKETTYGSHMACHMAIGALFLGYGTATFS
NSDLAVASLIVAFYPIFPATVQDNRAHLQAFRHFWVLATDPRCLVARDGATGQSLNVPVL
IFLRRNSPSARAAAANSAIDSPFESSSDGVVIRRQTPCLLPPLDDVLRVTTDAGQQGYWN
LTIDFETDPSLVEQFKENQTLSLRRRPASEAPFPATLRALGRGMGPVAEDGQPKDPFEWV
FELSAGSEGSDLLGTRGDAANAISHSMGNELGELAKLTHAERAVVMDRLGSGGGVGEGEG
ATTFVDARLVLENDLTRGGMPSREKLLGLRLLFEWMERRQSLAVQSPVSAALPALGTLPV
TPAAADATTAGRTTAKGKSKARAGHAGQGPTTRSMKGKGKKVSVEEEKEHCVPNWDELRE
GSRHGSAVASGDNWWIRDSVIEDLKGRAWFVGRDGKV
>Schizosaccharomyces_pombe_SPOM002200_cut4_Apc1
MLELKTNVIQDPELKDSLDLQENDRVEIIGDAVHYIVNDHLNRVFNYTVDQQKIHAALIT
TFASGKKAIVVILDDIGYVYYVGDNNNDSYIINVPFSTESAWSSPSGLYLQRHRSSDENL
NTDLPHIFCLNDPLDELTLIKFDGKKILSLFDSIVYVVGEIVVTHNKKEKKLSFWRSRFI
DPESDQSIKSSRNRRRESSFSREKNPDLTRSDSIHYTANTRLSEKFEEQGLAYSTIFSHI
ESFPITGSTSFDSILGNGVLVITTLVKELEKGYMMLFRLVRDRSPYFLDSLQLHAINLSA
IKSKHLQKIVVLSSKGKVSLESPMSPSLPIEGTFRSFRVHGATLYLEDTDGVQRYISLDN
RASNSLVKWCLSVIRYVLPLREYEIFYTGHLYALFAFKLSHDEAFISSILACFTFFSRDK
VHVEPIEDCNEAYSLSSKFHFKKEILIASQLSSHLDYSTFKNYLMPLAITLHFISEELRL
DSVVKPRKDQLVALLLQITTWLKWPRYCEYYNFDIAETFLSIPLSIQVDVEEPVGPTSIL
QWIIECLRSQSTVPFYGLESYGLPHSCSTMFPQTLSLMQLLDCLLNPNMTLQNLVEEMVR
LGISRKRCERYPFGILCIIFTVLEIAAEEYSPNWESEELRLVNRLDVDSFLHPKTPKWVF
NKQDQEVKEIKALTSTVTDSTLVDTQSFHPYKVVTDMIFREDRRLAEVNKLLNYSSQITI
MTEHFDVDLSSVPMQQKVAQCICVRTLSVPIGAGMLTYGSKNPLPTEKVTPRLFNFTLHL
HPGTLIIQPNKEFVTQELTEWPEFNVGVALGLSISKFSKEINTSWIMFNRPETLTAYHAG
FLFGLGLNGHLKALATWHSFIYLTSKHDTTSIGLLLGLASSYLGSMDAKVTKLLSVHISA
LLPVGSNELNISPLTQTAGILGIGLLFHDSCHRRMSEVTMEEILASNESELKNEGYKLAA
GFSLGLINLGRGSNLPGMSDLKLVSRLQVGISSQATFQSLEAGSPGAIMALTMIYMKTND
LEVAKKIDIPKSRYLLDFYRPDLILLRVAGKNLIMWDEVKADYEWVKYQIPDIMLSQFDL
QEKKVLSSDDLLLYNVLAGICFSLGLRFAGTGNPKAKEILINFLDSFIRLCHLPAKTHDE
RVTAVTVIRCTQIVALSSSCVMAGYCDLDVLRRLRVLHGRMEPVNYGAQMATHMALGILS
LGGGRYSLSRSNLAIAALLISFYPQFPRTTQDNRAHLQAARNLWALAVEERCIIPRNQDT
KQPCIVPLNVVQKSGAVQKLEAPILLPPYDSISSVSTLGDKYWNLKIDLDNNSDYRELLR
ESQTLTLMPYDRTSSKEEPLNLFPKLKDTSSPLWNLVKTSRLFQSSNSPLNVASLQESNN
KTSLGVKLLLSMDFDNLTRDRLLSLQILLQFFESCWTGVLLNKFHSRQYLFLSRDLVEDL
SLRVWEYVYSHNHNEESV
>Cryptococcus_neoformans_CNEO001971_Apc1
MLEASLLGPASSPGQLLSSRSFAGPSCDLLRSSFPVTFPGHDTYDAYGQSQNEKPKGRVI
AAIESESGRSDEWAEEELVWYDKTVVWSQGAELFRRFTFEHESEVVAFACFAWFKSGEGQ
DSSRNHNNVSARSSAVSETFGPFHRSQHMAWGGPRSSSQPRSQHPQLERTLVIFLQTRAH
VYYQCGEDITVYLPFNVDGAWGLPDGGVLIQRELEKRELRKMNKDKRKAGSVLRGMADQS
SMSVLDDLMDLEDEPGRSLPRLYVLENPFDELKVAVHGQVEGGYGSKPFLSSPAQPLGAT
SSVLYVSPLPYPFVITYNQESGEFVIYRHVRIHAAPEHLASTPNPRAMRPEELLRQPDNR
QVPVQPHHGRPSLHRNTSSFGPTAGDRRLSSAADPLDRTQRRAPRLSRGPPPDIASTDEL
QAVLEPPSNIPATSVGHRRSRGVSLMPTTTPRPSFPESKGRTSTAASFILHDINRPQAKM
ALHVAAEKDLRETTMMMGLERDEVGVRSEVVFHALATWKQPFTVDLKQTNVFLSDNENPH
HVVINIHVTSLSTLQNTSSQLCSFDATFRTGHSQRWVIKSLPPIPCRSAIPILCSRTPIF
ASSPRQNIYDTIILPLGDGTGPQLVTTGRRQYPFSLPTNLSKCYRSSLKPAKFVDPLGSR
FTTVYANGESIRFSAAIYIRHELTQRCLEALSGILSENAFVEFKLELLSELQALPSCRRD
DPDAVWKVFEETLTSMSGLQVERRTFPKMSNIVQDSTSSVDAITRRLAARLKYKQIDNRD
WVDYWERIMPVEVTNHVQVTGGTFDTHIIDQFDTPPDIMLSLSRHLACSTKGFPMPGRIF
KPSGRNTKSVHTFKDNSDEFDLLEPCPRIALITSIYKELGPSIDTQSQNLPLSQRARNAL
KIIISRVPNAEWLRDLPHGVSLPILEILRACQYSPEDDWTREMYILIGRPDMAMKATRDR
WYEDLVKDDWPSGLGPERLPTIGQIMSQPEAGKMDAKPKKKAPLILPHVRFGTDRRLQEV
ERIMQTTNLRTVSLSEPKGASADDVARYQQSFVNTLANRTLSITVGQGMFEYGTRVTTIT
DVWEIPFIELSVKITPGNNVLKAEIVSDSAEWPCFHNGVSAGLSISPDCKGIDSSWIVFN
RPQALNSEHGGFLLGLGLTGHLRSLLTYHAFPLMEPRHDFTSVGLLLGLASSYAGSGDLL
ITKILSLHTHALLPLGSMELNASPIIQSTALVGLGLVYVGSRNLRMAEVALSEVGRLDMP
NVPGFGEYQESYSFSASIAYGLIMLGRGGSTTSEIDRKMLAQLRRCIVGDMTSLDSSRGR
PSFPGVDINITAPGATLSLGLAYLKTMRKDVADLLEIPQTAFSLDQVKPEWLLLRTFARA
LIMWDSIAPTIAWVEEQIPAFVLLGIKDSKQTRSPDLTTELAYLNIISGAGLAMGLKYAG
TATELAHNTILSLYSTLAKAVSGQGMNYEGRIKRTSARQGLNVITIALAAVMSGTGELGV
LRRLRVSHGQEGAGVNYGTHMAMHMALGLLFLGRGQYTLGNSNLAIAAMAIAFFPRFLPN
PSDNKAYPQAFRHLWALAVEARCLTARDVETLETVYLPVKLRFREGSSVRQQSLISPTQL
PSFDRLLTIEVDSPRYWPIRIDLSNPRDMENLIRTRTIYVKRKAGFIDYDSDPKGNRSIF
VRVGSMTGIDLHYDLISSGAPPSVAQKEVSELVRIHSGDASLVGLANHFTDVSGDFGNGI
GAYLRTVIIECLALDKPHLINVYLEMYLSLRREAARSRDPALSSSEIFDGMEDIVQFGLI
KSFYDEHYEKNFAQVNATGEKRFALVRHSFINAARRSILESSSEETEESHRAIEYMLKGL
SAWESDARKIAKWLARNGVPPLPLLEALKQRLYRKGLAGTEIELKMRRSAEKYWDSVVKS
YNQGPAPVYKGDVWKLCSIQQIIDLWQ
>Ustilago_maydis_UMAY004122_UM02427.1_Apc1
MSAAQRISQRVAHSAARSTASEADIMSMGEPSELLARLQKIRARSTATTQGCSVSYAPRS
DVSTAENQHSDGTQNPASSRDELEWKDRLLTWTRGNTLMRTFSFSSPVLQSFWTLFQVSS
PDTILVAPGKARINQHADSLVRALCVFFEQAVHIHFPGTGEQVDMDLPFRFSKAFPAPVG
VLIQRQIELEDERIASRLRQPVTASSLPQTSSNAGFPFPDLSNSSDSVYNLSNILDEYDL
ASTSQIHQDPARILPMVFYLSRCYDDLVPVDRYPQLSYSASPATDPKPMTHGPVLPFGEM
DEVVAFVSSRNDPRYPSFIVTKSVQNSAIRIYAFTARPDALEATPALLSTHPVHSSLGMT
AVGDHGVTNIAGPQSLTAIDSQVDDRHGATKHARTLSDTPGAPSSTTLGRGFPSTLRRSA
RIDLERRTSGIASAAMGRDPSGRSRRISAMHSGASERRSSSRKDEQATQARDRTLANISH
TADGLRFQSQAYPHEAIMDDLGAAGTSMRISTNPATAARLRRSSQAAPRTPYGGPRNSNR
ASISAAKSRPSMNLSRLDTSVDPTRFSSAIPTGTIDGIRADAIDVEAGIAPDDDDVDLAQ
IADMDGFARSFACVCLLDEIKLPGASVASDLAGLRVSSASFDRVDPDATYLFLSVPHLEQ
TFCRRLGFQRLESRDSYRNLPFCKTPSKLQASAVISCSALLPLQVMGSDSTEVLTISQNG
VIQLHLGPPSLSRPALDLSTFGPVTQGLEQLATTASSVDLQAAVKGGVSSVQLISAESDE
SIDVQLDFRSTCTITARVLRVISQTLPHQLAAKIKSRWIQTRFLTGASPRPPHGQAAINK
DWTSLVQVLTSSLSPLRADDETAGGLIAHRLFGNDPLLHGLSKLDSIDFEQKGVESATPI
KDALQQEEAQCILLTLYLLAEEMRLDNTHSEEGVRRVVHVAVAVAQRHQASGWVDALRTR
LVPTRIEAEFVPTIVPLGNTVRSTTGPPANFYHVLLDLAWAGGEQVDSVDSWIRTGRTSV
QVANAASTFPVLDAILRTYAIFRQATIDRQDVATAIVESMIKLGLDLEKLRKLPFGISVP
LYQAIRHCQIKPPSEKSAEFYHMVQREEIALNTCRQRGSLSTANARKIPEQLIRTLPKDG
PLDAICAQLFSRDFRLRDVLAMLKTDTVNSVYVAEGENQTEATIMEQHNAAVAAIGERTK
ALSPGRAMLFMMSRQFLPTHKWRIPSICLAVKVRPRGMTIEPDNKADPAGLDWPEFHNGV
ASVLELNLADNVTVDSKWIFAHLGEQVTARHAGFLFGLGLMRQLPTMTPVHVFRYLKMRN
NLLTIGFLLGMAVSTVATADPTARHLIGMQLTAFLPSGSAPLNLSTITQTAGLLAMGLVF
LGSNHRWTAKRMLDQIGAQESPTPNMQPQHREAYSLSAGLALGLVYMGKGRGNGMKSLPD
KRIISRLVHLVKGSSDIKTGFSLPGDLRSDTGSWADLEINLTSAPAALAFGLIFLRSNCK
MIADVMAPPQMPRDLDTLRPDVLFVHVLARSIILWDLIEPTNEWLHSVLPSWLQKRIEMG
KSISEAAQLAQINMQAGACFAIGLKYAGSKDAQACDCLWQQLHTLDKQVRVQTVSFFSKI
RKAAVQAALDQARMSLAMVLAGSGDVDFLRHLRRAHGDVDGDVCYGSHMATHMALGLLFL
GGGRFTLGTSDLGVAALLISFLPPFPRWSGDNRAHLQVFRHLWYLAIEPRLLITTDVETD
QLVSLPIQIAGVTSKQGDNDGRAFTPLLLPNRPLSGLIQTATDRYWPASIDSSTMTDRTA
ATAALSKAAASSLTSQKLFVKRKTARLDYLADPHGSRSLSLDETVPLDLCSDSIQSVGPG
PAELGEAMRGFSSAGKQRELVRSLSLLSAGEDTMAPVVRAVVMECLTMDKMYVLPAYASV
VELQEQGDWLGRYRDVRFADEYYRIHHTRLFGDDAETLVQPGLLTSLRRLAQHHVENDFG
CNADVRDAITRYLTSDMTPPEFASDAIYPVLIASELDSVEEVRNLVKFISEHIRASQEAS
DAESTRARVRLVTDAAFGGENRPPWTRYILDHVVKTP
>Mucor_circinelloides_MCIR003079_Apc1
MLTELGKYEPYGKSFLENKPHLGQESNVNPVIDFSAIDTFDNKTIPPPKTMHKLFSVKDN
ITIDVGDRLDERNLYDTGKLYNPALQLEQEVYVRGSTVVWSRAGCVIKTFDYSAEIQPIQ
QVLFAWFPVTSAFFKNDPTNKPAIDAVLNDFEGDKYLVEGYWDKKGPQSIINLKNAASAK
DEDVEEETDPVKQLRPLNNIPEVEEKDGSLQRRTLCIVFQDCIKLHCEDGIHVTAHIPFE
IDHVVPLDMGVLVSRKYVPDKWKKSAGRPRSSSITNLASLAAGMKKPPSSDDTSSFFVTV
THPLKGACPVKSKDVNHNGISTLPEPLTSPQRLLFATTKVSDTGRLPVIVTLNIKENRHY
IWTYERRKEKNQQAISAPANMLPPVKRKPHNNATPTMRKKLKSGAPPNISRNSKKQKTGS
PSRSHAQFHEDYISDEEVLHENEVEKDIYNEMLDPSEISLRLLWREPAYKMPAKLKTTRK
VNSEAFLIHDLNGQELICIVNHSMGHLQVINLGKATHLVSNCIEMKIPARSAVPINATRD
GYSDLLFLDASNRLHLFVDASMKRIPLCMSGVTKLIDPVYDRFTAVTEKGMIRCQLNGRP
ETSLVRDCFAAIDCANTLYFPKILARFLSFQETPSDDDRICIGEWENFFVALLSFLRVQK
QGYYYRDPNLKSISSRETQLQQIRASNNDFLTNELGFSSAAAAHNFDFLLDENYFKGVPT
RWIDRVVHTISDDAIMDTSVFIEIVNSLHMVYEDYRIKKSMLVHANMLGYLLMQCAIILK
NQNYIDYYANQGIQPSFTGNLHFVDNQIVDEIFTEPPNIQVCLRQMTPYTTSNPTLLSSF
GVNTLETSLGYCLNTYAKTIKELWSLYGAINHVSGDKSLLLERMILHRITRKDIGLLIES
LATPILNVLDDLKMNPLVHWTKEAYNIIGRDDIYQQLQMKVTVCDPNTDTFKLPFLKDSD
HPQNMNTMMKDYSATPVVKCAYESDVLNMETERLRFGFGGFIEKVRIMLDATRIPDHLVV
EQPDLSDEDLAAEHQSQVAMLVQRTLSLAAGRAIYAYGTHVPDLTKALPSEIINLSAKIL
PLRTVVAVDDSQWSKEFLHWPQFHNGVAAGLRISPNNQCNDSWIDFCVPQELDPQSGGIL
LALGLNGILKKLPLVHWYRFVTQQCDLVNVGFILGAAVAYRGTKDIKVTKVLSVYIPALL
PPESASFNHSNSIQATGLLSMGLVYMNSCDRLMASIMLREIAKNAYTDPSTLDSDYEGCA
LAAGFSLGFMTLGLGENALPVVDPQLRNKLHSLMTGRTADEGTSSINLDVTSPGATVALA
LMYLKTENSRVAEGIELLETRPYLNYVRPDFLLMRIVAKNLIMWSTIQPTCGWIEEQIPD
FLNEEMTGENSTVDVEVVRQAVINITCGACLCIGLRFAGSKNPEAFATLLHHLDALIKDL
NLPRSTPQQRVTKRALRTGIDVLCTAAAMVMAGTGDRGLLQRLEQLHHRVTSDMTYGNHM
AVSMSLGLLFMGLGGYTLTTSNEAIAGLLCAFYPFYPTATGDNRYHLQAFRHLWVLAVDS
RWLMPFDIGNKKPCRVPMKLEIYNDDGEGKMRQVRIEAPSVVPDYKLIKSIKIDGDRYWP
LSVNMLHDGKYQNSIIKSGVIYVKRKDNKKSYEEDPYGKRNLTWT
>Phycomyces_blakesleeanus_PBLA002005_Apc1
RTMSQVVGQAIYSYGTYRPDVAQPFPFESINLSIKILPLKRIVEIEEETLSSTSLVWPNF
HMGVCAGLRIKPDSDINKTWIKQLDPVETGPEHGGLFLALGLNGSLSQLTSTSWYGYIAE
TSGLVTAGFLLGLAIAYRGGGNIAVVKLLSMHIPSLVKDDLPYSSEPIITRAVCTIGLGL
VHMGSRDRRMVAALMNELGVHAPNSNTVSSKNLDCVGLAAGFAIGFITLGKQGTSIVLPD
MDLEDKLYQLMEGEPLTNRNRTQSDIGGLSHSNLDATGPGAIMALALMFLKTGDKRVAKR
IYGRQLEYHINSIRPDILLLRVLAKNLILWDDIRPTDIWLYQQLPEFILHDFDENRKASW
EVQVRKQAKYHIVGGGCLAIGLKYAGSRNTNAFECLLKQLDIFIELSEKIAVGFQERITK
CAISTCINIIATASAMVMAGTGNLELFTRLSKLRNLPENIENYGNQMAIHMAIGLLYAGL
GGYTLKTDNESIAGLLCAFYPFYPTSSTDNHQHLQSFRHFWTFALDSRWLTPFDVDEQKP
CHVPIVLTVTGDNLIDEKTDILPKEIQMVAPVVLPPRKYISNIKLNSPEYWPLCINVD
>Mortierella_verticillata_MVER000371_Apc1
MDIAILGEYRYFGQESSPDRLEILNNTSGTWPDLLSIPPHIAPVPDRPQSSLFPPIVDGV
VPGSVKQAPAPQGYDVELVVSKSRVTWAQGTILRKVLDYNSEAGTVTQALFVWFADNTTT
PHVTPISQDEPKDASQQSRRQALVVILRGVAKIYFHNGETHSVSLPFRVHKAWAMDLGLL
IEIPYDKNSGMPPFYSILDPLEEFATVNMVPAPSSSRIQDTEVHNTLKHISCMDPLHSIA
VTVDVVQKRFRVWKYMSTMPRPTAVEMEPNTHFLEISSDIKFPSPDARVFGAHAVDGSYV
FCVFSKTRKKVDCYMIGNEIAALWTKPAADAISLQATRPNLLDVLVLPLPNQDPGLLLWT
GYAAEFFSCKAKVEKIIQLKDAVQDRVSLVLRTGVIMRAQLSFMARSSLVREALDALSYA
LPIDLLQMVKHRFLQLEFSQDSQYADVRSPREWDNLVTTLLSLISIDLASSTEKPAPESD
WDVFLNSDMHRHLGGHPSFRGSTLLPLPSINPFIDMIHKSRQLAALHSNTPPTSSLDHFL
QFIITTLHLLLEDRKINIATCREGDPTPLLMLLCHLSGKTTWIDFYARYDTSNIHLSETF
VPPDHGHPPPDLFKWISSIVSRSPAQATEPFPTLTSLRKERDPTQTVFMRLEFPPCEQTN
KITKLFTTLMLDIDGEQAVVRALASDDFSNTFLDQLPFGVSLPLREAIWKCRRNPSPDLG
PKALSFIGRNDLAELKSIKQPGHYITLPSRRATKLDVHSLCKDVVNTGEEGDLETSGTEI
TDSEVTNLRFGADKRVAETQRMLQSSSILEISAPDDMDLSEEDVRAAHQDLLRRLAQRTL
ALSVGRAILTFGTLASNLPQKYPVPLITLSAKLTPSHGVTEFDVSTIGGEHALDWPQFHN
GVAAGLRISPNSTDVKGSWVIYNRPTTLDSTHAGFLLALGLTGHLRVLSASQLYRYLTAE
HEMTSTGLLLGLACAHRGTMDRTTTKQLALRIPGLLPPEAAPLNLSLLDQISCVLGVGLL
YMETSNRGMAEVMLSEIGRIPQGHELQECHSLAAGFALGFVTLTQGNRQTELNDMKIVEV
LMGHMPGSSYRSGVGRGSSGASVALGLMYLRTNDVLIADKLRVPDTQFDLDYFTPDALTL
RVICRCLVLWDNVVPTKRWILSQVPRYLKSSTGGPPVSETSRQSYYAILAGCCFALGLRF
AGSSNETAFECIIHYVDMFRDLGRNADGSYEGSITKSAIRRCLDISVVAAAMVVAGSGRI
DFMRRLRTLHRKTAGDISYGSHMAYHMALGLLFVGGGGYTLGTSPSCVATLLCSFYPRFP
TSPSDNRAHLQAFRHLWVLALEPRCLVTRETHTGACCSVPVRIHLKAAYYQSQIQIGLDR
RGSVTDDWIRSWQSQGPTFGAPSPVVPRSHDPSIVLKDEVLETMTPCLLPELSLISKIEV
LGPRYWPITLDMSAGQFGRTRLWRILKARSMAVIRHLGHLSYADDPLGTRGVLARPFPKL
LDGDMGESQTPKGNMAQRIEQILRDQFHRDRANMQQLLGPGGSGENSASYGEDFCGIFLQ
DPQVTAFANYLCRAPNRGKALHSRSLPLDDEQDKARAVFFTEVLYECLTADKVEALGVHV
WLFDIANRLETLDMLSMQTIWELRIVRNYYDTQRRLKVDGQERDASGQPVFATKATDEDG
SETLVKVGRIYELFAKITKKVEGHLEL
>Mortierella_elongata_MELO011200_Apc1
MVTRPQETPVFPTLEDLSSIREPEPGLSLIPAAVPCEQTRKVATFYTALMDGDTGDQSAV
RAIVEERFSTTQLDQLPFGISVPLREALWKCRNNPPPDMDSYALSFIGRNDLAELKSNRM
PGYYIKPISQVADAPKRQDFATLCKEDTPQERENDMESTGTEIAEAEITNMRFGADKRIE
ETQKMLQSSVMLKIRPKDEPGLNEDDLRISHQEVLRKLALRTLALPVGRAILTFGTMTQI
LTQRCPFPDITLAAKILPVYGETEFDISLLGGDQAMSWPLFNNGVAAGLKISSTSKDVSP
SWIIYNRPDNLSCNHAGFLLALGLTGHLKKLAWSHVWRYLSYKHELTSTGLLLGLSCAYI
GTMNTATTKLLFLHAPALLPKDGSEFNLSLLTQVACVLGIGLVYAETSNRRMAEVMLTEI
GSTWGHFLELSSNLQEAHSVAAGFGLGLITLGQGSKPMGLRDMKIVDVLLSYMPGSADRP
QRPRNQGIPNGNALYPGMDDMSGSRRHTGVDLTGTGATIAMGLMYLKTNSRSIATKLAVP
ETQYLLDYLSPNSLMLRVICRAIVLWDEITPSEDWILSQVPEFLRDAKTGGPPKTETGPQ
SYYSIRAGACFAIGLRFAGSGNEAAYKCIHQHLDMFLELGRVSQDESYEDSITMATMRTC
LDVATMATSMVVAGSGRIDFLRTLRKLHKRIKGDTNYGSHMAYHMALGFLFLGGGSCTLG
TTNRCVAALLCSLYPRLPLDPMDNRGHLQAFRHLWVLAVEPRCLVTREASTGAYCPVPVT
VHL
>Conidiobolus_coronatus_CCOR006069_Apc1
MANKLKFGSKLVEFGNNSDDNWFKFYEGFGNYRNEVDNSGSDWFIGGKLFHLGILKELEL
DLSDYYSLLVKKHPGIESGLILALSAQYLSSKSSRLTKLFSLYLPPLQNNLLISEFNKFK
NDVENLGSIHYLTQCSALIGIGMLYAGTKPNIQFLYPVLDRLGLICKAFTIEESSKQNGI
ILAAGICIGLTQLDSGVKTEKDWDLLSIKLVEIWKEGNNRPASNLEDIEFQLVGVLIALG
LKHSFKGFSNVELNTIFSISDFLDYTPLVLFIKGLFQFSTLLNQGVKVENLLLPPQLKEI
RGMPPRLKIFYWKLKSSQWFAIGLHFMCSYNPKLTNYLWIEVQAHKHLLQKSKSQNFSKF
SLEYIYLLVAIALINLGKTNSNLVTELLTLKASIELNSIEYKLIDITLALIYLGSENPKT
LINTNLVKGLLILSYFPITCDQGEYF
>Coemansia_reversa_CREV001481_Apc1
MHRGHVGRTMVAFYSVVYLFGTHMDRSARRLAAVLDDPVTGNHKAYVVETTISWTVDGRF
VRSFRLDSIIRQQEAVAVADHIVFARFREADVSRASAVAVALCIFCVDMLTIHYYSGEAF
SVSLPFGVRSVYALHTGLLVQRTDASDAGAFATSLPTLFSLLGPRSEFKMLGLSRSPDLH
RMRAHQQGRQLLLSPTPSRIEGPASSIPVFNEPNIVLVSTATSRHDPTVQFVLCWDSMTR
RHLVYQCAVADQSLEGETDTSADAGSGTDSSASQPSAAGIGQISASRPRMTRQSSLSVQR
RSSAAASAAAMAAAVSKRKSGYASGVKKDRRSSMLGRVSFNDSPGPNYAADIFREQRQMK
AEAILHLCWSERRHKGDSHSSDGCNARICVVQSTLGEDVVCVLNTDAEVVIGLDTTNFEE
IFRMPARSVAPVPASCPSFDDLLVVSPSGGLYLMLGDGGRPISLQNICRKQHIASIDYMD
NTFTALEVAGDNKHLVVDVCLRISRLARAIASSLSFVLSRQAFCQFWHCFVVSLPHAEDA
YDEMVRVTSLLLYGNDRGDPPATLPARVRSELRDRAAAALYVLRLVYEDALLYKAEPIER
LTAMGRLLSRFALHNGQLRAYQALLCTGIRPSDTVDGAQPPSGRQRSVDRDPAIVPSLVK
WALSVLEPNGDRVLSFPALSQTSKLFNVADATPSYGAHNSLRLLNVVTDILYQLAVGRDA
ALVLRRLANHKSPMLILRQLTLDMQWLICSIISRTRLECLPSWPINVLALFGRHDIIANI
SEDMNNTVPLQLPTLSATAIGSNADSRSATDISTGAGRAEEPAEAQDIVELCEDIIDYHH
HHDGTSNSSQKRSVQSQEFAALAFGRDLRLEEAERLLSMSATTYTANVTSNNEPIEDAED
PREQFMATLACRVFAMPLGKSLLSYSTFSLNPQDALAVNHPKVVVRFRGGKAETTWEPAD
IDLSWSLFHSGVSAALSIERDQLRRVHPSWVLLNWPAEPSPDVDLTNNKEAQKSFNDSLA
SHAGFLLGVGLLSRDVNSVSDDDTLSVSTSRQPRNGPLCNMPPWQAFEYLSRRHGLTSIA
LLLGCACAHRGTRNSSVSKILSLHIPNLLPPGSSELMLLSYGTQAAAMLGLGLLFMRSQN
RRMVEVMLREIETIKWSVRDTSSDRINVADPAESTAECYSLAAGFALGLVVLGGGLSSRT
LADLRLLDALTENIDGSVSGGLSQPRDMSQNFDAIGDMDSNGTRYSEQESALGMFGRLNI
SSSGSGSVSNLGAIAALGLVFLGTNYNPAAERLGLPEIPRQLGAADPFILLWKTLMRSLI
LLDSIMPTTGWVEAKVPRAGVPAEGKTLPPDLYRARLHIVSAACFAISLKYAGSEDQSAH
ETILAYFDEIEMAANKPSLGYESSLTRAAAQSCLDILCIAAALVIAGNGDIATMKRLRAL
HGASTGRTYGNHMASHMALGILFLGSGARFTISRSPESIALLLISFFPRFPHSYADNREH
LQAWRHLWALCVVPRCLVVRDVVTGDMCKHAVATVVEAAMDGSDSQAVELLPPIPFKSLL
GVRSISVRAPGYLPLDLDLPSKSYARDLLSRRRVLFMQPLNQPGLAISDATPGLVSQKQY
LNWLSIVRTRVENACTQLVQTDYQDSGCADISSVIRGVERLRICARISQSFFMAHTEEKS
ERINKDRSPKSWAETTFLTWLSVHRAVVDFGKNDRCRRILTRYWTGNQVPEHAAENMIVA
LLYSVLDLPCPSDAMRIAKQLPMSQFVDYVIR
>Allomyces_macrogynus_AMAC015774_Apc1
MPCVALAVVSLPLALGGGLLILPSPSAHDHDADLHPVLAITHHPLAAPYQVALDAGSVDS
VFDTLPFAIAPSDTVIPVTAPGILAEHLLVRRAGAPPILYWITTRDSVTDAHMPKADTWH
GASQDPYAQSAPHLRGHDAAGSPSFNTQSPASGHGTVLSAGHFGESTVYVAAASARYARI
AAVRVAQATASARTVHAAYAVHDADGNDRIALVAHDSVKLVDAMSLATVAKTTHVVAARA
VMSGTRRVLLVVRKDGRVEAWDGARTVVPAPAAVAGIHAAHGDSVWVETTDGAVVAARVV
VRAWDRGQVPDAQALLLSARQHLDAVLAQVLDPAQLAAIPTPDDLVSTLFAHYPETVSVV
TTALFWLLEDWSLSIVHVHPRRALAAVLADLAARLGWSRHLAAVLVQFPDLPVPAAVTAA
PQVAEPDPVPDLLQDLGAVFSRTPRARATPPVPARVLPRVAWARRTLATINGSLTTPRTL
AALTPQPAIERNLPWAWLILVSLARAAYPSHSTPPSAPTPQPTPPLPLLPAPLRRTGAPA
LLDAQSRLLTIPTPVTLTGPPLTHAPPVTPTAPVNDDPDRTEAAKRAARAAHEAYAIAVP
LHLAERTRVVTDVVRRYLAVPLARAMIRAGTTQVQDPATSAAAGVRDTGVFIADASDEED
VMTVVVPYPDNESLAITINAKAVAPETGAGDDDVPTTGTATVPIPRACAAHLIAAQFHAG
AGAALAAAVSMLPVDYATALARARTCASGTVMGGYLLASGLLGHLRGADRTATVRTLRDA
SNPLVTAGYLVGMAASNARDEKARHVLGVYFPRAVGVPKDLDPSVDVAVHVGAVLAMGIV
TRWQVHDVALDAMVEVLETWGSRDARVVFAASVGLAIALDAPNAHAKDRVVARLVKIVRA
KLGTTAAISAIATLGLISRGTSDPAAVAACRLPTVGAAAVAPDEAMHRVIATRWMTEWEA
MDTSSEGVEKYARLVEEDDGVRAMVAAGACHALGVRYAGSGNERAVETCLEWADWVTSVA
ARSGDGSLAARIAAHAAHHAAHTILVAASLIAAGTGHPRIYARVAHLHARLGPNVPDAHH
TASNLALGFILLAQGRLRPDVDPVAVAAAAFPQYSDDEVHFLMRHLWVRAARTADVVVRD
AEGSHEVVPVSATVNWDDGRDPAVVTMPGVINDLARVAHVAIGTRWRDRVAPIEFVGLPP
PTVYVQRKPDPGAELARALAVPLHRLAGAAVRGVLDPADARMLRAIRAAGARLPAEAAVE
VTRVFVAARHTAATAAGAGAVPWGPPGWIDVWRDLSVDARRAAAAVVLLGAGGGDAAVAA
GSRTAEEVARVAGSGLDLGVAQISAALLEHGGS
>Catenaria_anguillulae_CANG005407_Apc1
MDSSSSVSLPQLHLAHVRPWTPPRALGTDHDPDLDKSHDLEPDQQPTPTLHSLHPFGQSL
ARFSASSSLEYPPPFPPNSQFSHLLHAGILHELLLLRTSPPKLLWRKAGHHAPIDLSPTP
PLTTLSACLCYLPRWTPHPVAVQVLSDGLIKCTDLGTGAVRWASVMLPGHATHVIRLGSN
GVAFFSTPPTYPGKPLPTGALGTDLVCVLVDHPSAQQSLLAVYKPGRVLTGYLSPSAMRV
FADGNLWASAGNGELHVFQVTRAPEMDVYPGMPVVEVDDEPTMMEGVEESFAEEVSVVVP
PANIASRRSASSASNASVAAIPSSSSKPASKKTGSSAAASRKSGARASKKSGRPSSRRTS
VTPANSRSTPAADMSPPQSPPTPSTAAAAADDETTRQQHEKDRANATVLHTQPLRAPRSA
LALAPSATDNDDQVTCARVVLVPLSASEVHVPVVNMVECEDAAGNMCVAMHFADGAVTVH
VVADANHTNRLSLVALFERVHSMVGVRVWGKKGVAVVTREGAVHVWAGHANALSVNVGTR
TLVMGLGDGLLFWDKDLDQYVQASLASTRWDKSPEMRKVLDALGCVLPLNAYLPIRDTDK
VTESLSSLILAAVSSDSRHHALLCAVSAALFLLVQEWSLNDLEQRSARYLAEALVPVLVE
IGWVQHVEYLAHRHFADRLDRVVGRLEDKLRADADEPRPQCLVAFATHENGADDWSTISD
LRSRFGINNEPPANSTLTDQDVYPMTSALAHLLHSLHTSTSPETLLDHLSPALADLYSLW
QSTPARFNLLPLGWRLLVTSTIELARLEPECVGALPFSATAFLDRNDLNFGAQPPSTAIS
RSPATSGQDDDPSQHTLHDPHDLSMARQMLTIPTTLHVAYAYKYVKLGRAEHLENQEQDA
VIERTIARVLAVYPGAAALDFKSIPYTGFSPTNPVPVPITVDINFQVRATGNVACDPVRL
VIPPADPTDREYNWVLFHAGVASALGMQLPDTLSAGLAPRDTSGNPANTPATSSADNAIA
DPFIAWLWTSRPTAASRPWPVALGGWYLGVGLLGYLANVPGELLLHLIGHPPPSASTKHV
TTQPQIDVGVLVGVAASRIGSADKHLHAMLAVLAPKVFQVADPQVGDVPPDQPMLAAVLA
MGLIMARTGNREVARYLFENALCSPHLVKPRAVQVAAAHAGGGAVGSGGSYWIGDQYAGE
GLRVVAAVALAFVLLGKADRVWIDRLAHLWDSERSGRMAAVTAAPAWIVFGWIFWNCKSD
EIRSKCRVGSVASAKVKEMDGKVLFYRAVASFMVDWDLVDVEYVRQVWGIVRREVKEAGG
DALARMAADSVATAAVYVLAIKFAGTADQEAAKVCWDLVDVLVSRLHYDPDIVRHLDPKN
APGDPTPLDLQVSHQANHWLYSAHL
>Batrachochytrium_dendrobatidis_BDEN006220_Apc1
MHVQIRVIGQCFVDIQLDRAHSTANDTTAATTTIKLIRSKECPTVPQELLISGSTLICRS
GGVIRKTISLVDSPIIDALYASFQIQPDQSSGSSPSLSRNSRLSKLDNISLKAAAVKSSI
TDANNACTSKLKEALLVVSAGTLWFYFHGQQNIQVSLPFPVRRIWPLASGGILLERRMLS
YCPRTLDGSTLFYIIRHPLDLIQPVSVVGMPSDSPDSNVAASVSHRPLHAFNPANKADLG
VAAIDTALNSMANDSPQYIVVYVSDDFGTGLPDVVVLYHASSLSIHVFALKSSQFQMSTD
FSSPLDKTDQSRSTPTTNIPSSAQSDFVPSLSIQDHHLFASSDILEPIWKAKLPFDGVPD
SCFVAHGSKNERVLWVFNKSAEVAIVFELDTINPHSFGTFSAKNAVPVKCTRRLYTDALL
TTEGHNVLIWFGTQKLISCSLPDNFKDQIEESGSKNKRQRSRKNQSYHSHTTLIKHSPSK
SRRESSHQPFASSHMFDITHWFDSTIIMRLSNGEYICTDFSFYTQSTLVSSAFQAIKSVV
SADQFAQLFSRFITYCNSNRALHPFEYSLKRSSYQQVSDINTPLKLMASNIDALEFEFFM
ITLLSFFHKFESSMPSYYSTGVEEHMKSTLNSNAEHEDWEWFCKQCDTSKTHRSLPALVN
EEFHRGDSTTFQLNDSFNLYRVFSESWSLYSLFKMESSLCKDIGNIVMVLHAVYEDHKLS
PAFASHARNLGCFLCSISGAFGWHSYIDYYFRDGIVTPPLPIQVASSDTAKDACIPPLLR
IMSDLKFSLTDLDELPVGISLPLREALHEYRTTLLCDNLNFHQLKLLGRDDIATQRFHNL
LPKNKSLMKFRCEEPTLMATLVEDIHQTVADGRDPSIPLYRATDTDCDTVMKLRFGSKQG
LVTAMKLLHPSGSHEITLAVASDASEENVLAQQQAHLFSIASREWPVAIGRGMLLAYSRH
IMPTEFLDIPSVSISARFFPMQVDITLDLQPSNQSIPNAREWAEFHAGVASGMQVSGDSA
FVDSSWLVFNQHLTTGPLGIDAKHGGLVVGFGLNAHLEKLSYVVILNHYLKKQHTMGTAG
MLFGLAVSYIGSQNTQFTSVLSTHIPDFHPQNATDLKTAPMVTSVCMLGYGLVYMGSSSR
ECIDEIFCGLYKQQLSQLDEQNSQRECYAISCGFALGFVLLKHNESDAGMKSGPRNVPIV
DHDPLSDQLFSLINGKGTELTLAPGLIALGLAYLKSNNIALSNRIELPSSVYMLDFFRPD
TLQLRVIARSLIMWDSIDPSLAWMHSLVPDFILERMAKLSGILPSAQGQDSVYISVDMNS
SSGEWCIYVIQAYLYIMAGSCLCLALKFAGSWDKRAYTATEPFMQKCLQLISGARGNISS
HDNFMIRLAAQSALNVVCTSMGAIMAGSGDENLVKYFKQFSERTQSENAYGQHMAIGMAT
GFLFLGKGKLTLGTSNVAIAGLLCSLYPTYPSTVDDNRSHNQAFRHLWTLAIEKRCLVVR
DVDTREPISVQVNVSVASSTDSTKTSVFQMQSPCILPYLAQVKSIAVNSPRYWPVTVDFQ
SLSETEKQTLLNGLWVKRKTGHLPYSMDPHGHNSILMWTVPRLGDFLSDTDIQQIQTVWE
SLPQSFSADPQVFSFVQHFCDIQADEPSEFQKAEFFMHILHECLTLDKPELIQTYMWLNE
TINGVEQKTSSPESIWSLVLVAAHYSARYQRVLDLFSDPNNRQTCFDSINGKNFEWTDVV
EAVKQVQSRNLIKQSFVDAISKRIDTFLNSSAVDTLGQSGFCASMTFYLKKALEPMPVGT
NGYATNAISPMFGSYLIAKGIPSLAKLRQLQNQLSQFSKQHPTTISVNELILFGHMIDPD
CPDVVLQCMHALLK
>Spizellomyces_punctatus_SPUN002653_Apc1
MEFKVLERFVPYAEKAAQVHPYVEDDSPIRYTLLSSGAGRYSYDSEVAIAGWTVFTSRGP
FNTVSYTNDRFNRKPVLQAFYADFLLQDVLPSKTSTIDAIKSGQFEKVTQRALVIVFEQS
ATLHFTDGESVDIPIPYRIERAWPLNLGILVQRKREHGDNTDAPILYSLAHPLDNFRPMD
VNTPTGSAAVIHYPTDSKSNPDENVNWDVLFVQSHRQQNPFIVTFDGSQRNHNIWIYNHK
LDHLGDTSNPLDCLDPRSYVQTALKPAVTMRLVWSDNLQAGNRRIPHRAEVVFVTENHRG
DPIIWFLSPHATDETEFQDAIKSTRRLTAMTVQTANDEQFIFDLFLDIPALSAVPLRATR
PSHFDTLILHPDSSLTLWTGYTTSLKCTVPSDFQEADDTGLTGKRRRSGEIPDRPRTDDS
RDSPRRVDGRQTLRSPSRASRVIDLKDPVDNRVNMVLSNGKSYRVMLDGEPTSELVARCV
EALSYALPVPMFEEFYHRWLAFQGGPTLKWENLRSNDEWIDWLTVFFSFCHKTIEMDDGS
IPSVLEPGPHKHLVWLNRYKADTPWQKKLAQKFLQSYPKPTASTMQISFTKSKALFEHYH
TGPNFILFLPAIVIVLHLVYEDMKLSILYESAWRRLGQLLLQIARCLGWKDYSFHYQMDG
IKPEGIVMIDVQNNIARPLAPFSMASWILNTLRNVKTLTPLEYFSGLPSNGCRSPSGLIR
STLFHQISALFCAMTTSKSSAAEGLVLEMLRQGLSKKDMASLPLGVSLPILQALEECRED
PPGDWTAEAYNFIGREDLAEQFGTKLQVSESDAKEPKGFESPPASSDVNTTDGTEAVLTE
ITKLRFMKDRRIEEVRRMLQSATPSSYKLDIDTSDDKDWTLEQQKHLQILAQRVLALPTG
RALLTFGLVSPIPTEAFPIPDLVVAARLPPMNSVVHMEVAKGTPSLLDWPSFHNGVAAGL
SVVPNWKHNNGAWIVFNTPAKEEEGKRSLDGKHAGFLLGLGLLGNLRKMNLYDLIDYMNL
KHEFTAIALLLGLAATHKGDQDMRHTRLCYSHIEPSDDIPGTPSGLEVKPAAILSVGLLY
LESLARLHTEKMLYLLQTMESMENNLPYIHKENCALACGLSLGLITLGRINSVQAAGIAD
IRLGKRMLKYALGTSQPYIVASATIALGLMYLKTNDTSVADRLKVPQTAFVLKKVRPDIL
LLRILSRNLILWDQIEPSGEWISSQTPQFILDGSDDLSTGDADMYLQASWNIVAGACFSI
GLKYAGSNNMNAFKTLLVQLEQMITLSNAPATTFSQKLNRTIARSCLDVIVTSLSLVVAG
SGNVKVLRILRKLHDRSGGDVSYGNHMATNMALGFLFLGGGTCTLGTSNIAVAALVCSLF
PRYPLTPDDNRAHLQAFRHLWALAVEPRCLVTQDVQKKELCCVPVNVNVFDETVAGGIRE
IVMVTPCLLPSYSDIHSIRTDSPRYWPNTLMVASNPIHKDILIKERAMVMQRRIGHLSYM
EDPKGSHSPENMSLFNASSAGISDTTSLLKAVETAPELCAFAQYVCPDPSPERSRFFSMV
LHECIKLDRPELIRPYLWIDKLMRNLSEELNPTAMWNLKLILEFYEMAGSQAGGRLSKAL
ARPLLPPAFLNQVKAELEIFFRELEASKGNTLGSGVSFEDVLHHLDAEGDASVPDNVLSV
AKAYRIYRDWPSVNDMEIIRQSLRMTKISGLREKVLELAGSRQLDKVPQATLQRVLSFVH
NSS
>Encephalitozoon_intestinalis_EINT001391_Apc1
MVVKWRSTELVFKGKKLRFREEIISVGNFKKWVVVCTQSRIHFFGDEDMTLSRPIKAAIV
KEEGVYYHHKENNHVMFISHPFEPEEFVFFHHGFVLREVISGEMILEGRGRYLLRNTGRK
EIGLEDPIESSCSGMGDDNFDETNRTRMLIAYKIEEGIRCLVEDYEEDTKNEGGIKMRIT
EYENFMVGIYGNTALFVRVGGSKGRVKRSKLLSETNVRFEKEAKHLIKYRMRLTRDKYLE
FLRINDVLFMGNEIMCSRIRKDLWPKSRIPKKWMQNYYKPFWSGINEVEKNILSCYPRAM
QRVFMGAFLQSKEKRFDLLEITEDVMAGIDRVLDEWLARCKSVWEFLGMEIAPIKGLETM
SRCKELINYTCPSLSVGQDVMNIKFRRIMRCNLDAITGLKYSDVKNLGYRVIYMEMKKSR
ILGSTKPTRSINKLCRIAKKHFGDSRIEEVISLFDEKPIIFEIDEYDLENKKEKGYVLRK
ISNIGGAYLFYGLGVAKEEQSPGQLRFPIYKNGELGEIEIKDPEWMNWPMFNYSVSRSCG
LSSFDEISHDFIESRILEFTSTGEGNEFEVAGRIFAFGLQGRLEGVHPQKVGEFITAKYP
VVSMALLAGMGMSHLGKRDDLLGKMYLHCLKSPQPLYIHAGCIVGLGMLYAGSGNVFIRN
VLSSEANKKGVFGDEQYNKGNKIWYDYTYRVLSSISLSMVYMKTSLDMFKFIELEDSLCE
LLTNGIVLFGSKQTRFRSKFKRSDTSTPEEVFYSELFLLGLEMNEQLDSIIEEVAKKSRA
ASFYELYRGSGRLLYVSLYLLYKGIKVDLEGSLFKSILEVCLFAERAMRENDEFKILFDA
SLVSLSLISNSSCNLDTIRILRRQIKATETGKSLGEQTDLFFTSSRCKQEAQLSMRYGDI
ERYKMCLGIVTCGMGTLKIASTFHLVLDVISTFFICFPISPVDQEYFNMTRYFLLLSMKE
NPEGFKSTVKYLKETNKRSRRKLRRDMSRINKIFLKEYSEASDADKKFIIDILTDFYEKY
AESDNLLDVEMLKNIACKTP
>Vavraia_culicis_VCUL001665_Apc1
MQITFKVTKNTAHSDHLNFRFRSDIKRIMRFQKYIAILSDDLYLYSRKETFNIQNVVYID
DSFFYTREGKKIYRLAHYYGRREEVCTKDECCSGEMVGAMRSAGADDLVYRNSTRMSSST
GNSTELVGIYDNHLIVKKGTRVFYKMMVFDGTLAHLYKKYLVLAGNGFVSLYDLETHDDN
RISYQVRHGIRTRSLNRDTFLTIDDMLVYGSVVVSRKYARAAVRDLMHELIANARDKETA
YRFLYHSNFDLEELNAEFDRHFEKCRGMPADDFRQLLVQVFNSDLECFDNGFVQYVEEQG
INLKRITEKVILERGVKHVLDEIFLVMAFFKVTNDDFFFNLMRLRFLYDSGADDSIHGNV
RAERLHATDTVLAGASIHGNVRAERLHATDTVLAGASIHGNANTAVKIMDIRYERLFFYD
KSVNINKMVKKHRVQKDVECIKKILYESKIRFDADDFEGKRRDAQNIRKHAALGDALVYF
LSKKMGKKRLSDKLMNRNITKLNDVRTLLSKKTYPLLSVLFADHVTKIREKSQRRGPYSN
ERRKFYDFYYRLVHTIKYSETICTYTPMNDPFLELVLNGFLFMNTDKQWVKRKLFRKEEC
KPEEIFMSEVLRNCIDFEEIDVNGLFTVKDNQSNGYYYRVAGRLFYICLWFVNYCDRINK
KTFERTSSALTDEEEREMVKDKKRKEITQSLLGFCLEMEEKMHRKKSFRVVFDYALIVLC
VINSGTCDLDVLRIVRRKILETKDAKFLTNRTSFYVCCDEGCYVTGCLDYGRILKYKMCL
GVLCSGLGHYKLKERMSTVKYLIIAFYPVWPVAMDDHKDYTECRYVIFNALEKKPMMFTY
RVLYGDEYDKKYRLDILSDYCEKNDECTEKWEHLVELMLEMR
>Edhazardia_aedis_EAED002777_Apc1
MNTHENIHDFDDCTVLIKEDSIKFIDNDIYTVKMRPFHAFVYNKNSIYFQYNSGNDKWSS
NMACQNRSNIHINDDIMNIHGNSIKGVNRHSIRGKRKYGKNNCGITNYDVNGVIEFKEYS
SIHLDEDDSVCKTVYLLKHKYSKPQEVLETESRFLGVINDNIVLQGNDSVYIVDMECKKK
RISVEIECKRFIFYWDFLVCINEKEIVFICIHKEDIKVYNYDIEVIDIYCNLNYRKSLVL
EEDFSLEILNDLLIVGNLIFYREMFLGIVNCALLTSFNSKIDYGNNFQRESRNSILERTI
LNIKKYGENYKGDDYPVQKNYSLHKNNIIPFINFKEASASIYFEISCCITSEEKYLFYYR
LFQNKELSEIISEIDFSNISILQMKYYLFNLFLVLEDEKEKQQTLKLLEILIKKKNQEFK
PEISTFFLNEEKQSKRHCESDEPIDSNEFCMCSNRRSFYINNMILDDTELLNRNLRLKCY
GYFDFQERFFELENRKKHLETPTSSVYTSKKTSKYINTQENRTYSINIDRSCKDDNDCYC
HASKQMFMLKKNNKRMYDKWNKSIDKNINALLKIYGRLEPGSFIKSYNKEFSYSSALIHF
IEHHSRFDFKVIYIKIDEQDTCISELKTMCTNVCKYVPLCYSIIMLNEYPLKYYYKKHEP
LHFFRTSYININNRSKAEINIDNENAFKQNNESVDGYLKLCRSFEDRKHRIYDSKSVGGN
SNIRCTTNSNTSGSTINSNDDLLTTSNNLNISNNTINSSDVNSRNNSSNSGINSSNTNSN
PMYENNRQNISNNTINSIHSGNGKNCYNNTLGPEISVISPLDIISNNIGDTRLKDVFELL
NPFELIELKYDETDLEKKRETSYINRITASIGNAYFNFCVQPDIKFLGYNRVRFRVKRNK
IEYLSVDRCFQEVADILLGINVMVSQCFDIPKTGEKLRFWDNSNYKKPAESSTQRHVDAE
ELFENLPVDSYTIKNANLVGNGCEIEDESFESSEGLERVNSVSNFSNQYHVSTDLTDYGT
FDELEELNNDSSRTNRQHRTYDPNNIVAGFGLNDEVKFVSDITVNNETYMDFLDTLLYEV
KQKNITHIELMIKKIPFYKVNKRSSFGIKPSLFGFLVGLGFKKQVNYNVFHLFEDDENDK
VLFYIYIAYALSIKGSKDRVFRDTLLAKYNTKPYFNINLSIILSLGILFCNSDDFYIKDL
LIKECNKRKPYDGAHNKGNRKFCDDFYRIFSTFALTMVCNENTKFIKLNDKLCELILNGI
NNYNSKSFLSKKMLIRNDSSRMEELYYSEIFTNTIDFEKTIDDVFTEININFYLSKSDVY
KNMDTYTKNIDKNLSVVSETDTKTYGSINTNNTNSIHNYMKKDFDIHQKNLINPQNTFSN
NPMHYSSDFSDFFNNKSNKNICSNKNIKELDDNTFFDIVNHRFNNNEAEKINGILTEKII
DEKNGSKKDQIFFDDDHFLKIKKGFYNAKYL
>Dictyostelium_discoideum_DDIS012212_anapc1_Apc1
MVSIINLGKVKPFGLSYIINSNNNNNNNDDDDYNNEIRESESSIPYEYYFCQNPLKSCFN
EEQKILLQSENDETDEKGMILVNNSFFEEAQLFWYQNTVVWSSPFTVKKKFTLPLLLSSM
IYPKINNAIWSHFPFLKDLSKQQQEQQQQQHHQQSEYTTSSINNDIDDYYKYLCVLHNQG
LNIYNSIGNSYQIVLPCKVINIWSSKFGLLLERDSSLDSTLLAGRDRSEIPSIFSILNPL
EELKPVLTFSKSNNNNNNNNEALQQEFFSDTNQTIVFSSTDYPILITYSNIENVHIIYQV
SHVKPSSNAENDNTNNNNNNNNTNTNISNNQTINNENGTTTTIINNSSIVNTSKPIFNFN
NVSVNDQSFDYSNINISSSSPPFSSRNNNNNNNISNNNNTNNNTNNNNTNNSTSMMQQSI
QQQQQQQQQQENSSFKFLNEDKSYFFDDESEFIIKSEIIFEEVLKDSTRLKSNTKSKSIF
ITLDNNQKPLLCIEINSTLFCYNLFIDQKIKSTQSSSSNKNNNNNNDRNEGIEEKLKLEF
SFSISSVQSSSPIFIESFYNNNEYTIPKGINQPFIPLPTHILVLNDHLLSVYWGPFKILD
LPIDNNSNNNNNNNNNNNNNNNNNNNNNNNNNNNNNNNNKRKPLYIKDSTFNRVTIVYSD
KEEIRFKITLGKSYLVSSCLGALSSFIPMNLLASIYQDFNDFHKFRINNLLNSNSNNNNN
NNNSEEENDKEWISFQILLISLLEKSLLKRPTDADTNKKIKENNHIKKEENEDDWEFLLN
SNYHKNYEKGLSFLSNLNISDSSKVYPSNNNNNNNNNNNNNNNNNNNNNNNNNNNNNNNN
NNNNNNNNNNCNIFIESINDFNFKTSLNSFIESIDDIIIALHHQYEEFKILTFNINYIYK
LSKFLIQLSLHLELFNYVDYYFRDFGDLIDFINQFKIKSKTSIDISSLKLQSLLNDDIFS
IYKFVYNSFNENNSETQQQQQFNKEKFERNKLTKYHFKWIYKMKSLYSIQSKINDNNSNN
KNNIKYISEKLIMKMVELDIKLEDLNSISFGLSLPLRESIKYCRSNPPIDWPLKAYSLIE
REELIYKFNIDDVNNVKDGLKINSLLISGGKNKLLSNSTMNHGYNSLSTSITNTLSTASS
SSNEMNSNSNITSINGQSNGLPMNSTTNQMNSHQINNNGGGGGGGDDHHHHHSNSTSFDL
SKFYHGQDEFYKRITYLRFDTDQRIQEVYRLLSFSNRIQINHTQENGVSDHDYLSQLQSK
LLLSVQRSISLPIACGMFTIRSIKPLPTETINIPPIILNGFVGGTKTNISLDPTMVQDNM
MVWPEFHNGVAAGLKVSADQTEITNTWIIYNRPKQFNPSYSGLLMALGLQKRLSSLAFTK
LFEYLASGHQLTSVGLLLGISCTKMGTMDMSIAKVLSVHIQSLHPPLSIDLDVPSYVQIA
ALMGIGLLYCQTSNRRMTEVLLMEIGRKPINDKPLDRDSYSLTAGMALGLVNLGKGANEG
SLTDLHVEDRLRSFIGISKEDSFDHMSTFFNQSYSTPSISSNRNNNDLFNNGSNNNSSSN
GGGGGGGGNNNGNNSNNGNNGSSQFKKSNTILESSKPNIDLTAPGAIIALSLIYLKTNNL
KISNYLSIPDTTFGLNYIRPDLVLLRILGRNLILWDSIKPQFQWIIDSVPLVVRKNVTID
RNSEKVFQEHSNNNNNNNKSRSSSSLNDFESFILIFCNVIAGAAFSIGLKYAGSLNENAF
SLLMDLIQLFRKRQVYLNKCLLKKKKIEPTFDKVMRVTTETCLNVVALSLSLVMAGSGNL
ETLKILRMLRSRIGNEITYGNHMAINMAIGFLFLGGGQYTLSTSNIAIASLVCSLYPRFP
CSSTDNDYHLQAFRHLYFLAIDPRCLITRDVDTLAPCHVPIELTILNNDTMKLETKQLVT
PCLIPELSSIRSISIKSPRYWNIFINRGFVDGGVDININNNNNNNNNNNNNNNNNNNNNN
NNNNNNNNNNNNNKNILKNHPTIFLKRKIGHLPYTEDPEGFRSLSKSFPKSESISLYSSS
KGFQKNKEEFLKSFISDPNLLAFAKHFCTNQSNEFEHFNTTILYECLTQDTPEVIPLLLL
LNDIANNFEKYSNSNTTIVLENLRIIFKFYSKWNNGYYLNNNNNKNNNNDGWLIHSTFLD
SISTKIDEHFEKHFLNEQSNKKLLSNYLLTGELPNSLSTSIKRKFASFISYYNLPNNKQF
QSFKSLLNNNNNNNSNAIYQLWSSLGNQINFNSINKIIELSTLSFDEDS
>Polysphondylium_pallidum_PPAL007657_Apc1
MLHLSSSSSSNSNGNNNLNLYKIQVIMNIREIGIIKPFIDTLCSDNDRLHDHHYKFVENP
YREDVKSGILKQWFADEHELGWCNFNRIVTWSASGCIRKRITVDRSVGAIIAVDWIVLPH
YSDSQSNRFLYVLTESSLTLYNSAGSIYRVVLPCPIVNIHQIPDGILLERQHNTPINKEQ
PSLLSLLHPLEELRPVLQRDDDTDDLSFFYDSNHQVKSTYNKHSNKSELVTYNKLTKSLH
FYDVIFKERTPRHKRSIPDSLLKNNINNNNNNNNNNNNRNNKYRVQQQQQQQKQLQQQQQ
LYEPISMSDSIEIMNTYSSTTSLTRFMEQFESGIPDTSFITGDDEFIIDSDIVIKEERVV
SQVTLISNSIIRDDKHYYIFNNNTITVASIASTITTDHIQLQPIVIPNTYFYFVQLENQN
TLLLSNQHNNNNNNNNNNNNNNNNNNNNNNNINIKIILDNYKPIISINNSIFNRITLIDI
NGIHSRVELYSKENQSISNSDDIKQKENTISTLSPINSNSNNKTNTDIIYQLASIYLGQE
KRLDNIPCSQSKSLNMLYRIFNESYCEQLILGMTSTGVTLEDLNALTFGVSVPLREAIRY
CRQNPPFNWSEKEYDLIGRNDLSWHRMPSISNSESNQSDTLSFESLFFPDRLAPFDRRLI
TALNFNSDLRLAEVKHMLSFSSRIHLTHQQEQGVSDHDFLEQLQSKLWLAAQRTMSLPIG
LGMLTIGSVRAVATEPISVTPIVLGGVVASTKTNISLSETIAATPDLLNWPDFHAGAAAG
FSLTAEHAEITNTWIVYNRPTEFTPFYSGLLMALGLQGKLSSLAFVRVFEYLSLKHQITS
VGLLIGIAASKCGTMDMSVAKILSIHISSLHPPSSIDLDVPSYVQIASVMGIGLLYQGSG
NRRMTEVLLNEIGRKPLNDKPLDRDSYTLTAGMALGLINLGRGGKDGILDDLNVENKLKS
FIGNGSSSTTVQTSSLGASDTKSNLIFEGTKPNIDITEPGAIMALTMIYLKSNNQKVASY
FSFPESNYSFNFVRSDLLLLRTIGKSLIMWDSIISSEEWIQSQIPINIRSTVSFVGGDKI
FNVTPLSHEDQSDLLLLAYLNIVAGLCMSLGLRFAGSLNSNTADILMVWTNKLLKYQVHL
AKQKRVDRSLRTTVETCLGVASISVSLVMAGTGDVKALRLLRSIRSRLSKDINYGNHMAI
NMAIGFLFLGGGQYTLSTSDTAIASLLISLYPKFPSSSTDNHYHLQVLRHLYYLAVEPRC
LITRDIDTKLPCQVPIEIETTDDAIISKMTPCILPESRCIKSIRLNSQRYWSLKFGGPNP
AAGTKQFESCPTIYVKRKIGHLPYNEDPEGFKSLARSFPKYSSGARNKEELLRTFSADQD
ILAFAKYFCTSTKHSQEEEASLNTQILYQCLTHDKPEILPVLQLIRKLSTDNVQEKSHQD
QIETIRNQIRLLWAYYHKLDLLGVDSNSYSRLIDSSDLIKIANKLQIPYDDTIKNTINIK
>Entamoeba_histolytica_EHIS006605_Apc1
MNQNNIKSLLENVIQSVGGNEIHNNIIKQFYQLVDQNIENKLNSLVNVPLDNLVCETNNA
INHLLSPIFHFLLPFLTSTTKEPEMKFNDTILTYLKRFDLMKNELPVLPLPKKESLKEVL
DLLDVSKRIDVNGDNIEECSFELISLIDKKISLPSCRNLLYFNQIEMDEDDIVIEGTNNS
IPIPYTLSTQTKDIIEFTNAITFGLCGSSTIDIDNHLELDPISVGKFFGKCLRGGFMPLE
KDFLFKTLTMQDQRIDAAVLLGLIIQFRLTNNPIIDEISQIMLNTSSIGSPSLESQSLAL
ITLAFNSQSNPSKDKDNIILSHLCSPLPTNTIGFHHIWSSCFALGCLHFTKGLDFNQIEI
MKRLLFGTYCSTLQQYCNPIQYQESFNENCNYNNRVSTLVGIPSSCICLSLSYFNTYNKD
IIQLLTIDESLQAIANSRPDDIFIRILSICLIKFDSILPSEEWIYSNIPQNLKSKKFSVF
ELMNAKFAIVSACCYAISLRYAGTLSKPIKQLFIHFLNKLTSNLNCAISSKNKEAHLNIP
HFDRYQKIILLSLSIVMAGSQDTEVMNVIKSIYPIVDEYLTYGSYSILSTCIGLINAGFG
EYSIEPSNENIPLLIASFYPLFEPFFNNNIIYPKYLQYLSVATLKKRMYYSYNYTTKQYE
KCDANLILSLPGQQFYCQESIPIQLPSLLPPIQFVYEIVPNNTSFLFSSLKVNEDGERVL
RVKDAPLIDYYNDLPDFYSSNSIIQKMEQSIKNTLDWMTSIARTNYRTPIDTQIVKLLIY
AFQNSNDIKMKIIAESVNILINE
>Acanthamoeba_castellanii_ACAS004633_Apc1
MEACHLSHLCDFTPFGRSIVLPPIDVNEFNENYELTPLIGAPEDGEEIIEHEIYIAGHKV
VWSSGGRLFKTLNLPSSVRQAIWCTFASESAGDDNRHCLCVLHIDGLTIYTKGGFIYPVV
LPCKVRHIWALPAGLLLERDQSEYELSDSQTPSLFSLLHPLEDVFPVAIRSEPSQDGTDA
QGGTTSSMPMHLPKHQVLYSSSSFPLLVIYDFTRCCHTFWTIEDLRPSPEDALPPVPTPT
ELAVAPPPSEEGLLFHPRLAITCFHTATAGHEDEEHCPPSSSIFECTVLSQAKSEAPQAH
TILEERSLLCLIRRDLLGQTVAVDALALSFDGADRKPSLAFAFSHPAMAAVGVRLPSQWR
ASVVGSSIDGRCSSSSSSATHLLVLHPNDRSLRLYAGAHFLATCSLRVPPAPADKATLYD
DEDSLLFSPVKPVGNEGATQTIVDLRDAVGNRVNALLSSGRTVRISVDTNTSSPLVQDCL
DSLRCVLPLELTYDILSRLLQAEQPTTTDQPHHEPEWHSFAQMLLALFSVAYPVTNKSVA
KPPPQQQKLKLATGRRPGQEDDEHWRFLISTEYHHSHHNNYVFHSFADPPRHVGPTDATA
PALDSKGETGLREKWKDRNTTRQCFLALHLVYENYKLSALRHSDLLLLAGLNYQLALRMG
WTMHVDYYLRDFPHLFAKDLVTSEEASDEPEVSSINSWLHARLGSLASASPAFPTLPHGV
CDNTRKICRLYDILLGGDGKAFESAKAAQQQSRAPTPGRRNAPEEATVFAIVEEGLTQKD
IEVLPFGVALPLQEAIAKCRVNPPSDWPVSAYTLIGRDDIAVQFSANTDVSHYLHRNPAA
KEESDEQKAVKHQSDDDDEVLANEVACLRFGRDQRLRAVLDMLLSSKPIVIAPVEQTGVT
DHEAQAEQQAKLGRLAQRTAALSVGRGMFTLNSKWPLLTEPISIPPLVMDGKERGSPGTI
ALDRATLAPDLFEWAQFHNGVATGLRLIAAESQESGSGGEAITSTWIAYNRPNELSNEHA
GFLMALGLQGHLSGLGMTKVFEYLSKSHEMTSMGLLLGMAATRRGTMDAGVAKLLSIHLP
ALLPPSSTDLDVGPWVQIASLIGVGLLYQGTADRHMVEVLLKEIGKPPGDDRRMDREAYS
LTAGLALGLVALARGSSAPGLADLHIEDRLHRYIYGGREEQHGAYIGYGGAEMRASKVKS
SLVLEPGPGNVDITSPGATLALGLMWLKTNSAEEAARIQIPDTRFLLMSVRPDLLLVRVL
SKNLILWDAIEPSEEWLMCQLPAILHHLPRSRGGEADAMRQAQACMVAGACMVLGLRFAG
TANQKARTVLTNRLLYFIKRAKTLVGPEKQDRQIIGVCINVASLALAVVMAGTGDLDTLR
ILRRLHRRISPQISYGDHMATHMAIGFLFLGAGRYTLSTSNEAIGALVPHHLLAPASSSS
FGNDPLLLSIYLQNVRLIATYYNATARKKAAPNADEAPLIQPTLFNSFLHRLHSHFIRRF
ELIPDDVKRAYFGPLPPASSSSSAHDEHRRALALMLAYYDLPHPQRLRQPGQQRPPRPAT
FVQLALRYPHVSPSLLSAIHRLLVA
>Trichomonas_vaginalis_TVAG024573_Apc1
MLKVIGNFEPFGLSRLKCNPSMIETRFFEDGIEVDWAKNEIIWSKNRCLLHHLTMSAKVK
ESIICTVDSVRYLAVLYESGLTLFSFSGQSYMIPLPFPISQIFTLHRSILLVRAQTSSYL
QEQYSDFPILFTLYHPLEEIRPVAFNDTMIKKIKPKFATIMSPSPRKTPLSSIPKTEETL
CFITDSAFTPLHVSNERVYMVAKTNEIATVYKFIEPTSSRELLFSSPHFRRSPSIFSPPR
QYNGLNSPGTQARSEIQATLEGIPPDLFIESLYDFEFKSDTNYSSFCEISDGSRKYLIFV
HEGFLDAIDISYVDGYKTMRWLEDAHQVLSYDQLMYFVVHNNGNLSLFEENRMIAHFDVK
DVVNIARLGKRFVLTFQSGKQILANINISNDKLINSILEIAHLSVSKEYYATFVLALSEC
GTLTNSDSFFDSIFNLLVSFENDSELVSFFTALHLLFEDMKIRKGTEENRKKILTFLIKL
AKHCGMINHLLYYAMNSEEEIDIEDINKGNSFSSDVHDLMGWCSQCVSGKSLVEVSSPFS
LSEKVTHVFGSIHSSEDAKTIVVLSEREKLTLKQIMELQPALSIPLLRIFHLTRDSPPED
WPIAAYKLIGRDDIAKLLEYIKEPFDNLNSPQAILPDLRFLEVERLLQSHLPVTIDVERP
NGTDDIVYQSMMVSKLRILLEKQWSLSIGRGMFNLRSVKPLPSQKLVPEELNKVGYTTNG
TQIVDTDDNAQQQAENITATTWAQFNNGVSDGLTVSDASHSWIVDTISKEYTPYSAGILY
GFAVNGLLRKLWKLDIFQYLTSPDIKEINAIAMVFGLGISYRGTRDLAISHMLTMHIPEL
RQFQQSDYEMSSLIKSAAIFGIGFLFECSANRHLTEVFAQLLEKSAIFDLATLPLSLGAA
IGLISLGMGDKSPVLKETRERLCIILEGSKTADVSNEKIATFGNSDFFSIAPAAIFVLAL
GYMRTDHKRVQNALNLPADSNFINKMIPDVVLMRTCASLLIDSDPYTAINFIVPEGLEPD
ILASLVTGFSIACGIKFAGTMNSKAYERLMTIAKCLALFNKAPFDFTDCTAMHREVCLVT
VVLAMSYIIAGTCDANFLRFVRLIRRRPCMTSQPLFVSGQQAFLSMAVGTLNLGKGRFTL
SRSNSASAMLLLASYPRIAKSCGDNEYSLQTMRHLVNSAAVPRVLEVRDVDNDEIVNMKI
LLTLKDGEPIKIHTPHVLPPFEDIISLQIEDENYYKINISTMPFKDEETRPILWVKKREN
TEIKEEYDVENLRAIFKMKLNPIFQYNTSEKEEMLKLNNELEWDDHSDTIVQFFKETDPA
KRLKILHDTKCVTTFLQFYGISPSTSLSDIGIIDDDALAFLIPHLSPEEISQAI
>Trypanosoma_brucei_TBRU005531_Apc1
MQSAYTIKVSERQADGVRDVSVFHHGELHFSTSHRNMKWAVLTRFPAPFTQHGGSLHPAA
ISLPDEKCDVASACRGNEKQRDPVVVGKSDIDSGSKLMYEYLCVFHCDEPRNRLSHYTAH
QPWTICSAYSTADPAAVTHFVLNNINPSCVVPGLRGVFVHGTPQSVPTVPSPLIQVGVNT
FQPAADLWWMVSQLAINPVYVSVGGGNPATCLPTGDAAANSTRMHIYNCEDNMECVAPKY
ALVGSTVLAQFQVSEDRMMVVAVGGNDVRLAMTTVSEHVGIMLWVWWPQRLHMPNLRVKG
ASVSLTVSESCRANVQVLFLFDASRGSLHVLRTPDLLTAKGSLDLLFTISTNCPPVVLPC
MCSSMMQPIMVCNRPSVNEVALYYVPELLRTPLSTNYMATMSLSGVLPKNVIVEGVSYHN
GSTVVFEAAVAGSDREPSVAASHQQYAFNFPSLLDEQHPLARFILEALEPVFETECVALL
QCELLRRSWKSKRKGQVWDFGTGCLELIANIVHNSMSPNSDRRGSPSGGGRYAAAGGSGS
GRSVSQMCDAAPSGLELQTSSACTFVDKNFRLCDVVADPILMTADTLQKNAFRFQDRGHH
ENHGKFSSELDHGNIWTKKQCGLCVFTLHLLYESLKLQERFWILLEPLARLNLRLSEIMQ
WSQYTRYYSTCLCETETEDFAGHTTTGASRTGTTVSFQRALPENLLIEYFKFHTSSSTAA
VMSGAPPLLYTILQRVLKGKARTSGGWPAIRGITSSNPLSLANKLFFMLVDCFDAPQVTA
RVPTSWWFTLCKGLLEYDIDPKFVSTELCAGVGQPIERALCIAKDHPDDIWNDDFNTIIG
RLDRLQHNLTSTRCVNPAGDVVRTAQERAIGREYRATLNDDDGVIMRPDFPKRWGDSRLD
IVQSMFNTAAPITLPSQVDGTDAIYGSLRNLSRRATALPVGRGMFTLCTQNFRVRDSVPI
PPLNLEGRTSDGITITNNFEEAEPVNIIWPLFHNGCAAGLRFLSLPHFKGHRSAKEEESI
TRHWVLYQTRNISCPASRSGLLLAAGLLGHLKVLQRTDIYSLLVSPQSQFSGREAVTIAV
LLGLSCSLRGTSNPVVFNCVSMHVQSLTPATEDIEVSLDVQTAASVSLGLLYQGTPDAFF
VEMLLIQMSRLPSDEHFRDREGYALGAGFGLGLLLLGTGSSHGVPNVENRLLKFMEGARR
EAAPSACEGLEVFNEVNPDSGHFLTRAQMARNAKESFRNQSTRVYEGDCFNIAVSGPAAV
VALGFIYLQTNDALIADKIAPPNRLVGLQGVFPELCLLRTMMSSLIMWSKVEPTQEWIFQ
NVPSCLLRLVHSPKKSGLAPSQIRYLTMNLGYCIAGAVLAMGMRFAGSMNADAKVTVLAE
LNGFLRGFIGSTKTGITSIQNSTGAFLPCISACAIALALVTAGTGDVQCLAVMQKLHKRM
NVGYGDHLAISMATGLLFLGGGQLTLSNSLSSVAALIMAFYPVWPETASDNRMHLQALRH
LYCLAVVPRLIETIDVLTNRPVSVPVRVIVNRGRLFQNEPSSVVKEMWTPVPKGRENQAV
RMVTPCLLPELSTVAQIEIRSAQHYNMTICNMDPNVIGDGGIVVRVLEKNVTSTEDGKSG
RSLGEELVVSWIQRLFHEQMQLRPGPIEAGVIIDNVNLLFTCQERFLADLSHSEREFSLD
FIMNVRRTLNRRYSGLLRHTGRLSTRHPLSQLIKKQKSVYSTASSLVQTLVSDDGHSSDL
APIAEALLMYAEATGMESTGNSEAFHVSFVMQWLSQALHFYGLVGRTKPLSQLLTKYTDV
LQRREQRVYALYRMNQTLLLRPEVLEDLVDCCVELAN
>Leishmania_major_LMAJ007104_Apc1
MSLSPYTIDVGPCKADGRRDVFLQCHQRPCFSTTHRGITRVCLAKWPARSRTDMALETND
VDESEALRAQRTEQVYQTLLEFGDPQGPPTSPQLMCSDHDAAGNDTDVRSPLEQYLCVFH
REELADQYGRYTFVQPHTICTAYRIADSTVLELVLHNITPTDISAAATGVFVRGHRQSSK
GLPSSTPLEYQGIQYKPASNLWWMGAPLSLKPVYVAVPLGPQVGATGGAPKGSVDKASGS
HADGIAAADSDHGDKAAGDTVSRPVASPTSVGADDAATQRETVDNTSSPLLVELGGRTAQ
GQFQFRHSRSSSPNMCCPSQSAVLPAEGQVPPVAAAASSPSLPRASLPLVSNAQARYVAV
EATVLAQLELFDLTAGSCTCASSLAVVRTGDAELGLATTTPQYALDCMLWQWWPHRVRLP
RLASGNAALSAVASLHAALDRYAVFVYDAHHSHVFVLRTPYLHSGTGAFELLFSFPCGSL
PFVLPCLRAPHPAPIAVCNYPRPNCISVYDVMALLDAPAAATVAMELDLETYQANHSAFF
GKVCTSSSDDDSALFGGADILSTNGNSARGVMPAPPLPTGAADNAMTRSVTAASWRADAI
NGVPHPIRSILYHYENRLVVQYAWPSGSAQPAAMESADDAGAVFASSCGSGEYEADDDQG
VRSRHRRRRRCEGTVSFTVEFPAITLDQDPLLVFVLEALSAALGARAVATLEYILFAELW
DCKCRAAVAVDAFDLCARLLRKIFRCECGDCDPALACTSARAHLQQAAEDPETTGCGGET
MTEAAAPHVFVDPSTVTLQQIRRTIARRRTGDAPARWRRGAVEEESGTTSVVKTTVPVRW
GAINGCAWTRQERGLALVALHLLFEACRAQEHLWSLLPRLASVNRDLSNALQWPSYVEYY
DAMCPRLFAAPSPPSQISPTQSFTDSLPASVLQCHFDTLERPDNAAALRASCAASVAPSA
TEFATGDAPSLFSALSLAAMRSSILTCVAVPYGTWPLLKHLPDAHPIALVNRVVLLYRDI
FGASAGSLTVTSASSVGTSRGDVLVDSHVDATWWQRICSLVLQRRISSRVVWHTLNAAAA
YPLLEALTKGRECADSTWPAALLELVGRRDRCPPTSRTAQISSAGQHVVETAEENAVSRQ
FRVALTDDDGVSVRPDFRKTWRDSRLDMVQNLFNTVAPISLSGFEDRPEELTGALELLSC
RTRATPLGRGMLTMCTQSFKVQDSIPIAPLNLNGRTNDGINVASKPVDDLMWPLFHNGCA
AGLRFLPLPPAFCAGAGDAPFATQDALGDMVAKEAAALSLRNVAQSITKQWVMYQTKNIG
DPASRAGLLLATGILGHLTVLQRTDIFYLLISRQEQYVWREATTMAVMLGLSCSFCGTGN
EAVFRCLSVHVQSLNPSAEDIEVSLDVQTAALVSMGLLCQQSPSNSFLVEVFLVELSRMP
TDEHCTKREGYVLGAGFGLGQLLLGVGQSHGVQRVEDRLLAIMRGGPRSAAVSTRDGVEH
FEETMGRGEAGHFLTRALLSQDEREATYNACASVYEGDCYNVFVSGPAAAVALGMMYLRT
DNAFIASRMAPPNRRAAMQKLTPLMCHLRSTMASLIGWTSIEPTRLWLYNQVPSSLLELT
QASLPRLATQQINYLLMNLAHCIAGHVMAIGLRFAGTMDSTARDLIFAELQGFLAGQVGS
TKAAIPAVQRSTGAYEACLLACANALSLVMAGTGDLRALALLQQLHRRTNVPYGSHMAIS
MSIGLLFLGSGRLTLCNNITAVAALLMAFYPVWPKDAEDNTGHLQALRHLYGLAVVPRIM
EAVDAVSHQPVPVPVRIVLRKKKSVEMEADVRAQQRTSRAAASAAVEHAEDTEQAIHTVT
PCLYPPVEMIERVEVRGTQYYPLVFYAFSKELTQSAGMLFRVMAKESASSPVHGRGGGRA
LSTRTSIESRLLGWLHRLFRQSSTTMTEALTIIDSVKLVLRVQRPLLSRTTGGGELLLSG
DFGEAVAEAMERRYAFIFLHGGVPAVEGVSSDPHHPLRQLILEGKSRAEVFQSIVRHPQG
TVAFPCDFTALAFGGTFPANWGGETTVTPMLPAERNMCPIIDTDAVARWMTEALHYYGIG
QREIALLRQATTTLSTPAAGSPMGTSREGASSVQRLTALLRLQATTLLPLATLEKIWACC
VD
>Naegleria_gruberi_NGRU001860_Apc1
MLCILLDNSRIEIYGESGRSFIVSLPCKMSKIWSLNDEYLLVERKIVNPDPSSTIPIIYY
LTHPLEDLKALASVVDNQSNDMEDDILMTEPIYDYLKSEEEVIAYIFLNLFMITFNTNTK
ILSIYSIMEEGFVQRIPYADNNDFSDYLKCNLETVQISIFPQNNFGTEYTLFLINNNSLF
AFTIFRNDLEEAFILKPKFFKEGVVSISEFNYPLANETLFNGNIEGFLHLMILAENSNYS
LILVLDGEFIMWEQALDSQYSKIEHLVDNRLSLKTADYSLRYRLDICPNSKLVQDCLSVF
QSVLTKDLFSSIFYDFQTSRIGNANDWDIFINLLNYLTFGVEPNSPTTQESDPWKLMELI
HTKNSATSSQIFNTSKLRTNKQVLIQNLPLILISIHLLYENYKLHTSEWNNVETLVRYLF
NLSNKLKWKAFSEVYQRDFNYTLTLTVPSNPVDIEFPVVEKIKFLNNYYTTGIIAPTILG
WIEEIFINKSLNVDLMYPSITNCSATSLSRKICRFFSLLVTNKEDLYNVESNNNSVSMDI
NGLQTGLLDLPPHERVAIALLQEGFSSVDGLSFLPFSVSLPIREALVQCRNSIQPVTRTP
EYCKLIEREDLAVNNQAQSESEVLLDGNQIVSEFTKTLGTGVPSIASNQDSEDDIGHMIW
SEDRRLEQVSKMLDSSIPTQIQKHTLQLSEDDLDGFDPNDAPELQRKILLNMKQQVLSFC
IGRGMLSIASKKNNNSGSVSNDTTSNILTIPPIVLSSKLKRNRAIMTIDVSKIVPENEIS
ASCSTQWAEFHNGVASGLTIGRDSKITKEWIMFHKPNKRAGQFMNKTSNDSVSHAGLLLA
LGLQGHLTCLGPTDIYGYLQQRHEATTIGILLGLSCSYIGTQDQYITRSLSLYVPSLVVG
MSDMEMPMEVSGAALVGIGLLYMGSGHRFMTEVLLGELARPPNDNSTNSRESYSLSAGFA
LGYVHLAKGANGSSHELKMDQRLLSYMTGGSKRPEFDTFAMMASKSKSQMIQKGGKGQNT
SEFVNTSCSRIKENEKFVNVDVTGQGACIALTLKYLKTHDLTIASEMKVPDTKYMLDYVR
PDMIILRIVGSSLIMWDHIKNTDEWIKSKLPGVLNNTAPISIVESSELSKIYAYSVSGCC
MAIGLKYAGSHDTKAYNLLLGLLQQVIKSKLKIFLNNEQMQIPYSVNLDKYTTDRATTVI
LLSICCVMAGSGNIEVIRIIKSLRQKYVASPATQQGGYGIHMALSMSLGLLFLGGGRCSL
STNDRSIAALLCSIYPIFPQTTTDNRYHSQALRHMYILSTENRLIETVDIDTKERCHVPI
QIETTHGDVLHKLSPCLIPEAHLLKKITTMNERRRCSTVHALPQDPQLGEAMFTSFTFPP
RKPGHDVVDEVLEEMEEMNLNEEEQDSTDQ
>Nannochloropsis_gaditana_NGAD002740_Apc1
ADHRSRHTDGDASPSSSPSELIAAFTEDPFLLAFARHFCTGDSAVGRKGMGSQRESRLCA
GVLYECLTREKPDLLVLHFSLLHVLQVLPTMDPVAAACTTCNLRLVLRYFSPEARLRGRL
RGKQGREERERRGDDPVCSRTGGREEEGGTEDWLLQADLVQSLRKWV
>Ectocarpus_siliculosus_ESIL011349_Apc1
MVEEEAAAAAAVVVHAQDLGPYPLPAPSCTVLSSTDGGHAGGGPASGGGRRPADPAAQEE
LFVDASGTSAVWRSLGVFARGGGDGGTGRDTSLLLTYHTGRRRHSLWLATPVPEPEKGPE
PKEESESLLATAGGISVSGSMMVDQSPGGGGVHSWAATPGLSSTRAADTSSLSSTLLGVS
ALKSPSSAAGVTMMDTVLDAGNPRRDRLSAGGSMGRGRLSGGGGAGRRASSGSNASWIGA
GNTRNEALASALGLGQSGLGVASNMLSLSAPAGHHERAGGGADPFLLNASSSMALGGTVV
HHEEEDDDEEEQDEKEGAQPIRPHLGISLVWREAEGSPAPAQHVFCAEGGSSGGGGDGGG
GGEGVEVREAFTLPCRSAVGLCATGGGEGEGTPGAAISADILVLGLDGSLNLHRGGRPVT
RVARPAVAGLPDGAGSNGEPESISEAVGSCFTLTTRGGERRRLRLSLDPSSPLVSACLGA
WDSLLGAPLAASLRADIASAAHCLAEQQERPGGEGAGTGGGSSDGGGGGGGGDVKGSKGG
VDGDLDWGALVSVLRDLVSGTGESAHTSLSGQSVDLADRGGDGDDWECLLASPFHDEFSR
ANAMMLSGFHHATEPTVKGRPRGDSLDFSSARRQQQRHVLQTQRLDFLLEAGAVFDALHL
VLEDLKTSRFTTSLVPRLASLLLSLSRMCGDGGTGMRDFADHYWRDAAGCGHGDGETTSM
IDRSDGGAALRKETGAGGLPSRPTRFDKVPCFRSWVHARIRTGKVVNGADPVGGPLPVAG
GPRYSGEAEQFPTLPKDSGVLQATRRLCRFYTIICGGSDGGAGAGVGKQQGAGRGTAAPA
GAGGETGASFLGPGFSESDWVGARLVAAMVEEGYRAEDLERAPLGLTLPLLEVLHAASSQ
ALVEWPAAAQELVGRQDLSALRRMLGSFGDGGGGSGDSVCEEEEEDDDEEGRGFGETEGY
WTGGRISGSGAGARDGTGRGAGRRAFGVALGQAGGGSGGSGHAAAAAAAAASPLGAGGDA
ADLDGLAWVDELSSLRFGRDRRVREACRLLRGSRPVRFHVDRSPESSDHDHQQRQQARLL
QLAMRTLAGPLGRGMLTLGTLAPLLAEPLPIPPLCLAGRIRKPADVVVNLDLAAAAVPPD
TTAWAEFHNGVAAGLRLQHEWGSNRARGGKDGGGGGGSGVAASSGFEEGGVSRTWITYNR
PAGGANNAHGGLLMALGLQGHLSSLAMTDVFEYLTLGQESTTVGVLLGMAAARRGSADLS
THKMLCLHVPSLLPHPFADMDTSSVTQAAALAGVGLLYQGTSHRLMTEFLLGEMGRAPCS
DRFADREGYALACGLSLGMINLGKGASGGMAGVADLKLEQQLHRSGDKALAARLALPQTH
FQLDYARPEQLLLRVVVKGLVMWDEVHPTDGWIESQIPEVVSVEYARLNEPLPEELSSVV
DRQTIRQAHANIIAGGCLCLGLRFAGTADERAKTTVLGRVRYPATADDNQYHLQALRHLY
VLAVQRRGVDAVDVDTGESLFVPIKVSLADRTGAANGGRDNGDGTQEGAEAGCDDKMDTS
DGAEEKTRTGGDGDGEGTPSGGSGSGSGGRAAAVAAEGGAGDRGAGGTTLSLVTPCVLPD
LKDVSRLSICSPRYFPVELGIHGNPAVASALRRRCRIYVKRRVGHLSYKNDPHALRSLLF
QNYPGAMGAAGQSPLSPPHHHHHHAQRGPHHHGHGAAAAAGENPVQSKADFLSTFTEDPH
LLNFARHFCDSWRRRRRRRGGGFRLISSGRRLMLGVESLGDASALARYFGGALLECLAGE
KAEALGPHLSLCHFTVTAAHTVDASAAWDLRLVLDYGRGSALQSALMAAAAAGVERVGAA
AGEVGRVSRRRRRRRGGGDDVDGGRVSQAEAEVEEPPLPFTLVNPDLLASLEVRLDVFFS
SMGFYGAAGAGAGDGTEAAGAAAVGGEGSPKHLSRLWRYLYGRERGRDGGQGGGACGGDS
REAGAACREDRLFGAYLAFFGIPAPAELLRALGGREIPPEGLGLADAPALLRGLPGLTPS
ALLKIT
>Aureococcus_anophagefferens_AANO008824_Apc1
SAQVPKLSLVGRLPPSNVAVALDLSSPTIGSFNLWPQFHNGVATGLRLQPGSLETKHRST
CVTRTWIVYNRPEVPSPQHGGLLLALGLQNHLVVLAMTDIYEYLTLGHDPTTVGLLLGMA
AAKRGTADASVSKMLCLHIPALLPQPFAEMEVSAAAQTAAMAGIGLLYCGTAHRLMAEFL
LGEILRRAQGDRTRDREAYTLAAGLALGMVTLGKGASHDADGLSDLRIPQRLHRAFAGGS
ERQKAGELSSLLSGAREMRKSAASDQIRCSRIREGEHINTDVTAPGAILALGLYFLRTNS
AAAAARLQLPDTYVLLDTVRPDLQLLRVIARGVILWDAMNPSIDWVESQLPLIIASPAFS
A
>Aureococcus_anophagefferens_AANO004323_Apc1
MSLVGKTPPCNTTVALDISSPAAEALSLWPQFHNGVAAGLRLRPWRLDTSVASKCRQSAC
VTRTWIVYNRPSTPTSQHGGLLLALGLQRHLSVLAMTDIYEYLTLGHDPTTVGILLGMAV
AKHGTADAAVSKMLCLHIPALLPQPFAEMEVSAAAQTAAMTGIGLLYSGTAHRLMAEFLL
SEISRRTHGDRTRDREAYSLAAGLALGMITLGHGTSLEAAGLADLRIAQRLHRALTGGCE
RRKVGQLSAILSCAGDARNRYASDQLRCSRVREGEYINTDVTAPGAILALGLHFLQTNSA
AAAARLYLPDTHVLLDNVRPDLLLLRVVARGLILWDSLRPSIAWVEAQLPRVVLGSMRAL
KLSAHMKILKSSCYGKFCSTHIASIPNGVDWDTIRQAHANIVTGGCFVLGLRYAGTGCTV
AAATLRHFLVHFKMLRDTNENQTSLNTKTDMISCLHTLLWRPDRPTLEMCLGATAIALGM
VMAGTGDLASLRLLRELRWRVDDGITYGTHMALHMSIGLLFLGGGRASLFRSKESIAALL
TAFYPRFPRSPEDNQYHLQPLRHLWVLAVDWRGIKAVDVETGKDAPVPLQVELRSLADYV
TIRVADGWSTTQSIRIMAPCLLPPLSDIISIRVASERYYPAALDTQNERHAAALSKLLIY
VKRRPGYLSYMRDPYALRERLREEEAFRDKEYGHGSVRVLAPWARPLQSCPETGLETSDI
LASYTDDPILLTFARQFCDHFDPHTGGEMKQAQIWGGGAYGGPLGGAPSHIQRWCARILH
ECVAYDKPMVLLLYMQLHHAALTIHWAKHSHHAWSLRMTLEFYSRASHHLDLTLLRRDFL
EALRVHADAVVCSVSEEDVPYIDVLKSALVVLDG
>Thalassiosira_pseudonana_TPSE003981_THAPSDRAFT_269532_Apc1
MLFGDSDFGGVVAESKHDDLSRYNTILSSLQFAMEVEGDVSDYKQHIFDSLHLLHEDARL
ASQARASWTGHLGSLLLHVSEEMTPFMLDFEDHYHRLLGNSRCLSNASFATSPNGKNKQR
LSNFTLCPCIMTCLDCILQMDTPCSSYDDVEFGMIGYGKVSESGLNGVCSKSWTVLRLFG
LLFDRSGRFSRHNASSREDEKMTDHSDDGSEQHRRDRIAIMAMLDEGIYHPIQLYDELPF
GVSYPILEAIHRCRLDPPQIDYSPDCWPPSAYDLVGRNDLSELSLSRPSMITAPKQPKQR
SVRGDAKSGGPSSPDDVDKDGLVALEDYSSMIFPEDNRIREAARLVRSSRPLFLRVPRPV
ELSDHDYERSKQEKLNLLCRRSIAMPLGRGMMTLGTHHISSAEQLFIPDIVLAGRVPPSN
GSLALDMSSLHANYRVWPEFHNGVAAGLRLPRDTSGHAQNERVITRTWIKYNKPVVAQPQ
ESGANSNTPNPPSYAHGGFLMALGLRGHLSVLTTTDLTDYLTQGTITTTVGIFLGMSANK
RGSCDPSISKMLCLHVPSLLPPSFIPMDIASTVQAAAVTGIGLLYQGSSHRLMTEFLLNE
IGRQPMKDQNSNDREGFALACGLSLGMVNLQKGTSTLSGLEDLRIEERLQRYIFGGADES
DPSRRKDGQAGTNGIGQADSERNSRIYDANSINRDITAPGATLALGLMYMKSQNVSIAAS
LKLPDTHFLLDYHRPDLLALRVVSRSLILWDEVAPTAEWIDLQIPSIVRNGINFMKRAAK
KAMDVRGQSIDAVRQANACIIAGACFSLGLRYAGSSNRLAASAIFERILWFLELRDNKDD
ASNTRSTLLRCLCTAAISLAMVMAGTGELDAFRLIRALRWRCDDGTLYGTHMAYSAAIGL
LFLGGGKSTLGSSAEDVAMLVAAFFPHFPIQSADNQYHLQALRHLYVLAVHERILEAVDV
DSGEKVCIPIELSLAQANQSVEVSTPYLLANDSEFSELRSKSDRYYPIIIKTEEWSSQDM
LATLFVKKRPGHLSYLQDPNALRSLSIRSGNADIETFSKDTVLTSFAKYFCKSTNPKNSQ
INSHGVDASFEIFCSDIAQECTKEEKPEVLFLYLHLFRLKESRNCNSISVEDIWNLRLVR
TYFEKKGASDNEYLTTVNLLHPQFVSIVCESLDDAFAESGVNASKLEDAENTEWWNSSDE
CLGKFLLWI
>Phytophthora_infestans_PINF003201_PITG_03779_Apc1
MPPQCGGKVSIRVSCAGVRVNQRRALPTDGGRVFFSESQYSSSPFLVRVTFDSVSFIHRG
THVVERRFTFPDRILHAVLAEFSSQVLNTTIPQTSVSTQGRRARKAPLKPRLQPHLCVLV
RSDCLNVYTAAGEVFEVALPFQANRLLPMEGRGLLLQRSPAIPIPSSSSKRPRDAAAVAL
ARKNRRASTSNRGDGGRYKYSTGDKNAPARPRYFTLRHPLDEVKPVALSGEKFLSDSALE
AVDVLEDRVSPILVAFHRWEQRFCVFRMNVVQKSMSSLMPEVKVVDGPTWTRYRTRSDLE
KLRVGIEPDWTAAMLWKTPRVGPATSKPMFLSPIVSSTSRLTASPVTPTPLATITPSTSS
GIISKLTFIASGADRLPLLCIMDKDAGTLLMKPISQQQSVTPVPDQGGNESDNVHIMYCR
DAAPVRHVKSCEVGEKQHVDSPTDIVVLEKDGSLVLYRAQTLICRLALPDVEQNGLVANV
QLNSVDKGDAYEIVYPDLCGSCSGKIWRCEHPLKIVSSPLLQQVFDVLDYVVPSTELDVF
KAHVICRAQQKARDFARDDDLVDGGLEWQAFCESIAGMLPEQTDDKDEVLSSSSSFDLLC
QSEYHDMYQYEHAMLFATMELPATNSPLHRTRAICRVYELISSSSKEVSSMQANAFKLIA
YLTQDPLGSTLSLDDLPVGMSFPIIQAIRHVKHHPPPSITEDICAFVGREDLSIASAESL
TDHFDYPKNQQQHDLASKGSDSNTQAEEEYRDDCDGLEDIISRSQPLFPADQRMKEVARL
LRSSRPLCLKLEKTPDLSDLDYAQQQQARLLLLCKRSMALSVARGMVTLGSFDVSTAQSQ
IWRLQIPALPLQGRKPPANAIVELDLSGYAKELTYWPQFHNGCATGLQLPAHDLSGVINR
HWIKYHRPSVNDTQRTSIGTRQAAATPSADTTGRNVEEAYAAHAGLLLGIGLRGHLKCLS
MADVYNYLSLSNEFVTVAIMLGMASTAAHCRHKRKQQATPTKSDAGDDESHAPLGADQAE
EMAPLEADQFFSDFSELSSSDQTPLLGTGLELALERSVSKMLCLHVPSLLPPPFGGFSVP
ASTQTAALLGLGILYQGTGYRLMTELLLTEIARSPSSAQFVGSNSNSGLSTASFDQLEGY
ALAAGMALGLVVLGRGQTTSGDPGLADLKLEEKLHKYIVGGAQQYRDANAAGSCLYRGRR
WHSFGNVNGFNSAVNGSNTANGAPNNTGASPGAGRNTKPSSDRSGARSGGEHVNIGVTAC
ASALALAFMYMQTDNKAVAAQLAVPDTLILLDYVRPDILLVRTLAKNLVMWNDISPTTEW
IEQHEVPTQLLQVYESIQTRRGDGRGNLSGSPAHSDLHSICEAYANIITGACMSIGLRFA
GTGNSTARSTLRKYVLHFRELRSKASSSSSMILRGSSSVVAAATERATVERCLAVCAQAL
ALIDAGTGNVESLTLLRSITLRQRVDAAMTYGNHMALSMAIGLLFLGGGRATVSRSKEAI
AALVISLYPMPPMNTADNKYHLQAFRHLYVLAIDTSRLLETVDVNTRRTCAVQVRVDLRP
TGDGSDTQPLYHVLQSPCLLPDIATIERLVISDPGFYPIDILTSQSDGRMSLETGRMRTA
NSLRLELLRGKNVVFLKRRCRKDLGVFADFAEELEQQHGLRADDDSGDTRLRKLFRAFFT
SRINGDDDDCDDVEDDEDVADWGSSWWAAQLSSRALEQVQDEEQLLMPTYLNALHALFRL
QQVPQLASVMEVVDLKLLSEYCRLPVGSSLSGFGVWLSNQTEEALSALWHRTSLDISSLA
SARVQLLVESSPSIKPTKQGRAVLDALFVSVLVRYFGGPSASSVLVQRIADKDWRTKFQR
VLAACSRAQHQSTSPARFKLSAFLDQDELTEAEKTFWLKLVSFFLFSN
>Hyaloperonospora_parasitica_HPAR005016_Apc1
MRANHVHPSASDNAHVFYSDSQYRKSPFIVRVALNSVSFVHRGTDIVERRFVFPGRVLDA
VLADFSTQALHGSTRYTSRYKGGPRPRRSPLQLQTHHHVCVLVRCDCLNVYTAAGEVFEV
ALPFQANRIFPMAGRGLLLQRSPAMQVPVTSLKRPRDAAAVALARRNRRASTSNRGDGNR
CKYSVSGTGAPARPRYFTLRHPLDEVRPVALSLRKRRLSGTDETGFLSDSSLEVVDVLEE
GASSVLVAFHLVEHTFHVFRMKVVETKAKGCCMPNVKIVDIPTWTKYRGKSDVEELRVRI
EPEWVAELLWKSPRVRPASSKSTLQMPVAPPPLATASPVLPSPSPMSGSSISRRNSIKRA
FIASGWNGLPLLCIMDKQSGSLFLKPILWQESPHAKDTRATSNVRTLYCRDAVPISRKDD
SKSRGGGEDLREQRYEGSTDIVVLETSGTLMLYREHRSICRLVLPDLTQDDIVFDAVHKD
GSKRMRLTGIVQLLSIDEGSAYEIAFPNMCSSMSGNISRYEHPLKIVGSPLLQQVFDVLD
CIVPSTTLSAFRAQVIYTAQLKAENASTDSDLVGGGLEWQSFRECVISLLPKQACTDNTG
LSPVAAGSACDDEERATSSLSSAFHALCQSKFHDVYQYEHAMLFATMELPVTKCLARDVR
KSTNDIAVVACNRECSKMRDYMTAVFAGLHLLCEELKLSTALARQRLYLVDLLSDMGLQL
GSDHFVAYYKEDNYISTKRQVSSTALKPQHELHAESLLVFSTYGCVPDLILWLQNKMTAN
AQDAMEFPALLDDSDQQQLTSDCSFRRRISPLWRTRAICRAFELMFPKSKDTAHQLSTAQ
SNALELIIYLAQDPVGSMLSLDDLPVGLSFPIVQFICQVKHNPPPFITEDVCAFVGREDL
SITSAESLVDPFNYSGIRQNQQQHDPASGSSDSSILPEDGIRDDCDGLERVISRSQPLFP
ADQRMKEVARLLRSCRPSCLKLDKTPDLSDQDYAQQQQNRLLLLCKRSMALPVARGMVTL
GSFDVTTAQTQMWRLDIPALPLAGRKPPANAIVELDLSGYATELTYWPQFHNGCATGLRL
PAHDLSGAIDRHWVKYHRPSVGEPPQPNSTTNRQTAAESDETAARKMEEAYAAHAGLLMG
IGLRGHLKCLSMADVYNYLSLSNEFVTVGIMLGMASTAAHCRRRRKQQALTTHITVRDAD
NQLLPSANEDNEVPSLEMDSFFPVVPELASSEKSPLRGMGFELALERSVSKMLCLHLPSL
LPPPSGGFSVPASTQTAALLGLGILYQGTGYRLMTELLLTEIARSPSSSQYVGDDGNAEL
SMALFDQLEGYALAAGMALGLVTLGRGQTTTGDPGLADLKLEEKLHKYIVGGAQQLRNPT
AAGSCLYRGRRWQAFGTGNGNGNASAVNGSSPGNGTRNVSSEAFPSAGRNSKHFNSCSGA
RGCCEHVNVGVTGCASALALAFMYIQTDNKAVAAQLMVPDTLILLDYVRPDILLVRTLAK
NLVMWNSILPTVEWINEHEVPALLLQAYKSIQESGGDTSRLKPPSGSLSRCDFRSICEAY
ANIVAGACLSIGLRFAGTGNKSARATLRKYVLHFRELRVKASSSSSSMLLRGSSNVVAAA
TERATVERCLAVCAQALALIDAGTGHVETLTLLRSLTLRQRVDAAISYGNHMALSMAIGL
LFLGGGRATVFRSKEAIAALVISLYPMPPMNTADNKYHLQAFRHLYVLAVDTSRFIETLD
VNTKTTSAVQVQVDLLPSSFDETQSLCRELRSPCLLPEITTMKRLVISDPEFYPIEIIVS
PSSDQHMPFGANAVTTANTLRLDLLRKKNVVFLKRRQRKDNEHSANFTDVDAWDNNGGST
SDDRLQGLFRSYFDTSLVSDEDDCGMRENDNDQLGVADWGSSWWSSQLSPRSLEKVLEEA
PLLMPSYLNALHALFRLQQVPQLSCATEAVNLSMLSEYCRLDIFVQAKNSEDDSGSIKGS
ESMVRMVSFPEFGVWLSHQTEEALGALWHRTSLNITSMSSARVQLLNEPSSSTSLTMRDQ
SEVDTFLVSVLVRYFAGLSISLSPIGKQPRSTTVKDWKVKLQQVLSAYSRVAPSSIGMTS
PARFQLSVFLEHEELTTAEKTFWLKLVSFFLFSISIR
>Albugo_laibachii_ALAI000650_AlNc14C5G698_Apc1
MPLPVLPAICVGMKPVVKDDRVRYYTIIYKMHANGTVHPTTARSQTSFPVSERALMHTLM
LTICQNHVLVQHADAVTDRDYGSDGTCAPDAWRCAKYSFSEPVCDAVVAAFDLQLLQHHP
DVLVLDKKLPRTALPKTDRDRDDNHNEANRTLFICIALAQNRVQLCSPIGDVYDIYLKFP
VARLFPSTLYYSKEYGESKPKRIDGLLIERQVNPGPSRNSIQALTSVDARLYALSHPLHD
IQPILCDSSFEQSSSSSKYYCDSFGKVMDCICINKGKIKMALLICYAEQESQIKVYKLMP
RSKQCTPHSLASRSVRAEIRPTPNKQYQFTAMPAWQISREHNYPSNEEMSAFHSIETVHG
DNMLVLYIIDPAKAQILIQSFQVDQQHVSAKGTPRTLKCINAVPIARNEAGQACQDLIVL
SENCRLYLYHVDTPICEIALQSRISNIFPSSRNTFEVLTYFEYDDVERKQLQIMHPLDSE
AHTGSSSLWMLLWDVLEYCLPAPVTLCIKASVLQASRRECKQARLSESNGIEFWELTLYL
EEMAKVAFQTFMEPTVENQVPGPSEYANHTSAFRRMCRSNYHFDYRSQNPFLFLDKPLID
DEISTAGQPSLCHEKKLCQDFSRESFWNPSIVLLIFESLHLLHEDLRLRHTTNSLSDRQS
LSQILESLAVQLNLVDYIQYYQITRPYSTIKSVKPRYSRPQESVRPFCTGDIGQMVGDDD
HLVHARGPPDLFSWLYTKRFIFTSSHSSQFPTLAKYLDNTRSRANRKSPLWRSEILVRIY
GTLKVTNSSTMASAAGANSNEMENLLRTLEFLSEDKVGSQLDLQKLPYGIACPFLIAISQ
MRDFPSPYLSEKSCILLDRKDLTLMPDLDSNSWRDVTTCGSTEDDTECGDDGLDLVMMQS
QILFPTDRRLKEVSRLLRSSSPVYLKFEKSNESSEDSLRAEQQSRLLLMCKRTMALPVAR
GMVTYGTYYPPSSADCDISSALSRQDDSTIAWQLKVPALPLAGRIPPTNIVITLDVSSYA
KELMYWPQFHNGCATGLRLPSDDKLGIINRYWIRFHRPRPEDYQGSTSTSASNGPGNHRD
SNRNESQHTADINEAYASHGGFLLGLGLQGHLQCLSMADVYNYLSLSNEHLSIGILLGMA
ITAANIRRRRHLKNGEGGKAAKKREESQDISRLSEYDFDLEDYLQQQENRTHGEDESSVM
TSNVNVTDTMHGYGQSTGKKRFTVAGLGTGLELTLDRSVSKLLCLHIPSLLPSSYSEFST
PVSTRTAALLGLGILYQGTGQRLMTETLLSEIKRSPCSLQLSDSHVNNTGMTSGCFEQLE
GYSLAAGLALGLVLLGRGQTTTGDHGLMDLQVEETLYQCIAGGTSEVGNSGADPQSSVTG
CLYRGRQSAPLRLNPVSVSGKKRFKGQQCSSGRRIPELLNINVTAPGSILALAFMYIKTS
NISIAHKLALPKTLKLLECIRPDILMIRTIGKNLILWNDVKPTETWVKQNVPQQLYTAYT
QVTGVLNEAGSGAPTIVIDDTQLVTVAYANVVAGACMSIGLRYAGTSTCIARSTLITFIV
HFKAMRNASPDRIEANLTDKVTIERCLVVCAQSLALVDAGTGNIESLRLLRSLNLRQHVD
AALTHGNHMALSMCIGLLFLGGGKATVSRSKAAIAALVIALYPIYPVNTADNKCHLQTFR
HLYVLAMDKDRFVETISIDDCVSRSVSMSLQLREMDETTNGTPKQSKLDVWHAYQSPCIL
PEMERIRRIKISSKEYYPVDIMIPRNFKKCMDSSARKTSHDVNQTRIQVLYARRLIALKK
CNRVNADTWEHDSNILKDLEPCTSWCHFARDLLEIPGSNLHREASNVLSSTEQWWQEDGL
SLLIEGSAMCWRSEQLRTACLQAAATLGRLHCAIQITLDDLFNLKMFISNVKHLAKKGDR
RIQDYAIRLEIAVETGLRAQWKQLLATPDIFGRANTVSLINYAQQVHPIAFHQLVMYLEG
PRTMNLWLQQWVQVVQCANSSGGFVMENLDSVLDPTQAGTLWQELLSFFSFIG
>Aurantiochytrium_limacinum_ALIM010960_Apc1
MKVHGYEARNAAERAVLGMVWFNFTLQDLETLTFGLSIPLREALHYCRSNPSGRWPADAY
VLVDDQGPESSSSSSGTGGQGVGIGSAPGNRGSTRNAAAAASEDASGFGLLQRMTSLRFG
SDRRILEVCKLLRSSKPVRLVVERKPETSDHELVAEQQAKLLLLSRRIMALPVGRGMITL
GTVRPLLTDTVNVPALSLAGKIPPNNAVVKLDLSHVSNAEDLLSWPQFHNGAAAGLRLAA
GRQVTPLTRTWIAYNRPETPNSTHAGFLLALGLHGHLAALTMADIYEYLAQGHDATTVAI
MLGLSAARRGTMAPTVSKMLCLHIPSLLPAAFSDMEVPAAVQTSALIGIGLLYQNTAHRL
MTEFLLAEIGRRPTSDRCEDRESYSLAAGLALGFVTLGFGAREGGLSGLADLGLEDRLHR
YMVGGLDPEYAAAMHASGHGADPGKCSRVKDGPYVNVNVTSPGATLALAMMYLKSGNESV
AARLAIPETHFLLDYVRPDLLMLRVVARSLVLWDNVEPTEAWALGQVPPAIRFSDGKPRR
NTGVPVDEDAVRLAHANIVAGACFAIGLRFVGTAMRSAQQTIIRFVRHFSHLRTCESDDP
RVPQRPDRSTLELCLGTCAISLALVMAGTGDLETLRILRALRFKMDETVRYGHHMAIGSA
IGILFLGGGRMSFNNDNASIAALLTSFYPRFPLHTFDNQYHLQALRHLYVLAAEDRCLDA
YDIDARSPCYLPIKVTLREDVAQYYNDKPTVVDMVAPCLLPPMAWISRIQVASPRYWPID
IALDGEKNVAQKLAISAYRVLCVKRKVGHLSYLEDPQGVSSLLARPRLKLMQSKSGVDTH
SSDFMRAFTADPHVLAFAKQFCSTASESSDEQEREFVEFCTATLYDCLTHEKPEMLNAMI
SLHQTPRAFKRSSHSFHLRNIKILMAFYADEGMRKLAQTVKPEQQPLIDYAFLVSLEDKF
RMIFQVFDTNPRLLRDYLKTLEFPSSNLVSETIKKSDGAEEVLNPELLFATYLHLYGIPE
ASTLATMDLSKLSIETMPAFVTQYSTSIRPSALLKMVQALTMSH
>Aplanochytrium_kerguelense_AKER011030_Apc1
MKLYPQCWFKPPSTSFKIFAGGDGELDYDEILHVDGQEVVWSQGSAGGVQQIRKSYKQVL
NAKQALLSRFVGVGDSSGTQQADRNGTFSKKGNGATTPAHVEVKESISDRNCKKCVCVLQ
GLECVKVYSPDGAEFEVALPCKAARMWELPRGLLIEREASAIDEDPSALPTPTMFSLLHP
LEELKPVSYTQLESNPNSDFICNVYERIIFCSPELLLVVTFNSKTKVHSVWSLIPATALA
IREGNREKLSSFGNDETSCRDMDTDSSVDSASINGVDNMIESEIYMEKIWTDKKENLCAD
AVFLAHDASGEALICFMKDDSQSLSALRVQFDKNHGALEVFHAFEIPALSARPIKGLGTS
KALDILVLTPSRKLCLLRGDTWLCDMTVDTYSDRILKLDHAVSNRVNLEFDNGKILRVTA
AMEFQSKLVRPCLEALDKSLTANLALSLRVDIAFWYNVLTGDQNNLHEEFKSIVSLLGGE
KGIALQGMDVDLEWVTFIIVICRLLLDFSTLGKMKCSAPRAESKQNSWWDRLLSSGYHES
YQATNAPMLEGIGSTLQETDHLYGCDSAWFRSLKSLMPKMSTSSAEFEKNFGLFTLSLHL
VYEDFKLNLLTWNRLRPLGAFLGGIMTNSYLDHYTRDLGPVRVIPTPEGRSRCIYENPPD
VMRWLRDRVRQSSPNSLFMPFPELESCLLTQHICCFFDLLAGGDGDAATSVPHPLLRNQS
KSFVSPCTSPVAAMIATNGSFAQWIQAHGYEARSAAERTVLGMVWCGFKLEDLETLPIGL
SIPIRETLHVCKTQPSSRWPADAYVLVGREDLAALVLAPRNSQEVTSNEKAAKDRTKESF
SILRQEKKSEGRNQGFNTPLPSHRRIESTSVRTATPAVTPIWRRQGTAAKSHMADDLLWH
ASSNTTVKKKKYLSSRMDSEVDTTQIASRITDAAVIHNQSGRLRSIADYSGFAAGLASQE
NPYFCSPEFASGASLPNAKVDENAQNTTNSKRSKDTDPTGFSLLQKVTTFRFGKDRRIRE
VCRLLRSSTPVRLHVERGPEVSDHELVANQQARLMMLSFRTMALPVGRGMVTLGTLRPMF
TDPLEIPLLTLSGRIPSNNATVKLDLSALESSSDIYLWPCFHNGVAAGLRLAPPNTSNAP
ALTRTWIAYNKPKTPNHGHAGLLLALGLHNHLSALTMADTYEYLAQGHDATTVAILLGLS
AANRGTMAPTISKMLCLHIPSLLPPAFSEMEVPPAVQTTALMGVGLLFQETANRLMTEFL
LAEIGRRPTSDKSQDRESYSLSAGLALGLVTLGYGSKQGGLSGLTDLRLEDRLHRYLIGG
LDPEYSKQALESSKCSRIREGKYVNLNVTAPGATLALALTFLKSNNQTVATRLALPETHF
LLDYVRPDLLLLRVLARGLVLWDSVRPTDEWILNQLPDILKSQFRGTDGEKKDPKVKQTA
SGGDENQLGTSNSKSERKRLKDRGLSNSSSFSRKSNNKGNARIDETTVKQARANIIAGAC
FAIGLRFVGTSLKPARDVLIEKVRYFATMRNDEEHDERPDSNTLETCTGVAAIALAMVMA
GSGDLETFRLLRSLRWKVEAVSYGNHMNIGMAIGLLFLGGGQHSLSNDNAAIAALLISFF
PRMPYNSLDNRYHNQAFRHLYVLATEERCLNGIEVDSGHPSYVPIEVSLRKNAIGVYKNQ
TDLVSKTNVMKSDRTVIRMTTPCLLPPLDWIESVEVCSPRYMDVQINEPNDLATLLTFRT
LCVKRKVGHLSYAEDQRGVSSLLARPKRSSDKMAMLSDFPHLLEFSQHFCKDDTKVDREF
SIFCSTVLYACLAEEKPEMIPNFIELFHTARNLTAGRNSPLTARNINLLTSFYSCYKVQR
NKALIPLPFLQSINDKIEAQMEKEAHAFKCYIQDERIKTTSLACFLSYYEIPSLLSLQEV
SSNFYPECMLPVFALRNKAIDRRALLKIFTVIKQNTEELEDL
>Symbiodinium_minutum_SMIN041369_Apc1
MAKPFVTLGSFVPYGQEFLSETGEIGSYQLLPVEQDAIIAEEEIYIAKDGKCIWSSGRQI
VCGFDQGPYPIQAVRCSFSQLTKDGLEKGTDWALLTSAALVVKSDAQEFVAKLGSLVAKR
IWPLADGVLILVANSQGVEHAVTLVGHPFNLPRSISYIKTTPPLVTKDLLSGEGDFQPRW
VSKDLPVALAYSLKTKRHSVFLLRRRRLETIEGLGDGTSDGTLMEQAVSEVFFQRLYTIP
EEGPSCDLDDVSLLAPDCNFPCSTNRATCEGALLLAVFIRSTERLLVLSLWTGEVLANLS
ASSWVALLPGHDLQLRHTGLFASAPSRWLGATGCRFILKEDSGPKLPTAEHLDAHWADEF
LDPLELTRRSAVLTFDRHRVPQYLLVLNEARLILYWGPSKLFEVSLPSLTSPIISLGDAV
ANRFTVRTQDGQCFRCMAPLEPTPRLAGVMSAVSALFPRDFVEMLTSDVQVWCVGDVSGA
THENAEDEEWWRFCELFFCLLEQALSEVSPGNSPPYKRLRKTPPCNEEMGSDWDWLLGSD
VHAKERQRPRYAGLSASQDFRPPEPRSSELWQSTLQTKTEVLRHHLEEFFLTLHLLYEEW
KLHTLQARWLPSMAAFLYALAKRLDLKVFEDCYAKDETSVTDAALATTRFGGYGVWLWQN
AGGGVPLLEKLRKAKVPNLLATRRRRGDAERYPEVFPLSSLFLAFFRMLRKTPKQRQNAK
RPQALLVEVPGAEATLLEPPSPLLPFCRTGPSLPAAERARFMRRWLKGAAGPNIPAWEAA
LMLLIQHQVLRSDVDLWCSALALPVKECLAAAAKEPKDNWLAEVYTLIGREDLMVKPREA
TGYTIIASRRSARDLLDAEEVRLVTMDPLCSPEWLNGAFNKDRRGQEVARLLSSSRPVTL
RVPRRPEQTDLDFEHSKQTRLAQAALRQSALCVGRGAFTLAASTPLPTDLLPIPALVLSG
RFPPQAGVQSLDPSHHKQELNVWSEFNNGVAAALQVAKAEVSRGWIAHHRSATATPASSD
GQASSNAHAGFLLGLGLRGCLTILPVADCYKYLRLQHEATSSGVILGLAASHVSSMDAGL
TRTCCVHIPSMLPATFSDVEVSSSVQCSAVLSLGLLYAGSGHRMMTELLVAEIGRKPSDR
VLHDREGYSLAAGFALGCVCLGQGSDAPGLADLQLDTWLLRYILGGPEMPMPGVATREAK
RPQESTCQLSEPEGINTCITAPAGCIALALIFLGTNSEAIASRVSIPQNLFQLELLRPDF
ALLRIVAKSLILWDQMEPTNEWVDRQIPEFLNKLSAKGADIDWLLVSQTKANLAAGACLA
LGLRFCGTGDATAKDVLIARLLAFRDAPRSDAHVALMASKPTPDDIDAITLETCQSTVAF
ALGMVMAGTGDLEALRALRSLRKKSSLETGYGVHMATHMAIGWLCLGGGRYSFDQKPLSI
AALLMAAFPRLPMGLVDNRCHLQAFRHLYALAVRPRN
>Perkinsus_marinus_PMAR004725_Pmar_PMAR003479_Apc1
MPALDWPEFHNGVAFGLAMRPPCERKADREWFVRNMSCRRPADDNSFRRAGLLLGLGLRG
YMKPDVFRPDDWLVELGMGNCAVICAVLLGVSASNIGSEYGKARKLCYLHTPALSGQSKQ
STGSAVQVLLECCGVVSLGLLHYNSGHVTLATCLLKNLRNLGSITGGSDECGVGLRPAYG
LSLGVALGLTFADRPLPCSLKDEVIACSMDMDASLPAFVALGLIYLGTRDASICEVLQLP
RTRYQLCRRRPDCWFAVAMALTMVLGEVPELPSCVDGCGGKDESSAFVEAEAGIYMEAGC
MLGLALANMGTEDLGVRDTILGVLDKMLRMESWQEGLPEGTSPSVIASHPPHGCGPDTKT
LLTCRLSVLLSAVTVMAGTGCTRVAAMIDRVRHKVFESTHTITAEVEAIYGTHQALHLST
GLLYLGWGRYTMFNYSVICIVWQLKREFSSPMSMDHFWYISYTGSLLRYVSTETVAELVR
SEQVSEEGAIYIIDCRYPYEYNGGHIVNAMNFPPYDMESLKEFVFNDVATRDRRRAIIIL
HCEFSQLRAPLATDALKKHLARYGCSRPLELYVMKGGYCDFFRKFKELCEPQSYTEMHGD
SAENDDFRVNMHHGPQLNRGSPPPALMARGRHRKVTEAELVGLYAVQAAAVESDMPTTCT
FTVRSPSPFVSAFIVVLGYDGR
>Toxoplasma_gondii_TGON006535_Apc1
MLLSRLPPRGGLRLLRALFLWCINPAVLASLEEEEGEETASFCPEYSTLPCLSPEVSSPA
SAVPPLLRQIAKALPAASASGGSGAGLEWRAFCLLLLAESLRPTRHAPPSLPSSSSDARL
HASSSVSPQDIDFAYLVSHGDAALAAARAVAQPLPDPEGEPEGEQERDEEREEGAEGETA
EKEGEGLREGTLRQRGKREARQEMYETLKQSGEQKIAEHDSNLPGTRRRSDSAGPPGETA
GACKGRRGGEIGRESGRRGRFFKTGASLTEQGEKSCDCEQAKENHKNLREGQFSEMHGLE
RMEEDTHFFSPSVFSSSSYSRRQCVREAASMLLREVTGESRREERERAVQTQREGGEDRC
IDRETESEERKKKRRIEVGMRDTVHRFACDPFLGPLVEDLLDEGDRSTPAVSPSSRHRHR
SPSRSPLFSSLDVPAFQLAPFLPQIFSILHQLLQDLSLLQKTGELQRSLASLLLLLSRTL
LLPAFCSFYATYYLPVEETRRLEALLRPLWRLRGSPEETHREAVGRLERETATGGWREEE
MAPAQEAGVGETGEETEEVYMASVARIEEETEAKANFSELEGEQDGEDEDEDEREGGKED
EMEGAALLEEMRRETKVVSVHTAFESLFASPLDIDIFGKETQTTKRDACSSSPSSPSYSS
SSSALPFSSPSPCHSALSSCPEARDCSLFTPGRRLAAALARLERERLKDSVSKDAAVSTN
AGGGVLGGETAGKQPPADLITSRASLASPFSGEEEPIEVKQRRRAHNYVFFLQNTKLDKG
RDNTQIHRNLFHHCRSFASSTPGSAMSSVSFPSSAGPSPCSSPPASLPSPFASSSPQGAH
AASIGVDLRAFEGSLSGTFLSLFQDLRRARARQRRLIASSPDLDLSAEDRSREKIEETKR
TLRKSLSKSSRTRKDPSRLQVPNVPHSSSASVPFSFSLSSPPSAALPSPSPAAFHPRAKR
VEATRLSPSRAEERRGEREKTRAAWRLIRRLLQARMDGAALSQLAPSLQLMFSWIFDFLF
SSTADLLDAREMLVAKSPRSRKAKVKKAGAGPHPGCDSSVRSLALPWEEDEEDREDSEEE
FFLKAAMLVRRADLAANALLLLPGVSSSHAPFRKTQGPPPNEASTGVSSFRSVVTTRMCS
PQASSVSSSVSASVQDMLELLHLEASGQSAGRSRFSVAPREVEWDSVPSTSGERGVLSRW
GGVAPHLETWLGARSELRPQLSLVAAALDSSSLRLIEARLSAQGAEVLETLREIQVLALS
SPLSSSGLASTAASPLRDPAASALRAFPSLARGVGAAPAGGRRAGVEVADEEARPAVPLL
VQKLSPLDAALALASRDRGVALQQALAVGRGALTLGALGRWKVGGSGDRQREILPLSLLD
VPPLELRVVLAPYALVATDDALQEETQETGTRRRDEERGRRRGERRLAWAASEDESLSDG
AGGDNAHRLFSRGSDRDSESPSASSHVPSFSSAPLTPPTSLFASAASEPHTQARQKARTH
ASPACVFLPAQLISRDPQRQPPERDAWAQFHNGCSSGLTLFPVGGKPITSDILPLSSSSL
SSGPFSSSFHVSSTSESRSRLSQFPASGNVARTGGLRRVGSRHPTGATGDTETGEKRAEA
ERGPTRQTKRSTQAPAVSARVAGNREQLQDRGNSRNERGKRQRGERPDLAGTVASPLFPP
TASRHTLKPMRDSLSCQEQLETFLRRHGEAYGPHEFGGLLLALGLAGFFRPQGASRKEDM
RNLSLRLLWNAFDRETVQTGLLLGLASSAVGSRSSSLLQLCVAHLPYTLSGKFIEIEMKP
APQCAALLSLGLVFAGSQSTCISMLLLHHLLRSPCLLSDKQGLDRDAYALSAAWALGLVW
LGHARGEKRREKGGRSDEGRDKRGRAARGEHRELRERRESGEWKESREQREQRGFGEFGV
HVAGEKRCEGGETEQASFAFLFEKEEGATSFATHAHRSNLHWGCLNASEVSAPAALALGL
AFLDSENEEIRRGLRIPKNPDELKDILPHVLLCKVLARALVSWSAIAPSHRWVAAQIPPP
LRLLPSDSDPVRRSSLPFLRVVCPYTRRILPVHKPHRSGSRASTPRRGDTGSGNTDRGDS
GRHGRRHREARMKGAAASSHAPDGSRDRKHRREIKQRQREAKARAEEVPLQRSARERARA
RTNSDRTRSSSCSSTSFPFSSAAKYRVYALAGALWALGLRFAGTNSRRCLHLLLRYLYFL
RGPGFGRPSLAAAGETCVASQKLRDDCKSCGEERGTTLLEEDVEMDGEGSVYLAGRNASS
HAFEALSPPLSSPHTLTFSPLLSQAQCALFRSLPARLSLPLPHAGEFAFASREAYLDEEA
RDLCVLVCCLALACVAAGSCSAEVLSCLFNERRLRLARPRAETAGGATAVAAAAAAAAAE
EAAGLASGDTASATAAAEAAAACARAAEENQMHPQYGACLLLHQAIGLVCMSGGRRSFAE
SLFTPALLLMALFPLKPPTDAADQSSHLQAARHLWVLATEWRHLAPVDVETGKRVSLPVT
LLVRKETRGGRARRRVKKLQMWLPGLIPSPQRILRLEVAGDRHMPLVLRASERETREERG
KETLGAKASLGEVWNPNHVERLERFKQEKRERDRCSSGPGPLSERETGGAPPPTARCRGR
VFGGQVAPSPDARGAALLAALERVLSSVVTVEGCGEEDTELSDSENCPEEILSFRNFSRW
YLEASEWVSTSVDEREKQAEALRWRDCLSALPGCSEAGDSEKEVPWLLACLSQGIEETKS
DWGLPHGLQGDPPGPSLLPFCKVTSADSSLLHDSLCGKLTAAPTEGEDSSGIGLGPLLRH
LEKEEERRKNSVKRTRQEARHHTRLCPFAALLAACVGRQRLPFSPREVLAAQCLRSFHDC
FRFYFFPFLTPALLPPLFASQMESLRLAFSPFSSPYALFPLSRTRGRDLTYGGSPVDSGL
RLGNDDTTSNRVRQLVSLFLREIAIVYYASAATAFLRLSSDRRRGDRGAQRAGTPFVEPE
ARERDEALAELNASEARQSREGEASACGSRANLVGLEASPRPRNVRATRERRGDGGRDIL
CAANALSSFLVFHRLPLLDDWLLFIRSVERKAAGHPSRLVFSPTGTRSREAAREETRGEV
GAGAAWAFGEVEAATEAKRGETMQRQQSLQRALQLAYLAAPRATVEGKNLLAEALMETVF
VEEE
>Cryptosporidium_parvum_CPAI003608_Apc1
MINALILEKFAVKSKYTNSQINCVKECEDGYLDHREERNRINIQDDWEYPRKILIGSNKS
EKLFYWSESEQKLCYTENDYHRSKCNYELISNKKGKKTNSIIKMIKPISWYETYFSKFGR
CNMFINQNGELYFVNDRKNQRVMTEKIKIVVSLIPLKEGVIIVGYDRIETKLMINMAILG
HPLEHPTKIVLKSSRNLFDKSNESKFNKVVIWGSVDFPLIMVYDQIEKNHTLYVYSYFNN
NSSLIIESIWEDSSKYSKCAETIFISRTIFDNNFMISYHIPSASELKLVIFSESEFNDVC
YGKKSIIEDKELTLQTIHNVKDVVPITFGHQQEKHELFGIHYLFGFNFVKSNQLFKQEKS
QELPVFSLILIDTGMLLLYSGSELIINVNITSEQIGDFELLGISSGISNNFDALVKLNGN
HSNKDHLLGIRCSINLLPEDFLVQIITKLLIRISNKEFSVSLIREILLNRSNKHWDILRK
ILLGETKDINTEQELKFSNMSSNGSIESPMSNGVYKKIKLFSDKDVCSNNKSKTWQILSK
FWASYLEKNKKSPFDRIEFSNLISKGIIPHEFLEGKKYEYTNYSNSGYQNLEFKASPQCM
YILHALYEELSLFPQFNALDNYQNRLMKDILIPLSKKLLLSNYYEYYQFLDSSFNFINEI
KDDSNFSDWSFPPVLLDKLYFFTRFSKNNKKDIYFKVIEKHFPLQCFTIKLYEQLLNRSK
NGEIIDLISKVGITNTILPILSPIISFPIEKFLNSYSNNVPNLSFDDNKYFLLGRLDMLS
YAKNINSSYSSVNLKIASGSDNIAASVLPHGRNTVDDQKSMLENLQAYYKNKVDPFRITS
AEKRTIIEIWKNDLTEYSDIGSFELSYKWCFQVFSYDNRYCDALELLSLKNPPQILLQRS
SGAYPIDEESWDEFQRQRVVDAVQLVYTSLLGRAACTFGGSSFDISINKINRPVFVNKIY
EVASNSLISVDIERFKEVCFDISVWNEFYMGVTQSLNYCYPYSKLPQDGFNKNKKLWIIE
QMDTFSSQEDIPFISGFLYGISLSGFFKADKSDSITTFPLILEPKEIYKILENDGQSIKT
CSMLLATAISALKSQNTTLLRLYLMHIPSILPSIYTKSLQISSISQYSAITSIGLLFSQS
RSHQVIEILFSEFLRTVSDTDDQASINPNIYSISVAVSLGMVLQPNEESINTSFNTMIED
DITNALLSCISGNKLPKFLSSLASGPNLEHYTEFSGLERFKYQNENMDVGNNSKSNSSLS
SGTNKFSNSSKNYCSKIVDSTLLAIPAALSLSIMHIRSKNKSISSSISIPFSRPEELVNY
RPEVLIFMSLAKVVIEWEESSIPNKDFICSQIPSYLWYLPSDKIFPFPITSNKCSEIEPQ
VNSKLMHCISMGTLDWIHCIQARIAILSGIIWGLGIVFAGKRNIELKYTTTTILEYLDRI
PLIQMPLSIASTIRDKSICSTHITIDRWSKELCIRVCLTSASLCFSGSGDKQILMQIKYF
RAQLLESAQLLWTSSTAISPFSIFSIPPIEHVHSQLMAYNNALGFLFLSAGHFSFSNKDK
LGSTFLILATHPIYPKDSSDISTPGIIFQPLRYLFISAMNYGRRVVIPKLVTCSPEPLND
SCDFSGIISEEKIYVPISVELKSGKVQFQSGRTEYYILPTVLPDWEDIINIKVLGDTYCP
ILIDFNKDKDTNCYQRLIKGELWVQTKNRNNGYCWNEANHIINQVKNYQFHNFQIYNFYD
NQLNNKQMLYKYYGPNNKILSANSNVFSRCDEISDLYKNFSHTLVLEENKSFYRKMNNKE
MHNKKAGCAPWRGAILNNYIDQILSTWNKINQDGNGCEILLSPEIIKILRITLNIDNDKK
LQTILLNIHRRLQAQMSVLIRCVRYYYGAHNGTRIPSCDEKQSLRLFLSLNGMPLASHFN
FIMKKKIESNTKIDTLLRKDYKKYEEIIAPILIMELPTLSSLGLQILKVFIYERYFKAQS
ASSQSIEAQQQIKLMLTRIFSSKNYF
>Paramecium_tetraurelia_PTET014049_Apc1
MSQQSCFFNEITSIEKIQEESIYQQSQSNTQYYVNQSDKSINFLSKGGNQFFLPLDVEIN
QVFPLSEGLLLGWGRDEFNYSIVLNHPLASITTLGTYNSTLGTIEPWIHMQEEIIYAHKI
LPILITYNSQLMRHCVYILKVDDKQEVQNYNLTEKTDCQIISELYYEENIKEEKAKQCEI
IRSNVDGELLICLLSDHTIRILEMNFQEENKSKNIFNSLKVVQTIQKVSQIQVFNMIDSI
CAETISIKKEKLKYQNNQFEYVAYQIINHNNIPSNLLILHTNSTFTLLSGSKILLNYQIN
EQINDISQFNCAPVITEPLIQTILHSLKIALDTQQYICLFKDVIINCLQNQNLKLEMSKN
NIDNEFMRFTYLMLCYLKLSSNKKDCEDQIQKKIKSNTPSVQQSPMKESSKAFQQLLKSN
YHKENSSYDSNSQYCHQQQQQQQSLSFIYHMTMEMFNEIQDKILYVLHLLYQELLLSDEK
QANKLLVLLYYYSLNMDNEVAINYSDYYLRINPSLQSMYQNDNFISLLPTIRSLTLLGQP
QQQNKQKILPQNPIDLNKWLSSLLMNNPISFPILFKRTKQLCIIMQSILKKQLIHISSIL
QCEVQDFQILYQVQKTQLFFQKVLNQKLQIKYIQQKKNKLEMLTKLRGPSLMLYLCSEKR
WNRDIINKLPLQFKIVILEIITLLRNNFPNDLMGQITKDSYLLIDRMDIYLNCKLYIQNP
VECEFKKYVNSILSGQIKSLQNEDDHDIQYDQHLMQQVKRQFDFTRDIRIKTKMTEHIPE
ERLDQDAPSVLLKLLNRKLAMFVGLGSLTYGTSDHFITDQIKFPSLNLSGILQQNSLKLT
IDSTREDYTQMTQWPEFHLGVTLSLQLSKKLKGLSQESLRTWIFYQKPQNPSNIHGGFML
GLGLLGYLNSFNQIDLYQLLTQNHEATSVGVLLGIGASRIGTCDEPTQKSLTVHIPSLIP
SVYDLELPSNVSTSALCSLGFLFMASGNRNFTEVALGLIGRKPHNDKVIDREGYSLAAGI
ALGLINLGKGSVWRRELQIVDRLIRFVQGGKVLPPPQSSLSTNFMQNESVSSSIREGNMV
NVHVTCPAALMALSLMFMQMNQQNIVDQLNIPNSFSSLESCNPNHIILKSLTRNIIMWDS
IPTTQADLHSQIPELISFLFEQPLKKIHQKFYLVYNVEVIDFMSVSMIYTGMISGALLAM
GIKYAGTHDQQVKQLMIKQIEFLIKLRISQNEFANDPDNKCAIDQYTYYTNIVNALQGLS
LLMAGSFDQEVLTIAKSLIQKMENSQIWHFGFHQGIKMAIGFVFMGKGGYSFKKSKKAIS
MLLLSLYPYYPTNPGDNKQYLQALRWSYVLSIRPKIFKIIDVKTHKTANLQIKNEIFSDP
NYCQSNFSFTNKAIQTIYVQSKVLSQNNQDLLNPNNTLNHIDTLLLIGDMQTIDSKLDGL
YEYKFIKNLKEKQYFLKLLQHDQSNFIQILASLFNTNKYAHIPILGLFYKLYQNKLVLSQ
EVIDQLTPTISVTNQELNKYINQDFKNMQFSLVSHKVYSFLSIYNLPYLHDIKQIVKVAK
QIPLQMLEFYLYKSFEDIQQQKLKQLAHSILLNQ
>Tetrahymena_thermophila_TTHE017066_Apc1
MHHGHQTSPEKIQTFMNRNPFATDTVILDNQENLLEKDDNKISCFFAEINDLSEDLKYKR
VQYDPSSKKDSIYKNREFNCTCQLQDKGIMIMSQGGSSFHLPLEQDVQAVHPMTEGLIIQ
FQIKKEIKFNDIMMMNRGFSNRNQFAMQEEFINFGVGNQLGGVNSMSENQLYSYVTLNKH
PLNSLKVLGILKRSDESIIPWLESYEKIVYVSKDLPILVSYNRIHQRHAIHVIRANIEES
EKENTKLNLTNNFYSLTHFNDLSQGFFPSSSSAAALGIPNSQIVTEIFFEESIKVNMMEK
CQIIKTNNYGEFLIAMLIFDTTCYLKLYSLSFINNTQALDTTNFQVNALKNFVIINDVVD
FYPFNLFQNEVSIPVISDIQKQIQRRRNDKFNQLKVLLSNECKLKSGILTLHKNGSFQLH
NGLMKSLIKFDIQFPSVIPGSFRQIKNISEFKNGSAQLQFSDGQKLHMKISPQIQSPLIT
IIMNTLQHILDTELYHKMLSDVFRNCIDLNGFILPENKYQVNNSANLFQQTSKNTNEEFH
NFLCYFIYLLKICNKNVHVGQSTKVQEEEGLLKKVKQQQSQSQILMEQYMQQPSSSISGQ
QAVPPGLAQSLNIQVGNAPQNIINQTNGVSNVRNQCKNWNKLLMSNYHQKNFELNNQLFK
NPPNFVIPDSQANFPISQEMGTQAQANPPAQKPTHHRRSSDMPFNSDQGGAYGSNIYNAN
NSNMAQSNSNSGTQQPLFNNFEYSSSYQDYYVREFPQILIRYQTDVRLQQLQIQFHYQKN
LNWNKGSTANTNYPESLFIEKDVPDIFKWINYLFTSDNQTQKVEQIMPIMFKNTQKICKI
FELMQLGLNASRTKISDLIKNKAQNLNNTIGFQMHGYGNLTNPSFPLFHQKVFYMKFFDQ
EKDKKNAKFSKIQEIFRDQNEILVFLYLIKKNIDQDFIESLSFGLKAPIYESLRLLKLNL
PPQLYDITTKEGFKMIKREDIFQNRQIYIKKKNELPAYLSKVDFSQTINNLIRGTKNNQE
QYILYDAHLHKQNNELIFEEVNRLLDTTKDIQIKQKYVEDISEEAFEVESQNVLRKFVTR
RFSCLVGQGGFNFGSWSTYMTEIVKVPKINLSAVMPNDIKVTLDTKDEKDLNMCLWPEFH
NGVATSLKLSKSVMNMNSENLKTWIFYQKPENVEYDHGGFLLGLGLLGYLDCLSPTDIFQ
YLKPNHEATSVGILLGIAASRIGKSDDSTSKTLCLHIPFLLPPSYDVEIPLNVQTTALIG
VGLIHKGTSNRLITEMTLAQIGRKPLSDKCLDREGYSLAAGFSLGLINLGKGAQHTNIKD
LELEERLIRFIEGGKIMDPPQSMLSTNFNTENKSSSIKEGNTVNTHVTAPGALIAISLLF
LKSNDIKVAEKITIPNSFSTIENCNPNNILLKVMAKNIIMWDQISNTKEFIYNQIPELIR
FIYEKSFKEVYQRYYLVYNVYEIDFSTVTSVYLNIIGGCIMAIGLKYAGTGDKKAVEVII
NEISKMRKLKTSKCDLVNDPSAKSLIDQYTLFILYSVSVLSLSLVNAGTCDTHSIKIARV
IRKKFQDSGTFHYGFNMAINMAIGFLTLGHGNYSFNRDDMSIAALLISIYPYFPNSPSDN
KYHLQALRHFYVLAVEQKQHILPSQQFMKQNKIIFQFNRVFHAVSTDEKKVVNVQVELKY
LANECIQVEKQFTPILLQESKKILSVKVVDDEYYGFEIDFAMNQKNPKVIYVKHSYEEKK
RLQEYMKQIPYDKAFKLLEKKNFVITKNQLDYILPFRNKINQDKSSALVKHLDQLDTLYS
QINQMIQDKENQICPYDDQLQIEQLIQLCIQEDRLELIEQQLHLLKDFKSFMNMDCIYLQ
NINILINFYENQKGIKGMQLQSSQLFNPQKINLMQYKLYKYFIDSYILNNQDQKAKDLIV
SYFTQPENFQLERIDLSDFPTLQKLMKLNTVLNTPTKQDLLLIKKFFDKLTTIGQVQIKD
EKEKLWSICQMCLFMSFPLCPQDLLNTITQLYLGSNDEQQSTADNNSSATAQTVNNQQNQ
QNSSN
>Oxytricha_trifallax_OTRI004934_Apc1
MKQRDWLKILVIITVPLICQREIRDAILRQDKSLRIYSRGGSEFIITLLFPILDVFPIED
GLIIKTEYNRDLIHFDPFTIRNQQQQQLPQFAYMTVTGHPLSDVHPLSFGTKDSHEMIAT
TLDIIKVGYKIPMVVLYNSQNYQTIFGLLQNKIDLQMNIDMMNKGESYIRSIEPSSRHSE
IYNISKDSKLTIEEIHTISSPNSPTFVDFSISMFNSYELIVYLFNQQSQVLDFYSCDIRL
ISKSLAKMLNSSNTYEEDQQTLSALSALKRRLKNYHKDLIVLDSNQSRLSIYQGTSLIHQ
IDFQYLNNHLAQINSASQQQNKNTSQIVGLKKSSKSNVTLVYGNGEEKRVRIRLEINDFM
VNSVFKVIRRVLEQDSNVAAGREVYENLYKDFIESITRSGQEFKQNPNTSQSFDPFSRLT
SLLVQILQGDQYQRSLSKSFTQGSQQQTMQQPTQSLNQSMISQSSSSVNSSQTKPNQTLH
TKILRSSTTSFNDGMATRRKTTQLTQAQQMQVQQQQMQQQQMQTRSGAQTGKYSQQSSGA
QTRQSMPIVNNKSALVRRATQESNQPFSFAPTMTSPVSQVSNPFQELLNSDFHKQNFGTQ
FSALFPTDFVIKPPHQVSQQQQLIDEKPTQVSVSPTKSSTNKSVSSQKITSTKQSNTFQA
THERKNSNLTGSVIQQQQQQQQQQTFSTAASQAHQPITISVQLGPNYRTNQQELVKYLPL
IFESLHLLYEDLKLNNLRDKVYSPQLAKLLIQLAVIIDPYGKAAYVEHYFKEHPQALKDL
NEDIKKYYKDGPLLRPDVEIQPVPRIFKWIENQLKKSNGLLSFKYPLLFENSRKLVRLYE
LLNDSTRNSYLHQILISSSQQSSSQWAIDSEVLLNSIVRRNHFKDSSLSSLNSTDYLMND
KLKDLHPFEKILFCLKDESMNLDDLKKIPSIVALPIMEIIRYARLFQSEIQSLPVWPDSL
YRLIQREDILNNLRLFERNTANSNNILNTVKAGQNAHFHHSLMDNMQRQTSKKYALNRGL
TNVFVDNSQEEIAQEEHRKQMQSNIIRTTADLIYNSGEISSNSNSDISNKNTSIGDFFRN
RFSQDTRLKEVQNMLNSTSEIIVKLEHIQNRETLSEEVFNTEKQKLLDKMFLRQLAKCPG
RGALQFGTQQTIPTEVLNIPKINQTGYAPMNETYMQVEFKDDAAQKEMLQWAEFHNGVAS
ALRIAQSFKQRDFNSKDNGSGVSTQHTRNWIMYHKPQEPKYEHGGFLLAIGLLGQLDTLQ
PTDIYQHLKSTHDATAIGVLLGRSASKIGSMDDHDTRTLCIHIPYLLPPTLSIDISLSIQ
SAAVIGAGLLYKGTSNRLMTEMLLAQIGRKPLSDKAIEREGYALASGLALGLVNLGVGNK
MQGLSDLKLDERLIRYVEGGKIIDLPQSMLSQNFNHENSSKSGQGCSSIKEGDMVNVHIT
SQGALVALALIHLKSNNQQIANQLQMPQTFYQLESVRPGFLLIKTLCRNLIMWDQVNATR
EWVLSQIPTLIREIYENDIVTVMKKTQQKTVIEDGIDFSTVALCYVNIVAGAIFSIGFKY
VGTGNKQAFQLVNEYAQHFFRKLKIVQSNKDSIGVIHNNFTKNQVDKNTVETCLCVCAFS
MSMIMAGTGDVECFRSLRILRKRFENDMHYGYNMAIHMSLGFLFLGTGAFTFSSNDMSIA
ALLCSLYPVFPQNPNDNRHHLQALRHFYVLAIETRLLQARDIDNGEFLQIEMDVTSEETN
QSGQIEIKTQKIKTPDIINGTIKQIEVHNDSYHNVTIDGFGTNQNQQNSSLNVLELKKPR
VFEQFGFQRIIYLKKKAINSQEQNHHNEAVEQSILPYSLVNDELYGKLHSKDSFTRDLME
QVGLIYGKVSQIKDPSIEAFHAQFARIDKLQYQEHFGDIEDVLLSSTKNQYGQLSPADFF
RVQDTYDQIQGCFMSKEMLDNAKLKLQTLRVLHDSYFNDKVDFIKVMMDCTHTLDSDHKS
LLQAYLKYRSNQNQLNRTERDQIFVQSVNSASSLNSQNKEIQDSVQRIQNAQFIGGPLAN
ETQSIDLYTAYLCKQITEQILNELNVMGESELTARYKHKKVNSQPLEQFSVRQFLKKRQQ
CC
>Bigelowiella_natans_BNAT020153_Apc1
MELQKCGELGSDCFRCKQRVERKCTRLSYTRPRREESLYVGETIVIWSSGPRILKSFRTD
ERVHQAVWCSFADFNNNTILKEWLCILHAESLTVHRDDGEMYHIALPCRLSLSGLLIERK
IGKEESGKNPDAPLLFSLMHPLEVLKPVSQSLQERGVRGALAEMKKKQQQQHANAILATP
LEMTAKRRSRSNSASSSSSSSSSSNYLRDPCEKVVFSFESRPLLVTYNTEQHVHKLWVMH
QSLAEINKRFHANRLDKNDHDGEDDNTDGEAWGRRNGTTAAGGRLSVAKHSSDSKRKIDL
MEIEGGGEREEVEEEDEEATRIESEVILDLVWVQSERTAISKVFLARDEASTPLLCLFDK
QQKTLRAYRLKHISPSTTATASSSSSSSSSTLPPSKIRVELAFMLEGACSAAVPIMSARC
LYRDSIDSCHTVGTSRWDGIGWCGLVDDNDDENGDPFNHDILVLSENGELLHLYTGATLI
GTIDLKAAFSSRVIDVQESNRDKITVLFDTGKELRMKVATTPFSRQGLISACFAAIELLV
DPEFHHALLHDFLLDCELEKEKRAIAKREDEEEKKEEKEKKSRDAAPSSSRHESSSSSSS
ISRKIDYWKVFCTMLDRLAGSEDDGEMAMEEEIESDDDGSDEDNDNSHWERLLKSDMHAM
SSLGPAVYLPLTTMKTTTAAKSSKDKAKGQRKQRSKKKVKKGPQKKKKRAYRAFEKATAK
QGSLLIPNSSSSSSSSSSTTTTLRLVLRALHTLYENYKLDVLRKSEHLRLLPLLKGLARA
AKEPAFLDQYLRDSDQVSIPQDKEEEEEKEKEGEGEEAASDRLRNNKQQVPANVFQWLVH
CVRSGDDSTSSSSRRPPPHPLNALPASIRIYGSFLLPTLYADGGGEGIMVGSGGAATATT
ASSSANRGRHRGAGGGGGFPFHRLRRICRLYSVLFSSSPPYSSSAATTVDEHKRMRMMAV
TTTPGSSRQATPCTSTSSSLLPPQRRRFMIHPPSPLAAPIPFQTTQNSGNSSGSKTPPLV
RAGAYGYQTTRSPYPLLSPSSTRPPPRQCTARSREEQLVIVMVEEGLSIEDLDELPFGVA
LPLRQALCNCRENPPTGWPPAAYKLIRREDLATLFETSSTNAAGAGGSSSSGGGVVGVRR
GHPGTGSTRGGGGGGASGRAQPLSSLQIGSVLGQNSMSRTMAAAAASSAAAAAAETPQQR
EALRQDYGNEVDGTSLVLRQSLLRFGRDKRIKEVCRILRSNRLIRMNVPAEHSLNGGGEG
QGDNAANGGPGSQSWKQLQLFRRIIRTLALPVGRGMLTLGSYIPDLTEALAVPRLVVKGI
LPPKDIPVSLDYEHAEVVRLLTSMGGQNTLRDWPGFHNGVAAGLRVVIPAGGGGQNGGEA
YGRSSSSPSSSSAAEITRTWIAYNRPRKLTYTHAGFLLGLGLRGHLNALAPSDLCVVIVC
CLSLVVVVGYWYLSQDHDATIMAILLGMAAGCAGTTDVRVSKMLCLRIPALLPPAFADLA
FSAVTQTAALVGIGLLYRGTAHRLMTELLLTEIGNRPADEKWADQGHEAYSLAAGLALGL
VCLQRGADAIGLADLQIQNRLRQYMDGGPSHGYGGTVFRTGSLGRDEAGGGSSSGGSRMK
EGRMVNVDVTAPGAIAALGLMYMRSGNRAIANYLATPDTHFALDYVRPDFIMFRVVAQNL
VLWSQIRPLHDWVLDQIPDIINNNIQPITTQQQQQQLRSSLDGDGEDTKGDDGDDNGEMD
VEKKEEEKPTMRRKKSKLLHNVAGSVDLDLEAIRQSYCYIIAGACLSIGLRFAGTGDEPS
QQLVTYYLRQLLELRRFKIEGASALPKNLPPASKREGLHRLIIQGRVMVERGVLEACIAT
TASALGMVMAGTGNLDTLRILRAARTMVDAKSSFGTHQTVHMAIGLLFLGGGQLTLSSTP
EATAALLCAFFPRYSMHPGDNRYYLQALRHLYVVAVEPRCIQCVDVNTGQPCYVPIDLIL
ANDGDDVSEEKKGQGGGESKFIASSTTSPSSSSTKGKITGRASASSSSSSAISSIRNNRT
LRVVAPCLLPPFHSVKTLKVSSPKFWPINLHLRGDGDLLKMLKRKQLVLCVKRKEPHLRD
DDGTPAIGVMTNFSSSSSTTSSSAAAAAAAAAAVNEDNHGIAGQSTSRLFKKFRDHFSTR
GAEGRIGRICGEIGKECEVEERILALPSYVSIASLLDGLLSQKQQQQQQQPEQHGNGGML
DLWNLRLSIEYSRSEAAAAANRHKGHHHSRSSSSSSSPPHHHYNQNTTTRLLGLDFLNKV
AVQVDEHFNSQSFTSALTRFVVAHERKSSSSSSSLSPQPQKTSGENWPKGFALQLGYYDF
PLSHEIWAGMAKARKLVSMFRAKMQSDLSPDIFMLVATMAWPQAPVTVKMKLADCLRIIV
LNDMDSNS
>Emiliania_huxleyi_EHUX023554_Apc1
MLGEIARPPTNELLGCRESYSVAAGIALGLVSLGRGSDPGLADLFIEDKLGSYMHGRAPV
YSSPDGGDGMARHYPTPLALRAWGRRAPRPLARPSHEASSPQAKEPTASLATRCYRIREG
PRVNVDVTAAGATLALGLLFCKSNNASRVLWVKRKTGHLPYKQDAHGLSSIFCRPFGSAA
APRETSLSHFCSEPAIRAFAQHLCRRAAAPAATPAATALTASPDAVELHTFCDRLLYECL
TQEKPDLVPAYLLLYHTALRLQRNRCAVGMRSLRLLLAHAEARDDEPLQRPFLRSLCHHV
LRAARDEGDPPPAPGASRSGAHWLAIAARRKQQARAQ
>Arabidopsis_thaliana_ATHA031187_EMB2771_Apc1
MPPGVRQLTVLGKFKPFGLIAEATDGKSPDDSYQYFLFDPELTGERDDADGNDANFSRQR
EHELFIRDNCNVRKGYALVEANFIGYWYNACWSNLGRGTEAFLCVLQIACLTIYNTSGEV
VSVPLMRTVKSIWPLPCGLLLEQAGEVNPPSHVPFSPVSPILGSREMLRQRKEVGNSSPQ
NFHSPVAHDLISKRDMPCMSSHLILRDPLEEPGPTYVEERGKLTIMKDYDERTIWTSDRL
PLMTSYNKGKMQHSVWAAEFIESNLEASASCSSGIVPDAVLSKRVSFRRIWQAKGAKKAA
SKVFLATDNSVPVICFLILEQKKLLSVGLQTVEINNEILFDVKPDISWSVSAIAAAPVVV
TRSQVKIGLLPHLDIIVLSPENDLFLYSGKQCLCRYVLPSWLGESIGSGDGESAKTDSGF
RNLKITGLSDAVLGSINLSVNHSQIFRCALTGKPSSSLANDCIAAIAEGLRSDLYSLFLS
LLWGDGHSDLQGSSIHFEWEALCNIFLEICQKPTVVHRKQPKTASESSWEFLLISKFHKT
YSRFHNGITSINRLDLEGIVPFDSKICSEETLGSSCELMVQSLDCLHAVYESLKMDNLRK
QDLHHLAVLLCNIAKFLDEKCYLDYYIRDFPRLSTTIGACTTLSSSRKPPNLFRWLENCL
RRGCLSTNFDDLPDLIRRDGCSIVSWARKVVSFYSVLFGDKPEGRTLSSGVPCNIAPGSY
SCNEELTILAMAGERFGLHQLDLLPSGVSLPLRHALDSCRESPPADWPAIAYVLLGREDM
ALSVFRNFSSSKEFEMQSNTSLISMSIPYMLHLHPVIVPSSESIGLENTKIEDTNSVDGS
VIDGMEHIFNSYTQLRYGRDLRLNEVRRLLCSARPVVVQTAANPTISDQEQQQAFTVPKL
VLAGRLPSQQNAIVNLDPNIRNIQELKTWPEFHNAVAAGLRLAPLQGKVSRTWIRYNKPG
EPNAVHAGLLFGLGLQGYLHVLNLSDIYQYFTQDHESTTVGLMLGLAASYRGTMQPDIAK
ALFFHVPARYQASYTEFEIPTLLQSAALVSVGMLFEGSAHQQTMQLLLGEIGRRSAGDNV
LEREGYAVSAGFSLGLVALGRGGDALGSMDSLVNRLLLYLGAKEERSILVPSLEDHRSAA
QITDGSTSNVDITAPGAIIALTLMYLKTESEVIFSKLSIPQTHYDLECVRPDFIMLRVIA
RNLIMWSRICPTCDWIQSQVPEVVKNGISQLRDDMDNMYEVDVEALVQAYVNIVAGACIS
LGLRFAGTRDGNARDLLNSYALYLLNEIKPLSATPGNAFPRGISKFVDRGTLEMCLYLII
ISLSVVMAGSGDLQVFRLLRFLRSRNSADGHANYGTQMAVSLATGFLFLGGGMRTFSTNN
GSLAMLLITLYPRLPSGPNDNRCHLQAFRHLYVLATEARWLQTIDVDSGLPVYAPLEVTV
KETKLYSETKFCEITPCILPERAILKRICVCGPRYWPQQIELVFGLRTLGESNLIANSHR
ELDSDSVDHLVSTFSSDPSLIAFAQLCCDKSWNNSFDFLILDLILWSQVALAYNEAVSTG
RLASSGGFVQSIFLASLRKRCEEVLNCSTELKINLRNYLTSEAWPYDKNSKLQKDIIILS
WYLKWFNVPSPSIIKAAVEKIKSKSKNSTSAIPLLRLLLPNTHISVIGEIDRVFFPSN
>Aquilegia_coerulea_ACOE017030_Apc1
MSVGVRELTVLSEFKPFGLIAEALDGKPDENFTDKFNYFVFDPKITREREDYESPASDSW
NGSDHELFIRGNRIIWSSGLQVIKRFTLESPIIMTCWSSLGALTEPRLCVLRLDTLTVYS
VDGEVVSIPLPRTITSIWPLPCGLLLQKAGDGHHPASVPYSASSILNVRDLPRPKRELGY
SPQQNLNVLNLSDHTVKGDLARLYSHLILKDPLEEPQAIYVEEKGQLCPMKDFDERIIWT
SNLLPLMTSYNKGKMQHSLWLIEITNSTSESSNTNSCEAVPPGVLPKQSSLRRIWQGKGA
PSAASKVFLATDYDGVSVLCFLLQEQKGLLSLRLQAIETSSETLSDIKPDMSWCIPAIAA
APVIVTRPRMKVGLLQFTDVIVLGLENNLLLYSGRNCLCRYMLPSGLGKGLVPSNAKSSE
SLGVRNDLRITGLEDAVEERVNVIVHNGQMFRCALRRSPSSSLTNDCITAMAEGLHSTFY
NHFLVLLWGDGNSGYLAKADSCLDSEWEAFNNIIMHICGNSTSVSQKKFDLEPRSSWEFL
VGSKFHKRYRMSSSISGIPVAPSLTLQMFDCSSSNIEDKDSADKSYYSQLLLETLDSLHA
LYENLKLDNLRKRDLKLLAVLLHDIAVFLGEENYVDYYLRDFPNHRRDVGNHCTFVSTRT
PPSLFRWLESCLLNGCGSININDLPSLICKDRSSVVSWARKIVSFYSLLSGAEITGRKLS
SGVYCKIARGSSHTSEETTVLAMVAEGFGLRQLDLLPAGVSLPLRHALDKCRESPPTDWP
AGAYVLIGREDLALSCFERSNKSKELEVHSTTGLISISSPYMQHLHPVTIPSSISDTIGT
EGVKIEDTDALDGSMVDGMEHIFNSSTQLRYGRDLRLNEVRRLLCSARPVSVQTSPNPSA
SDQELQQAQLWQLAQRTTTLPLGRGAFTLATTSTLLTEAIMVPKLVLAGRLPAQQNATVD
LDPNIRNIQELRSWPEFHNAVAAGLRLTPLQGKVSRTWITYNKPGVPNVTHAGLLLALGL
HGNLRVLTISDIYKYFSQEHESTSVGLMLGLAASYRGTMEPAISKPLYFHVPSHHPSSFP
ELELPTLLQSAALVAIGILYEGSTHPQTMQFLLGEIGRRSGGDNALEREGYAVAAGTALG
LVGLGRGKDALGSVESFVNRLFQYVGGREYHSVCCHDLERPHNVTLSVEEHNRSAGQMMD
GTSANVDVTAPGAIIALALLFLKTESEVVASRLSIPQTHFDLQYVRPDFIMLRVIARNLI
MWSRVQPSKDWVQSQVPEIVKTVITNLGDETSDFDEIDAEALVQAYVNIVAGACISIGLR
YAGTRNGNAQELLYNYAIYFLNEIKPVSATSSKGLPKGLSKFVDRGTLEICMHLVVLSLS
VVMAGSGHLQTFRLLRFLRSRNSTDGHANYGIQMAVSLGIGFLFLGGGMRSFSTGNGSIA
SLLITLYPRLPTGPNDNRCHLQAFRHLYVLSTEARWLQTVDVDTGLPVYAPLEVTIAETE
HYAETSFCEVTPCILPERAVLKTVRVCGPRYWPQVIELIPEDKPWWCSGDRCDPFSGGIL
YIKRKVGSCSYVDDPVGCQSMLSRAIHKVCDLSCVRASTSSVNGINEPGAFKVDQLVSTF
SSDPSLIAFAQLCCDPSWDSRPDVDFQGFCLQVLFDCVSKDRPALLQVYLALYTTIGSMG
EQVVRGTDVFEDTLFISSLKVALAYNEALSNGRLTSSKGGILQSAFIASLRKRVEDILDY
SEVRSDLCNYLNEGKWPDVQIHGEKAAVLSWYLQWFGMPPRSVITSALAKIKSKVKISSS
VPLLHLLLPGTHINAIVEIDKLTSGLSS
>Amborella_trichopoda_ATRI002961_Apc1
MASGLGVHTLTLLREFRPFGLTVEEADGETHENRPEDYQYSLFNPQITRDPRFLAENSVT
SASCDQSDHEIFIRGNRLIWSAGSRVHKRYTSPTSIAMACWCRMDSISEPLLCVLQDDSL
TIHSPSGEVVSVPLPFAVVSIWSSAFGLLLQRSIDDSLPSCPTFSSYSPLLNARDSFRLN
RESGVGPQYNLSVHGSSGHNFIGDISTMSSHFILKHPLEEPQAIFVEERGKSCIMNDLEE
SIIWTSDAIPVIATYHKGKMQHSVWRVDIVDASVTIASSLLVKDFVVEEQSKAYCLHKIW
QGRSAQPVASKVFLATDVDEVPLICFVFQEQKGLFFIRLQTGARHKEILYDMKPDMNWTI
PAIAALPVVVTRPRIKDGWLQLSDVLVLSTENNLLLYSGRQCLCKYLLPTGIGRVSHDVK
PLPSDVVREFKITGLGDAVGGRINIIISGGQMFRCSLRNYPMSSLANDCITALAEGLHPS
FYHHFVVMLWGNGGSSCLSSAESSTDSEWESLVSVILGMCKQLDFFPQSQSDTTRPSSWE
FLLNSKYHLNYCRSNFITGIPVAWGHKQMESHCPMGNSTAEQSREKAFYAQILTETLDSL
HAVYENYKLDNLRKWDLELLVVLLRNIAASLGESNYVDHYVRDFPSLLSNARSSNSLASP
QTPPSVFRWLESCLKHGCDSGNKDDLPPLVYRDGSVAISWLRKIVSFYSLLLGTGRTGRK
LGSGVYCNVSSGSAHSPEELTVLAMVAEGFGSQQLDLLPAGVSLPLRHALDRCRESPPVD
WPAAAYVLVGREDLAMTCFGHKPPSGQSLVSLSSPYMLHVRPVTVPSSIFDASALDGNTV
ENTDSLDGSAADGMEQIFNSSTHLRFGRDLRLNEVRRLLCSARPVAVQTPVNPSASDQDL
QQAQLWQLAQRTTALPLGRGAFTLATTSTLLTEALVVPKLNLAGRLPSQQNATVNLDPNI
RNIQELRSWPEFHNGVAAGLKLAPFQGKMSRAWISYNKREEPSVTHAGLLVALGLLGHLR
VLTMTDVYKYLSQEHDMTTVGVLLGMAAAHRGTMLPYISKMIYVHIPSRHPASFPELEFA
TLLQSAALMSVGLLYEGSAHPLTMKILLGEIGRRTAGDNVLEREGYAVAAGSALGLVGLG
RGNDFIGYMDTLVDRLFQYILGGKDLRNERSAKFAPMTEDLNRSTGQMMDGTQVNVDVTA
PGATIALALLFLKTESDVVASKLSVPVTFFDLQFVRPDFLLLRVIARNLILWSRVCPSKD
WIEGQIPEIVKKGLMTIEDDTSDFDDLDVEALVQAYVNILAGACVSLGLRYAGTKNGHAQ
ELLNHYAVFFLNEIKPIPAMSRNIKHKGLMQYVDRGTLETCLHIVVLSLSVVMAGSGHIQ
TFRLLRYLRGRNSVDGHINYGSQMAVSMAIGFLFLGGGMRTFSTGNNAIAALLISLYPRL
PTGPNDNRCHLQVFRHFYVLATEARCVQTVDVDTGLTVYAPLEMTIKETEHHAETNFSEV
TPCILPERAILKSVRVCGPRYWPQKIELITEEKPWWVAGDPDDPFNGGLLYVKRKVGACS
YVDDPIGCQSLLSRVMHKVCDTSGHSESATSVRGNSEPGPFKVDQLVSTFSADPSLIAFA
QLCCGYSWNNRSDADFREFCIQVLFECVSKDRPALLQTYLGLYTIIGIISEQVKSCEVIF
KDTIFLSSLKLALAYNDALVVGRLGCPRGDLIQRIFLAAIGKRVEETLKHWQGQIGEPFS
HLLEYLGKGNWPLMQPQHAIRDSLLLSCYLQWFNVPPSFVVKSSLGNIGSEILLAESPVH
NVSLPLLRFMFPDTHIYALGEISRLLT
>Selaginella_moellendorffii_SMOE000903_Apc1
ITRTWIVYNKPDEPSYEHAGFLMSLGLHKHLAVLAATDVFRYLAQEHDPTTVGILLGMAA
AHRGTMDPAMSKMLYLHIPARHPPSFPELELSSLLQSAALMAVGLLYQGSAHRLTTEILL
AEIGRKPGSDSSLDREGYALAAGVALGLVTLGRGKDAWGLADLQIEDRLRHYMCGGSETS
DVSLWVYLIFDDQNQTGGQVMEGSIVNLDVTAPGATLALALMFMKTNDHVVAARLAIPDT
HFALEYVRPDFILLRLIARSLILWDSVQATEEWIQSQVPDIIRQAVVQAKGSDAGADVTP
DLDMEALTQAHVNILAGACLSIGLRYAGTANAEAQTLLQHYALYFMKEVTLTIHGYLISR
ACCWQKSQAASGTSPNDRRVDRGTLETCLDVAVLSLSVVMAGTGHLETLRLLRYLRQRND
TDIVYGNHMAVSLAIGFLFLGGGSLTFSTSNGAVAALLISLYPRFPTSPNDHRCHLQAFR
HLYVLATEARCVQTMDVDTGLLVYAPLEMTLHETSLHCETTFSRVSPCILPERSALKRVR
VCGPRYWSQDMQFLLSETKPWWEHGETGDPFNGGVLYVKRKVGARSYADDPIGSRSLLSR
ALQRVLVDENADFTIRDQSKVDELVGAFSSDPSLLAFAHLFCSSSFRGEFQDFCLLALFE
CVSMDKPALLQASIFISFFCTIQRCCFQTYIGLYTSVEALINRVSLAYCGAAGHDPALQG
PSLIQRTFLVSLAKRMDDILTHWKCRRFEDREQLGPPPELISYLSSHTWPRESGSSEDIQ
RLMFACYVSWEGVPQPALVTKALLEIQQSIPDWSKQDRNSLLPMLASLLPGTPPRTLLQI
TYCLPLL
>Selaginella_moellendorffii_SMOE008720_Apc1
MGRAFCVLGEFEPFGRRAEAAVGAAAGSNDSYFLFDPGVARARGDGVEQAVVSGCGNHYE
EEIFIRDNCCTQHHIHTTIDRFFFFFQACWCSMESTPEPLLCILHSNSLSTYTPSGEFNS
VPFSSAMSSMWPMPSGLLLQRAAEAVPYSVSPAAETSGSVYFTLQHNLEEPEALCVEVSG
RIQSLVDSDEQIIWTSGRLPYAVSYHSGRKQHTVWEVKSTNSRLEQGRTLERSNSMYLLQ
CWREQGSNPQAAQVFIATDDDREPLVCFVIKDAKRLFAIKLSRAPEPAADVAWSISAVSA
VPIVASQPTLRRGLPRLDMLVLAPDGNVFLYTGRYPLCTYVLPASVLQQTGQHRVEKLLD
SVNTRANVLTSSGKVCNRVFFLSLKLVTLIYRCIVELIPSSGITRSCLLALSEGLRPSFY
RFVLGSLMEFKPGQLNKTDSSFDKDWSAFSGIMMQWTGERRSDSYKHRSLSSWEFLLQSN
RHRNGSHPYPSRRYELCPTHNSKNERSGYSSMLLEVLETLHLVYEDFKLDVLRWGEMWKL
GVLLNSIAVAVEEYDYADHYVRDFPTVVTSRVMSNVSSRSSGLIINHFTWIENLLRKKHA
TSRLPALLTKEDGSLDWSRKVLGFFEVLLGSGNRDKLLSGICIKFAPGTATNAEQMTVLA
MVGERFGLSHLDRLPCGLSLPLRHALNSCRESPPADWPPDAYILLGREDLAYMSASRKSG
AKDVTMAAQYMLHLRPTLPFTEREPIPSDTPPMEGQASDGMEHIFTPSATLRFGSDLRLN
EVRRVLCSSKPVAVRTANAPDVSDPDLVAQQQALPIPKLVLAGRLPSQHDATVNLDVNAG
NVSEFTSWPEFHNGVAAGLRLAPGQAKITRTWIVYNKPDEPSYEHAGFLMSLGLHKHLAV
LAATDVFRYLAQEHDPTTVGILLGMAAAHRGTMDPAMSKMLYLHIPARHPPSFPELELSS
LLQSAALMAVGLLYQGSAHRLTTEILLAEIGRKPGSDSSLDREGYALAAGVALGLVTLGK
WLCCVWKHGKTFLQAEERMLGVLPTCKLKIDCAIICVMEGSIVNLDVTAPGATLALALMF
MKTNDHVVAARLAIPDTHFALEYVRPDFILLRLIARSLILWDSVQATEEWIQSQVPDIIR
QAVVQAKGSDAGADVTPDLDMEALTQAHVNILAGACLSIGLRYAGTANAEAQTLLQHYAL
YFMKEKSQAASGTSPNDRRVDRGTLETCLDVAVLSLSVVMAGTGHLETLRLLRYLRQRND
TDIVYGNHMAVSLAIGFLFLGGGSLTFSTSNGAVAALLISLYPRFPTSPNDHRCHLQAFR
HLYVLATEARCVQTMDVDTGLLVYAPLEMTLHETSLHCETTFSRVSPCILPERSALKRVR
VCGPRYWSQDMQFLLSDDPIGSRSLLSRALQRSKVDELVGAFSSDPSLLAFAHLFCSSRL
NSVLVSRSKSRPLLFQVSLAYCGAAGHDPALQGPSLIQRTFLVSLAKRMDDILTHWKCRR
FEDREQLGPPPELVSYLSSHTWPRESASSEDIQRLMFACYVSWEGVPQPALVTKALLEIQ
QSIPDWSKQDRNSLLPMLASLLPGTPPRTLLQITYCLPLL
>Physcomitrella_patens_PPAT004071_Apc1
MPKARRPLCLLGLFEPYGREVVDGNEVAEPSGSDGAGSSGKEDLRGKYSIFDADAVCGKG
GRLDQAAIGVTFWDHDEELYIQNNTVVWSAGHQVRKRFSCDATIVQAKWCRMSDTREPLL
CVLHSDFINTYTPSGEMHIVPLHCRVSAIWPLPCGLLLQRGPDRTPRLSSDTFSMAMESP
IHPRDWLREGFRDNVISPVPAGSSSARRSSFLSTLPVRPTSSFFYLQHPLEMPHPVRVEE
GAKTRLLSDMDEKIIWSSTAVPYVVTYHTAKRQHTVWEVKAAPAESESNILKGAPAWDIM
ESISLQRSWTKKGGQQQAREVFMATDEDGVPLLCLVIAESQQLLALRLHSSDLSTDGQDK
SKLEVSWNITAISAAPIVATRPRLKSTGSAAYDILTLSPDGTLFLHIGRYHICRYFLPIS
ALESLKVRPPGKGSVSTSMPSDATSSGRDGAQKIVGLCDPVQGRVNVVTESGKMYRCAVS
LTPSSAITVLCMNALSQGLRPALYRYLLSRLLEREFPIVDALRVTTAKSSGKPDLDWAAF
SGLITEIIRDMPGDVLPPKDLAPPKPVKDDPSSWKFLLQSSMHQSNLAALRYPALMPEEN
FSILETLPLPGPIITDNADTETAVYYSVMVEILEVLHAVYEDCKLDTLRWRELWQLGATL
SSLAAASGEMGYVDHYSRDFPLAVLPLPILPESVSLKNNGKVPPNLFQWLEKCLKGNRPA
ENTESLPGLLTKETASCVDWSRRVIGFYDLLTGGEVVNGRLPSGVQLSISSGIATTGEQR
TVLAMVAEGFGLPELDRLPPGVSLPLRHALDRCREAPPGNWPAQAYVLIGREDLASTHVA
RPLKHMTSHKIGENLKMDESGTVTKQPDYLSMAAPYTSHLRPISSLPGFSDPNDTADANG
TTAGVDPQLVDGMEHMATTSAPLRFGRDLRLNEVRRLLGSSKPVAVRTNNVPDVSDPDIV
ALQQAQLWQLAQRTTALPFGRGAFTLGTSSAMLTEALPIPKLILAGRLPSQNDATVNLDA
NTANLADVTSWPDFHNGVAAGLRLAPGQTKISRTWIVYNKPDEPNFSHAGLLMALGLLKH
LGVLAATDVYRYLSQEHEATTVGVLLGMSAAHRGTMDPGISKMLYLHIPARHPPSYPELE
LPSLVQSAALLAVGLLYQGSAHRLTTEILLAEIGRKPVGDNALDREGHALAAGLALGLVT
LGRGRDAWGLADLHIEDRLRYYISGGSDTIDERQRRFDGTVSSTNSVSRAFDDQTQIMEG
STVNLDVTAPGATLALGLMFMKTNCEVVAARLAIPDTHFSLEYVRPDFILLRLVARSLIL
WDSVQPTEEWIQAQVPGIVKEAILVSSKEGSPELPLNADADLEALAQAHVNILAGACLSI
GLRYAGTSSAEARQSLRHYALYFMNEKRAAVPHGAAASPNNRRQYVDRNILETCLNVAVL
SLSLVMAGTGHLDTFRLLRFLRRRTDADGITFGNQMAISMAIGFLFLGGGGLTFATNNGA
VAALLIALYPRFPTAPNDHRCHLQAFRHLYVLATEKRCLQTVDVDTGLPVYVPIEMTLKE
TAHYGETTFSRVTPCILPERYLLKRVRVCGPRYWPQDTELPAVDKPWWEPGESGPFDGGI
LYVKRKVGARSYADDPIGCRSLLSRAIHKSGDDNCSRAAGRSQLSEVDQLVSTFSADPSM
LAFAQLFCSGADNKKSSGDFDNFCLQALYESVSTDRPALLQTYLALYTSVEALIDRATGR
GTSANGICSDSLSIYSLKVAMAYCDNIDQSAEGKPLVQRTFLSGLAKRVDDVLNSPLRSS
SEAQDAEMKPYFSELFSYLDTWQFPLKQITQTEHGVKKTSGLGTRVCSIMFSCFLCWYGI
PQPQRVASVLQQLVLEVPGFLNTRQSDLHSALPMLGLALPSTPLPALLRISECLPFLSLA
KFR
>Chlamydomonas_reinhardtii_CREI006251_Apc1
MAGLGSRAAAILSEEPFGVKLLRREYERKAGGRFKRSDGPGCALPPGAIQLYVREGAAPP
GGDCCVEEVAVLGRRVAWTCGHRVRKLFTLGFEVLQATWALFPGYGRGEPVLCLLGSAGL
LATCAAGGELQECAVPPGLEALWPAGEAGLLLGGAAASTLYLLSHPLDEPAPVVADVAAR
YGGRPGGGSYAGWAGEAVVWSSHDLPYLATYSEAAGRLAVWAVGRAALAPELLGDLPDMP
AATPLPPGAMAGPGGAGPHMPVAGAGVGVGVGAGFGAGVGAGVSAGVAGGGRSDGVAGGG
LGGGGFGGVAAALGAPPPSAVAPGTATSGMSLATPLSMFSFQPHGGGGGGGGGGAMGKGG
VGAPGGAGGNAGTAGGMAGGAGGGGGASFGFGAVRGQSMAAPSPAAPPSAAPSDMSMAFT
PMHGGGPPPSAAAAALYAGFPPPAEQQTPASAAPSDMSLMDITPMPPPPPPPQLHGVGGG
VGGAAAAASASPYLPPSAAPSDMSMAMTPAPGAAAMPAPAPGPGSQQARFPAFPTPQHQQ
QHQHQQQQHQQPSPAAPPSAAPSAMSLMTSSMSLASQQATPASATLAAAPPPPPGGAAGA
RRSFGGGAGGWAGFGVGAAGAAGGGGGYMSPYVGAVAGTPVGGGGGGGGAAGWASPAPVG
LGGAAVPGSALKRAPATRTPDGFLSPHLFNPTPRAAAVAAAHAAAAAAPSPGGFGYHAAG
GRDAGGRPPRHPGTPAQLFAGDGAGAAAGGGGGGGVAASTPGLLGGVAGGRRGSRTHVTA
ASRPPAVGGSGGECRVMVLLHEEPLPPGVRPTEAVMATDLAGAPLLCVLCVLCGGAARVL
GFSITTAAPGSAAGSPAAAGSAAAGAKAQKGQAREHTPYAATAAAGGDGGGAAAAAAAAA
QTARVKLVGRIEATAIAAVAATGLHILDGSSSSGGAVSNGAGSDEGGGSSSGGSLLQPRL
HRDLLALLPSGELVVHRGLAPLFAVAIAPSAPPPQPAPQQAPQQAQQQASAQAPPLSALR
VGTGPAAAGIRGADASGAAAGGAAAVEDPSTPTASDGGTDMLLDDGCSDMDEGNSDEEVA
ARPGAGVGGHSRGASARRSAGGARRQRAGGAAAGATAAAAAAVAAAAPMSEEGDDMMLIS
SPPSYMASAGGAAASTPGSATAAWAAAAAGAGAAPAPGATGPPAATAATATATATAATAA
AATAAAAAALVPAPPKLVGLRRGVGNTVVALLPPPAADAVVAAPMASTGAAAAPPPRCKP
RRSLAGAELLPAAPAAPPPAPPAVELRLLLPFATVSRLTAAALEAVRAAAPAAAYLTFLR
RFYAARPAATARAASEWAIFDSVLSEWAADPEAFSLGGASTAATAAAAGGAPAGAGASGA
TAAAGAGAGATASAAGPDPLTPFSTPLHTRRFAAMSLASPAPPQQPPQSAAAGAAAAAAA
AGGAPGSGGGGGGGGGGSAWERLLASETQARLLAGGGGGGGLRRRLGWMSLKPPVAAAAA
GSAAATAPAATGPAATAAAAAASLPIANLQALFGDGPASYDPAAAPPAAAAAAARPLGAA
AAPLLSVLYGLHGLYEELKLDVLTWPSLAPLGACLGNLAAALGLHTYWEHYARDLGPAAL
AAAGAAEPPLKAPPGLAVRPPSDVYRLLSRLLNGTAPEPHELPSLLEPTALAATTSTTST
TSATLASFPAGGGLGGGGLGGGGLGGGGLGCGRVRHPVLPLTSRLLACYGLLCECARSCA
SIMLEASLQSLSAAAAAAATATASSATTADSAAAAPRLEAAVRAASEAVVAAVAAQGWDA
GSLGRLPPGVALPLREAFQRCRAAPPAGWPVQAYALIGREDIAATLAPSGLTTGIPTIAA
AAASDQRHHQQQREKDAAAAAAVAAAAASCVSAAAAGGGGGSGGAGPGPQPSQLSAAALA
QLAAAHTAAGGGAPSFAALLAQIPGLGGAGATPYSTLAPGAQSQSLFTPRHGGGAAAMTD
SGPNSANAGSAAAAAAAAAAAAGALGASPAASLFSFHPPGSFGSLAAVTPATAPGGAAAA
AAAGAPYSRRTPMSYIPYGRASVGGTPGIGMLTPAAATAAAAGGGGGGAAGALMPAAAQP
PPASRRLAPPAPPPRPPPSHWWYLWRPPYTARLQLPSHQLDLGAELEAPRRLEGAAKQFE
SKHGMEGLTRGVSRLRFGRDGRLRDVISALDSSHPLLLDGLGLHESDPEAPAKQQQQLLA
AALRTMSLPLGRGAVALATGRPLPTEPTASVPSMCLAGLVPDQLSGHTVVNLDLSTAQPA
PGGGAAADFTAWPEFHNGAAEGLRLSAAPGEGLTRTWLQVATKPDVPSYTHAGLLMALGL
TGQLDRLSWTDLYRYLSDEHDPTTIAVLVGMAAQRRGSMDAVVTRMLFLHLPARHPTSFP
ELELSPLVQAAALMGVGLLYEGSAHRVMAETLVEEIGRRPLSPAAAAAFAAGGTGGAGGA
GGAGGGGGGAGGLLGGGGGAGGGGGALPPGASPLAVTHDREGYALAAGFALGMVTLGLGG
SRAAAGLADLQLEERLTYYMLGSTDASAAARRAGGMFGGGGAGGGGGGGFGLDRVFGRNG
GGAGAKLGHAPGLWGGDGAGPAALSAPAGGRGGEGGAGGGGGNGQGVALVVLEPDNSLNV
SITSPAATVALALMYLRTHNAAVAARFALPATPYDLDATRPDVITLRALGGALVMWDAVQ
PSAAWLQAAMPPLFRGPLDQLIDRVVQHLHAAPSAAAAAAGGPAGRRGRTASSAPGDVHA
VALAHVSALAGLCLAIGLKYAGSANAAAYDTLRGVALSLLAAKRRVPEVAPSSTAGGGAA
VVTGAGQVAGGGAAAVGRLDRAPLEAALSVVVLALSVVMAGTGHLPTFHLLQSLSARRHP
AQHHVLSSLGVGYGAHCAVSLALGFLFMGAGTHTFSTTNSSVAALLVALFPVLPHTPTDN
RCHLQVFRHLYVLAARRRCLEAVDVDSQQLVYVPLQVALQPPATAAAAATAAGKHGAAAG
AAAGAAAAAAADGPAGRCGEAGVRGDPMQTEDGGVLRTSSKANLPWTPDGQLRPGLGPGL
TPATATAATTTTTAATPAAATPGLPHSAAAHTAAAAAAAAAATTTPASSPPMLEALHLEG
DSPGRLPPPHTTHHAAALLRGGGAAAAAATTTASGGAGGGGGGSAKTPPSVHLVAALPGA
ADGTTATPPPPRPFASAAAHAAHAVTATTTTTTAPAPHEQPPPGEQHDQPQADAAAAAAA
STAVANAAANAASSSPLPLLHYERVAPALLPEPHQTVRLAVRGPRYWPQQLDWSSRGAAG
VDGTGGGGGGVTGAALLPPGAAGTQSQAVAAVAVAAAAAAAPPPPPTPYGLFPFHTPLPG
GGAASGGAASGGIGIGGGITGATLPPQASAQPPPPHPYAPASFSSSAAAASCPSALETVY
RQLLLFVKKRAGSLSYSQDPSGIRSLLSRAFHNHQGLLRQGMPLDAGSLPLPSLSVATSG
ARDGAAGRDSVAASPAAGRSAGGAVSPGSAGRAARRQLEWRASGGGGGAGGGGGGRDVVD
AASPGGAARRMDLDGGGRQVSPDRRRPSADGGGAGGAAAAAGGGGAAYGAGNAAAAADAA
AAGGGGEGGFDLVHLCATFSVDPSIMAFAQHIKAMRDLWIAAEAEAEAEAEAEADAEAGA
AGGSDGSSSSSSGLRRGLSLLAAPMTSATAAARVAGGGGGGRGAGAAAAPPPPQQQQQLL
QRRRRRWLAARRRRRHGAELLSFCYSALYECITGEKTPALAMYLHLHCLVHRAAVAAAAS
SSSSSASGGGGSSDGGGAGRLSAFAAAAAAAPLHAGSVLTAVAVPLAAPLRGLQLARAYY
SSPLAAAAAAAVAASCSSGAELFSDPDEQALWRPLLQPAFLDSLWCAMQHRRWRPLRLLP
AAAAAGAPAAVPMSVPGAASTRAEGSGGGGSGGGGALGAYLRKGRMLVAADFEAVAPGVC
RRAIEPELQAELGRCLALHGLPPLADMAAALDTLRQLPAWQQVRQLAAAAEAEAAAASAS
ARAGVATAGPGPGAGRGGEGLGGVGGSGAVAGGSGVAATWAVLPLLSLVLPGLSPEALLL
LGAAVPL
>Coccomyxa_subellipsoidea_CSUB007777_Apc1
MPARTRATWRQIMTAPLCSCCTAERPRAQLPCGCRPPVVFTLDAVAVAAVESIRKRAVCG
GPRSSGGPSLDHPARDILLLHPTGRLSLCIGSRHVCNVAVNLRDPGRFARYAPVAGGGGR
AEERVAETPQKTRHSWGDSPGGLSDCSMDEAGSAEGGGAVSPGSEGVVSGPNVAGLGDAL
EAPPEIVDLADAVGDRVTVSFADGRAVRVALPFTPVRPLPGLALEALKEALDPPVWHALF
CRFITSPEVGASAGDVKREWEAFAALLLRWAQDPVSLSAPPLRQRGAGGGGRGDYSAAGG
TSQSTDATTAATPGGSVDSGPSAAWEALLQSSQHRKILQERRYPWLRVGEGAQRVPAGRD
SSTTSAAADISERPDVTKALQALHAIYEDFKLDVLRWHLLPKLARLLCQLASLQGARPYL
DHYQRDMGPGIASTDMPLPSSAGGNKAATSAQQELGPVADVHRALQEMLAGRGEEASRWL
PPLAQLQRSCVSRTADVAAFYRDIAFVSGQCCQELWSEPGKTGSQCNLRSIVISACEGIA
LLLWQRGWSLRDVDSLPVGIALPIREALHRCRADPPACWPPAAYTLVGRADLAAMAAAGS
QRDPENNEAGGSNTVGGTAPVQAPGAVGATGLDLRAEQGGLRAGRVPALSPMWQPQLRTP
APAARSRLSIGGGPGPAEAASAAAAAASLAAMAASSAAAAASTSATAGGPRDPPQRPPSA
SAPSPSTQPGDFYRPAPATPYTQRLLIPGLAEEAVANGRHRDSSVAQSSVPTDGIEGLFD
DCELRFGRDKRLAEVRRLLASNEPTALRVAAAPEAGDPEQMQAQQVRLMALGTRTMALPF
GRAALTLGTMRPLPTEPLPIPPLCLSGRLPEQHNATVNLDLTASQPPPGGGAAADITAWP
EFHNGVAAGLRMAPGCTQMTRTWIVYNKPKVASYTHAGMIMGLGLTYHLACLSATDLFSY
LSQYHDATIMAVLLGIGAAKAGKATNQLLCLHPPHSCIALCPFVPWETIESMLKEIGRRP
GSLEGGDLAGGMKEGGPVSEDREGYALAAGLALGLVSLGKGRTAIGLSDLQVEDRLRYYM
TGGNKMGARAAADSRAGAGPGIAGFDPTSGADPIFAAAGRAEEQHQAQQATSQVVLEGNL
VNMDVTSPAATLALALMYLKTNDAAIAASFFVPDTHFALDYVKPEFVLLRVLARGLVMWD
SVQPTREWLQSQLPDLIKGPVSEYMCTPEQAAGLNAKAGHKVDLEALAQAHVNAIAGACL
AMGIKFAGSANSGVRTVLTEMLHYLLAAKNDAPDSAAGAAAAWGRLDKMAIENCICTIAL
ALAAVMAGSGHLQTLCLFRGLLKRLHPVTSAAPAGPARNYGSHMALSMAIGFLFLGGGSR
TFATHDSAAAALVIALYPRFPASTMDHRCHLQAFRHLYVLASEPRCVDAIDVHTHESVYV
PLSIRSRPFSSPLVRGANPSPGTGVRIRHEDLLDMESAELRRDLWNVEEMVPSTSGRGGD
ADGAAKAMAVRKTAPCLLPEQDQVEELQVCGPRYWQQRLAVGSGGSGGGPLASLFRTRTL
FVQRKSGALSYMHDPSGVRSLLSHALDEGSGPGANGFDLVHLCSTFAANPFVMAFAQRLA
SGTSASATPPNTSPADTAATEFHSFCRSCLRECIAEDKSAALGSYLFLYSLVDILTGTPS
ESSANKPGVEGAWGLRALAGGIGPTVPLWSLKLALAYHSSGMSLACSHIARHQSGRDGAN
GEGEWRPLLRPAFLESLWQRVTQQWAAAGHLPSGASPAAFPSQLLQGYIQSGAFPAPDGA
GRSACALDLFGAFLALMQFPDPQAAASAVQEAAEAAAVANALAAGTPAKRRRSASSSASA
LMSAQHAALAVAPVLAASLPGTPPETVALLAACLP
>Chlorella_variabilis_CVAR007824_Apc1
MAFQPVPRSGVTPVLGGGAGGSSARLLLPSQELPITFSLLWEQQVDAGVGSEPLEGHLAT
DGSGDLLLCLLSIKAQRLTALRLPLPAAAAAVRLSAGKRVEVAFSMPAVAAAAVTAALQC
HRQAGAQSGVSARDLLVLQPNGRLALFVGSRHLCTVGLPGDSGPAAVYVQLLRLGGTGGG
KGEEQQLPANHSQLSGTKRPASAAEVRSGDSDGDEGEGDPMLVSPAPRPVSARTAAGRAF
GDLLPDVRSLADALEPPPAVNAVGNRVTLMLEGGSSMRVSLPFAPTGPLAKAALEALHAA
LPGEAWWALYSRWLSTEVYEDCKMTVLRWQLLPVLGHVLLQGHRDASSINIVPMLVQQRV
ACVQRSIDLMAAYSLLGDAAASISASFSLEATQAADLLVVTAHRIVRLLVHQHWTLADLD
SLPWGVALPLRQAIQHCRSNPPTDWPQEAYVLIGVSGAGS
>Chlorella_variabilis_CVAR007823_Apc1
AEQTAWPEFHNGVAAGLRLAPGTHQLTRTWVVYNKPLEPSYSHAGMLMALGLTGHLSCLA
ATDLYRYLAQEHDATIIGVLLGMAASKRGSQDATISKTLFLHLPTRHPSSYPELDISPLV
QAAALAGVGLLFQSTCHRVMAEVMLEEIGRRPGAACTRCRDREGYALAAGLALGLITLGR
GRAAVGLADLHLEDKLRYFMIGGSQSGTVGTQQGLVAAGGQVVLEGDLVNLGVTSPAAAL
ALGLMYLQTNDGEVAAAFQLPDTHFAMDFVQPDQLALRMLMRSLVMWDSIQPTEEWLLGQ
LPPLLKV
>Ostreococcus_lucimarinus_OLUC007682_Apc1
MRRMPIGFEACALAATREGVLFVASDGGGVALVAHALDEPTPVEGLSDGVFVAWSDPQRS
DVLFYAHSRRALELWTITLVPARSETEFSDAVPEFVSRADLRWSEGVGDDFAADAATYSL
AHDENGREIILVSDNAAQRVCGLYVDADAPGGHRASGAIEGTSAMGVSGTRKGDGMLDTL
VVCVDGTLALCIGTHLLCKLDATTPDGESTAGDVQFLSDSVGSGVTVHTSRRGSMRVRVP
GSLASPHARALFAVLREVCSQDDFLDILRRMYASECVGADDAEAEWAYFVQVLQAWCEVA
VKPRAVHELDDWEFSQRLLKVGVDSLSARTSDSNVNATRASVVLDAVHTIYEASKVDLLT
RCMLKPLREFAMSLVDAIGTTREAYADYYARDSGASIAPLSVAAAPLQVPDLLRAVEGIF
TGQSDFHTLVPPLILAGLEENAHVDANTFGGDVVVRARRVVKLCHVSTLGATNSSTSGGA
LACAMVDMGFTLEDLERLPPGLSLPFHGILRRCRDSPANGWPVEAYKLIGRQDLALMHGD
DDFIRDERQRRVSRAPAATTRIQPDSASVSDGLEHLEEFVGPLRFPRDYRIRELRSILST
ATPVPIQLDETEGAGGDAEQGSQQQSKLWLLAARTAAMPVGRGAASLGTVIAKPTEALLV
PTLCLAGCLPTQQYAVVNLDLTAADAPKDFVNWPEFHNGAAAGLALRSDDDSGKLTRAWI
VFNRPKLPTFSHAGVLMAFGLNGHLSSLTATDLYRYLAQEHEATTVGTLLGVAASKLGTG
DSATSRMCFLHLPTRHPMSFPEIELPSLVQSCALLSVGLLYQGTAQRLIVETLLSELGKS
PEGDVINGRECYALSAGIALGLVTLGRGHSASGLSDLHIAERLRHFIVGGVARHVPPPGG
VPSSSAARKSTSGAAGWQESYPSDDAWTNSTGGVVEDQTASVDGYILEGSMVNVDLSAPG
AIMALGLMYLKTNDASVSAHLEIPSTHYGLDDARPDYVMLRVVAKSLIMWDTVEPSASWI
EGLLPPLLRDAMDVKSPEEQEAQNDSSWLGEADREAIAQTYVNVLAGGCMSIGLRFAGSS
NPDASATLRHYAFKFLEWKKKVGQDGGEPLVNKSMLETCIGIVAMALSCVMAGTGDLPTL
RLLRHLRSRMETSASANTGLTYGAHMAIGLANGFLFLGGGAQTFSTDDASIAALLISMFP
RFPSDPNDNRWYCQAYRHLYALAAKDRLLHTIDATTLQPVSSPVEITTVISQGKETTMQL
ITPCLLPDPAALASIKIISPRYWSIHLDFALMHADTKDALYKRRNIPIQRHTAALSYEID
RTGAKAQLATALHAAGARAALKPPSAEASIDHNTAPVANATAARAGRDAVDVFTSDAVLL
AFARHMGDGASDRAGFTAAALRECMHREVPDALRTYVDMYASCEALIHSTENSEARANAA
ALAVNDLRLLSAFSELLKRSGLDEHDVETTFPMPTLLVSSFKQTISLVLDSRYGDQTVGC
ALAKYLRGEGYDASIDTYGRFGCYLRLLDVPTPRVLRSAIETGMNRLGASDLSVASLRAC
LPDADPSTVLRIIETCLP
>Bathycoccus_prasinos_BPRA002736_Apc1
MDRPTLSSPPKDFSQKEELSTSTTTQTTATRGVGEKFQSLSIDFFGNKCANDDDDDGLTT
TRNTKKKNARSARGRMKREDGHVPSGFRAVHGEPFPAFECYSIPDEEKKNRDEKKNTKKI
FMLFPGSRLSARRNARAKRAYNAEHDEIVALEEGTTNTLVWMSSSEYGRTVRAKLALPSD
VLDVQFCRFGLSRSGGAGGAASLCALHEDGVLVYNPLSGDILDVPRPEGCREMWPCAFGL
IFRREEDGKLFLVEHPTDAPHELKRIGGDGNDHSEVDISGVEIVWSDLDDALIVCRNVAS
NTFCVFRAETVSDPSSIDIEANLATNLIYREKCVALFEAWTEPTNTQDNVEFIKARGMEV
EFAESTGAGGSRRLHFCFPEIKMRTSIDLAPMTINKAKKKNSRHERSTQNWVLSGTPCAS
ITSVQSTRAPYLDILVVGEDDCVELYRDSNNEDVLVCRLAVLHSNEGQAIDTDDQANAGV
NRSAIVKCTGKVWGSIGNLVNVDVSEDAKRRTLRCILPGPPSDPAVRNVIDAMVESDDKS
LILSRFYEKYCAGSLQADAEWASFCTVAKESCGFLVGVEEEKDDAMATTLQDEKENINKN
EMSILEDDDANWQFTIESDMHSKYANSFAFLRKLENRKSTDSNRGGSVKDKQTTRLERNR
QTTAEVTSASTISLSILRDPNAFLEALHVAYECAKLDTTQRLTTLVKLGALIRELASGLG
HGNLLAYHSLECGNPIATDVEHVTNEHKIFDVIKACEMALKGTLTEEYLPKVLGRVVCDD
MYRIESSNSSICDWASDVLRCCHELSPMRAFADLDDNINLRSDRDRYRMESKFAFRHLET
SNRFAYLAAQRNFTLARIARLPSGLQLCFRSALRLSRENPPRNWPSSAYLLIGRDDMAEL
STRDAAAKHKMYAIANRKIESSRDGIDDDDDDDNFGTKIASARASASSAVGLKSADDAFD
AYDGMDHIEAFVGPLRFPKDRRIVELRNLLATARPAPIYLGNPNASNVDGDDDDQEGQNT
SAVNEDDPNAASDPDAVTQQQAKLWARATRTSAAPVGRGAATLRTLRPKPTEPLKVPKLC
FSGTLPAQRNAVLRLDLNANPKAKADFTDWPDFHNGVASGLALKAANEINDLNGESTSNR
NNNNNNDGEVTRSWIVFNRPKQASHSHAGALMALGLNGHLSRMTATDLYRYLAQEHEATT
VAALIGIAAANRGTADPATARVCFLHLPARHPLSFPELELPALVQAAALLSVGILHESTA
DRMMVEILLAEIGAQPSGERGDFGREGYTLAAGFALGLTTLGLGDNAIGLADLKIKERLR
RYAIGGSAHAKGFSGNYGGANGPSLRKTSTYYSDGSSGGSKRVDDKYINYDPVMATFEES
EYQTEDDMMMNGRAGGGTGAGGGGSMSNGYVLEGNVVNVDLSAPGAMLALGLMYLKTNDE
DAAEHLCVPSTRYELDHTQPDFVLLRVVAKSLILWDSVRPTRKWVESNCPNLLKRSAKDL
DRGYIKTKDIVKKTNNTSSEDDVEGDDTDDDEQPRSFREGSDREAEAQARVHAIAGACLS
LGLRYAGTADETAANTLRHYCLQFLEWKKAALNAGERKAVVDRPTLEKCVGCCAMAAATV
MAGTGDVPTLRLLRHLRARLEAPESNQAQSSNKEKDKNKSGMSYGAHMAIQTAIGFLFLG
GAARTFSTENDAIAYLLIAMYPRFPTDTNDHRCHCQAFRHLYVLASRERLLTTVDVESKA
QTSASVEIEVLVDAKRRKYKTIKTTTPCLAPDTKSIREIRVTSKNLWPTSRRFFFCIGED
IKNRIVNLEIPVMQRLRGDIAVQSNDASDDVNAASLRPPIIDAFLSVGGDGYSSASLDIE
LIRNEGGGSNLNPRTHSEMFGFDALSNASVLLPPDFKRSRIDKSWIDRVNFSKAAQRECT
RREIPDALPCYVDLYSALEHLAAACSDVSDDNRAIGETDVRKFSAFTSDVKILQTFLESR
CFTNESNLVDTTKTTSFSKFISLMRNMSDIGDDSNDALATMAIPAKLINAIRSSTEILVE
QRTRAYLSRAIASEDDGFQPSSGGELLCAYSRLLELPSLSILKAATRLAMDTFGDVSAAS
LAYALAETTKNAGKVPSSSLLVKFASLFSS
>Micromonas_species_MSPE003130_MICPUN_85693_Apc1
MGHLEAYVGPLLFGRDHRLREVRALLESARPTPISLGSDGGGGGAAGGGQGGDGDPEAVT
AQQARLWSLAPRTSALAVGRGAFTLGTSRARPTESLRVPTLTLAGCLPAQRGATVKLDLA
ASSPSTDFTAWPEFHNGAAAGLALAARTKGELTRAWIVFNRPREPSHAHAGVLMALGLTG
HLRKLTNTDLYRYLVQEHDATTLGVLVGVAAARRGSMNPDASKMCFLHLPTRHPSAFPEV
ELSPAVQAAALLSVGLLYEGTAHRLMSEILLAEIGRDPGGDGAAHGREGYALAAGLALGL
VTLGRGRAAVGLADLQIPERLRRFLGGVNDRDRGVPPGEDQVAASTSGGQVMEGNMINLD
VTAPGATLALGLMFMRTDDEGVAAHLRVPNTHFALEHARPDFILLRVVAHSLVMWNSIRP
TMEWVLSNLPPLLRVSLEPPRDLEASLRAMEDLGGRAGGAVDREAIAQAHVHALAGACMS
VGLRYAGTADATAAATLREMTLRFVRLKSQCKDGKDGLGALIDRPTLETCVGVAAVALSC
VMAGTGDLASLRLLRRLRLRLDTSSLDAGQQGAAAAAAAEAASGGGGASGLSHGAHMAIG
MAIGFLFLGGGTQTFATDNGSVAALLIATYPRFPQNTGDQRCHLQAFRHLYALAARSRLL
QTVDAATQRPVYAPLELTNPEAEPTDETETFHATAPCLLPEEDRLVRLRVVGDRYWPVEV
NLASTGPHRAAAIDLLYARRRLPVQRLTGALPYAADPTGARAGLARALHAAAAASLRPPR
VFDAREDDDDATGVAVRASTYGSSALEQDAVGVFTSDPALLGFKRLMCGVVGADDAASAE
LAEFCRAALHECMTREDAASLPAYVDLHASVASL
>Cyanidioschyzon_merolae_CMER003593_Apc1
MANVTIPVSVTASGCLELSQGSDRDYLYRLVDQHGIADRVWFFSCSSRGGHSENLLCAPE
EALVWHPKQRSRGGDASKDLTWALQWRSADLVRYTWFETDAEAFAVRRGAQSFPACAVCC
SDVPTSAGDRLGPMHAWAAFANFCDASAEELPPGSGRSLWQPAADAEGARSFVGWCSVQD
AGRLLQVFNWQDGRMHSVSFVAKGGSNSFSQGGPRRGVASLPSGLHKSAVSEQTSTLLTG
VQRESTQRLTGSSSSRLYPPMTTMMMEAMPTARAVILALHALPRGLVVALADGRKLVLWH
PLNEPYELEELEIQERIVFTDARYPVLVTQRCHGTSRSSPTEHHTIRVYLLQDRTTGDTQ
NDTTFDSGPVQLALVWEQGLVDPNDTFRAACFAHPWSGAGGRGVHISPLLCLLIGETLRG
LELFSTPAQPRLMKSAELVFVQRGVQAMAAVEALRPGMLDLLVLLGGTPKPRLRLQFGAE
PVGYLRLLGKTAAPVWLANAVKCRFTLTLADGQQYRVCLSRLLREPLPIMHQLWGACRRT
LPAAVSMQIYLAFIEEVWRPQAAETQGTASNELEKQLDAFWRALQQPHRHQWMHQRYPER
GTFCSSSSSSSSSCRNAGQRASGGAAPTDASHWRSVPDLSSPKTSILKASARPAPGVLPG
WLWDISASAFDEMHSSLVPEREHIATGSASEAIHDSQGQLSLSPLRLATQSAPWTRGSER
SCSSAASHRGDERVSTEQRTAKASTATRSDAAKCTPETATTTTAAAAAAAAAAAEAPSTG
RAACDARTREQPCSRCYRGTPMQGSSVVTTRRAERVKGCPFCWETGPEPSGTASGECLLR
LRCELQYAGAQLPETVPWKSLLVAFHTLYEAFKLDQIYWQALLSVNHFLKKVALAANALR
YWEYYQRDMPESCERSSVSSGTLHPASSDESLEASSLLRHSRSLDKASERSSTADPEEAR
ICDHQHNGQGAETSLHLPVDAEVASISDQQSNQQRVESSLYLTDDSEAPLNIFDWLQDRL
PLLLGIYKTDRACCRPAKDMLAQFPAAFASTLSTAPSGLSAERHPLDAPLVREFVNDRHP
DEFPNPVARLAQLVTFFERLEHCQQSTSSGESTGASTELSPAHAGVGPVGTAALDSTTET
IVAEQSAIPEVSVPLQHPCDAGLVSLHQEGIRLDARTLARLPVGIALPLQHALAGLRSEP
APQVHPGAGNSDADSELAAAGVVSSAAAVAGWLPALPEPEMAMLRLQSGLSPTGAGSGSV
QGATWFSATRASGAASREALGTNITSRLWLNPSVERFAAQVTSDLYASSAGPGRVAASSF
TKSSSNGAAPLRAWMPSSSASALAIAKHPEHHHRRHHHGTDDDDDDDDVEGALFLDDDDI
DIDDDDDGIDDEDVDDDGNSVALFRADPGPSRERSFPSAAGTSAATHAIPQRYDYHHHHH
DRRCRRRRRRQQGGRGVVHPNHLDGCELTSIIPWLRFRADRRLWQVQRLLRSAVPVLLTD
PDPAATAATTETTTLGSSSSSPLLSPSEVQAQLFASAQRTLAAPIGRGAFTAWTGTVDDS
TKTLLVPPLVLSGRLPQRSTPIQLDASVLPAAYFEWGAFHNAVAAGLRLRPSSTRFPTWI
RGRLVPGAPEASGGSSATRSGVPAQQELAFTAQVPVTRAWIRQQKPSRPTASHAGLVLAL
GLHGHLRQLQVTDWYAYLLPRHELTSIALLLGLGASYGGTAHALVARLAGLHIRAFNPTG
FAQPDWDVSPAVQSAAVLAMGLVFACSGRKAILEGLFVELCDGAGVAMASSIAAAASTGA
AAPATGSLGAGVMAASGGFAGSAAGTSNTNNTSGWPWSVRRDREAHALAAGLALGLVGLP
EAASEQRSAATGANVSDMVTGPATAARRYVGSLVALVTRTGAGDADDAPMRLSSAKLPAR
EERRPVARRERRSGTAGTVHGETNAAPGTHAATANAPVPHDVPGVLASGLTDGALGATTT
RLQANVPGGAPTALGNEDDDDYNNGDDDGASYATTRLPTRAGYDSVTGTLGRGARLESRS
GLEADDSWSSVRIGAEGETEQGRASSPSLSISSSFSTSSLFRAGITTSSMPAVDSGPQAL
LDPERIPSDASAAAVGALMALTVWYLRSNDEAMARKLGPPRSGQRALWLLRPELVLLRSL
AAALIRWDAMSPSWDWMLSELPAPLAAQWQADRNREAAHRGDQPREENSTLRSQGLATGA
GTSRISRWYVAVANDPVVPAETEQIESAARSSADLLGSGAPQRPAVVRLYMLLALTGQAL
AMALKLAGTAHPQARRILEKLLDLVDLRYTASANSSAAPWLLACIDNLSIAMAVVCAGHG
THSVYRRLRRLLCRRGATGIVAGLTSSGMAGATRPSTLSRTTSGETYGNHLARHLALGLV
FLGGGTVALSSCHRLQTALLLAALYPRYPAAPSDNQYHLQALRHLYVLAAEARCFVTLDA
DTRTPCPVPVEVMMVSSTSTGTSNAVPVRYRDWTPCLLPALDSWHELVIRSPRYWSVSLS
AEALREIEPLANTYLAYVVYVRRHAGHLSYLRDPHGVKGLTCRSLPLRYLAKAPSADWMQ
LFATDPVLSALFRYGLAFPGSPWSNASNPIPAASDDTVAPNLATEGIHRSPSTEDAFTTS
TGEEAWRVSSARTASMGMHASSAHAWPPFGTRVPCVQASTAGNVVGDDQEIAFWRAALDL
CLEADCTELWLLLVDALDAVRRGSVLQTACQRHRHRHRHTLWVGDLVLLQHWVGAAASRM
PRAQRQTPLQRLERWCCSSVASLGASLEERLFRMVEAGAAGVPDRSLLVKRCRQYVRSGW
SLVPEHVLYGHAVCLRWLQAPLRCALLPEYGALCQALRGIGSARGDSSIGSASAMQRRTC
RASDSQRSMPMSDVHMRSMAERASADASWNEWALLVAWLPMLSEPETR
>Galdieria_sulphuraria_GSUL004606_Apc1
MSYCEVFLQKTTLNSKFVPKPGEKTCVYGTEENELVLHKNGKNISIVWKVADWTKRKFSF
VAEGDRVSLPVLFTDGTYDYVAVCISDRLILFDEMGNDNFWQLGYGFSGSVCCELLELSW
AVILPLTPNNKYSSKDTVYLLFQKKQRKLYFLRGVHQGERIIYCSSDLPLLVTYDEVLET
MSLVLCNEEKIESERDISVDETDLDSFFVDRVDEVFHITPKEFSFFHDELGQLYLAILDQ
YAYLYMLLVQGASWSERKQNNMHLEKLHLKMKLEAFISIQAVAITREEFKDLLCLDAMGL
FHVYIGCQWIFRFELFWISEASVSFALVTRAYDSYQREGNQLSCFVRSLKDSVSSSVTLE
WNDNQFYRISLDCFRPHSQPTKDILICSFAALKPELSCLLRSLWIFYMHCQHNDRSFSTA
SLEHCKEWKSLEQSLDILRNYLLHAYENSLGLSCVVEGLLSKLLNGGLKEELLRNTKNDE
NARSLLLYDYSFNSYLARKYSIFYKNENISFLPWEISSSQIQMDTRILISKADSIGQIVY
SIATAFHLLYECYKTCVTNENQLEAVARQVKKWIALLGCSSWMEHYDRDLLHPIYYDHQQ
LEELSTPLCCIFDALSSAVIGNLEDLALLKATIQKFHFRGLYNPLERLEKICVALEMIFQ
NDNGSLESIVSIPSFVQNILPTLPLSLSTPIYDTLQNCKFLNDSYKDNWIDAQLNNLYND
DIFKLLGMEEMETSEWNMSHKLEMESMYMEDLLLDFDTSNYTSGMEVNDPCIHMRFAADR
RTMEVQNLLDSASPLSLDSLDLKALYEDDSVTVSSNKLLGRLLKNLGVCIGRGAFALGTY
ISFDPTEPIVIPKICLAAKAPSDSLPLVKLDMSSVSVHYFDWPRFHNGVAASLRFFRREP
CYGDPNSPETMLSRSWIVSNKPPEPCASHAGVLLGLGLTGHLPVLQTTDWYSYLIGRDEL
TCVGLILGVACSGRGTMDNSATKMLCIHIRHFNPLSFSQPEWEVPVSVQSAACFGLGLLY
QGTCHRLMVEGLYAEMTRNMEPDIPLGQRQGFCLAVGFGLGFICLGMGPKSAALQDLHLE
EKLYSCIYGKNTKSTSQSIILDTHPNVILENYSNNDVITPAALMALCLMYLQTNDWSVAN
MLTIPESLYELESIRPDHLYLFVLSRQLILWDYIYATPSYLINLLPSLCKNSLLVGGQEI
SLDALLEQLRRKLSEDNPMTDIIVGTIMILLAAAVSIGLRYAGTFDSQAYTLVKQLFLSL
EKIVPTHISMYLGLLPLSLSLIMAGSGNLELLRILRRLHKSIRHKSDTSHSSRYANYMMN
SMSIGFLFLGGGSCSFQRSRFAIASLLCALYPVFPASPTDNQYHLQAFRHFYILATENRL
LETRDIRTNKPCFVPIEITLKDSRDYYSSTWRLMSPCLVPEWTIVEKIQISGPRYLPRTF
VIDENFLEKNSLLERHRKKAKNPSNSNPFMKVEYGRIVVFVRRRMGQLDYSMDPKGTRGL
LSRVIAISLKGRMLTSSWPLFHSFPIQVDTQDEIAMESLMEYPSLSGFFQYFCEPTKPSI
YDAILYEILSHDKPEALQLYLEMMNICNCSMAKWSLHSLSMKHLSILSQYFHYGRFLNNS
IMNDEHIPILEPTFVQMCFLHQ
>Cyanophora_paradoxa_CPAR018292_Apc1
MVMISEREPLLLDGDFKPFGDVYMDGSGDDAEKLADALNEPEVAPMPGLHSNRARREAMR
GQRGSYFLFGGLSSLEPDHDEEIYIVWSAGNYVRKSFAMTTPVVLCLFAPTDSSAPVDPR
RSLCVLLEDHIRVYTATETHSVHLPGKASRVWALPLGLLVERAVEPAEARKPPS
>Cyanophora_paradoxa_CPAR003200_Apc1
MGTGPAGAVEALPWPDFHNGAAAGLRLAAAPADVTRAWIVYNRPEQMSAAHGGVLLGLGL
RGHLASLAPTDLYRRGTMDAVASRALCVHVPALHPPSYPELEATALLGVGLLYEGTCHRL
MAELLLQEIGRRQAPDSRLEREAYATSAGLALGM
>Guillardia_theta_GTHE006487_GUITHDRAFT_118345_Apc1
MAAPTCACRELGRFEPSGRRWLSGSATTVESSEQGATRHVSESYFLYPSQRDSWSIEEEL
YISDRKVTWSSGSRPVKNFSFEAPVLQAVWCSFQGGRMEDEMMDRQSNTLDQLPENVYLC
VLMKNELAVHSSDGEEYTVSLPFHATRMWETSASYLLIEAENENANGPRIFSLLHPLAEP
KPVGILQDGKLDILRLSSSKVPCLATMVEKVFDCEQVFSSDEAFLPVLMTFDETSRERVI
WAVSRLPDKQWTPATTHLACSSSGGISYEEGDAVAMVYSHQFGWTACGSIGLGAEIRKDW
RPSHCEVVVKPVWRAAGSVESKTAIIYSQSNDDMFLGLLQPDDRMAVYSVTFRDETAQDF
KLSDHNPSGFKPPDHNPRNLKLSDHTLQFKSRLAESKFVPKKIINSVAQVTSIEAMWGIS
ISDSTSVEKAALALVISNQNELILYQALNPLCKLRLRAPSSKYTRLSNSVCGRVNVETED
GQCFRFQVPYASCSLSRSVLVQIRNNMSDDFYLYSRRCMLALEWGVVDGESCRDGPGGEW
GYLAGVLQALIEQLKIPRHFDASDDFDTMFPTNSMQTSSSWELLLQSEFHLQQHKGGSLP
RLLADSCPGASKPSRSTCCVSDVLLSRWREAKLQVSPDALTAELRKLLLALHLLYEDVKL
NVLMHGQLVKLGRLLLFLSCSLGAKSYCDYYIRHHPELNSLVGEKALSQLLMAKTDGLAD
KIPDICRWVCDQLDGYFPSPEEFVDPSSRVLPMTSKVCKLFACLTGDVEQPAADGHRGIS
EFDQVRMQSHDRLSPVPHLLTSAELMRQASGISLREPKHSRQVSHPESVRSSRAAQTPHG
LIQVGELDERRRMAMCESVVEKMIELGMSKEDIDCLPLAFALPLRECLWACRANPPKGWG
MEACRLVSRADLASPVAPRAIKVTGVETYDVFKGDLIGEMKRARQSQQAGGGGGGEEFAA
TDKSNVDGTRMDGEFARLRFGKDRRLVEVRRCLSAVNPVRIQISSTEVTDHDIHSTNQNK
LQLIARRTLALSVGRGMFTLGTATPLPTEALPIPPLQLSGRLQSNDALIKLDVSLLPADH
AAWPEFHNGVAAALRLSLGQTAISRTWIVYNKPEVANFSHAGVLMGLGLQGHLKALAKPD
LYNYLCQDHEATQIGIMLGMAASKRSTMDEAVFRMLYVHIPSLHPANYPDLEVASPVQTA
AIMGLGLLYMGSKHRRICEVLLAEIGRRATNDKLQDREGYALAAGLALGLVTLGQGNSAA
GLADLQLENMLRKYISGGRAADASQAVSNGSDPSLCCRIKEGENVNLDVTSPGATLALGL
MFLQTNSRTVAARLEIPSTNFMLQEVRPDLILLRILARNLVLWDKISPSSSFFESQIPDI
VKGAYPELDDMEQGAEKDGRAGKHTWVNDVETLRHVHANIVAGCCLSLGLR
