# Supplementary material for: Evolutionary dynamics of the kinetochore network in eukaryotes as revealed by comparative genomics
Source: EMBO Rep. 2017 Jun 22;18(9):1559–71. doi: 10.15252/embr.201744102 (PMC5579357; doi:10.15252/embr.201744102)
Supplement: Supplementary file 3 — Dataset EV1 [file EMBR-18-1559-s003.zip › kinetochore_orthologs_FASTAs/Apc10.fa]

>Homo_sapiens_HSAP009652_ANAPC10_Apc10
MTTPNKTPPGADPKQLERTGTVREIGSQAVWSLSSCKPGFGVDQLRDDNLETYWQSDGSQ
PHLVNIQFRRKTTVKTLCIYADYKSDESYTPSKISVRVGNNFHNLQEIRQLELVEPSGWI
HVPLTDNHKKPTRTFMIQIAVLANHQNGRDTHMRQIKIYTPVEESSIGKFPRCTTIDFMM
YRSIR
>Mus_musculus_MMUS013313_Anapc10_Apc10
MTTPNKTPPGADPKQLERTATVREIGSQAVWSLSSCKPGFGVDQLRDDNLETYWQSDGSQ
PHLVNIQFRRKTTVKTLCIYADYKSDESYTPSKISVRVGNNFHNLQEIRQLELVEPSGWI
HVPLTDNHKKPTRTFMIQIAVLANHQNGRDTHMRQIKIYTPVEESSIGKFPRCTTIDFMM
YRSIR
>Xenopus_tropicalis_XTRO025604_anapc10_Apc10
MTTPNKTPPGADPNQLKRTGTVREIGSQAVWSLSSCKPGFGVDQLRDDNLETYWQSDGSQ
PHLVNIQFRRKTTVKALCIYADYKSDESYTPSKISVRVGNNFHNLQEIRQLELVEPSGWI
HVPLTDAHKKPIRTFMIQIAVLANHQNGRDTHMRQIKVFTPVEESSIGRFPRCTTIDFMM
HRFIR
>Takifugu_rubripes_TRUB016861_LOC101078208_Apc10
MTTPTKTPPGADPKQLERTGTVREIGSQAVWSLSSCKPGFGVDQLRDDNLETYWQSDGSQ
PHLVNIQFRRRTTVKMLCIYADYKSDESYTPSKISVRVGNNFHNLQEIRQLEMVEPSGWI
HISLINQPISTFMIQIAVLANHQNGRDTHMRQIKVYTPVEESSIGKFPRCTTVDFMMYRT
IR
>Danio_rerio_DRER028149_anapc10_Apc10
MGTATKTPPGADPKQLERTGTVREIGSQAVWSLSSCKPGFGVDQLRDDNLETYWQSDGSQ
PHLVNIQFRRKTTVKMLCIYADYKSDESYTPSRISVRVGNNFHNLQEIRQLEMVEPSGWI
HIPLLDLVNNPIRTFMIQIAVLANHQNGRDTHMRQIKVYTPVEESSIGKYPRCTTVDFMM
YRTIR
>Ciona_intestinalis_CINT005089_LOC100176838_Apc10
MADDVSSADATEVANYVILSDIRELLEKESLREIGHQAVWSVSSCKQGYGVNSLRDNSLE
TYWQSDGTQPHMVNVQFKQKTTIHSVGVYTDYKADESYTPSRLSVSVGNDFNDLSEVEQV
EVNEPSGWVWIKLPNQVGDKPIRTFMAQISVLQNHQNGRDTHMRQIKVFASTKDTTSIDY
MISGCRLPMFSSVEAAMFSTIR
>Branchiostoma_floridae_BFLO017069_Apc10
MATKTDTSQDPTKLERMGKVREIGDLAVWSVSSCKPGFGVDQLRDGSLDTYWQSDGPQPH
LVNIQFRKKTAVKSLCLYADYKSDESYTPNRISIRTGTHFHDLQEVEQVELSEPTGWVII
PIQDKSLQPQRTFMIQIAVLSNHQNGRDTHMRQIKIHAPVEDGPMSKFPKFSSLDCKMHS
CVR
>Branchiostoma_floridae_BFLO017067_Apc10
MATKTDTSQDPTKLERMGKVREIGDLAVWSVSSCKPGFGVDQLRDGSLDTYWQSDGPQPH
LVNIQFRKKTAVKSLCLYADYKSDESYTPNRISIRTGTHFHDLQEVEQVELSEPTGWVII
PIQDKSLQPQRTFMIQIAVLSNHQNGRDTHMRQIKIHAPVEDDPCPNSQNSVLLIVKCTA
V
>Saccoglossus_kowalevskii_SKOW021753_Apc10
MSDNKDPLLLEQQGKIREIGSQAVWSLSSCKPGFGVDQLRDGSLETYWQSDGTQPHLVNI
QFRRKTTLNRLCIYADYKADESYTPNKISVRIGNHFHDLQEIEVLELTEPSGWVIVPLQD
RSGKPLRTFMIQIAVLSNHQNGRDTHMRQIKVYSPVQENSIGKLPTFSNVELAMYSTVR
>Drosophila_melanogaster_DMEL012768_APC10-PA_Apc10
MAASMDEDITANPPPSSEEDPLAEERLGFVREVGAQAVWSLSSCKPGFGVERLRDNIMDT
YWQSDGQLPHLVNIQFHKRTNISQIYIYTDYKLDESYTPSRISIRSGTNFNDLQELQVMD
LTEPTGWVQIPIKDGNVKSIRTFMLQIAVISNHQNGRDTHMRQIRIHAPVEGKHYPLELF
GKFGTVDFQKFATIR
>Anopheles_gambiae_AGAM012508_Apc10
MSVKMGANVCPITEERSGTVREVGGQAVWSLSSCKPGFGVDQLRDNSMETYWQSDGQLPH
LVNIQFHRKTTVSQIYIYSDYKLDESYTPSRISIRCGTHFNDLQEVEVVDLCEPSGWVCI
PIKEYEEMLMCTFMIQIAVISNHQNGRDTHMRQIRIHSPTEGSQYPLEHHGKFSTIEFSQ
FRTIR
>Caenorhabditis_elegans_CELE007300_apc-10_Apc10
MLADHQIPEQSMDEEERTSSRGWMREFKYPSNLRDITEEARISLSSVAHCGGVDELLHES
SELAWRTNMSPPHRALFTFSKKTDISYVMLFLDYSRDESYCPQEVRIDLGDGTNDWWLKM
YRRVDQPKGWVKIPIHDAFGNPLRVMSLQMTIMKNHEKGRDCVVRHFRVLGPFRSRYDSM
NRMILGPSAVLEARPGTEPIKDAIMNHYQSMR
>Caenorhabditis_elegans_CELE030325_Y48G1C.12_Apc10
MECDETKLSDGASGWVPSIPTDIDSKDTPLLDISSQAIWALSSCKSGFGIDELLSDSVEK
YWQSDGPQPHTILLEFQKKTDVAMMMFYLDFKNDESYTPSKIQVKMGSSHQDIFFRQTQT
FNEPQGWTFIDLRDKNGKPNRVFWLQVQVIQNHQNGRDTHIRHVRVLGPQRSRVSTTNRI
FTGEPHGPIPDKNITNFDDEDFANFIDHSLVHLSLR
>Brugia_malayi_BMAL013628_Apc10
MEVDENDTLENQTPKKDDGTAPWIASLPKNNVGDVRDISNQAFWTLSSCKTDGFGIQQLL
DEDLEQYWQSDGPQPHTVTIEFSRKTNISYLLLYLDYKTDESYTPSKVVVRLGSSVLDVD
EGLTVVFSEPVGWQVIDLRDADGGPSRAFVLQLQVVQNHQNGRDTHIRQMRIIGPTRARL
DTGIKTMINAGTNISNVPLKFTSQTIAQFANIR
>Schistosoma_mansoni_SMAN007836_Apc10
MPFKLKAISNFDVTKDERDGKVRDVCDHAVWSLSSCKPGHGIDQLLSESTDTFWQSDGPQ
PHCVNIQFPRKMILSKLCLYTDYKVDESYTPSRLAIRVGNTIHDLIELLEVELQEPTGWS
VIPLNWPDGSPLRTFLLQIAISANHQNGRDTHLRAIRLHSPVECRGLDTLAPFVSREGRA
FMTIRSTIDADLLFHRHEQMLNIINGENVNIEELKRLSIDGCPDSNGIRSKVWKFLLNYL
PYNVDKRQERITFNRRQYEGYIKEFVFESCMADAMPADHPLNLEPDGNWITFFRDNEILL
QINKDCQRLCPDFDFFRRPTEYSCLSLFGKEVPVGVLRRRGETSALQVNGPKKFP
>Nematostella_vectensis_NVEC025961_Apc10
MAGRIEDSVAGEENKNNGKLREIGDQAAWSLSSCKPGFGIEQLRDGNLETYWQSDGPQPH
LINIQFKRKTAIQKISIYADYKADESYTPSKISVRAGNSFHDLHQIELIQLDEPTGWLTV
SLNEGDRPIRTYMLQVAVLANHQNGRDTHMRQIKIFAPLCDAVNPDMPTFTSVDCAMYSC
VR
>Trichoplax_adhaerens_TADH009559_TRIADDRAFT_21690_Apc10
MLHSENQDDLCLNKIFTKDREVGNEAVWSVSSCKPGLGIHQLLDNSYETYWQSDGSQPHL
INIQFFKKTYISCLKIYTDFKLDESYTPKEISVRVGLHDHDLHEIHKMELNEPDGWITIP
LNIRAFLLQLAILSNHQNGRNSHLRQIKVCVPADSDYIFNHKYSNNEMRSYAMDR
>Monosiga_brevicollis_MBRE004598_MONBRDRAFT_26249_Apc10
MAARAAEDVDAAEEVGELEPEGGADYVPQVRLMHSGIDDVGSAVGKEPFDVHQYQEIGND
GVWSLSSRKLDFGIRLLRDGRDETYWQSDGPQPHTVTISFSSRRKFAYMALNTSYQHDES
YTPKVVEIRAGPRIANLTEVVTADVGMNEGWFYIKLEKEDGQPIEDFVIQLAVLVNHQNG
KDTHLRGVRIYAPRQRQLTPLSEPTMPFSTNAFARFEFIR
>Salpingoeca_rosetta_SROS003755_Apc10
MSDEDESVEGVGEEEEEEEMSEDCQYMDEGDLPRDIGDSGVWTLSSCKAGFGIQQLRDPS
TTIYWQSDGPQPHLVTIEFLQRTALASFSIYVDSTLDESYTPKTLSVRVGSHHHDLREVK
VVNLQAAVQGWRNITLATPTKGYRKVFVLQVAIIANHQNGRDTHLRALRVHPPEQDKPIN
QGSILNTSNFMDFSSTIR
>Capsaspora_owczarzaki_COWC001227_Apc10
MNGFIRNTSAAVAELPEPPNHDQKPRRCVNHLGMWSVSSAKHGCGMQAMLDNTPTTYWQS
EGQQPHHISVQFEKRMAIQEVWLYLNYKSDESYTPSKITLAVGTNVLDLEECSILSVTQP
DGWVCFPLPAGTDLVYGNLFRMFITANHDNGRDSHVRQVKLMAPPSAFLPPVLQFQNVDW
AQHASLR
>Saccharomyces_cerevisiae_SCER002038_DOC1_Apc10
MDPIGINKVLDHLAPSELIKPVKSCHNKPSVLVLDDRIVDAATKDLYVNGFQEEIQYQNP
TPENLQHMFHQGIEILDSARMINVTHLALWKPSSFKLGNPVDFALDDNYDTFWQSDGGQP
HQLDIMFSKRMDICVMAIFFSMIADESYAPSLVKVYAGHSPSDARFYKMLEVRNVNGWVA
LRFLDNREDDQLLKCQFIRLLFPVNHENGKDTHLRGIRLYVPSNEPHQDTHEWAQTLPET
NNVFQDAILR
>Candida_glabrata_CGLA004162_CAGL0H07799g_Apc10
MISEYNRREEQSKNSNNSKWKDFLQRLGPDSAIKPVKLPHQQKKLVLDEALFNQNPNVYV
NGILNETNQEGEQHADTIADRYRVGLQLLNNNDYTNVTSLAYWKASSCKTGNPITNAIDD
SFENYWQSDGIQPHTVDAYFSKRMDIVLIGIFFTITADESYTPRVIHIFAGNSPSDAVFY
KTLIVNNMNGWAALTFEDNLPVEKLLKCQYLRFKFPVNHENGKDTHLRGIRVYTASNNQC
KPQLETIKLQPVLPELDSFGLR
>Kluyveromyces_lactis_KLAC005057_KLLA0A00847g_Apc10
MVATPMSTDKELFKRLQNILPRWENPYEVFPINQHVILDADAEESTDENVQYVSNVYNPD
DPEDQEESLESYLKSYTTELELIEQQNLVNLTKLAFWKASSFKVGNPIANAIDDDPTTFW
QSDGLQPHRIDINFSKRVDVVQLAMYFCLVTDESYTPELFKVYAGYSPSDASLYRTFEVK
NVNGWVVITFKGNRPHDNLLRCRFIQIQILSNHENGKDSHLRGIKIFGNSTASRHTVKDP
NTLALDNFENSSLFTYQSIR
>Debaryomyces_hansenii_DHAN005150_Apc10
MRSLSTWDQSSGNNEYHANESNNQTEPIYNSSINAVASSSHQLETQEIIPPEELIDSIAS
VSTSENNNYIEEGIYQQEDEDGDEMYTGGDSFSGADQPTLEQIQRVYYTKGLQMLDSLQL
IDLSPLANWKLSSSKQEFSLSQLRDDSSDSYWQSDGSNGSNNINATNGNAITNNQLANPH
SITIQFSKKVSLERISIFTNFSADESYTPSKIRILAGTSDDWDLSEVCTVNFNKPIGWSH
IIFNAIRDDGVLKCFTVKLVILANHQDGKDTRIRAVRCFGKKSTAVKPPVKDVAPPSLVG
DILKDLNLTSGFSNASGLSLNNQIVQNLSDNPISFTHKSSIDLIDDGDDDIRDDDSDKET
NKILNNVSEVIGFNSGFQSVELSSISSIR
>Yarrowia_lipolytica_YLIP001482_YALI0_E07117g_Apc10
MSEKPTFTEGLEEVEELGLTDLGSLAHWSVSSHKTGCGVEALRSDDHQLFWQSDGPQPHH
LDIHFSKRVSIERVSIYTDYELDESYTPSKIKILAGSGYHDLLEVTEVDLDEPQGWTHLV
LDGLREDGVLKTYLLRLLIPANHQHGKDTHLRAVKVYGPRKHMVMDDSIFTFTTPQMFSE
QVIR
>Neurospora_crassa_NCRA008518_Apc10
MPPSSPYHHTRKRRRVLGELAGQDLNSPRPLTKRAPITLDQENVDEVHEGLYYGIYDIGE
IFAVTNGTWAAPAQSARAQRIQEEQSDDEDFPSPVGDGPASDIELQDEDHDNSNNDLEGD
DFHEGLDEGMQGADDRQGDEHNGVDEHGDEFGFDEDGNRIEPDEDHEETEQLQLSMFDPS
AIGLREINNLAHFGVSSHKPGNGVEELLTEDLDKYWQSDGQQPHLLTIHFLRRVEIRAIR
FYVDYNLDESYTPTNIVWYAGTGHHDLIEFADVKLTNPVGWQDVPIANCGGGPDGHSLCC
WIVQAHIKENHQNGKDTHIRGIKIFAIDENTVGGAVAAGGDAIHEMGIRIDEEAERIEAA
ALANNNAEENDYDEASLLELLRHIDREAESAEAGSRSRYRPGEGGFSDLPDFMRDPVIR
>Schizosaccharomyces_pombe_SPOM002612_apc10_Apc10
MAQIRQEALKKQKSETQKSTEGFVDIGNLAQWTCSSEKSGFPIRLVRDDNIDTYWQSDGS
QPHTIHIKFVKRVSIKYVSMYLQYTLDESYTPSTLRISAGTGFQDLEIVTTVQVEEPTGW
VHVPVGDFGRNGLLDVHLIQIKILANHQSGKDSHVRLIKIYAPEIEQPAIAVDEIPYTSL
QFISRNQLR
>Cryptococcus_neoformans_CNEO005193_Apc10
MSSPAPNTPSPPSHTAGLPSSPSLLERPELSHLAQWSVSSHKYGFGVDNLRDDNDNTFWQ
SEGAQPHTIDLAFPRKVMISQVRYLEFSKPDGWHLIPLRPMEHTTSRVEKEGPPIPCHFL
RIVIFANHLNGKDTHVRGLKVFGPPGYGSFTHPKENTQVSSPLIKMSQQAGEEIGSGRKL
LELGHDGLSGFTSTEFKMHEWIR
>Ustilago_maydis_UMAY005869_UM00680.1_Apc10
MSKASFTLMYPVHAQIVPLMLICLLFSALFALTDRTTKADVGSSPGTQWTLSSYKPGSGV
AELRSSDLTKLWQSDGNQPHLISIQFSRRTCVTHLSIYLDVKQDDSYTPTKIAVKAGTNY
HDLTMVRQRTFDAPQGWKHFNMTPGSVDAVTAEEDEEADGEDGQDDATQESAPAGPAGER
DDDDQGESQGIRVWLIQVCILANHLNEDSLFSDPNQATRPTHKG
>Mucor_circinelloides_MCIR000027_Apc10
MSDNLRSQFSSSVSPIQSPNHDIIAAQDDALRTLEFEHEYDEDEYLGRVSGIGEGEAEGQ
DDLDRIEQEQSEREDRSEAEDPKLDDAERESTAIHVYQETHPDREQRYVGGREIGEHEAI
WSVSSFRPHWGPDKLRDNNALTYWQSDCPNPQLNHTIDLSFHQATLIRQVSVFIDYFQDE
SYTPKTIMVRGGTTYRDLQELDRVECEEFVGWVNIDIASKNDGNPFRVFRLQIAILNTHL
NGRDTHIRQVKVYSVIPSHFGEEPKQREQEQVTLKKPMVNRGLR
>Phycomyces_blakesleeanus_PBLA004059_Apc10
MSFSSFSDDDNDPQTRGSPGIFEENSLDRSRHSSEFAYVEEGARDVFNEEDGTDSVRDVL
DEGDETDSMRMNSVEEGVTLEMYYKTHPNHMLDQRMREITDEDSLWSVSTRRLPWGVENL
RDNNPLTYWFSDCPNQKGAHTIDVIFSKPTWIKQVSLFIDYFQDNSYTPWIVSIRGGTCY
RDMQEIMQIECEKTVGWQHADLEETGECTRVFRLQIAILSTHENGRDTHIRQAKVYSIPG
>Mortierella_verticillata_MVER001592_Apc10
MPTELDSKDKLDIGKQAIWSASSSKFGHGHELLRDNNLDTFWQSDGPQPHCVNMQFERRT
AVQQLSFYNDSKLDESYTPQRISVRGGTDFHDLKELVMLEVEDLSGWTNIKLEDAPGSGK
APQVFLLQFAVLLNQQSGKDTHIRQLKIFSTKEPALIQDEQIPFEDSKFLQFTSLR
>Mortierella_elongata_MELO013230_Apc10
MSRELDVSDMVEIGRQAAWSVSSAKAGHGLELLRDNDLDTYWQSDGPSPHVVNMQFEKRT
SIRQVSFFRDKQDESYTPLRVSIRGGTNHQDLKELYSLDVEEATGWVNINLADISSGGRP
PRVFLLQLAVLSNHHGGRDTHVRQLKLFSTRESLMSLDEEVPFTAQECLQFSTIR
>Conidiobolus_coronatus_CCOR006765_Apc10
MSNSHSIFNSSDLFQNNTQSDSNSSSPASNANTLDITPIQVDIDLNSSSQANMQNTADLE
INLTDELGLDINSGSGSAMGVDNLSNFSSGGGGSQLDLSNNSREYFGEEVENDDDSNIGM
TTKRGFVETKGYETDITSECKLRVSSYKYGYPPTEMIDNSLETYWQSEGQLPHTIILKYS
RQILLSKLKIYFDFPMDESYTPNLFTISLGNRINDYKELTKVKGEVQPKWIEVNCKLFNN
NRPIPTFNIKLTILNNMEDGRDSHLRQIRIFELKEFDNIEKISKKIKGTTEVDDGTDNFN
LGGISGLERIRI
>Coemansia_reversa_CREV004397_Apc10
MVAKQALPDITTNGIWSASSTKHGFGINNLYNNNIETFWQSDGKQPHSISVQFPTRQHIH
SLSLYLDIDKDESYTPCKVCIFSGTSQRDMQLLQESDFKTEPRGWIDFTLSDVDGPLMAH
FLRIELPLNYENGRDVRVRQIRILGPPASEQQFRANHTLPYTSPDFFMFDSIR
>Allomyces_macrogynus_AMAC012969_Apc10
MPVMDLASRLGNSTAFQLDLVDDTDSSFIDITHTGQWSLSSAAPKHGLQELHAPNTDLFW
QSSALSGPHDMVVCFPHRVEVQTVALFLDYMRDETWTPHIVQVQAGATRNGWVDVGDPVT
LTHPHGWVLIHNAPVACHTLRIRIVETHQQGRNCQVRGVRVFAARPSGTTFTPSRVGGDA
VAMWPYTSDVMIKGEALR
>Allomyces_macrogynus_AMAC003087_Apc10
MPVMDLASRLGNSTAFQLDLVDDTDSSFIDITHTGQWSLSSAAPKHGLQELHAPNTDLFW
QSSALSGPHDVNTRAVSAQEKQAALQTVALFLDYMRDETWTPHIVQVQAGATRNGWDVGD
PVTLTHPHGWVLIHNAPVACHTLRIRIVETHQQGRNCQVRGVRVFAARPSGTTFTPSRVG
GDAVAMWPYTSDVMIKGEALR
>Catenaria_anguillulae_CANG011682_Apc10
MNSQHWTGFIFSGLTPQSPLNDNSLLVDNENVDDDHSDMDQDLPLIDVSRAGLWTISSGR
TDPNDEECFLDTDNLETFWTTGLHPGAMPLHWIMVRFPKIVHVSKLELYLDHARDLTWCP
RLISVWAGMSAQHLTCIVPCDEDRFTFSKLPVGWQSFNLTEGNKGAPLPCSVVKIMFEQN
FSNGQNMRLRGLKLFATPSELVTPVRRPGLTPINAPPATPRSEAEHNPTQSPPAPTSAAA
PQWQLSFLSHARRPDPLR
>Batrachochytrium_dendrobatidis_BDEN006292_Apc10
MANTNDETRLIVRLRSESNDNSVQFSPLSKSWNPSELKDISSLAKWSLSSNKEAFGVDRL
HDGNLDTYWQSDGPQPHYINMYFHKCWAIAQVSVYLDFKQDESYTPRQIALRVGNRVQDL
YQISQLELNEPSGWIDILVSDPDKPPIKAFMLQLLVLSNHQGGKDTHVRQVKIMQHKHDG
SIEHQS
>Spizellomyces_punctatus_SPUN008940_Apc10
MRDLSNVARISVSSFKEEHPPEKMMDGSTDTYWQSDGPQPHYVNLEFPQLMTLTKLSIYV
DHSRDESYTPSVVAIRAGNSHYDLQDLHRYEIGEASGWVDFSLSEDEETLRPLRAHIVQL
CILGNLQNGKDTHIRQLKIFGPNLRQDMLPDSIPPFSTLEYQMYSTIR
>Encephalitozoon_intestinalis_EINT000999_Apc10
MEIRLSSFKREHSLRELLSKDMSEYWATDDVLPHSIQISFDKVRYVQSVQLFLSFTQDDS
YTPEKIEVRSGLTRERIRPISSVELVEPEGLLTLNVARNCLYVQIVINSNHQEGKDSHVR
HLKVLESSTKEIYYKI
>Vavraia_culicis_VCUL000637_Apc10
MNIRLSSFKRDHGLKELLSPDTSEFWHTDDNLPHFVKLSFSKRTYIDHIQLTLSYFKDDS
YTPEKLDVFAGDTTDSMEKIFSLSLFEPEGAVLLMVKSSVFYIYVVIAANHQEGRDSHIR
HLKVIATNNEEVIPNLY
>Edhazardia_aedis_EAED000452_Apc10
MEITLSSYKKHHGLAEILSPNLDCFWHTDDNLPHYIKIQFSKLTYISSVQLYLSYNLDDS
YTPEKIDIYSGLVREKIERIGVFDVVEPEGWFPMIVEQEVFYLYVVIRGNHQEGRDSHVR
QLRILDQDKNELFYHPWD
>Thecamonas_trahens_TTRA004661_Apc10
MAVDLQTALDMGMSEAQLAEVRELGEEAAWSLSTAKTGFPVDHLRDGSTETYWQSDGPQP
HLVNIQFPKKMAITHLALHVDYRHDESYTPRTLSLRIGTNYHDLVELEVVELDQPAGWVV
IPLRTAAAAARAARRAEALENGEEPDDDDAADLDAVVRTNFLQVAVVSNHQNGRDTHIRQ
MRVFGPKRSVALPGHIPHFGTVEMQQFAILR
>Dictyostelium_discoideum_DDIS000158_anapc10_Apc10
MIKNSNINSNSRLDDPILQEIELNKVEIGKHASWSVSSAKPGSGVEQLRDNNLDTFWQSD
AQQPHHITIQFPKKCYIENLLIHCDYKLDESYTPCKISIKAGTILHDLQEIILTELEEPS
GWINIPLSFNNNSLKANLLQISILSNLKNGRDSHIRQIKVYGKKISIENYTQYPKFNSPE
VSMFQTLR
>Polysphondylium_pallidum_PPAL011833_Apc10
MNTNTNTQQQTANNNDNNNGGNVNNNGTGGGGNNNGANQNKDQQILAKESIDSIMREFIG
LVDIGKNATWTLSSAKPGFGIEQLLDENLSTYWQSDAPQPHTINIQFNRRYEIESLLLYT
DFKEDESYTPSKISIKIGSTFHDLEEIINTDLEEPNGWINIPLLNEKQKPLRANLLQISI
IANHQNGRDTHVRQIKVLGKKVTLESKLRIPNFSQPEFNFYNNIR
>Entamoeba_histolytica_EHIS005693_Apc10
MGEVAQLLSDPTIKDITKESVIYVSSSRIGFGVSNICDNNISTYWQSNGERPHQITFIFD
EPQTLAFVRFYVSQKMDESYTPSKVVLRVGTSLYDLIELAVVTLEEPEGWYYLTKHTKKP
LRGSCVQLVIQENCSHGRDSHIRQVQIFGF
>Acanthamoeba_castellanii_ACAS003614_Apc10
MEGGRLVEVGREACWSLSSAKPGFGIEQLRDDNLDTYWQSDGPQPHTISVQWHRRVCIEQ
VSLYLSFAHDESYTPCHMSIRVGTTFHDLRDIKTVEMEEPNGWVHIPLSDEPGTVFGHLI
QVAVLANHQNGRDSHVRQVKVFGPSRQSTGDAVEEIPHFDTSDFSMFSIAHAAAGYWGAP
EPEPEQDGSLASLVVSVAGVGCGVLAKIVQSRSIIQSARGNAHYRGLAAALVGDASLATQ
EAKQLWREDGLLMFVKWPALMIGTTALGVSEEDIEERSSSFHIRKVALVDRVVKRKDHFY
SSWLASAAIGPVTHIADVVRANVLHWHKATFFPDFMPPRGSDDHGDDDNIGSEGENEAEE
DEEEEPSTARRMAYGASTALTTMYMAAQPHVYGPLGTLGYPGETPYVLMRGLRVKPLKQT
MAAIYRQEGVWGFFHGLVPAFIAQCGVGFLAIEEEANTGKASL
>Trichomonas_vaginalis_TVAG059332_Apc10
MKTNLHDITKKALWNVSTTKGGYEISAMFDGSNETFWQSDSVPPHYIIAQFSKKTYISKL
SMYISIQNDETYTPVEVACYIGSDPNLMQQYSREELSILQGWVDIPLGISTIFLKIEITK
NHQGGKDSRIRQIKLWGLPQSLTFDTSCFVTSNATQFLTIR
>Trichomonas_vaginalis_TVAG054417_Apc10
MFKGTFSLRDEKPGNCPFNNITSQAVWTVSSTQPGSGIQNLFDGNRDTYWQSDGNLPHQI
IAQFAKKMFISVVKIAVSTQDDNYAPLQVDIQTGNDPNSMNSKGTFAIENFNGVNTFHIE
IEAIFLAILIVRNLNDGKNSKIRSLQVFGSLRTISPEPSFAFKKPELAMHLGIR
>Trypanosoma_brucei_TBRU008798_Apc10
MQFDGRSGGEGDAEGVQGAGAAAVNTPSIVSDDELMALEKRESLIVLQDAVWSVSSAKHG
NGVMCLLDGSHNTFWQSDGVVPHVISIDFALLKPVAAVALYLDCAEDNSYTPRRMRVQAG
THNGDMADVATVTVDDPRGWVLIRMQTEAETPSSWNTPAAHSDDAKADIENDMPLDNADF
EEFIQDGVWCTRVRVIVEENRQEGRDCHVRGLRVLGHIKQSLFTTASFTQNLHLR
>Leishmania_major_LMAJ003476_Apc10
MEYDDGEYGRESSVEALAQSQESEQVASAASGLPESSSSAGSAKPSFRILSTRQLAQWAR
VRHQMDVGCSGNTVWTVSSAKHGNGVLHLMRHHDLNNFWQSDGVLPHVIRIQLGQLTPVE
AMAVYVNSAVDQSYSPRVIRVKAGTHNGDMTEVAKADIGAGQECGWVLITLREMAGDDGD
DVEGGGPNDGGGGVAAGVRIQHQQQEVRPRQQDGGAPEGGAASSYSPPIPYSEVAAALGH
GNHATPSSAGVQTSAAMPRIPRSTSNPADRWLWCTLIDIYICENQFNGRDCHLRGIRLMG
PRYEELERVSNADATGTVTCARPLQGGEPLEGTADELQLR
>Naegleria_gruberi_NGRU000451_Apc10
LIEIGKYAVWSVSTAKQGNGVEELRDDNLETYWQSDGPQPHTINIQFHKVLTIQEVAIYL
DYKKDESYTPQVISIKCGSNFHDLIQIKTIELEEPVGYVNINMLNSSEKDLLEHCRCNML
QIVISQNHQNGRDTHVRQVKVYGP
>Ectocarpus_siliculosus_ESIL003946_Apc10
MADDSQVSQQPAQPPEAKTEASELDYVTRREIGREAVWSLSSAKPGNGVDQLRDDSTDTY
WQSDGGQPHLINIQFHKKMTVVEIAFHLDFSSDESYTPKKLSIRAGSSFHDLVEVTVKEL
HEPVGWVRVPLFAPGGGGAAAIAADAAGGAEGPVLRAHFVQICVVAMHQNGRDTHIRQVK
VFGPRLASVQHDPSLLEFISPEFETFACIR
>Aureococcus_anophagefferens_AANO002045_Apc10
MAAQAEARTGTSELDVSPANREIGDEAVWSLSTAKPGNGVEQIRAAPGGKRRDENTETYW
QSDGGQPHLINIQFHKKMSISEMAFYLDYGLDESYTPKKMSIRAGTTFHDLVEVEVVDLH
EPTGWVTVALSHGDGKALRAFFLQVCVVSMHQNGRDTHVRQAKIFGPRTPIDVCAGKHAA
RFTSVALTQFAVLR
>Phaeodactylum_tricornutum_PTRI002776_APC10_Apc10
EIGREALCWQLSSAKPGNGVEQIRDKSVTTYWQSDGTAQPHWIQVHFGRRVAISHVCLYL
DFSLDESYTPKRITIEAGMTTQDLSFATYPVNTSIEVHEPVGWSRQLDPYNSRKLVRAHL
IRISIISMHQNGRDTHVRQVQLYGPRTS
>Thalassiosira_pseudonana_TPSE006982_apc10_Apc10
TVREIGKSAQWSLSTAKPGNGVDQLRDSSLDTYWQSDGLQPHYINIQFPRRQTVSAIALY
MDFNLDESYTPKKMKVRVGTTFHNLEEVRVVDVKEPIGWVTIPLWRKHVPVWKRKPMRTH
FVQLGITSMHQNGRDTHIRQVKIFGPRDDGSSG
>Phytophthora_infestans_PINF014245_PITG_16812_Apc10
MADAVRDGDDGREVGDDAMWSLSSAKPGNGVDQLRDDNMDTYWQSDGVQPHLINIQFARK
MVIKEVALYLDYKLDESYTPKKIAIRSGSTVHDLKEIHVQHIAEPSGWISIPLHADEVSE
QAPLRTFFLQVVVLAMHQNGRDTHIRQVKIYAPRETNVLDWTIPEATTPQFAAFSCIR
>Albugo_laibachii_ALAI003643_AlNc14C21G2205_Apc10
MSDSEPLEFECAEGREIGNEAFWSLSSAKPGNGIDQLRDDTIDTFWQSDGTQPHCINIEF
NKKTLIQEIALYLYYKLDESYTPKKISIRSGNTVQELVEIHAKELVEPNGWIRIPLYTIE
NGEVLCAKNFGQLADRATLNLQHRPLRTFFIQIAVLAMHQNGRDTHIRQVKIYSPRKSNI
FGQRIIEPSTAQVSAHFMVR
>Aurantiochytrium_limacinum_ALIM010886_Apc10
MATPQSQRPAHATPQTPAAAAAATSIEVLSETEKREIGDEAVWSLSTAKPGNGVEQLRDN
NFDSYWQSDGQQPHLINIQFHKKMSIAEVALYLDYKHDESYTPKKLCFKAGSTFHDLEKV
HQLELEEPHGWVYIPLGQIVNHGGQGVLRTHFLQIEILAMHQNGRDTHIRQVKVFGPRQT
AVHRMLHAASDGGFSSIDFSQFSCVR
>Aplanochytrium_kerguelense_AKER003913_Apc10
MIPKNEKREIGDEAVWSLSTAKPGNGVEQLRDDNNDTYWQSDGSQPHLINIQFHKKMSIV
EVGFYLDYKLDESYTPKKLSVRAGTTFHDLEEVHLLELEEPNGWIYLPIGKIANHGGQKV
LRTHFLQIEVLAMHQNGRDTHIRQVKIYGPRQSSNHRMLHSAQAGGQFTSSEFLQFSCIR
>Blastocystis_hominis_BHOM005357_Apc10
MDSTENISSEATWVVSSAELDHGVGNMIDGNIATYWQSNGEGPHVIEIHFASRKIITCIR
FYISYATDTTYSPLLISVLYGDDGSTFQEYETFQVGEINDWYTLQTTVDGEPLKAFSLQV
VISEMHHSGKNTRLRQVEIISPKESSSTSLDLFTYSDPYLNTFLSIR
>Symbiodinium_minutum_SMIN029579_Apc10
MEGPGPLEDDEVRDLGQEAAWSLSSAKQGNGVEQLRDGSTESFWQSDGPQPHLINIQFQR
KASVDESYTPSRISIRIGTAHHDLQEVQQLELKEPDGWINVPLAKPAHARNDAELPASCT
LRDPDMGGAVDFIRTHFIQLAILTNHQNGRDTHIRQIKVHGPKRHGARTHDGLQDGLKLQ
TRELLQQQASERPPCCGALRWGTFVMGNVVYPMWAECPMLTRMVIVGYPAMSLAFLIFAS
FSDVSAWMVDSLFNGNLDNIMSLKLWTLLWGPLYMPIQSGMVFLMILFELYMAMNYFPSY
EKDLGSMGFLIWIFYVNMLTSLVFLAFMGLTVLYYHLSGNVMGELFTRRNGIHGLWPLVM
VCLTLTSLSNPDGHTNFWGMVQIPNKWYPLALTAFFMLLNGFRIMWSFIAALAVGYAYSK
FRLERFLPSKTRIDRFEQRCCRGGRCSLLGTSWIAASSTSSFDVDVQVDRRYRNFTDFGQ
AERTSQSAPSAGAGTGGSGGGGGGGGGGGGGGGGGGGGGQFVATAWARAPK
>Perkinsus_marinus_PMAR017034_Pmar_PMAR023000_Apc10
MTRRSPGEILTSFSELGSSPASHSASPSRRAAQAIRSRFLSSPATAAAARGLHEIGDRCR
WSLSSAKPGYGVLQLKDNSEETFWQSDAMSAITYSMDEQRAQQPGEVHMFVSYKADESYT
PSTISVRIGNTLFDLNEIQRLALYQPEGWIVIPLALTRTNDNPDYHLQRGVTFRDDIVAQ
SFVRTFYLQLAILNNHQNGRDTHIRQVRVYGPRPPEPSIAVTNGGDEENWGLSVFNTTTM
LPPSTLSEPQTTKVAHSESHTRDTRGTASAKKWLRMILEETRKTAIERLLVVEQSLGNLE
NVAILRRSLDELKWRQWDRNGRMTRNDGCRLNRRERRSRSVGSYSKIDTVESPEIGGITE
KVGKKDQLFKSAVLNRLQELRSDE
>Perkinsus_marinus_PMAR016741_Pmar_PMAR024864_Apc10
MARRSPGEILTSFSELGSSPASHSASPSRRAAQAIRSRFLSSPATAAAARGLHEIGDRCR
WSLSSAKPGYGVVQLKDNSEETFWQSDAMSAITYSMDEQRAQQPGEVHMFVSYKADESYT
PSTISVRIGNTLFDLNVGKISLPGYEQQAFVRLPEGWIVIPLALTRTNDNPDYHLQRGVT
FRDDIVAQSFVRTFYLQLAILNNHQNGRDTHIRQVRVYGPRPPEPSIAVTNGGDEENWGL
SVFNTTSMRSAFIVWFIVXSNDTRGN
>Plasmodium_falciparum_PFAL001510_Apc10
MTGDNISKSKNISLNYIADYQYDYSYYNYDTEYNLDINYKYVNFCHIIEQLDILDSQKKI
SHESVKKKACNFERLKKKNEKYYSFLDLESKLNNLYDNDISSFLYENKISLDDTHRLPKI
RLSKKYVELGCLGVWKLSSFKNKFNVKNLRDIDPNTYWQTDSLAPHTITIQFIKFLKISK
IYLLLNYYLDESYTPHDITIHIGNDENHLELLCETFCDMNKYSLNEPFWFLIDFEKCNMS
SYYYNYNINHLKKKNHIYCRCLKISIISSQHNGKDTRIRQLQIYGPNYFHYKYDKMLI
>Toxoplasma_gondii_TGON007163_Apc10
MPHRAAGEARRRLRPPSVLGHLKREEQEGDQGREGEGGQEDSRFDGSSVSFSDELEDTES
DSGSSFSEADVTNASDLSSSSSGCSSGTEDVEDHFFSDSSRSSDASCRRKVPEKPATGTD
AASPSSGSLSHSSSLSVVYPSTSFSPSSPSPSASSRPHSPSSSSHLSSSSRSPFSSPSAG
SSSPSCASAGSSAASPDRVASPTLDPASPRTSDWTEKQWWGGGMTRGIPANSFLAAYPSR
LCGVALPPFEELSPHWRELGALAFWRLSSAKDGSGVAQLRDNDSRTFWQSDGAAPHTVTL
TFNRLMKISRVDLLLNLQVDESYTPRVVQIKIGDSPTTLHVAKEAEYEPGARDEGAAWWS
ILLHPKDALRAKHAGRLPFEDARDEALSPFYAWLDTLDYVGGFCLQIAILQTFHEGRDVH
VRQIRVYGPDGEARPAVSPAHECSSRLVHRGQGRGATETDANEGGDQALVSFESLPSFHT
AQMRFPHTTSDPLDAGESDQGEAGGDPEEEPEREQAEEQPGEQEGEEEPRDVAFYLVRMY
YETQLRRQREDGDGEERNDAAVLPTPSHLSSDLDSGTTAGMMSSPAGGASAGHPRDGSGL
P
>Cryptosporidium_parvum_CPAI003108_Apc10
MPSLPNQTCDDFMSSLIEIGDLASWSLSSAKPGNGIQQLRDNNSSTFWQSDGQSPHTITL
RFPKKTKVSVIDLYLAYKIDESYTPQIISIRSGNQESDLEELKEMQLTEPDGWVRIPLSP
REIADNFFKDAM
>Paramecium_tetraurelia_PTET017057_Apc10
MHIENPFLSVIQTQFVPQNNPPLPNQQRKEIGDQAIWTLSSAKTGNGVDQLRDDNLNTFW
QSDGTQPHNITIQFLKKMRVQEVAVYLDFKQDESYTPNKLSIRAGTNIQDMKEVLYIELK
EPYGWFVFQLKTKLLNGQEKPYVSTINIQVVVLQNQHSGKDTHIRQVRIFGPREKQNQGL
SFPDFKMPEITQYASIR
>Paramecium_tetraurelia_PTET027663_Apc10
MHIENSVYSSMQTPYTQPYMAPTANMQRKEIGDQAIWTLSSAKTGNGVDQLRDDNMNTFW
QSDGTQPHYLTIQFLKKMRVQEIAIYLDFKQDESYTPNKLSIRTGTNIQDMKEVQFIELK
EPYGWYVIALKTKLLNDRPYVSTINVQIVVLQNQHSGKDTHIRQVKIFGPRENQNQGLSF
PDFKTPELTQYASIR
>Paramecium_tetraurelia_PTET025064_Apc10
MNIENPFYSSIQTPYTQTNMAPVANMQRKEIGDQAIWTLSSAKTGNGVDQLRDDNLNTFW
QSDGTQPHYITIQFLKKMRVQEVALYLDFKQDESYTPNKLSIRTGTNIQDMKEVQFIELK
EPYGWYVFALKTKLLNGQEKPYVSTINIQIVVLQNQHSGKDTHIRQVKIFGPREKQNQGL
SFPDFKTPEITQYASIR
>Tetrahymena_thermophila_TTHE024394_Apc10
MNEGKEYVQIQGKPQPNNQRREIGDDAVWTLSSAKPGNGVDQLRDGDEKTFWQSDGNQPH
LINIQFLKKMRVQEVAMYLDFKTDESYTPSKISIRAGTNLQDLKENVYVELVEPSGWYIF
PLKTKLLDESEKPYILTMNLQIAILQNQHSGKDTHIRQVLVFGPREKQNQGLGFPDFKSP
EITQYYSIR
>Oxytricha_trifallax_OTRI015332_Apc10
MVEQSQNSSHLDLSINPNYVQANLGSPQVPEANSQRREIGDLAVWTLSSAKPGNGVEQIR
DDQVSTFWQSDGTQPHYVNIQFLKKMRVQEISLYLDFKTDESYTPSKISIRVGNSFYELQ
EVKLIEFEEPIGWFTFQLHEKGTNGQILKPYIKTMFVQIAILQNQHSGRDTHIRQIKIFA
PREKQYHNRDMHPNFLTTEMTQFSTIR
>Oxytricha_trifallax_OTRI015558_Apc10
MVEQSQNSSHLDLSINPNYVQANLGSPQVPEANSQRREIGDLAVWTLSSAKPGNGVEQIR
DDQVSTFWQSDGTQPHYVNIQFLKKMRVQEISLYLDFKTDESYTPSKISIRVGNSFYELQ
EVKLIEFEEPIGWFTFQLHEKGTNGQILKPYIKTMFVQIAILQNQHSGRDTHIRQIKIFA
PREKQYHNRDMHPNFLTTEMTQFSTIR
>Bigelowiella_natans_BNAT000143_Apc10
MEDTKTATDTTDRREIGNEAAWTLSSAKPGNGVEQLRDDNFETFWQSDGSQPHLINIQFY
KKMRIKELHLYCDFKRDESYTPSKISIKAGSGFHDLREVKLEELDEPEGWVTIDLTTKDS
NNSHQGSASTYYLRAHVVQVAVLSSHQNGRDTHVRQVKIFGPRQSSTKGFGTELSRFLTQ
DFVMFSCLR
>Emiliania_huxleyi_EHUX009980_Apc10
EIGDLAVWSLSTAKPGNGVEQLRDDDVNTYWQSDGPQPHLVNIQFHRKMVIHHIRVYTDF
KLDESYTPAKISIRSGTTFHDLQEIHVQELHEPSGWHTILPTIEQAAGGGEGGGGPLRTH
FIQVAVLANHQNGRDTHIRQIKIYTPRRLMGRHMDLPHFSS
>Arabidopsis_thaliana_ATHA009355_APC10_Apc10
MATESSESEEEGKISGGNYKLIIDDDLREMGKNAAWSVSSCKPGNGVTTLRDDNLETYWQ
SDGLQPHLINIQFQKKVKLQLVVLYVDFKLDESYTPSKISIRAGDGFHNLKEIKSVELVK
PTGWVCLSLSGTDPRETFVNTFMLQIAILSNHLNGRDTHIRQIKVYGPRPNPIPHQPFQF
TSMEFLTYSTLR
>Aquilegia_coerulea_ACOE022157_Apc10
MATESDGEEEGKLIGGNQNLVVDEDLREMAKKASWSVSSCKSGNGVQFLRDDNLETYWQS
DGAQPHLVNIQFQKKVKLQLVVLYVDFKLDESYTPSKISVRAGNGFHNLKEIKTVELVKP
IGWIYISLSGTDPRDTFINTFMLQIAILSNHLNGRDTHVRQIKIYGPRLNPVPCQPFQFT
SQEFIKYSILR
>Oryza_sativa_OSAT041157_Apc10
MESDGEEEAAATPGAGGAPAAGRLKGCPELMVDDDMREMAKTAAWSVSSCKPGNGVASLR
DDNLDTYWQSDGAQPHLVNIQFQKKVQLQLVVVYVDFKLDESYTPSKISVRAGDGFHNLK
EIKTVELSKPVGWVHISLSGADPRETFIHTFMLQISVLSNHLNGRDTHIRQIKIYGPRPN
HVPHQPFHFTSREFVTYSTVR
>Amborella_trichopoda_ATRI007743_Apc10
MATESEGEDEGKLPGILNLVVDDDLREMAKKAAWSVSSCKPGNGVHFLRDDNLETYWQSD
GAQPHLVNIQFQRKVKLQLLVLYVDFKLDESYTPSKISVRAGDGFHNLKEIKMVELRKPI
GWVSIALSGTDPRETFINTFMLQLAVLSNHLNGRDTHIRQIRVYGPRPNPVPHQPFQFTS
KEFTMYSSIR
>Selaginella_moellendorffii_SMOE026529_Apc10
MQQDEDEGERREIGKLAVWSVSSAKPGNGVDLLRDASLETYWQSDGAQPHLVNIQFQKKV
RLQLLAIYVDFKLDESYTPNKISVRTGNSFYDLREIKMVELAEPVGWVKVSLCPTDSKEY
LRAFLVQLAVLSNHQNGRDTHIRQIKIYGPRQNAVIGHPFCFNTIDFSMRSSVR
>Selaginella_moellendorffii_SMOE020375_Apc10
MQQDEDEGERREIGKLAVWSVSSAKPGNGVDLLRDASLETYWQSDGAQPHLVNIQFQKKV
RLQLLAIYVDFKLDESYTPNKISVRTGNSFYDLREIKMVELAEPVGWVKVSLCPTDSKEY
LRAFLVQLAVLSNHQNGRDTHIRQIKIYGPRQNAVIGHPFCFNTIDFSMRSSVR
>Physcomitrella_patens_PPAT003448_Apc10
MASKCHQQQMGVTTEVQGGPPPFGNQCGLAVLGFVGGADGVGARRGERRLWVQRREGGRE
EGGGDKVKKEEGQRREVGKLVVWTVRSNKPGNGVDMLRDNNLIWPHCCVSFDMLMRSDGA
QPHMFNIKFQKKVRLQGGCNWTSP
>Physcomitrella_patens_PPAT024159_Apc10
MPVESVLVEAETVEKEDEGEKREIGKLAAWTVSSNKPGNGVEMLRDNNLLTYWQLGFFSH
SLLHLCFRFWDHVCVYRQASDPVCAGFAPVTEEISFGGDHSVVCEMRGHARRHPAQTLAI
KWDLSDGSQPHLVNIQFPKKVRLQQVALFVDFKVDESYTPNKISIRAGNSFHDLREIKVI
DLMEPMGWVNISLCKNDSKDFLRAFFVQLAVLSNHQNGRDTHIRQIKIYGPRQTAVIGQP
FEFTTIEFSSRSTIR
>Chlamydomonas_reinhardtii_CREI011056_Apc10
MLRDGSTETFWQSDGLQPHLINVQFQRKVPLLELQMYVDYKLDESYTPSRVSVRAGHTYQ
DLKEVRVLELEEPSGWVVIPLTADDAPHEPLKAFYLQLAVLANHQNGRDTHIRQVKVFSA
RTDAQRLLPCSMTTPQMSMFSTVR
>Volvox_carteri_VCAR016936_Apc10
MNGVQPSGLNDSSMPRREVGHLAVWSVTSAKPGNGVEMLRDGNAETFWQSDGLQPHLINI
QFQRKMPLLELHMYVDYKLDESYTPSRVSVRAGHTYQDLKEVRVVDLEEPSGWVIIPLTS
ESWPHEPLKAFHLQLAVLANHQNGRDTHIRQVKIWSARTDSNKTLPCSATTTQMSIYSTV
R
>Coccomyxa_subellipsoidea_CSUB001190_Apc10
MTDSRSNREIGKLAVWTVTSAKPGNGVELLRDGREDTYWQSDGSQPHLVNIQFQKKVRLQ
ELAINLDYKLDESYTPNKISVRAGTSVHDLKEIRVVELNEPIGWVKVPLQPPYSSDNLKA
YCMQLAILSNHQNGRDTHVRQIKVFGPRHDVLQPLGQEIGFTTVELSQFATIR
>Chlorella_variabilis_CVAR008355_Apc10
MKLVTTLQPDTNFREIGRLAVWSVTSAKPGNGVELLRDGRDDTYWQSDGAQPHLVNVQFQ
KKVYLSEVAIFTDYKLDESYTPTKISIRVGNTFSDVREVRSIELSEPQGWVVVSLPPDDE
PEAYLKGFLLQIAVLANHQNGRDTHIRQVRVFGPRSDPIKALGHEVSFTSPQFAMYAAAR
>Ostreococcus_lucimarinus_OLUC003147_Apc10
EVGHLAVWSVASAKPGNGVELLRDDDLATFWQSDGAQPHVVNAQFQHKAELCEIALWCEY
KMDESYTPSLISIRAGASCHDLREVRLVELEQPNGWVRVRLRGVDDSSYLRAYFIQIAVL
ANHQNGRDTHVRQIKIFGPRRDQARALGRSLQLDFQSPAFSQYAGPRAPPRSRPRHVHLS
RYGYKVCLSLFRVRLSSEIENHRRVRRDLWISRVLRPPVHGRNDVRIRVRVRLQRLLPIA
QRLLDLAEIAKRRVRRERRPHAIPFVVKDSSVDAPRQHRS
>Bathycoccus_prasinos_BPRA005697_Apc10
MNEDEDDEDIEDVDDDVEEEEEEEEDEEEEEEDSEEEEEEDSEEEEEEEDSDDDLNDDLN
DGTRGRRRRRGGHGINVPGTERRHRHPAEDEEDEDEDEGEVDDEEEDDETVGNNNNRRGG
GGANNEANGTREEDGANDVRTNEDQQPAGRDDTNDDEARQQQQQQQQQQQQQQQQQHDAT
NNQEGDERADTFHDKAYAAKRNVREIGDEAVWSVTSSKPGNGVELLRDGNLKTYWQSDGA
QPHFINCQFQKKTNVCEVSIYTNYKQDESYTPSKIVIRAGNSYRDLKDVATKTLNEPHGW
QRVRTTRLDKEKLKEIHAQYGSKKHLKNSGLEYLEKESCEAPIRAFFIQICIVQNHQNGR
DTHVRQVHVYSPAATPASDGPRARFQSSEYARYAVVR
>Micromonas_species_MSPE005201_APC10_Apc10
MSNNPEATTSGADGADPSRRGDVSEIGKLAVWSVTSAKPGNGVELLRDNSLDTYWQSDGA
QPHLVNVQFQKKVRVRELCIYADYRLDESYTPNKISVRAGNSFHDLREIKTVDLDEPSGW
TRVSLVKDENEPGALNGGDGECLRTYFLQIAVLSNHQNGRDTHVRQVKIYGPRTSPEAMI
GQGMQFTTPEYGQFATVR
>Cyanidioschyzon_merolae_CMER003156_Apc10
MERLRPSREFFEGTRAEEPPPRGRRRLLFPAPETTPASGGIDRLAGSRSRPVHGTLPASL
VSTPDSSPSGCSMPPHTERRRETSIASPPTRPGRLGLPRVLQQRYPDLLWDRRIPQLLRR
LTNESDKSETQLEALRELGDEAVWSVSSAKQGNGIELMRDGNVQTFFQTDGAQPHKISIQ
FRQKTKVSQIRMFLNYQLDESYTPNRIGVWTGTDFHDLRETVFCQLHEPRGWITIPLPPP
AAVLEFDESGLVVSTSPAASPAMQLVTAVDARVEPRLRTEDSFEMPPPDEPMHTSVDLDR
RDSTLPHSRTENSMNTSELSRTMMRKPPLESALEVFHLQIVIYGNHQNGRDSHIRQIMIV
GPREQGSDLRPSSEQGLFFTSKVFGCYAVLR
>Galdieria_sulphuraria_GSUL005138_Apc10
MEEWIPFGKVIRPFHTSLTSNSTPGKRVSEVRLFLDYRYDESYTPQKIAIRAGNYFRDLE
DILQKELSEPQGWVRIPLCEEDLSQDSSSKLVSFFRVALLQIVILANHQSGKDTHVRQVQ
VVGFRNREKEKLFNQPNFQTIDFLAYQYLR
>Cyanophora_paradoxa_CPAR014047_Apc10
MRTSEPPHKEQDLREIGNLAVWSLSTAKPGNGVEQLRDDNLDTYWSDGPQPHLVNVQFYK
KMRVSEIAIFTDYKLDESYTPQKISIRAGSNFHDLHEIKLMELEEPSGWITIPLKPAESA
YVRAFLLQIAITQNHQNGRDTHIRQIKVYGPRGYASQLSPSQDFSSPEFNAYACVR
>Guillardia_theta_GTHE009285_GUITHDRAFT_52998_Apc10
LVDSDMESFWQSDGSRPHWVQFAFPGIVKINKVLVFLDYLKDRSFTPKSISVKIGSSDSD
LYQVAKYHHRQGPGAWVNILSSTTHAIETCLLRIVVHENQDTGCNSRIRGIKLL
>Guillardia_theta_GTHE007556_GUITHDRAFT_158685_Apc10
MAMMRRHSVAGGDAVWTLSTAKPGNGVEQLRDNNTDTYWQSDGPQPHLVNIQFHKKVSIK
EIAMYCDFKLDESYTPSKISIRAGTHFHDLQDVKEINLEEPCGWLTVAMNSLRAFMIQIA
VLANHENGRDSHIRQIKIYGPRLEGLEVGSSSFSTPEFSSYSSIR
