# Supplementary material for: Evolutionary dynamics of the kinetochore network in eukaryotes as revealed by comparative genomics
Source: EMBO Rep. 2017 Jun 22;18(9):1559–71. doi: 10.15252/embr.201744102 (PMC5579357; doi:10.15252/embr.201744102)
Supplement: Supplementary file 3 — Dataset EV1 [file EMBR-18-1559-s003.zip › kinetochore_orthologs_FASTAs/Apc11.fa]

>Homo_sapiens_HSAP014314_ANAPC11_Apc11
MKVKIKCWNGVATWLWVANDENCGICRMAFNGCCPDCPLHGESISRCLGWCPQPVPVLGG
RAHPQVPINTASPTPGQHTGSLMSREESSRSPDPTPPALDQETSSLLRCTSPWCLDHSCD
LFGITDQVSADGPRACRQGARRRLPAGVGPVLPLLPHALHPQVAARTAGAAALPHVPPGM
EVQGVRPDLALAGGAS
>Mus_musculus_MMUS002408_Anapc11_Apc11
MKVKIKCWNGVATWLWVANDENCGICRMAFNGCCPDCKVPGDDCPLVWGQCSHCFHMHCI
LKWLNAQQVQQHCPMCRQEWKFKE
>Xenopus_tropicalis_XTRO026595_anapc11_Apc11
MKVRLKCWNGVASWQWVANDDNCGICRMAFNGCCPECKIPGDDCPLVWGHCSHCFHMHCI
LKWLNSQQVQQHCPMCRQEWKFKE
>Takifugu_rubripes_TRUB003783_LOC101076437_Apc11
MKVKIRHWNGVASWTWVANDENCGICRMPFNGCCPDCKVPGDDCPLVWGQCSHCFHMHCI
LKWLNSQQVQQQCPMCRQEWKFKE
>Danio_rerio_DRER016561_anapc11_Apc11
MKVKIKQWNGVASWLWVANDENCGICRASFNGCCPDCKVPGDDCPLVWGQCSHCFHMHCI
LKWLNSQQVQQQCPMCRQEWKFKEGDTS
>Ciona_intestinalis_CINT000708_LOC100185352_Apc11
MCCGRLYLIRMLQIFKMKVKIKKWFSVASWHWQASDETCGICRYAFEACCSNCRTAGDDC
PIVWGQCTHCFHMHCILKWLHSQQMNQQCPMCRQEWKFKEV
>Branchiostoma_floridae_BFLO000924_Apc11
MKVTVKSWTAVASWRWMANDDNCGICRMPFDATCSECKLPGDDCPLVWGQCSHCFHMHCI
LKWLNSQQVNQQCPMCRQEWKFKDHETRH
>Branchiostoma_floridae_BFLO033193_Apc11
MKVTVKSWTAVASWRWMANDDNCGICRMPFDATCSECKLPGDDCPLVWGQCSHCFHMHCI
LKWLNSQQVNQQCPMCRQEWKFKDHETRH
>Saccoglossus_kowalevskii_SKOW028614_Apc11
MPFDGCCPDCKIPGDDCPLVWGQCSHVFHMHCILKWLNSQQVHQQCPMCRQEWKFKE
>Drosophila_melanogaster_DMEL022332_lmgA-PC_Apc11
MKVTIKSWTGVATWRWIANDENCGICRMSFESTCPECALPGDDCPLVWGVCSHCFHMHCI
VKWLNLQPLNKQCPMCRQSWKFNVH
>Anopheles_gambiae_AGAM007034_Apc11
MKVTVKSWMGVAVWKWLANDDNCGICRMAFEGCCPDCALPGDDCPLVWGACSHCFHMHCI
VKWLNSQANQQCPMCRQAWKFNDK
>Caenorhabditis_elegans_CELE011475_apc-11_Apc11
MEQQIQMDEQENDESQGNDDQQNMSMSSSELHTMQDDHPGILLKTNTRMSITVKKLHVCG
EWKWLQGGEDTCGICRMEFESACNMCKFPGDDCPLVLGICRHAFHRHCIDKWIAAPTNQP
RAQCPLCRQDWTIVE
>Brugia_malayi_BMAL003449_Apc11
MLQSSARHNDLKAEKGESLLCAKDKPSIYKLPTQTRLKLSVRKWSVAAKWRWSIGEGPCG
ICRETFDSCCVTCHTPGDECPIAIGVCRHAFHMHCIVKWTKSQKVAYPVCPLCRQKWEFA
PMEHTNGCPMN
>Brugia_malayi_BMAL009294_Apc11
MSHERSRGNLSPVSYTLDTTSNSSSQLSEGGDQNTFSSSSSSPSLTAALRNFDIGGTNLN
TNSSAGSEVFRNCNQGFVREFILQARDHTRDVFSYPQDDSSTHMESYMEYLSLLNHRHAQ
EPVNESSSTEGSNADVVTNESLFLLTNTTNSLSFGVISSINDENGDHNDDDNNRLNESEN
NNDVTDGSSTQVNEFSDVELVLFRDLYSPSASDRSAYSEQRESAQSEGFANSLGETVQGG
SFRLSHLMQRDLNSSNESDIIEGNNGSFQNPIHHDSSLSARFRPQPLKLPSSTRLKMTVL
KWNVAASWKWMAGDETCGICRMPFEACCIECKTPGDECPLALGECKHAFHMHCIVKWTET
QNAARPQCPLCRQEWKYAPG
>Schistosoma_mansoni_SMAN003540_Apc11
MSDLQAEVSKISTDSPSPLSLKINHWFAVSAWKWCTNDDDCGICRNAFETCCADCKLPGD
DCPLVWGQCNHCFHMHCIIKWLNSQQTAQHCPLCRQDWRFRE
>Nematostella_vectensis_NVEC023666_Apc11
MKVKIKRFHSGRWVGVATWKWMANDDNCGICRMPFDGCCPDCKVPGDDCPLVWGRCSHVF
HMHCILKWLNSQLHQQLCPMCRQEWQFKE
>Trichoplax_adhaerens_TADH003233_TRIADDRAFT_30014_Apc11
MKVTIQKWIGVASWKWQVNDDNCGICRMPFDSCCPECKLPGDDCTIVWGECSHCFHVHCI
LKWLQSQNYQDQTCPMCRQSWKFKTH
>Amphimedon_queenslandica_AQUE002371_LOC100641311_Apc11
MSTGLKVKIKSWNGVGFWKWMTNDTDCGICRLPFDGCCPDCRIPGDDCPIVSGQCRHQFH
MHCILKWLQTQQMKQQCPMCRRDWQFSD
>Salpingoeca_rosetta_SROS010392_Apc11
MKVKVKRKWNVVAVWKWTAPDDSCGICRQAFDGCCPSCHEPGENCPIVFGKCKHCFHMHC
ILKWLGQPQDECPMCRQTWEFQ
>Capsaspora_owczarzaki_COWC001147_Apc11
MKVRVKNWSAVAVWRWKVDDDTCGICRMAFDGCCTDCRLPGDECPLVWGQCKHCFHMHCI
LKWVHSPNANQLCPMCRQEWKF
>Saccharomyces_cerevisiae_SCER000670_APC11_Apc11
MKVKINEVHSVFAWSWHIPSTSDEDAANNDPIGNDEDEDVCGICRASYNGTCPSCKFPGD
QCPLVIGLCHHNFHDHCIYRWLDTPTSKGLCPMCRQTFQLQKGLAINDAHVQKFVEIVSR
RREEMIEEGVAEEFVDFDEPIRQNTDNPIGRQQVDTILDEDFLLR
>Candida_glabrata_CGLA005235_CAGL0I04576g_Apc11
MRIELTEVHGVFNWVWDIPKNEDRLDESMADEDEDVCGICRASYHAPCPNCRYPGESCAI
VLGRCGHNFHVHCISRWVDTPTSKGLCPMCRQKFQLLQRTKINEPHIPLFKEIEIKRYRQ
LQEEIEAGNYDALEEANIPPREDVEMASA
>Kluyveromyces_lactis_KLAC001665_KLLA0E17711g_Apc11
MRIEVTDVSLVSTWAWDIPKDLSKGKHGVADQTVHMEKWEDIQNEDEDAENDEEEYEVCG
ICRNRYDATCPSCDYPGSGCPIVLGLCNHNFHVHCIKQWLSTETSKGLCPLCRQGFQLRP
NVLINKMHHDEFQKLLMSVRQHNIPMGGGEIDQDVMDDGFIR
>Debaryomyces_hansenii_DHAN000583_Apc11
MKVNIVEWHGVTTWHWKLAPSEGSENDSAYVDELCGICRVSFDGTCPNCKYPGDDCPLVL
GGGCTHNFHLHCILKWLEQDTSKGLCPMCRQIFTFRKTDETTADEFSKLQTLIDGHNAMR
EGVQNNSEQDFESFRAEDADLQMSE
>Yarrowia_lipolytica_YLIP001066_YALI0_F17050g_Apc11
MKVKIKQWNAVSVWQWDVPNDEVCGICRVPFDGVCPVCKYPGDDCPLIIGKCAHSFHLHC
LLKWLETETSKGLCPMCRQPFETADDAQQQQQVEETQRLHHHHRRTSEV
>Neurospora_crassa_NCRA010131_Apc11
MKVKIKKWNAVATWRWDLPEDDVCGICQVHFDGTCPTCKYPGDECSLLSGKCGHNFHMHC
ILEWIKQDSAKGQCPMCRQKFEWNGRPYATETSLADTIQGQTLAEN
>Schizosaccharomyces_pombe_SPOM001193_apc11_Apc11
MKVKILRYHAIANWTWDTPKDDVCGICRVPFDGCCPQCTSPGDNCPIVWGKCKHIFHAHC
IQNWLATSGSQGQCPMDRQTFVVADSTNEKSETQ
>Ustilago_maydis_UMAY004261_UM02288.1_Apc11
MKVKVKSWNAVACWLWDVKDPDDICGICQSNFDGCCASCKEPGDSCPLSTDSTCSCFLLP
LSITLNDSVWQVQSRVSSSLYHEVASRQQWMPIMSATVGGSTDVDNASCFRHLDWSMSRA
QCRGGGREAVATTLGAKQDVGVRGRGFHGGCDTCRIRDS
>Mucor_circinelloides_MCIR002252_Apc11
MKIKVESCTMVAEWAWDVKEGDDVCGICHSAYDGCCPNCKRPGDDCPLVWGECSHVFHLH
CILTWFQSSTREETCPMDRTPWQTAKAPLE
>Phycomyces_blakesleeanus_PBLA005808_Apc11
MKVKVKSWTMAAYWSWNDTNSDVCGICQVEFEGCCPECNMPGDDCPVLWGECSHAFHMHC
IMKWLEKATGNPQCPLDRQLWKTATAPSQ
>Mortierella_elongata_MELO007591_Apc11
MGLKIKVKRWHTVAFWEWNSIDSSEVCGICQSPFDACCADCKIPGDQCPLLWGKCKHCFH
LHCISKWLETNNDGICPLDRQPFEAAT
>Conidiobolus_coronatus_CCOR003321_Apc11
MKIKIKSVQGVCEWKWKLDGNLYSSEDDRICGICNFNFDLACPNCEAPGVNCGLLEGKCG
HVFHHHCIDKWLTSDVGKGKCPLDRIEWENATQ
>Coemansia_reversa_CREV001348_Apc11
MKITITDWKDVAGWRWDVPDDEVCGICRVPFDACCPTCKIPGDDCPLIWGECSHVFHMHC
LLKWLEAESSQQQCPMDRRPWVTAK
>Catenaria_anguillulae_CANG008623_Apc11
MNVRVVKWDPVASWHWNIERKGEICTCCSSALEATCGHCTYPGHECGIVVGECSHVFHTH
CLEEWIRTCIKQDQATESKQETIPVCPLCRQDWV
>Batrachochytrium_dendrobatidis_BDEN008125_Apc11
MTARQEHWRSVAEWRWAVVPDDDDVCAICMNPYESCCPKCKLPVIGVCTHVFHIHCIEEW
IETNDPPTCPKDRTSWAVKS
>Dictyostelium_discoideum_DDIS011662_anapc11_Apc11
MKVTIKSIWNTVSAWHWDVNEECCGICRMAFDGCCVDCKIPGDDCPPVWGVCNHAFHMHC
ILKWLNANELQQCPMCRSEWRFKSDEK
>Polysphondylium_pallidum_PPAL004906_Apc11
MTEVVTNYKLVTLDNEYESINENEYFELLAKPEAEEPVLLGSLLTTCKTTMKVTIKRWHT
VSSWHWDVNEESCGICRMAFDGCCVDCKFPGDNCPPVWGVCNHAFHMHCILKWLNSNSQQ
QCPMCRAEWHAKVKI
>Entamoeba_histolytica_EHIS005365_Apc11
MTVEIIEWNEISSWSWDLLEDTCCFCQSTLDYCCPCCIFPGEQCPPVVGECGHTFHKHCI
DTWLEKNTNCPVCRQQWKNQNLMEIEN
>Acanthamoeba_castellanii_ACAS009169_Apc11
MEGDVEWVQQIPPLVDDDESHLDQSMTDQQEERPRLRVHIKKWHAIAAWHWDVHEDSCGI
CRMQFDTYCVDCKKPGDECPPIWGKCNHIFHLHCILKWIQQQGAEAHCPMCRQPWEFK
>Trichomonas_vaginalis_TVAG050695_Apc11
MAEVQTKPRVHIKSWKCVASWKWDVAEENGCSICNTEFEMAAPGIKFPGDDSPIVLGRCG
HAFHLQCIEKWIYRPGSTGTCPICRRPFEFKN
>Trichomonas_vaginalis_TVAG040148_Apc11
MTSEAPTHPRVHIKSWKCVASWKWDVAEENGCSICNTEFEMAAPGIKFPGDDSPIVLGRC
GHAFHLQCIEKWIYRPGSTGTCPICRRPFEFKN
>Trypanosoma_brucei_TBRU006639_Apc11
MDIKVKSAHFVARWVWDCRDDTCGICRQQFEACCPQCRFPGEDCPIVTGKCTHTFHIHCI
ERWAEREQDNTECPMCRQTWEF
>Leishmania_major_LMAJ001095_Apc11
MDVKIKSVHLVAKWMWDCKGETCGICRQEYEAACPTCRVPGDDCPILTSPCHHTFHLHCI
TRALEKEEGQPECPTCRAPWQM
>Nannochloropsis_gaditana_NGAD004616_Apc11
MKVKIKRWHAVATWQWDVNDERCGICYTAFEACCPDCHIPGDDCPPVWGRCNHAFHMHCI
MKWLNSQQNANKQTCPACRQKWEFRA
>Ectocarpus_siliculosus_ESIL014264_Apc11
MHLSFSASIDVSSRRWHGVAVWKWDVNEDVCGICRLAFDACCPDCTVPGDNCSPVWGQCN
HTFHMHCVLKHLQFATQQNRPQQCPLCRQEWQFREAQPATAEEDD
>Aureococcus_anophagefferens_AANO004699_Apc11
LKVNILKWHAVARWTWGDDVDGDVCGICQMPFEGCPPGVLYPGDGAPVVWGKCGHAFHLQ
CVSQWLSSKNSCPICRREWEFE
>Phaeodactylum_tricornutum_PTRI008458_APC11_Apc11
LRVRIQRYHGVAQWSWNANDEVCGICQTAFEGTAPNIKYPGEDCPVVWGKCGHAYHLQCL
TTWLQQPTSKNSCPMCRQEWEF
>Thalassiosira_pseudonana_TPSE003300_THAPSDRAFT_37040_Apc11
LRLKIRRFHAVAKWTWNVGDDEEDVCIVCQSAFEGVAPGVKFPGDECPVVWGKCGHAFHL
QCVTAWLSSQNNNTCPICRQDWEFGAERRVEESGAAS
>Hyaloperonospora_parasitica_HPAR012205_Apc11
MKVTIKRWHGVATWTWGVDEECCGICRYAFEACCPDCSMPGDGCPPVWGACHHAFHMHCL
VKWLESLQSMRQHSRKRATSMSPWTNCEASSSVVLSMAFVAAASCSSSASGRWRWMRKVV
SVRRKNERTS
>Aurantiochytrium_limacinum_ALIM010083_Apc11
MKVRIKKWQAVANWKWNVDDDVCGICRMPFDACCPDCSVPGDECPPVWGECNHAFHMHCI
VKWIESQQNARQQCPMCRADWVFRN
>Aplanochytrium_kerguelense_AKER000451_Apc11
MRVKIKRWHAVANWRWEVDDDCCGICRMPFDACCPDCSVPGDACPPVWGECNHAFHMHCI
VKWLDKYQNRQQCPMCRSDWSYRGCAQKEDEETSPS
>Symbiodinium_minutum_SMIN014345_Apc11
MKITINGYRPVAVWQWEVDEECCSICRMPFDACCPECKMPGDDCPPVWGDCGHHFHIHCI
MKWLQKEQKQCPMCRREWKFRQ
>Perkinsus_marinus_PMAR003605_Pmar_PMAR009572_Apc11
MEAAYQQVLRRWGSPSLSRDVAGLHLNADAILVDRLCLDPSKARLIVNRLTKPEMLSLIA
EAGLVLNTDTEAGVVIDKIPDVIVPYPEDIACIEIAIARLLVRIWAQVPEGEVSDPQVDA
LARILGVWAVQESVIVTPNAVGGTAVHPLHQLWLRYVSRPAPFQAPQRWAPSDILRKSHN
SVQAGCASVLIVAIVRYFPLLTVMKIKVKKIHAVAAWRWKTAEEDCAICCQPFDATCGEC
RIPGDDCPPVWGQCGHHFHVHCISRWINDQKPCPMCRREFKPIERQ
>Plasmodium_falciparum_PFAL003938_Apc11
MVHITVKRIHAVARWKWIGSTIDSVCAICNSSLENTCTTCMRPGNGCPPAFGKCGHHFHL
HCMEKWIKQNKLTCPCCRADWYYETQQLN
>Toxoplasma_gondii_TGON003295_Apc11
MESASPEAADKRQFPAGSANDLLLLRAASLSPHSRVRVRHVHFVGGWRWAGVPPDEKCGI
CSNAFEVHCSACDRPGEACPPAFGACGHVFHLHCIGTWLSREDALRESQANCPLCRRPWR
FKTANEASSSESDMQQNGLLGSPS
>Cryptosporidium_parvum_CPAI002009_Apc11
FTISRSYICKYYELTPSIETEMARIKINKLRMIGYWNWLCGDDLCSICSESFELTCPQCF
KPGDSCPPAFGECGHSFHLHCIHEWLSRARNDSGMCPMCRREFKFQSNANILQSTNK
>Paramecium_tetraurelia_PTET010260_Apc11
MKVKIKEWNAVTSWIWSLDTDRCTICQLAFEQPCPRCKLPGDECPPVTGACNHHFHLHCI
VRWTEEQDYCPLDRQKWKVKN
>Paramecium_tetraurelia_PTET002933_Apc11
MKVKIKEWNAVASWIWSLDTDRCTICQLAFEQPCPRCKLPGDECPPVTGACNHHFHLHCI
VRWTEEQDYCPLDRQKWKVKN
>Tetrahymena_thermophila_TTHE024221_Apc11
MRVKIQSWNALATWVWDIENEEMCAICRQPFESPCPKCKMPGDDCVPRECNHHFHMHCII
RWIEEGSDKCPLDRSKWVFKN
>Emiliania_huxleyi_EHUX026605_Apc11
MQVTVKSWHAVASWTWTSEDDVCGICHMPLDGCAPGAPGPGDDSPVVWGRCSHYFHLMCI
NTWLHNKNTCPICRRKWEFARCAA
>Arabidopsis_thaliana_ATHA018571_APC11_Apc11
MKVKILRILLWHAVASWTWDAQDETCGICRMAFDGCCPDCKLPGDDCPLIWGACNHAFHL
HCILKWVNSQTSQAHCPMCRREWQFKE
>Aquilegia_coerulea_ACOE005704_Apc11
MTPLYVSDINARVISVISWHNLCTILYFIHLSSYCRWHAVASWTWDAQDETCGICRMAFD
GCCPDCKLPGDDCPLIWGACNHAFHLHCILKWVNSQTPQAHCPMCRREWQYKG
>Aquilegia_coerulea_ACOE011544_Apc11
MYLFVFIHLNPYCRWHAVAAWTWDAQDETCGICRMAFDGCCPDCKLPGDDCPLIWGACNH
AFHLHCILKWVNSQTPQAHCPMCRREWQYKG
>Oryza_sativa_OSAT019445_Apc11
MKVKILQWHSVASWTWDAQDETCGICRMAFDGCCPDCKFPGDDCPLIWGSCNHAFHLHCI
LKWVNSQTSTPLCPMCRREWQFKG
>Oryza_sativa_OSAT044133_Apc11
MQVGGTAAAAAEVSMSYRETRREEEKRRGTKMKVKILQWHGVASWTWNAQDETCGICRMA
FDGCCPDCKFPGDDCPLIWGSCNHAFHLHCILKWVNSQTSTPLCPMCRREWQFKG
>Selaginella_moellendorffii_SMOE031747_Apc11
ETRFCRWHAVASWTWDAHDDACGICRMAFDGCCPDCKMPGDDCPLIWGACNHAFHLHCIL
KWVNSQSPRPQCPMCRREWKYR
>Selaginella_moellendorffii_SMOE007975_Apc11
ETRFCRWHAVASWTWDAHDDACGICRMAFDGCCPDCKMPGDDCPLIWGACNHAFHLHCIL
KWVNSQSPRPQCPMCRREWKYRA
>Physcomitrella_patens_PPAT034875_Apc11
MLDTEWHAVASWTWDAHDDACGICRMAFDGCCPDCKMPGDDCPLMWGACNHAFHLHCILK
WVNSQSPRPQCPMCRRDWKFRAE
>Chlamydomonas_reinhardtii_CREI001500_Apc11
MAFEIKVKKWHAVAAWTWEADDVCGICRAPFDGCPPECKYPGDDSPVVWGACQHAFHLQC
IQKWLSSAAEQKCPMCRQAWEYKRAAE
>Volvox_carteri_VCAR007659_Apc11
MAFEIRIKKWHAVAAWTWEADDVCGICRAPFDGCPPECKYPGDDSPVVWGSCQHAFHLQC
IQKWLSSSAEQKCPMCRQAWEYKRAAE
>Coccomyxa_subellipsoidea_CSUB005052_Apc11
MTWNIEIKNWHAVAAWTWDAGDDVCGICRMPFDGCPPDGKYPGEDSPVVWGVCGHAFHLQ
CITKWLSAQTEQRCPFCRRNWEFKAAATAEGGPGANQQAA
>Chlorella_variabilis_CVAR007459_Apc11
MTFAVKIKKWHAVASWTWNAGDDVCGICRMPFDGCPPDGKYPGDDSPVVWGICTHAFHLQ
CINRWLQSQAEQKCPFCRRQWEFKQAAIGGEDSDA
>Ostreococcus_lucimarinus_OLUC004818_Apc11
LNVKTWHGVGAWTWGAGDVGDVCGICRIAFDGCPPDAKFPGDDSPVVWGKCGHAFHLQCI
TKWLSGANAEAPRCPICRGAWEFKE
>Bathycoccus_prasinos_BPRA006173_Apc11
MEEEETTAPIKTTTKEDSSSSSFSKLKNFEGEEEEEEEEEEEKKKKKKKEIPLKLKFKTW
QGVATWTWNDASDVCGICHSPYDGCAPDCKYPGDDSPVVWGVCSHAFHLRCITKWLDGRN
SEQKCPICRGDWEFKQA
>Micromonas_species_MSPE002130_APC11_Apc11
KLNEQQAVGVWTWNAGDKDDVCGICRVAFDSCPPDAKFPGDDSPVVWGQCGHAFHLQCIT
RWLNSQAEQRCPICRGAWEFKQLTTSEEPPPLRDQGR
>Cyanidioschyzon_merolae_CMER004191_Apc11
MRCRITRARLVAAWTWNANDDLCGICRLPFDGTCNACKTPGDDCPLALGECRHAFHLHCI
LKWLSSETSRNHCPLCRQEWQFQQR
>Cyanophora_paradoxa_CPAR027107_Apc11
QKTLTILAKDRNYKVEDFKAAGAIAKTRLDQQREPCSCKVAASDAHPCVRRVLFLNLSAA
VGAREPRLGARRAPALRSMKVKIVWHAVASWTWNVDDEACGICRNAYDGCCPDCKTPGDD
CPLWGECRHAFHLHCILKWVNSQQEGKQHCPMCRRDWKFRSSD
>Guillardia_theta_GTHE004979_GUITHDRAFT_77645_Apc11
MRVQVEGWHAVGTWTWNAEDDACGICRLAFDGCCPDCRIPGDDCPIVWGECSHPFHMHCI
VKWIGVQGNNVQRCPMCRREWQFKSS
