# Supplementary material for: Evolutionary dynamics of the kinetochore network in eukaryotes as revealed by comparative genomics
Source: EMBO Rep. 2017 Jun 22;18(9):1559–71. doi: 10.15252/embr.201744102 (PMC5579357; doi:10.15252/embr.201744102)
Supplement: Supplementary file 3 — Dataset EV1 [file EMBR-18-1559-s003.zip › kinetochore_orthologs_FASTAs/Apc12.fa]

>Homo_sapiens_HSAP024058_CDC26_Apc12
MLRRKPTRLELKLDDIEEFENIRKDLETRKKQKEDVEVVGGSDGEGAIGLSSDPKSREQM
INDRIGYKPQPKPNNRSSQFGSLEF
>Mus_musculus_MMUS018552_Cdc26_Apc12
MLRRKPTRLELKLDDIEEFESIRKDLEARKKQKEDVEGVGTSDGEGAAGLSSDPKSREQM
INDRIGYKPQLKSNNRTSQFGNFEF
>Takifugu_rubripes_TRUB010293_LOC101078078_Apc12
MLRRKPTRLELKIDDTAEFESVKKELEARKRQREESESGGGVSGASVISVDMIGGGASAS
TSTSTAASRAELINERIGYKPHPEPATLPTLFGSLQFS
>Danio_rerio_DRER019655_cdc26_Apc12
MLRRKPTRLELKLDDTEEFESVKKELESRKKQRDEVDVVGVATSSEMSGAAGGTADGKTR
EQMIHERIGYKPHPKPNTLPSLFGNLQF
>Branchiostoma_floridae_BFLO007951_Apc12
MIKRKPTRIELKLDDLDEFEAVKKEVEERRKQRNAELLGLGAQGEGAAETNGDASPPSGK
TKADKINERIGYDPTPVPDATARVGTLPSPPPPPAAGQPPPR
>Branchiostoma_floridae_BFLO001997_Apc12
MIKRKPTRIELKLDDLDEFEAVKKEVEERRKQRNAELLGLGAQGEGAAETNGDASPPSGK
TKADKINERIGYDPTPVPDATARVGTLPSPPPPPPAAGQPPPR
>Saccoglossus_kowalevskii_SKOW016431_Apc12
MIKRGPTRIEMNLEDLKEFDAVKKEIEKKKKEKEPVGADSVSDSKTRQKEIQERIGYDPK
TVPSTSSRIGELRGGV
>Drosophila_melanogaster_DMEL027258_CG17343-PA_Apc12
MRRRELQTIQLKLSDLKEYEQAKMERLRNRQQLLTPRTPTPPSDSEVLPATSSSVPAVLL
ASGKNLDDDADKSEPTTKPSTSST
>Caenorhabditis_elegans_CELE000789_cdc-26_Apc12
MSMLRRPLTQLELCEDDIQWLTDQLNKRVLPAVIVPKCEMMDIDEMEPMDQSEPPRGITR
RNLRSADRKNRDVPGPSTGECTRTSIAPTLTSARTPVAAPTLTLSTPVNPVSSAEMLRVM
PPRVGRRPRASRSGDNDSPLLFNAYDTPQQGINDESPTPSDSPESPNAHLYGATPGNPTS
TSGGPSSNTRSHRH
>Brugia_malayi_BMAL017874_Apc12
MSSEHNGAKRTLLPIHTNPSHKNQLPEGSRPLHWLMESRPMLRRQPTEIVLKLEEVDEMI
MEIKKQAASEGEEVEKALSQTAVRSRIGAPSPRIRMAQATDAATSGSDSTLP
>Schistosoma_mansoni_SMAN000214_Apc12
MQRRPLTRIELGLQDLMEFKSFIDTQSNGDCEKGSKSTKDSFEKVQLREAERRRKNARHR
IGLPPDY
>Saccharomyces_cerevisiae_SCER001799_CDC26_Apc12
MIRRAPTTLQLSHDDVTSLIDDLNEQKLKQQLNIEKTKYFQGKNGGSLHSNTDFQDTSQN
IEDNNNDNDNDIDEDDDMSSYNDKAASVAHTRVLNSLHLSTDSNTAHETSNANDNHNPFY
IREE
>Candida_glabrata_CGLA000293_CAGL0J02618g_Apc12
MIRREATTLTLSQTDINDLVDELEERKLQRIINKQRDRVLRTSTKLESGSEDTRLASRDN
NDDGIALQYNNGDESLEDAVPIDSFINASPLDNKTMHRTVNFDQGLNVSLGSFAQNTTSN
SNWQGNSQSGTSETEAGSTQSNPFYRG
>Kluyveromyces_lactis_KLAC000217_KLLA0F27753g_Apc12
MLRRDPTVLSLTSDDISELQEHLEEYKLQREIQTQHQDLLKSSAKMSRLAEIEGISNPSA
TRNDILSHSLHKMTPPQRYKQSASSDPRFIEQNSTQSTQDPPNPFYTYNHNDN
>Debaryomyces_hansenii_DHAN003190_Apc12
MLRRPATTIKLTPEDVLEYDDSLLDQQNSQHHFQQSHDQNHNDFILQEQMNTNIHNNSSN
EIATKEQSKDDRIGATRNN
>Neurospora_crassa_NCRA002047_Apc12
MLRRPLTVLNITAEDIASYEDRALERQKAREMAARTQARQDAMRRGHGHSQPLQQQQQPQ
QQPSAGARIFGREHPGVGNVGASGGGLGFGTGGGGGGARISEQYMGIGNDETESEEEEDA
GDESYYAQRHAQRQARMMEQQREAAQRQAAQRLAQQQQQQQQQQQSQVQVEERTATTAQT
SNNTTAGRRGDTTGTRAPPATAAGGRQPRGHHSRTAAVTPTGPTTTATAVETPSAMPGGG
RGRRGLRGGTTTTPGPTRAGQQQTPAATGPQHDGAQEEEAGDETEAEEEEETQRLDQRGG
GGYGGYAGEMDLDINTHIPFISSSADDNNNNNMEGMEMLLPPGYHLHGGYGLQVESHEIQ
FHTPPVAAQSGNQVIATPPPPPPLAVNQLHQQQRAPHPQASSQSHQHSHQTTHHNQQQQQ
PQQPQPPHQNTHTHTNTNTNTNTTRRHRLSQSQNIPPPTIPPTPVPRTTTTTTTTTTTTT
PAQRVAAQQAHQRAAAQQASALRAQRRRMAMEADEQEGLYARLTRGHPSLSVPSTTTTAV
PAAGGSSGVVTTPEGQVGNADGGGGGGGRTAAAQGRRRG
>Schizosaccharomyces_pombe_SPOM001324_hcn1_Apc12
MLRRNPTAIQITAEDVLAYDEEKLRQTLDSESTTEEALQKNEESTRLSPEKKKIIRERRI
GITQIFDSSMHPSQGGAAQS
>Mucor_circinelloides_MCIR003580_Apc12
MLRRQPTSVTLTAEDVELFKQLLSDLQEKKNQKSLKEKQDEIAVEDGDPDDIFMGRSLLL
NERKRRREVEARLGLTSEEQQQQTGEANSSKPLFKRVHL
>Mortierella_elongata_MELO009953_Apc12
MLRRDPTRIELRAEDLLDFDRAREEYLDATGANNTSKNKHKATTAVPPPTPANQTTTTAG
RKPDPFELAERERKGKDSTMETAHVSLTVLGQTLKRPSNSSHFALCSHPPRP
>Batrachochytrium_dendrobatidis_BDEN006921_Apc12
MGKNLLNTISVAARFAFQKAENHSAERDVAVNKGQDLARQTKICNMLRRLPTSITLTQAD
ITELDQLREKQANEKGSCQSERNQDKSAPSVLDRTVALNSANAEKQHKTRDRIGLVHP
>Dictyostelium_discoideum_DDIS001191_cdc26_Apc12
MINRKPTRIELNMEDIEEYEQLKKEQTNSYKQQQQQQQPTTISTPKQYPLLNTTQPPKKT
TAQIIGYDQ
>Polysphondylium_pallidum_PPAL011850_Apc12
MISRKATRIELNIEDIEEYEQLKREQTQEYNQMLRMNAQTTPKEGMNIEKKLPLVNTSNP
SNTNTKSPSTAQRIGFD
>Nannochloropsis_gaditana_NGAD003552_Apc12
GTSLSFFGIIGGRGMLRRPPTRIELKPEDVEELEAIQERRRVERQHQLLHKAGTAGASAP
LSNMADNNGGEPPGVRDVKTERPRTPTVAERIGLRK
>Phaeodactylum_tricornutum_PTRI009238_PHATRDRAFT_43525_Apc12
MTKQIDVHRYRMKKREKQLANNGNCFDLRELATLLLWKQWRRNVTAVTFLDFPLHLIALQ
KKVEFPGLFVSFNSPALSSPRSRANMSLRRPPTRIELKSEDISEYEELKNERLMEQADTK
SNLGNMLAQKSAPQVLKKKAAERIGMNKRR
>Thalassiosira_pseudonana_TPSE000501_THAPSDRAFT_11305_Apc12
MSLVDDAVAIIVMCGRYELRDEKVDGITQIYLPLCPLFLAPLRPPVVRRDDERRPKELTM
ALRRPPTRIELKADDVEDYDKPIRTVWRWVKRAQVSDLSVEDDEVAVETRLFTQWLFSSE
G
>Phytophthora_infestans_PINF000596_PITG_00883_Apc12
MLRRHPTRVEERADVAAEYEAYLIEKESQTKLQSTTSPQERTFVVGAATETMATRQETRR
QEVRARIGLDNRQ
>Hyaloperonospora_parasitica_HPAR004178_Apc12
MLRRHPTRVEERADVAAEYESYLQEKERKAKSSNSGRQQPPVLTFPPSPPSGAANDSMAA
RQVARRQDVRTRIGLNRST
>Albugo_laibachii_ALAI002435_AlNc14C62G4495_Apc12
MLRLVFLLVKMLRREPTRVDTYADAMEEYKAYLEEKGRTNNGASRSQPRKDFTLTDQDRL
YQETRSRIGLISKQ
>Albugo_laibachii_ALAI005107_AlNc14C62G4495_Apc12
MLLLRSVSEMLRLVFLLVKMLRREPTRVDTYADAMEEYKAYLEEKGRTNNGASRSQPRKD
FTLTDQDRLYQETRSRIGLISKQ
>Albugo_laibachii_ALAI004839_AlNc14C62G4495_Apc12
MRDLCMLLLRSVSEMLRLVFLLVKMLRREPTRVDTYADAMEEYKAYLEEKGRTNNGASRS
QPRKDFTLTDQDRLYQETRSRIGLISKQ
>Albugo_laibachii_ALAI003220_AlNc14C62G4495_Apc12
MSIPELYLMRDLCMLLLRSVSEMLRLVFLLVKMLRREPTRVDTYADAMEEYKAYLEEKGR
TNNGASRSQPRKDFTLTDQDRLYQETRSRIGLISKQ
>Aurantiochytrium_limacinum_ALIM005633_Apc12
MLRRKPTRIELKQEDIAEFDHIKELQKMEAARAAQQDASEGEGGSKPANPPRTGRKTLRS
GLSTEQRIRGTQP
>Paramecium_tetraurelia_PTET011167_Apc12
MIIRKPTTITLKPEDDYQEYEDFKRRQEDQKKSQMQQKKEMFPWSQQQQAQIINQAPKNT
RRSIQVAQEPTIEFEPDSYFEINNQIPVNQLFRMINPSPDAMQQEPQ
>Paramecium_tetraurelia_PTET024373_Apc12
MIIRKPTTITLKPEDDYQEYEDFKKRQDEQKKSQMQQKKEMFTWSQQQQAQAIYQAPKNT
RRSIQVAQEPTIEFEPDSYFDINNQIPVNQLFRMINPSPDAMQQEPQ
>Tetrahymena_thermophila_TTHE006576_Apc12
MIIRKPTKIELKPEDDFEEYEMYKQEQHEQLSKYNKNQDNCIGQFGSDFGIGIHTSNRYN
QQLSLGGTNDRSFIGGSYQSTFQGGFNHNSSISESSINNFSSNNQASFDRSQTGSNSTEG
GQYNQLFSALIGGQSLIRPTHTVGNSQQNPNPQTSLNNSN
>Bigelowiella_natans_BNAT005343_Apc12
MLKRLPTRIELGPEDVMELSDVKKKSESKTRNRFQRGELDDKKMSRDSSPIIKIDDRSTG
DRLGIDEQQLRFDE
>Amborella_trichopoda_ATRI010313_Apc12
MLRRKPTRIEVKEEDREELEQLRNQKQQQQQQQQQQQQQTATSTLLHHLNPTKDPSSKPQ
RIGLNP
>Physcomitrella_patens_PPAT018580_Apc12
MLRRKPTRLELKPEDKEEYDEAKRRAAAAARASSTAGPAASALLDHHPRAPVNQRIGLYK
>Cyanidioschyzon_merolae_CMER002090_Apc12
MLARQPTRLRLEPLDLETLDRVIQRRHEERAIPERATRDLAPAEQDRTLASGRASVSAGP
PGVGGKLLPRGAGLTTRQRIGLE
