# Supplementary material for: Evolutionary dynamics of the kinetochore network in eukaryotes as revealed by comparative genomics
Source: EMBO Rep. 2017 Jun 22;18(9):1559–71. doi: 10.15252/embr.201744102 (PMC5579357; doi:10.15252/embr.201744102)
Supplement: Supplementary file 3 — Dataset EV1 [file EMBR-18-1559-s003.zip › kinetochore_orthologs_FASTAs/Apc13.fa]

>Homo_sapiens_HSAP014713_ANAPC13_Apc13
MDSEVQRDGRILDLIDDAWREDKLPYEDVAIPLNELPEPEQDNGGTTESVKEQEMKWTDL
ALQYLHENVPPIGN
>Mus_musculus_MMUS007448_Anapc13_Apc13
MDSEVQRDGRILDLIDDAWREDKLPYEDVAIPLSELPEPEQDNGGTTESVKEQEMKWTDL
ALQGLHENVPPAGN
>Xenopus_tropicalis_XTRO025886_anapc13.1_Apc13
MDSEVLRDGRILDLIDDAWREDKLPYEDVTIPLNELPEPEQDNGGATESVKEQEMKWADL
ALQYLHENISSSGS
>Xenopus_tropicalis_XTRO018545_LOC100494390_Apc13
MPTYPMRDRRILDLIDDAWREDELLYEDVTIPLNELPGPEQDNGWATESVKEEEIKWADL
ALQYLHENIPSSGS
>Takifugu_rubripes_TRUB008889_LOC101074048_Apc13
MDSEIQRDGRVLDLTDDAWREDRLPYEDVTIPLNELPEAEQDNGGSTESVKEQEMKWTDL
ALQSLHENTPSSGN
>Danio_rerio_DRER019231_anapc13_Apc13
MDSEVQRDGRVLDLTDDAWREDRLPYEDVTIPLSELPEAEQDNGGSTESVKEQEMKWSDL
ALQSLHENTPNVGT
>Ciona_intestinalis_CINT013141_LOC100179885_Apc13
MDSEVKVDGRLIDVIDEDWINDELPVEDIEVPLDELPELEQDNGNSHETIKELEKKWNDD
NLQSLLSNNGNRQS
>Branchiostoma_floridae_BFLO024558_Apc13
MDSEVPRDGRLLDIVDQDWRDDQLPMDDIDVPQMELPDPEQEQDNGGPTESLKEQEQKWT
DLALQLLHENPSTNNTENPSR
>Branchiostoma_floridae_BFLO027536_Apc13
MDSEVPRDGRLLDIVDQDWRDDQLPMDDIDVPQMELPDPEQEQDNGGPTESLKEQEQKWT
DLALQLLHENPSTNNTENPSR
>Saccoglossus_kowalevskii_SKOW013377_Apc13
MDSEVQRDGRLMDLIDDKWRQDKLPHDDIAVPQQELPEIDQDNENTTESVREQEEKWSDL
ALQNLNETHPSGQNQSN
>Saccoglossus_kowalevskii_SKOW031576_Apc13
MDSEVQRDGRLMDLIDDKWRQDKLPHDDIAVPQQELPEIDQDNENTTESVREQEEKWSDL
ALQNLNETHPSGQNQSN
>Drosophila_melanogaster_DMEL001961_CG33981-PC_Apc13
MDSQAPIDDLLLDIVDNAWRMEVLPFDQILVPREKLPDPEADGGDSHLTVSEQEQKWTDL
ALGSLAPDAALIDQLNITSIXPRTVSPRASATASPTNLLAPQAQLLTPRQHD
>Anopheles_gambiae_AGAM005436_Apc13
MDSEPPLGGRLVDLVDNEWIADELPYDHIQVPCDKLPDPEADNGDSHLTLKEQEQKWTDL
ALTSLAPDLSVSEQTKRSYKNTELHKFWMPDSTSIECYDCSVKFTTFRRKHHCRLCGQIF
CTKCCNQVVTGKIINCSEDLRVCNYCSKVVFTYLKSSNISADLKPDLKALQEDLAQKLST
LQPPGSGVPESSGATAASSGRNRRKISVGYQEERFAASAGSGISSADRKSILQQSNSLKT
LYDEMCRSLPLYNRGHELIDFLFSRQKSSNNMQAIAILNAMIDAGFLIAIYETKIESTGE
GAYHLELNFKSSSVLMRSGNEDQSSVDSEDGAGSGIGGSTTLSSIILKDSAMDSSYLIST
GAKALLKAFCEHEELLVNQLLRAQNLDPSWSKTLIPIVARVANTMRLDEAYGTDAMDIRN
YVYFKKVPGGDRSESQILGGVVFSKNVAHKEMSQKVDKPKILLLQCAIAYQRVEGKFVSF
DTLMLQERDYLRNKVSKIISLGPNIVLVHKNVAGIAQDMLRNKGITLVLDVKLCVLERIA
RFLDCDIISCIDSNVGQPKLGICDRFRIQTFYDDQGSSKTLMCLEKQHSPRGCCVLLRGA
KRSELAKIKKIASLLLLARHNWRFELSYLCDVYAMPPTPRASIFDSKESSPSDPPPLLTR
KSVEEPSSVLKENQTPATAKMAQIEPTTVGKTIRKTTGSATNRENVGDWTDPLRSGALGP
SEDGAGPDDDEDDTSFELAAETPHDNRFRSALSSTILSISPFVAFPLPYLETDSGRKCAL
RCYFPDELYYSKQWSNGGTLGLAGEKFSAAMAENAGGAGGNASTDEEEKQLLPVHPFVTH
KITTSVESKEMQTILASFRANGGRYPKVSMMKKTSTRKRRLTTIAQRSLEEFVYRDALDI
ENHQRLPVLFCSFNYNENVPSTFCAQPSYLDMQFYGQNDIMLGLFLEHYCFRSSYICKSC
NLPMMDHVRRYVHSGGCIQVKLVEDVTKMDTGTILISSRCTICNEYSKPAPMSQDTWCYS
FAKFLELRFHGHAYKKRNCEGIMDQSDGGEEAGGGMVCRHSLHRDFEQNFSYKGIVASFR
YTAIDVWEIVLPAMSISLVIPATGVSQRTITDQRTEEMKTLAIMGYDVFVKILEKLAELS
VDTDTFAKLKKKANQDQVAFKQRIEKVQKLLTEDVLSVELIDDAIVTLKHSLAEAIEEWE
PKLHDIINQTKSAQASKPSAVVDAGSGNAGTVIDSGTIATEELDLSRSTDNPETFESSKD
PIETEPIESSSAGTGGKLEQDAMSVDAEDDKIVSNASEEKQPARESLNEKKTVKTILSQL
LSTNDYSHILSSPLPPHEHHGLKAGLFPIVVNEQDLGSCIAYSLMSQEYRKMLDSMLSGG
TGGVITIGASENSPNMKRKSTSVSSTTDAEDSPAAAGKNEQDKKHKNASHSEIHFQDANC
NFVCRIYFAKEFDLLRCQILKRPAATGTTHRGSGTVGNTAGTVAGSNGGNGPGGDANETS
QEVMETVRKMFARSLSKSVRWEARGGKSGSKFSKTVDDRFVLKEMSRTDLTIFENFAPNY
FEYLQRCMKQKHITLLAKIFGVFKITIKRKDNTTVESAVLVMENLFCGKDIKEKYDLKGS
DRNRLVDPNRQTGTERVLMDENFIQMSWTNPLYILSHSKTVLKEAITRDACFLERNEVMD
YSLLVGLESSEKNLVIGIIDYIRTYTLDKKFESMIKQSGLMGGHGKLPTVVSPKMYKSRF
IVAMERYFLCVPDRWEGLSKK
>Brugia_malayi_BMAL005443_Apc13
MSRVPFLASLDYNLNKRDKDWISHQLPKESIEIPREHLPDPETENLPSSVSFRQESTAEL
EKRWTDTGIDRIFLNRPRPSRI
>Schistosoma_mansoni_SMAN006071_Apc13
MSDGEYLPDGSLIDLAGLDWRDDILPFELILVKPNSLPDPEPQHLGTQRCPEISNSDIFD
NIRWNELDLDSLLSHLNLPLSAVNCASMTTTWSKLISRAEKLLGGPSPYINLGNILSSEA
GSLASRARRLAGNVNHPFFSTVRSCLRGRYVNNLFSISSAISDRFSKSVTSERPSGGLII
LLVGQSYASPTNSTKLCSQHRSISEIFETVHTAVAIHKSLVNINDLNQNTDDNETWLKNM
EICNKLATLSGDVLLASVSTSLAKLHHANVVSVVSEAIGNLMEAEFHELAINLDASNTNN
YNHYVESSIDINSNVTSNDIYELSKEKWLSFVKLSRGALLGSCCEAALILTEKHISNLPI
IPTNKIYPDWNNFFSIAKRFGSTWACLIRLTEEREHIQRTWSTNQTTDANCSIKKEMQYM
KNNMYGHQTVIPYYSEYGLNEPTFADALLLSLSSSKTHYKLVDVIDEVLSEYNRIGRELA
QKLREYFDQMVFNAEQFNIVSDNNNSIHIKETNNCSPGIQLLGEMVVSSVFTSNKADVRY
KLSAVMKSWDSSKDNQEVAVVYFRTGYTPDAFPDDETWNVKYQLEQSLAIKCPCIQYMLA
NTKIVQAALSKPKYLSRFFKPDSSSYLNILSTFAHQYTLDEEMGISDSAEIQYAINDCLL
RPDNYVLKPQREGGGNNYFGEELVQKLKSIMDHSERKLYVLMERIQPYIFQNSILNSTSA
SEELKVKKMVTELGIFGAILACKDEIFLNEFSGHLLRSKPLESNEGGIVAGYGCLDSPFL
V
>Trichoplax_adhaerens_TADH003619_TRIADDRAFT_29505_Apc13
MDSQYAINGRLVEIIDDEWKKDSLPVEHVPIPLNQLPNDEGENEFLNTCSLSTGTDEEKK
WTDSNVLLEKLR
>Mnemiopsis_leidyi_MLEI012729_Apc13
MATAPFRRERLIDLIDKDWREDTLPSNDIPVPEDALPNQNDTDVTAVESIQDQEFKWTDT
GLGDVR
>Monosiga_brevicollis_MBRE007258_MONBRDRAFT_23516_Apc13
MASDGHLCYLNRDVRFLSKVDADWARDLLPPQRLPIPPELEVPVLPQEGQGPRAPPLTLD
CVCHVLRLGADKEDENEEDKWHDNGIDRLVNFEDTASAVSS
>Salpingoeca_rosetta_SROS001016_Apc13
MFLVNEDCKKHEQQFGKGKFAFFAKTNLPLPNRRNRRGGGSWNEMADDRLAWFRKKRRLV
DLVDKAWEKDTLPYARVDVPKELEEQPNETYARFLRDTPDEAPPNPDQWNEPGVHGHLPE
MTKAAEQSQSQSADPR
>Capsaspora_owczarzaki_COWC008125_Apc13
MQDSRFSSVHRPRRIVGVADAAWRNDKLPVEPIRVPPQHEVHADDMPETSLEVLRERERQ
WHDLALPTFEASLLSRQLRR
>Saccharomyces_cerevisiae_SCER001143_SWM1_Apc13
MSSSSYRDSYFQYRHLPAPHHILYAEWNQDILALPDEVANITMAMKDNTRTDAEEGRAPQ
DGERNSNVRESAQGKALMTSEQNSNRYWNSFHDEDDWNLFNGMELESNGVVTFAGQAFDH
SLNGGTNSRNDGANEPRKETITGSIFDRRITQLAYARNNGWHELALPQSR
>Candida_glabrata_CGLA005006_CAGL0M08778g_Apc13
MTYNNSHFNYHHLNRSHYVLYSEWNKDEFPNPTRTALGSRLEGPSKDSANPNDLKIDDEY
WDNYLEEEDYQLFKNAKLESNGVVTFTIANLSLPLPSQNTALEVHNEESSTLTGSIFVRD
GRVIAKAKHRQLTGGL
>Kluyveromyces_lactis_KLAC001701_KLLA0E16853g_Apc13
MSYLDSGIKTYHYARAQHMTWNWNDPANEDGSRFSLPDQESVRQDAHAGLQVNVGEPNSY
WDCYVDEDQWQVFQDLLMDCNGNLTRNDEAEGNIFRHVIKPRDLELPLPV
>Debaryomyces_hansenii_DHAN005748_Apc13
MGTRDSTFSYVHLDDPNQVIYMEKWEDDPIPFNDIDTQSLIEATTTLFPQYLLEEEEDSG
LPISSSTFGTKVYKNRKLLKDKAWSDLAIFDKFMDESSSLHKQKDKTILKSVYTKSSNNA
YESVDDPEEFTIAEFLSNGYNPSDTMDILSPPDMVNDSIMGNNAGDISINSTSDLLVPGN
NTFSMNIRTNSGNNSNHQNAVMQTPRIGRSRQPSTDKIFQTPVTRIMR
>Neurospora_crassa_NCRA008654_Apc13
MSHHQSAWTANRFGSRPGHPTDPHRHHWNAIQDSLHPIYPRPRSNVQLDYLNEIMPTPRL
KDHVDTFFGPVSDGGSMNKDAHFTPLHLHASHHADLFDDFTRDRLPASEDIYVPPHLQPL
NPEDEDDVVPDQHAAFGIQKATQKTREPAWRDLGLEELMQQGPGAPGAGLGLGNGGVGGG
STAGVAGGGGPGAGNGGRSRVARKKMRAGGHGGLPR
>Schizosaccharomyces_pombe_SPOM003476_apc13_Apc13
MDSNYNYVHMNKPGVVLFASDWLKDRLPVDDVEVRVEHLPPVTEDEMTIQHSSANLILMK
NKQLRHEPAWKDLELEDLVNAFAFIQGSSNAEGKNTIEDNFETDPFKSVKEAPMAPFLEA
NRRHQGEHASMRYFR
>Mucor_circinelloides_MCIR003342_Apc13
MDSVIDHVHWSKSSLTVFADEWIGDPTPQEFIAIPEAEEFNFDVNLEIQLNQKDNKKRQK
AEWKPNPMEV
>Phycomyces_blakesleeanus_PBLA002179_Apc13
MDSIFNYLHWDTPKLPLVVDTWTYEKLPTYHIPVPTKFVPKADVQRDLKKDNMPIHKSTK
RFVTVVTYPTIRNKSKNNTMHIMISINWRATIPFVRPERITHNRSFGFDGESAGSVDSVG
QTETFMAK
>Mortierella_verticillata_MVER002137_Apc13
MSDSHYCHVHWRVTELINVDTEWESEELPDDEIIVPLNLQPLTEEGDEQASFEQHMLEME
DKWLDHDLPVVKNDPKKPSIDTKQ
>Spizellomyces_punctatus_SPUN003573_Apc13
MSDGHYQVHVHGNVAILELSREDFSWATEVLPDDDLEIPPEHIPSIDEFETVPNETEKWT
DVDFEEFKKEIVRAGPP
>Dictyostelium_discoideum_DDIS001966_Apc13
MSSDSSFALYIHRERRLIDIVDNNWEQETLPQELIRHPTINENITLNEEFEELQRQQCKK
EKAWNELALNSFN
>Polysphondylium_pallidum_PPAL000910_Apc13
MRRKTIATYTVISILLCFSCLFIVSSSLELRIREYLILVRLFDNTNGHHWIRKDGWEDLV
AVFHRAPNILNLLPEDTVPLSLADDEYDRLDENPFAFVDMLYTINDFWLPELYGVKFSNY
TINSIYLMFKSELQNNNLTGDYPNYLYYVNNLLKLDLSNNSLSGKMETEALTYNNMASVN
ISRNHIRGPVPRLQNTAKTIDLSYNNFDGYLPKLVNTPNLTELNLSHNNITGTIPKFLFR
QRLLESVDLSYNRFIGYIPSLTDSVIHTLIVRNNYLMDNITGSTILRSRTLKYFDGDNNY
FTGSLSPRLFSFTLFTYISLRNNGIDGIIPSVVACMGDHIEFHTDINESLPCVPRIDEIS
TVSTKGGEITISGFDFGYQFNSYDIDIKLQNNVTSSFKRFLISNRRIAVNVPPGHGRHNL
TLTFRNATIIKEYSYKFPYIIEISSVTPKEGGRITMIGDNFDRELAKQVLPQVEIGGARC
IDVEVVSDKEVHCSLGPSNIKTPAAINITVGDLSAISKVQFFYSPIDGDLECSLPCNKHG
SINITSKTIDLSNTTNVRLGDYFEPCVNLTVKNIDGIVYVNCIAPYGNGLKHPVYVTTNS
ITYHNDCLSFNPPKIERIAGADYFKGGIVKIYGKYLESEVDQVNITIGDQNFASGFIQIQ
IDSTELSLQSESLYNPGSHSVRNDSRPPGGLKVLGGQRNQTRKEFYLHKQPDAAPVVEVS
QVAGLRWWTSYFYDVKLFGRVTQRAVLDNTITPVQAGIRTPKNDRFLFHFDYTLDSYDQK
LLLAARLFHRPQPQATSVRGDMRCACDSGHRCTADLSDASGGTSQQAEYATEQDDHVEGC
LYAGDDIGISAVLPELPREHHRRTDNRQSWQSYMSAELDTPAAQSEMSDSNYMSYIHSNL
NKTLIDVVDVQWSQDSLPPNEYIKPLSIETLSDAFNEMMNSNTSVQNHKEEKWNDLGLND
LS
>Acanthamoeba_castellanii_ACAS006622_Apc13
MRVHHAKAALLLDLVDEAWAKDTLPDDLLMLPLEMQVDPETDEQKVPQEDEVWADLGLGE
FTES
>Naegleria_gruberi_NGRU006487_Apc13
MDSNYHNVCHRGCMIDIIDREWMMDVLPNDDITIILPNDNSSKNPIQNTLSQLTNNHPSL
ATHPLFVEDGVAIADMKDNSILGDNHLQGIDRPPSEFVHHVNEWNDLNLFSLLERQDETD
>Phaeodactylum_tricornutum_PTRI009110_PHATRDRAFT_33005_Apc13
MPQHSDSSFSAVTRHRTPYSTAGRPPSIDIVDDEWATDKLPDDDVDVSRHEAAVAPLMEE
GELDADAIVVSPSGNSSAAAKNAAERRRRAEGWNDLGLDELDGGNVAAALTVAPANRSAP
TNGSNAR
>Thalassiosira_pseudonana_TPSE006783_THAPSDRAFT_5668_Apc13
MSDSSSMAINKLRRPYPGTSRPSNLDIVDDAWAADNISDDEVEVEQSEAAIAPLLEDEGE
LDDAVVTTANSGSAASGALERRKKEEGRWNDLGLDLFDDGGSAGAQGGVGVGQR
>Phytophthora_infestans_PINF005966_PITG_05864_Apc13
MALGSSSGVKSSSSCTNWSLEILRAVTQSDSKLPSLFPRKHFLDIVDDDWITDTLSDDEI
EVPPALDVDPNGSESPTGEPPMWTAGEKVDRWNDLGLDQWAKDSA
>Hyaloperonospora_parasitica_HPAR000633_Apc13
MDSKLPTVFLLKKHYLDIVDDDWIMDALSDDGSVSALTDGYIVGVYVFVSLLAGVVDIDV
PPPSLELDQENGSESPLGVPLRTMKHRDVAFLSFPFVMFLSLLCLAQVIL
>Albugo_laibachii_ALAI003699_AlNc14C38G3317_Apc13
MMNRTLPLGLQKGYHLEVIDNAWIADTLSDDEIVPLQVEETFKKESEDEADRSVDKRKRR
AWSDLALDELARQASLSV
>Symbiodinium_minutum_SMIN019576_Apc13
MYPYDYCQHAVENGPQRYFLDATSLQPSTMSQVHVSDSVFCHRHRWKVGLLHLVDEKWKT
EALPDDDLVLPEGHQINLDESDDKTPEDARAEERWCELPLTHFLEEEAEARDEFTSGFRE
>Paramecium_tetraurelia_PTET036627_Apc13
MNSSQRRDGVFSFNMLNPQLSYKVDTKWRKDVLKDVNIYVSDKKDNVNLDLPESLPKLEK
EREWSDYGIQELLGKFIDGNKKQ
>Oxytricha_trifallax_OTRI020557_Apc13
MNNTQKRDIQYNFISALQRPILSQIIDDDWRREKFTDLDIILSTKTVQAKLNMDSGDEEA
QQRVPITEVREWNDLGFNELIASHTESSTQQHAAHMGFR
>Bigelowiella_natans_BNAT020712_Apc13
MGFPWIFMDSHGLSWIFIDFSPSVEVACNPLICVGVLKEQFSSPPPDIEIPAKHKLPADD
VDDANEAEAKAKAENSWMELGLQIFTEDASSSQ
>Emiliania_huxleyi_EHUX013012_Apc13
MLSDSDHQFLFHLLPLAGGSFARLAMRSDDGVFIAYLHRRAQLVDIVDDEWAQDVLGQDD
FDLPASELDSDNDERKSDEKWVELCLDEFQVMRAVPRRWDL
>Arabidopsis_thaliana_ATHA000504_BNS_Apc13
MAEVSLGMLIDIVDEEWMRDTLPDDDLPLPPVLAVKTDDTEETNQETQQADAETWRDLAL
DTQ
>Aquilegia_coerulea_ACOE004349_Apc13
MSSKQGGKAMPLKQSKASQKDYDEVRVGGEVSMSEQFKRNIPELSMGVLIDIVDEEWMKD
TLPADDLPIPPVMVPRTDETEDTNQEPQPVNEDVWRDLAFGTQ
>Physcomitrella_patens_PPAT033104_Apc13
MDKLPNDDVPFPAGVTPPADEIDEANQEQLLANQDKWTDLGLRTIQ
>Chlamydomonas_reinhardtii_CREI028716_Apc13
MAALIGSPQLIDIVDEAWARDTLPHDNIQLPEGSMMPEDADDVVGQDSKRDVKRKEKWTE
LAIQPS
>Volvox_carteri_VCAR006217_Apc13
MSLLTGNPHLIDIVDDDWARDTLPNDSIPLPEGAVVLDDSDETTGDSKQEIKRKQKWTEL
AIQPH
>Coccomyxa_subellipsoidea_CSUB005777_Apc13
MQDTLADDDIPLPEGMQPPNEEAEDLQEDNPQRGNEPEKWLDLGLQSVH
>Chlorella_variabilis_CVAR008676_Apc13
MAATIDFSLIREPHLLDLIDEEWAAERLPDDDIPLPATVQLLPDVEEEQKAKEPEKWHEL
GLQSVG
>Ostreococcus_lucimarinus_OLUC004728_Apc13
MEDGAVRADWRAIDVVDDAWANDALPDDAVRLNAEMAAPVDDAEEGNEDGGTGGNEDETW
KDLGLNDVR
>Micromonas_species_MSPE002210_MICPUN_109197_Apc13
MSGSDATVTVAGPLLDIVDDEWRADTLPFDEIPLPPGVAPPTDDVDDNQENIGKPQPEKW
NELALASLANA
>Cyanophora_paradoxa_CPAR024266_Apc13
MADRDSVFCHVHRTRPLLDIAEDDWLTDKLPDEIELPPGHTIPMDDMDDLDRNPRAAENK
WPDLGLQDLERT
>Guillardia_theta_GTHE001531_GUITHDRAFT_156294_Apc13
MDSVYGAAHRNAALMDIIDAAWAADQLSDDDVDLPNLDTNDESDDLNDQEQDDDKWNEMG
LPEFQNDVI
