# Supplementary material for: Evolutionary dynamics of the kinetochore network in eukaryotes as revealed by comparative genomics
Source: EMBO Rep. 2017 Jun 22;18(9):1559–71. doi: 10.15252/embr.201744102 (PMC5579357; doi:10.15252/embr.201744102)
Supplement: Supplementary file 3 — Dataset EV1 [file EMBR-18-1559-s003.zip › kinetochore_orthologs_FASTAs/Apc15.fa]

>Homo_sapiens_HSAP078132_ANAPC15_Apc15
MSTLFPSLFPRVTETLWFNLDRPCVEETELQQQEQQHQAWLQSIAEKDNNLVPIGKPASE
HYDDEEEEDDEDDEDSEEDSEDDEDMQDMDEMNDYNESPDDGEVNEVHLSVLPTCGLYHS
HPKQLCPESIKLSHSFMPHVYMWLALPFPPPSPSAWPTQNFQIQFKCCSFSMKSQAETTT
LSFRFMKGLC
>Mus_musculus_MMUS020211_3200002M19Rik_Apc15
MEPGLKLSLGAMSTLFPSLFPRVTETLWFNLDRPCVEETELQQQEQQHQAWLQSIAEKDN
NLVPIGKPASEHYDDEEEEDDEDDEDSEEDSEDDEDMQDMDEMNDYNESPDDGEVNEEVS
AKDSGLWVGAACPPGCQLPEWSCFLEWESLMKEAWSEQFLG
>Mus_musculus_MMUS021046_Gm6843_Apc15
MRKLRPREVKCIGQNQKARAMSTLSPSLFPHVTETLWFNLDRPCVEETELQQQEQQQQAW
LQSIAEKDNNLVPIGKPASEHYDDEEEEDDEDDEDSEEDSEDDEDRQDMDEMNDYNESPD
DGEVNEVDMEGNEQDQDQWII
>Xenopus_tropicalis_XTRO022240_anapc15_Apc15
MSTLFPSLFPQVTDSLWFNLDRPCVDENELQQQEQQHQAWLQSIAEKDNGLVPIGKPASE
PYDEEEEEDDEDDEDSEEDSEDDEDMQDMDEMNDYNESPDDGEIEADMEGAEQDQDQWMI
>Takifugu_rubripes_TRUB007594_LOC101061954_Apc15
MSTLFPSLFPRITESLWFNLDRPCVDETELHQQEQQHQSWLQSIAEKDNNLIPIGKAIFE
PGYEEEEEEDDEDEEDSEEDSEDEEDMQDMDEMNDYNESPDDGEINEVDMEGPDQDQDQW
MI
>Danio_rerio_DRER010935_anapc15_Apc15
MSALFPSLFPRVTESLWFNLDRPCVDEAELNQQEQQHQTWLQSIVEKDNNLMPIGRPIFE
TFDEEEEEDDEDEEDSEEDSEDDEDMQDMDDMNIYNEFPDDGEINEVDMEGADQDQDQWM
I
>Branchiostoma_floridae_BFLO008416_Apc15
MSTPFPNLLPRVNDPLWFSLDKPCDDESELHQMEQAHKSWLESIAEKDNDIVPIGKTASE
THDDDEDDNEGDDDDYEDSDDYDSVDDFDGPLETDMGESDSDNIDGQAHN
>Branchiostoma_floridae_BFLO016710_Apc15
MSTPFPNLLPRVNDPLWFSLDKPCDDESELHQMEQAHKSWLESIAEKDNDIVPIGKTASE
THDDDEDDNEGDDDDYEDSDDYDSVDDFDGPLETDMGESDSDNIDGQAHN
>Saccoglossus_kowalevskii_SKOW006051_Apc15
MAALFPSLFPRLSDPLWFRVDKPCDDEIELAEQEQAHQAWLCKVIIIISPTVARPIAVIV
YLLTVAF
>Drosophila_melanogaster_DMEL015355_CG15237-PA_Apc15
MSMIPFFPTLKVSVANRYWLDMAPASVNEESQTRRYEDERSNWRESLKTAGTDLQPLGKM
LTIPGIETDDEDANDDSEDTDSHDEEDDETNDRVIPVTQDFYSADDIQMNDETSPTAP
>Anopheles_gambiae_AGAM008180_Apc15
MIPFYPSLQPSAAYNFWFSVDESYDDDAEVNNLETEHTEWLNRITLIGQELTPIGKSSNE
QHMENMDTEDEDANDESDDSDNSDDDDDDMDDMNNTRNLPDEITVVTGGYMGDDTHADTL
>Caenorhabditis_elegans_CELE018066_emb-1_Apc15
MALMYPFHVAQPPLNWSEHLWVSEVSPAKESFITTICEHRQAQWDNQDLLRHLQDSVAIL
TREDQRHVNAVHAAANMPANP
>Brugia_malayi_BMAL015600_Apc15
MAFMYPMHFPTVPLRWDEPAWAIPCTDAIDEILLSRLESRISAQSVFAQMRSVPNVISGS
TLLQEIDDLEDDDEEVADEDDEQNQ
>Nematostella_vectensis_NVEC019700_Apc15
MAAFPSLLPRPTDDLWFCLEKRLDDDAILVKEEEEYAAYLEDIVKKGKDIVPIGKTKEQP
EAVEEEEEEELEDEEDSAEELEEETDEYESPPSSPSPGPESVEGEVEMMDLSFM
>Mnemiopsis_leidyi_MLEI012209_Apc15
MSIFYPACPSLTNEAWFNSTSVYDDESYIDALEKQAKAWKEQYECCGTTVQPIGKSTDLD
GSQIEDEDDIVQEEIESDSEFDEASPDVPVPEAERTNPSVDMTF
>Saccharomyces_cerevisiae_SCER002817_MND2_Apc15
MARALRDISLFNDIRKDQNSAGAKHERYNMRDLRSKKNQHVNGIDDYEDDSLDRFIRRKK
SRVVKYIPSLSAYNVFNEFPYYPTSASQLLDGKLDEFLMLSEQYKSRLPKIRKLGWNRFK
PIGINKTMYELEMLRSRARAQNAEGNNEEDFRQHDSREEDPRNNGSIGRVILPHILQENE
EYDTGEGVTGLHSMPNDSMAILANNSANNSQNEEVSEEDEISYDYDAEFDHVVDEDDNEE
GEVPGEGVEGIEVQRERIVPDDLLMRPTSLSRSLQQFVEEAHHLDRNPYDIDSDNDGEDS
KVELDMNPDFEDDVGREHDYNSEYSQEPTSYGGITPDLASNWRNWTRERITSLDELMERR
ARQQRGQD
>Candida_glabrata_CGLA002321_CAGL0F06787g_Apc15
MDSIVPGVELLDGSESQSLLNIALFEQIKEKLNRQQGLRHKNNAAHLRGQIGLREGTVNN
ESEDENQGDEAPYIPPLSAYSATSDEPYLPLRSIKKGCFKVSIAAMKYDDFERRMYQIRK
TGWHTLKPIGVAKTMAEIRREQRHKKEGSSNPESSQPETATEPDVDMLHQENINVAYTAT
NNRAYSNNTDVGAAIQNQERVLETSVEPQNRDNSFSVQGIGQDVNEGEEEEDEEDEISYD
YDAEFARVEVEDEESDFQNRSNFFDSSNISDLNHGVTAGINDNEATGGLSIQQFVETTAP
NQNPYDDVYDESESNTRRVHLDPDESIDRISSDFVSDNQEFTEMPTVDISDTINESDIMR
SSRVSSLQNQQQ
>Kluyveromyces_lactis_KLAC001652_KLLA0E18019g_Apc15
MGLGEFMYGLDAFRQPSAPSDFNNIPLINNLRKELLQSKTSRKGKPVSWNIDKDTKRRIK
PGKRLIPLAAYTCHSEKPLIANNDGDVSDSNTINILDKSTLLLIRSLGYSSLRPIGIDKT
LKEIEKEKGSKQNKQQNEHNSGQEPILNAYQTSSSFIVSNHNHQHTEQSVLLTAQVGEQS
EEEYDQSYDYDNEYAEVHEQGSMLDRTRGTFVEDSQLIDTSYTNRSRSRHSNVDALPFVN
ENEDSVHEQPSLTISDTLDSGAQGSRVSSLT
>Debaryomyces_hansenii_DHAN004889_Apc15
MYSPSLFSDSLYKLWRHDDDGIDSSDFHRRTFNMHNANNTNSNGATNTTNNNVTQEQLED
QRRHIRSLFAPPLSAYSAEYPGASLSQLEYTISNQSGNKQDLPLLTPLIQRKLDRLQQIR
NIGYTSIIPAGVGKTMEQIDFEEARHFNMSEQQEGSFIPTAENGDAPDSSINGVPNQSIN
EEEEPEIDLDANIPNADDVTNDDDFEDDEFGEVQEEQDEIDLDDHSLNEDEGFMAEEVEY
QDDHSIVMDHIPNMLINTGTTATTVNTNLNSGRSIATNPTSITSTSPISIVNPNSSNLYS
TGQGYRDESDENNQNDQSDLDMIIDEQ
>Yarrowia_lipolytica_YLIP001346_YALI0_F23705g_Apc15
MNLPPLGVNPDIWRPSYVRAHALMPLNSKKSTPQISANTLGRSNLLASSLVDQPWGDENT
NLMASTRSLERDEEMRQLYLRNIRTLGYTYLKPPGFSKTLQACLDEEDEDEEEDSPQNNQ
TDTQFDEFEEEEGSFLVVEEELEIGGEPTDNTGRTHLTLDTNTEFSGLEVSEDVLSGDGE
GGDQGIEERDLDDDVPEGSDYYDDYDDYDEAEYQDDFLAEEEYDDGSDVLVNGTLDSSIT
NNTRELNIGNTPINPHRGNVSNMTLGNVSVGNDSIGNVSLGSIGNSSSHMRRFLSDDDGD
MSMDLE
>Neurospora_crassa_NCRA001727_Apc15
MFSILPDLAPRDSHSLWYTSSRNPLASSTSNLLSAFDPSSSSTSPEGLITTNSQTSNVIP
GTTTGSNHVHGHNSRNASRNIQAAIIERSLLGRLRADETYMERRKANVSNLGSTWLKPLG
VSKTLFQMREEERERQEHEEAMRREEMLAGELAEAEAAAAAAAAAGGGNIGAVVGVGDGN
GTTVLEEVAGVEGRDVGNTNRISGGADDGDMELMGGDDDMDEMGGRDLDEDIPDADEGGF
GYDGASDDDNEEDEQEEEENDQAEEEEEEATTERNTTTGDHGNDDEDTVEAPQAASTATG
TGSSILHPRGRNDNSNIHQQQQQQRELANVRANEERMREMMARGGLRPTHVNLTDGAADE
DDDVDEEDQAHMLEEDDIIGSHNSGEYADEDRGMTDDSLGMNANLDDDIPEADEERAQSG
FYEHTDSEAELLDSSDNEGGQEQVGTGAGIGISSSGSGGNMSGSHRRAHRVSYGPGSAAG
SAQGQHRRVSLPRQQQQQQQRLLRTSLAGNARRSTIGAPRSSLDISGLLSVDESSPMMRS
SPRVRRLH
>Schizosaccharomyces_pombe_SPOM005079_apc15_Apc15
MSFMSLMANTAHQLWYPTSFPSMKELEKEEVRLETQELAIKQFGFRTIRPIGLNRSMQEQ
LDLEEQEREEANQDTELDEEELGSGSFPEEGEMDDMDGDNEEVEDHDIEEVDLDADITNA
DASEFYEDISEYGFQN
>Cryptococcus_neoformans_CNEO005367_Apc15
MILDISTPFPSLQPNTLYSFSSYPPSPRRHLNHILLHPPNDQPQPQPQAGPSTPSLHGVS
YCKEKDEVNKLMRRAERRVLMGKSPAGMMLGREDEEVAMEEDLLEHEQMNINMFGHRFLL
PFGRRQTQMEMDSAPSPSPSEPDHEHRQEDNSMAMPMNTLPDEDGNEARGQDLDASIEDM
DDTDEYDDLGDDGNSVEARDLDGDMEDMDEE
>Mortierella_verticillata_MVER003333_Apc15
MYSRYPPQSRVPTLVPQGIDRLWYPTQMGVADMHDELAQEEESYNNSLSEVRHSSSHYIP
VGASKPYVDLNEEEDEEEEEDDDDDDDDDDGPDVDGEDDDNNNNNSNNNNNNDDLGMDAP
DLDADIEDADNYPAHDPQIYSPTDDMLYGGYEPVMYTHGTPGRQQQQRGGGLASLVFAAE
LQGLDMDDPPLPDFYDEGP
>Mortierella_elongata_MELO014668_Apc15
MAPRFPPQSRMPTLLPQKTDVLWYPRERDVEHMHDELSHEEKEFNAKLKKIRYSGTHLIP
VGLSKPFIDIDEEGEDEDEEDDDEEDDEDAEGEGEGEGEDDMDMGRDLDEDIGQSGDDEE
EDHEDTHNYDDQSNYGIEDDDSRQDMMLTMDGLLEDQRRNTMIHEQDELDHCQRIDDQSF
IYSPYPSRHYHRDKGSGGDEDEGSIDDSNSIIDDRDTRFPHDRRHPREPFHEAEEEDEEN
DDGLLVIDEDEQGDADRWTRQLQLQEQRLLQQQYQQQQQLGEEEEEMYEEHDLDADIEVA
SSFGGGSDYDEYDHDEHTSRYRTPSPQL
>Aurantiochytrium_limacinum_ALIM014004_Apc15
MFPSLLPATIEPVWCPVLGMDEEDALAQEEQAFEQKLAAIRGQRGPRPIGVQKKNLGEDE
DEDDHEMVEDEEEEEEEEEEDEAEMSEMALEESDMSEGRLDEEASGLGGMYDDEDDEEED
EDYDSDAW
>Aplanochytrium_kerguelense_AKER005110_Apc15
MSFYLYPSLLPGAIEPVWSPLLEQNEEQCLDAEEKALEEKLLRVLHQRSTRPVIGMRLEE
EDVEMAEEQDMEEAEEDEEEDIEELDEERSSDESEDEGTW
>Symbiodinium_minutum_SMIN031037_Apc15
MLNLRNLFVAQGRQGPVGLIGRDMGAMEEDNEMLTCRICLESEIAEGDQLLAPCLCRGSS
KFVHRSCLDQWRVSGFDPKTVTHCGTCKGAEREVWAEIVSNPGCCRIEKGFRQRKVMFPN
LSLPLEVLWRPNLQQAPTEAQLAQEEALYAAQQEAIRMQEPLRQPIGLEKKPPAEPNTQA
EEEDDMEEAEEEFTDDEGALFGPPNRAVLHCCDIAWFLHPMAHGRRVADIIQRDSQSFDS
WHIEHICLGWRLGHCTSPLVPESVRLSPTWLELRWKGCDHCPVGHCCYHWSDLPLVSTLQ
RRSCSQRSHVNHVSWRRPVSGLWEIAQAGQNVASANLRFRNKEMRKRVVERYPVMNYDCD
VNDKTTTGGPDIGQDEIVGAIKSE
>Emiliania_huxleyi_EHUX031406_Apc15
MLSSLSAQPRLHPCGAEASWRNLSAAEAQIALWEAALDAQLNAIKSFNADLPVLGREGRA
SNIAPADDDPAVDAEVPDEDEEEEMDDELQEDTEEEEEFEADEVS
>Arabidopsis_thaliana_ATHA030148_Apc15
MLQFPTLMTQFPSSTKTIPASYLLPLQWPQPQNEEILLAMEEAEFEEKCNEIRKMSPALP
VIGKPVVNNEQEEDDNEAEDDDADNAEESDGEEFEQETG
>Oryza_sativa_OSAT016791_Apc15
MAESDLEDKLNEIRKTNSNLVIIGKPTGDVKEEYDAEAEDDDADNVEESDGDDFDQETG
>Amborella_trichopoda_ATRI013392_Apc15
MLQFPTFVNRFPSSSLIPSSLLIPSQPPPTHNEELLLAMEESDLEEKWSDIRKTNGTVVW
IGKVNVENGKEEFDADAEDDDADNVEESDGDEFEQETG
>Amborella_trichopoda_ATRI016859_Apc15
MLQFSTFVNRFPSSSLIPSFLLVPSQPPPTHNEDLLLAMEESDLEEKWSDIRKANGTVVW
IGKVKVENDKEEFDADAEDNDADNVEESEGDEFEQETG
>Physcomitrella_patens_PPAT004778_Apc15
MLSGMVQFPVLVPPTVDQSDDWLIAHDSETQLAQEEQELEEKWAEIRTTNQDVNPLGKST
LENHEEDYVDAEDEDADNGEEGSEVEEFEQEAN
>Chlorella_variabilis_CVAR006066_Apc15
MSSFFVVPSFAPPTLEQLATEPDEVAIIVAQEAKITQELAQVREYNKNAEPLGVIAAHEE
LESEQEEGLTSDEGGAELTEEEEEEVDEEEGDTDIEDGDGDAM
>Guillardia_theta_GTHE009289_GUITHDRAFT_109094_Apc15
MGTTLGPSFWIPSLLPRVHDDPWSYRPEEDEETILALEENNWDKKISALKQVNSKGQPMG
NVLIEQVEEDPEMEESVSEEFAEANTSTP
