# Supplementary material for: Evolutionary dynamics of the kinetochore network in eukaryotes as revealed by comparative genomics
Source: EMBO Rep. 2017 Jun 22;18(9):1559–71. doi: 10.15252/embr.201744102 (PMC5579357; doi:10.15252/embr.201744102)
Supplement: Supplementary file 3 — Dataset EV1 [file EMBR-18-1559-s003.zip › kinetochore_orthologs_FASTAs/Apc2.fa]

>Homo_sapiens_HSAP009701_ANAPC2_Apc2
MAAAVVVAEGDSDSRPGQELLVAWNTVSTGLVPPAALGLVSSRTSGAVPPKEEELRAAVE
VLRGHGLHSVLEEWFVEVLQNDLQANISPEFWNAISQCENSADEPQCLLLLLDAFGLLES
RLDPYLRSLELLEKWTRLGLLMGTGAQGLREEVHTMLRGVLFFSTPRTFQEMIQRLYGCF
LRVYMQSKRKGEGGTDPELEGELDSRYARRRYYRLLQSPLCAGCSSDKQQCWCRQALEQF
HQLSQVLHRLSLLERVSAEAVTTTLHQVTRERMEDRCRGEYERSFLREFHKWIERVVGWL
GKVFLQDGPARPASPEAGNTLRRWRCHVQRFFYRIYASLRIEELFSIVRDFPDSRPAIED
LKYCLERTDQRQQLLVSLKAALETRLLHPGVNTCDIITLYISAIKALRVLDPSMVILEVA
CEPIRRYLRTREDTVRQIVAGLTGDSDGTGDLAVELSKTDPASLETGQDSEDDSGEPEDW
VPDPVDADPGKSSSKRRSSDIISLLVSIYGSKDLFINEYRSLLADRLLHQFSFSPEREIR
NVELLKLRFGEAPMHFCEVMLKDMADSRRINANIREEDEKRPAEEQPPFGVYAVILSSEF
WPPFKDEKLEVPEDIRAALEAYCKKYEQLKAMRTLSWKHTLGLVTMDVELADRTLSVAVT
PVQAVILLYFQDQASWTLEELSKAVKMPVALLRRRMSVWLQQGVLREEPPGTFSVIEEER
PQDRDNMVLIDSDDESDSGMASQADQKEEELLLFWTYIQAMLTNLESLSLDRIYNMLRMF
VVTGPALAEIDLQELQGYLQKKVRDQQLVYSAGVYRLPKNCS
>Mus_musculus_MMUS008754_Anapc2_Apc2
MEAEGVAVAAAAAAAAAAATIIASDDCDSRPGQELLVAWNTVSTGLVPPAALGLASSRTS
GAVPPKEEELRAAVEVLRGHGLHSVLEEWFVEVLQNDLQGNIATEFWNAIALRENSVDEP
QCLGLLLDAFGLLESRLDPYLHSLELLEKWTRLGLLMGAGAQGLREKVHTMLRGVLFFST
PRTFQEMVQRLYGRFLRVYMQSKRKGEGGTDPELEGELDSRYARRRYYRLLQSPLCAGCG
SDKQQCWCRQALEQFNQLSQVLHRLSLLERVCAEAVTTTLHQVTRERMEDRCRGEYERSF
LREFHKWIERVVGWLGKVFLQDNPTRPTSPEAGNTLRRWRCHVQRFFYRIYATLRIEELF
SIIRDFPDSRPAIEDLKYCLERTDQRQQLLVSLKVALETRLLHPGVNTCDIITLYISAIK
ALRVLDPSMVILEVACEPIRRYLRTREDTVRQIVAGLTGDSDGTGDLAVELSKTDPACLE
TGQDSEDDSGEPEDWVPDPVDADPVKSSSKRRSSDIISLLVSIYGSKDLFINEYRSLLAD
RLLHQFSFSPEREIRNVELLKLRFGEAPMHFCEVMLKDMADSRRINANIREEDEKRPVEE
QPPFGVYAVILSSEFWPPFKDEKLEVPEDIRAALDVYCKKYEKLKAMRTLSWKHTLGLVT
MDVELADRTLSVAVTPVQAVVLLYFQNQASWTLEELSKVVKMPVALLRRRMSVWLQQGVL
REEPPGTFSVIEEERPQDRDNMVLIDSDDESDSGMASQADQKEEELLLFWAYIQAMLTNL
ESLSLERIYSMLRMFVMTGPALAEIDLQELQGYLQKKVRDQQLIYSAGVYRLPKNSN
>Xenopus_tropicalis_XTRO005035_anapc2_Apc2
MSECSLEQLSAAWNALSVGLVPPSALGLAAPRPSTGESVVEAHLKSALEVLHLYDLHSMV
EEWFTEVLQMDLQRNIAPEFWNGINQHENAVEEEHCAVLLLDAFRLLVSRLEPYLRSLDI
LAKWIDTGLLGSSDSQMLRDKVYTMFKAILFFSTSSHFQDMIQQFYSRTFKIYMKQRKRG
DGGGGGSDSSMNENERESDSDERGADEWQCPGCESSRDQCWCLCAMGQFQQLSDIFHRLN
LLERICSDAVTTILHKMIEERMEKRCRGEYERSFLGEFQEWIEKVIGWLSKVFLQDGTVP
PTTPETSSTLKRWRCHVQRFFYRLYASMRIEELFNIIRDFPESKPAIEDLKFCLERTNQR
QQLLTSLKNALETRLLHPGVNTSDIITLYISAIKALRELDPSMVILEVACEPIRKYLRTR
EDTVRQIVAGLTGDAEGSADLANELSKADPVLENGQESDDDVSEAEDWLPDPVDADPGKS
SSKRRSSDIISLLVSIYGSKELFINEYRTLLAERLLHQFNYSSEREIRNVELLKLRFGEA
QMHYCEVMLKVSGGGACGLGWGTF
>Takifugu_rubripes_TRUB018337_LOC101067199_Apc2
MEEIVMESESAESSASASQFGVADAWETVTAALMSPSCSVMDQSLSECWALLCSQDLGQL
LGIWLLETLQIHLSSAVVPEFWSGLKQPENELEERGRAWVLLTTFRTLLDRLEPFLGGLE
KLGKWQDDGHGRICGRGPKGLQERAFTIIRALLLFSPSPVLQERVLEFYNRTFSVYMSQE
GAAEDLAEVPDDQEGGVCQGCGVPAQQCWCQEALERLKELSHILSRLQLLEWVSSEAVTS
ILHRLIEQRMEQHCRGEYERSFLQEFQEWLELVLGWLSKVFASEADGDGPASALGFPNIP
SIPSVQDGQPANSVLKQWRCHMHQFFCRIYVNMRIEELFSIIRDFPESKAAIEDLKFCLE
RTNQRQQLLTSLKSAFESRLLHPGVHTSDILTVYISAIKALRELDPSMVILQVACQPIRK
YLRTREDTVRQIVAGLTGDAEGCTDLAAELSRGDPVTLEMQDSDEEGNDPEDWTPDPTDA
VPDKMGSKRRSSDIISLLVSIYGSKDIFIDEYRAVLADRLLHQLNYNTAREIRNVELLKL
RFGESHMHYCEVMLKDMADSRRINTNIREEESKLGEEEQPPLSLSSLILSSEFWPPLKEE
KLELPPLVVQAMEAYTHRYEKLKAMRTLSWKPHLGSVTLDVELEDRTLTNLTVSPFHAAI
ILHFQEKSSWNLEELSAKLGAPKELVHRKLAMWQQHGVLREEVGGHYCVVETGSSKEKME
RGMMLIDSDEERDSNTTTQSEQREEKLQLFWAYIQAMLTNLDSMTLDRIHSMLRMFVATG
PVVTEMDVNELEAFLQRKVREHQLMVSAGVYRLPKSN
>Danio_rerio_DRER029621_anapc2_Apc2
MNEMQSVPQGLSVAWDTVTSSLVSPVQQNVSTAEALSDALSLLTEHGLGQYVEGWLLETL
QVRLTTSVAPEFWTGLKQPEGDSQERDRAKALLDAFRNLLQQLEPFLGGLEKLGSWQEES
CGDLCGPGPHGLIERAFSVIRAILLFSPPPVLQERMLEFYSRTFSVHMSQAGEAVEAEEG
AVDTDEGGLCSGCATLPHLCWCQEALQQLQELSHILSRLQLLERVSSEAVTSILHQLIEQ
RMEQRYRGEYERSFLTDFNDWLGQVLGWLSRVFSSKADEVGSEITPIDGKMGQPANALLQ
RWHCHMHQFFCRIYVNMRIEELFSIIRDFPESTPAIEDLKFCLERTNQRQQLLASLKSAF
ETRLLHPGVHTSDIITVYISAIKALRELDPSMVILQVACQPIRKYLRTREDTVRQIVGSL
TGDSEGCTDLANELSRADPVALETQDSEDEGSDPEDWTPDPTDALTDKTGSKRRSSDIIS
LLVSIYGSKEIFVNEYKTVLADRLLHQLNYNTAREIRNVELLKLRFGESHMHYCEVMLKD
VADSRRINSNIHEEERRLPAEEQPTLPLSAMIISSEFWPQLKEEKMELPAVASKAMEDYT
HRFEKLKAMRTLRWKPQLGSVTLDLELEDRTITDLTVSPIHAAIILHFQDKGTWTLEELS
GVLGVPQEMVRRKLALWQQQGVLREEAGGRYTVQETSTCKERSERSVMLIDSDEEGDSNT
ATQSEQREEKLQLFWAYIQAMLTNLESMTLERIHSMLRMFVAAGPGVTEMDVNELQAFLQ
KKVRAHQLTVSTGVYRLPKITQ
>Ciona_intestinalis_CINT004463_LOC100176764_Apc2
MNELPENPEVLLEAMLETDTDHMFEAVVLHHLKKHMQNTIIPEFCKKTSLPSFYDVTNAI
GGLYTSVLWFLNYARVWRDCETLTSKIKTVVKSALRWHLPNHMKDTFTKMFTYVFQYHLW
RDSEYESESFTVEWKGEKETLVAQDFNDFVGNSFSPLVSTWLVELDLVDVLSNESAHAML
EAEIERYVLNTCKGEFEQSWMTPEDGGLLQWLKSKVFPFLLVIFYKNVDKAKWNKTLCFM
LYGAYTKLRISEMLDIITDYPESVPTIQDLKLCLQHTRQRPRLIDSLKNDIRNRVLHPGV
STQNIITVYISAVKALRELDSTGVVMEMVLEPCTTYLTQREDAVRMIMQGLLGDEGTNDL
AAELANSQETDQSKCWNERVTENPEDWIPDPREADPHKVDKSSRTSDIVTLFIGMYGSKE
KFIWEYQKLLSKRLMQTWYDEKSESTEIRNLELLKMRFGEDDMSKCAVMLKDIADSKRIN
SLVKEKHTKQDDQQSDIDVRTMIVSSHFWPTIPSQTMEPPEKIAELLQLFNKGYEGLKAS
RSLKWISGVGMVEIEIELNNKKLEFKVPPLQATIISHFEETETWTLAELSDKIKVPPTVL
RRKMSFWMQRGVLKQSSTDTYSTTEGSSDAPLPSDVASSSSITGGCLVACDEEEEENSNQ
NIEKEKKEKDNKMFWFYIKGMLKNFQSLPIDRIHKMLKMFAVNDANMQIELPQLKQILNE
KVQQGLLVLNGGKFKLSDDAK
>Branchiostoma_floridae_BFLO035479_Apc2
PPTDDVLKSAITVLDHHGVSFIIEEWFLESLQSDLRENIGPTFWNHFSAETNGPKQHGAD
GTLVSAFSELHTSLSSYLPSVDVLERLRTEGSKQSLKDKVLLIFKALLFYDIPLKFHGVV
KEFYSCAFKACEEELRKKEKTSPGEEEGPDEEEEDTDEDSLTCGGCEQEKERCSCTETLT
LFHQLNAQLHSLGLLERVCGEAVTAIIHDRIQQHIQNTCQGEFESQFLHPLEKWLNSKVL
SWLHLVFKGTPGQTGEREVSAKTQESLDRWQTRLLYFLYQTYGTLRISEMFDIIVEFPDS
MSALEDLKVCLEKTDLRRTLVSSLRSAIGRRLLQPGATTTDVLSQYILLVKSLRVLDPTG
VLLELVGDRIRHYLRTRDDTVRKIVEGLTEEEGGSDLADELMKGDPISLEEGVEEEGEDP
WAWTKWEPDPIDADPSKTSKSRRSPDIISLLISIYGSKELFIKEYQSVLCNRILSFNYDL
TRELRNLELLKLRFGESQLGNCEVMLKDVQDSKRVNDLIKSENLMEVRVEQGVAVSGMII
SAQYWPQLKETKLALPPAVQERFDSYTQAFQTVKASRTLNWLPQMGLVDLDIELKNRRLS
VMVNPVVATIIMHFQDKERWTLDELSTAMQVPSSVLRRRITFWQNYGLIRENPPGTYVLL
EEGADHHGDVMIDSDEETESATASSQEMREEEMQMFWVYVQGMLTNLDSLPLERIHSMLK
MFAMRDNPIEISLQELKAFLDSKVRSQQLLLSGGKYKLPKNR
>Branchiostoma_floridae_BFLO013338_Apc2
MAASVENLGAAWSTVTTGLLPCRGQAKAPPTDDVLKSAISVLDHHGVSFIIEEWFLESLQ
SDLRENIGPTFWDHFSAETNGPKQHGADGTLVSAFSELHTSLSSYLPSVDVLERLRTEGS
KQSLKDKVLLIFKALLFYDIPLKFHGVVKEFYSCAFKACEEELRKKEKTSPGEEDGPDDE
EEDTDEDSLTCGGCEQEKERCSCTETLTLFHQLNAQLHSLGLLERVCGEAVTAIIHDRIQ
QHIQNTCQGEFESQFLHPLEKWLNSKVLSWLHLVFKGSPGQTGEREVSAKTQESLDRWQT
RLLYFLYQTYGTLRISEMFDIIVEFPDSMSALEDLKVCLEKTDLRRTLVSSLRSAIGRRL
LQPGATTSDVLSQYILLVKSLRVLDPTGVLLELVGDRIRHYLRTRDDTVRKIVEGLTEEE
GGSDLADELMKGDPISLEEGVEEEGEDPWAWTKWEPDPIDADPSKTSKSRRSPDIISLLI
SIYGSKELFIKEYQSVLCNRILSFNYDLTRELRNLELLKLRFGESQLGNCEVMLKDVQDS
KRVNDLIKSENLMELQDSLCSVLLSSMTVGHYVGYPLVRFNRVFPQQGVAVSGMIISAQY
WPQLKETKLALPPAVQQRFDSYTQAFQTVKASRTLNWLPQMGLVDLDIELKNRRLSVMVN
PVVATIIMHFQDKERWTLDELSTAMQVPSSVLRRRITFWQNYGLIRENPPGTYVLLEEGA
DHHGDVMIDSDEETESATASSQEMREEEMQMFWVYVQGMLTNLDSLPLERIHSMLKMFAM
RDNPIEISLQELKAFLDSKVRSQQLLLSGGKYKLPKNR
>Saccoglossus_kowalevskii_SKOW038705_Apc2
MAVSAENLNSAWQILTSTFSRQQPQGVKSPQEDIESSLATLKSLDLGYIIEDWFTETLQQ
DLQNNITEDFWKHFPDEDCKFTEETCQTRDFDIAVNQLYTSLGFYIRCVNSLDNWKQFTE
SVQRPRLYTLQERVQTLFKAVLFSTIPSHFCDVVSEFYSKAFKAFHQIHKDEDEDEKDDD
NEEEKEDGDENDGPRCPGCSKDCEECQCEEILKTFHQVNQQLYELGLLERVSSEAVTSII
QSKIEHHIKHTCKGEFESSFIEPLEKWLKGKVVGWLNLVFRGELPQQRLLSDSTKVSLVQ
WKDRLQYFLYQTYANLRIEELFNIIVEFPESVPALEDLKYCLEKTDQRNQLVSSLKTALE
TRLLHPGANTADILTQYISSIRALRVLDSAGVILELVCEPVRKYLRTREDTVRCIVSSLT
DDGSSELADELVKGEPLLMDENYYSDEENGDPETWQPDPIDADPAKTSKSRRSSDIISML
VNIYGSRELFVNEYRTLLADRILSSFNYDTAREIRYLELLKLRFGESQLHYCEVMLKDVA
DSKRINTHIKELKDKEEKEKTEKNVDLNTMILSAQFWPSFREEKLDVPEVIKEAMERYTK
EYETLKGMRTLNWKAHLGLVHLDVQLKDRKLSLSVSPTHATIILHFQEKDTWTINELSSV
MKVPVTALRRKMAFWQSQGVLKEQSTDTFVLIEERPGGRGSHEVMIIDSDEETESAMASA
QDQREEELQVFWSYIVGMLTNLESLPLERIYSMLKMFAIQGPMSTIECSEEELRHFLDSK
VKEQKLVFSGSVYRLPKGTS
>Saccoglossus_kowalevskii_SKOW045246_Apc2
MDKNYYSDEENGDPETWQPDPIDADPAKTSKSRRSSDIISMLVNIYGSCKLFVNEYRTLL
ADRILSSFNYDTAREIRYLELLKLWFGESQLHYCEVMLKDVADSKRINTHIKELKDKEEK
EKTEKNVDLNTMILSAQFWPSFREEKLDVPEVIKEAMERYTKEYETLKGMRTLNWKAHLG
LVHLDVQLKDRNLSLSVSPTHATIILHFQEKDTWTINELSSVMKVPVTALRRKMAFWQSQ
GVLKEQSTDTFVLIEERPGGRGTHEDQREEELQVFWSYIVGMLTNLESLPLERIYSMLKM
FAIQGRMSTIECSEEELRHFLDNKVKEQKLVFSGSVYRLPKGTS
>Drosophila_melanogaster_DMEL027765_mr-PA_Apc2
MCDFDALWADVLRIFPVLGGANAVSNDPVEENVFQNVRQHLMVLGSIDTFAAVVDLEIQS
TIRNVLVPKFWKHIHDGLVSSKLQGWINDQALAIEALPDKNGLFTQFIDAINELHDSFQS
LMQVKPRLIQLVGAETKPTAKTVKLMQEEGIKNCLRDCLLAQLPPNFSVVVGAFYWVHFK
LFTKASNLALTTVDSDVFDELLCVGCNFEAEQCCCQRLTDMVNKTNMKLFEMNLIDRLTG
SALTALIKLKIKEHISDTCMGIFDRSHLKQLETWLSDVIMSWLTNIFTEWKSKDSISDIE
VPESVKSFKVKLTYFMYETFAQSVIGQFFSIIIDYPDSIPAIDDLKICMEKIDMRVYLTE
SLRNSLEARILHPGVNTMDILTGYVAAIKAIRHLDSTGVILEMVTAPIKDYLRKRNDTVR
RVVTGLTEEGPTDLSEELAKGETIKECKDSGTDEFSNWENWQPDPFGIDASIMQYNSSRK
MRSADIISMVVDIYGSKELFMTEYRNLMADRLLAQLDFNSEKEIRNLELLKIRFGESLLH
SCEVMLKDVTDSKRINAHIHSDGDRTENQLFDISSLIVSAQFWPSFNKESLQLPEEIENE
FKKYTKAYEAYKGNRTLNWRTVTGRVNIEIEIGDRTMEMVVSPILAVIIYHFQTKNEWTI
EDLSSITKVPASALRRRLSFWQNHGLISETTPGIFTLLEKESEKSQYEDMSLAEADEEDL
ESAMASASDQREEELQVFWSYIVGMLTNLDSMPIDRIHQMLKLFASHSGGVEFTQDELKH
FLQRKVREHKLIFSGGVYQLAK
>Anopheles_gambiae_AGAM008626_Apc2
MPNDAETQRLLDKVFPVFKNELKAEPITVEELEQLHQRLKTNELLSEVYESFFAKIENIL
QHVVVPQFWSRFRSKLPQEPSRDSFIQYQHAVKELYDRFAFFRRQLKRLETVCPAKDVPF
VHRKLPNEVVVFCNHFHTTLHAQLPDDFNELVYRFYFVAFRVFIYSHSDGEEYMDVAESN
RCIACDMTAGDCQCQAIADAFTSTNRYLSMMGILEEIAGYTLNLLIQERIDAKVDETKEN
YATSHVESLEQWLNTVVIEWLTRIYNKGSLQIHPHHTALQRHIAQMQSKLLFYMYDKYAN
TIVDQFFQIIINFPMSQSAVDDLKLCLSKINLKRCFVTTVRDMLRERLLHPGVDTPDILT
GYVAALKTLAHFDSSTVLLRSITRPIKEYLRNRTETVRCVVTSFTGDGTSDLAEELAKGE
TEPVSKTSSSDKLDDPDWKNWQPDPVNMAPAALKFIASNKRADIISMVVDIYGSKEIFVN
EYRNLLAERLLSQAECSVEREVKHLELLKSRFGESLLHSCDVMLKDITESKRINAHILSP
DSGTAEELSGQVSALIVSSQFWPTFRKETMELPTSIKEMFEKYTKAYESYKVNRTLQWTP
LNGKVTIELEHNGKVQEMQVTPAQAAIAIHFSEQPQWELDCLSQKMNMPPIVLRKRIVFW
QSQGLIRETKENLFVLIDKSTESDVSADAMQAQPNDVCEEEEAESAMESASDQREEELQV
FWSYIEAMLTNLDSLPLDRIHQMLKMFASQVDFTQDELKHILQRKVREHKLVYAGGVYQL
PKS
>Caenorhabditis_elegans_CELE013896_apc-2_Apc2
MSIFDRMTTSKEAAMKYRQFCVSKKKEVWDALIYHAKYAKNIEKVYDMTTVLQRVQQECL
MFALEKGVGQPDIRDAAELIFPLAMQKVVIKVLRPYFMSHFTNYRLAMYLPHRKIDHGID
LNQELWTPEKKEICGQYVQDFNPFVNELKTGILNANRHMNAALSVYIRELAATLVMHEKA
AFDNELRCSMFQEIMESLRIWSDQVTMQDAFHLISDTIYKDVFQMLSKNAYEMIAVDFPV
KFRSLITMKYCLLRTNNHGRVDFTNYLIDQVNTKLLVASVDTKDILKAYAACVESLREMD
NSCVVMHKVCGVIREYLKRRPDTVQQIISYITSNKKNELEKDMSLQSKTVRSAMMDEEEL
KGVNDDFLPENMETLGWENWMPNPTDATVGDGAPGHQGVDVFNMLVSVYGSKELFVKEYR
NLLAERLSSSDNKDPEFEKRYLDLLKLRFQYSELQHCEVMLRDVIHSLDIDKKFEDMSER
SAGNYDVPIIPISACIISSHYWPKLETEKTEALMPQPLQAAMDVYQETYLDVKRDRKLEW
LRSVGCVEVSINIDGVEVDRTIPNMYALLLFLFLEKETWTTAEVVEKMGMSVVVTRKRLE
WLVKQGFICMNPIISSDTWTLTRNPSGISIVRPGTPDLEDDEDVEPEENSDMVDALEQYW
GYTRNFIANHAPNGEVKAERMHRVYRMFGSPTSAGPTLDHVSAFLQRKVALGLLTCINGS
YRIIQEKKDGE
>Brugia_malayi_BMAL001603_Apc2
IDPNSFDVMSVVFQAHNQAVWHIIANMAKRKCAISTELISLSDNTKRCQRITDWTVIIGL
SRLKPTKKTLQQAMEKCFITTLAEKIYNFVIVEYPQSSGVIDDLRCCMQNNGGFGRMLLM
DTLTKDVEQRLLQVG
>Brugia_malayi_BMAL002495_Apc2
IERKMKMLMSNAFKVSFLLYETLEEKDNEISVCHESVLVMLRETVMHLIDPNSFDVMSVV
FQAHNQAVWHIIANMAKRKCAISTELISLSDNTKRCQRITDWTVIIGLSRLKPTKKTLQQ
AMEKCFITTLAEKIYDFVIVEYPQSSGVIDDLRCCMQNNGGFGRNVIDGYX
>Brugia_malayi_BMAL010842_Apc2
MTSSSSNEVVVMRDPEKGYALCREFVTATILPRFRRAVVQMLTLPNHYIISALHETVISI
ENVIDKKIRKIMVGNNHSAEYLRTRVLHFAGNILFKSDIERKMKMLMSNAFKVSFLLYET
LEEKDNEISVCHESVLVMLRETVMHLIDPNSFDVMSVVFQAHNQAVWHIIANMAKRKCAI
STELISLSDNTKRCQRITDWTVIIGLSRLKPTKKTLQQAMEKCFITTLAEKIYNFVIVEY
PQSSGVIDDLRCCMQNNGGFGRMLLMDTLTKDVEQRLLQVGVGTTEILEGYASAVECLRR
LDPTCVIMQQICSIIRQYIKQRPDTVRCIITYITGEKREELSEQLAMRRTAFLDEEELVG
VNDELVPGSDDTAERNWMDWLPDPPDANPCQSRRYRQNADVFNMLVSVYGSKEIFVKEYR
ELLAERLTKSWNRDPQFEQRYLELLKLRFSEGELQQCEVMLKDMRDSEHIDCLVDNLLPF
PINARIISSFFWPKIENEEFTMPQALMIGLDEYARGFEAHKGSRKLEWMSAVGSIELEVE
LDDVKAVVAVSPAHAAVLSLFTKKETWTVDEMAAELKMDKRNVKKRLEWWQNSGVVYASA
GESEAKTWHLASGTSKMERLQVEHDMEEDISDDDKNEDMEAVDALEQYWIYTKSFIANQE
PVKAERLHTIFRMFASPGQHGPTLEDVVAFLQRKVKLNLLSCVNGLYKVVKDAPAQ
>Schistosoma_mansoni_SMAN005901_Apc2
MSSSLHNDLRGVFGCDAIDSCFCKELFFEQIVYFLQTSSLASQLSTLVEECNCLVNISTI
NLYHTLDDDNDLLRLLCLFIKLIDNLNDELSAYLGSILDSSLESIMNDNRIMSDVQCLVT
SVLSSLKCENFLQPLWHSYLCLELESAEMDTEESNIFSSIICPNITDRKMQILLSARNLT
HNRSLITWNNLYRHLCAPYIKEALSYRTKLLCSENYTERFLDSIIKYKNCVLKKVLIPRL
FSRKSDIHEINAELSDEIVYKTFYLVHKPDMFSLVIEYPDSVAALMDLGKCLDHLPIRQD
LITHLTEEVQQRLLHPGVHTEQILAAYNYLVRALRLVDNTFLVQDIVCKPVSTCLRQRED
AVRCIVDKLISGPETDDPPFDSDIHSANSDKHFLLESDWKPDPIEALCQRGSWRRKLDLL
SMLVSIYGSKKAFLVEYKQLLSQRLLRQRSFHTARELRNLELLKLRFGEQNLHECEVMLK
DIRDSKRIANLVSEATNLSNNNVNNIAFPLSAYILSIHYWPELLDDKFKIPEDFRPVFEH
YEQCFQRLKGNRTLVWMHKLGLVNIDLTLGKRSVKIDVTPLQVSIVHLFTKQRTWYIRDL
AQKLESQISTIRTSLYMFIQLGFIRLSDSHDSNNHVNFTSENLEIYGVCDETDTTNSDER
LSNSNSKNYSNDPEKIDSNTIEATNNWMFTSQDHSDSLVASVRERKEKELQVFWSYITAM
LTNLGSSSLDRIHSMLRMFALGSTSSLGFNRDELRRFLDKKIREGQLSYDGDMYKLTIPD
V
>Nematostella_vectensis_NVEC011222_Apc2
LVQFTQLNSWLNSIGLLQKVAGAAHVAVIHKMIKERIEQKCKGEFESSFLQPLENWMDTE
LYHWLFAILGDGCAGSQHVEEWKPRLKYFMYKTYADLRIGELFSIIVEFPDSTPAIQDLK
ECLEMTNQRGQLVNSLREAFETRLLHPGANTSLILSQYVSAIRSLHVLDPTGVILENVCE
PVRQYLRTREDTVRCIVSSLTDENTTELAEELMHGEPHPIDGTGTSDSEDDEEDWVPDPV
DAPPARSSRSGKAPDIISMLVNIYGSKDLFVSEYRTLLADRILSTFNYDTDRELRYLELL
KLRFGESHLHFCEIMLKDVADSRRINSNIHSCRGRAGKKPLPVDINAMILSAVFWPLFRE
EKLKVPDAVETSMAEYRGGFEALKAMRTLEWKTHLGLVEVELELEDRTLSLSVSPVHATA
IWHFQEKERWQLDELSSVMHVTPGTLRRRLAFWVSQGVLREESPDTYIVMERQKGIHKAH
SAEVMVEAEPESATASVQQKREEELQVFWSYIVGMLTNLESLPLERIHSMLRIFAMQGPE
SAQCSVGDLKRFLDCKVKEQELQFANGFYRLPKTGR
>Trichoplax_adhaerens_TADH004150_TRIADDRAFT_28922_Apc2
RISELFDIIIDFPESKASLEELKLCMERNDLRKTIAYSLRNTFETRLLHPGANTNDILDQ
YISAIHSLRIIDPSGIILDVACYPIRKYLSSREDTIRCIISNLTSDTDGELAQQLARGNN
SLTDSFNESDTDSDEDWSPDPVDAIARKGMTSGYHKKKDVLSMLVTIYGSKQLFSSEYRN
LLAHRLLTLFDFNTDKEIRYLELLKLKFGETNLSDCEVMLKDVKDSCRISDHIQSTMNKI
VQEEKDDSLMLNTLIISENFWPKFKEEKLKLPPKIEKTMTAFAKHFEKLKAMRGLHWKYH
LGLVNIQIEIANHQKQFSVTPLQASIIYLFQEKVQWTIEEISEELQVSSTILRRKISYWI
NQGLLKETPVDSYNLVEDRITPEDAITEDDETTTVTSAADQHEEEQELYWSYIVGMLTNF
PAMELDRICSSLKLFIPSAGELSSRDLKMFLDKKVQEQKLTHNNGEYALVK
>Amphimedon_queenslandica_AQUE007129_LOC100640028_Apc2
MEALSVEFLKEHLKVSLQDKLLPQFWSHFDDNKSNYASLQEVSEAVSDLTNSISFNNVIE
EMKGLYPLQIISGLLVHIYGGQDLFVNEYRTLLSDRLLLSLDYDVTRELRNLELLKLRFG
ESNLHYCEVMIKDITDSRRVNGLINNKLSIKKQQQGDGDDHENDVIINSFILSHIFWPSF
RIETMKLPAFIQKKLDDYNKSFQEIKGMRELKWCHDLGQVQLELEVNDQILNFQVSPSRA
SVIWQFQNKSVWSVEDLSTELESTPSVIRRHLLYWAGQGVLCEEKEGEVFKIFEKEGMDD
TYHEGGVFEEESAMSSMKSQKENDLEVVWSYVTAMLTNLGPMSLDKIHNMLSMFMLSGPG
GGGGAGQSSCTVAELKACLDKKVKGQELMCTGGVYQLCKNN
>Mnemiopsis_leidyi_MLEI011001_Apc2
MDCQDDSTLNADVAWKQLVAYLSPPNVITPEIKSRCKELIEVLENFGYPVRRCIGSWFRV
KFKHYFKSNVLPEVMTVLDVYADYEAFEKITVLLGKGILKFLLSFYLVEETDSTFQKKDV
YMDFTTILMEIEEVKKLFSMCCINFYKRGFDCYDNLAQDLDCLPTEHSDELKNFDIINRY
LCCLYLFEEVVYDAVLHVLNSQIRLFINDNFAGCSHDTSIIGPVMSWLNSSVITFIQFIT
QHQLVPPNMEIWKKRLKFFCYKTIATVRINDLFEIMVDYPESHAAVLDIKKCIGHVQCST
YLVKTVQDMFKERLLHPGANTEDIITQYSSAIKVLRFLDPSGAILEKVCSPLRSYLKNRD
DTIRCILNSLMSEEENELTRELSSTTGTLFNSNEDSDLENDDWEKWKPQSKDMPTDLKSK
ASKSADIISTLCSIYGSASVFVKEYRSLIAEKLLTTSNYDVSLEMRSMELLKVGFGEDMS
QCQIMLQDVVDSKRTHANIINKVKQECPFEISTLIISHVFWPNLRKEEVNIYKPLQDYLS
GEYQTAYSELKRSRTLEWNLNLGFVELDLEYEGRTLSFTVSPVQATIILCFEKSEKCHAD
TISNTIGLSLSQTRKKLAFWVTNGVLKETSKDMYELEKEVKETQQVVVEEMDSAMVKIEQ
VREEELEGFTNFVIGLINQSGQITVERVHKLLSLLLSDSPAGQLTPEEVKTFLEKKIRYF
KLTRDGYISYSVSKEDNNGTKGSIKIDKMILQLHKHSEVRFDIVTPTVTWYLRAHTPEDR
DTWTGIIAKHRELLPQSREGSVVMLTESSLQVVSDLNLKLDELNSFKDSLSQQLSEIRST
LNNESPKLKQKLATIQATVSGIVATSANCIEMFEEREQFWQEQITAEREKSRKLEILYSA
TNRENSELIKITLR
>Mnemiopsis_leidyi_MLEI011002_Apc2
MDCQDDSTLNADVAWKQLVAYLSPPNVITPEIKSRCKELIEVLENFGYPVRRCIGSWFRV
KFKHYFKSNVLPEVMTVLDVYADYEAFEKITVLLGKGILKFLLSFYLVEETDSTFQKKDV
YMDFTTILMEIEEVKKLFSMCCINFYKRGFDCYDNLAQDLDCLPTEHSDELKNFDIINRY
LCCLYLFEEVVYDAVLHVLNSQIRLFINDNFAGCSHDTSIIGPVMSWLNSSVITFIQFIT
QHQLVPPNMEIWKKRLKFFCYKTIATVRINDLFEIMVDYPESHAAVLDIKKCIGHVQCST
YLVKTVQDMFKERLLHPGANTEDIITQYSSAIKVLRFLDPSGAILEKVCSPLRSYLKNRD
DTIRCILNSLMSEEENELTRELSSTTGTLFNSNEDSDLENDDWEKWKPQSKDMPTDLKSK
ASKSADIISTLCSIYGSASVFVKEYRSLIAEKLLTTSNYDVSLEMRSMELLKVGFGEDMS
QCQIMLQDVVDSKRTHANIINKVKQECPFEISTLIISHVFWPNLRKEEVNIYKPLQDYLS
GEYQTAYSELKRSRTLEWNLNLGFVELDLEYEGRTLSFTVSPVQATIILCFEKSEKCHAD
TISNTIGLSLSQTRKKLAFWVTNGVLKETSKDMYELEKEVKETQQVVVEEMDSAMVKIEQ
VREEELEGFTNFVIGLINQSGQITVERVHKLLSLLLSDSPAGQLTPEEVKTFLEKKIRYF
KLTRDGYISYSVSKEDNNGTKGSIKIDKMILQLHKHSEVRFDIVTPTVTWYLRAHTPEDR
DTWTGIIAKHRELLPQSREGSVVMLTESSLQCWVITQKFAVLL
>Monosiga_brevicollis_MBRE001993_MONBRDRAFT_28655_Apc2
MAAGWQEVAQALTAAVTPVSSNEDATVIETWALKLAQLLDPWPATQMIHVIRLIAYKMQM
ALLHHATAVQIQNLLHADPTNVAAALPPFDAFLQQLHAWHTFAQSLAGALTNLDTRHQLQ
SALMQALETTLDTVTLQRKHDLLTRLYAHDLAQCLSALAPSSCSDDDDDDDDEEDDDGDS
RDDGPPRLSGADDTARRASLTAALQSHLYTALPVATRRQTALPALHTALSSVVATRIARF
KGDFETNVLANVDKLIKGLVPYFETTLDCSLDVRSIQRHVYHVLGRQRIAELFDIIVDYP
DSIPAIRNLRTCLEQCDLRDALVHQLSAAIQKRLLHVGAQTADIISQYISTVHVLNFLDA
SGGILNRVGPLIRDYLQKRTDTVKNVIEAITDENTAEPDALRDEQTVVQWLPEPWDGVSP
MSKLDQVQQLMNDPIQLLISIYGDPETLLSQYRNVLAKRLLESRSFATTESVQNGSTHAH
HACHSTQPPDPTTHARARPRAPARARVDSETRLLETLKVRFGEDALVNCDILIKDVNESR
RVHQSFSQQPVPETPAAPLSKDQVNVLVLSRLYWPGLQTSTVNFRLPDGLEQYLEEYKTS
YSRLKAGRHLELRPNEGTVELQLEAGGKQLDLVVSPLAACIINLFEQQPEWSLQALAKKL
ECTGPVVRSKLAYWVGLGLVRETQPDKFLLDEDHFAHHHASSITQRFDMLIRNLGLVLDL
WLLIGARAAGGDGHHETHEEAAAVGDGADDPLESPQAIVVLRFVEGMLRNAASLPLERIH
VMLSMFMQGDQAFNGDVKVRG
>Salpingoeca_rosetta_SROS001617_Apc2
MMQAALALVGQVFGVAEPLRFGVVGGSEGERKEHEVRLAQLREAVDTALSQKPAAKRLLV
QFASHHIQQSLVKSLDVSRLVVLGLDSNDTDTAGIDAALFQERERACQSFTACVTRHIQS
LQSAFANHRAVADEAMETALLRVQAGLSLLFPVSTYKDLQAVHVHILWETEKEGGSGSDD
EDEDDDDEREGGDAVSKALRSVPTPTLNAYLQAVHALLAACRLDAVITLPVLKAVAITVI
NRKVQQRCAEEYEDEMLPDLLAWHDAVIQPFFAAFAPPSATNNTAHVQREMRLEVYKALG
TLRVAELFDIIIEYPSSLPAIRDIKKWCVALLKRLLHPGPQTSDIINQYISTVKTLRTLD
PSGVLLELVCSPVREYLKRRPDTVRCIVELLIAEDADDFDGGRVGGDGAAEDWLPDPIDA
YLDQNESLRKDSVLDLLTSIYGSKELLVEEYAHMLAENMLQCKGFDIDEEIRTTEVLRAR
FGEEYLRKCAVMIKDFANSRRLHTAFERAPPYESSPPYQFSSRSDSPLHWPFTAENVRVF
VLSRLFWPGLKTDNLDLPKDLETHLQYYMQKFKGQTQMQTLEFRPTMGTVDLTVELETRT
LELRVPPVAAAALLKFEEQSRWDLDDLAAALNAPPAIVMDGLRALMGHGVVVQVSRGVFE
VDESGSLQQGAKM
>Capsaspora_owczarzaki_COWC002825_Apc2
MSALAASIAAQAASRLPAVLEHCRSIVASASSSPSSPSTLVLEQQRLGAAIQAYFGCADA
ADDRQRRASAEAVLAGTLADLILSECRESLRAQAAPAFWAVLANTPQPDQSNSGAIATWL
AKNMQAAFAVLEASIAAHETLFEAVLDFAQSIPSLSAAIRAFNVNTEAGAIVFARPLPEF
AAMVEQFVTLSYWAHAVVHDDVPNDWHKRICDDVPEEAIEALQQAVGAATAAVFSVCQRR
KLQHRVLMPFVLSQLDILVKAQTEAMANLFADSCHEAAGQWIDTYPAPWLRHVLGESDEC
DQLISYLKTQWLSQSLAALRTTELFDIIVDYPESANALSDLRALLIHPQQRAALVQTLRA
SFERRLLHPGANTPDILTQYISAIRALRQLDESGVILEQVCAPVREYLFGREDTIRCIVS
SLVDDAESDLRDELANTNASANADSDVSDTEDATDSWNPVPLNADLTQPSSLRKTSDIIS
LLISIYGSKERFVDEYRALLSDRLISTLSYDIDKELRNLELLKLRFGEANMLFSEVMLRD
ITESKRNNTSVQERMPESVKLDFPLNVIILSRLYWPNFKTEPTPLPKPVEDFMKAYEAAF
EILKPTRALHWKHSVGIVTISLDFEDGELEFSVAPAMASLIMLFERDDPWTLGELVEATE
SSTAVVRKRLAFWIAQRVVIESPADTFSVISKIADQGVPLQGIDADSDEEDALHNIDGEA
GEEAEGDEELDVTQCFMFVSMMLTNLGSLPADRMLTMMGMYAPTMPIDDRSFRRFLSNMV
ADGKLATSGGEYQLVK
>Saccharomyces_cerevisiae_SCER003683_APC2_Apc2
MSFQITPTRDLKVITDELQTLSSYIFHTNIVDDLNSLLTWMSPNDAKSNHQLRPPSLRIK
NIIKVLFPNNATTSPYSMINTSQANNSIVNEGNTNKELQLQLFSTLKEFYIFQVRYHFFL
HFNNINYLKDIQRWENYYEFPLRYVPIFDVNVNDWALELNSLRHYLLNRNIKFKNNLRTR
LDKLIMDDDFDLADNLIQWLKSANGSLSSTELIVNALYSKINKFCEDNMSRVWNKRFMIM
ETFNKFINQYWSQFSKLVGCPEDDHELTTTVFNCFESNFLRIRTNEIFDICVLAYPDSKV
TLLELRKIMKDFKDYTNIVTTFLSDFKKYILNPSVTTVDALLRYVKTIKAFLVLDPTGRC
LHSITTFVKPYFQERKHLVNVLLYAMLDLPEEELKEKINFNVDMKALLSLVDTLHDSDIN
QDTNITKRDKNKKSPFLWNLKVKGKRELNKDLPIRHAMLYEHILNYYIAWVPEPNDMIPG
NIKSSYIKTNLFEVLLDLFESREFFISEFRNLLTDRLFTLKFYTLDEKWTRCLKLIREKI
VKFTETSHSNYITNGILGLLETTAPAADADQSNLNSIDVMLWDIKCSEELCRKMHEVAGL
DPIIFPKFISLLYWKYNCDTQGSNDLAFHLPIDLERELQKYSDIYSQLKPGRKLQLCKDK
GKVEIQLAFKDGRKLVLDVSLEQCSVINQFDSPNDEPICLSLEQLSESLNIAPPRLTHLL
DFWIQKGVLLKENGTYSVIEHSEMDFDQAQKTAPMEIENSNYELHNDSEIERKYELTLQR
SLPFIEGMLTNLGAMKLHKIHSFLKITVPKDWGYNRITLQQLEGYLNTLADEGRLKYIAN
GSYEIVKNGHKNS
>Candida_glabrata_CGLA001494_CAGL0M04235g_Apc2
MILTGDTKTFKRAVLEYGVNGNKNSNAEEWNVLLQWLDPAGKKNHQLKPPNLLVKTMIEK
LLLGSNDYQLLSNIQDYYCWQCRVYFYNEYKRIETLNELKRIERHVLFPLKYIPIFEGNN
RVENEVRLFGNYLLKTNKKVMSRAVERLRNRMLEDDFELATEIVDYFDYCQTDSTSIVLD
IILDKIEQFCQLHYTRKWNKRYLIMETFNQFISQYWDQLSSLLFCQEDNHTITNTLYKYF
EKQFISIRTNEIFDICISNPASVQPTLLELRKEISTVNDFNCVVVELLSKFNLKVINPSI
VTADALFLYIRTIKTFSILDPSGRYLQTISSYVKPHFRQRKDLVHLLLFSMLGLDETDQL
NTMPSQVSEEKLTALTNELKDTEICSYTEESDDVVDPMIGSFSKEEDSMVLEQVIKRYME
WIPEVPTSFGKGILSDHKLDLFDILLELLESKETLVIEFKNLLTKKLLDLRGYTLDKKWS
KFLSLLKKRFDNRSTETMDEEDLNNINTIDIMLRDIYKSRQIATDMQLDLHNTNVKVYPK
IVSALYWSNNSDTQSKAGDFEMDGELEHLLELYSRFYSQKQIGQKLELRRDNGSVSLNLS
FLDGRTVHCKASLRQYSVLTLFKSPKHDSNFPTEGLTISELCARSGMQSKQMADILRYWV
SKDVLYFSDGKYRTLEFLRWKGDSTYAAIPDVLEESVVERSSQHEDKQENHVERALPYIK
DILLNLGTLKIDKLHALLQSAMPKDSHYSTVNQKQLQDYLDTLVEEGVLSSASNDSYKLP
QIR
>Kluyveromyces_lactis_KLAC002542_KLLA0D16324g_Apc2
MTKTDDELKLLHEKILLNLASNLEEEVDMVLAWLNPTFQPQIPTLRIKQCLKVVLEQSDE
RTRFLIEQYYLTLIRTHFFLQFDDIVNWKDMIKLEKLYISKVEFMFGTSVYWIKEEMISF
KRLLMKKNNEFRKQLHAKLESHILDNDLVRFDQMYQWLAPAFDGQEIEFNVRIINLKVDQ
MSQKLMKNKIDDRYLVMNTYNHFIKDFWSKFSKLLIIEDDHELTAIIYQSFEKNYIKYKC
DEFYTDIVPKFPASRKCLLELRSILNKDIKTVGTKVLETLYHGFVSRFLTSSLLTCEILY
YYIKTVKCLKIIDPMGICLRSLSKAVRVYLNPRPDIIKTLLLGIFPFQNNERFKIASSTD
GSSVHLEKLEQFSREVGDFSMGPELPTALPWFNQPHLPRCTYDGDDQLLKQYLNWVPEPP
RIKLDVEDFADNDGKYVPPVDLIHVLLDVLESKRTLVDDLLGVVSGKFIESEEYSLDPEW
QRIMDIILNHLEGTRKGTVTSEEADLTHLNDVDIMLEDLRLSSQFRNQVAHKNNSHFENF
PHIKILSKLYWRHYQNLNGRLVTTKYKWDSEMEPLIQKLTKVYERLNTGRTLKFDTGSSS
RVSINIVTKSGERRFFKVTMEQYLVISHFQNETNGRNAPGMMADCNYVIPERRYTLKDLH
KMTSMPRQKILDILSFWQQKEIVTKHSDDSYSVQEGI
>Debaryomyces_hansenii_DHAN004207_Apc2
MITIPLSKENFNQVIPIPTLQDLAANSSNSDQQSNNIENDIDYLLHWLSPFWPDNRVFNE
PSQRVKSAVRSCLRDESSQLDFVKLYGNSIKPRFFEELSPVLLDDRVLLTEAIDKIKFIK
DYYNQYIKYLNLNKLPYDILNRNLNSLFHSILVENKQSKFIKNLTNYLYEMLFGDEKCLH
GSVHGYISVLLSIELIDELNSIIIRLSIKQIKDYILATCTKVWDKPLLEEINCWIKSDLF
PSFNLIMRLSNFDFSEKYLYDLIKIAHDELVSLRIKEIFGLVVDYPNSYIALSELHQCLS
FKFNSHNTGTNISNLSTVINSNINTSEIDSANSLITISNFSSILINNSANSQAYQRAKLV
DTFIQLCHEELLHSGANTVNVITCYTSTIKSFLIIDPKGVLLDRVVRPIRRYLKTREDII
IKLVHGLLDQSESNDLLELAQELRNGTKKTVIADDLMDLTWVPDPIDALPDFKKSKMTDI
IESLISIFDSKEIFINEFTQLFGERLINLHDYDVKDVTDHLDLLKLRFGENEFTTLDIMI
KDIEQSKITNEKINYRNEYSFHSTILSHLYWPTVCENVSHNDSFKLPDTISNQFEKFDKE
FAGVKKGRGLKLLPSLGLVRLELSIRNTKLSFEVTPDKASIISLFHDKVDELRLTNIASQ
LDMQPYVASKAIDYWIKQNVLTETSKGIYKVNE
>Yarrowia_lipolytica_YLIP002069_YALI0_E04983g_Apc2
MQIQAFDSIFGDAFDDSLRIPAETDVQDLNMASLDTIREWMSPDNSNADVSDIQASIALI
PLIESDLLNWYHEVVRVHFLENVATQLDFSNLDSLEKLESIALRLEAARFHYHRPLESLS
LSRHLVENFQHYLFALFEITFGGTPYLTALRNYMVSCSLPPTDRTINLCKTLYNLGLGPK
LEPILSSSLVAGIERHILNVYGDEWTLSCLPTMTVWLKSCLPRIEQMFLHPPTLDSLVCV
GHRYVARLRTSQLFDITVDYPDSIAAIQDLRQCLESPHQRAQVVATFQNACQTRLLHAGA
NTVDVLSAYIHTTHTFLLLDSKGVLLEKVTRPIKRYLKERSDTVTSIVSGLLGNEKSDIK
SLAEYLSKPPSTVLEDDLADPHWVPDPPDAPSDFRKGFADIVDDLIMLFDNREVFVREFV
GIFADQMLQLRDYNVGEIQLRAELLKRRFGERTLQNLDVMVRDIQESKRVDTGVHAESIQ
GKAVYGTFHASILSKLCWPQLKSEEFLLPSAIESQLSLYGTGFSKLKQRRKLKWLRSLGN
VDVELELEDRTVALTVAPEMASFIHAFHDTTENSLEYVQEKLKMSPEMARRCAAFWVKEG
VLQEKSEGVFRVLERKSEAQNVVVADAFEASEAGQSAEDKAIESIRQYWSYIHAMLTNRG
SLPVIQMHSFLKMLVPKETPYTATQDELKQFLQAMVDEEKLDVVGAKFKLKK
>Neurospora_crassa_NCRA000536_Apc2
MPAAVGSRWQDRRRRVFQSVYQTDLSPPPPQAVALPSANLSFSQGLQYLSGTGPTVTSGS
FYDEDTQEATQPAFYNQPDQGLLVSHTPSNSFHSTVTAASQPSQVLLGAPDTGSGDQVAY
DSAWRLVTARITLPSSVTSPTSSGNLSPDAALPSAEFCDALAHIVHASTLLPGALRTDDI
FSWHTHQVRAHFSQHVIPLLSGCLDTGGTGDGDPRKVSDQERYKSSQYERHMVVVMSSIR
TLEAALRLYSHGFDLLVKGITQAKSAAAFGTPVVNVEILVNRFRRDIHALVGNSASQQLT
KSLRAVLVRLVGNILGIPSEDGDDDDARNFKSRRPAPPTDDDFKALAARQRLHELVEQLH
NVGLAGERFQVLFAEVMNWMMSAFVCGAYAGVWSATDRRSLSSVLNTVSKGTGSSVTSPC
IISLMDWIENHFARLSFEVLSRISHGSVSPVTLSDLKTYQSLALGRLSTLRIAELFDIVL
AWPDSRGALDDLRATITTSARRLQLTSHFTQALKTRLLHPGCSTLEILQTYIDIIHTFHA
LDHSKVLLGHVEPSLKLYLWQREDAVRIVVTGLLASPEEVRAARKAKEISKQQAEQKKAG
KRSEASTRRGAGKGPVVTPTTTGRSSRTTSTTTRQRDDLHESSMRTPGTTPITGKSTGTG
KLVELALLLNDPTKTRHTLVEDEELDWNDMNWVPDPVDAGANYKRPKSEDVIGTLISALG
SEDVFIKEFASIVAERLLSLSDPARFDQELRVLDLLKRRFGEAALQNCDVMIKDIEDSRR
LDVDIRRAWDEQRTLTAATPMMMSGHFLRSADKRKKAALQRQQQQEPTQYHARVLSRLFW
PALDREHFLLPDPIIEEQKRYEQGYEHLKSNRKLTWLNQLGTVRVELELRDRTVTVDCTT
PQATVIYAFNDSDSDNGHGIEIDNKPPARRTVDELYTTLQMDEDLITSCLEYWVSKSVLR
RLRSPANTQGSHTYVVIESLSDPIVDDNDDQFFKDDDIFGNPTTSVPAQEGAQPAEDPKQ
ESNKPAMDPKEQERRTIYWQYIKGMLTNASASMPLAQMAMMMKMLIADGFPWTNEELGEF
LAEKIAEGEMELVSGGKYRLVKK
>Schizosaccharomyces_pombe_SPOM004640_apc2_Apc2
MNDTDLSTFTGRSLLIDQLSSVTQGTPVLDFIDKLRIHFYTTIRQNLLKIDLKNICSLHD
LTDQLSDFWLVYEQSVLESPILSPELDRILTCFRCLCRRYLPISVIESVLTEYLDQVLKV
WLESKTNPCLDMEKFFQLCEKFKQLGLSSVLKERFVYVLQLHVGSLLTTRYAMSWEQSVY
HEALEWIRTEFGVLVEHVFSLSNPAVLVQLDHLVSQILAHLRSDNILDIVLHYPNSLGAI
EDLRLVARQKQQRQYLTETFVKDCTSSILTASSDSSYILLFYVSTIRCFVALDPPGVLLD
KAAKPIRSFLNEREDAYKCLVSLLFVDGEKGLRSELSQIPTENIDSTTDRFDNYHWMPDP
IDAAPDFKKPTDRDVVGSLISIFKSKEPLVKELQLLLADRLLQLTDYHYEVEAKNIEFLK
YRFGETVLQMCSVMLNDIENSRFIDQSIHMENYVSKGLHVTILSRLFWPTLSVRYFHLPG
PLKKELDAYAEEYRERKRKRELVFLPNLGSVELEIELEDRTLTLTVTPEQAAFISLFEET
STLHIEKAAELLDQPKEIVERHLKFWLHHRVLTDIGDDRYRVRETEAETATETVLDEIQG
VSAVQSEAESSAAEMRVYWSFVVGMLTNLGALELERIHNMLTMFIPPPNGYTRTQSELRE
FLALMIKEEKLEFTGGAYKLK
>Cryptococcus_neoformans_CNEO005864_Apc2
MAALQAALLEWDMNLPDPEQGRIALAVEQVRKFIYPRNLYQVGSAKPQISPEISHAFAIV
KQYDMSKSVFDDFLDDVENNFELVEYDVLAAIQGLELPAEDDNDKLVLRTMSGLFERLAT
WQRSWGLPLRAFQDNIYVALFTRKFHHLLHSSFPPSFPDHLLRFLHASLASLPEYLTNPP
PQQGYLQSVPINYQKVLPPTPHLSRLGIFPRYAGSLSKVAHEEIERIAREEAGKGWGERR
LGRARQRIGDGVANWLSGMFEGNEAVQGALRPMFSRFDYFLCKCFFDTRTDELFDIIIDF
PDSMAALEDLKECLFKVDQRLELVNKLNAANLKRLLHPGAETHVILNIYISTIRSLRILD
PLGVLLHAVALPIREHLRKRPDTIKCIVEALVQGEELQDENEGGLIGEGDSEAEDFNDPR
WEPEPADAAPEFRSGKTSDIVSTLVSIFGTKEVIVKELQNYLAGRLLQVKNYDVVHEVRT
IELLKLRFGESALAGCDVMVKDVADSKRIDGHVQEEKKSVVHPLVLSKVFWPNMPRSSLK
LPSKLQKIHAEYESSFHIFKPDKHLRFVPHLGTLSLTISLSDRIVTVDATPLQASIMELF
EKQDVWMVDQLVDKLGVGKGEVGKALGWWAERGVVKDEGAKGWRLLEFAEEEFEGEQH
>Ustilago_maydis_UMAY003323_UM03226.1_Apc2
MSLTQAWQHALHSLTRHHKQPSARTSCSILLPSLHAYTVLMQYLEPVAPLDCRFYSFEAD
SFILDAEASNALHELHASDVSVPSSSKTNLSSPSPSLIALSHHYIDRCLQRIRKVALECG
VTTAHEQGTGFSTLGDDLPCTLVTISHWFRAWLSPYSEGSIFESLSSDRNRLLKPLQAYV
RSCFDARAADALRSHLEHLVSDQNDTDLHATFVAHINTAGLTQPALILLTRVVHLEISRK
VRAVIGAEDVRPQDSVLPLDYAARRVLQQWLDDEVKPRFAAIRQMCRQQHVSSVLDEEMP
DVDSADQSTWQTRLDYQLDKALCLTRAAQLFDLVALYPESSAALDDLRLSLNNADQRLSV
AKTLSQSLHMRLLHPGAHTRDIIQMYVHLVRSLREVDPTGVVLSRVVSPLRRYLRARKDT
VLVIVASMLGDDPDFTLLKDELERADQEEQHQESQSENKRRRRPRRSLQTSTAAAATRSG
NPSGKRRFANSRRAANSSHASDSDASSEEDWDDPAWVPKPVEAGSGYRMSTSKDIVSMLT
SIFDDRSGFIAALEKSMADQLVQVKGYKAMREYRNNMILKKRFGEKNMGKCDVMLGDVTE
SRRIDSEVHQRRRLAAPASTSAVQGMVSRLHPLIISRQFWPENTTKPNSGVRQTAANPGG
VQMGTPAPVTEFTLPPLFLQAQEEYSKTYRQSKAMRKLHWLNHLGSVELDVQLDSGQTIS
VECSLIQASTLEVISRCKTRTASAEDASPTTGANLVTLSDVMEQLNLQREKDARDALDYW
VRVGLLKQAGVADAFIVQSSLAVPAEARDDEPL
>Mucor_circinelloides_MCIR004980_Apc2
MLTLYHNAPKQTRALDAVRKLKAYFERQGINEKEPLPNMQKIVDYCLKYPRLLRIRDSPL
KYLHDPDLPYTVVHDWYIGIALNYLEASLFVLLEQWKSDYMKKRHDQEQIAQLFAKAVND
IYQCYEHTGLALGIPFPEGCALAAVELKDKVRNRSRALIKSKISYYFMEARNTFYTLTMH
QIEALFKANQPSSSFANLFSPQMMKYKDDQLETMVQAFLDVELPKLVDVFNLPDDYLDMA
LDRQEFNDPDNEVDMNSWLMNTNNDASKNDKETLEAHIQTFSTVCEQLNNLDLTPNWTEI
LKEAVEKRLESIDWEESADVSVVQIQLKWLHVLILPWLSHLIPKTDDIDTNWHNFLREKI
KAEHVLYEVIYQAKIPEIFDIIIATKRGLLEDLRDSLMREIQSRLLHQGASAVDILQYYI
DCIKSVSVIDPSCDIMESIIELFESYLKTFRKDVIAGVVHLIRNAHEYSSLQVNDDDIYV
FKKSELNNEQVPADAVVIKEDKPAKLRRLQKKSKDSVAMLICMCRSLKDFIKGYSDKLGH
VLLSTNNYDTIEEIQRLELLKRNFPPDAFLRCDIMLQDVTDSRRLDTSVHLNSSIDPDLH
AVIVSRKYWPGGSDEDDDDDDYDQDDDYDMGDASIKLWPGQQESLEEYDQEFRKIKKSRK
LKFLPTKGSVRLNLEFQSRTLTIDVSPEAATLLSLFEGKEQSYSRNDIVTKLKVDKTVVV
ECLEFWMKKEVLELSADGHYQLVEE
>Phycomyces_blakesleeanus_PBLA005982_Apc2
MECIQYNLLDLIDDFPNSMSNVNDLRLEMEKYNDAKQRITEFQEEMKLRLLHQGASSVEI
VRFYILCIRTFRYLDPSCELLLPVVEMMEETYRKDMVHAVVKRIREDDDNSLCPDPEDTY
VFDADELGKSVSEGYYPLCEDKGEFCKDPKKEKKKESSSHYLFLVERQWLERKSLDIVAM
LFTLCETQESLAKENFVKEYQDQLGKALLKDPGYDTETEIIRLEKINERLLGGAMQSCSI
MIKDMEKSAQLNDRIRKSTSVWPTDFKALVLSRHYWMDPEDDIPEQTLRLDTPCIESMEI
YEQKYPIIQPSRTLNWLPEQGSVTIELTFKSRTIEMSVDPITATVISQFSTKDITFTAKQ
IAKNIGVPSKIAFKSLVFWQQQNILAITKDHHFQLMLIMAITTTTTVQYCVYFDLVICCQ
NCTLYDLVYSDIK
>Mortierella_verticillata_MVER008882_Apc2
MNKNIAEQWRAGLGTINENSVSSKAGDDQAQSTNAFSREKTVFTRAMDPNSAIDPGARRL
GASLRTLMREGYGQWAGNWILDTFRRDALEKLVPLLEDTDYQYKEFIKASQDGLSKEWTL
HAFRNVIRTIHARLSISRQLTHIFDEEIRAMRMDSSLEVSAKFLAQFSAELATRLSPSFD
GMAYMYFEEVFRQYELSARQHLLDSKENNPGFEISEREQQQEQQRILGKKRRRLMQDGRA
AMDLFVDDMDDEVVEQLFHGNTSISEAEAMTNQDQIQEYLTLCLQLDELDFASRMTDVIM
RMLYRQVEAKILDSFQTKWDIPTLESGKEWMIHVVLPFLRLTLMPKKDHASPTGIKRFKM
WASRLEFYFFKTFGDLRIKEFFDIIVECPKSEPAVKDLKMCIGWTGQREQLQKAILAEMD
KRLLHPGAETHDLVEFYICAIKHLRILDPSGVMLDQAARAINQYLRTRDDTMQAIVKSIV
DDSNNLLDGSTEGIQTGMEVDEDGSDDETTWVPEPANAGPDLTSARRKMADIISVLASIY
DTNDRFIKEFQSILSDRLLQATDFQVDREIRQLELLKLRFGEVDLHHCEVMLADIAESKR
VSSNIQERNPSVVVNTLVASRFYWPAIEEKDSFELPLKYQELLDSFEVEFELSRPAQKLA
LFPSLGLVEIELELEGREPISMRVPPIQASIIHLFESQDTLTLSEIAIKLQMMESSLEPK
IQFWVREGVLREIDRAKYQLIEGSDQSQS
>Mortierella_elongata_MELO003560_Apc2
MDPTTQDQWTKALSTLTARKPSKAETPSTELAHATEVVTKVMYPSLDAPKNLRVKGSLNV
LLRKGLGRWIGDWMLDTYRKAALEDLVPRLEEIDAQYQEHLASGLTDEESAQWILPKFSQ
LIDAIHRRLFVSRQLTLIFDTQVRTMDNDPTLQVSSRFLADFSAELAIRLPPSFDQIAHL
YFRTNFRQFEILQSQMNSGHDTTRSQWEGAGGSNRMDTTSPNEQNGTDMMKNSMAGQRLS
KKRRHVMQDGRFAMDLFGDDRNDAIVEQYSQEVLDHPGSQESEELSGRMGHYLDLCQKLE
EIGFASRMTHVVTGMLYEEVSGKIFKSFKKNWTVATLAHGKKWMEDIILRFLHCTLLPKK
DQEDLTASKRFKMWASRLEFYFFKTFGDLRISEFFDIIVECPESTPAVNDLKTCVEWTGQ
REQLQVSILAAMDRRLLHPGAETKNIIEFYIYAIKYLRIMDPLGVMLDRTARQINKYLRT
RDDTMRAIVSCIVDDSSDLLTNSNEGIPGAIEADDEGSDDENWAPEPVHAGPDLSSARRK
MADIISVLASIYDTNDRFIEEFQAILADRLLQATDFNVDREIRQLELLKLRFGDTDLHHC
EVMLADIAESKRVNANIQSLHPAMTVSTTIASRYYWPEIEEEEEEEFELPAPLQEMLDSY
NAAFEVTKPAQKLKVFPSLGMVDLELELNDRSISMQVQPIYATIIYLFEDQDRWTLSDMA
TKTGVREETLESKVQYWVREGILLETSRHQYELNEQEHGMDETNG
>Conidiobolus_coronatus_CCOR005619_Apc2
MRCSELFEMTGKFPKTKNSVDELNGMLNDEYFRLFMQSQVDLFKNRIGLIHWKTSLTGKF
ILKWIQCNWGGDLYSHLVISKIMPVIKPKLVARKDFLPLVVTQLITKNESSLIWKELNRT
SAFTPVKRNWLGLMIDKVGFLPNSYSEPTIPIDLAQKPPTSLPLISRNKQNLIHLILDLY
PTKEPLIKELQNQIEKQLLKVGNSETRWSEVDNLYSTFNMIKEYIKDESPELLNSINIMI
KDLINSRKVNLLIKEMTNNQSKVNTILKSYYYWPKPSKISDIIVPSTLAEQLESYTNSYQ
LIQRNVELKFQPQYSTVTLEVEVNNTTQTVKLGWLCYFVLHCFENLEDGDGINLNRIQEL
TNLDLNTIVDQLNTLIELKLIHYNFETNLAISGPSLDPEYYNNPKSIPIPKKEDGIHDRY
SSEEIAQNELYTKRYFNYIQMFLKSQGPKLTGEELYSKLKKFIIPAANFKLNREEFENFL
IYLTLLNPKKLTIEGGHLFQLAQ
>Coemansia_reversa_CREV002796_Apc2
MFFYRFILFHRQHQCKTTLPTASSTFSELRMGELFSMIIDFPDSRPAIDDLRQCVGAMHN
MREIAVTLRSAVQQRLLHPGATTSDILTQYISTIRCLRLLDPSSTVLEIVARPIRDYLRL
RDDTVACIVQDMVSEESELFEDLASGQGIIMDDGPEGIVYDEDCANKDWEPLPIEAKSVY
RTAQRRDADVLSLLVSIYDTKDVFVQEFETSLSKRLLACADYNTARELRQVEMMKLRFGG
PAMERCEVMLKDISDSKRINQNVLDASRTQHAEMPLHATIVSRQFWAPVQSESFAMPPKM
AAIRDRYAGVYESLKPARKLEWRDTLGKVTINIELEDRSFELSVRPSQAAVLFAFQDLPR
LTLDELVLALECSEEFLLPRVRFWLGRGVLREISDGVFEIAETLGASNATNDSAIGNNSV
GNSRHVGAAAQSDHEYEGEDDDLESTTATADARSEALRVHFNYIVGMLTNFGPLPLDRIL
SMLSMFLPGENTTADDLRNFLAMMVREDRLDLIGGMYKLK
>Allomyces_macrogynus_AMAC000893_Apc2
MTRSLNHVLQDLYALGDSPAAKLQRTHHVCSQLTEAMKWSLEHNDIPVNEINPEVELIKT
APILRDHLFSELNRYLGDCLHVADQELIAAQPDTNESIRRALAHLEHLHRAHGIVAGWLQ
LLDAPATTRAEFALLFQAYGSHIFQDRVVQHQLATLIATPSTSLDYLWGRRPVVATRYVQ
GALQSLLSTQEARNVLLGVAEYSRSPRPARAAVFAASAGMIPIIRDLGLLAPLRPTILRR
VQDHVADYVAQTCAEVGLDVRAIDVCLYTVTEFAVPRLAGTNCFGTKEEMIDALEQLVVA
VMHAMVDARAPAIVDMVVDLGASEGARSDLKIALEATKRVADVAAIANSAMTQRFAHLGQ
SSTDLLFYLSNATRLCQYLDASGELFAAATPDLAAYFRTRTDAMPAILEFVLGSGRALLA
ESHGRETREHDEIMFTDTIDFSGVDEDASTLSTRGLRAPPDTLSLVLNVYSSKDVFMNVY
RAGLADRILKAMSVTSAALDVKAEKDVLSKLRVRFGAKAVVACDDMIRDLEASQALNVAY
AGVCKPDEPSMIALVVSDVMWPEDEKQEYQFHPGIQRAHSHYLTTFQAHRPLRNLEWLPH
HGHIVLEVTLDDGVSHDIACMPTTADVFLHLQDLHLDAAPTREAVVTALAAATHSTAAHV
RTALDFWVTEGFLDRSTYAPLPSRLLGTRLTTISTAAAARPRPSSPIPDILHDPAFFAAP
LSSMTVKSDAPVLSARDKALATVLDAPPVPGTSTARIDQIARFAPIVLGRGPAPSLTRLQ
EGLRMFGVANVTPAEMAFVVGKLVREKKVDVNEKGEYVKALPPPSP
>Allomyces_macrogynus_AMAC002324_Apc2
MFCLVLSSTEGPLVRPAPPTLRHLRMIPTIRGLRLLAPLRPTILRRVQDHVADYVAQTCA
EVGLDVHAIDVCPFTATKFAVPRHAGTNCFGTKEEMINALEQLIVAVMHAMVDARAPAIV
DMVEDLSASEGARSVLKIAFEATKRVADVAAIANRAMTQRFAHPGQSSTDLLFYLSNATR
LFQYLDT
>Catenaria_anguillulae_CANG004089_Apc2
MTHWTRPASSAHAAFLGPAAHRTPLITAATLADLRIHWATLSALVRERQQPDVSQHAHAD
ALFAMRSHPIARSKFLTALRNTLLRDFEAFEKAHLADMLLRRTGVERLIKGLAALYSYNN
AWLDALDAPEEVRHEFRIGFQAQMVGMMDPGLEKYLARYVLVTAGGTYAPAISIADANQV
RQELGLPLLDPTCHHRQPGVTNPNANLTHLHTLQILPLVIVPLLAAAKDHIHQLIASSPS
LVPDTVFSTPLTPPILDAIHTSIHPRLAYSLCPTHISSTSLYRDLLSTAAREILHIRGKH
MPRVIPAGIDACQGAVADIRMCMRIGHTVTRRLVVDPTAAWMREKVFVASKPTHDILRVF
ISAIQVFRAIESGVPSMGGQPLFHDLVEEMKVYLRGRDAVRDLVALVFPTEGAGGAVAEE
GLLDGDEIRMEEEESRYLVVVDEAVKPWQRGEEEGEWFDRPRVPAAASVPQGIPRDTLSI
LMNIYPAKDVFANTYASRLADLLIADRDADLGNLWRIVTRLARRISLKDMAPCLAMVRDA
IESNAANVAIQHPVMQPLVISSEVWPDEWSRVVQQVEGEEKVDTVDRLHPELKRLAADFT
AQFTARTPLHTLTMYPSTGTVTLSLDFDDDSDPPLTVTCTPDHASLLLHLSDKQEWTRDA
LTAAMRLPTRTVRGLVYFWIRRGLVENVPNKPCVYRAVRERPAAPGAHSRSTSAGGGVVD
DWGLTDTSTTVEMDQESSGSGAGNVFEGIKQSLLENWITYATTALRNWDVVKAIHANMCR
YILYEPSRPTLAQVVALLDKMVEDGQVDRIEDASVVGGCRYVKRGQPPGTPQ
>Batrachochytrium_dendrobatidis_BDEN007253_Apc2
MVQDRSQIEQDRFEILQHPCIHELETLCNLLQQAGLSSCFQDIYNSVLTRHIKQHVVTLA
RHLEYVSVSNQLQQWLKSHILHLSHILGKLDSNQHAPSREKKLEFFAFQTLCVTRVQDAF
EIVRDFPDSVPAVEDLYIALQKYNNIGALLKTLETSIGKRLIHCGAFTQDILSFYIALAQ
VLCMLECSEDIVNGMLNPIRLYLRSRGDSLEQIITQLVNQDTEVILLVDHAVSQRLSAVR
IPQLLNIFPNKEVYAKTYIDLLATRLLSMHDFDLDDDKASLAMLERRIGNKITTCAQVMI
KDMQESRRFAMQFHKQTIDASYFSVLVISARFWPDEKIRDAPLTLPHSIQQFQKVYQDSY
ALLKARRLKWRPMLGSVDIEIGQGDSSLRVSATPAQATLVSLFSDKDSILVSEAIEATQL
SKTAMYQAVGFWNHHGVLALRQDHIINIHNTVKELTQDKLAATSVTTPMQDVIPVQDPAA
ERLETLQNTVWPFVEAAMTAFDRLTVHDIQKQLAPFGLGMDEMELRKLLEWAIECGKADK
VGQHYVPKLA
>Spizellomyces_punctatus_SPUN004560_Apc2
MTIDPPAKRVKTDLECEMSCTISTPIAEKVPIVYTLDPFFSQEAPARPLLNVDNVSDELI
TALETLSTALSEYIQSSCSTVECETALSNASELTNSVHVLRAEGFQSLITEYYFVSVQEH
FYKTVATHLQNFEMDYSTLNDEDVDDATYSEWCWKEYTSLVTRLAGYMNAYTCGFDLLGN
VDGTFHTRLYNFFEGHLRRSLPSCWQDVTTRIFEHSLQKYDTFLSNEDSMEDVELELDSL
PELMSQLKSIGLLSESTSALMLVARERVKRKVEECRGQYEEPALAECIQWVEQHLCGGWL
RRIVQYERDSTTNLKLDHWCRDLTVWTSREFCSMRIQEIFDIVRNYAFGLTSEATLTDLK
HCLTTSVQKEELVKSLREGIEERALHAGVATEDIITILVATENTLRVIDPTSNMLLKTIG
PMKEYLRRRPDTVQHILSRMLDEDSELAEAMRQGDSVRDAEGADDDYDNWEPEPVDAVGT
RQERAADIITRLISICESKDAFVHEYHKMLLDCLIHKLDYETDKETLEVELLKTRFEEAS
FNQCEIMLMDMATSRRLDHQLYSKAGTEETMETESNPAPLHTTVMSHLFWPPLDTTDFSL
PPEIERAKRTYERHFEEQKPNRKLAWKPNAGIVEIELQMEDRMETFTVTELQATVIHLFG
EQSPLTWDEIVAKLREPNSPEDFKQDVGDCLSFWMSQGILKQLDEETYAPIETAGEDISN
GPSLPMPTSRRNEEDRARAKQAAELRTKFQPMIMAMLTNQGPATVERVKNLLTMFFQFSH
TQNELQTLLDQLVSEGLLLVGRNREYSART
>Thecamonas_trahens_TTRA009320_Apc2
MALEAAGTVGTGAEAEALFSAYARAIADEALPPQRARDVWSGLLEVLEAKRGCDDEAGVV
VGSVIEATGKIVGLFEAVATALDTLAAALGITPEAAESRQTAALAGLQAALQVALPHTLF
EEVMAVVYKEALLVFGLSVVCRDDDDEEYDDEDDDAENDDEDEAATSAGSAVLGLDSLTQ
LMHQLSVLGLAQASVSVVTQLLYRVVEAHILSQAKGEFEEAWLDELIRWMEADVAVAVEA
VVKGCGNATVAHLRERLWFHMYEAFGELRIRELFDIIVDFPDSAPAVEDLRRALARTWQH
ERLVDVLSAAFDKRLLHLGANTVDILGQYVSSIKVLTRLDPSGVMLDSVSHGIRNYLKNR
EDTIRCVVTSLTDPSPTSLLGGELVSASGPTGSGVGGGRGGGAANEDYDNWTPAPLESGA
LSATTTAPAARTDILAMLVNIYGSQELFVSEYKVLLASKLLAITDYNTDDQVRNSELLKL
RFGESSMQPAEVMLKDLADSKRINAYVHSHEGGGDNELVVSGTVISRLFWPPLKEVNFQL
PPAMAAQMETYAKAFHSLKTPRTLSFLPNLGSVSLTLEFDDTELEVTVSPLLATIISYFD
AKTAAAVGGASIAVDGTVTWPARALAKVVGIDVALLRKQMVYWLAASVVVDAGDECYASV
SVLGDAPSSSAGGAGGMDADSGVASLEDQKAEEMRVYQSYVNGMLGNLGALPAERIHNML
KMFVANSGYTASLNELISFLNTLVRKEELAFADGMYSLPK
>Dictyostelium_discoideum_DDIS011180_anapc2_Apc2
MFQNKEQTESILVWEKIVSIFSIPSQNEILNFKQKSPNNIDNNLKQLFNFVKLYKLESLV
LDWYFESIKKYFKSTLSNEFWKFFNNVNLAELDSSTTSGRQLKFINHQFALSINLLHKVF
SFFKSNLFLFYELLFKKESYNFNFLIKKLQDLLITNIMHTTNQQTKYFNTILFMFFERDF
ISFTKSFYHSKKQILKDEEENNNNSKDLEFNDQQQEEEEEEEENEEESKSYIIMEMSFED
SITDINIKEDSFMDLCKKLQDLNFIVISEEIFTQILFKKVFEYIETRCKGVFEKSFLKSI
LEWADQVIFKWLAMILLSSTTTTKINNYNDIINNNDDDNDDDDDDENKENSLKIFNQWKK
RLEFSIYENYSQQRISELFDMIVQYPDSLPSLEDLSICFQKIPIEKTMITNLKRVLHNRL
LHPGANTSDIITQYISTIHAMDIIDPSGMVMEKVGKPIREYLSQREDTIRCIISSFTEES
NEIYQELCNYDPQDNGGDDDSNNSLLAFGNCDLYVDEGDNFSSIDDFKFWIPNKIDGSST
TISIGNAKANNNNKKKKKKDTISHLVNIYDGIDLFINEYRSMLSDRLLSVVDFDLDKEIK
NIELLKLRFGDSVLFNCEIMIKDMVDSKRLNLQIKNSQGVNNNNNNNNNNNNELKEFETL
ILSQLFWPTLKGDEFKYPKSIEKKMQIYSKEYERIKTPRQLIWKQHLGLVDLDLEIGNNI
QSFQVSPIHATLIMLFESDDGDDDDEKELTLEYLSKQLEISKDLVKKKLIFWLNNQIIKE
TSHETYKINNKEKEEQKQRQQQIENDDQDESSSDDDDDDNNIVVEEEEEEKSTSAKEKEE
QMRVVESFIIGMLINFKTLPLERIHSMLTMFNSELYTSTIHELKAFLSKLVNEEKIELVG
NDFKIKK
>Polysphondylium_pallidum_PPAL006795_Apc2
MSEATMSSSLNIDLIKRLESYQVLFNDKISKVFWSYFINTNVDTDKNNSRFTNAINDVHQ
YFTKTRDELIEFCNINNIQNKEIWVERLQNMLMASLIIDKEQSKRFNQILFSFFESEFVS
FSKSYIGSMRKVVVESEELDDDDDDEINNNSSVANQDNEMIDISLNDSFTDISVKELMFM
EICDRLSQLNFIIVSEDLVSRILLSKIHEYIDTKCRGEYERRLLKPILNWADNVIFKWLS
MILSKSSGATFEQWKMRIEFSIYEYYSDQRIDELFNMIRLYPDSTPALQDLSICFQKISI
QKTLVENLKKVFHQRLLHPGANTNDIITTYISCIQSMKIIDPSCIVMDQVGQPIKDYLAN
REDTIRCIVSSFTDETNEIYQEFSSGVENDDGTDQHALDIENCDVYLDDADSHMDFKSFE
SWQPASLESHPNQKKQKYKDTISSLVNIYESTDLFVNEYRLMLSERLLSMTDFDVDKEIE
NVELLKLRFGENSMHNCEIMIKDIQDSKRLNNQIGQQLREKQLEAIKFDTLILSELFWPS
MKDEGFTYPKSLSSQMTAFSKEYEAIKAPRKLQWKQHLGFVELEIEINGQLKQLSVSPIH
ATIIMLFESKDRLSLSELADQLQIKEELVKKKLGFWVANQVLVEVERGVYETVKPTSTAD
GKSSMDVDNGGMEGTGSDALDVVVEDDEDEQQSASAREKEEQLKVIENFVFGMLNNFKTL
PIDRIHTMLTMFNPENYSLTTAELKSFLQKLQNEERLEFSGGEYRIKK
>Acanthamoeba_castellanii_ACAS004894_Apc2
MQLYCQEAKRKLGKDELDEWAEARLVEVVDHVKHQQDVNTVIELLQTELGLSDATHLFAR
FEIFSQLQLITEKPAIREALFYCLRRRFVIYSSKWIKAHEDEAEDEEADHDEQNGENEEM
DYNDGREVNATHGIDALLAMASQEVCEEIVTEVVFEETESRVNSACKAVFDSSVLPSMLR
WLAGAALQWMALTLRRPLSSLEQWKARLESHLYQIIATLRTNELFDIIVDYPDSVPALLD
LKESLARSDQHLELVSSLTQTGASTNDIIDTYVSTICSLRLLDPTSVLLDAIRPPIAAYL
RGRDDTMRCVVSTVTGDTNPELYEELGHAEAEVHDDYDEEENTEPDDDEDIEIADDAARQ
MDTVSLLVQIYGSDDLFIQEFRTMLASRLLAITDYNTDKDYHNLELLKLRFGETRLHECE
IMLQDMSESRRLNTNINKTIQAKAPTGIAFVPSIPSPGSMESYEKEYQAVKASRKLCWRP
ALGTVEVELEGPHGAQSFSVSPLQAAIIYLFQDQEIWPIEELAEKLGTTSEVVRKGAGYW
VANGALRASFQGRSLVYEVSFGEEVNPSGEGVVADEEGEGLAEGDEADEEMWTMLEEFIK
AMLMNLERLPADRIQEMLAMTSDSYDKSLSELVQHLQTMIAADVVTLDVDGNYALKRN
>Trichomonas_vaginalis_TVAG023209_Apc2
MQEILPLILSLEPDNIKSVLTNYRDNENYKLFTRLFLVQVRNSISKLLKEEDYGSISIAA
QKTFDKMKGLMEVVKPIDEDLEQEIVTLIRSLLIHKYPYGMQEFESKDLDSILEISDPKF
KALFSCGLKQYLSEIVLNKILDQCKEKINEFNDEYEVSVLSATMKTLSDNIFLFSDKFPE
LSNKLPSMKATIYSLVVDFRAKQIFDIVASYPDSTPSLYDLRESCLHAHAHKKVAQIATE
IFCNRLLHLGASTTDIVTQYISAIQALNIVDESGGLTRAISPPIQSYLTTRPDLLTTIVE
KILEDNTLMDNSRPSAQKPNDDDVLREASAQRELDEKWNPEPLHSHIRDLQSLVRDASDS
DALALLLNVYGSISSFVSQLEREIAARVESRPGYNFDSEVRAIEILKRRFGAQIFLNCEV
ILQDVADSKRLQQGSGVMHFQPLVASHMYWPELNGDEFTLPQGLAEEVSAFEKEFDRVRK
QRKLKWYHTIGCVEIVLDFDDDETLSITVPPLAAATIALFNDKTEFDTSYVSKKLSISKR
AAEHAISFWMSGGVIVRGSSEGSFRMSSKKPAAAVELAESARSDMIGLLFEEKKNPEEEE
NGEEEEDFSSPVVLSKRLRPFALTILQARPREKFTIDSYYSLLMRFVRIPKLRIEKAEFL
KIIPIWVSENMITVDGENVALVK
>Trypanosoma_brucei_TBRU004070_Apc2
MEEDEAFANLVGVLQVVKSDGVSAFQYPDVAVKYRFNESLAVLSKPPLNVAAAELLVRKV
FEVFADTTIVEYQRDMCSGRESLALRHLHERYQQTFAIISDWCGRLNSEESVALFTVSLR
CHLLQPDLLTDESPPGKKELLSFLELHGHRVLKSIEEAGSAHSFTRVVDGSCDEVLQELH
DLTLSSTSDIKALWKSVLVNCTLDRIASLDDDDFTVARIQSYMQWKDDVVDVFVRMALSP
DPDDSEQRSEVNRWCKDLEQLLLVSYGQKRIASFWDVVVEYPDSTPTLQDLRFCLQRCTD
DTLRNGLIKTVKWMLVSRLHRAGTRTEDILAILIGTIHSLCVLVPKNDQSSMIFTIVGDT
LEHLKKRKDCVSAVVQAMTQPSGDSTLNIDLRNYASTGSALDNGDSFEGVWDATLPGTEQ
SSLSLHEKPDVLRVLLATISVNSLVEEYRQVLASQLLGKPMHNFDTSAEEEVLERLKCAF
GEDVLAPCVVMIRDIQASRRYTQQLGEMHEGRATSDKTSSVESRRDWPLSLDVLSTTSWP
KLSSCLPAGETQPIPDKYNPHPELASAMDDAKEGYKRLKANQRLEWVLSHGNVTLELQQK
EVSASRFVAVTYDLSLFSASIVLYVRDISAEVDAPAPLVAVAERMGVKPQVLQQRISHLI
PSVLLSADDNKTLSVQTNYVSTSNFTFDDAEEGEEQPAGLSPDQMNMLLSMLKAMLKARE
ACGASDIFNSMKMFGQFQGSIDDMRRLLQIFVAQGKLAVNEAKLYTLPKG
>Leishmania_major_LMAJ008102_Apc2
MMPYQHSINEDGAMRILAEMLDALDTHGLALFSESGHGAAWPLSSPTTWSSALAVLATSA
PLNAMVADTLLERVSAALSVEIDVYHSAVLCCSGPLSTEVALPALERLGEVYRQVHSHLL
RWCSALHTPGVAALLAVRLRCALLQTALVTGEEPPGRQALFSFLWRHGRFVLAKQRKAAG
DGDEEDAGDSGCDGTLGEAGDANESASAPASASPAPDSVMTCLHRLALNRSAEVKQLWRS
VLEEGIRDRLSDLSDDFSTRILHKHLSWLENSVVPFVRMVLPDSDGESDPLCRSSGSLRD
ETSANRRCEDVGTTSEGCHMVPGHVQEGDACPSSQTNEAVRAEREAWCADLRLLLLHTYA
RRRLDGFWDILSDYPDSVPALEDMHYCLQSTPESGLKTELVQTVRHLLSSRLHRAGTRTD
DILAILINTIHAFCILFPRNEQSSVVFSVTSDTLEHLRRRKDCVPAVVQAVMQPGSAVNV
APPPLTQAASDGLVGNLDFDGDAGSKEGELHRAASRGRPDVVRVLLTSIPRRALVDEYQQ
MLAEQLLQKPMHQFDTTPEEEVLERLRHVFGETALDRCAVMVRDMQMSRRISQQLREQLG
SSREDRLPQLRPTAASATAVSPAASVSVLSMTAWPPLPRCSSANGGDSGPASAPLKFCPH
PALQEEMDALAEAYKRLKDNQRMTWLPSLGRVELELKQKDPSKGNALVAVPQVLSLFDAS
FVLHVKEMASRGGFSTPVHLKEVAVVMEVQLEELRAHAQRLSPAVLMFQPATDLVTMQLG
VAASADFVFMEDRETDEESGKPAGLPPERVKLMERMVTSLLKTRGAQSSTAIHSSLKLLG
KFEGSNADVVELLRSFVGRGLIVLNDARQYALPPK
>Naegleria_gruberi_NGRU002097_Apc2
MEDIISNFRQFCDKLRLLRANFMNSICSNSWIAFMFSAIKEKITEVSTTDFEQEILTYIQ
QWKEQIIYSYMEIYFCGDSSHEMFNTLKSQVDYFVFENLAKIRISQIFDIVIDFPNSQQA
ITDLKDCLNHCGMHNELVKELSKGVKSRLLLASVETKNIIMAFIRIIKSLLIIDPTGISL
ESVSFHIKEYLREKRPDAVRCIINEMTDEQNDSALYRELLTSEPQSSLDYDSDDASENWN
PKPIHPSSSKSKMEKPDIIKIFIEMYRGNKEIFVNEYRMILAESLLKNETYDTNNEAKMA
ELLKIRFGDKNMQNCEIMLKDISDSKFLNSGIQSRLANRSDYIELSNSQIAEISIQADSQ
IPSVFMLSKNYWPQVVFNQGAPPGQQLMTDENKPTILLHPFIEQLMEEYANQYNAIKAPR
KLLWEKQMGSIDFDIEIGGEELELTNIHPVAASILFHFSDRNVWTMDEIMEMMKIDDKTF
QKRINTWVKRGIIIDEGNKTYRLVDSLTSAATEQGEDENMEEMTTAQSQEEELRVYQDII
INMIENFDSMPLAKIHNMLAMFALDPLPPFDKSLSELSSFLNILVKEEVLECDGGEYKIK
R
>Nannochloropsis_gaditana_NGAD008161_Apc2
EQTGRGPWTPSAPALGTPHAPPLTSSFHEWRLRHSFVMQECFVRVRMLEMFDIVRDYPDT
VAAARDLRAALEVTQQHRQLAACLC
>Ectocarpus_siliculosus_ESIL004671_Apc2
MLADKLVGNLSYDTDKEVQNLELLKLRFGETSMHHCEIMVRDLEESKRVNANVQDRLAQR
QTGEAQKEDARQHFWPHLLGEDMRLHPRMQDRLAAFGKAYSVIKNPRLLVWKKQLGVVEL
NLDFNGVERSFSVSPLHATLIMHFEGKAETWRLSDLAREVELPPSVVQKRMMLWVNQGVV
SESNPGPVYRLVKDQTQNRSGGEGMESMVLEDNTEAAVSADANDAESDKIIVQFLTGMLT
NFSKLPLDRIHNNLKMFMSGGDNKYDKSLPELQQLLWRLCSDGKLEHADGEYRLVK
>Ectocarpus_siliculosus_ESIL007070_Apc2
MAGARGDFHGTMRAFFDRNLRFWHRSWLEERRRRRQRRRQRRRSSGGGGVEGGDGMDVSD
DDLGAGEENRGSDGEGEEESTGREAGGGGTDGAATEVAGSSDKVEKEEEEEEEEEEEEEE
EAEEESDVGEEDDGDDFSDMSREELSALWGVLRRLGWFSLLQDAFSGVMFSNVLAYVRRS
GGGGGGVPVDGSSAAYGWKQRLGLAVHEAFCSARIAELFDIIADYPDSGVAIGELKTALG
VTQQHQRLAVLLRESVRRRLLHPGANTHQIMDVYIATIKVLRILDRKVCVCVGGGAGAGC
DGG
>Aureococcus_anophagefferens_AANO007614_Apc2
MSACGAKRAAASFWCNCGLSIETSKQRKSNSLAHRIVRATETARTSLQRLSASSGDRKTL
ATCDYFAALIFAHAPNEFIICIEDMIEDSLTEVHDSFFSGDDLSDLGSAMQPISSKVFVS
FWNSIQELQWCHFFDETVHKVFYRGIERCVFGLCSAKYDSPMTEILDRWKELVLLPWLRV
IEGRRLEGQCKCAKGRGIESLTGLVNLVIDENYVRARINELYDIIADFPESMCAVNELRA
TLSRTQQHQLLARSLRSTLQRRLLHSGANSSQIIDVYISTIKVLRILDPRDILLDVVARP
VRVYLQRRKDTVRCIVANLTDELSGELYEELHRIDAPQVDYVGDSEDEIAEAGIDWAPRS
NKSRLANSSSVGDILSMLISIYGTKEIFVNEYRFMLADKLIAKTGLYETARELKNLELLK
FRFGDASLHHCEIMLRDVEDSKRLNKHVSSEFLQATVVSQVFWPPLSDDVITIHPRMAGQ
VDLSLRSFAEMYNALKAPRKLVWKKQVGLARLKLDFDAGISKVFDVSLIHATIIMHFHDC
DMNTLQDLVAATSIPESLMQKKIAFWINHGVIEEIAPRVYAISSQYFNTDLSNFNPATLD
EEHLYTSTHSARSVPDDHGLCSQYILGLLTNLGLLPFLRIHDLLRVLMSRDNISSRRLSR
VLEQMCIRHEIEYSRGLYKLTRRDSA
>Phaeodactylum_tricornutum_PTRI004123_APC2_Apc2
MATVTSSADRAPEALWRDEFRHGFGSADAAHAVRTRPTTVAAVEFAADGGDWCTLPERVA
ALAAHVQRWDSLGAIPENSSEWTYAFGSTPQESRIMALTAAVRVTVPQQILNRQFSCYLQ
ASLDYCCRTRLGEEMEGEEESVNGDEKYLNDALLFNSLRVLGWLRVPRRIFWTEELKLAL
RRKMKQYVRDVITGDYEASGRFETLRCWKDQTILPWLQSALIISSLTDPEEEQEMERWSQ
RLQHWLADTYCEVRNEEIFELVADYPDSHEAVLELRYVLQQSNCGSHEFPTLQLPYERLR
NALRSALVRRVCHAGATTSQIIDVYIATIKVMRVMDPSDRLLQVVAEPVRLYLQTRLDTV
RCITTSLTDADQGGELYEELRRQDAKPLEHVTVDSDDEEEPPTMDWQPRPSIHQPKGTFL
ETLSTNNNADGDILAMLVSIYGSKDLFVNEYRLMLADKLLASVDYNTDKEVHTLELLKLR
FGESSMRNCEVMIKDMDDSKRANTNIQGSLKSRGTTSSTVDAAIISHIFWPTLHSDSLVH
HPRIQVKLDDFSTMYANLKNPRKLVWMHQLGTVQLELDVIEDGPNGEPVIMTKEFSCSPL
LATLISHFEDRTEWTAEDLSNETGVASHAIKKRMIYWINHRVITVHITPAGVTVYNLATL
ASHEENDAHGSPQHLASEDDDLHDHTVSISAQQDQEMDVFLSYVVGMLTNLGQLPLKTIH
NNLKTFVTGSDVRYDKTPQQLSAFLQNLCRQERLECGPDGMYKLFKK
>Thalassiosira_pseudonana_TPSE006165_THAPSDRAFT_6167_Apc2
MSTTAAPPAPPPAYQHLYHRRLSRAIQRANATQNRPTTKLAREFFKDVHQFDLRDATGWR
SLPRRVATLASYLNDPTSVICDTEESFSIRVSHDVHETRRVALTAAIFANSPPTFLNEFY
YLFEALLVARQRQWKKSNPLDESMETDDGDDDDDDDGGEEELMLLQEEEELYQSLSILGW
LPDQLRRPFREALHSVMMNVVKSLISGDFESEGMLERTLQWKTDVLIPWVHSVVGSEAYN
RDQWDAQLEYAASECFVRVRMNELFDLVTDYPDSLPAVRELSVALDRTGRLFYHSLANEW
RGALVKRLIHPGAQTSQIIDVYINTIKVLREMDPSGELLQVVTQPVREYLRGRADTVRCI
ITSLTDEEGGGDLYEELRRQDAKPLDEAQLDEEDDEEPPTFDWVPPPSILQRRGVITGQV
GRVTSSSRRAGDILSMLVGIYGSKELFVNEYRIMLADKLLSNLEYDTDKDVHNLELLKLR
FGEASMRQCEVMIKDIDDSKRIHNNIRSTLEAIALSSNPPVVDAAIVSHIFWPALQKEPL
KNHPRIQAELDQFSKEYAKLKNPRRLVWMKQLGTVELEVEFYDGDEDSIFTSHVKYITCT
PAHATLLAHFEDKPQWTADELSGETEMPEEIVRKRMSFWASHRVVQVRRSGSDFVYTLSS
LADVNELSFADHDDDDHEHAVSLGAHEKEEIKVFESYIVGMLSNLGQLPLERIHTMLKSF
TTGSDHNYNRTPQQLAVFLQQLCKEEKLECSPDGLYKLLKKRS
>Phytophthora_infestans_PINF005675_PITG_06231_Apc2
MSGSLHVDRELLWRKLFAFDHQPEDALTGIQDSTDHLCGVIQTAVAHGRHEPLRQMLLQR
LGYWLRSDVVPPFWSFFDALPIEIGRSRDVRRGRRHVALLCAQQLTLALQFAEDAFAHCV
QIASLFDDHVQLKDGQPTMLQELRTTFRCLVFEDTRTVVKFEELLLIFFSMSFQKFRGKE
KSQTFDSRPIRQTLLQLEWLHVAEPALLRVLHSQIKKVVKSTCGEVYDELFLTEVEQWAC
SELLPWLEEIMQTKDEASTGKWREILSRHVRQEFGSQRIKQLFEIIKEFPDSVPALEDLR
LCLERTQQHGELLQEFRGALQSRLLQPGANTSAILDIYVSTIKAFRLLDPKGVLLEALSC
PVKEYLRKRKDTVRCIVQSLTDEQSGDLFEELRRDNMRIIQHDDDSDDDEDMSPDAWEPD
PIEADPTKTSRSRSSDDILRILVNIYGSRDFFVNEYRMMLADKLLQNLEFDTDRDVQTLE
LLKLRFGEDSLQQCEIMVRDIEDSKRLNGNQFWPSLQGDDFVLHPKVSKDIDAFKNAYHV
LRNPRSLEWNTSLGSVQLSIELEGEEREFNVSPLQATMILYFEEKDRWSVEELATKLEIS
ADVLLKHVSLWVNHGLVSFASGRRELVASVSFQDTRCNDDSMVEELETAVSSDAQAEEDF
KVLETYIVGMLSNFGSLSIQRIHNMLSTFARSGAQPYTKTISGLSVVLGKLVNTNKLEFV
GGQYQLAK
>Hyaloperonospora_parasitica_HPAR006562_Apc2
MRSGLHIDRELLWRKLFAFDDDDTAEDSSPACDEDVTHHLCRVIQTAVDHGRATPLRAML
LQRLGYWLRSDVVPEFWRFFDTLLAESEHGRHTTPRSRRQMARLCTQQLTLALQFAEEAF
AHCVQLASLFDVRIPLPQLQSTDKNEPTMVQEVRTSFRCLVFDDVHALERFEELLCICFS
RTWSTFIGQKKTAACIRDARSIQQTLQQLAWLPVAESALVRVLHAQVKKAVVLTCGQVFD
EQLLGRVEHWGRVEMLPWLEELLLLSEEDDDDSASRTKWRQRLARQVLKEFASLRIAQLF
EIIKEFPDSVPALEDLRQCLERTQQQDELVRSFRDSLQSRLLQPGANTSAILEIYVSIIK
DISPDLWEPDPIEADPSKTSRSRSSDDILRILVSIYGSRELFVHEYRMMLADRLLQNLKY
DTDRDVQTLELLKLRFGEESLQQCEIMVRDIEDSKRLNVNVRSSTDGTVAEAATAGEAVN
WPDHTKVASLYVDATIVSRQFWPPLQGEDFALHPSVLKQVVAFTNSYHVLRNPRSLNWNC
SLGSVRVRWLDCLFAKNDR
>Hyaloperonospora_parasitica_HPAR006563_Apc2
MLYFEEKDRWTVEELSAKLEISDDLLLKHVSVWVNYGLVSFTLGRKELVASTSFQDTRCD
GDSTVEELETAVSSDAQAEMDLKVLENYIVGMLSNFGSLSIQRIHNMLSTFARSGAQPYT
KTISGLSGILGKLVTTGKLELVGDQYQLST
>Albugo_laibachii_ALAI005774_AlNc14C33G3007_Apc2
MELIDDLFSANSDYVSDEASASKDLPWLQEKIECGLEDTMRELVMSRMRWWAESVVAPRF
WNFFEGHGELLKRKRRHNKDKYYNYDQLLGSLKYAVTAFSVCIRVASIFDAKSTEGAHLS
IDGKSNPELMQWVIEPDESFLKSFCRHFRCAIFYKSSRHQIFDQVLETVFCLSLTTYSGM
PPVDVYSVLELIDQLEWSSVVEPVLIRLQKSRIKQKIAHISRNNFGFHLIAKVEQWALCE
IIPWIESLMQVVRIDTMKISTIVQINLSIRQGFVRHYISELFDIIKEYPDSIAALEDLST
CLSKPKEKQHLYLRNRKDTIRRIMVKLTDAESEGIVNDLQGENMIPIQHFDYSDDDEDID
PDEWMPECTLADPTNTIHSRRSDDILQILVNIYGSKEMFVNEYKAMLADRLLQALNYSTE
KDMETLELLRLRFQENGLRDCQVMIRDMEDSRRINSNIQSLADGSMQKVDAAILSGFFWP
PLLEESFATHPKTKGLIEGYKNRYHTLKTPRSLHWISLLGSVELSIELNGVERDLTVSPI
EATIIQHFEEKETWLLSDLACAMEIHETILLKNMKIWMNLGILDISTDRSMITLGTTFHE
SLAEICFSSQDKPTAICTTAQAQQDLKVCGRIESMDEDMTILLRRHWSRTSLESYPTSVL
>Aurantiochytrium_limacinum_ALIM001401_Apc2
MESRRLRPSVEAFASALKTDACDVGACMEIASNTLRPLLRIARAFDSAAKRCEAAQSSTS
CCAAVRSRFNNVLLLGDAAQLKKFRRRVHVYLGRALAKHQRDQKARDAEDSEDDEEEDVD
DEDEDEDDMDVDTVVQNLMPLEEFGQQMGELEWFQLIEEPLSDTLCQETERNITRVCKGK
FEEHLLGRVSAWLDSVALSWLRELLEGCIADKNVCKEKFAQYRTRLEFHVFETLCDLRMT
EVFDIIREFPDSSPALMDLKDCLARTHQHRDLVISLRQAFASRLLHPGANTAQILDVYIS
TIKALRLVDTSGVLLEAISEPIKSYLRKREDTVRCIVTSLTDDGNSELFEELRETEIRPI
THNYDESDDEDPEETADPEDWTPDPIEADPRKTSRSRRSNDILGMLVHIYGSKELFVNEY
RLMLADKLLSSLEFDAEREVRNLELLKLRFGESSMTSCEIMVKDIEESKRINSNIKNTLA
NKSQRSMASSDDSSDRIELEAMEATIISKQFWPTLHGDDIKPHPVINKRMEAIAHEYAVL
KNPRQLNWKSNLGMVSLELEFDNNQTKTFTVSPMLANLVLHFADQETWTLSDLAKAIDVD
ADTVRKRMSFWVNAGVVRSERSPGEKVIYHAVESLSDEHEGGNDGGGEDDDADRAVSADA
QLAEEMKVYESFVRGMLNNYDALPLERIHNMLKMFVSTGEHKYEKNINELEAFLDKLVKD
EILEVSSGAYYLKKSNSG
>Aplanochytrium_kerguelense_AKER004923_Apc2
MRTPVAVHNVKGRFVTQNENLRSNSPEEEEVSQAWVACTNSVNLILRSISELRPCSLTET
QNTAKKLDDAALSALVQSGIFDIFLEWQIEKTREVLVTAVVPRFFEIIKSTKNSDGQMLE
KNIRICLLYISSVFNKMKDLCDAVEEVSMQSMSCNDLNSQLRPFVRFRLAFDSLLFKDQE
TIDSFLEQVHRYLDQKFQLHCSNWKKMQQESDGSDAMEMSSDSGSSNCDLDQGEPPRIET
GDSEEFEFELKEFGYYISSIGWTGFLEECFTGILYKETENRIQKSCKNEFEKPLLQKVSS
WLYAVALPWLSDLLGKQNASNYSPVLLRNIASHLDMQSENETNTSAFMDDVEMNASNTSA
LSERAEHDPFGQWKARLEFHVYETFFKMRMGELFDIVTDFPESAPALSDLKVCLARTHQH
RQLITALRRAFAKRLLHPGANTAQILDVYISTIKGLRILDPTGVLLEAISEPIKEYLRKR
EDTVRCIVTSLTDDANSELFEELGRGEDMRPIEQGHEDSDDGGDDDPALLGDGWVPDPVE
ADPRNTSRSRKSNDILSMLVHIYGSKELFVNEYRLMLADKLLSSLDFDTDREVRNLELLK
LRFGESSMHSCEIMVKDVADSKRINSNVNTTLEGNKRRRQQSPSAQSSIKDQQENSAHSN
LQKMEQKNLQLDSFGATIISKQFWPSLHGDSIKLHPMIQEKAKSFAHEYSVLKNPRQLVW
KTNVGTVELELSFEDQQSKTYTVSPLLSTLILHMAEVETSTPDDLASLVGLESSVVQKRM
GFWVNQGVVEKIKSPVSGVQYRVVSKLSEDHAAVNTAMGADEAAESAVSADAQLAEEMAF
YESYVIGMLNNFESLPPERIHNMLKMFVPSGEHKYDKTLEELCTFLNKLVADETLEIVNG
SYQVKKK
>Symbiodinium_minutum_SMIN028268_Apc2
MEELTLEAGAQACGFLITACDSQRQVESSYRFSRQLDQEALVRLRWIIRKKSCVSSFKWS
FAMDPMDGVDTSSEVGIAIRQFSHSVDALRGAFEFDLQGKDACWDDAMVNLSEIKCSDDP
ELLEDVAEELIEYSLSTSCEIFWQHVDGASRVRWEAALRSFERLLVEHERLLRQIAVDKA
SEARMIFAQRVVFQAAFTSTWPSQVADTLQIYFQQTWNQCFRHHGEEPETEWWCVGLQNP
VQRVLALLEPWEEAQRSFSSTSKLAATSTEEDIVMGLADGTVGDEDEDELDVDEEDADNS
LPGLRVVSKAMYSLGIHTPWVDVAQRFFSTKVAQLLEERCRSEYDKKGLLDRLTRLFYFS
MLRWLRTVFGLPLWAPSSLKDSGQASADAEEAWWQVARGAVLRFFEAFLEVRLGEAFDMV
RDFPESEPALLDLRRCLARTGKSSPLVVALREQIGRRLLIAGAHTRDVIKVYIKTIKALR
LVDPRGLLLEGVSTPIREYLKKRKDTVRCIITALTEDSDLQQELQLGAEALATASKKAKL
QAGQPALPHEPPDLAGEDFECSDDEEDPDAWVPDPIDADPQPLRPRKADVEMFIKEYKEM
LADRLLGNPTYTTERETQNLELLKTRFGDAALTHCEVMLQDIKDSKRINSNVQQKEKDSQ
QGSEVTLSQMQPLVLSQHYWPSALSKLDHPRFRLPEPLEKALSDYSAAYGKTKANRGVQW
KRAHGLVEITVQFADRSLNVTAAWLLVVDLHFAPVESMACTPQSSQWDAYSQCLLDCTCG
VSDLNYMDYCRNRFVMNVTAHDLCLCLTTRCMVRCFREAGCGELSGCLALEQQMPCNINC
ARAGASEPSKRWEWSLTEWPCISSYYPAEDVVAPLHERALRLVANHYLLSFGMYWMHRAL
HVVPWLREKIHSYHHWAKHPLSRNTYDDHWLDNLGNAAIGHFCAQVLLPLDRSTFWFSHL
IRILESLEKQEATTILEAQGSNTTMIVTIGVACFAAVIIMFICCCTCRKRVTPVHYAVLS
CFSEAKGSPTRLSLEELVEQLELPEVLVRKRVAFWVAKGVLKEVSANLYELQESAPAEDG
ILQSGHMDEDTENSPGQPTAGPRRSAQREAAELRACEPFIQGMLKNYSALPLARIHNFLQ
RFMMEPAYTLSEKQLRDFLAQLVEEGKLDFDGSCYALPSHGQHVIVEVALERMYHYFMET
ETGRQQLQALGRPEPEAKEPVDKQETPLPEARMKVRGHSRTSRTLSDSSRTD
>Perkinsus_marinus_PMAR004497_Pmar_PMAR003707_Apc2
MVQLAAAIQLEFHRRLLIPSAHTSDVLKVYLRTFNAVGVLLNSGRRDTARKVFDWICEPV
VSFLQGRSDTVKCVVAAMLEGSENGWDEETLKGAFFGGRSIVFIFYAIIALAY
>Cryptosporidium_parvum_CPAI002370_Apc2
MIIENLLADGLCESTTPDNLSELSEQVLEAWAMVSISAKNFVSDINKVLDEYLYNSKVYE
KVETYQDNIFNGFQSVPKSPESKLQLERLVSTLETPEITEALECIYRNGLSIQILESFLG
YSLDYIISKEITFFWTTLLLLGETDTSDSRMTSNDTNSVDGSFVENKDYSKDGKTLIPMD
RDILSFHSCLIFGLVRLLWNIVFILYGATSLVNIPNMERSSFVYDCLSQKDQVFPNNLGE
CPLRRVIYGFMTKIRLLLIESIPSDFDLVLERYIFGILTFLSEKILNNDEFSIKNDISPI
IMREYLLKVLINDSCGNTKKRMEICKSRLENLQHIYEHKASRVLSLNGSFPSNLDFETLE
VLLSLIGCSNPNEKCIDQLNSSFSDNRYIGEEIVRHRNTGDQDNWDNKKIQEILRVIAQG
PIIEDLYKNNGENSLEELSRIHTTLLDELIWLVFCSIEQEKEYVPNKSSQITLMTRIGDL
PVLMKLVGFEHLWKKRVVYLLKMQSVNAVLFLEGRKTEESNLRIYSKYVHEFMGPILMGL
LDGGFGYIKSQDFELVDQENDKSESSGMANFQVNNNISMIGKECEPMNGDLAFQMIFEEF
YMEYNWSLKRRVIDLIMEFPRSKSSILDLYITMNYFPSSNILRDVWFSEISREILNYVNG
KLLHLHVDTSIIVGFYVKSIIFLLMLDFPNDRMDKTLISFSDALRQRGDTTLCIVSWMPL
MLENCSPALSDSEIIMPISCSDEGVYPQFSISNPNYRNECRGLFEKSFDQIQEYSHCFHI
PQIKLVLSWISRIYGSNLTLLYDYIYNLASRVIGSGQELGFESNSVDGTEKCSLIDENTW
EIDERRFQKDESVYEMIKLTIGGRSGENLLKGGSGSSKFGSKDEQQLLTNCSIILQDINS
SILDNKEYSKSREGSLLNAESKPTVTGFTISRNYWSEGVINMEIRDDTFPLAPVLEDEIK
EYRQFFEREHPGRTFNCFCGYGIGLVDLTAIDGTVKSNIALNFLQISIYDYISSKHPEND
LDYPEGESSKDGFLDSDKLLSSNSILNWFTISPKATDRSSDRISKPLTDKEEVKVTFMDI
LNHFRLDEQTIRWSIENMLSRGIIQIVTKEEGLECFDIPQTFSNIKLTREAGGEDEKEQG
REMSVAQKDESFSLIKTTEEGYGSNINDMTVMLDFNNMLNNRNSNASLIGLNRQSSSLKK
NFTLSSVMETPKRTPHENLGETSSERASRREEEGTAFDSRYLSTRRSEIENQDNMQEGEY
DEGEEEDEDLNLNFPTGIITTTISFKPKDLAQDTRHQGPTASRDGPSYSKKGENNPGSSA
GGGSLPPMIAFSETYLEKYCYFTTPSVLDQQDNGLDSSSPSNSRSNKDREHANYDIIKEC
ELLIRATLQLNGAMAPAVLFARVRAAIASQGEDKFSQKDSDDHQGSKASTNTDTQYTLTW
PQHVQAINNMVDRGEVYNKGGRLFLEK
>Paramecium_tetraurelia_PTET003312_Apc2
MNIFDILNSQFVSQTQYDTIIAQQKAYQQYYSQLQSDPNKIAEIWPIVRQAGILDICYEN
YKYFAKENKLSSLEPIQKLMSSALEEEGKIDYLADFVKFMGIKQDYSLFDQVRTVVEKYE
LEYDIQDRLKSLNNLNFKEQYQTITIELLKLYAEKVYSEEGFLNELLEFGAALESIEPLA
KNIIQQVHADRTIKNMFEAVLYYPDTSDHLHEFKSSMEVTKMYANMDSCLQQQMKKRLLI
SGVNTDTILKFYVNLLKVLQFVDSDYMVFDKVTKPIKEYLLQRSDFLRCIIGILTQQNYS
TDKVMIFEQQDSSDEESSQEKDLTSVLVSLYGSQEAFISEYQNMVAEKILTPKDFSLEQE
IANIELMKIRFGEQSMNTCSIMMKDIYESKRIDTNIQSLTTQFNMLKPLFLSKTFWPISY
EFKPTFKLPPAIEQLFNDYQKRFEKIKTMRSLLWHHDLGSVTLDLTFDNGDFEFKCLPIH
ACIIGYFNDDDSKGLYSDALAQQLQMNHEDLKRRMQFWVQKGVIREQKGENDVICYTSVK
IYVPQSCDDLLIEEIPEDLFVSSTNFLQSNQLIQQISHNLIELLKQTGTLKIEKIVQLFK
TTFKSEFSTPITENNIKEAIKILIQKGKLQGSEYIELKQ
>Tetrahymena_thermophila_TTHE004978_Apc2
MLQPKRDSLQLEQLENKFEKHMLKEYKDEFYSILNLDRTESEINTQNFIKALLSLNKKYE
IHMNFLQDLDLECEEMQKKQNLSVNLSQIFSLNLIEIANLNENIYAFYRKELIKFMKFVL
KEHSSQIDQSLITESRRTLIENEPENFQVDIYQNFFQISIELGFYTKSLQILNEVLVKDI
QEYIESQQEALQNNTPILKRCISYFSNFHLNFLQVIAQSVKTISSKEIQLEQLQGELKIL
QDQLLSKIYEIYGKICIQNIFRIVLEFPESYELVQELKEIVEKTNLLNQLKIANTWSYNN
KHFKLIHKLSLNSLNYRSKSSYFGQFNISICHNQITNQINLNQFIEKVTFPIKNYLLKRN
DTLRCIIEHLTDDKNTNKLVQERLKIPSKFQSYDLSSDEDENEAEKWEESDLLSILVNLY
GSQESFISEYQNMLAEKMMGTRNFDIDEEIKNLELLKLRCGDYSLQTCNIIVKDVKDSKR
IDNLIHSYKKPINPEASLKNPLLSIDQLHCMFVSKGYWPINYEVEGFPLPSYLEPLFQEY
AKRFERNRAMRKLIWHTNLGHVNLTLTFDNGEFEFKCLPIHAILIGYFDETSIKKLKLYL
EQKYFIIKQIGFNPEKGVSSDFLSQETQLSQNQVKQKMAFWVHKGVVREFKKQVPKAQSS
NFKNFQGYNEEGAENADNDVNVYFPVRYFIFKIDLIYCEDEENEMILRDQSYIGFENTQF
IKYIENLIISILNKTGPRSASQLHCLLKTLYKTDLEYPVQEDQIKDVLRNMSQKHKLIFN
GEDYSLPISQEKVQ
>Oxytricha_trifallax_OTRI019252_Apc2
MERTRQMSEFQTFGVPASEIVNQTLKKLGDLNTILSKSRLRLKFDALFKQAIKGENFDFN
LLQSLLVEVSSFRLDQYEFIRGVTRNFIDEFNNYSKTVYSKHIDQQLSGIDYQSEEDEVI
QQNITQIFTNFEKLFKIFSTCIKIIQMIENGFPQLQNLQLELYDAYRYGLIGSSKTDLKK
IARYFFMYGFQEFENLCSQKIAAFFQRDPEDSSEIPIIHIEGDVADIIFGESQGNLPQQY
NSLLGQMQAFTQILITIGWPEFIDNSYEKILQLQVEKYLDQIKGVFAQPTLKIIQSYLES
VTQKWIQAVLNLNNYDNLQIQDQKRKIQTKWKCDLEKHLLSQYVNQRTKDMFQIFQEFPD
SLPAINDFKYALDKTKLHKFFANQIKEQFSQRLLLPGVITFMIIEHYIQAIRVIKLIDPS
TILLEIISEPIKDHLRQRQDTLRCIVQSILADESELYDQLGQAYVRIPLRGNKKRQNDYK
SSDPTKSHHDDDDDYISSDEDEHAAENWEPLPIQNDMKDFFISAKRKKTDIISTLVNIYG
SQDAFLKVYKSMLEERLLSGNEVKQENEIKNLELMKLRFGDQNLHACDVMLRDIKESERI
RTAIRKALEQKQAQKQQAISGSKELPLNSFNACIISKGYWDQVLDDDTSNVYQPPAFLKK
TYEDFSQYYQSFKRIRTVNFRPQLGSVNLTLHFDNGSFKFRVTPIQAAIITMFDDENSKN
LSAEYIAKELDIAVDDLRRKIAFWVCKGVLKEKKVFKQIGTSHYRSTALLSNQDVEIVYS
SVDTLELKGDQSSSDRLIEANELIDYGAQDQIIKIQQIQSQDDEKLVRSFVINIINNSNQ
TGGCNFDKIFSMLKNVYMVGQHIQKAGLEELLQKIINEQKISFNLF
>Bigelowiella_natans_BNAT008055_Apc2
MAASSTEATVDAWTELSTTLGDLHIWAGPNASCSASAFKSNQKIRSAAVQLKKAGINQVF
FEWFLEKCLDKIKKKYVPEFHEDCEFLMKSRKEEGEDDEGSQEECTNQNQQEKKEMKILP
NTSGEDLLRMLRGWNVEKYSDSLDKVLGILLKTRTFILNVSVLLMLDGGRMNMSMLSVSS
YSSVREKPPNTPFWQRVDAQFFTKMPTGFQDGMMAFANMRFLQYQKLQKIRKVTIQGNAT
LDAKQSVGEGGQRKADTRKMRREGKMKKKIRRRSFRVPPPLATCYDHQLREIGWMRFVEK
AFSRVIYARIESRLANICAGVYNVPQLDNAISWMKLTVLRWLQCFTNSDSSTTTTTAAAA
AAAATPTVSLTKRRREKAYLDPSAASSTTTTSSSSSSSTSGVPDATSAAAESSWHQRVVM
FTYRKFAAMRIDEMWDIILEFPDTEAALCDLRKALAFTGDHHLLIQSLKHTFNNRLLTPG
ANTQDILLQYSYTIGALCVVDPTRIILKAIGPRICGYLRSRSDTVRCIVGSLIDPKGDEK
ERDGLAELAADLDPLGNTEERHSDDETGDPFEWEPDAILADSSKVRGATTAHKSDILQML
MTIYGSNALFIKEYRLLLADLLVNKIDYDTDKQVQQLELLKIRFGENAMHACDVMLRDLA
NSKRINSHIRPALVAKDAKMSSSSSRASRPTTPAETPIKRGRVTRQTRQSTISFRSRKSR
ASPTIHIHSDTSGSKENDAKSSQQGRGLKDTAPVTPPGATTRSHIASSSSSSSIDYDKKF
LEATIISKEFWPERDENELKLPAQVARVAELYSEQFTKLKAPRVLRLMPSLGKVHLEIEL
EDRQLDLEVTPIQASCLAQFGETESDQLTLNDIAEGMACDLDLCRRALAFWLQKKVIKEV
KSEDGSVISYRPLEKLTGEEDDDHNMTISLADDNEDLESALRSQRATESKKVESYIMGVV
VNFKTVTLQHIKNMLKLLTSDEAIRLTDRQIMDTLERMAKSGKIECRDGRYRSIKKRR
>Emiliania_huxleyi_EHUX018216_Apc2
MESGGEPMDTDDEDGGGGGGLRALWGGGPAPVQLRRLSEALRGLRWMPLAEASVSAMLQA
HLRLSLRERCAGRFESCVMERQLDWIDASVLPWVSAALESGADQWRARDLLTAASAPLKQ
WRARLRFFFMQSLAGMRIAELFDILVDFPDSTPALDDLHACLHHTHQHADIVQGLGEALE
KRLLKPGAETHQILEVYIGMIRALRRLDPSGLTLDAVSERVRAYLKLRPDTVKQIVTTLT
DPDSSDLLEPVGGGAAAEVVQEAAADGDMAPDPDESRGDEAAMLKWEPEPVTADGASSGG
AAARRAPDVLAILVQIYGSKATFVNEFRKMLSEKLLASASHDTEKEVRNLELLKKRFGDA
ALSACEVMLTDVAESRRISRSIQQHFGGVSGGGEGATLIDATVVSRLCWPSLPTDTFTLP
AGVKKEMARFEKQFAHIKAPRKLVWKPSLGTVTLDVTFPDGSVGDVQCKPLQATILLRFG
AQQRWALADLASELGIATDVVRKNLSIWLNRGFISEVRDAGGGAVFEAATSLGAGDESRH
DAGEDEDGDAVASLAEEQRIAEMKVYEQYVIGMLTNLESLPVQRIHNMLKMFVPASGGDR
GYDCSEQELQRFLMHMVEEAKLEHSAGQYRIAGRH
>Arabidopsis_thaliana_ATHA010553_APC2_Apc2
MEALGSSDCNLEILETLSDDAIQEITESYDGFFTTVESLIAGTGDSLVEDEFVSHVYCLC
KYGLDSLVRDHFLRSLEQAFEKGGASSFWQHFDAYSEKKHHNYGEEIQIVLCKALEEISI
EKQYHEKCLSIVVHALQSFKEQSSDDRQNSDTERVHLFSRFQSMLSSTLMTTLPQHFPEI
LHWYFKERLEELSAIMDGDGIEEQEDDCMDLDEKLRYKNGEMDVDEGCSQGKRLGHDKLV
KNIGKVVRDLRSIGFTSMAENAYASAIFLLLKAKVHDLAGDDYRTSVLESIKEWIQTVPL
QFLNALLSYLGDSVSYGTTSSGLTSPLACCPSPSFSRVVTPSEGIVRWKLRLEYFAYETL
QDLRIAKLFEIIVDYPESSPAIEDLKQCLEYTGQHSKLVESFISSLKYRLLTAGASTNDI
LHQYVSTIKALRAIDPAGVFLEAVGEPIRDYLRGRKDTIKCIVTMLTDGSGGNANGSGNP
GDSLLEELMRDEESQENVGFDDDFHTDDKQAWINASRWEPDPVEADPLKGSLSQRKVDIL
GMLVDIIGSKEQLVNEYRVMLAEKLLNKTDYDIDTEIRTVELLKIHFGEASMQRCEIMLN
DLIDSKRVNTNIKKASQTGAELRENELSVDTLTSTILSTNFWPPIQDEPLELPGPVDKLL
SDYANRYHEIKTPRKLLWKKNLGTVKLELQFEDRAMQFTVSPTHAAIIMQFQEKKSWTYK
DLAEVIGIPIDALNRRVNFWISKGVLRESTGANSNSSVLTLVESITDSGKNEGEELLTGE
EEGETSIASVEDQLRKEMTIYEKFIMGMLTNFGSMALERIHNTLKMFCVADPSYDKSLQQ
LQSFLSGLVSEEKLEFRDGMYLLKK
>Aquilegia_coerulea_ACOE033449_Apc2
MAMATHPASSNRYNLGILDSISDSAIVDILESWIGFCTTTESLLKDEGNLSVGSDFVSYV
HILCESRFSSLVQDHFLKALEETFEKHLARSFWCHFDPQGDGLLPKWNAYHDKEDWGEDA
FSEALEEICLEKQYQEKCLLVLVHALQTYRESMPANKHNSDVEMTSLMCRYRSMVCSVIT
TILPRQFSDTLRFYFTERLEKLSTTRSADDDGVYENQAKDGMDIDERTSFSSSVTDMDID
EIYHKRNVLENSKLMKSIGKVVRDLRSLGLASLTEDAYASSIFSLLKTKVHALADDDYRS
SVLESIKAWIKTVPLQFLYALLAYLGESVSYDSPSSGLKSPLASHPPSFYPGIDIPSEGL
VRWQLRLEYFAYETLQELRIGKLFEIIVDYPDSCPAIDDLKQCLKYTGQHSKLVESFISS
LRCRLLTAGASTSDILHQYVSTIKVLRIIDPTGVFLEAVGEPIREYLKGRKDTRKCIVTM
FTDGTGGNPNGPGNTADSLLEESQENDNCEDYCNSDEKQAWINADCWEPDPIETDPLKGS
STRRKTDILGMIVGIIGSKDPLIDEYSVMLAEKLLNKSDYDIDSEIRTLELLKLHFGESS
MQTCEIMLNDLINSKRINTNIKASSAHPPKKGANLGEIGMSLDFLDATIISSNFWPPVQE
ESINLPEPVDQLLSDYAKRFNEIKTPRKLLWKKNLGTVKLELQFGDRATQFIVTPVNAAI
IMHFQSQTSWTSKDLAAAVGVPVDALNWRMNFWISKGVITEATDGKADDYTYTLVDLVDS
SENGIDNPPCEDLRSDEEGETSVASQEQLKKEHAVYENFIMGMLTNLGSMSVDHCYSILK
RRCSYDKSIQELRIFLSSFVSEEKLEFRDGIYSLRRK
>Aquilegia_coerulea_ACOE022283_Apc2
MATHSACSNYYNLGILDSITDDSIEDILDSWSGFCNTTESLLKDKGDLSVGSEFISHVHI
LCENRLTSLVQDHFFKALEETFERNGRSKFWHHFDAFSDVSTSELNESHKDWVQQVLCKA
LEEICIEKQYQEKCLLILVHALQSYNEGISKGRYNSDAERVTLFSRYRLMVSSVLMTTLP
RHFPEILRFYFKERLEELSDLMSGNSEDDDEFQPKDGMDIDERTKLSPEVSEMDIGETFS
GRKLSENNKLVKNIGKVVRDLRSLGFMSMTEDAYASAIFLLLKTKVHDLAGDDYRTSVLE
SIKEWIRAVPLQFLYALLAYLGDSVSYNSPSSGLKSPLASHPSSFYPGIDIPSEGLVRWQ
LRLEYFAYETLQDLRIAKLFEIIVDYPDSSPAIEDLKQCLKYSGQHSKLVDSFISSLRYR
LLTAGASTNDILHQYVSTIKALRIIDPTGVFLEAVGEPIRDYLKGRKDTMKCIVTMLTDG
PGGNPNGPGNTGDSLLEELNRDEENQEDDVCDDDFNSDDKQAWINAERWEPDPVEADPLR
GSRNRRKFDILGMIVGVIGSKEQLVNEYRVMLAEKLLNKSDYDIDSEIRTLELLKIHFGE
SSMQKCEIMLNDLINSKRINTNIKASISDVSQKGSDRGEIGVSLDLLDATIISSNFWPPV
QDESINIPETVDQLFSDYAKRFYEIKTPRKLLWKKNLGTVKLELQFGDRAAQFTVTPVLA
AIIMNFQDQPRWTSKDLAAAIGVPVDILNRRINFWITKGVIAESIGAESDDNIFDLVDAM
VDSSRNGVNNASCEDLAADEEGETSVASLEEQLLIEMTVYEKYIMGMLTNFGNMSLDRIH
NTLKMFCSADPVYDKSLQQLQSFLSGLLSEEKLEFRDGMYYLKR
>Oryza_sativa_OSAT028062_Apc2
MQLVDDADGALDSWARFCDLSDELFGGAGDLSAGPRLAPVVADLCARGLAELLRDQFIRS
LEGIFRSNAVKKFWQQFHPYCNSSAVERIKFCVQENWPEDILSKALEDICLEKNYQEKCV
LALVHSLQSYEDRSPHRKSKALDCSSSLMPRYQLMVSSVLLTTLPLSFPEILNVYFKKKL
EELNIMMAGLDGSDPFDNHDLFERNSTSAWHSEMDIDGQEPGISESRNLVKNIGKVVRDL
RYLGFTSMTEDSYSSAIIWLLKSKVHELAGDDYRIPVLGCVKKWIQAVPLKFLHAQLTYL
GDSLDNESGSSGLKSPLASRPSSFPGIGVPSEALVRWHMRLEYFAYETLQDLRIGKLFEI
IVDYPESSPAIEDLKQCLEYTGQHSKLVDSFISSLRYRLLTAGASTNDILHQYVSTIKAL
RTIDPTGVFLEAVGEPIRDYLRGRKDTIKCIVTMLTDGSGGNANGTGNAGDNLLEELNRD
AENQENVDYDDHTNIDEKQAWLNAESWEPDPVEADPLKGSRNRRKIDILGLIVSIIGSKD
QLVNEYRVMLAEKLLNKSDFDIDSDIRTLELLKIHFGESSMQKCEIMLNDLIDSKRTNSN
IKTSLSKTSQTVGTVQEETELSHEVLDATIISSNFWPPIQTEDLTVPASVDQLLSDYAKR
FHQIKTPRKLLWKKNLGTVKLELQFEDRSMQFTVAPVHAAIIMQFQEKPSWTSKTLATAI
GVPVDSLNRKISFWTSKGVLTESVGPDADDPTFTVVDSTSDFNKNSTVNQLSERFQITEE
EGESSIASVEEQLRKEMTVYEKFIIGMLTNFGSMTLDRIHNTLKMFCIAEPSYDKSLQQL
QSFLSGLVSDEKLEMRDGSYLLRK
>Amborella_trichopoda_ATRI003955_Apc2
MAGRASSHDQRLLPTMDRDAINEITHNWSGFCIVTEKLLQDKNDPFKESEFVAFVSALSK
HGLSSLVQDYFLQALEETFRTNSVAKFWRHFDAYSDFVVRETNVATDDWVREALHESLEE
ISSEKLFQEKCLSFLLRALQAPQGSKGRQAKASDSKSTTVDLLSRYHLMVASILLTMLPR
YFPEILRLYFKERLEELSLVMSEQNEDGDKLLFPDKNRTESNYKHFYSAIDEMDHESHHE
TVLFESKLVGKAWISKVGKVVQDLRSLGFISMTEDAYSCAIFLLLKRKVEILAGDDYRTP
VLDSIKEWIQAVPLQFLSALLSYLGDSIGHEKGSSGYISPLASCPPLDFGQESPSEGLIR
WKLRLEYFAYETLQDLRIDKLFEIIVDYPDSCPAIEDLKHCLENTGQHSKLVDSFISALR
YRLLTAGASTNDILHQYVSTIKALRTIDPTGVFLEAVGEPIRDYLRGRKDTIKCLVTMLT
DGSGGNSSGPGSTGDSLLEELIRDAGEQETSIYDDEFDSEDKQAWSTAQSWEPDPIDADP
LKGSRNRRKIDILGMIVNIIGSKDQLVNEYRVMLAEKLLNKSDYEIDSEIRTLELLKIHF
GESSMQRCEIMLNDLIDSKRTNANIKASLTQLSQKGIDQGDNELLLDHLDATIISSNFWP
PFQAESVNIPAAMDKLLDDYAKRFHEIKTPRKLLWKKNLGTVKLELQFEDRSLQFNVAPV
HAAIIMHFQEQTRWTSKNLAVAVGVPVDTLNRRISFWISKGVIVESVGSECDDHVFTLLE
DVSDANRNIINSGSCEGLLAADEEGERSMASVEDQLQKEMTIYEKFIIGMLTNFGTMPLD
RIHNTLKMFCGTDLHYDKSLQQLQSFLSGLISEEKLEFRDGQYMLRR
>Selaginella_moellendorffii_SMOE016680_Apc2
MAQLREIAQAWKIYCASALDSPIQQQRPGRRKGSAGFKGQDVSRSLRFLCERGLGEVVMQ
HFMDELERSLKENYIPEFWSHFTDFLSVKENSDTKQLNEWIHSSLPVALEKLCSKKVSQE
DGLNALIKALETNASVNGSQILTSHQTTVTALLLTTSPSYFSDLLKLYFTARLEEFSGSF
RKRPCNSDDEDCEASTDVEDMDVLGVESPCKGEAEATEVSEDSVSVRNVVKRLRDLGFAA
LCEEAYASAILSLLKKKIYSIADKRYEKPVLGPIRHWIEAVPMRFLSAILESSAGSSSLS
PLPATPSPLASSSTLSDLSKERIIRWRLRLQFFTYETLAIEDLRQCLANTGEHSKLVKSF
RLALKQRLLTAGAATTDILTQYVSTIKALRTMDPTGVILEAVGEPIREYLRGRKDTIRCI
VTMLTDDTATTSGTTVAGGGEGLLEELSRGTTTVENADSDEEGELDGEEAWAAAQRWEPD
PVEADLSRTSKSRRSMDIISMLVGIYGSKELFVNEYRVMLAEKLLNKSDYDTDREIRTLE
LLKLRFGENNMHSCEIMLKDLADSKRINSNIKAKGKPQETFQKGEELTLHNVDATVISSL
FWPPFQTETLQVPDFVDKLLDDYAQQYHTVKAPRKLQWKKHLGTVKLELQFEDRSAQFVV
SPMQASIILKFESCSRWSASELAAASGIPVTTLRRRIVLWINQGVLVESHGDKDGEVFYQ
VVETIGDGGQRGASAPTEAAVPLLEEEDGQSAVTPMEDQWQQEMNVYESYIVGMLTNLES
LPLDRIHNMLKMFVSDPPYDKTLQQLQGFLGSLIADEKLEFREGVYRRKQ
>Selaginella_moellendorffii_SMOE033391_Apc2
NASVNGSQILTSHQTTVTALLLTTSPSYFSDLLKLYFTARLEEFSGSFRKRPCNSDDEDC
EASTDVEDMDVLGVESPCKGEAEATEVSEDSVSVRNVVKRLRDLGFAALCEEAYASAILS
LLKKKIYSIADKRYEKPVLGPIRHWIEAVPMRFLSAILESSAGSSSLSPLPATPSPLASS
STLSDLSKERIIRWRLRLQFFTYETLGDLRISELFDVIVDYPDRQVTRYFLPAIEDLRQC
LANTGEHSKLVKSFRLALKQRLLTAGAATTDILTQYVSTIKALRTMDPTGVILEAVGEPI
REYLRGRKDTIRCIVTMLTDDTATTSGTTVAGGGEGLLEELSRGTTTVENADSDEEGELD
GEEAWAAAQRWEPDPVEADLSRTSKSRRSMDIISMLVGIYGSKELFVNEYRVMLAEKLLN
KSDYDTDREIRTLELLKLRFGENNMHSCEIMLKDLADSKRINSNIKAKGKPQETFQKGEE
LTLHNVDATVISSLFWPPFQTETLQVPDFVDKLLDDYAQQYHTVKAPRKLQWKKHLGTVK
LELQFEDRSAQFVVSPMQASIILKFESCSRWSASELAAASGIPVTTLRRRIVLWINQGVL
VESHGDKDGEVFYQVVETIGDGGQRGASAPTEAAVPLLEEEDGQSAVTPMEDQWQQEMNV
YESYIVGMLTNLESLPLDRIHNMLKMFVSDPPYDKTLQQLQGFLGSLIADEKLEFREGVY
RRKQ
>Physcomitrella_patens_PPAT029582_Apc2
MVDAPSSSGKLATVTQAWQLYVAHASLMLRSAPQSLSCAPVVNSEFESSVRALCEQGLAH
FVVSYFLDALELNEWVQSTFPKVLSEVSSAKLAQEESLRLLTQLIFHGTSGHSTEVERYL
SHYHTAISALLLTSAPQQFPEILNLYFKARLEEFSKAMRQHNRSTQSCGSEGSDDDDVSE
ESEVIKGEDDEMESIRSSHRTSADDMEINDSQFDNQKVKSVDDTQEARDMEGVDFVAVSD
LKLSTGAATMEEVAVVAGEEWVTGLGTVIRNLRRIGFAALSEEGYASSIYSLLKVKIHAI
TNKRYDKPVLESIRSWIEAVPLRFLFVILASSGAPPSKTSLATFPSPLASLSIPTTGADE
AVKEGVVRWRLRLHFFAYETLGDLRITELFDIIVDYPESLPAIEDLRQCLTNTRHHSKLI
DSFRTSLRQRLLTAGAATTDILLQYVSTIKALRTMDPTGVVLEAVSEPIREYLRGRKDTI
RCIVTMLTDDTGAGGSAGLGGVGESLFEELSRGVTSLENVGSDDDADLDGNDAWAAAERW
EPDPVEADPSRTTKSRRLMDIISMLVGIYGSKELFVNEYRVMLAEKLLNKSDFDTDRDIR
TLELLKLRFGENNMHGCEIMLKDLADSKRINTNIKAVAAAKLNQHGPTVPGTPSGPVTPP
SDAGYSTPPATVGMIDSHPQATVIQSLGSQNDEIVSVDGDKKLPLDVLEATIISSLFWPP
FQVETLKVPAVVDELLEEYAQRYHAVKAPRKLQWRKNLGTVKLELQFEDRSAQFVVSPMH
AAIIMHFENQPRWTATALAEAVGLPVATLRRRIMLWMNQGVLVESHNTKDGDIEYSIVET
MGDAGSRAGAGAPSMDSALPLLGDEERESAVASMEDQWHQEMNVYESYVIGMLTNFDSLP
LDRIHNMLKMFVSDPPYDKTLQQLQGFLGRLVGEEKLEFREGVYRRRQI
>Chlamydomonas_reinhardtii_CREI012819_Apc2
MQALSPSLMASTSDVLMAAASTWMGYLTRVAAAAQQAPAIFEPAVAADGDAPAAASGPRQ
GAGVCGTVPLPTQPEVAALVSCGLGPALVATVRQQLQVILEGRAVPAFWAAMGRCRAAAA
AGDDAALEQHLLAGLQGLCAVVDDHCDCLQRLAAAVTAALLPADAAADAAAEAAAEEEGA
AAAAEGAAAAAQQAGDATHSSTATPAPAPAAAPAPALQLQLQLPPEQRAAALALVPVVVR
LGEAYRAGLSAVLMATADVSVAELLLLYFSSKLTQLADTLAPLEQLLEAAEADAAAAGGG
GLGGGLGGGSSSGVLLAAMDSQGGAAAAAALGVLGLGGAGGGGGGGGGGGGARVSDGGGG
GGVGSAAVEGVAMLMGVAVGGGDENTPPPSAYLLHQQQQQQQQTAAAAGHHHGGYSQLLL
QPSAVAAAMGRDWVAALAGVCGCLSRLSLGPAGEEAVVAAVSRHVEALLRRLALGVFDRE
VLPAASRAAGRIPLEFLRLVIAGDPGSHGGSGGGGYGYGKDGGGGGDGTPRHVQHTHHQQ
HQHQHVNTTATGVTSSTAAAATTTGYNGGGGYNAGYNGGDYCGLAEPGTEARTLSEWRLR
LSYLVFETLGRLRVSQMFDIVVDYPDSLPAVRDLAACLRHTNLQSLFVCAFKRALQQRLL
HAGASATGIIHQYVATIKTMREIDPSGALLQAVAQPIREYLRGRADTIKCLVGMVTQDGG
GPQGESLLEELQAAAAAGGGSAAPMDVDTAAEDADERVLRVATATAAAGFPGVAAGNPGA
APGAGAGAGGGGGAGAGAGAGGGLGGSSAADVVGMLTGVFGSPEVFINEYRNLLCGQLMY
RSDYDTAREVRTLELLKMRFGENAMHACEVMLKDVGDSKRINARVHAMSKSEAQPPTPLS
PTSAAAAAVRSMAAAGGGGGGGGGVAAAGAPAAAAAAPPAAMHTPGTAAGVNRASGAGAH
QGSNNNNNNNNNNNNNNNNNNNNNNNNNSNNNNNGNSNNSHAMPQLPPRGTPPTGRAARS
SQPRTSAAAGTTPPQVQTRSAAAAAAAAAHNQQQQVVAAAAAAAAAAAAAGTGLPVARIA
APAPVPAHQVGATQQQQQQQQQQQQSVGSATHSQAAAQPPGSARPGGPNSPGPEFDLLSV
MVLSYLFWPRQEDRDKGQPDDPAVALKLPEEVCAAMAEYGRRYHHLKTPRRLRWRPHLGA
VDLDVSAGGVTASFRVSPLMATLLLAFRDREGWMAGELAAEVGLPAPLVRRKMLFWVNHG
VILEGRLGGGSGGSGGGASRGASGGGGGGAASSGGGGGATAAAAAAGDLLYRRAEALPAE
LQGAVLSDCGAEDEAPAQLPSAADRAVEEVGPFENYIKGMLQNYGGLPLERLNHMLRLFV
VSTPRYDKTPEQLQAFLQVLIAREVVVLESNGVYKLAGAAAQRGGR
>Volvox_carteri_VCAR017277_Apc2
MNNSSSNADTTAPASMAANANAANTAAATTVAHSASTPAADVAAVGLAEPGTEARTLTEW
RLRLSYLVYETLGRLRISQMFDVVVDYPDSLPAIGDLAACLRHTNLQSLFVCSFKAALQQ
RLLHAGASATGIIHHYVATIRTMREIDPSGSLLHAVAQPIRDYLRGRSDTIKCLVSMVTQ
DGGGPNGESLLEELQAATAASGAAAAAAMEVDVATEDADERVLRVATATAAAGFPGVAPP
PPGVAVGGGGGSGAIIAAAGAAPGGAATAAAAAAAGSSAADVVSMLTGVFGSPEVFINEY
RNLLCGQLLYRSDYDTAREVRTLELLKMRFGENALHACEVMLKDVADSKRINHRVHAMPP
AGSALPQPASPIGSAVAAAAAAMAAAAAAAAAAPRATPAGRTTRQSQQRAAAAAAAAGVT
PQVQTRAAMVAQQQAAAAAAAAAAAAASRAAACGKPAAEPPSKARCPEFHLLSAAIISYL
FWPRQEDPTGLVLPAEIRTAMETYEQRYHHLKTPRKLRWRPHLGSVDLDVSAGGVTASFS
VSPLMATLLIAFKDRPVMSAGELAAAVGLPPALVRRKMLFWVNHGVIVEGRTLRASGGGA
GASQGPSGGTTGVAVSAQTAGGDSHHQQLVYRRAEALPAELQGAKLTDYGAEDEAPAQLP
SAADRAVEEVGPFENYIKGMLQNYGGLPLDRLNHMLRLFVVSTPKYDKTPEQLQAFLQVL
IAREVVVLDNNSIYRLATAAPAGQRGPGR
>Coccomyxa_subellipsoidea_CSUB000682_Apc2
MQFWERLSPHRTSIAENDDWSDTFTSGLRELTGVLKRHCQLVELLSNQLLANRAAAAETP
PASLIGLAANYRRAVGAAFASSAPVSLAGVLEQHYTHSLEEFSTAHRSHEEGEGELLDSA
EELMGAEYVERLQSVTEALELLGLEEEAAAACMTAVGRHVRQHLKSTMQATFSCSILDPA
LAYVDAVPLPFLQMTQLTGAAAKRQAELWAAMLGYFVYDTVGAMRIAQFFDMVVDWPDSL
PALRDVKECLAHTNLQPHFISSFRTATQQRLLHAGMACAATLDILTQYVNTIKALKEVDP
RGILLTAVGEPIKAYLRGRPDTIRCIVHSLTDDNADDSLFGELTQPADEEGEGSDDDVED
WDGLQAALEWKPDPVEVGMIDSQGRERSLDIISMLVGIYGSKELFINEYRSLLAEKLLGK
TDYECDREIRTLELLKLRFGEANLHNCEVMLKDVADSKRVNGNIKDMPAAAMSPLRRARR
EAPVAHTSATIISALFWPTVPEEKFAVPPEVQEQLDAYAGRFFVLKTPRKLLWRPDLGAV
SLTLTVGDDTLDLTVTPLQAAILMQFRLAHALGLSAEALRARIMFWINQGVIAEARTAAG
LLYTRCESLAAGGGRGSGAVAMEEDDAAPTISRAQGHALQEMAVYEQFVMGMLTNFDGGL
ALDRIHNMLKMFVVDPPYDKSAEQLATFLGQLVADEKLSCEAGVFRKR
>Chlorella_variabilis_CVAR003490_Apc2
LQAWRARLGYYVYETVGSLRIGDMFDIVVDYPDSLPAIEDTRDCLQNTNLHRKFITLFRK
ALMDRLLHPGAATADIIQQYVSAIKALSHVDPGGAILSAVGSPIAAYLRGRRDTIRCIVT
MLTADEEDAAAQSLFAELGNAEGAGAEVGMRWVEAGGRLKPAGLHPLDADPARGASAAAA
AAAGDVISKLVGIYGSKELFINEYRSMLADRLLAKGGDYECDRELRTLELLKVRFGEGNL
HNAEVMLKDLADSKRINANVKSVPNTATPLRRRRQLVNIDGLSATIVSQLFWPTLPQDEF
NLPPEVQAMLATYGAKYRSLKAPRKLQWKPNLGTVQLELAIGDQSLEFNVSPFHASVLMH
FHTRPEWPAAELAEQMGVAPDALRRKIIYWINQGKARLGIRHAKAPVASPPLQEVPTVQG
VSPCASDLFLRPPPPTHTGGMTAYEPFIMGMLTNFDALPLDRVHNMLKMFVSDPPYDKTL
EQLGAYMGRLVADEKLSLDGGTYRKRT
>Ostreococcus_lucimarinus_OLUC004420_Apc2
MSIAAWSTARDAATAFAARDALVPIDDAARAAFAELRSQRCEDLLERAFLRAFERALRDD
ALPRWREACAMPSSIDAGALERTNAEERDEEEEETRARAEGWTRAEAAPATTAFAEWIER
GRERARAFSAGVRGVSEDDDAVRTFERAFDAMVGGTCAARGPPRLSAILSAWYRARAREF
DHAVRKRWGETSDDDENDRMETSVLERQSSIGADIASCGEVMGRAWAAETSAMGETLARC
HASLGRVAENAAARALGECVKRHVIRRCRGAFDAPKLWPTLRWVRAVPLEFFKTALRLKR
VDGAAIESWRGRLEYTVHEHLGALRIHELFDIIVDYPDSLPAITDLRTCLQNTTLHAALV
DSFVDAMRSRLLHAGASTVDIVQQYIGTIKTLLELDPSGVVLELVSGPVKEYLRERKDTI
RCVVTMLTDDGGEDGGEGGEGALYVELGRLARGESIEIAESSVPAPNPNATVSGTDNLDR
MDSITAEMVAIAAGANDDDLADGVQSTQQVLSGWDAWEPEPVETEAAASRGRRRKAGDII
GLLVGIYGSKELFINEYRTMLAEKLLSKSNYDTEREMHALELLKLRFGETSLHNCEVMLK
DFADSKRANANIKTRPTTGTPSAKDRRTSDILIQTPVEATIVSSLFWPAFSTDLTDFKLP
TEIQEHMDAYARRYHQIKAPRKMEWKASLGTVVMDVTHNDRTFEASVNPLQAAILHYFQR
EKVWRANDLANALGVSVDALRKRIVIWMNNGVLVERKEGHVISYALAEPSDEVDAMDGVH
DDDEHVSGVATAEETAAAGMMVYEQYIMGMLTNFPSLPLDRIHNMLKMFVVEPVYDKTVA
ELEGFLLELVAQDKLAMDGSAFAKKK
>Bathycoccus_prasinos_BPRA006443_Apc2
MKTTRTRTRRQKSVGEEEEEEEEETTMRVAFLLQERFKAYREMLSKSSSSKSSSVEDGEG
VCGAIDAFVDEDDDDDENAKVFFFDDSFREEFRECCFSAATLTKNQTRTRRRKEEEEEEE
EEEGAAAATTTTLLKSIFEMRRAFKDICVEQFLREAKAYVLRSPLRELTETLRKIEKEEG
EAESLSAVIANALDREEEEEEEDDDEEDDEEEASSPGFRCLRAFSAFARKVERLKAIASE
VAEMVLVGEEEEEKDDDDKDDDGADGKENEKIISAAKGSRSSVKSGNLLPLDAQSQKKKF
EKKFDDLIAELIVSCGPRNATRVLSAYYAKVIVKFRNKCAFPLDEEEFYASLEEEKKSGR
SRRPATLNTTTSTKTDENNEEESMQLSDDDDNGGDDDDDDEENEVQQYRKFVKNVRKHLR
NCASPTKMLGKLECAQIERVHKDAILKHFKRYSYEAFEIASDFAIKHFALKFAASNFKAS
ALKCVALYSRVVPLQIAKTVFGFESVQFGNEAPSQFHRKFISSSKEHLGALRIEELFDIV
VDHPDSLGAVKDLRMCLSDDRQFGLRESLVSSFNEQLRRRLLHPGARTADVISQYIGTIK
TMRDLDPSGIVLDLVSGPIRKYLRKRKDTIRCVVTMLTDDGSGDRNDNNDGDGDGGGGDA
STANALFAELGAMAREELKNTNDNADDANPHHHDRRRRKASGGDIVDEDGDESESSELDE
DDGASFNQFNEQEFNAFKANENRKKYQEYQMQMRNTFQGVEDYDMDDADEGANNKDGNGS
DESESESEGSEDRGLDEFAHFYPAPKKSTSLLKSQNSGMDAIMDYESKQLSRTLTSFGVD
QLQNLVLDRTESGMTWGKNFGTPVPVDILSREQSRKMQQQQQQQQQEQQHQEQRHQNLQK
AGELESLIPGRKSASAPKKILKRFPGDAWDPEPVVSEATKLRSRKRRQLRDIIGLLVGIY
GGKELFVNEYRLMLADKLLQKSNYDAERETLALELLKNKFGETHLHDCEVMLRDVNDSRR
VNANVKTRPAEGTPLAKEGIRTTEMLKESPVQALILSKLFWPKDIAKSAATIVAPASTQA
SLPHPVSTPSIVPSLGQEQEPVQMTMNTNEMYVGEEEEVDGLNDPTSAAAAANTAPTSPP
PEGDASVLDDDIDAQLQQQLRDQEEGDEGTPSLLSRSLSTSPPRDPGVSGERENERMKRT
TVGARPPFPSAHNDIILPPAIDQAMRAYEERYHELKAPRKMTWMRSLGRVVVEVSLINEK
PFEIVVSPLHAAILYHFTEREKWTAEELAKVLNATTKAVRQRMVLWMNRGVVSETSEATY
ELNTVASSATNNKMMEHRRATGSLKTTIATDGGGGGPGENDDDDDDFLHRAGSSAEEVEA
AEMKVYEQYVMGMLTNFPSMPIERIHNMLKMFVVEPAYDKTQAQLEKFLMSLVRAEKLAH
DGENFSKRKE
>Micromonas_species_MSPE001759_APC2_Apc2
MAADAVASWKAYVAAADADRGGYGDECALLVRRGLGDVVVAHFLESAEREFAAVHLPRLK
ALLENHGAANISRTLSTAAEKVGNAGDDENEWSWVDEAVPRGVAELAAAVDERRRRAARL
AAAMHPSNKNDADDATQTLDRRLCAAVGAATATVGPREMTGVCAAYYARALKEFSRRARR
ARGLGDDDDSEEDDDDRIVIDDDAMEPTRRRPMPAWHPSCEDVMGVAWSRALASVAGGLR
AVGGGEGGASDVAEAALHRALETAARVKVRDVAAGDFDKKALPSLLRWLDATPLQFARCA
LGLDEAGTAEWRGRLEYAIYERLGSLRIDEFFNVIVEFPDSLPAVDDLRRCLRRTTLHDR
LTSSLRGALQRRLLIPGAPTSDIIEQYRLTIRALRALDPSGVVLSVVSAPLKEYLRERKD
TIRCVVTMLMGARDGADELLGADEDDAMDVGDGDGSRLIAAPPEEWEGDPEFEADEDGRD
GGAGRPDGGGGGDGGADGGADGGTDGNAPRRRAATGRGWDAWEPEPVESEAASSRGRRRP
VEDELGHLINIYGSKELFINEYRNMLAERLLSKVGYDVTREMHTLELLKIRFGEASLHKC
EVMLKDVLDSKRINGNVKAPPAPGTPAARDTASTNILQNSPLDATIVSALFWPPFANEAP
DFKLPAEMKNMIDAYSKRYHHLKAPRQLMWRPTLGTVEVEVMRGELELQLSVSTMEAAVL
SHFQRKDRWGQDELAAEMGINRATLRRKAVVWINQGLLVEEKNEGPDGSSYRLTTGDDGR
VAFGAAAADDEGGGGGAVASAEDQAAAGMKVYEQYVIGMLTNFPSLPPDRIHNMLKMFVQ
DPPYDRSLDQLEAFLGQLVAEDKLALEGNQYSKR
>Cyanidioschyzon_merolae_CMER000305_Apc2
MQSSQELPETSRSLPDAWETAVHHLQEALLERRHPTQHSTVERQQLKDALRWLVSTSQRA
SVPFCRYAVLFLKEFVREQVWEALLEPVLGCTHSTCAPWNDSRKRLTGTADCDTPTSFDP
AATRACIAEAAELLEQALQVMDVVAERLDPSRRLYWRGALSVDAQAVILQQVTQTAMRRL
VRSMFVWALQDAEEQVVTGNSDELGHVPSQYDSLRAQQRHLRSEGDCAQAVPLLLADLER
QLAVLGLLDQWRDLVVVQIYESIEERAYRLARDELHEGVLDDLLAWVQKLLQPWVAVMPL
DPPDAEISMREGVQSTSGSAFERKVGYFTHETLLHARLSQLFDLIVEYPASKAPLLDIRR
CLESTDALQETTQSLCSQLERRLLHPGASTSDILHHFVNTIQSLLLVDPHGYLLARATTL
VRQYLRRQCPEAMTRLVELFTSPEYAELFALNGQQQQQQQQIDHCPGPRFHAYTHLEDAS
SDDTDDSRSETDADPASSDGMFSVSGLETRGQIAHRFAQHDILHILMGVCGGRERFIAEF
QFYLARKLTTVMDYEFELLVRNLEVLKVRLGETSLNDADIMLKDISDSRRFMNFIRQEKH
MELDSKQQTELVFISYLYWPLLCPEAGTHFGPPERTQSLLAPNLTGSEYFATLKSYAHHL
NADLEQFIRLCQESFARQRAPRVLHWIPVAGVCDLELEFADGRHVEFTNVPLLNAMLLEL
FAEQPRWSRNALRQKLFLLEPGGDATPDAASSLPPYDALLQGALRFWSRHGILRLVDEGD
FYEIVEHGGTEPNTREWQASPIDATQIDPIADALSAVPGPATEKIQDKDDNTEEVIGNYI
LGMLANFESLTLERMHQMLTMFCTDPPFRGTLGDVAACLNRLLDAGCVRYERGLYARTG
>Galdieria_sulphuraria_GSUL004830_Apc2
MSSPYENIQYVEELLTSFLFNSATSSKIEWKEIERLREVVGMTFQNLNIMLLDTVLLELF
EDVFQKICDPLISQLIENLENPSRRGELLLHVNESFEQLVEFHKSCNELLLWVGSVFSNK
ETAVLENSFDTWFSCKLTSIVTPHFEEFLKTFAKASFHRVDWSHSESETVKYSSQDFFTL
CDHLESLGLSVLVLQVLYGVILNELESLLKIHAEKNFNIRVLPFLSNWLYSEVLNWLRWI
LGVRTEANVPGSQLSNLSPLPCHQSPLLLDRMSPTCKNQIIEDGDTRRSKDRYLAKEKLY
TQWYLRLDHLIAQELARLRISEMFDIVVDYPDSLPALEDLKECLQKTDQKLELAKAFKSQ
LNNRLLHAGATTSDILATYVHAIHSLRIVDPDGNVLSYISKPVRKYLQNRSDTIRCIIYG
ITNESEDEAFRDLISMSRNMTEDDEEAIDSKWNPQPADAPYDEYVSGMNDAFGILLSIYG
SKESFLNEYRMALADRILKSLDLQLDKETRNVELLKLRFGEGSLHSCDIMLRDLRESRRL
LTSAKHEKMSWKDEGFEIVIRSKIVWPELADESFVPPLEIRYALDSFQKHFEEIKTPRKL
LWDLSCGAMKLSLTTNSGQVISVRVSPLQGCVLMLFGRRSKWNIRQMCDELSVSADFLKR
KIRPLVNQGLLQELDGEIYEFIESQERNFDQEELIVEEETVAEEERISEQTSSSNIWIYE
RYIYGILESFQALPLERIHKLLKVFVINPRYDKTEYELNGLLTNLVQQQKLQCTNGLFMT
DQFCLELLQSKSDSLLKLSESFRLRIITSSERTKLTSKQKTEVVYQPQAGVVSEFLHEDF
FHRKDFPNAASYFQPQKYFRSLESKSLGHLLAYSPEVSSTQDVARSLFESLNLKNVVVVA
ESQTKGRGRRTNQWQTEFGSLAFSTVCSYSLYSTRTPSSVKGTVQLQPWRSVSFIQYLVA
LAIVEVVKDDATWKCLPLRIKWPNDLYLDDQKVGGVLCEGTVWKDELTLIIGVGLNVNNS
HPTTCLSTWLQRLLPKDTSAKIDRECLLARLMSHFEDMYDRFLQDGFQQFLPRFLSHWLH
SGQRLQLFSAKQEKILGYAFGA
>Cyanophora_paradoxa_CPAR018666_Apc2
VHELGLGALLHEVAGDAAYERVEARILGPARGAFEARTLPRLLRWVDRSLWPWLHAALAR
PRGAPFASEAPLCESRARLRFFVYETLGQLRISELFDIITDFPESLPALRDLRACLRVTD
LQPRLIASLRASLSKRLLHAGANTVDIIVQFVSTIKARRAP
>Cyanophora_paradoxa_CPAR028802_Apc2
MLAERLLLAPSYETHRELANVELLKLRFGEAPLHSCDIMLKDVLDSRRVNASIHHDFKAT
EAAPPPHLDATIISAEFWPPVQSQD
>Guillardia_theta_GTHE020887_GUITHDRAFT_101196_Apc2
MTSYQIDKELHNLELLKIRFGEGSLHNCEVMLKDLGDSKRLDAYVHNESKKGALDAEVAS
WLNGKILSASFWPSLNSENIKMHPMIDQQLQSYGRYYSLLKKPRALKWKPTLGVVKLNLS
FEDGREVPFTVSPVLANLILHFQDKPSWKLAELAEVTELAVDAVRKRMVFWVGNGVCQEQ
PPPSGAGIGETVYTVVEKATGPVMQQTTDFAMEEDDAAAQANDAQDEVIRSYVFGMLTNF
KMLPLERIHNMLKMFVSDPPYTKKIQELESLLNALIASEKLEFDGSNYSLKSS
>Guillardia_theta_GTHE021636_GUITHDRAFT_101195_Apc2
MAGAMQVVDAWAGMVKAITNPSLGSNEESLKSSLKVISGSELSEHAVAWFLNFSNAAVSR
DISPNFWRFLEAYSDVPEDDKSAWTKENISKALDLASSSLERQLEVAKLVAASLGSEYQV
ERRCKANFSAVLFANVPEHFYEILYSFFQSHFASFEVEEAECNYLLLEVKQLRPMRGRMI
DFTNFVVNSDRATMAEKKALMSANRVLSMCEKKWESQVLEEVTIWAKQKVFPFLRHLLLD
LNEEPWYDIEYPDDNLENAHINITHNANRYVVLQRRLELFLYETFSNLRISEMFDIIVEY
PDSLAAIADLRYALGKTHQYMTTWSLRVLKFGRFSELVTSLKMVFEKRLLHAGANTSDII
TQYISSMKALHDLDPSGTTLAVVSKPIQQYLRGRNDTVRCIVTGLTDDSTSELFQELRKG
GDEEDGNYDESGKEEVEIWKPEVVHFGAAQVSYGKGSLDIIGMLIDIYGRQEMLMTFREE
S
