# Supplementary material for: Evolutionary dynamics of the kinetochore network in eukaryotes as revealed by comparative genomics
Source: EMBO Rep. 2017 Jun 22;18(9):1559–71. doi: 10.15252/embr.201744102 (PMC5579357; doi:10.15252/embr.201744102)
Supplement: Supplementary file 3 — Dataset EV1 [file EMBR-18-1559-s003.zip › kinetochore_orthologs_FASTAs/Apc3.fa]

>Homo_sapiens_HSAP071428_CDC27_Apc3
MTVLQEPVQAAIWQALNHYAYRDAVFLAERLYAEVHSEEALFLLATCYYRSGKAYKAYRL
LKGHSCTTPQCKYLLAKCCVDLSKLAEGEQILSGGVFNKQKSHDDIVTEFGDSACFTLSL
LGHVYCKTDRLAKGSECYQKSLSLNPFLWSPFESLCEIGEKPDPDQTFKFTSLQNFSNCL
PNSCTTQVPNHSLSHRQPETVLTETPQDTIELNRLNLESSNSKYSLNTDSSVSYIDSAVI
SPDTVPLGTGTSILSKQVQNKPKTGRSLLGGPAALSPLTPSFGILPLETPSPGDGSYLQN
YTNTPPVIDVPSTGAPSKKTFRVLQSVARIGQTGTKSVFSQSGNSREVTPILAQTQSSGP
QTSTTPQVLSPTITSPPNALPRRSSRLFTSDSSTTKENSKKLKMKFPPKIPNRKTKSKTN
KGGITQPNINDSLEITKLDSSIISEGKISTITPQIQAFNLQKAAAEGLMSLLREMGKGYL
ALCSYNCKEAINILSHLPSHHYNTGWVLCQIGRAYFELSEYMQAERIFSEVRRIENYRVE
GMEIYSTTLWHLQKDVALSVLSKDLTDMDKNSPEAWCAAGNCFSLQREHDIAIKFFQRAI
QVDPNYAYAYTLLGHEFVLTEELDKALACFRNAIRVNPRHYNAWYGLGMIYYKQEKFSLA
EMHFQKALDINPQSSVLLCHIGVVQHALKKSEKALDTLNKAIVIDPKNPLCKFHRASVLF
ANEKYKSALQELEELKQIVPKESLVYFLIGKVYKKLGQTHLALMNFSWAMDLDPKGANNQ
IKEAIDKRYLPDDEEPITQEEQIMGTDESQESSMTDADDTQLHAAESDEF
>Mus_musculus_MMUS019813_Cdc27_Apc3
MTVLQEPVQAAIWQALNHYAYRDAVFLAERLYAEVHSEEALFLLATCYYRSGKAYKAYRL
LKGHSCTTPQCKYLLAKCCVDLSKLAEGEQILSGGVFNKQKSHDDLVTEFGDSACFTLSL
LGHVYCKTDRLAKGSECYQKSLSLNPFLWSPFESLCEIGEKPDPDQTFKLTSLQNFSSCL
PNTCTTLVSNHSLSHRQPETVLTETPQDTIELNRLNLESSNSKYSLNTDSSVSYIDSTVI
SPDNVPLGPGTAILSKQVQNKPKTGRSLLGGPTALSPLTPSFGILPLETPSPGDGSYLQN
YTNTPSVIDVAPTGAPTKKTFCVLQSVARMGQTGTKSVFSQSGNSREVTPVLVAQTQSSG
PQTSTTPQVLSPTITSPPNALPRRSSRLFTSDSSTTKENSKKLKMKFPPKIPNRKTKSKT
NKGGLTQPSINDSLEITKLDSSIISEGKITTVTPQIQAFNLQKAAAEGLMSLLREMGKGY
LALCSYNCKEAINILSHLPSHHYSTGWVLCQIGRAYFELSEYMQAERIFSEVRRIESFRV
EGMEIYSTTLWHLQKDVALSVLSKDLTDMDKNSPEAWCAAGNCFSLQREHDIAIKFFQRA
IQVDPNYAYAYTLLGHEFVLTEELDKALACFRNAIRVNPRHYNAWYGLGMIYYKQEKFSL
AEMHFQKALDINPQSSVLLCHIGVVQHALKKSEKALDTLNKAIVIDPKNPLCKFHRASVL
FANEKYKSALQELEELKQIVPKESLVYFLIGKVYKKLGQTHLALMNFSWAMDLDPKGANN
QIKEAIDKRYLPDDEEPITQEEQIMGTDESQESSMTDADDTQLHAAESDEF
>Xenopus_tropicalis_XTRO023804_cdc27_Apc3
MTVLQEPVQAAIWQALNHYAYRDAVFLAERLYAEVHSEEALFLLATCYYRSGKAYKAYRL
LKAHSCATPQCKYLLAKCCVDLSKLAEGEQILSGGVLNKQKSQEEIVTEFGDSACFTLSL
LGHVYCKTDRLAKGAECYQKSLSLNPFLWSPFESLCEIGEKPDPEQTFKLTSLQNFSNCL
PNTCTMTVNTHSVVQHRQPDTVLMETPQDTIELNRLNLESSNMKYPLNSDSSISYIDPGV
ISPDSLPLGTGTSILSKQAQNKPKTGRSLLGGPAALSPLTPSFGILPLETPSPGDGSYLQ
TYSSCVLDVPSSGAPTKKSVARISQAGTKSVFSQSGNSRDVTPVLLVQTQGSGPQTSTTP
QVLSPTIAAPPNALPRRSSRLFTSDSSTTKENSKKLKMKFPPKMPNRKTKSKTSKGGVTQ
ANMNDSLEISKLDSSIISEGKISSVAPQIQALTIQKAAAEGLMSLLRDMGKGYVALCSYN
CKEAINILSHLPSHHYNTGWVLCQIGRAYFELAEYLQAERVFSEVRRIESYRVEGMEIYS
TTLWHLQKDVTLSVLSKDLTDMDKNSPEAWCAAGNCFSLQREHDIAIKFFQRAIQVDPGY
AYAFTLLGHEFVLTEELDKALACFRNAIRVNPRHYNAWYGLGMIYYKQEKFSLAEMHFQK
ALDINPQSSVLLCHIGVVQHALKKSDKALDTLNKAISIDPKNPLCKFHRASILFANEKYK
LALQELEELKQIVPKESLVYFLIGKVYKKLGQTHLALMNFSWAMDLDPKGANNQIKEAID
KRYLPDDEEAVTQEEQISECYPYESVATDESQESSMTDADDTQLHAAESDEF
>Takifugu_rubripes_TRUB018725_LOC101075998_Apc3
MTVLQEPVQAAVWQALNHYAYLDAVFLAERLYAEVRSEEALYLLATCYYRSGKPYKAYRL
LKAHSCSSPQVRFLLAKCCVELSKLAEGEQVLIGGVLNKQKSQDDIITEFGESASFTLSL
LGHIYCKTDRVAKGSECFQRSLTLNPFLWSPFQNLCHLGEKPDPEQVFRLSSIQNTSMVP
PPPPVSPAQNTSHRLDTVLMETPQDTLELNRLNLESSNGKLSSDLSVSYIDSSLISPETG
SLLSNTVSMASAASLIAKQNKPKSGRSLLGGPAALSPLTPSFGILPLEPSPGDPTYLQNY
SSTMETQSTAPSKKAVSRISQSKSVFSQSGNSRDVLPVPFNQTQTTAPHTSSSPQVLSPS
MSGPPNVQPRRSSRLFTSASSTAKENSKKLKMKFPTKIPNRKTKCKSAKTSNSNNLNESL
DILRLDPSLSLPDTKIPQYQRAAADSVMVLLRELGRGYLALCSYNCREAINILTSLPPQH
YNTGWVLTHIGRAYFELAEYTQAERLFSEVRRIESYRVEGMEIYSTTLWHLQKDVALSAL
SKDLTDMDKNCPEAWCVAGNCFSLQREHDIAIKFFQRAIQVDPGFAYAYTLLGHEFVLTE
ELDRALACFRNAIRVNSRHYNAWYGLGMIYYKQEKFNLAEMHFKKALSINPQSSVLLCHI
GVVQHALKKSDAALETLNRAIGIDPKNPLCKFHRASILFANDKYKAALQELEELKQIVPK
ESLVYFLIGKVYKKLGQTHLALMNFSWAMDLDPKGANNQIKEAIDKRYLPEDEGEACTLI
MLKQYRKSTAEVDDSQDSSIMTDADDTQLHTAESDDVL
>Danio_rerio_DRER033298_cdc27_Apc3
MTVLQEPVQAAVWHALNHYAYRDAVFLAERLYAEVHSEEALFLLATCYYRSGKAYKAYHL
LKRHSCTTPQCKYLLAKCCVELSKLAEGEQILTGGVLNKQKSQDDIITEFGDSACFTLAL
LGQIYCKTDRIAKGAECYQKSMSENPFLWSPFESLCQIGERPDPEQIFRLTSLQNFSGGS
GGGIPPSPISPAHTPSNNMGHRQVDTVLMETPQETLEQNRLNLESSNSKYSLNTDSSVSY
IDSSVISPDSVPLSSSGSLLSKQVQNKPKSGRCLLGGTATLSPLTPSFGILPLEPSPGDP
AYLQSYGHSGTGMEPPPAPGPPKKAVSRIRTVGTKSVFAQSGNSREVIPNPFIQTQTTAP
QTSTTPQVLSQTIAAPPNVQPRRSSRLFTSASSTAKENSKKLKMKFPTKIPNRKTKTKTG
KGGITPSNLNESIEILKLDSSLSEGKGNISSPQFQAFNLQKAAADGLMTLMRDIGRGYLA
LCSYNCREAINILSQLPSHHYNTGWVLGQIGRAHFELAEYMQAERIFSEVRRIESYRVEG
MDIYSTTLWHLQKDVALSALSKDLTDMDKNSPEPWCVVGNCFSLQREHDIAIKFFTRAIQ
VDPSFAYAYTLLGHELVLTEELEKALGCFRNAIRLNKRHYNAWYGLGMIYYKQEKFNLAE
IHFKKAFSINPQSSVLLCHIGVVQHALKKSDHALETLNRAISIDPKNPLCKFHRASILFA
NEKYKAALQELEELKQIVPKESLVYFLIGKVYKKLGQTHLALMNFSWAMDLDPKGANNQI
KEAIDKRYLPDDDEPVTPDDYPYCSTEVEESQESSMTDADDTQLHTTESDEVL
>Ciona_intestinalis_CINT006449_cdc27_Apc3
MTVLQDPIKSAIWHCLNHYAYKDAMFLAERLYAEVASDEAMFLLATSYYRSGKPKVVQIL
LEKHGMRQPECKLLYAQACWDLENYAQAEHVLAGGSIKFKSIVNIVSDVQMEYGDSASFA
LSLLGCIYQHTERGDWAEYCLTSSLKANPFLWSSFEQLCEAGNTPNIDELFPSNVCGTSE
FKTPYISSFNMSLQQTPQIVQARRKKGNTVKILAPSQVGSNTDRADPNTSLSPTLIPMQT
PDQSHPTLGCPMVQTTPSSEDTRGLDRTSSCKERSVDQDNSDFLRSTPSENQWDSSVDSY
TGLQSRKKHSRTQQRISRSLMGGPAALSPLTPSFGVMPLVETPSPAWERSVTMITPSELT
APPMDINPPVKKMITRQSRKNELTNATGKLLFSSENSRRSQEVQISTSEAPSALSSTRRS
TRNYSNTGSSVKENTKKTTRGKQAQPKDVLKRNTRLRHTKPLISDGTVRDLSEEINKVDS
GCEKSHSTTTNATQVLSAQKAAIDGLMSLLCDMGKALVALCHYDCRKAISCIESLPSNQR
DTCWSLSLLARAYFEMTEYKKAAKTFNELRSMFPHQVSGLALYSTTLWHLQDNIALCTLA
HDLKNVDPLSPETWCCIGNCFSLRRDNENAIKFFARAVQLDTHYAYAHTLLGHEYAYSDD
NDRAMASYRRAIHCDKRHYNAWYGIGSIYYKQENFSLAEIHFKKALSINRKSSVLLCHLG
IVQHAQKRSSVALQTLANALTLEPRNPLCKFHRASILFATEQHKEALKELLELKLIVPKE
SLVYFLIGKVYKVLGENHLAMMNFSWALDLDPKGINNHIKEAIDKQQGADDGFDSSHLGS
QTRDADESGSTADIMNSIIDEVESTEHEMLADSDESL
>Branchiostoma_floridae_BFLO027415_Apc3
MMNDAIAGKADHDIHINSQLEYPDKRVRVQSEHTAAIWHSLNHYAFADAIFLAERLYAEV
GSDEALFLLATCYYRSGKPYRTYMLLQSRGCPTPQCKFLYAKCCIDLEKYAEGESTFMGG
AIGKQRSYEELVTEFGDAGCFSMQLLGKIFAKSERNKRATDCYKQSLKHNPFLWSSYQAL
CDIGEKPDPDEVFQLTNLQNFSSCQSSFPPPTLTPHQGGTSDITPPTQDIAKSPLVKLQT
PTPTSSTSVGVDMSTGSPQPLVQRVRGRAGRSLLGGPASLSPLTPSFGVLPLDTPSPEVF
STGSCTFVTPSPTTVECSHLDARAPSKKVVTRRNYPSQTKPAVFSQTGNSGNVKESNTLN
TPSPSPSGPQVLVQTTAQGVRRSTRLFTASNSVKENNKKPKTRFAAPKAPAKKTKSRTGK
GSSSQPTITEGSEIIKPESTSTTESKPSQLQVTWALNVQKAAAEGLMTLMRDLGHAYLAL
SHYDCRKAVTLFQQLPQHQYNTGWVLSHIGRAYFELAEYHKAKKAFKEVRKLEPHRVEGM
ELYSTALWHLQKDVLLSSLAQELSDMDRDSAQSWCAVGNCFSLQREHDTAIKFFQRAIQV
EPNFAYAYTLLGHEYVLNEELDKAMSCFRNAIRTDPRHYNAWYGVGMIYYKQEKFSLAEI
HFRKALAINPFSSVLLCHIGVVQHALQKSDSALQTLNKAITADPKNPLCKFHKASILFAT
ERYKDALKELEELKQIVPKESLVYFLMGKVYKKLGQTHLALMNFSWAMDLDPKGANNQIK
EAIDKRYLPEDDDTMDTEDDITADDAGEDSVTIMDEQPLDLDLQGDGSPGEVDTSNEADA
EDVQLHAMESDESL
>Branchiostoma_floridae_BFLO037845_Apc3
LQAAIWHSLNHYAFADAIFLAERLYAEVGSDEALFLLATCYYRSGKPYRTYMLLQSRGCP
TPQCKFLYAKCCIDLEKYAEGESTFMGGAIGKQRSYEELVTEFGDAGCFSMQLLGKIFAK
SERNKRATDCYKQSLKHNPFLWSSYQALCDIGEKPDPDEVFQLTNLQNFSSCQSSFPPPA
LTPHQGGTSDITPPTQDIAKVIRGRAGRSLLGGPASLSPLTPSFGVLPLDTPSPEVFSTG
SCTFVTPSPTTVDCSHLDARAPSKKVVTRRNYPSQTKPAVFSQTGNSGNVKESNTLNTPS
PSPRWVVIITSRKNGGVRRSTRLFTASNSVKENNKKPKTRFAAPKAPAKKTKSRTGKGSS
SQPTITEGSEIIKPESTSTTESKPSQLQVTWALNVQKAAAEGLMTLMRDLGHAYLALSHY
DCRKAVTLFQQLPQHQYNTGWVLSHIGRAYFELAEYHKAKKAFKEVRKLEPHRVEGMELY
STALWHLQKDVLLSSLAQELSDMDRDSAQSWCAVGNCFSLQREHDTAIKFFQRAIQVEPN
FAYAYTLLGHEYVLNEELDKAMSCFRNAIRTDPRHYNAWYGVGMIYYKQEKFSLAEIHFR
KALAINPFSSVLLCHIGVVQHALQKSDSALQTLNKAITADPKNPLCKFHKASILFATERY
KDALKELEELKQIVPKESLVYFLMGKVYKKLGQTHLALMNFSWAMDLDPKGANNQIKEAI
DKRYLPEDDDTMDTEDDITADDAGTFVNEADAEDVQLHAMESDESL
>Saccoglossus_kowalevskii_SKOW012031_Apc3
MKDSQESMVVQEPVQAAIWHCLNHYAYEDAIFLAERLFAEVGSDEALFLLATCYYRAGRP
INTYWLLQSKGCRTPQCKFLLARCCLDLEKLSEGETCLAGNVFNKSKSNDDIISEFADSA
GFVFSMLGDIFSHTERFSKGTEYYKKSLKCNPFLWSCYQSLCDLGEKPDPNKIFHVSSLP
NFSTCQSFGYSAIPSVNQPTENVPMTTETTHFQDSTPITSSIMKESNSTSPDTGNESSTI
STPDIVQSGLSSSNIASRGAGRTRPRVGRTLLGIPSIQFSPSFGVLPLDTPSPGDTGPNS
YITPPTTGLNDMQMTTAPKKTLPRRNMSATTTKPVFTQSGNSSNRDIQITQTPSPHIGPP
QQVLFQGVRRSSRLFSSSNSVKENAAKKAPTKIKFQSPKVPTRKTKTRSSKSTTISEQSD
VKGEGMPLSECIKPLPLTPTVAQIVNFQKASAEGLMCLLRDIAKSYLSLSQYDCRKSITS
FNNLPMHHYNTPWILCQVGRAYFEMAEYNQAEKYFGEVRRIAPYYLEGMEMYSTTLWHLQ
REVELSALAQELVEIDKEAPEAWCATGNCFSLQKEHDTAIKFFQRAIQCNPNFAYAYTLL
GHEYVLTEELEKALACFRSAIRIDVRHYNAWYGVGMIYYKQEKFALAEMHYRKALSINSQ
SSALLCHIGVVQHALQKSDAALSTLNIALKSNPKNALCKFHKASILFATEKYQEALNELE
ELKEIVPKESLVYFLLGKVYKKLGQTHLALMNFSWAMDLDPKGTNNQIKEAIDKRYLPDD
DDPTDTTLSEVNPDAAVIADVAAAVVGAVADADAAADAAGNDNEMEIEGDDVQLQSDDML
QANESDESL
>Drosophila_melanogaster_DMEL022096_Cdc27-PA_Apc3
MMIQEPVQAAIWHCLNYYDFKDAVFLSERLCSEVESDETIFLLATSYFRSNQVHQAYWLL
KEKARRSPQCRFLQAKCAYELKKYAEAESALISTGFADAKNCDELQRDFGDLACFAYQLM
AQICMRTERNKLAVSALRRALKLNPFMWHAFADLCLLGQDTDAAAIFQIHSTDVFNTCQG
SSVNANAMVLFGAEQQGQQHQERQSLITNLSNVSNYILTTPVDQQQQQINQNQNQHHNSN
MVTPINNNNNNNNLNSSISMLRGGLVQNSSMLAMLEDTPMGAPQDPAGQYQQNQQLYDMS
SGTPFRKQFKYLSAISPPTPSFGIMPLTSPCTGNDGSFIGNHTPVMNISYSPMPQMLVEV
NQEPKMMGKKLKTHVGGLINRKEGSLNKPAVFTQAGNITPRTPNNNNVGNNGNMNVPPNP
NAAVRRSSRLFSNSYSVKENNKSPNIANKFVQPRSPPRKAKSRMTKICLNNELIEDKSHH
LSEKRKEKVETITSSGANNNSGGRSAAEEAKVLLNNSLNNAQTMAHQLMGLKKQSADGLM
ALLRGLAEAYQLLSNFQCKAAIKQLETTIPKHHLNSSWVQSLIGLARYEMREYEAAVAIF
ETIHKTEPCRLDYMEIYSSSLWHLQREVELSALAQDLINQDKTSPVTWCVSGNCFSLQKE
HETAIKFFKRAVQVDPDFVYSYTLLGHELVLTEEFDKAMDYFRAAVVRDPRHYNAWYGIG
TIYSKQEKYELAEIHYVKALKINPQNSVILVHIGAMQFYMKKKDLSLQTLNTAATLDPKN
PLTRFHRGSIYFSLGKYQEALRELEELKEVVPKESVVFYLIGKIHKTLGNMDLALMHFSW
ATDLDPKGANNQIKDAFDSMAHPSCCPANTTALDVDLEPTSERSDDSTQAQQDGSYDSDY
>Anopheles_gambiae_AGAM007237_Apc3
MIVQEPVQAAIWHCLNHYHYQDATFLAERLCAEVESEESIFLLATCYYRSGQKHLAHWLL
SKKSVRSTQCRFLLSKCAFDLKKYSEAENALINDDHLRQRHLDEIVKEFGDIACFALELV
SKICLKTERAKLANDASRRAVKLNPFLWQSFADLSSRGEKPDPDSVFQLTSTDIFQTSQA
HHYNSIVWFGGAGVHTSGPVLDPAAGGNDSSDQLGANIDNPSTPVDQCFTQNVNTPNNHH
PPGAPPGMGLGNAPYVPAQQNLNYSYINNSVGSIRVGGANLSAGDQTPTHVFTEHNTPFR
KQQFKYLTTISPTTPSFGVLPIIHTPNEPIAFLMTPSPQLVQGLIGDGTLGDPLAVAPNR
KIALLSSNKKMRRHHHNNLGTMGNIINRKHESPHHPQQAAIQLLQQQSTNTKPIVFSQTG
NQLTTTPRTPNTTGGALQQGQNVRRSSRLFSNSNSVKENAKSPQLNNKFVAPRSPPRRTK
QRISKTINSSVTTLMENIPEKKSSVCGAGGDAPVKEKIETITSTVDDSTSPLLNEKVLLN
NSINSAQKMAAQVLQLKKQSADGLMTLLRELGHGYLRLQNYECEKAIEHFSNVPLHHYES
SWVKSMIALAYHEMRDYESAVQIFHDIHEREPYRLQYMEIYSTDLWHLQKDVVLSSLAQD
LMAQDKTSPITWCVAGNCFSAHKEHETAIKFFFRAIQVDEEFAYSYALLGHELVMTEELD
KALSMYRLAVLHDPRHYNAWFGIGTVFCKQERHELAELHYRRALQINPRNSVIMVHIAVM
QFFLRKTDQAIRTLNAAIAIDPKNPQCKFQRGSMFFMMGRYHEALKELEELKQIVPKEAM
VYYLMGKIHKKLGNVDLALMHLSWATDLGSKGANNQIKDNFDSIIRTQDGDGSSSIDGSG
GGGSGGGAGESSRTGGDSTNGGAAGSGSAAHGDGGDVEDKIGSVVSLDPEAGSSSIDPDY
LLGFEHGSSDDSTAAVSMRNESLDIIANNFYDSDSY
>Caenorhabditis_elegans_CELE021452_mat-1_Apc3
MKESAASVAVRPQLREVFERFPADAHRTIEDEIHEMMKCYAFDDAIFLAELHYETDKSNN
SESLLLYADCLYRANKKEECYGLLSSVKLSGARLFYLLARVSYDLNKIDDCRGALFEHDD
GVIRKDILEEPRVASHANLLHAQMLCDESYMDLALESCQKSLDENILLWSAIITYLRFGG
HDLAHTFEKHHRKSNGLYLDSPASSLKSETPSPNVPGPSSSSAASTAEPSRLESSVRRST
RGTIASANRETRNTTSNITPRQSTPGSTPSRINPTAPRKSSRISEMTTRRTESSVTGSRS
SLFTEPERPHTRATHSSRNRANAALNSDTENSNASNTRTRSGIASVTRGSSSSQRTNPVR
TSIRIADAAAAANKTAKTLSQRRRNEKQPLVSRNSNLARSLSGSTNSVASTASERPSEDE
VSQINPPLPSVASSLNNDEPMDIVDGVYDPEYKKLFDVYQHIALIEESISTYNWRSADAL
FAKLDRDIILNTSMVRLQLGRACFEQSEYRECRNILDDLHKRRKWKVDGTELLSTSMWHL
QDTHALSALSQILTTESRERPQSWCAAGNCFSLQRQHTQAIECMERAIQLDKRFAYAYTL
LGHELIVQDELDKAAGSFRSALLLSPRDYRAWYGLGLVHLKKEQNLTALTNIQKAVNINP
TNRAMLCTLSQIEQQRGQIDTALVLIDRALTLNPLDVACRFNRSRLLFEANRNEECLVEL
DKLKASSPDEAFIFHLLARVHRRMGNTHLALLNYSWAAELDPRGEQNITDSNVINREEYE
DDEYGSPV
>Brugia_malayi_BMAL014547_Apc3
MRGVTPSDNVDPTRSKEIENIIHCSLQHFEYDDAVMLAEVYHETVNTSDSLYLYAYCLTR
AERLEAAYNLLKLKFLSSPEIRYLFAHCCYHLEKYQEAEMALRIHDQPKLDDCFTNTSVE
SFAHSLLSRVFVETGRPDEAADEGKLALKQNVFSWTSLKTLCNLGVGNPENIYTSLLTCV
NEARSSDKPKTSKSMGVATRSAEKLTKNTEKRTPSGSKEVEQKVTCFAPKKSKTGIAAKR
NTELGIVRRRLEEGMETRRSARSYGVSQDSENQTVAKDVRTCTRSRVAVLSASGTPRSLQ
DKQLRSMNRINEMELSKTPPPIPSIHKLIESNDDLPDTAPKLKDESAHQAQKSSLSRTRS
GSQPCVIPLSSHDQNTVQFKQEPESLGVSIVFSRSSSSVSLTSSCSPQPPRHRSREKFQL
ETCTRIMKRLQNFVSKPPSIERLQNSIADWGTLFTTVVEHISWLAMLQCAVATYRSNSVI
GRYNLMPEKCKKFALARELLARAYLEKLDYTRATEILEELRREFPHRVAGMEILSTALWH
AQDVRRLSVLAMQITEECRFCPEGWCVAGNCFSVQKQHDTAIECFERAVTINTRFPYAYT
LLGHELLDSDHQSKAAAAFRRALLLCPTDYRAWFGLGLLHFKKEQVNLARVHLSRAVAIN
PFNSVLLCQLSVVEQALHNNDTAMELLQNALKISPDNAACRFYRARLLYEMHDYARCLEE
LNDLKLIAHDEAQVFFLLGRVHKKLGDTHLALLNFSLAAEMDPRGEQSRNNFTDAPYDDE
PSSPPSE
>Schistosoma_mansoni_SMAN011086_Apc3
MFACVPVFSKLSENQITSPESILSKAVQLPSSQCLPELQFTLNSLNNSQNDMTSLQIPHQ
RNDTSCNNNTTMGSKKDPHIDEPNANRNATYNVKINTSITSLEKSNALSDTPTSALRHLV
STAASNLGFLTLEPNVTSTTTSLVSTPNARLEPPLLRSTSQRNLYPTPSTRHNRDSLSVL
RSNLQFFNPASQSPGMLTSSSTPRPLSSQQTSTGCRAIESTTSVDISTGGPRTRSQVAAA
AAVARASGIQRKSNRFLRSRGQNRKLDSKLLLSDSTGNSANVQPKITSSGVCPDPSSLKN
IHTSINEGAPDFGCSNHYNAPLSIDAPPITDDPRILSLQQYLNLLSQLGKAYQMLVRHQW
RSATRLLLKLPSSQLHTGRVLAWAARAHMDNSDYQTAHKLFNEARRIEPWQLSGMDFYST
VLWQVQADQELSQLAHDLLQLDRNAPEPWCVAGNCLSLQGEHEAAIKFFRRALQVSPTSA
YAWTLLGHEQSTLEEFDRALAAFQFALRIDPRHYNALFGISNVYYKQEKFDLAENYLVRA
VALFPQSHLLLTHLAALRSRLGRLDDGYGSAMDLISRACKIQPNNPLARYHKASILYHLG
RYSEVLSELQKLLVLTPREAMVYLMIGHTYKKLGNTPQAMIHYSWAMELDPKGANSHLRD
IMTNPPISSRGLNRQDTSEGQNTGNSARPHFSSFQIGVCANFEEEDGNEIIDRASGADEE
MVNSLLHPSQSVTRSNLVRRLTDFSLLYEMEGYEQDPVISDADEEHYDTMDLSGGVDSRT
ERSIPDD
>Nematostella_vectensis_NVEC002242_Apc3
ASIWHALHHYAYSDAVFLAERLFAEVGSDDALHLLASCYYQAGQIKRAYSLLQTNGCPTP
LCRILFAKCCITNLHRLAEGEMVLAGGCLFTNGKPIETIAAEFGTSAGYALSILGQICRK
SDQSKRAAECFKSSLRHNPFLWTSFEALCNLGEKPDEMEYFKSSSCTKILSSLMQRETMT
TGIATSTMATNPAADSQQQPIKCMAENLDPSSNNTPLPIGNFSFDQAGNNTPGSDSGFLI
PPTPMSLISENRVRARVGRNLLGATQTSSPLSPSFGILPCDTPVDQNTVPFITPSPAVLG
GTDMHSGNTPKAPLKKGVRRSDTTSTRSTVVSTVHTTSAPSQILTRASPSHPSVSQSLFP
SSTTNKTVRRSTRLFTMSSNSSGENRVPVSICFLTALANGDKPTRTSITQDSLGEFDVRF
LLSTSLIAEWFKRMLKVILRKAIFDGVSDGLMALLRHIGQAYRQLCGYESREALLLFSTL
PTHHYNTTWVLSQVGRAHFELAEYQLAEKVFSQVQHLDPSRLEGMEIYSTILWHLQKEVE
LSSLAHHLVEVDRSSPEAWCATGNCFSLQKEHDTAIKFFQRAVQVDQACTYAYTLLGHEY
VLTEELDRAMSCYRMAIRSDPRHYNAWYGVGMIYYKQEKFNLAEVHFRKALSINPSSSVL
YCHVGVVQHAMRKSEAALATINKAMLIDPKNPLCKFHRASILFSIDKYQEALHELEDLKK
IVPREALVYFLIGKVYKKLGQAHLAQMNFSWAIDLDPKGANNQIKDAIDKRYLPDDDD
>Trichoplax_adhaerens_TADH008763_TRIADDRAFT_21924_Apc3
MTLLYDIAKAYMALCSFKCKQSIKFFNSLSYHHYNTSWILCQVGKAFYESCQFRKAAAVF
ANVRKLDPYKVEDMDIYSTTLWHLHKESDLAYLTHEMIDISRQCPQTWCVAGNCFSLQKE
HDDAIKFFQRALQVDPSFAYAYTLLGHEYSLIGELDKSQKLFKDAVYADSRHYHAWYGMG
MIYYKQEKFDWAEVRFKQAFAINPSSSILLCHIGLAQHAQNRSDEALTTMESAIKLDPNN
ILCQYHHAAMLYAIGEYEKALSGLEKLKKTASRESLVYYMIGKIYDKLNQPHLAFMNYSE
ASHLDPKGQNNAIKEEINRQYLNERNDNGANDNGIGVLDAVLEQDPDNDNSNFSETDEAE
>Mnemiopsis_leidyi_MLEI010750_Apc3
MGCCKEKDPAKAAVWHALNYYAFEDASFLAERLFLENKGCETLYLLATCYYRQGRVAEAY
DLLKKSHSTTPKCRLLFAQCCLKLNKLSEGEQIIVNTSTDGSLVAIENSITSEFQEISGI
CLSTLATIYRRCHRLEHAVYFYRASLKRNPYLWSSYANLCQAGEKDSPDEYFKTTNCPSF
VVQTSSPGALSDVTNDMNLVNPGDKIYQTYTPKCTFGQVLAHSTPISSNNNNQGDPFSSN
KVRRSSRLMTSGRNMKSKENDRKAGNKAQRTGPSIIGDAFKKSSTKDKSILSKRNPNMII
SSIMSLFAQIGHAYQSLCQYECKKALQLFNKLPKNHYSSGWVLSQCARALYEMTEYTQTW
CAVGNCFSLQKEHETAIKFFERSVLVDPEFAYGYTLLGHEYSFIDELDDAMNCYRHAVRI
DPRHYNAWYGIGQIYFKQEKHDLALCHFRKAQSINQSNAAIMAHIAVVLNAMKKHKEALK
VLTKALEQHPKHPLCKFHKASTLLCLEKCDSALGELDELEAITPTESLIYFLKAKIHRKM
GNSHLAMMHFSWAMDLDPQGSNNHIKEAIDKHYQPDELSAENT
>Monosiga_brevicollis_MBRE003907_MONBRDRAFT_26880_Apc3
MLDTPVAALEAAIQHSLDWFLYDNACFLAERLYYEAATDKATLLLGKCYFLSGQVRRAYQ
VLKKCPLPAARYLFARCCLDMRRAHLFTAAVLPSFQEGDLALIGLDMATEPQNLSRFTGH
NGAAEWLHGSLLLQANRKREATRLLRKSWEQNGYLFTSFDAICQLDDKPVDVQQGFQDQT
LATRLALANGQPHMRPMTSSTAVPSVTPRHNTATLPVATAVTSGTPKMLDESAASPPLQE
LDLSGMQSLPQTANATPASRRGRTRTAHVRQTLSFDSPAESQPSTLASAAKAKPEPSRLR
ASSASTAAASPLVSSIPPGPNFETPPAALSNEQQTPGVISTQFSLRPVACEKACPFRSLT
PESYAVEAQPPRRSQRIARKEAGAKRSHNVAHGEVGHLLTAPDSPVEEGGVEQTPDVQPA
HPARPAFPEKQGVARRKFKPRASKLSFQTPQADAKTPDDLDTSDGLAQADFTTPESADPN
ERWTAPGSHASTPTAVHPITRQAREEGSSDPGTPDPEPEHASEKQQAQDHQPRPVDLTSS
HALAVQILLPVYRAVAAMGHYNCHSAIDAIETLPVKHQNSGFVQVLLGRAYMELADYDAA
EQAFRSARRFEKHRLSGLEYYSTVLWHMAKITDLAYLANEVMTIDPKHAVSCLQKEADRA
CQYFQRAVQLDPTFAYAYTLLGHEFSANNDHERAQACFRQALAQNRRLYNAWFGLGMLAA
RQERLVEAEKQLILATRINPSSPILRCHLGKVLGMRGRFVLALRVLDKAYEMAPENPLVR
YTRASMLISLNRYPEALTELEKLLVDAPKESVVYFMLGKVHERVRS
>Salpingoeca_rosetta_SROS000387_Apc3
MLGCRAALEAAVQDALGLMQFEDACFLAERLVAEEPTDHSRFLLGKCYYGAGEKKHAISL
TTPLPTASLEDTNTPTPLPVNRLCALATPSPSYTASPPSSRISYFRRNRRKEQDHGVSPD
APAFSPSYQEPPPRRSFRLRGSSDSKSPRKVTGMSRLMPRAARRSWRNRDSKKAETPSPA
TSPQAAASSSRSSKVLPHAPDSASTQENSAPSALLQASHEACMRLLALCGQVVRHLYLFE
CHDAINTLEELPRAHVTTAWAQAKLGQAYFELADYHAANLAFRHSRRLDMCRLQDMEIFS
TVLWHLKDKTALSYLANELGEISIESPITCCAAGNNYSLHKEHDKAVVCFEKAIQIDPTF
SYSYTLLGHETFQNEHYQRAEECYHSALAINPRHYNALFGLGVLKDKQHRFQESEHYLKM
AVKINPNNPVLRCFLAKVVAAKGMYQQAFGHVQKAFETAPENPLVLFERARVMLCLGRLN
RALEDAERLKAVAPKEPSLYFLLEKIYRKMGRFDKAALALSRATELDPKALSNMMEDSAY
DPHGDPNPNTSGASADDSGDMFTPQRRRDSTD
>Capsaspora_owczarzaki_COWC004396_Apc3
MRRTAGSTRSGGGGGGGGAGGAGGAPLESGRRSGSIEDLHHQRSDDDEEDPNEAAFESHH
IKTGHLPPRREHEDEEGGDSQHHEAQPTAMLHGQPPDGSRELLQAAAEHSLSFNDTDNAV
FLAQRLFELYPTHAESVLTLATCLHRAGERKRAQALLAASPFATHLIPAARRAAASASPS
GDRECIVLQQCRLLLARLYIEHGEYAAAESTLTGNALPNAMRAALLESKSIRAAFSAKST
NPVLIAALDATFFGSDEIPAANLRSGDAQEPPAAVRRRLVASSPIGWSSEKLGSRSDDAP
DAVQQRLTRAAALHLLGQVCVRTNRIPSAVECLRLAVSLNPYSWSSFELLCQLGETCDPV
FVFPSNSSAASSSRTSPTRSVALQSTGAFSTPATSGRATDSTYWDAGVTRRSSPLAVSTV
HDLPFFADTSVARQFLLTSSLAQQPSAVLLGRLDPEGAERPSARDDTAAGATTAAADADA
LRTPVSSKRSPERSTVLAKTSPKPSATPAARGQESAEAPQTTRKSMSGRAGTSGPTSEAS
APASSSTIRRSSRISSATEDDLLTTPQPSARLSGNFRTPTETAQATEAPTGPPAIKRASR
QSTQASTSTAAAPAPAAAAAASGVSNVRRHTIGKAVIASTTSAAQKSGGAPSRAGNAGRS
ISAPVAAAAVASSLAATTPIMAPAPRKAGTRAAVVSSGAAASTPSISSGATGLGRAGSTD
SLNDDSIDAADDRAPPNAAAALFVDDAHAPPASSSGVSARAPQFRINEGELTRAANFVMR
LFAAIAEGVLALHQYDPKRSLRALKRLPVVHLQTAWAQALVGRAYFELANYKQAVVHFSR
AHALDPSYLTGMDYYSTALWHLGRGAELSHLALELGQRFPTSAEACCVLGNNFSLQRENE
SAIKMLERACMLTKTNAYPFTLLGHEFAHENDYERALAFFRTAVRIDARHYNAWYGMGVI
YFKQERLEMALYNFEKALSINQNNPVLYCYLVMVLQTNKQFAETLPLLHKALVIDPTNLL
AKFTLATSHFLMNSDTEALGVLLELVDNAPHEASVHMLLARVYKRMNQATLAARHWSWAM
DLDPRGVAAGGAASTTEGAAAVAVASAAAAAASAASEPSGASVQASVSGGSGNLTGGARH
AGSSGADRGDAEPAEYSSFLEQTMMDLSGPGYSVGISPRRNDSPANLLRANDSPRAVRRR
PSVDSV
>Saccharomyces_cerevisiae_SCER000176_CDC27_Apc3
MAVNPELAPFTLSRGIPSFDDQALSTIIQLQDCIQQAIQQLNYSTAEFLAELLYAECSIL
DKSSVYWSDAVYLYALSLFLNKSYHTAFQISKEFKEYHLGIAYIFGRCALQLSQGVNEAI
LTLLSIINVFSSNSSNTRINMVLNSNLVHIPDLATLNCLLGNLYMKLDHSKEGAFYHSEA
LAINPYLWESYEAICKMRATVDLKRVFFDIAGKKSNSHNNNAASSFPSTSLSHFEPRSQP
SLYSKTNKNGNNNINNNVNTLFQSSNSPPSTSASSFSSIQHFSRSQQQQANTSIRTCQNK
NTQTPKNPAINSKTSSALPNNISMNLVSPSSKQPTISSLAKVYNRNKLLTTPPSKLLNND
RNHQNNNNNNNNNNNNNNNNNNNNNNNNIINKTTFKTPRNLYSSTGRLTTSKKNPRSLII
SNSILTSDYSITLPEIMYNFALILRSSSQYNSFKAIRLFESQIPSHIKDTMPWCLVQLGK
LHFEIINYDMSLKYFNRLKDLQPARVKDMEIFSTLLWHLHDKVKSSNLANGLMDTMPNKP
ETWCCIGNLLSLQKDHDAAIKAFEKATQLDPNFAYAYTLQGHEHSSNDSSDSAKTCYRKA
LACDPQHYNAYYGLGTSAMKLGQYEEALLYFEKARSINPVNVVLICCCGGSLEKLGYKEK
ALQYYELACHLQPTSSLSKYKMGQLLYSMTRYNVALQTFEELVKLVPDDATAHYLLGQTY
RIVGRKKDAIKELTVAMNLDPKGNQVIIDELQKCHMQE
>Candida_glabrata_CGLA003921_CAGL0C01903g_Apc3
MVDSNGKSVPESEEDSNSLERIQQLQDVIRSCLEDLSYDSAEFYGEIMHAECSILDKSHF
YLPYYEYYYCLALYLNGKHLVAMKAAEPYIERNLATCFVFAKSALALSKHMDKAITSLLR
FLKSSNEIEMESSERSLLKFDIIEGNEKENRNERMPLPHGPTEATVHCLLGNLYYKISKM
DDSKGHYQKALSYNPYLWEAMAQLNKMGTSVDLPNHYRTLEKRNREWTEYYRTPLLVYNT
ESAINNPLSLGIPPDTITSHQQSNSKHRAKSSFQSTSRVKKARPFSSGSSLLFTPFKSTN
SPPVVRTTNTTTSAFISTTSPSSNSGPASQNSFSSAHKTPSYAVKGVSSGGPLFANSNNK
ITYKSNHSSVNSQAKSKTKGKLFSTPPSKLFSTNENHRDTLTKTPQTIKSSNEFQDLTFR
EEDEIDESQLAMKLLSNNGKEMKLSDLSYIFGLIAKCCSTYDAYKAIRLFHNCIPDHIVK
NMPWCLAQLGKLHYEIVNYEMASIYFMQLFELQPYRISDTEIFSTLLWHLQDYKRLASLV
DYLLTYYPNKPETWCCVGNYLSLKKDHEDAIEAFEKATKIDPKFAYAYTLQGHECSSNDS
FDAAKKCFRKAIACDPRHYNAYYGMGIYSMKLGHYDEALLYFEKARQIYPINAVLICCCG
VALEKLEYQDKALEYYELACTLQPNSNLARFKRANLLYAMGRYNLALQSFEELSKLTPEE
PTVHFVLGQLYQIMGRKNEAIREFTVAMNLDPKGNQLILDALEKCHRQE
>Kluyveromyces_lactis_KLAC001528_KLLA0E20857g_Apc3
MLFHSVRQNAGGNVPAHDSLGGHNQEIMDASVFNGLPSATSAADAAATAAAASASNYVDS
SNLSHLSEKFKRLETLISDHLSQLNIESAVFVSELLFAECSNLDESSQERALANYFYSLS
LYLNNDFHTAMHVSSERRHDNLACAYVYSRCCLKLKKNYSDALDCLLSLQSCWDTCLSHF
GYPKKSTICLLVGKLFKLLDHESKSETFLRSSLDGNPYLWEASTELCVLRSSLVLTVFKS
QKNAPTRSQSSAAMMTVPPPNCSMDSRSRNKPQTPFKAPSRNRQNLSNSQTTSLLSASNV
GVSISPHFFKKHTRFTTTPTTATSSANVTTTNTSSIDTKHLGTTTPSKLSGTDSQTKLLR
SPMDKKIMTNNSYQMPNISTFDSNLDELFSNFIHIEYCKSRYDSFKAIRMMQNRIPLQIA
VSMPWCLSTLGKLHFELVNYEMAKSYFTKLRTLQPTRFQDMDTFSTVLWHLQDKTHLSAL
CAELLTLDKYNPIAWCSMGNLHSLNKDHDEAITAFGKAIQLDPFFAYAYTLQGHEYSNND
AFDNAKSCFRKALTIEKTHYNALYGLGMCCVKLGKFEEALLFFEKARALNPVNVILNCCC
GVALERLQQPERALNFYELATELQPNSSLALFKKSQLLLNMGQYSSALHNFERLESLTPD
EAHVHFLLGNLYQIVGKKQDAMNQYTIAMNLDPKGSQLIKEAMEKCHEQG
>Debaryomyces_hansenii_DHAN004895_Apc3
MQIQPDQSYIEQHLRSIIIHSLDHFNYSNAEFACERLLADDPENLDSIYLYCLTLFKRER
YKSCYNKSSNLSDHLGCSFMYAKSCLKLKKHKEGIFQLLKISYLYNETSSFYQDDKFNPA
YFTTPQSRYNYENSRSILPDSSTIYRLLGDLYKGMGDTKNSALNYGEALKYNQFDYEAFQ
ELCKLGVNVKVKAIYKSNSVFNSDYQSQIKEKDSLKILNDMSGNNITNPFSATTSANETN
TNNTIANPNNINGNKSNSNLLADDSFSNPISTPRVTVPSVPDAPLRKAGNNEPLTNRFEF
TKPSFPIDTTSSLSIDPNARQTKRESTYSKITSRLISQPNNNKPTDNNAPANINTNNLNK
RTAVRGSLKRNSPNSFSANTHTNNENHQAPLSIMANKEIELGDNYLLGLYMVFSKGFKSM
CKYDCYKAIRILESLPQKEKESPWVLSKLGRLHYEIVNYKQSEYFFVKLRKLDRTRLEDM
EYYSTLLWHLHKKVELTYLANELHDLDPHSPITWCTIGNLFSLTREPDEAIKCFNKSIKF
DESFIYAYTLKGHEYFGNDNYEMALENFRISLLIDSRHYNALYGIGMVYINLGDYQKADY
HFRKAVSINPINVILICCVGMVLEKVGKNNLALRQYELANKLQPLNPLPIFKKAQLLFSM
QQFQQALHYFKVLKDLAPDEASVHFLLGQLYNIQNDKFQAIKEFTIALNLDPKGNYLIRE
AMESLKDK
>Yarrowia_lipolytica_YLIP006112_YALI0_A19712g_Apc3
MNQLAASFWHAIDYNLIPTAAFTVERMLAIDPSSENVHLHALVLDRQGRHKAVLMATKTH
LSHIGCLYLYAESCLKLQKHADGARVLEAGKKTWLNGTYTAHSATQRSVIPDPSAFLVLL
GKLYQGAGNITVAAEAYAMALSQNPFVWEAFERLTEMGINVNVANIFKPGYQYPVEDPFQ
GGKLGFGGNNSAGSNNSVNTNPSASSTGQQQSNLTTTFQGGSLGKGKFLGGKSSLYDTPT
SRPKRVGFAGSTLGAGLNIANTLPSGQTIGGASTASNSSSAPPSSASSATHSSATLPLYT
KIARGVLAFSRYELQTALKHFLDLPSIHRDSAYVLAKIGRIYFEQVNYAEAERTFARLRE
LDRTRVADMEVYSTTLWHLQKDLELAYLSRDLLDSDRSSPQAWCVLGNSFSVQREPELAL
RCFKRATALDPQFAYAYTLSGHEHVTSEALEQAQDAFRMALRCDSRHYNAWYGLGMVSMK
LGDFERAEFHFKSALAINSNNVVLVCCVGMILERQNMLQQALAMYTRATTLQPQSALSRY
KKARILMQLQRFNEALVEFDLLQTLAPDEASVHFLLGQLYKAVNKKPLAVKHYTIALNLD
PKGSHLVREAIENLSMDGSVDA
>Neurospora_crassa_NCRA000225_Apc3
MAGKMTPNNVTVSLLLRQAIYYHLDNCAYESALFFAERLYAHDQSFCDSAYLLAYTHLRL
GDARTAYHVSRGSGYRGSHLGSCYVFAQACLELERYRDGITGLENGRKQWSKADNLGKHT
SFTRMPYPDAAAFSCLLGRLYRAYDDKKKAIPCFEEALRRNPFMWEAFTNLYDMGVSVRV
PNVFRASDGLAQTLEHGLNATPILAWIAGPSPQPPEPLQLKKTGQQQNRQPSDPFGPYGT
SQESASYPDSENGFISKMYLSQSGITSSQPGKPLEETDTQSAPAPTAHNPQVTRAVHQAE
PPQAPPRRTRAAQATDSTVTDAPPRTGHRLGTRRKDKAQESAKDHAESGTKTSTVSSSIT
ERKRTAAGHPVQTRSMNNEEPRRSARLNVVPRPTATKTTSAGATRELRKARPPISRFARP
GSSGANVGRVISGSRKPPQEDIGMDIDHAEAVPRTKEPPVLQAAPPPPPAPKPAESEFVK
AVEEALKTIFDLLKKLASGYALSSQFQCQEAVAAYMSLPRSHQDTPWVLAQMGRTQYEQA
NYAEAEKYFKRLRVIAPTRLEDMEVYSTVLWHLKKETELSFLAHEMIDSVWDSPEAWCAL
GNAWSLAYDHEQALRCFKRATQLDPKFAYAYTLQGHEHVENEEYDKALTAYRHAIAADKR
HYNAYYGIGRVYEKLGNYDKALSHYHAASVIHPAHAVLICCIGSVLHRQKQFKQALPYFT
KATELAPRAPDVRLKKARALLQMGQLKAAQTELMILKDLAPDRAQVHFLLGKLSKTLHDK
KSAVRHFTIALSLDPKASLQIKEAIESLEDDEGPDDSMMQ
>Schizosaccharomyces_pombe_SPOM000444_nuc2_Apc3
MTDRLKCLIWYCIDNQNYDNSIFYSERLHAIEDSNESLYLLAYSHFLNLDYNIVYDLLDR
VISHVPCTYLFARTSLILGRYKQGISAVEACRSNWRSIQPNINDSISSRGHPDASCMLDV
LGTMYKKAGFLKKATDCFVEAVSINPYNFSAFQNLTAIGVPLDANNVFVIPPYLTAMKGF
EKSQTNATASVPEPSFLKKSKESSSSSNKFSVSESIANSYSNSSISAFTKWFDRVDASEL
PGSEKERHQSLKLQSQSQTSKNLLAFNDAQKADSNNRDTSLKSHFVEPRTQALRPGARLT
YKLREARSSKRGESTPQSFREEDNNLMELLKLFGKGVYLLAQYKLREALNCFQSLPIEQQ
NTPFVLAKLGITYFELVDYEKSEEVFQKLRDLSPSRVKDMEVFSTALWHLQKSVPLSYLA
HETLETNPYSPESWCILANCFSLQREHSQALKCINRAIQLDPTFEYAYTLQGHEHSANEE
YEKSKTSFRKAIRVNVRHYNAWYGLGMVYLKTGRNDQADFHFQRAAEINPNNSVLITCIG
MIYERCKDYKKALDFYDRACKLDEKSSLARFKKAKVLILLHDHDKALVELEQLKAIAPDE
ANVHFLLGKIFKQMRKKNLALKHFTIAWNLDGKATHIIKESIENLDIPEENLLTETGEIY
RNLET
>Cryptococcus_neoformans_CNEO000267_Apc3
MNTHLAARLQHLVSAYPPHTALFYARIWHTLAPTTDSNHDSLHALALAFLQAAEPYSAIH
LVRDHTGLDNLDLDLEIRFERSDKVCGGCAVIVARCCEKLGRYSEGQAVLARALKRGANI
TLPASSSNAAAAYLLLANLSHKGKSPETAIENYRKALDEDPWMWEAFTNLCDVGTLKSSD
VSLFQPTQSLTQHSQGAPPPIESLFPSGAGLSLSRHASRSSRPPLSPNIHRQKSPIEPAP
GVLRLHQAQAGAGNNGGLFTPDVEGIGGKTTLGMMGNPSSWDTSSIMGDATFALPEQPTK
RPFPSFMSTATSFLPSSLRGGTSTPAGNDSPPKLPTMKRPRGKDPVKRPVETPQSQMSSG
LPLAKELRPNGAKYEDSDAPRRSSRLKTTTSKPAPKVPRDPHATRSRSVTSSNSNNEVPS
PPSLTSQDTILQKEADEYLKDIVKKCARIYKSLSGYQCQQAIKEVDALPGELKTSPWAME
ILGRAFYEIANYAMARRAFTFLQQQEPYRIQSMEQLSTLLWHLADLPALSHLSQSLISIS
RSSPQAWIAVGNCFSLQKDHDEAMRCFRRATQVDEGCAYAWTLCGYEAVEMEEYERAMAF
YRTAIRTDARHYNAWYGMGLVYLKTDRPRYAEHHFRRAVEINPTNPVLLCCVGMALEKSD
DVVQALHFYERASKYAPTSAMVQFKRIRALVALQRYDEAISALVPLTHSAPDEANVFFLL
GKCLLKKERRQEATMAFTNARELEPKLEGAINAVLAANGEEGEDQE
>Ustilago_maydis_UMAY004460_UM02089.1_Apc3
MPLAVTASRSRLAATKARQPTASSSASSTTTSAPGRSKSATAPQSAPIPPPPSVLELPSP
LPTLSELQATHDIQPSPHLVARRLNSLARSFLALHAETASPDPLNWELDLCSATLFSVYA
VCLDSSSAIARATLARCARLGGFNIVLPFSPSASAASATVSASKLSSQDPHDAAGAHACI
HILQQGSSATFHDAASAREYRDACHTLGRSSDALQVSDLLRDKALGKRKAMEPAHQDASL
SQPVSSKHRYQSQLQTDQAYNAASRARIQQAQTLFSQAIQLDPFNWRAWAGLCDTGYGAA
SATKHLSASTLDRLYSNLVAKVQAPYIATEASLKSSPPFSNAHVEASPMVRKVSEDGANK
KLKVSSEVPAVPPMPPLPVSAVRNGVPSKPTDKVTPPLPTTSASAVTATRLHPASRALSA
AQTNTRHLEPVSAEKDNVKAVKVVDNATRPTRTTGVRTATVTAPTTTNARQLRSTRGNTG
VSTAATTVSRSAAAPIRAGATSAAGSVSSTSSASSTSSMSSRATVSTARTAVSSRRVASG
ASAQSAARATAAKPTSASTTRTTSTTNGASVLPKRAITAATSRLATSGNQSRPGSAMSKA
SSTSAGGAGIPARTNGTLASSRTAAEAMRLKEEQHARAKLDSLTALREPIVQQLTSMAHQ
QAADSYVLALLAQLGEAYRLLRLCEGDKAAAVLMGCVQGETAVVEDGRTQVLRQNGHGSA
ASKAAASTEIDRLLDHQIKDSLLHHLLLARSYAECSQYASAEHHFGAVTKLNPFIASHMD
VYSLVLFHLSREVKLSALAQHLAMVAPNTASTHIVVGNAFSLQKEHQTALVCFQRAAAAA
PDYAYAYTLAGHEAHDLGLHDEAIAYFRSAIRCDRRHWNAWAGLGRVYLGLGEHEHAACK
SLQQAIHLNASNHLLWDLVGWTFSLLNAPAKALECYDRAIELAPRASVLTYLRRAELLLQ
HGDVDSSHRDLVCAHDLAPEEASVHILLAQSYMRLGGGSFCHIEGATAKAKASGVMILPE
KFQAEISHHLSVAVDLDPTLLRLVKSICEGYKCLPGSKLVPNELSLMDSITIDESQPSAF
AHMQRESSRLANSTAHHLVHVAPGALQPPPPDFASSLPTHNDASSWLHRANSSLDIVLHD
TDVSI
>Mucor_circinelloides_MCIR003323_Apc3
MKDTSIEAYTLMSIINRDMDDGDVKNAILLSERLYAIDNSNPQYKFLYAKCLYQSLDYNA
TYTILKSVHSIPCLNLFAKSCLELGNSEESSEMQRMYWDEGVQALRLALSMNELPKKTYW
GDELASNTIRHHMPSKASLCNLLGDLYMKMDNIRAASIYYWTCLESNPYKISAYMKLCDI
APDIDFNTAKLPRDIFTNFDPATTDLSRSPQLYTPSAISINRCDISFSDELASTSVKKNS
WDMPQLRDEYHDTTVNQLRALVRVSSKISEENNENLDTEFERGEIEHTKDSIINSIKSDI
VQMKANEAYKNKHGLHKKPPVQTPQKLKVELTLNDENDVNYAEEKKVYESIQQNVPPRLV
RKQSTDDLGDSVHPRKRVKTGSLQQQKPRSLETYFLPPFHSQYTTDPDTDAYIIEGMNRI
MKVLCILANGYLRQSFYNCEKAALELQQLDDRQYNSARVLCILGKAYYDAGDYTSARAFF
KQAFVIAPWFCDCVPIYSTCLWYLEKEKELNLLAFKMKDNKSHLFEAYVAAGNWAKCVKG
GNEATQWFQKAVNLDPSRSYGHALLGYEEWEKGNSLGAKQHFSKSMIANKRSYIGWYGMA
TAYQGMEEYAQAKTLLTEAVRLHPRHPIVLATMAEVLCDLELYKEAFDFIERSLNIKSSP
SNLKLKEKIAQRLDIQQAGNYV
>Phycomyces_blakesleeanus_PBLA004542_Apc3
MNCTTSTEAWCLLSLINKDIDQFYYKNAILLAERLYSIDRTNEDYKFIYAKSLFLNDDLN
AAYRILLKSSSIPCVNLFSRCCLILGDREKTDKNKTQLWRQGVQSLKSIINSMEEETRES
HSWGDELVCTTLRAYIPTRSALNSLLGELYKKLQNIHGAAYSFHQAILTNPFNLASFMDL
CELGPDTDSIDVHSLLKNEFKDFKESTTIIDTMNLKKVPKPPVSSSIDIRFTKRIPDRNP
RWEIPAMRGSYYDVSLDQLRGIVHEAPEITDDEFDSIQPQKGEREVEKDKFIKKLGEDIE
QMKVEEAIRTKNGLYQKKLDDNLSNTSTRIPFEESFSLDHSFNFDIGKAPRLELESALDI
LTEEQDSESNAHPEKRQKTSHKSFSPGSIGAREDIDNIFTEVEYNDVSRKDAKTQALYKY
FYITSTSPGDTSYDVKSDIVKAMNRILGVIRILAEAHAHQASYRCRELALAVQSLDDQQY
ESPRVLCLLGNSFYNFADYENARIFFRHAFAIAPWFCESLPVYSTCLLYLDNEVELNLLA
YDVKHNSSHKYEGYIVAGNWAKCARGTEEAFKMYRKAVEADPRRSYGYNLLGCEEADSKK
WLNAKAQFMKCILANKRSFVGWYGMATAHKAMGEFNEALPMLAEAIRLNPHHPIVLNTMA
ELNVDLGKYEVALGYAERSYLIKPSEETEKLRKHILSLCVECGFQE
>Mortierella_verticillata_MVER010052_Apc3
MAVKAAPASAMPKLDAVGERLEQFIQDSLDKYQFRNAIFLAERLCSHVRLPGHSEEEREY
ARFLLATSHYRRGDPVLAWSILQESSSTRGCFLFAQCCLDLRRYIECTDVLERLLESNNF
VACTAIDSKHGSLLSGEPDKASVLNLLGHSARAQKRHRHAIRHFKESLELNPFLWEAFEN
LCELGEPPDPNDMFSTFSARTGITGLNNGLNSRGSILSKQRSRTLGNENPFGSSTIQGTA
LDGNIDKPSFSLNKPSDFVLSKQNFATPMPPDNRALALTATQSPAGDDPDDFVDKTPTPS
NSSNNFANPPPSTAAPLTGTTERVPLKRGASIAKRTYDRTKSASALTGLTNKRRLERSAT
TLNLGVEMRGSNALQKFLLASDLNNKTNEEKERENKDALPKRTEAELWQESVALQSMADI
FRIMARAYGSFAIHKFADAITQCNSLPFAHLNSGWVQCQIAKCKMEMADYEEAEKHFELA
RTLEPSMHKDMDVYSSCLWHLKKETALSTLAKDLKDANSQSHVAWVALGNAYNLRQEHEQ
ALSCFQRAIQLNDQYAYAHTLSGQEYFALEEHDKAQAEYQLAMTINPRHYFAWYGMGQIY
SKMGKNDLSLVYYQEAQKLNPSNAVLLYLVGTIQEKLDRAPDARLSFERAIKINPTNVVA
RYRLAKLLADMGFMNEAIDELELIKNLAPNEPKVYMLQGKILDKMGNKEEALKYLTWALD
LDTKSSHEIQGLIDKVHKGSEEQELNYDYIMDE
>Mortierella_elongata_MELO000309_Apc3
MAVTASTTTSQGSTSDTLDSLPKLTAVGQRLEHIIRYSLDRFQFRNAIFLAERLYYHTRG
TGHTTEEQEYAQYLLATCQYRQGQPELAWATLDGCTSIRNRYLFAQCCLDLRRYTECNGV
LEWLLQEALAPCSATDIMAGKNVSSTGNPDKASVLNLLGRTARAQQRHKLAIKYFTQALE
SNPFLWEALENLSELGSAPDPNSIFAEFDATIANVFAPRPVTAIQRVKPAIPNPPASSII
KLEDLQDENINDTAIEPSYNQSSIPAHDLIKPRQGFLPTIDTNSMAVLAQISEGNGIDKP
NTLLRRGTAGHMKRPFERTKSSSAIPARNTSGSITKRGFDRHATFANLQSSHRASVANVS
SNAVSEQEPAASVVPPVVSKAELQEELEALRIVADTFKILARAYGLFSQNKFTESMAEYE
SLPYEHLASGWVQCQLAKNKFEMTDYITAAQYFQRAREMEPSIHRDMEIYSTCLWHLKQE
MKLSALGKELKDSNHHSPQAWCALGNAYSLRNENDQALKCFQRAIQLDDRFAYAHTLSGH
EYKGLEEYDKALTEYRTALSIDDRHYPAWCGMGDVYIKVGKSDLALIHYKEAQRLNPSNT
VVIFLVGIVQERMNRTTEALRSFEEAIHLQPGHAMARFEKAKVQKEMGQYTEALKELDVV
HKIAPTEPRVFMLQGEILLEMGDKKEALKKLTWALDLDSKSSHAIRDLIDKVNQDSDTEE
QGYDIQHDSDG
>Conidiobolus_coronatus_CCOR004563_Apc3
MKITNKRLAALSAKTPLNRISSLNSIRTKSNAAPMKSKLETRAASKPQTANERSSNSHFT
RSHATTNSTNGQQTPSTSKSQYTQKHDSASIPENDQDDNKNETSQNSALSKNNIAHDESP
LHETEILSPDSKSMEFIHNLFIKLATGYAELQNYSSQDAIKTFSSLQCPKFTNPWIQTQI
SKAYMDLGQNIQAEEILSQSIRKYPLFLDSMDIYSSILWQLGKNDELYELANNLADRHKK
LPQTWCAMGNYFNSQQDHTRALKCFKRATLLDNRYALAYNLAGHEYIDIKETQLALQCFQ
TAVNINPRFYQAWFNIARIYLFSGKNELALAHLAKAISINPKHPILLQYVAECRARLQHF
EEALHALQLATPMDPSNVMIRYKKARLLAKLGNLQAAKHELDIIAHNCTEGSDVYFTLAK
ICTIHGDHSQANLYFQEAIRQNPEIAPKVNRIQECINKDEPINWEDDDDDI
>Coemansia_reversa_CREV002979_Apc3
MQKNSAWGLGLLGRTCFEAGRYTEAQQAFAASSAAAGYRVRDMDAYSTLLWHMRDEQGLA
QLAAGLVAAGRTWSPEAWVAAANSFSLDGDHRAAQRSLTRAVQLHRGAVPRDASGAATGL
ATAHALLGHESAALDEAARAQQAFRTALRIDERHYSAWYGLGLGYLRQGKPDLAEYHFAR
AVALNSQNPLLLQSAGAVHELRGDYARALHVYERVGGMLTAPRAHPATSLVAFKRARVLV
VLERFGEAAAVLEPLLQLCPREFNVPFLLGQTYTRLRRYREAAACLARALDIAPEHAQSV
REAFDALYQQSAEEAVDDGGNMDPADDTPPSSHYFDSPSVHAGAQHSGLSSDWRALGSAD
DRVERALDFDLQ
>Allomyces_macrogynus_AMAC001804_Apc3
MVKAQLDALDWRNALLLAEQLAARFPMSDDAQALYGKCYMVQGKWRAAQAILRRTRRAPG
RFLLARACFELDEYPEAEQAIAEPIDASGEVRLRRNDASSVGNDVLWLDDPPEASVYQLL
GEIYRRTDRKALALACFDQALRRNPFLWTVYESMCDLGASTDRRPASHYFNGPAAIPAVQ
LAASTQACRPQTIRAPLPAPPASSKEPANKRQRIDQTPQPRSTRLTGAPLTARKTSSLNP
DRVPLSRLGAPAQSTPSRTPAGAAAAASPDPDPYTDPDLLAAGLLGVMHVLATFGDAYQH
LKRAQFKLARAILHGLPPRHLSSPWGQRLVGTVHFEARQFHVAVQHFETVGRAAPWVTQD
MDMYSTALWFCNRAGIMNALATRVQYYDDLAPEAWVALGNYYSHRKQSDKAVDALKHAVE
MRPRYAYGWLVLGLEYLQMKKADLANEALLKVVGLDSHSHKAWSGLGNVARAKGQMHMAE
YYFEKAEEVCPLALYASYRGLIFEDRDQFADAIQHYRTAVERDPHTAVFRLYLARALIKA
EDAQTLPNEPKYDEPLQLLDMLQREVPTEANVHQLLAVVYNRLARHDECLLAMHTAASCF
TVVPPSVHHALDCARQRWPLSLHELIVGAGRSRAGAVAGGLVAGPDPAGAWSWR
>Allomyces_macrogynus_AMAC000353_Apc3
MATVITSILPAGEHALALYMATMVKAQLDALDWPNALLLAEQLAARFPMSDVAQTLYGKC
YMVQGKWRAAQDILRRTRRAPGRFLLARACFELDEYPEAEQAIAEPIDASGEVRLRKDDA
SSVGSDVLWLDDPPEASVYQLLGEIYRRTERKALALACFDEALRRNPFLWTVYESMCDLG
ASTDRRPASHYFNGPASIPAVQLAASTQACRPPTIRAPLPAPPASSKEPANKRQRIDQTP
QTRSTRLTGAPMTARKPSSLNPDRVPLSRLGAPAQFTPSRTPAGAAAAASPDPDPYTDPD
LLAAGLLGIMHVLATFGDAYQHLKRAQFKRARAILHGLPPRHLSSPWGQRLMGTVHFEAR
QFNLAAQHFEVVGRAAPWVTQDMDMYSTALWFCNHVGIMNALATRIQYYDDQAPEAWVAL
GNYYSNRKQSEKAVDALMHAVEMRPRYAYGWLVLGIEYLQMKKVDLANEAFLKVVGLDSH
SHKAWSGLGNVARAKGQIHMAEFYFEKAEEVCPLALYASYRGLIFEDRDQFADAVQHYRT
AVERDPHTAVFRLHLARALIKAKQVQTPPNEPNYDEPLHLLDMLQREVPTEANVHQFLAV
IYNRLARYDECLLAMHTAASCYTVVPPTVHHALDCARQRRPLSLNELIAGAGTAEILAQP
GLAQSPPPPPPPQRAARSPEGSSPVAIPPGLGLGDD
>Catenaria_anguillulae_CANG003016_Apc3
MLPPPPPGSSATLPSGLRTSLTTSTSHSQHDTWAMALKLVLAIQSSLDALELANATFLAE
ILVGFLPQSDDALYWLARCHFARGRPGAVVEILKAARSVTARFLYARACVELSRLDDAEY
ALVEMVDADGVVHLRSQDSQDAEQEPCPLVEPPSNASLLALAGQVYQLSQRKLLACHCYT
RALAINPFLWTAYEQLCRLGGVATNNMPPEIFSPDKATVALASLRDSRPCSLLFRGGSSS
PSDQHTHLRPPNGRPISAPGPSAMDPAVPRASENQKRPRSDTPGSSPVRLGGSGPAKVAA
TEEARAKRFQSRMPLSRLLQPNPAPSAGSPAAAPDVEATGRPGTGPAATATTTASTVASE
DTEMADIGPEPPAPTSPPPPIAAARRITASLLTGLPSLMSTLTTLALAHLALKQHKRPKA
RRLIHTRLTPHLQSTALAHRFLALTYEHDTSLVVHALTHLRRAHALAPWDPLGMDAYSSQ
LWMRWGKGQGAEAELARVAQYLGTVVPQAPETLVALGNLASREEVERGGGKDRAIELFKR
AGQVQVGYAYGWTLIGHEYRDLNKVDGAVDAFNRALSVDPEMVSAWSGLGYTYEDMRQSV
LAMQCFQHAFELSGLAMYESHIGHSLLDQGKFTEAIAVLESAIKHNDKSSITKLALAKTY
LGMDRPEPAMPLLQQVLTESPSNSEIHYLIAFTHNLLGDKKAAVRALLDCQAHLAPETHG
HVVRALLDQLEANVEVELGEVMERVADALEAARDRSAGGMGMGHGVEDSVELQ
>Batrachochytrium_dendrobatidis_BDEN001312_Apc3
MTTLDTTAAVELLQSSAISALHAGEYETAVFLCHRIMSLFPLPSISHGIFLLARAQYLMG
NHRAALHTLTDTVGSTPTIPTTYLQALCYSNMGLLSQANASFTSLVRLHNSTSKTGSAGP
VTDYTDQYYGNAAAGLDISFSVLLSIGLVIPWASVYCKLGLIQRRMGLVEDAVKSLHTTL
ELDPLNWTAVKTLCEMGFPPQRDHVFEPTALSAHFKSIMQHIGTSHQPISEQKQDLESHA
SSLQQGGAYTSTRLRSIRKVDLPTTQPTLGRRVAARTDSKITAGSAHRKRTRDEHTTTAP
SLSQQSSGKTKTHVSSQSKDNQAQETNQTATELVSSTLKDILSGYAALCTFNIPRALRWF
KILSASQRRSPDILIMIGRAYFEATDYELAARAFEQARRLQPAQMNEMDTYGTCLWHLRK
VIELSYLGKELEQENRLAPQTWCVIGNYFSLNQEHDQAIQSFQRAIKVDPEFVNAHTLIG
HEYLTSEDLENAAIHFRTALRLNPRHYSALYGLASLLYKQEKYTIAEFYNNKAMKLCRFN
LALLEFAGAIVSKDPKRLEVALKIYTHCGKLAPQRTSVQLSKSNVLTQLGKFQEALEVLE
SILLNKRDSNVYFKMGEIYDKMGDANNALLYYSKAHDGKSRKISKDVQEAMRGIQDKLDK
AGAIES
>Spizellomyces_punctatus_SPUN002707_Apc3
MEATDQQALLYDKLVQTSIEHHDYENAIFLAERFVACYPQNPRATYLHAKAYFHSNRHHV
AYRILEGQNYLLSKYLFARCCIDLDELQEGEQALRYIIQTIDSSGSTIGELELEHVYCLL
GKICRRAGKKGEAIKAFKKALELCPFLWNAHQNLCELGSSPEAGDAFQARLSGRALPSQP
HKSATRRKRLRDGASKSSGRETTETNENGGDGDLVTGDEVIEDLRGCGQAYSALCRYECR
ETLKILSGLGEVHLRTGWALTQVARSYYEMAKYPEAARFFREARELEPWRAEGLDLFGSC
LWHLKEEAELAYLAKEMESTDRLAPQTWCIVGNLYSLRQEHEMAIKCFGRAIQLNPYFQY
AYTLTGFEYKMKEDYDRAVTFFQKAIRIDPRPFNAWFGLGEIYYQQQNYKASQFHYEKAL
SINPKNPIIHFHLGTILQKLGQDKSLGCFETAVALEPKNALYRFRLAYALALSKRYEDAL
RQLNPLETFTHIESNVYLLMGKIYKELGDNKHALLAYSKARDHRSARHDLINEALDNLYS
LGDDTDLSDLFKHLD
>Encephalitozoon_intestinalis_EINT000027_Apc3
MDTKLIGKICKSIRYRDYETAIFLASCLLHDRPEYRTLMSIVLYLNGEYSRALFHLHKLN
TCTSKYYESLCYKKRKDYKKAIKSLELILEGKVERDPDVDARIQEMFVDPDDDEFLESLL
GDLYTLFGCREEGIGHYLRSFGKSFLFSPMENLLLENKIPQKRDKENIQQAGKGGIEEEY
VWDSIEFHESLANSLVKKYLEYVPGIGSYFISNAARRYFNLGMNDKSKACFELVRRKDPM
FLYSMDYYSTILWHSKDVYELGMLCKNLIKHAPDSPITWKALGNFYSHQGDYQKSILCFK
RSLRIEEDSYTYTLLGYESIQRNEYDIAMKYFNLSLKMLGDNYRAMFGCGLVYTKTEKME
NAEFFLKKAVETNPGNLQIKVHAMKFYTRKGLTDQSIRLFKEAFGMKYTDIHKIVECILS
RKGSFSSVEEFLILEFVEILVLQNLSKLAADVLGCVEYRGESYSKKKELLMDKVE
>Vavraia_culicis_VCUL001678_Apc3
MYVQQIKTAIKYKNYRQAIFVLAHAAQKEQTLKLVLGIALYENREYYRALSVLSTFNTVT
GLFYVALCHKEMKNYGDAIDALLRIVNREALKDVIDGEWNSYVLEDGGDEHVYALLGELY
TLNEQGDDALVYYKRCTGLYVPFIALFYEHKLDELVCTGENDFFAQFTADLIEFERTENI
KIVQKYYSLMPGIGTYFVSNAGRILFEHGDVKRSMRCFEVVLKNDATYTADFDSYSAALW
LDKNTNALSCMCRTLLDKCKGSYVTWSALGNYFSLKNDHNRSVLCLKKSLNMYKTAYAYL
LLGHESIIRNEYDHAQNFFFHALKMHRNNYNALFGIGLVFSKTDQIENADLFFRKAVDLN
SHNKIIKYLYVKYLVENKKYDRAVELIRRTYRVDAGDTAALVAYLKNNVLPRKDEYDDLI
MLEMVDVLIYLEMVYEAQRFLDGVNVRNASFRSKKDMVDKLLAVKENKGYVKK
>Edhazardia_aedis_EAED003477_Apc3
MSFLFLSEAAKDYADLGFLEEARCLFEYIRRKDTTFIHNLEFYSTVLWHNKDFLKLGALC
KSLIAEYPTNYRTWLILGNYFSVKKDVNRAILCLKRSVIAGNSWYAQTLLGHELLSKQDY
TAALGAFTKSYKSFINNYNATFGIGNVYMYLDKKDNSNFYLMKSLKINEKNMFLRFLVVK
IFIHNNELDKAFSIICGNMEVKEENYGFIVDNIIHQKIKKDQEPLILELVSILIKKNYLP
EAKKLLDNIRTKNDAYHIKNKQYEMAVIAPKYFN
>Thecamonas_trahens_TTRA005653_Apc3
MDGALREVVSASLASHLYDNAVFYAQRLVAQAPSEDSRFLLGTAFYSAGQLRAAATVLST
LNSHRARYLYALASLKIGDLHQAEKALLLNLRLPPNALAGTQPSVAHAATATASAHSRAD
PTPTTPSGVQAHPDLEGEGEGEDENEETAHGFAAAYYRKALEANPFLFTAYERLVELGAD
VDPTEFYGMPSVPIPAPQPEPAYSGLASVAAAFARPPPAAVGARDADAALAGMDKVRPRV
GSPSLDLASNLRFTPMDRGVTSSALFSGPEYGLHTPSVSSSMRVMPTPASGALNTPMAGS
LALPASVARATGAFVTPSPGGAAITPSGGGVPPPRLAPRRKRPPSYTPASANLSPMHKPP
RAPRYRRRARFAGLDDDEDDDDAPLLVGMRTRSSTRAGVAATTDSDEDEQRAVAEVAVPL
RMAARNGERAGTRGGAHTRTGAVLESAPMAAVSPASEPTALPAVPVATRKGNNELRSLLV
VIGEGLRQLRSFRAREAISVLKALPRAHYETGYVLGLVGRALFELVLYPEAARVFEEARK
REPYLMEGMEYYSTALWHLQRPVELSYLAQSLLAVSREAPQAWCALGNCFSLQKEHTTAL
KFFKRALQLDANFAYGYTLAGHELVANEDFGKAMACFRNAIRVDPRHYNAWYGIGLILLR
QEKHAMAAFHFRKAITINARSSVLYCYLGMVHQASGALGDALAMLDLAVQIDTKNPLARF
KRAGVLMAMADYEAALEELAKLREYAPKEATIYFMTGKAHALLGNYDAALGNYHIALDLD
PKSASMTKKAIENLKAGMPPPWLCQWQQVETKVGTASEAGAVGIDFISIKSSKVILIFII
ILIIIIIIISTIIGISIIIAVVFIIAVVFGIAVVVVVVELRRLVVDLEMPNVAFHLDKAA
ARPNKATIRRIATIRRILHPVALVNPYAHRLRKAEAEFIAGSASASAWVVKAYKRMLAFY
GWRLVDEETGEVARLKSRSAHRERMINLTTHTHNYRRITRILASLGHCGFARYKEQLVTF
LGAQIKAAKALPRPPKRPKRPSRKSSRKAVKAYRAELRAHTKARRKYRKSVAGSYALLKS
SYKRFWAPTVAYGNKRAYKRATAASPSERRRLSVFFRS
>Dictyostelium_discoideum_DDIS002985_anapc3_Apc3
MEEIMIQSIDESIHCGLIKNALFLSERLYASTANEDNLFKIAQIYYQMGKINQCLLILQQ
HPQITMIKNLYLLALSNYDLGNIQEAESSIIKCCIYFEKYFQPNNNNNNNNNNNNNNNNN
NNNNNNNNKDKCNNSNKNNDSNNNSNSNNNENEYYGIYSDILCEFDDIVDINSISYGFDS
PCSIGSVYYLMGLISKRKNQKEKAIKYLKKSVYTYPFLWVAFEQLCNICPDEIDISDLFS
HTNLIHQINHLNQQQHQQHQQFQQYLSNSLNQNKVNNNNNNNNNNNNNINNNNSSNKNNE
QTITSTVATGTTNITTNTIKPNNFIKPPYHPNHRVGLTPSSFYDSSIHITPINFKASIQQ
TNQQQQQQQQQQPQQPSQQNLQKYNNRYFVTPQTPLSHITPILSNRFSQNVVDPIPMVMD
TPDSKGSQHPPSSNSQTPYTPSTPGVHHHQKQQPHQHKKSAPPSQMIKKSMSNEFDTPMS
LDLKSPIFTTSTSSDVHGFTSSTSKQQQQQQQTKQQTTTTTTTTTSITDKEVLLTKTKKQ
VNFGKTEEFSLKSLSSSLSDDDYDEENHHYQQHHHLHHHNKSIDELELEEDDQLNITDNS
VQPNFYEFDESSILDFNGGDLYEGLIELHKGQTQLLELFFILADSYRLLCLYLCKEAIES
FKRLSEEQYRTGWVLTKVAKAYHELIDYKEARSIFQEVSQMEPYRLEGMELYSTLLWQMN
EDAELSYIAHKYSEFDRLSPYSWVVVGNCFSLQRDHEAAIKLFRRAIQLDPDMTYAYTLC
GHEYLANDELELALNAFRMAIRCDPRHYNAFYGIGLIYYRQEKYNLAEYHFRKALSINES
SSVLCCYLGMTLQHNPNKIQDGIDMLYRSIEIQPKNTFAKFKLAAFLFANQQYHHAIDQL
LEFKEIEPKETPIYILLGKCYKQLGELDKALDSLNTALDLDPKNSNYIRSLIDKLPLEDE
DDNQDYFQLN
>Polysphondylium_pallidum_PPAL008470_Apc3
MDVILQQSINDCLNCNMLSNALFLAERLVADYDCDDNYYLLATIYYRQGRLAQAHSVLKK
LQYLSNGVMMNGENNSSSSSSASLLSTVKSMQLLAQCSLEIGETMEAEYLLEESLKLISN
QSHHTTNDLIDTCQIASIHYLLGLSYRQLNKKNEAIKQQHLALQKYPYLWVAFEQLCQLD
IQVDPTTFYNINNIQQLQQQQQHQHILQNNNSLNGLSQISFITNNNNIINNNNNLINSNI
NNNKSYDMSTVSMDMIASSIGNLSEIKTPHQLQASLHHAPRKSTQSVIQFNDSTSFSSSV
GVGGLNFDMIDSTPQQNKTPKFNLMSNLNSNNKYSNNYNNNNNNTYDISDVTPRLPNKIN
NFNLQYQQQQQQQHYQQQQNNTNSSQNQPIPMSFATPAPPTSNSIQFSTPMMTPSPMITN
NYKALPEVIKKKNTKKNDNEIGIPFIGEQLLFESQQQQQQQQLQQSQQNENHRLFNNTTV
GGGGGNGGVKKNIDKAERHVHIGGIQEILPDNHSIGINVGKPMTLDEIGNDNNNYNYNNT
YEQQQNYSLPIEQIQEAHKELLSLFFIIATAYKYLYNYQCKEAIDTFNRLSSTQKNTGWI
LTMIGKAYFELVDYQQAYNVFEQIRSIEPYRLEGAEIYSTVLWHLKKEVELSYLANQLTE
FDRLSAHAWCVVGNCFSLQKDHESALKTFKRAIQLDSKLTYAYTLCGHEYFSNDDLENAQ
IYYRSAIKIDPRHYNSWYGLGLIYFRQEKYSLAEYHFRKALSINGTSSVLYCYIASILFT
LEQYHLALSELEEFKEIAPKEISIYILMGKVYKRLGQLEKAHDSLTIALDMGPENSNYIR
SIIDKLYLEDEIDNQDISRYRELSRIARPVLSDERLDKLDSVLRSRTDRVAIVCDNVKTT
GNVAAIIRSCEAMGIQHIHVIDDQPYTPFNDISKGTEKWVTVHRHHTPLDCVDYLKQQRY
QIWSSDLCEGAIRFDNLVKTLPATTTTTSTTTTTTSIISQNDNDNDDNNNRIAIVFGNEK
SGVTEDMKILSDKRIFLPMYGMVQSFNVSVSVGMTLAMLQMQGVLGGSLSDFNKERLRAL
WLIKSIPDHQLYFERHGIKYNYLSLFTNKVPLY
>Acanthamoeba_castellanii_ACAS014900_Apc3
MEGLLFGKGGEEHQEWQEWLGATEAQLALREAVVWSLERGLPGNATWLAERLWAMGRTQG
ALGLLATARICPPVPAPATATCRGRGGEDCCCGGSWVCFQLGRLKEAHDVLLPQPTAVPP
MGAAGFYLLGQVLRHQNQRGRAVKYLRRSLELQPYLWSAYEALCALGEDIDAAVFFAGGP
AAVPPPEHLATEPALSSSASTPVSSSSSAPGIPAARVALMETPEATSSTSPALPMLRRRP
LPFSSSSSSSGPPSSSSTLPSSLFSTPPQQQPQPQPQPQQPQQGEDSSSSSAAFATPGQA
PVTRKTKKTDGSRHIAPRRSTRLSFSSAVDKDTAATPGGKRKSDVKGAVAPSATAKRRKQ
RGEREVMSLLRTMGNGVRHLCQFRCEQAIATFGQLSPQHRNTAWVMCQVARAHFEMVNYG
EAERLFAEVHRAESTRTEGMEIYSTILWHLRKEVGLSHLAQQLVDADKMCPQAWCALGNC
FSLQKEHQTAIKFFQRATEVDGSFAYGHTLCGHEYVASDDLEKALACFRTAVRIDPRHYN
AWFGIGLVFYRQERYELAEYHFRKALAINHTSSILKCYIGMEALAALDEAIVMNPTNGLA
KYKRACVLFALGQYTRVVTELQALALSAPKETSIHCLLGKARHHAPSYSLTQLLATQQAH
KRLGDSETALRCFHTALDMDTKNQTYIKGLVEKVGIPDDPHQDDPLPDLT
>Trichomonas_vaginalis_TVAG021912_Apc3
MPITEESFPSVIEAIKFSLEFRLFDNAFMLCEEAISCNLCPEIIELYAKSFLEIGSPKQA
AILCKNNIHVVMSSPNTIIIYAKSLIESGDLVTAEDVLYKFLLSCIDNNNIQYKVAAQYY
LGLIMNRTSRFSSSKPLFNDCLLYNKYLVSARKNMLIDAIPKETNEIQISDNISTLTLLE
NPQINPDEIEFPPNFRESIPYLIQKGDYYFHRSNFTLACREYKKLYENYPYNTHGLAFYS
TALWQLKGISTLTELSRYLTSIAPGSAETWIVVGNLSSAQHMSDQAVEYFIKASKIDRSC
SYGLTLAGHEYLSLGRDSDAQDKFRDAVSRSPLEYSAWYGLGTILYKEKKYAAARYYIRK
AQTINRDSSVLMSILAQTELMCGDSDVAIDLFKKSVAMDKTNYAAKFQLGCAYQDIQKLE
EAKEEFSQVASFAPDEPMALFKLGQVFMQQENFDIALHYFVEALIYGYPIKTDIYDEIES
IIDDIIKKCLK
>Trichomonas_vaginalis_TVAG041325_Apc3
MYDNVILLCQEAFALARSAKILTYYAKAYLESNSATQAVLLCKQNINLIWESQELFVIYV
QSLLECGKFTDAEAIIQKSYQNFPEMEEDIKVALKYYTGLICTRTHRHEDASKYYEEAVQ
MNSSIVSIIPKTSDKFQPAKQKNENKNKSHLLTPSQIRERKSIGSKLPIPKKSIPISTQL
LKKPMSIIEMSKKLPSEMQDSILVLLLSAEYYFRCSKYTEAAAIFSRLYEIHPHTVLGVD
IYSTTLWQLKDEKKLNEVSRRALEIAPNKPESWVAAGNLLSIQHNSDAAVQMFQRAAGID
HSCSYPLALAGHELLLLDSLSEASKLFRESIDRNPQEWSAWYGLGSVHFKQDNFGAAQYY
MRKALDANPDSSVLHYVYAMILRKCGNEEEASEHFDLAISLDPSNLVPVFQKGVMAADSG
DPIEALELLNKAESLAPHEPGIAYTKAVIAESLGDTAGAAEMYTNALVFGHPEKKEIHSA
LEKMMDSVINNFLS
>Trypanosoma_brucei_TBRU006464_Apc3
MTAQRDHRKSLVVQGLKEAIQESLASYIYPNAIFCAERLYSLEPTYESLHTLAHCYVTSG
DAGTAYRLLQTHCPSLSPSNSVSSSNVSISGGPDATAKWNCQYLFGVTCAMSQRYAEGER
VLDELDRHRTCSDVQYWLGVCRQRGRHGNGDDAFARSAILDPLNFVAYEEYLKITGTPKE
EMCHMYSSAKAPTGAEETPRRPAPVGVTCSRSKTPSTSSKQSRRDFVRQYLSPFAAIAFM
QRMYMCKDVQAALQQEGFPEQSTSWAVGALAMAYFHDGDVENAVKEFARLRQIAPWRLAD
PLLVHYSTALWQRKDTGALGSLSQTLINEMPVSPVTLCVAANAYSLLKESKEALCMLDRA
VQLDSEFAYAHTLRGYELLHLDRKHDAYESFQNAVLIDSNHYNAYAGLGELYFRSENIPQ
AQYYFKQAIQINPLPSIMNRYAATYHRRDTSKENLSEALRIYDSAIKRHPTNLGARHQRA
EVLIRLRRYPEAREALLEMTKACPDEAMLYVTLAKCVHFMGMPGKAVQYYHTAMDLDPRR
AGFIKSCLQRISMEEPE
>Leishmania_major_LMAJ000847_Apc3
MSATPPPPPPPSSNASTGYPHTRASPGTYRGAGRGAYSRGPSYQSSGSSPSSSPIYTSGP
SRRGGGNTRVRVHTYGFVHADPAASLAAAPPASHTSAPRATPDVATPPLPSASSAASPPL
SSISSDVLSSLNASVQESLSGYLYTDAIELAQRLFDLEASYAHLHLLAHCYTVSGATGTA
YRLLQHYYPFLELHVTRPRTAGASTSAAGGAAGGVGSGVLPFDARRTWTASYGVHPSQHP
FSSGMPSATAAVTFSASSNENNLTSDEFELGYETVDLQSQWDCQYLLGVCCYRTQHYEDG
ARVLSQLLYVCHQVTTTSSVLRRRLQQLRQQQQQVTVRSDTSEEDDAGVAAAVRATERQL
RACAFVTEARTSQVLYWLGLCEKHRQRHPIAAEHLRRAYVANPLRLDAFQEYVHLAWPSE
QVVQSLLAVKTSLIEEEDGAEVDVTEPPQQRQRPPQRRGRDATDIAVDVDADADDEEQRA
PCSAAAVAALASGSGGSHSAASVSPHATQLVRTGPSAVTLLAPRLTAQQRRCAQQHLRPF
LHAAFLGITYRCPEAVEALHALLAQEQQQQRAAAAALGSASSPTVASLHGSARAVMVRSS
SSSSAPLWKNQGGGSATAGAVASTTSPWLLRQLALAHFHNGDIQESADAFEQLLRTAPWE
LTNPALIFYSTALWHLKSESALGSLAQRLTDAEPLSATTLCVVANAYSLIKDPRDALVML
KRAVQVAPTLAYAHALHGYELLGQDSKAEAEAEFKAALAVDASLYIAYAGLGERFMREEQ
IDKARGYYKEAVKLNPTPAIVNRFALTYHRQGKSLADLKTALRLYTESLERHPNNVTARR
QRADVLLRLDQPMQALEELKALLVQCPGEAVVYVTLAECMVCLRRPHEALQHYQTAMHLD
PRRESYVQGCIDQLVAANML
>Naegleria_gruberi_NGRU000617_Apc3
VNDVRAILSLLYAHAIPYKFFSQYKGKEAIEAFERLPPKHYQSGWTLQHVGRSHFEMAQY
EDAETAFEKIQMNEPYRLEGLEIYSTILWHLKKDKKLSYLAQHMSEIDKMAPQTLCAIGN
CFSQQKDHETALKFFERATKVNNLFTYAYTLAGHERAANDDLDGALQCYRHAIRIDDRHY
NAWYGIGTVYFRQEKYQLAMYHFSKAISINSKSSVLYCYAGMAEAACNHFESAIKMFTCA
IKIHPQNPMPKFKKANALISLQKYNEALEELKELKHMVPKESQIYFTCGKIYASRKQKDL
ALYEFNIALDLDGSKENPLIKEAIAKLYEMDDEKLEE
>Nannochloropsis_gaditana_NGAD001744_Apc3
YFRQEKYELAEYHFSRALSINTASSVLHTYLGMVFHANGKSLQALNMLARASAIQPDNPQ
ARFQRANVLMKLDRYQEAQEELERVRDHAPREASVHFLLGKICKRLGKREKALRHFLLAL
DFDPKDGNLVKAAIDQLELPEEAEEEEEGEEEAEENF
>Ectocarpus_siliculosus_ESIL014313_Apc3
MMAALAVVKAAHATSVALAARGEAEQGDTMTGWAAKLQESCRDGGGSPIRGGGGGARREG
GGGGDAAAAGVGSGEGVRAVAALLLVLSKAYQHLMQFRCPEALQELGRLPPQQYCTGWVL
HQVGRAYFERADYGNAKSALESMQRYDPHRMEGLDLLSTTLWHLKRDVELSYLAQKVSEF
DRRSPQTWCVVGNCFSLQKEHETALRFFQRAIQLDADMTYAYTLCGHEYVANEDFDKAVA
CFRMAIRTDRRHYNAWYGLGSIYHRQEKYDMAEYHFRRALKINPQSSVLRVYLGMVLHAN
KRYLEALDMLELASKSEPRNPQASFQRANVLMSMERYAEALRELEVVRDNVPKESAVYFL
MGKVCKKLGQTDAAMRHFTIALDLHNKDKNLIKAAVDRLNDPDMDEEEKF
>Aureococcus_anophagefferens_AANO007456_Apc3
MADAAAPPPPLTATTKPKALTFASATPPGSAYDDASSADKPRAKVARRSDAAPPPEAPRD
DGAADAPPDDEPGDAADARARLGAALLRVLRRLGAARDCIGRTRGPDALRHLHAVPARHF
ETGWVQHHVGKVHFEAADYEAAVRSLRTMRRVEPHRMAGLELLSTALWHFKDDVELCYLA
RHCVDFDARSPEAWCASGNCLSLQKEHDGAIRCFQRAIAVDPRFAYAYTLCGHEYVANED
FEKAIGMYRHAMRIDERHYNAWYGLGAIYYRQEKYELAEYHFDRALCHNPTSSVLHCYLG
MTLHANQKCHDALRHLRRAALMEPKNPQARFQCANVLISLDKYEDALAELRAVSDHAPRE
ASVHFLMGKVCKKLGRLDDAMMHFTFALDLEPKDNNLIKSAIDRLEEPDDLEGVDDEDDD
VEV
>Phaeodactylum_tricornutum_PTRI010185_APC3_Apc3
VRHILELLCSMGKAYQCLRSYNCKEALQILQTLPLRQQATAWVLHQEGRAYLELNEFASA
ERCLEQMQIVDPGRMKGLELLSTVYWQVKKEVELAHLAQRVTDWDRESPEAWCVVGNCFS
LQKDHETALTFFSRSLQLNPNFTYTHTLSGYEYMANEDFVKAIACFRQALRTDDKHYNAW
YGLGAIYQRQEKFDLAEYHFGKAVALHPTSSALRCNLGIAQFSNGKAYQALDTLSEAFHL
DPRNPQARFQRASIYMALHRPEEALSELCKVRDVAPREATVHFSLGKVYKKLGRTKEAMK
CFLTAMDLDPKGSQTIKSALEKLEEPDIDEGTGVGF
>Thalassiosira_pseudonana_TPSE010046_THAPSDRAFT_39726_Apc3
MTPAQKEDDGDVAVDLEAESKCVGQVLQLLCSFGAAYKYLCQHRSQDALELFRELPSSQI
NTGWVQHQIGKAYFEMSDYQNAERALGKMQRAEPHRMKGLDILSTALWHLKKEVELSDLA
QKAVDFDRMSPEAWFVVGNCFSFQKEQETAITFFHRSIQLDPTYTYAHTMCGHEYMSNED
FEKAISCYRDAIRVDCRHYNAWYGLGAIYFRQEKFDLAEYHFQRALDINRQSSVLHCHLG
MAQHHNGKTFEALDTLAGAFLLDPRNPQAHYQRATIFMSLDRPDEALAELEKVRSAAPRE
ASVHYNMGKVLKRLGRPEKAMRCFLTALDLDPKDNNLIKAAMDRLDEPDVEEEVSVF
>Phytophthora_infestans_PINF003625_PITG_03328_Apc3
METALVGQVQRYLDLYVYDNARFLAERLVAHHPSEENALLLASCYYRKGQVDRAVEVLSG
ATRAENRYLLARCCFQQNKLVEAENALLGGEKCHIDELDAIENVPAGAAGLYLLGRVCRR
GNRRQQAVACFIKSLEIDPFMWSAYEELCELGANLEASRFFGTANYFHSSESQFGDEDDN
NAEDRPTDESFGTPEPPPFFGLGTPKNVLSSEPNTSRPLAYKTPNVNNNNNGNDIHTATV
VKKPRVEDVGAPLRQRKAYRRPLADSDEKYRPNARLSFSAAAFDDSPLNPSKLSLGSPTS
PLPTRRLYQDKTLLLRLLTSFGSIYQKVSMYMCGEALEMLEQLPASQRASGWAQQQIGRA
YFEMADYVQAQEVFCALHRAEPHRMDGLDLYSTTLWHLKKEVELSYLAQQATDFDKLSCE
AWCVAGNCFSLQKEHDTALAFFQRAIQLDPSFTYAYTLSGHEYVANEDFEKAVNCYRHAI
RTDSRHYNAWYGLGTIYYRQEKFEFAEYHFKRALEINPRSSLLHCFLGMVLHATHRYDDA
LATLAVAAELQPLNPQARFQRANVLITLQQYEEALEELHVVKNFAPRESSVHFMMGKVAK
KLGRIEEAMKYFILALHFHPKDNNQIKVAIDKINEPDHEDDDRM
>Hyaloperonospora_parasitica_HPAR005959_Apc3
MADYVRARDVFCALHRAEPHRMEGLDLYSTTLWHLKKDVELSYVAQQATDFDKLSCESWC
AAGNCFSLQKEHVVALTFFQRAIQLDPSFTYAYTLSGHEYVANEDFEKAVNCYRHAIRTD
PRHYNAWYGLGTIYFRQEKFEFAEYHFKRALEINPRSSLLHCFLGMVLHATHRYEDALAT
LATAAQLQPLNPQARFQRANVLSTLQRYEEALVELQVLKDFAPREPSVHFMMGKVAKKLG
RIEEAMKYFTLALHFHPKDNNQIKVAIDKINELDDEDDEDDGDHS
>Albugo_laibachii_ALAI002164_AlNc14C12G1447_Apc3
MIRELPDPHFFSDWAQQQLGRAYFEIADYKEAYDVMSNLYKKKPQRTTGLDLYSTTLWHL
KKQVELSFLAQKATDLNKLAPEAWCAAGNCFSLHGEHDIALSFFQRAIQLNSAFVYAYTL
SGHEYVANEDYEKAANCYRHAIRVDPRHYNAWYGLGTICYRQEKYEFARYHFERALQINP
NSSMLHYLVGVVMHSMKRYNEALQKLKVAIDLQPLNLQARIQRANVLISQEQFHAARDDL
LDVRDLAPQESSIYYLLGQVSKKLNNMDEAMQYYTKACLFGPKNEPMIKTAINEIQDPQL
EHEVLLM
>Albugo_laibachii_ALAI001719_AlNc14C12G1446_Apc3
MNLVIIALKDRIQACIDSFLLDDAIFFAERLVCYRPSEDNLYILATCYHRVGDLNNAIAI
LQECKNPDSLFMLALCYFQQNKTNEAADALTGVAKSGKYEVYGENIIKGAAGLNLMGKIY
RQNNQRDKAIKYFVESLELDPLLWSSYQNLCEMGANMEASNFYGQRSYFDADQSIIGGIS
SSMMTPQKGFRQKASGFRACTTPTSQSVNASQSSNPKTPRGILSTRTPSSVKKKARIAST
YTHYNPSTSRKRNETADTAEKLPRRARLSFSSAMSGDNTPVIYIV
>Aurantiochytrium_limacinum_ALIM001933_Apc3
MGYANVRSNEDAENAEKPADHGNPGDDGGGSGDPFGSGRFDGLGRGGVNVDALIGSLRVL
DLFRAMGQGFRFLNQYKCDKALQAFGRLPLTQQATGWVAHQQGRACFEMADYRRAKAYFE
NMRAYAPDRTAGLEIYSTNLWHLKEEVELCYLAQQAVEIDKRSPEVWCVLGNCFSLQKEH
DLAIKFFKRALMLDPTFTYASTLSGHEYVSNEDFEKATSCYRAAISSDARHYPAWYGLGT
IYYRQEKYSVAEFHFRRAVAINPRSSVLYCYLGMVLHASDRCEEALDVLLRASRLEPGNP
QARFQRALVLRTMECYEAALNELEAVRDFAPHESSVHFLMGKLCKQLDCRDEAMIHFTTA
LDLDPKDANLIKLAIDKLDSDDMDEVDEL
>Aplanochytrium_kerguelense_AKER008557_Apc3
MVLCPKPSTSSTLKLLVEKYLSQYSYENACFLSERLYAHEATPEHLNLLAQCYMRSNKFN
RAYHVLQVCMEVKLDDLFKGPGGTGGIASCVPKTSSGQGIDTQSVNKSNRFLLAKCCLEL
GKYREAEAALLSQTSKLRQDGPQKCAIDILSSSSVLDSIPNGAAGLYLLGLICVKDNRRD
YAIEYFALALKLDPFLWDAYEQLCKLGAKIFPSTFFGADSDAEYSKLLFKDLSVELFEEE
ERDCPVPTPLPLPSKVREVASPRPPPEYTYVISGHSHSSGRFSAKNSSRKFASKLNQHRR
SNGNEAGLSKPFFQVSPESRFSWPATPSVIMSKVNKFNVLNGSNENRENKSEDTPRTRSQ
VQQRSPRSKRSSRDLEFGANVDLSKPSVRRSPRQQALSRITRSFHNSINAQSMDSDSGDG
HNGELAPVVSTSTVSNDDLSSEGCESQLDKELLSQSRDTVSAFDIQGAQDVLSLLRVIGE
GLLLLSQYQCVEARAVFSQLPCEQYYTGWVLHNMGKAAFEMADYKLAQESFEKMRQVDPS
QTAGLEVYSTNLWHLKEEVALCYLAQQAVDMDKMSPESWCVVGNCFSLQKEHDVAIKFFQ
RALQLDSNFTYAYTLSGHEYVSNEDFEKAVSCYRHAIRTDARHYNAWYGLGTIYYRQEKY
ELAEYHFRRALAINPRSSVLYCYLGMVLHESRKYELALQMLQQATELEPSNPQARFQRAN
VLRTMECYEAALEELGCVVDAAPREASVHFLMGKICKQLGRRDSAMIHFSTALDLDPKDS
NMIKLSIDKLDSSDIDDDDDL
>Symbiodinium_minutum_SMIN040808_Apc3
MAAGFPNLAGLDMQHMEHVEPCLRAILYSIQNHLYGQAVFFADRILAASSSASGPNASVT
LELWADALLRAGEYEQVRWQLRGKRLSVRLHYLHAVACIKLEQYQEAEVALLGGDLEMVE
LWKNHTNLDVLGHVVEGAAGLYQLGLAAEGMRRREPAYECYAKCLKVCPFMWCAFERLSS
LSLCQKRPESCSHEFAKNVFDHDALMRNQILFPQGEVCKTVPEKCGFKTPRKRRRSGSMH
SVHSAQSAKSLSPFGQRSLGSFSPRLPLLDKDPVTPAVRPTWSPNSNRALSMLSPKSLQS
PKSPSAKKCSTRFNVIEGTAEGTCDLHPGAGTGICVGKRSFTTVLQGLGEALHSLHRFRC
QDAIQAVRTLGTNEQHSAFCENLIARCFFEMQNYEEASENYSRCCKQHRFFRSLGLEYYS
TALWQLGDRLELGNLSRQVLEWGRNRPRAWCVLGNCFSLLCLQARHAEAVEELRKACYLA
PKEAGIHFHLGSACQSLGDHVAALKHFTSALDLASSNRERHLVEASHRELRQLRGDMDI
>Symbiodinium_minutum_SMIN031055_Apc3
MASAASCLCRHGLVHSVLPPACQLQTRAKPQSVQPSTAARGTRRTKFFLWLSAATMRLVA
RTLFSPKDVSVELKGSSIVAILLGRFTNLSFILRNTQRLAHLREVRVTGEEVNMRLNPAL
LVLLPMLVPVALLWKPLPTFYLLLLFYLLYREKSNAPAAEGSMDRRSESLQDVTFYASAG
ATELWKCRLWRSWLNLGLDDIMTYSIAGLVAELGDLRRATTFELENLQMKDGALVMDAVA
QLPENAIFKYRLKTGLLLGNVNGSQCIIWDDPAIQVKPMLFPEFWAPIGGFAGRQLPAAL
QLERVEVKDDILVVSGRLRGSGSSTAIAFRDGDELFVHGCGSAPKWQLPAWRMERNEVES
PAAPSSFLTQAKLAYEYSLKNLLWKQAAFYAERLVAERHCDETTYLLGLAYFHNQEMARA
QWHLQGNKLPEARYLLARCCLQMKRWDLAEDALLSGGSQNEVVNGAAGLFLLGQVQERQG
RREQAVECYAKCLQECPFMWDAYERWSWLVHGTPSAPSSSFAAATFSDEKFAQSFVSKEA
TSSTTSRPGGGLAAWLGFGMNGCFLMKYMIVKSLCFVSWLAAYFMTSPPDRAMPGQSKSG
RISGINAATGGEGLTQLEVLGISGECMVTLNVSDSMCGRDLWNLILGEVPIKPGLQLVVS
HSSRLALNESLKQQGLGGQRAQVSATYIPVNLLAAVRFAFGDSIQDEEFSLNGITELIGV
SGEMPALLNNWPKSLRTLTFALDFDQQIHHMRLPAGLQSLTFGDNFDQSLDDVTWPAGLQ
SLTFDRNFNQSLDNVTWPEGLQNLTFGELFNQSLDNMTWPAGLQSLTFGDSYYSYGWQKG
EFNRSLDKVTWPAGLQSLTFGVNFNQSLDNVTWPAGLQNLTFSGLFNQSIDDVTWPGGLQ
SLIFGRNFNQSLDNVTWPAGLQSLTFGVNFNQSLDNVTWPAGLQSLTFGGNFNQILDNVK
WPAGLQSLTFGWNFDRSLDKVAWPAGLQSLTFDVFSPYIFFTLCLTGWPRALSELALGNL
KFVC
>Symbiodinium_minutum_SMIN015944_Apc3
MVEGQLQKEAPRRPNTQDGVISNSNESLSLASLLCKLGIALHALHSFNCQQAVQELASLP
KRHYETGYVLDLVGLSYFESADYKKSETAYNQAWRVEPYRVEGLEYYSSALWHLRRDVEL
CRLAQQCLQWDRLRPQVWCVVGNCFSLQKEHDAAIKLFKRAIQVDSTFTYAYTLCGHEFV
ACEKIDKAVAMYENALNLDPRHYNAWWGLGNIYHRQEEHENAKYHFYKALDRRKMEGGSA
CCQMCVVENVFVKRCSFHVVLPSGRSVILTLSMNSTVSEIRDAAKDALQVNFLRLMFADG
RFLDQVDQRTTLDKVLQKGDTLMAIALPAPLLAACSSSFALSFAVDALDASLTSWGLPSE
VQGVQHVNGIVKHLQASKAAYAAILVDGRVATWGDTTLGEGNSRCSVHNNNKLQNPLTNV
QEIQSTDHAFSAICSDGSVVSWGHPNFGGDSSTVQKRLVQVRCIQASNRAFAAICGNGEV
VTWGDRFWGGDSSHVQHQLINVQHIQATRCSFAAILADGTVVSWGAGEYAGDSSSVQERL
RQVKHIQASDHAFAAILEDKTVVSWGDPHCGGNSNLVQDQLIDVLAIQSSEHAFAAIKAD
GSVVTWGHPEFGGDSSMVQDDLKNVRRIQSTESAFAAILADGRVITWGNEACGGCSHHLR
DQLTNVSEIQATDYAFAALKSTGEVVSWGHPRFGGDCRVQSNVQRIQSNNGAFAAVAKGK
VVAWGHEVHGGEVPMIKF
>Plasmodium_falciparum_PFAL001905_Apc3
MEDDENHRCYLNFFLNGIDISKKYNLKFQKRLYDDLIDTYCYRHKINIKENIRSNNNYIN
YEDLNRLYIYSRKECQDEKCDNIMKYAYIYCCYKLNKEKRESIIMMLLDEEFLKYNIKND
HNNIKKKKKKKKKKKKQIYLMNNNKNNNNNSDNNYNTDDTYIMKHIKVYEERFYNVQCIP
GYSVGYYLMGKIYEKEGRKEWFSEIRKKKLIDISFICYYLGYKSCPYLICCLKKMIKLHS
NFYFSVMYQDIVGKLSKMYNAHIYVYKKLKCKSLIRKENEDYDGDDNKSDDNESDDEDYD
DRKDDNNDDYYDNEYKEKMDDYRHNDEKKVEEKNKDGDINLKEMEDLVSNDKDSDELDEF
DEENKNDIVNEDGIVVKIRNMNFDENLLELIEMNNVINIKDVSFISSLLEKEEIEKIFLN
CMSNLKENIIPNIDNNKNKWLSDEGIHDLTIIAKVFFFFYLNKFEDCLLLIEEWENKPIF
SIYILYIKGLCYFYLGDYEKSAYLLEKIFDIECLYTKHLPYLSTCYWYKKDIEKIEYILL
TYEKKEINEYYLCLIGNYFSLKNNKRLGTFFFKKAMKLNIFYEYSYILYSSELKHTGNIN
KAKLVLLKCILINPSNFRAHLLLSVIFFNEGNINIANVHLSLCLKLNMTNPIICLYCACL
YNYKEKYETALLCLEQAQKNNYKGPELFILQGMIFLKMKRNVDALNSFLKAENLYPNCVY
INTFISLTLTLEKKFDKAKKIVKEIFFENAYIKSTNALLKDIYKCCNSKTLPSKCLLNKI
DLFLKQECFNIFM
>Cryptosporidium_parvum_CPAI001152_Apc3
MEDELLSILTYLDRWQLYDNIRFWAEVIDKLLESKEARIQISRFLVKDLNLQEAFNYLRV
ECDKTKLQLSSNEDSINKEVNLYGDYLTIKCCYLMGRIDEAERMILKICSKPLTELADSC
LISPSVSPKSWKGTPVTNEKKKSLSSIFSTICMNPTMLIKYIHTGELKIPGDSAGLYLWG
NILEELDAKVSALYCYAIALDWNPVLWKSFQKLVGLSCQYPHELVKICCCLNNWGEKHLE
YVGTNSDALVISTVYKNEAECWQVKNIQDGNLLISISDKSDSEELYVLNVSDFFYNVGDT
LQKRHMLRYHSFTNWLENPVKDGNSGPKWPYSEFEDVKNANNKFSSSNISEINYNSVAYT
ENIDANIKPLDSRFHPLISMIQLLSKFTHQMEWYLCHSFLKNIESIPNKISEMGYVRELH
VRALFESNQWQECINVCKCINYETNYNLWIKCLDIYSSCLWQLSRSIDLINLSNLTLKII
EKNTPQLWIVVGNCFSLHKEYESSIKCFKRAIQYDNRYVYAYTLIGHELSIIEKYDEAIQ
MYQKALKIDPRCHRAHWGIGYVWFKREEYYQAKSHFNLALKVVPNNSTLIHYLGLCYLTT
HDFLSAYNTFQKGILKDQRNPWLKYHAGIVLLELERYEEALTMLTAAHRLASNEPNIHLY
LGKTFSHLGRKDKALRHLNIAFDLTKDINEKQIILNLMKELENGSNIEGRYCKSNETNRS
GRISNSGAGYSSGSKLLSSFRNHHYFPIRNDPPNPFIHHQIQQEHNIPQTVPSPAVSGGH
SLLLTLMPGNN
>Paramecium_tetraurelia_PTET035248_Apc3
MQYQLIRSNVEPQQKKISAKMVPTPGVVYQNYQSLLSQPFQFSQNQNKNFNPKKNDIQKV
NSVAIQQSPSLINLPQLLKLFAHPYYLWTNYSVEAIANFQKLPPQHYRSGWVLEKVARSF
MDQVKYADAEKVWKEMRQIEPNRLEGMDYYSSCLWHLKKQSELTYLAHQCLQISMQAPET
WIAIGNCFSLSKEIDNSIKFFGRAIQLSKDYSYAYTLSGHEFSQNENFQQAKKSYDKATS
LDSRQYNAWWGQGNMYYKTDKYDDAIRCFTQALKINSNNPVLPTFLAMSYAAKGEHLEAL
KYFEQSEKLDPQNGLNKYQKANSLIKIDDYNSALI
>Paramecium_tetraurelia_PTET039452_Apc3
MIEEEGQQLKSQLEQQLVEAILDSLQNHMDQNATFLAERLVYERDTEEFRSLLAECYLQE
NQPYKACHILKDCKSEFNRYQYAVSLYRNQKYKEAEVALVGTQFSNQFSIQTQNVPNGGF
GFLLLGQIQEQLHRIDEAKHQYSRALDYNPTLWVAFERLSKIGESVAINKVFNDQKQRQH
ETNRQQSCNIYKIIQNLLKNKTANFKSGQKEEETRDEVQINDSVILQSICLIVIFRQKII
LNHQTFFNNWCSAISCSYG
>Paramecium_tetraurelia_PTET039441_Apc3
MIEEEGQQLKSQLEQQLVEAILDSLQNHMDQNATFLAERLVYERDTEEFRSLLAECYLKE
NQPFKACHILRDCKSEFNRYQYAMSLFQNKKYKEAEVALVGTQFSNQFSSQTPNVPNGGF
GFFLLGQIQEQLHRIEEAKHQYCKALDQNPTLWMAFERLSKIGESVTINKVFNDQRQRQY
ETNRQQSCNIYKIIQNLLKNKSPNLKSGQKEEDIKEEVQINDPVNLIPLFNSKFQAKDNP
KQSNHFQQQAFNNQLYIWMTLQIVK
>Paramecium_tetraurelia_PTET007194_Apc3
MIEEEGQQVKSQLEQQLIEAILDSLQNHMDQNAIFLAERLVYERDTEEHRSILAECYLHE
NQAYKACHILKECKSEFNRYQLAVAWFRSKKYKEAEMALIGPSFSNQFAIQSTNVPNGGF
GHFLLGQIYEQMHRLEDAKIQYYKALDQNPTLWMAFERLSKIGEPVAINKVFIEQKQRQY
ETSRQQSCNIYKIIANLLKSKSNIGKSGSKEVEDVKEESLITDNQLANKRQTQGVKPFST
TGVQAQIMHMDDSSNSQMKFSCKFNMIIFQEPQQKKVGAKMIPTPGIGLQNYQSLLSQPF
QLSQNSNKNYNAKKSEIQKVALSSSSSSLMNLPQLLKLFAHPYQLWTNYSVEAIANFQKL
PPQHYRSGWVLEKVARSFMDQVKYTDAERVWKELRQIEPTRLEGMDYYSSCLWHLKKQSE
LTYLAHSCLQISTQAPETWIAIGNCFSLTKEIDNSIKFFGRAIQLRKDYSYAYTLSGHEF
SQNENFQQAKKSYEAATSLDQRQYNAWWGQGNMYYKTDKYEDAIKCFIQAIRINPNNPVL
PTFLAMSYAAKGEHNDALKYFEQSERLDPMNGLNKYQKANSLIKMDKYEQALSELQTLSQ
FIPKEAAIYILMGRILKKLNKIQEAQNCFNMAMSLDMKDQAKIKGLMESLSNPNSEFNDD
FDL
>Paramecium_tetraurelia_PTET010709_Apc3
MIEEEGLQVKSQLEQQLIEAILDSLQNHMEQNAIFLAERLVYEHDTEEHRSILAECYLHE
NQPYKACHILKECKSEFNRYQLAVAYFRIKKYKEAEMALIGPSFGNQFLLQSSNTPNGSF
GDFLLGQIYESMLRIDDAKIQYYKALDQNPTLWVAFERLSKINEPVTINKVFIDQKQRQY
EMSRQQSCNIYKILANSLKNKSNITKSGQKEVDDVKEEFLVIDNINKRQTQGVKPFSTTG
VQAQIIHLDDSSNSQMKFTCKFSMIIFQELQQKKISAKMIPTPGIGLQNYQSLLSQPFQL
SSNQNKNYNAKKSDIQKVGSVTLQSSPSLMSLPQLLKLFAHPYQLWTNYSVEAIANFQKL
PPQHYRSGWVLEKVARSFMDQVKYTDAERVWKEMRQIEPTRLEGMDYYSSCLWHLKKQSE
LTYLAHSCLQISMQAPETWIAIGNCFSLIKEIDNSIKFFGRAIQLRKDYSYAYTLSGHEF
SQNENFHQAKKSYETATSLDQRQYNAWWGQGNMYYKTDKY
>Paramecium_tetraurelia_PTET035082_Apc3
MQFKIFNNKIEHQQKKISAKMVPTPGVGYQNYQSLLSQSFQFSQNQNKNFNPKKSDIQKV
NTAAIQQFPSLINLPQLLKLFAHPYYLWTNYSVEAIANFQKLPPQHYKSGWVLEKVARSF
MDQVKYADAEKVWKEMRQIEPNRLEGMDYYSSCLWHLKKQSELTYLAYSCSQISMLAPET
WIAIGNCFSLSKEIDNSIKFFGRAIQLRKDYSYAYTLSGHEFSQNENFQQAKKSYDMATS
LDQRQYNAWWGQGNMYYKTDKYDDAIRCFTQALKINSNNPVLPTFLAMSYAAKGEHAEAL
KYFEQSEKLDPQNGLNKYQKANSLIKLDQYDDALSELQRLRELIPKEAAIYILMGRIYKK
LGKIQEAQNCFSTAMSLDQKDSAKIKGLMESLNNPNSEFNDDFDL
>Tetrahymena_thermophila_TTHE012373_Apc3
MFMLNKDLIVNNQLLSTQNKNNFKNQLSHIVEGSYTKIFFQANKYKSRAKVNLIEAHIIH
TIFKMEEDGQNTNQTLIRQLIDSIEDNLANHLPSNAVFLAERLLAEQDTEETRGILAECY
MAENKHYKVYDILKLCKSEMNRYRFALVCLKLNKNQDGEKALLMENYNPQDQNMQSKHRS
QMLPDYVPNGCYGFYLLGLIYEGQQKFQEAKNYFVKALELNPTLWVAYEKICKIGDQEIL
PYKIFCETKYKQYINSKKAKGLYSFNPQVNFLRNFKESAGFYNSTDETEDGNSLANQVAN
KQRIPNQAKDQGLQRNPAQQAIKPGTSNISTIGQVTAGRNDSNSRNNSAKRKKSGKLDNG
VGLLSSIPSQPSSGSSNIQGGQNSQLGVGSQQFPAASSANQYIPGQMGNSSVLQFDSTSA
TLLGLQQKMSSSVNNTSTSQQQQQQILSQGLNLGMNNPNQFISANSQFQNLQNTVNSPYI
ESRYGGSQDYYQFQKPTAAMQSTAYNIYAQQGGVNKNLQTPQINMLLSNQMNQHQLQSNI
QPFFGAPGFQQQLSANDFSQSVSSSATPIRDICTLLRRFGEAFYHMSLYLCKEAIDYFFN
LPKNHQQTGWVLTHIGRCYMEIVKYSEAEKYYTEALRIEPYRLEGIEYYSSCLWHLKKQV
ELCYLAHQALDKSLFAPETWIAVGNCFSLQKEHENALKFFQRAIQLNQQSAYAHALCGHE
FVYNEDFARARKSFQQALNLDLRNYNAWWGLGNIFYKQEKYNRAAEHFQNAIKINQKNPV
LYSFMGMTLAADRNYSSALQYFEQSEKLDPKNGLNKFQKANTLVKLEKYEAALKELQELN
LMMPKEAPIPMLMGKVYKKLNKTDLALKYFTDALDLENKDTQRIKALIESLHQENQDFGE
DLEI
>Oxytricha_trifallax_OTRI000517_Apc3
MTTFNTNPFLPQNFQANPGSSAFLTKRNAPDSQIETSQVTSQFGYQYTFLENQLIEAVKQ
SIRNELYANASFLCERLFAEVKNEDVKLLLAECYLGEGKAYKAYEVLKNSINNANRYKFA
LTCFKLNKLQEAEKTLLNRKSSMPLQQQDQNSLLNQVPNGAAGLFLLGQICERQIKRKEA
VDFYQKALQQDPTLWCAFERLCKLQMNIEPSRYFHENHPNMQKMNQIIKEYMIQQQQQIL
NSQNTQTQIVINNHGIQQSPSHSSSHLNIQSSSQQQFNLQFNAKSPFITQKSPSNQEMKE
NQLSASKKPLITGEDLNNSSLICNDDDSSFQNELKTPTGQSSGQYITPTSNMNQVPTKKL
GQNAPAQTNHQSRIGNAGNNNNSLINGSGMGQVGAATSSQLNYQIDNVEATQSVGGGTNI
FANPNNLINNNANNNINTSTISSGNSDPIIKPFTISTPNLNNMNMPSSGTGSIGIPQQFL
NQMSNTPISSSNGTQNQAVSSFDANQMMQQSDDRMKTSSFLANTTSIQKNKKNIMQQQQQ
LGQMLQTPQQTMNLLNLPPTSSQSQPNLYNLQALLQSTQSVEITDLTSLLRVIGHAYQQL
CLYRCQESVKIFGKLSKKQYTTGWVLAQVGKCYFEMSKYTEAEKFYKKVLNVEPYRLEGL
EYYSTCLWHLRKQVDLCYLSNHALEKSLFAPETWCVVGNCYSLQKEHETALKFFSRAIQL
NGNFAYAHTLSGHEYVSNEDFDQAKKCYQKALTVDERHYNAWWGLGNICLKQEKFDQAAQ
LFTSAVQINQRSSILFTYLGMTKHNCAQPGEALQYFEKSEQVDPTNSLNKFQKANVLISL
DRNDEALQVLLELLKNCPREAPIHVVIGRLYRKMGNIEEALKYFTKALDLDPKDTNMVKS
LIDKIHSQAGPNGALGGNGMNGGGDLNDDGDIQIL
>Oxytricha_trifallax_OTRI014364_Apc3
MLIQLPQNFQANPGSSAFLTKRNAPDLQTETSQVTSQFGYQYTFLENQLIEAVKQSIRNE
LYANASFLCERLFAEVKNEDVKLLLAECYLGEGKAYKAYEVLKNSINNANRYKFALTCFK
LNKLQEAEKTLLNRKSSMPLQQQDQNSLLNQVPNGAAGLFLLGQICERQIKRKEAVDFYQ
KALQQDPTLWCAFERLCKLQMNIEPSRYFHENHPNMQKMNQIIKEYMIQQQQQILNSQNT
QTQIVINNHGIQQSPSHSSSHLNIQSSSQQQFNLQFNAKSPFITQKSPSNQEMKENQLSA
SKKPLITGEDLNNSSLICNDDDSSFQNELKTPTGQSSGQYITPTSNMNQVPTKKLGQNAP
AQTNHQSRIGNAGNNNNSLINGSGMGQVGAATSSQLNYQIDNVEATQSVGGGTNIFANPN
NLINNNANNNINTSTISSGNSDPIIKPFTISTPNLNNMNMPSSGTGSIGIPQQFLNQMSN
TPISSSNGTQNQAVSSFDANQMMQQSDDRMKTSSFLANTTSIQKNKKNIMQQQQQLGQML
QTPQQTMNLLNLPPTSSQSQPNLYNLQALLQSTQSVEITDLTSLLRVIGHAYQQLCLYRC
QESVKIFGKLSKKQYTTGWVLAQVGKCYFEMSKYTEAEKFYKKVLNVEPYRLEGLEYYST
CLWHLRKQVDLCYLSNHALEKSLFAPETWCVVGNCYSLQKEHETALKFFSRAIQLNGNFA
YAHTLSGHEYVSNEDFDQAKKCYQKALTVDERHYNAWWGLGNICLKQEKFDQAAQLFTSA
VQINQRSSILFTYLGMTKHNCAQPGEALQYFEKSEQVDPTNSLNKFQKANVLISLDRNDE
ALQVLLELLKNCPREAPIHVVIGRLYRKMGNIEEALKYFTKALDLDPKDTNMVKSLIDKI
HSQAGPNGALGGNGMNGGGDLNDDGDIQIL
>Bigelowiella_natans_BNAT020808_Apc3
MALGYKLLCQFKCKEAVEKFQELKAPHAHSGWVLCCLGKCYFEMVNYPKSVQVFRLARQL
EPYRSEGLEYFSTSLWHLKNEVELSYLAQSAVEFDKMSPLTWIVVGNCLSLQKEHDTALK
FFRRAIQLDPHNAWAYTLSAHEFVANEDFEKALCGFRQAIGENPRHYNAWYGMGNIYFRQ
EKYDLAAYHFQRALKINNRNTVLYCYLGMVLHSSDKCDEALKNLTKAEQLEPTNSLAKYQ
KANVFFSLQRYHEALEVLNQVRDFAPREASVHFLMGKVCKRLGRINDAILHFTTTLDLNP
KDKNVVKSAIDKLHCGDNESQSSEEF
>Emiliania_huxleyi_EHUX032795_Apc3
MNETLWAYCQSSLQNHLYENAIFLAERLCAETPSEASRLLLANCHYASGAPARACAILGN
CSAPQNRYLLALCHVKLGRHLEAQRALLGSASPSADPTGTAIVPNGAAGLYLLGTICLKV
QPQPPASLPRDDTNERSRAVLYFKRALELDPYLWSAYEALAALGKEFPPPPLPLPAAPPG
WEPPLAMAGCGAAGSTPLPGGGTTPVRQPECAAMPGRLFSPPDVFSAPPPCARGGHPVSA
SGATPAVAALAISTPQLTTPCSAVPPCALSLPGGGSAAGQQLPASSLPSPNVSSRRRPQP
RASAADAAATPAVATPDDTPAGRAAASGAPPPIGRGRRERPPPQSAQLSSAAPVRRSSRL
SAGSAGGGAPLSAQGREAELPPPPSPGRGGAVGGGAGDGRAAGVLGACCLVGPRLREIAR
EISAEAGPRVGEAASGPERAVSLLRHLADAYRSLSLFQCQEAIDAFERLPQAHFKSGWVL
SQVGRAHYEMVRYSDALRAFKKAHDVEPHRLAGMELHSTILWHLKREVDLCHLAKRAVEP
DRASRLPEEHDTALKFFCRAIQLAPDFAYAHTLCGHEHAAKDDFDNASKAYETALLHDPR
HYNAWYGLGNIYFRQEKYSDAEVHMKRALRINSCSSPLHCYLGMALHRPPLPRGADGLRP
PTAPQAQVLLSMDKSEAALAELQLLVEVAPKEGMVHLTMGKLYKKLGRPQEAVVHLTRAL
DLSPKDSQQIKAALLNLQRDRDDDEEEEL
>Arabidopsis_thaliana_ATHA010635_HBT_Apc3
MEAMLVDCVNNSLRHFVYKNAIFMCERLCAEFPSEVNLQLLATSYLQNNQAYSAYHLLKG
TQMAQSRYLFALSCFQMDLLNEAESALCPVNEPGAEIPNGAAGHYLLGLIYKYTDRRKNA
AQQFKQSLTIDPLLWAAYEELCILGAAEEATAVFGETAALSIQKQYMQQLSTSLGLNTYN
EERNSTSTKNTSSEDYSPRQSKHTQSHGLKDISGNFHSHGVNGGVSNMSFYNTPSPVAAQ
LSGIAPPPLFRNFQPAVANPNSLITDSSPKSTVNSTLQAPRRKFVDEGKLRKISGRLFSD
SGPRRSSRLSADSGANINSSVATVSGNVNNASKYLGGSKLSSLALRSVTLRKGHSWANEN
MDEGVRGEPFDDSRPNTASTTGSMASNDQEDETMSIGGIAMSSQTITIGVSEILNLLRTL
GEGCRLSYMYRCQEALDTYMKLPHKHYNTGWVLSQVGKAYFELIDYLEAEKAFRLARLAS
PYCLEGMDIYSTVLYHLKEDMKLSYLAQELISTDRLAPQSWCAMGNCYSLQKDHETALKN
FLRAVQLNPRFAYAHTLCGHEYTTLEDFENGMKSYQNALRVDTRHYNAWYGLGMIYLRQE
KLEFSEHHFRMAFLINPSSSVIMSYLGTSLHALKRSEEALEIMEQAIVADRKNPLPMYQK
ANILVCLERLDEALEVLEELKEYAPSESSVYALMGRIYKRRNMHDKAMLHFGLALDMKPP
ATDVAAIKAAMEKLHVPDEIDESP
>Arabidopsis_thaliana_ATHA014954_CDC27a_Apc3
MMENLLANCVQKNLNHFMFTNAIFLCELLLAQFPSEVNLQLLARCYLSNSQAYSAYYILK
GSKTPQSRYLFAFSCFKLDLLGEAEAALLPCEDYAEEVPGGAAGHYLLGLIYRYSGRKNC
SIQQFRMALSFDPLCWEAYGELCSLGAAEEASTVFGNVASQRLQKTCVEQRISFSEGATI
DQITDSDKALKDTGLSQTEHIPGENQQDLKIMQQPGDIPPNTDRQLSTNGWDLNTPSPVL
LQVMDALPPLLLKNMRRPAVEGSLMSVHGVRVRRRNFFSEELSAEAQEESGRRRSARIAA
RKKNPMSQSFGKDSHWLHLSPSESNYAPSLSSMIGKCRIQSSKEATTSGQSVSDIGSSVD
DEEKSNPSESSPDRFSLISGISEVLSLLKILGDGHRHLHMYKCQEALLAYQKLSQKQYNT
HWVLMQVGKAYFELQDYFNADSSFTLAHQKYPYALEGMDTYSTVLYHLKEEMRLGYLAQE
LISVDRLSPESWCAVGNCYSLRKDHDTALKMFQRAIQLNERFTYAHTLCGHEFAALEEFE
DAERCYRKALGIDTRHYNAWYGLGMTYLRQEKFEFAQHQFQLALQINPRSSVIMCYYGIA
LHESKRNDEALMMMEKAVLTDAKNPLPKYYKAHILTSLGDYHKAQKVLEELKECAPQESS
VHASLGKIYNQLKQYDKAVLHFGIALDLSPSPSDAVKIKAYMERLILPDELVTEENL
>Aquilegia_coerulea_ACOE036134_Apc3
METLMVDCVQSSLRQFMNRNAIFLCERLCAEFPSELNSQLLASCYLHNNQAYCAYHILKG
TQLAQSRYLFAISCFQMDLLSEAEAALCPSNETGSEVPNGAAGHYLLGLVYRYTDRRKSA
VDHFKQALLIDPLLWAAYEELCTLGAADEASGVFGESAALSIQHQSMYHGSDSQHVQTAI
EDRSVLAGRTLGPEEANSRQLKHVHGNSLRDLPVSHHGAAIGVGASSQPLNGGSSTMSVY
STPSPMPSQFSTVAPPPLCRNGQPNMNILGGESSPKSTVNTTIQAPRRKFVDEGKLRKVS
GRLFPDSGPRRSTRLAAEAASAASSNSTQGGNGISHSSAKFLGGGSSSRLSSASFRSVTV
RKGQSWASESLDDGKRPEAFDDARSDNSATTSTASLSGDDRCLERERGSMQIGGLTPNGS
RVTNGVSELLSLLRTLGEGYRLSCLYRCQDALDAYRKLSHKQYNTGWVLSQVGRAHFELV
DYLEADHAFILARRATPYSLDGMDIYSTVLYHLKEEMKLSYLAQDLILTDRLAPQSWCAI
GNCYSLQKDHETALKNFQRAVHLNSRFPYAHTLCGHEYVALEDYENGIKSYQSALKIDTR
HYNSWYGLGMVYLRQEKFEFAEHHFRRAFQINQRSSVIMCYLGMALHALKRNDEALEMME
KAIIADRKNPLPMYHKANILASLERFDEALENLEELKESAPHESSVYALMGRIYKRCNLP
AKAMLHYGLALDLKPSAADTAVIKSAMEKLHVPDELEDSL
>Oryza_sativa_OSAT041342_Apc3
METLMVDRVHGSLRLFMHRNAVFLCERLCAQFPAETNVQLLATCYLHNNQPYAAYHILKG
KKLPESRYLFAMSCFRMNLLREAEEALCPVNEPNIEVPSGATGHYLLGVIYRYTGRVEAA
AEQFVQALTLDPLLWAAYEELCILGVAEDANECFSEATALRLQQELTSTSNVEKSNFVNE
NRFLSSNVSASFGDSPKQIKQLHANTTAEVSGYPHVKSTALHMQNGAPSNLSQFDTPSPT
STQASGIAPPPLFRNMHAYQNTAGGNAPSKPKVNAPNLTLRRKYIDEAGLKKVSGRLFNQ
SSDSVPRRSARLSRDTTINSNSNISQFGGNGTDHSSGNRYHVVDEMWTDNVTSTSSSTSI
VDGRYPEQEKSERVLSQDSKLAIGIRELMALLRTLGEGYRLSCLFKCQEALEVYRKLPEA
QFNTGWVLCQVGKTYFELVNYLEADHFFELAHRLSPCTLEGMDIYSTVLYHLNEEMRLSY
LAQDLVSIDRLSPQAWCAVGNCFALRKDHETALKNFQRAVQLDSRVAYAHTLCGHEYSAL
EDYENSIKLYRSALQVDERHYNAWYGLGVVYLRQEKFEFAEHHFRRAFQINPCSSVLMCY
LGMALHALKRNEEALEMMENAIFADKKNPLPKYQKALILLGLQKYPDALDELERLKEIAP
HESSMYALMGKIYKQLNILDKAVFCFGIALDLKPPAADVAIIKSAMEKVHLPDELMDDDD
DDDEI
>Amborella_trichopoda_ATRI007437_Apc3
MAMEAVLVDCINTSLRLYMYRNATFLCERLCAEFPSEINLQLLASCYLRNNQAYCAYHIL
KGTKMAQSRYLFALSCFQMDLLREAEVALCPRNEPNPELPNGAAGHYLLGLIYRYTDRRK
IAVDHFLKALEMDPFLWAAYEELCILGAAEKASDIFGESAVLRLQQKHLSWDMSSKYSES
GADDHSTLLGTRSLSANDSSPRHLKQLHDNGHREIAAHSQGTTVGTGKGTQHSNSGPPNV
SLYSTPSPVSTQFSAAPPPLYRNAHAQSNMSMVGGEGSPRSAANAVNQAPRKKIMDEGKL
RKSSRSSSARAAYSQVSGRLFSDSGLRRSSRLASDTSSQASSNASHVGGNGPSHSSAKLF
GSFPSTSKMNSGSGRSGTARKGHSWSTENFDEGRRIDASDDAGSDDMAVSRSAISVSGDD
KTHLRDRTNSVIGVAPNSSRIASGALELLGLLRTLGEAYRLSCMYRGQEALEAYHKLSQS
QYATGWVLCQVGKAFFEMVDYLEADRAFSWARRVSPYTLEGMDIYSTVLYHLEEEMRLSF
LAQELISTDRLSPQAWCAIGNCFSLQKDHETALKNFQRAVHLNPRFPYAHTLCGHEYVAL
EDFDNGIKCFQSALRSDSRHYNAWYGLGTIYLRQEKFGFAEHHFRRAFQINSRSSVLMCY
LGMALHSLKRHEEALEMIDNAILADKKNPLPMFQKANILFSLGRFDEALKDLEQLKEFAP
RESSVYALMGKVYKRLNRPEKAIFHFGSALDLKPCATDAAAIKSAIEKLHVPEEIEDNL
>Selaginella_moellendorffii_SMOE023287_HBT1-1_Apc3
MEACLVDSINASLKLYMYRNATFLCERLYAESATEANLHLLATCYFRSNQAYRTYYLLKG
IKSPQCRYLFALACFEMGNMAEAEAALQPSDSPSEVPNGAAGCYLLGLICRFTDRRQAAI
AHYTQALSVDPFFWSAYEDLCLLGVEEDPLSQSQWEVKSQYTYNTPSPSVSQLVTTKSTV
APVHPQRRKFLDEGKLRKVSGRLFTEPPRRSLRLSAESPSTINVCSIPSPVAVSTPTSTA
SVRVSSNSSVRVSNSRKIISGSAEGPLDDGRRVYESLETLGSDEMSNTSSQQSSPVIDEE
LRRSVSVGFVSRGSKLGEGATELLALLKVLGEGFKHVCMYESQEALEAFAKLPQNQYETG
WVLCQIGRAYFEMVDYAEAERAFSWARRVSPYRLEGTDIYSTVLYHMKKDVELSYLAQEV
VSMDRLSPQAWCVIGNCFSLQKDHETALKFFQRALQLDSHFTYAYTLCGHEYVAMEDFEE
GLTCYRNAIRMDGRHYNAWYGLGTIYLRQEKYELAEYHFRRALQINERSSVLHCYLGMAL
HALKRSHEALELLGEAIRADPKNPLPKYQKANVLMSEERYNDALGVLEQLKEVAPRESSV
YFLIGKVYKRLGQPESAMYHFCVALDLKPSTADVNLIKNAIEKLHVPDESEEENL
>Selaginella_moellendorffii_SMOE002324_HBT1-2_Apc3
MEACLVDSINASLKLYMYRNATFLCERLYAESATEANLHLLATCYFRSNQAYRTYYLLKG
IKSPQCRYLFALACFEMGNMAEAEAALQPSDSPSEVPNGAAGYYLLGLICRFTDRRQAAI
AHYTQALSLDPFFWSAYEDLCLLGVEEDPLSQSQWEVKSQYTYNTPSPSVSQLVTTKSTV
APVHPQRRKFLDEGKLRKVSGRLFTEPPRRSLRLSAESPSTINVCSIPSPVAVSTPTSTA
SVRVSSNSSVRVSNSRKIISGSAEGPLDDGRRVYESLETLGSDEMSNTSSQQSSPVIDDE
LRRSVSVGFVSRGSKLGEGATELLALLKVLGEGFKHVCMYESQEALEAFAKLPQNQYETG
WVLCQIGRAYFEMVDYAEAERAFSWARRVSPYRLEGTDIYSTVLYHMKKDVELSYLAQEV
VSMDRLSPQAWCVIGNCFSLQKDHETALKFFQRALQLDSHFTYAYTLCGHEYVAMEDFEE
GLTCYRNAIRMDGRHYNAWYGLGTIYLRQEKYELAEYHFRRALQINERSSVLHCYLGMAL
HALKRSHEALELLGEAIRADPKNPLPKYQKANVLMSEERYNDALGVLEQLKEVAPRESSV
YFLIGKVYKRLGQPESAMYHFCVALDLKPSTADVNLIKNAIEKLHVPDESEEENL
>Physcomitrella_patens_PPAT033298_Apc3
MENYLHECVRSSLRAYLYANATFLCERLCAEFPSESNVHLLATCYFRSNKAHQAYHVLKG
TKSRQCRYLFALACMEMQNLEEAEAALLSSLEPGAESQPSSAASYYLLGVICKQSDRRQG
AIGHYTQALSLDPFLWSAYEDLCGLGAEEEAASVFSDAASFQLQKVEFLGQLNAMQNEHD
DNDYSLRTPVSSNGSPKHRRLHSGGAVSDAGSAFMTPTSEGMCTPAPVPNLGLGLPGPGR
STNPSASPAGGGAGEGVGRGGGGTVGYAQQRRKFVDPDGKFRKSLRSLSMRPGYTQIPGR
LFEQGAPRRSTRLNMSGDCNAAQAQQPCTTSNVGATTMGSGANAGGVVAPVRGGGTGVTP
SRITISRKQAVGISVDDGRKLFDSFEVSGGVDEGLSNSKLEGAEEEAPLSARCISRGASE
LFQLLRILGEGYRHLCMLRCQEAVQSFSKLPQQHFATAWVLCQVGRAYLEMVNYAEAERV
YSWARRVSPHCSEGMDMYSTALYHMKKDVQLSYLAQDAVAMDRLSPQAWCVMGNCFSLQK
DHETALKFFQRALQLDPNFTYAHTLCGHEYVAMEDFEEGLTCYRKAIRLDSRHYNAWYGL
GTIYFRQEKYELAEYHFRRALFVNSRSSVLHCYLGMALHALKKNGEALALLEQAIVADPK
NPLPKFQRANVLMSEGRCHEALAELEELKELAPRESSVFFLMGRIYKRLDMLERAIHHFC
IALDLKPSATDVNLIKTAIEKLPIADDLEVENL
>Physcomitrella_patens_PPAT024858_Apc3
MENYLYECVQASLRAFLYANATFLCERLNAEFPSESNVHLLATCYFRSNKAHLAYHVLKG
TTTRQCRYLFALVCMQMQSLEEAEATLLNSLEPGAESLPGSATSYYLLCVICKQSGRRQA
AIGHYTQALSLDPFLWSAYEDLCGLGADEESVPVFSDTVKSQLQKIESVRQSNAVKHESF
EHDFSLRAPASSNGSPKHRKLHSGGVISDAGSTVMISTSEGVSTYASVQNLGLGPPGPGR
SNNPGANATGGGSGDGIGRGGGGTAGYAQQRRKFVDPDVKFRKSLRSLSVRPGQSQASRR
VVEQVGPRMSTRLNMIGDCNTAQLQQPCPTSSVGATMVGTVASGAGAVTSLRGGVAGVTP
SRMTTSRKQALGISVDDGRKLFDSFEICGGGGDGLSRSKLEGSDEERSLSARCASRGALE
LFQLLRILGEGYRHLCMLRCQEAVQSFSKLPQQHFATAWVLCQVGRAYVEMVNYPEAERV
YSWARRVSPHCPVGMDMYSTALYHMKKDVQLSYLAQDAVAMDRLSPQAWCVMGNCFSLQK
DHETALKFFQRALQLDPNFTYAHTLCGHELVAMEDFEEGLICYREAIRLDSRHYNAWYGL
GTIYLRQEKYELAEYHFQKALHVHSRSSVLHCYLGMALHALKKNDEALALLEQAIVADPK
NPLPKFQRANVLMSEGRYREALAELEELKELAPRESSVFFLMGRIYKRLEMLERAVHHFR
IALDLKPSSTDVNLIKAAIEKLPIADALEVENL
>Chlamydomonas_reinhardtii_CREI030423_Apc3
MQQSTPEPALLAAIQESLALFQYENARFLGERLVALTNSEENQQLLATCYMHCNQAYRAY
HLLKGHNSRRSRYLLAVCCLGMGRYPEAKDALLRMGEAEIPYGPAGLYLMGRCCRLTHCM
AEAKDFYLRALRGNPLLWSAYEELCAVGGDEEAAEVCSLAQLPPRAGAGADGPSPSSSSQ
VSSALAAQHTPQHHGAAAAAAAAAAQHGKHGGHGHGHGRQAGGGGGGGGGGRHGHGQGGR
GGRAGEHAGAGAAAAAGVLPGTATRTPAQQHQPAGPPGTSAPGAPGGLWGGGAAAAAAAA
PGGAPASTGGFGITGFGAAASGGGGGGMGGVPPSAMSTLPTFGFGAGAAVAAGMGGGGAG
GGGGAGAGVGIGAGGGSILFQTPMQTPGVAGMGVGGGGGLFGGSPLPVTFGPGAGAGSGG
GAGTGPGLGWGFGFGILPTGNAPPSVLPTVPLHGGGGCGGLDTGAMPAASGDGGGGPPST
ATQLFRFAGGGGGGGGGIFATPAPAGGGAAPPAPPQKHAPAGYGASEVPFPGFASGPHGA
GNGGGGGGGGGPHGSAQGGGGSGAGGGGGGQRINRMADEGRVRKVSNRLFSDPRSAVRRS
ERLAMLNSAGGGGGGSGGGGGGGSGGGARGQGSGGATPGSVAPGGGHPHQHPYHHQHHHP
HHHHHQQQQAAAGHYAAPGAGAGAGGGGGGGAHGGPAASASVLGQARSGQASYVEGDSQN
MPDPRDPPPAPVQQQLHPDAKLGTAAAAGGGGASAATPQQLFAAFGGRLGPGPAPETAAQ
PQHPLHLQLQQQQGYATAHAAAAARAAEAALGESRCALLALLLPLMEGQRHLAAYRCTEA
LACLSRLPLSQYRTGWVLCAAGRAHFEAMAYSKAAHAPATWVVMGNLFSGQKEHEAAIEF
FLRAAQVDPTFTYAYTLAGHEHFANEEYDKAAACYRSALKLDPRHYNATYGLGQICYRQE
KYGEALQHFRLAAAVNPRSSVLRCYCGMSAAKMGQSGAALEKLQEAIELDPANPLARYEK
ASLLMALDRPQEALCELEALQRVAPGESSVAFQMGRLHKRLNNLTAAQQSFELALSHPGI
SSSDAAAIKSAIERLGLSEDEDEQEL
>Volvox_carteri_VCAR000099_Apc3
MAESRTALLQLLAPLMEGVRHLAAYRCSEALAALSRLPMSQARTAWVMGAMGRAHFESMN
YAKAAQVRFESARQLDRTRVEGMEIYSTVLWHTKREYELSHLAQECVATDRLAPQTWCVL
GNLFSSQKEHEAAIEFFLRAAQVDPTFTYAYTLAGHEYFANEDYDKAAACYRSALKLDPR
HYKAMYGLGQIAYRQEKYAEALQNFRLAAGINPRSSVLRCYVGMSAAKLGQTPLALEKLQ
EAIDLDPANPLARFERASVLASLERIGEALAELEALQRMAPGEASVAFQMGKLFKRLNNR
TVSKSTYVHVCFGGRTSKSVKVLLSTLSTLLGVEQFPNCL
>Coccomyxa_subellipsoidea_CSUB004657_Apc3
MGSNAAEPYSEMEGHFVACIQESLSLYLYENAQFLGERLVAAFPKQAHFLLLATCYFRSD
QVHRAYHLLVANCSDSQSRYLLAQCCLRLGKLNEAEQALNPDGDPQKGEVPHGAAGYYLL
GKICALSNRHDTAIHYYAAALTLDPLLWCAYEELCNLGADAKAAGLLNRGRESESAAASP
SGISSSHAEAATPFTMQRASADSMMASGGWPPRNNRCPAFDDPLSPIEPTMPPTRHPNTA
YGFPTQEHAQNGLMTPATGSSGSFVTPSQMGSAGTMPPPVHRGGPGAPGRGLPPSTGNDR
GGCGFPLGMGGSKLAAGLRFTPGTAGRPPAQSVARNAPGQGPPQMPARPRGQPRGGRGSE
RDKSPRQPEPSGRLFEGPATLARRSSRVAPAPTAEHLATPGMSPADTIMWGGGLDYAGAK
LWAGQKTVNGQAAVLSLLQRLGEGYRHLAMYRCAEAVEAFARLPAAQYSTSWVLCCIGRA
YYEMVDYPQAARVFEWARQVDPTRLQGMEVYSTVLWHLKREVDLAHLAQEATAWDRRSPH
AWTIMGNCFSLQKARRPGSRSLLLSHRPEHETALRFFQRALQLDPAFPYAYTLCGHEYFA
NEDFDRAKACYENAIRLDRRHYNAWYGIGQIEYRQEKFEMAAFNFKFALNLNGRSSVLRC
NLGMALAKMGKPAEALAHMDKAIAADPANPLARFERAGVLLAQERFVDALAELEALRDIA
PREASVWFQMGKIYKRLDRPDEALQHLCHALDLKPSSGDANLIKAAIEKLRQSDEADEEE
M
>Chlorella_variabilis_CVAR001782_Apc3
MGSPGPPSAALEEHLVACVQHSLGLYLFDNACFLCERLVAQFPSEANLFLLATCYHRSNQ
SFRAYHLLKGLTGEQSRYLYALCAMQLGKLTEAETALLPDNDASRVPNGGAGFYLLGRIH
QLSNRHSAAIAYYSTALQLDPMLWSAFEELCGLGADHEAGQYLAAAGAAGTAAAATGAAG
PAATAGGAPHSAMGGGGMPSTSTSTFQHGVDSGGTPSPGSYVTPSPGGRPSAAPPPPAPK
VGGPAAARPSWPATNTPAPLPVTAGGSLAMPGTSGGGGGGGGAQRKFVDEGKLRKVSNKL
FADPASMLKELRWQEGEAGGGASGSGASGGGGGGAAGAAGGSLADVAALHGVPRGQRSQE
GQQQALPLLQALGEGYRLLCMYRCQEAVDALSRLPPHQYQTGWVLCCVGRAFFEMVDYPE
AAKAFSWARQVDPYRLRGLEVYSTVLWHCKREVELAQLAQAASSLDRHSPYAWCAMGNCF
SLQKEHETALRYFQRALQLDPTLPYAYTLAGHEYFANEDFEKGITCYRNAIRIDPRHYNA
WFGMGHIYYRQEKYGMAEYHFRRALSINDRSSVLRCYLGMALHKLKRSGEALETLGQAIA
ADPRNPLAKFERAAVLMAEDRWRDALAELHALKDLAPREASVLFHMGKIYKKLDMLDEAM
ACFAHALDLQPPSADTNLIKGAIEKLRTPDDNEEEEI
>Ostreococcus_lucimarinus_OLUC003479_Apc3
MANLSQVPEDGEVSYESGHYSDQRDQGTWSWQPARTAEGAVLAFKELRPLAEGLRHLAMY
RCEEAIHSFQQLSRSQYDTAYVLCAMAKAHSEMVDYANAAQAFEEARAAAPYRLEGLDVY
STVLWHLKEEVKLAHLAQEVQSLDRLAPETWCVLGNCFSLQKEHETALKFFQRAIQLDPK
CTYAHTLSGHEYFANEDFEKSMNCYRAALRLDARHYNAWYGLGTVYYRQEKYVMSEYHFT
YALNINPKSSVLYCYAGMAKHALNDNDAALSLLSQAIALDGKNPLARYEMAAVLMSEENY
DAALAELNKLQEIAPKEASVFFLMGRIYKKLGLQEKAMINFSIALDLRPSNADVNSIKGA
IEKLDADELSDEDNI
>Bathycoccus_prasinos_BPRA002461_Apc3
MTRRTSAEKRNSSATIGENTRMKTMETTTTQQQQQQQQQNENNLKDDFYDEGEKKNVVEE
EEEEEEGVDAEMYLQMCVSNAMHKMEYQNAIFIAERLFAVSKTEENALTLARCYRLNKQP
YRTYEILKDRRSRDSRYFFASAAYEIGKLADAETTLTEVIDYEDLYFYSDDETDDEDDDY
RGEENRNPNIEKATKREMRKRAMEEENATIPGGAYGEHLLGKIAKDTGRRQLAIDCFKRA
LELDPFMWAAFNELCSMGADDITFAHTKRVETMMMRKRTSFDREEEDVIFFGAPNFNAAN
VFSPEVFSTGGGGGGGGGGSRYTHSNINSSMFLRRKPAMTFNSSIRSRGFPGNHTATGPM
TVTRGAESALPPFDLGDHDGQHQQQQHQQQRNPADGMRYVTPSPLHLGIHETPVVPRKPP
QHGGKPPASTASTAFNTNDPVVLTQQTAPLGGDGVSSNPFNDRRKFMDEGKLRKVSGRLF
GDAPESAITTSTTATTTHAAHVEALGNAEVGLRRSSRLASQGAAPSAAPVPPASNIFALG
TQTPSIASTPMTPAQMFDQTTTTAKKNDVGMHARMMTEEDHNRANQHLHSFSQFQLQQQN
QQHIVAMHRSAVMSTQNVGEETKLVIPKDSVAMVARIFHPIMSGARHLAMFRCHEAIAAL
RTCSPEQFETGYVLTQIGRAYAEAVEYTESARAFERAREIAPHNLDGIDCYSTVLWHLKR
EVELSHLAREAQTIDRLHPHTWCALGNCFSLQREHDSALRFFARAIQLNPKYAYGYTLRG
HEHFANEDFEKATECYRAALSLDPRHYNAWYGLGTVYFRQEKYEMSEHHFKHAIEINSKS
SVLFCYLGMAQHALRKTEKAYVSLQKAIQLDERNPLAKYEKASVLMSEERYSEALDELEQ
LREVAPREASVYFLMGRIFKKLEMPNRAMLNFSLALDLKPSSADVNSIKAAIEKLHVPEE
EEEEEL
>Micromonas_species_MSPE008287_APC3_Apc3
MTVIVPEQTPAGEAHLEPFLVELVHESLNSYAYSNAAFLCERLHAAAPTEANAHLLATCY
YRADQANRAYHTLKGRTSPKCRYLFALCCVKLRRLPEAEAALCRSPLPAGGRPPATDSSA
AERPAANARATSDVPNGAHGLYLLGRVCKETGRDKAAAAHFADALALDPFMWCAYEELCA
LGAEAEAEAATEAALRSADRYPKLADLGKFGASFGGAAESMSFGTYGGETTSAATNSEGT
SGLSGGGGGGTHSGASSNPNHALGGVLGTVAEGTPTVEKSLGFAKPPHSGLPSASGPPVP
MSTGGESAYYGAYGDEKTPAPDSTRGLMPPPPPSTATAAGVPADDLVTPAPIGGEADHGK
PPGPPGGPGGGGGGGGGGGGRGDGGRRKFVDEGKLRKVSGQLFQESANAGSGAVRRSSRL
AAQTGGGGGAGLDFSTPAMEAGSAEGAEGADPTTSPPHHRARGRGGRSTHNPRGSLDGGS
RPPLPLPPTSSSGHGGMNAGMNAGYGSNGAGRAGYASNGTALHAGHGGYVGCGRFAEGAA
ATAALLRPLADGLRTFSMFRCEDALAHLRELPRSQYVTGYVLCLVGRAYAEMVNYPEAQR
AFEWARTVCPHGLDGMEVYSTVLWHLKKEVELSYLAQECVQLDRLAPQTWCVLGNCFSLQ
KEHETALRFFQRALQLDPRCTYAHTLCGHEFFANEDFEKAMGCYRNALRLDGRHYNAWYG
LGTVYYRQEKYELSEYHFRHALSINSRSSVLFCYLGMAQHALRRNADALTLLQHAIDLDK
RNPLAKYEKASVLLSEDRLEDALEELERLKEVAPREASVFFLIGRIHKKLGAADAAMVAF
STALDLKPASADVNLIKSAIEKLHVPDDSEEEDL
>Cyanidioschyzon_merolae_CMER003833_Apc3
MERDLVGRGAALECSLRRALQRQMPEEHVFFLAERLCAEKSTAESFALYAQALAQYGRHR
QAVDVVAKYWQQDLECRYWYALCCIEANELAAAYKALSFLLQENANENLTKEVRSSLNNA
RGLPSERSLSVPWQAEGLYLLGRVFRLSNTRVDQAAQCFRRALEIDPFLWCCIEELSSLY
RYIDYFVPEMFGISGKEEQVFQSGRSSLRLDNCILRWKTRSSGSPQDNFQALATVRALVE
GYHCREAVALIATLPLALQQAPVVLKWQGRAYLDAGELSECARTFEKYLSLNRSGSLDGL
EYYSTALWHMRRDVELNALARYALERDRFSAATWCIVGNAFSLQRDTDSAIEFFLRAAQI
DPRNPYPCTLAGHEYLYLDNYDAAMRCYQDALYRNSRHYNAWFGIGQVYQRQEKFRLAEK
HYRIALDLNSNNSMLWYYLGHVIRVGGGREVDALNALEKALEMNPRNPVARFECCKLYMQ
IGRLQDAWKELYQLRNMVPREAAIYYQMGVIARELGLKNAVELFSIALDLDPKQPLYRQA
LLSLDETQSAP
>Galdieria_sulphuraria_GSUL006109_Apc3
MKAFDGSELLLIQGVQNSLHYCLYSNAIFLAERLFALRKCEETAYLLATSCIRQNKVHRA
SAVLTGCQSPENRYLAAWCFFEQNKLREAEDSLRWNEKEEEIPGKAAGHYLLGLIYQRSN
RKNKAIDQFKKCLEKDATLWMAYVALCELGSSPDPDTYFSKEDWTLLSTQVGPSAEAGPN
QPLGLSCLSSTSVEAPSISSGKQLPPQIIGRTSEEEDYNTPYQRQTPKRLASPSRVSHIT
LTNPNLQTNVLDKSGDFRTPSPEAKVIGTLRSNGPPSVRRNNKPLATPSSQQETIGSLRK
LGRLSFSSRSSDRMAVERVVSSGEERNMAHDSFSVMRLFRILGKAQLLLSLFCSEEAIQT
LEGLPPAQYQTGYVLSMVGRAYYELLDYNSALQTFEQCQHLDFTYTDGLEYFSSVMWHLR
METELSFLSQYLLSVDRNSSSAWCAMGNLFSLQKDPDTAIRCLKRAVLLAPRSSYAHALI
GHEYIFKEDYDAAMASFRTALAISEREYHAWYGLGQVFHKQEKYKLADYHYRCAIKINPR
SSLLYYHLANVCYSCKSYNEALEAYDKAIELNAKNYVARFERAKLYSKIQRHREATEELI
ELSNLVPKEPAVHYLLGRLAKNGGDRKLAMQYFMFALDLDPKSRLYKHCLENIDAPDDPE
DL
>Cyanophora_paradoxa_CPAR008447_Apc3
METYSTILWHEKKARRGPRAALPERLRRGSRAPAEPSSGAGGPAGSWCVLGNCFSLQREH
ETALKFFQRAIQVDPQFTYAYTLAGHEYVANEDFDRALQCYRNAIRTDDRHYNAWYGLGN
IYFRQEKYELAEYHFRRAIAIHPRSSVLYSYLGMHSNRKHEEAIASLDRAIEIDPKNPLA
RFRKASVLVSMNANEAILELEVLKDVAPR
>Cyanophora_paradoxa_CPAR032148_Apc3
MAAPAGTAGPCAALLAAGSHVIDSVLRETINYSVSNNLIANAVFLAERLHAQSPTDDSML
ILANCYLRNQQVYRAYHLIKAKYPNPTSCNAHMRYLFAQCCFEMSKLQEAESVLTPPVSS
NGEALEEVPNGAAGLHLLGQICQRASRRTQAIAYYSQALRANPFLWSAYEALCTLGADLD
PADFFPRADEALISSAAPAAPVFAAPPAPSTLPAAAPAAGPALVPGTPARTPAPMDYEPT
PAPQYFSIPPVPLFTAGAAPHTPATGLHEPHAPSPSPATGLHIPPDATPAISLTERFAMS
AHTGPGASPTPSSCVTPAVEAALGTPAPVVPRRRGAAREDADDEG
>Guillardia_theta_GTHE015731_GUITHDRAFT_88045_Apc3
MPMARYRSTEALQALSELPKCHYNTGWVQCQVAIAYFNMAQHLKERRACCLLGRLKGMEI
YSTVLWFLKREHDLCYLAQEMVALDRLAPQTWCVLGNCFSLQREFETAIKFFHRAVQVDP
CFTYAYTLAGHEHVSNEDFDKATSAFRDAVRYDDRHYNAWYGLGTIYLKQEKFQLAEYHF
RRALEINPRNSVLHCYLGMALLSSSCYDDAIAVLNRAIKMDPNNPLAKLRKAIALSQLNR
NEEALEELISLQQIAPRESTVLIQMGKVQKKLGKLHDALASFNHASDLDPKMGNIIKGHI
DKLQMADLLEEDSML
