# Supplementary material for: Evolutionary dynamics of the kinetochore network in eukaryotes as revealed by comparative genomics
Source: EMBO Rep. 2017 Jun 22;18(9):1559–71. doi: 10.15252/embr.201744102 (PMC5579357; doi:10.15252/embr.201744102)
Supplement: Supplementary file 3 — Dataset EV1 [file EMBR-18-1559-s003.zip › kinetochore_orthologs_FASTAs/Apc4.fa]

>Homo_sapiens_HSAP064940_ANAPC4_Apc4
MLRFPTCFPSFRVVGEKQLPQEIIFLVWSPKRDLIALANTAGEVLLHRLASFHRVWSFPP
NENTGKEVTCLAWRPDGKLLAFALADTKKIVLCDVEKPESLHSFSVEAPVSCMHWMEVTV
ESSVLTSFYNAEDESNLLLPKLPTLPKNYSNTSKIFSEENSDEIIKLLGDVRLNILVLGG
SSGFIELYAYGMFKIARVTGIAGTCLALCLSSDLKSLSVVTEVSTNGASEVSYFQLETNL
LYSFLPEVTRMARKFTHISALLQYINLSLTCMCEAWEEILMQMDSRLTKFVQEKNTTTSV
QDEFMHLLLWGKASAELQTLLMNQLTVKGLKKLGQSIESSYSSIQKLVISHLQSGSESLL
YHLSELKGMASWKQKYEPLGLDAAGIEEAITAVGSFILKANELLQVIDSSMKNFKAFFRW
LYVAMLRMTEDHVLPELNKVMTQKDITFVAEFLTEHFNEAPDLYNRKGKYFNVERVGQYL
KDEDDDLVSPPNTEGNQWYDFLQNSSHLKESPLLFPYYPRKSLHFVKRRMENIIDQCLQK
PADVIGKSMNQAICIPLYRDTRSEDSTRRLFKFPFLWNNKTSNLHYLLFTILEDSLYKMC
ILRRHTDISQSVSNGLIAIKFGSFTYATTEKVRRSIYSCLDAQFYDDETVTVVLKDTVGR
EGRDRLLVQLPLSLVYNSEDSAEYQFTGTYSTRLDEQCSAIPTRTMHFEKHWRLLESMKA
QYVAGNGFRKVSCVLSSNLRHVRVFEMDIDDEWELDESSDEEEEASNKPVKIKEEVLSES
EAENQQAGAAALAPEIVIKVEKLDPELDS
>Mus_musculus_MMUS007064_Anapc4_Apc4
MLRFPTCFPSFRVVGEKQLPQEIIFLAWSPKRDLIALANTTGEVLLHRLASFHRVWSFPP
NESTGKEVTCLAWRPDGKLLAFALADTKKIILCDVEKPESLHSFSVEAPVSCMHWTEVTV
ESSVLTSFYNAEDESNLLLPKLPTLPKNYNSTSKIFSEENSDEIIKLLGDVRLNILVLGG
SSGFIELYAYGMFKIARVTGIAGTCIALCLSSDLKSLSVVTEVSSGGESEVSYFQLETNL
LYSFLPEVTRMARKFTHISALLQYINLSLTCMCEAWEEILMQMDSRLTKFVQEKPTTTSV
QDEFMHLLLWGKASAELQTLLMNQLTVKGLKKLGQSIESSYSSIQKLVISHLQSGSESLL
YHLSELKGMASWKQKYEPLGLDAAGIEDAITAVGSFILKANELLQVIDSSMKNFKAFFRW
LYVAMLRMTEDHVLPELNKMTQKDITFVAEFLTEHFNEAPDLYNRKGKYFNVERVGQYLK
DEDDDLVSPPNTEGNQWYDFLQNSTHLKESPLLFPYYPRKSLHFVKRRMENVIDQCLQKP
ADVIGRSMNQAICIPLYKDARSMDCARRLLKFPFLWNNKTSNLHYLLFTILEDSVYKMCI
LRRHTDISQSVSNGLIGIKFGSFTSASADKVRRSSYSCLDAQFYDDETVTVILKDSMGRE
GRDRILVQLSLSLVYNSEDSDEYEFTGSYSTRLDEQGSIIPTRTMHFEKHWRLLESMRAQ
YVAGNGLRKVSCVLSSNLRHVRVFEMDIDDEWEIDESSDDEEEAGGKPVKIKEEVLSESE
TEAHQDAAALDPDVVIKVEKLDPELDS
>Xenopus_tropicalis_XTRO020991_anapc4_Apc4
MPPFRQVGEKQLPQEIIFLAWSPKRDLIALVNKAGEVLLHRLANIQRVWSLPPSENTGKE
VTCLAWRPDGKILAFGLADTKKVVLCDVEKPESLHSFSLETPISCMQWMEVKVENSVLTS
FYNAEDESNVLLPKLPALPKNYTATAKIFSEEKSDEILKLLGDVRLNALVLGGDSGQIEI
YAYGMYKIATISEVYGSCLGLCLSNDLKSLSVVTELTTNSMPEITYFQLDTSLLSDCLPE
VTRMARKFTHISTLLQYLQLSLTCMCEAWEEILMQMDSRLTKFVQEKNTTTSVQDEFMQL
LLWGKASPELQALLMNQLTVKGLKKLGQSVESSYSTIQKLVISHLQSGAEALLYHLSELK
GMALWKQKYEPLGLDAKAIEDAITAVGSFILKAHELLQVIDSGMKNFKAFFRWLYVAMLR
MSEDHVLPELNKMTQKDITFVADFLTEHFNEAPDLYNQKGKYFNVERVGQYLKDEDDILM
SPPNTEGNQWFSFLQSSTHLKESPLLFPYYPEKSLHYVKRQMEAVIDHCLTKPAQIIGMS
VQQKRCLPLYQVPASEEACPRLISLPCLWNDKSQNLHYVIFRMLESSSSKVFLLRQPTDL
SRSINDALLAVSIGNSLNSSAAEDTETSSYSCLDARFYDDDILTVVLRDNSEVEGKDRVL
AQLPLSFLYSDEETEDGFTWDTSKRLEEQYQDIPTRTVFLESQGRLLENMKAHYVSVNGI
RKVACVLSSNLRHVRVFEMDAEDDGEEEEEEILHSQDVTEEEEELNQSADDGQTNSAEAV
DVTEESLDS
>Xenopus_tropicalis_XTRO012944_LOC100494013_Apc4
MGDLKKKILMKVSMFIHPKVLLHQLANIQRVWSLPPSENTGKEVKYLAWRSDGKILAFGL
ADRKKVVLCDVEKPESLHSLSLETAIPCMXWMEVKVENRLNALVLGGDSGQIEIYAYGMY
KIATIPEVYGSCLGLCLPSDLKSLSXVTELTTNSMPEMTYFQGKIIVLIKCLFLAMLRMS
EGHVLPELNKSPLLFPYYPEKSLHSVKRQMEAVIDHCLTKPAQIIGMSVQQKRCLPLYQV
PARLLHWTFVCLQLERQVRMLESSSSKVFLLGQPTDLSRSRNDALLAVSIGNSLNSSAAE
DTETNSYSCLDARFYDDDILTVVFRDNSEVERKDRVLAQLPLSSLYSDEETEDGFPWDTS
KRLEEQYQDIPTRTVFVESQGRLLENMKAHYVSVTGIRKVACVLSSNLRHVXVFEMDAED
DGEEEEEEILHSQDVTEEEEELNQSADDGQTNSAEAVDVTEESLDSWYRQSLRGTSSFV
>Xenopus_tropicalis_XTRO001251_LOC100494928_Apc4
MSLQQKRCLPLYQVPARLLHWLLSRNDALLAVSIGNSLNSSAAEDTETSSYSCLDARFYD
DDILTVVLRDNSEVERKDRVLAQLPLSSLYSDEETEDGFPWDTSKRLEEQYQDIPTRTVF
VESQGRLLENMKAHYVSVTGIRKVACVLSSNLRHV
>Takifugu_rubripes_TRUB001985_LOC101071757_Apc4
MPAFRQVGEKQLPNPVLCMAWSPKRDLIALANTAGELLLHRLASFQRVWSLQPSEYTGKE
ITALAWRPDGKILAFSLGDTKQVVLCGVEKAEILHVFSMQNTVTCMHWMEVVEENSALSS
FCNSEDESKFFLPKLPTLPKSEEKCDEIMNLMGEIRLNILVLGGEAGSVELYAYGMYKIA
TLTEVSGTCRNLSLSGDLKSLSVISEVRSANESPQICYSQLDTGLLSDCLPEVSRMARKF
THISTLLQYLHLSLTCMCEAWEDILMQMDLRLTKFVQEKNTNTQVQDEFLELLLWGQSSP
ELQALLMNQLTIKGLKKLGQSIESSYSSIQKLVVSHLQSGSEALLYHLSEVKGMSLWKQK
FEPLGLDAAAIEAAITAVGSFSLKANELLQVIDKSMKNFKAFFRWLYVAMLRMCDEPVPP
ELNKMTQKDIAFVADFLSEHFNENEELFDRKGKYFNVERVGQYLKDEDEDLVSPPSTCGN
QWLQFLHESTHLKESPLLFPSYPQKSLHFVKRIMVNVIEQCLQKPAEVIGKSVKRAAFLP
LYTAPDSSSENTPRLFELPSLWNDKKAKMHYVLFCMPEISPSKLYLLRKGTDVNRSVSSS
VVSVDLSHHPDSADEDHSAAQSNYLYRCLDARFYDDEMLTVVLQGAEEDNRKRVLAQIPL
ASTLSCETEFSWEPNMTLEQQSGAIPCEELVLGNQWRELENMKAQFAAVNGIRKVACVLS
ANLRHIRVFEMDVEDEDDEGPESQNASADQDGLETSMNSQGLEEGSGRAEDGAAAAAAAE
QSQAAFPNSQEHLESEEALELSQE
>Danio_rerio_DRER008769_anapc4_Apc4
MPAFRQVGEKQLPNPILYMAWCPKRDLIALANTTGELLLHRLANFHRVWSLPPNENTGKE
ITSLAWRPDGKVLAFSVGDTKQVVLCDAEKAEILHLFPVEYPASCMHWMEVQDDSSTLTS
FSESEDESSRFLPKLPTLPKSYSTTSKIFSEEKSEEVTNLLGEVRLNILVVGGPSGFVEL
YAYGLYKIATLSGILGTCRSLGLSSDLKSLSVITEIRSTDDNPEIRYIQLDTGLLSSCLP
ELTKMARKFTHISTLLQYLRVSLTCMCEAWEEILMQMDLRLTKFVQEKNTSTQVQDEFLE
LLLWGHASPELQALLMNQLTVKGLKMLGQSIDSSYSSIQKLVISHLQSGSEALLYHLSEV
KGMALWKQKFQPLGLDPSDIEDAIVAVGSFTLKASELLQVIDKSMKNFKAFFRWLYVAML
RMSEDHVPPELNKMTQKDLAFVADFLSEHFSANEELFDRKGKYFNVERVGQYLKDEDEDL
VSPPNMDGNQWVTFVKQSTHLKDSPLLFPTYPQKSLHFVKRLMEASIDLCLQKPAAVIGD
SVKQAVCLRLYTVPESSENTPRLFELPSLWNDKKAAMHYVVFCMPEISPSKIYILRRPTD
PNRSVPNGLVALNLNTPLNSSIDDETPAPASVDYSYSCLDARFYDDETLTVVLRRLEDDE
NKMRVLAQLPLNSAMSWDEEFSWDLSLRLEQQTEGIPVQGVAWGNQSREMDNISAQFVAV
NGIRKVACVLSANLRHVRVFEMDAEEEEDEEERADESQEMSSDQDRIEDTKTNESDAVEG
GRVEDAQVSGQGPRDSLDDTAGSDTL
>Ciona_intestinalis_CINT003312_LOC100186302_Apc4
MHVLFFGNWYQPFLCATWGMEFKDNEAAEKLYTLYPTEKLINKELTFEEKSLPVKITDLC
LTPNFKEVIFTISLENKPTSASCIAQVVKIPSKYHDITMWDHAAQTACHLTTTLSYMSNV
LECMNESCDTVIQEMETKLTCYLINKPISGTIGDELLHFLLWGKSSDVIRDFLMKCITEK
GVVKLKKFVESSYTYMLQLLLINFQMAADAIYYHVVEIKGMEKPAVIGGINLFDFNLVQE
ALESAGSFILKARELQHVVERSQKNFLAFFRFLHYSWLKVQDEPVDESSQMSSQELEFVA
DFITDSLIHEHEQLKASGKEKHFNFDKVYQYFQDAPLTSCLETEKNSWHHLVESTSTLSD
NPLIIKQRPNASFRQLFLELRKKLQTLLNFPSLTLNEKNIQQKVEISSCLKPFPQQSCIW
HKQAKTDVSTYILSTLSKPPHQKISFVKINPGRCRQIHLQFSESLPQLAKTDSHYTISDF
AFYDEKFVTFLLATDSRCSILAQISFLDLISEVDERECDPDGGSTASMEYVDVSKYVAHY
STIEGMHAIKVASSGTRKVACLLGSDLRVIRTYEMEPSNDDYPDTDVSMNTG
>Branchiostoma_floridae_BFLO014179_Apc4
MQCSFRQLKEKSLSTEVTQMQWNPKMDLLALANTQGEVWLHRLNWQRVWTLSPPTGTTEG
QGVTGLAWRPDGQVLGVGYQNGQVVLCDVEKAEVLHTSTLSHPVSCMTWQEAEDKHRVTS
APVHVDQSSSPVSSPATPQDTAADFLPRLTPLPKGYSATDKANSEEEIVEDNKRLSSQTR
LNILVVGDEGGRLLSVTLSSDLQCLSAVVQHQASADTSQPEHTICLTTYMENTLRSMSEA
WEDILLEMDNKLAKFAETIDNKDPDWQVSDEFLQLLMWGKASPELQSFLLNTLTEKGLKK
LGLSIDNSYSNIEKLVLNHLQRVIDNSMKNFKAFFRWVYAVMLRLAGEQVPSEVSKMSQK
DLAFVAEFLQENLTQETPSPGRPKRFNLEKVGQYLNKKDEDLPFPQDLSKIPWETFMQSS
TYLKGSELLFPHHQKKSLYQVFNITKTAVDRALEGPAAVIGRSFNCLGSLPLYSMVKRFS
GGEPRHVFTLVIPDQDTLSRILVIRHPTQLHSELLVMEGAWLKVGGQLGEQETKRCSSHK
ILDVSYYDEGTLALLLQEGEGECCPVLALLPLMALDDCGFAVLDVLHTFPLAATVAAIGD
RVGLCMYDVSHQITQYRYLENADPGVMAVGGERKVGAVLYGHQRRLRLFDMNAEEEGDSD
EDISDNDMQDLNETR
>Branchiostoma_floridae_BFLO028459_Apc4
MQCSFRQLKEKSLSTEVTQMQWNPKMDLLALANTQGEVWLHRLNWQRVWTLSPPTGTTEG
QGVTGLAWRPDGQVLGVGYQNGQVVLCDVEKAEVLHTSTLSHPVSCMTWQEAEDKHRVTS
APVHVDQSSSPVSSPATPQDTAADFLPRLTPLPKGYSATDKANSEEEIVEDNKRLSSQTR
LNILVVGDEGGRLLSVTLSSDLQCLSAVVQHQASADTSQPEHTICLTTYMENTLRSMSEA
WEDILLEMDNKLAKFAETIDNKDPDWQVSDEFLQLLMWGKASPELQSFLLNTLTEKGLKK
LGLSIDNSYSNIEKLVLNHLQRVIDNSMKNFKAFFRWVYAVMLRLAGEQVPSEVSKMSQK
DLAFVAEFLQENLTQETPSPGRPKRFNLEKVGQYLNKKDEDLPFPQDLSKIPWETFMQSS
TYLKGSELLFPHHQKKSLYQVFNITKTAVDRALEGPAAVIGRSFNCLGSLPLYSMVKRFS
GGEPRHVFTLVIPDQDTLSRILVIRHPTQLHSELLVMEGAWLKVGGQLGEQETKRCSSHK
ILDVSYYDEGTLALLLQEGEGECCPVLALLPLMALDDCGFAVLDVLHTFPLAATVAAIGD
RVGLCMYDVAHQITQYRYLENADPGVMAVGGERKVGAVLYGHQRRLRLFDMNAEEEGDSD
EDISDNDMQDLNETR
>Saccoglossus_kowalevskii_SKOW039435_Apc4
MQKAFRQLEEKHLSAEVVRMVWSPRMDLIALANVQGEVLLHRLTWQKVWVLPSNEQQVTS
LAWRPDGKVLAVGYENGDVVICDVENAEVLHTNAIEGAISCLNWIEASEKLRCDGVKLDI
DDAVNKYLPRFPAPSKSYSSLSKLFKEESVEDSKKLEGQECLNILIVGTKIGDVHLYAFG
ICPIAVTKLSKETSNQINRVLSAALSTDLKSLHCVFEEESCLFAPNKDEQSQVNYNVNFI
TFDTPLLAARHQEIALFALKYGRIITLVEYLNNTLKTMSEAYEDILVEMESKLSKYAETK
CTPGTVNDDFLQLLMWGKYSPELQAFLLHDLTEKGLKKMGQSGETSYTNIQQLITKHIHS
IGKALFYHLNYLKGMSIWFDKYGVIGLSSSLIESAISAVGSFILKANELLQVIEISLQNF
KAFFRWIYMIILRLSEESIPPEISRMTQKDITFVADFLKENLQKDKNCEDKGSGFNLERV
GQYLKREDLSIPTDVSSNSWQTFVEMCPNLRRSKLLFSVHPNKSLYQLFDVLEDEIKACL
SKTSSTIGESLTREGCVYQLYQAHSVAKEDPFTPCIAQFTLDKPSSVLYTVLTTKKPPSD
KLHIIKKSTTDKSVPSVLEVQFSRLGDVSSDEENEFRCSRHGVLDVGFYDESILSLLLQE
DEANGENFSVLVQLPIGKILESKDREYKSISICQPQVNTSPVLVSHDMAPHVKTYRRLEN
MKASIFAVSGPRRVSCVMFSSHRRVRVFDMDAEDEEGDVDIEDDAETDEVDDKSKEDENN
DSMVL
>Saccoglossus_kowalevskii_SKOW036758_Apc4
SYSSLSKLFKEESVEDSKKLEGQECLNILIVGTKIGDVHLYAFGICPIAVTKLSKETSNQ
INRVLSAALSTDLKSLHCVFEEESCLFAPNNDEQSQVNYNVNFITFDTPLLAARHQEIAL
FALKYGRIITLVEYLNNTLKT
>Drosophila_melanogaster_DMEL025862_APC4-PA_Apc4
MAQTSSMKLLGARNMSCIVERMEWNNKMDLIAYGTEKGEVVIQRLNWQKIVTFPTPGEDV
RVRSLSWQMDETLLAVGYSNGKVALLDAESGTIISGLIYEDDIKKVYFSKAINSQENLGT
YTCNVKDKHRRFLPKLQPMTNIDPCLKTLDQKSFPKGSPCFLVVIMRSGKVHLLLLGALQ
AGSIDLTQHILHPHEFDVYDVRMNGDCNAIYALLRDGQELILLHFQNQVLQDCMAPMLEL
ATHCAHILETKNYINDTQQCLTEAWETVQLEMDNKLTRYANSQPYGVISAHFLELHVFGF
ATFEVEEFLFETLSEKGFKKIANSVDLSLSNLQSLVFKQLNGAAINMFYFLNTIAGFGRM
SHFFESLISPDVANEAMRACGGFVLKVHELQRTIDTLAYDMKLFHAWMIFTILRLSHQEI
PDDLVLTEEENIAMADFICAMEPELDDRSDDEDELDSQSQTPPPARSKFNLERVGQYLDN
AYLTQLYPRDPVQLWEEMVTDNECLSNCKLFVPHDVNLSLVQQRDKMFNAIDAVFHKPTE
SISGSFKVSSTVICNDLPPMEPGEDHRDRDLVTCTYYVNEASRTDMLACTISGQEAMILE
FSRAGDECVRCTRITLEPGLFTTSVSEDFCYLRFVDLQFYNESSLSILAQSINAGPGMRP
HSFFIQFSLTAALNYSTQHRMGPLVKLSEATVSQSIHDIADGAAFKGLDGFSDMLAVSGS
RKVATVLSDRKRKMTIFEMEIEEEEDDTEMSQASFLDISKESVLAGVPDAEKQEA
>Anopheles_gambiae_AGAM001376_Apc4
MANQYGASRNLMKQTCNKNVGSRVDVLKWSQEMDLLAMGTEKGEVLLHRLKWQKVWQLSP
PEDGLKVRGLAWRPCEKFIAIGYSNGTILLVDLETKEEIHSFSVKQDITCLTWTENTDEI
GTDDVSHSSVTSHTKYLPELPVLSSLSSSAKPINPNRSSYCSKHILCILLIGTVTGTVHQ
SALGMLPCGSVDVFDALGLPATATARIRELKMTHDYRQLIVGLQQDDTLQVIVLENGVLH
RYAPAVLNLALKHAQLLGAMAYISETIDCIIEAWETVLLEMDNKLTNYAKDQPDGSISAD
FLELLMFGTASPSLEQFLLRDLTEKGLRKLGYSIELSYVTIQRLVVKPLYTAIHAVFYHL
NVLDGMLRNRFYYGTLMRDTASASESLRSCGALLIKAHELQQTIDASKRDFKIFFRWLYV
VIVRVMDETLQENHPTITQREIHYLAQFLSNFDTVAQSVADQQEEGRGMIESRRKFNLER
VGQYLEDKPLVHPMANDGEENEWKRLLAQNECLRQCGAIFPHHENMSLLQQQKLLKQQIE
QLFGQPEKVVGADYKQKNLLTIHAPAGTDVRAFAFATHQRDSVTLLAIVQSSCSLLLVEC
FNDGGFKTVRLHFEEKPYFDQRFDAIGTLSFHHVDFYDEDTLSLLLRAQAAGEERPVSCY
FLQLNLGAVREFLATVEAREYMQTVTEDAAGCHAINAYTLIDESSLKLLESADGHRIAVS
GKRNVIAVLAESLKNVRVYDMDAQEDEEDLLDTSSQINSSLENSQESVQA
>Caenorhabditis_elegans_CELE017313_emb-30_Apc4
MDFSIVKTQILNNRRTFRTPFKVSSMCFSSQNDLIALGSKTGEILLKRTSWKMIWKTNIN
MIQAVGTECKLDSSVSALHFSPDGRFLAAATSKGIIHLLDVETGKVRFSVKAASEKIAKL
HWNCVREKPFISNLGEFTTRIKNVEAIEGAIELAETTPNISQEEIAFVYQRLDEDGSSFK
HEDAHKESLERTLISTETFRESLQNTILLATDDMDSKIIVLVAGVFPYMEIDISDTLLQY
NQSLLMLYDMHYSSAFGGVSFLATTYGPFLDCKQNELKPPGAEPKKDGQGCHTLLFNVKL
NINSSLWDTALRYIRLLFGFNLYSISLETTKRNWEEQIDNLHSLFDTKTKAVKIGNVLLE
MLLSGSTDAAGEAFLERGLGTDGLDKIELFATKHMPEVCRIARGQLSTSARNLCFQRCEF
STSLSRYAKFIQLKDDDSFLYDEDPPAYLSESNIWLNTLEEKINILDMKTRHLGIQCLTM
MQELGHLVKWISMTKPFAKTMKVNALMKIKRMNIAKILLYIVRNFIPDPEAVKDIENRLF
NLKELVSKQKKKDLEDKFDEVEYLYRLERIAEVERKKLIETFHEKFRFADLDDDDLTPLL
FQELDHPIDIFTDSMMEQNDSSPFLEEDEGEPEQEEQKPDEEPEPEGEPQPACDLDRVGS
FFEKELSQKALEVLPKCDETFDCVLNERGSRMNSIEIQKMGILRVLEDLAATLSSPQKIH
CDKAGNQKKLEVSFIYEITSTPTHQGYQDAKISSVTPSYYKRHPFNQLSGMGRSIQVSVL
QKNEFSSIVIVPTSDVLPEDENEVNDHVEKLKRCYEFEKIDVTVDKSSAENRPPGETDAM
EVDSNELRIDVDLGPVVPEYDTLIELSQVHPLHHGELVLLGKFTSAQEGTGVMSQMMRSI
SSYPHEIPEDKDVFAKNSSEDGSSEIPIETLIIHPTIQLAAYLHDDGSKITIGDMKPEVP
PIADYEEKTVRKTFRDYQRRRERYREDMGVMNMNDVQYDVLVQEAMDSGRDLTDNGESDE
DEEDDDI
>Brugia_malayi_BMAL010448_Apc4
MDSVLSHCIPSDLMGKTVLSRRSPFKVHQALWNPDIDLLTLASQKGEVCVRRLHWRHGWK
RDIYDVRPLLLDRVKSEGEIRLETMCWSPDGKVLATAFSDGCIHLLDAEKGIVRFTVRMK
ARVTLMRWQRFSQELNINLISEDALSGALGDLSESESLNDKPEELNQLRAMKAFCDSSNL
SVLGTLLFALNKDNTVIVLAAGVLPIASIEPSLHFFGNCDPYSITVGDMFYSSKRGQLMV
VYSSMGQLNSENNPGMNTQVIGFDIDSLGYLKNGLIWTIARRWLKLVFYVCFVSETFARA
IVDWEDQSKEFNEKFNLFGEESVSNCNLGECFINMILTGQASPELVNFYRNVLKPADWKK
MTDWAHKGFGDIIESVGRELLPGAEALQHNMKQLFIEMRCALRSSRTEKLLPERLFDVDV
YPYGKYAEKSDEESSLKELKSFQNLAEDIINKINEMHLVATRNRKDLVSFTNWLSQTPPF
TAKNKRSAAELKFDLQLIIEYIRQATISRNGIATERFEMTDTFQNYSFDKVLQYFGCHKS
LKYRLDLRSNAWNMLCEQQSSRTLADSITCCFDVLQTIQDIFLKNFTAAVVAQTNSILEQ
NHAEGFEKFAIFLPHETASECYTYDEQKWLLTIADEPFAVSCIGVNGSRHVIYGASSKML
YKMCYSKQCSKNVAGFSGDIKHIVTKNSDSDSFQEQADKVKLSSDEQQSHNSGKSTRGID
NVMPKSPTSAKLLRIENPFNSLKNHHCSEKYRNVSSVSRRLVHFEWYGNGSFYGLLKICK
ANKEQTVLFRSCLFDNTNYLHEDISGCTESYVSFTLSFHRKSGVIFTENGFRAKWFEIKI
PIQRISVLNRQQSKYGTYQNSQTKSIFTEAMDVTEQLHIEEGLIAGDLVEYRIGRMSEDS
TSINDVRHLVQQETRKGDVISPHRAIMTLSKSMFNAGCFSLPYAWKLGGLWMSLVLNFII
AGFNWYGNHILVRSSQHLAKKSERISLDYGHFAKKVCDFSDIRVLRNNSKIIMYIVNITI
LFYQLGMCSVAILFIADNMNHLLGDCIVGGAKVMALISFVPILALNMFTEMRLLSVFAMV
SSVFFLLGAFVIMQFTLRQPNHWEELPAATDFTGVIMFVGMAMYAFEGQTMILPVENKLE
TPEDFLNNFGVLPTTMCFCTLFMIAIGFYGYTAFGPNTQPTITMNVPKEGLYSIINVFLM
LQSMLGHSIAMYVILDMFFNGFHRKFTNRFPNVSKVIVDKGFRIFWVSITMLMSISIPHL
EIMIPLVGVTSGTLCALIYPPIFEMITFWNDWKVSLNAHQRCLKISWNIFVIITGVFAIT
TGVYANFLTIFEKLQTTKQNVFDF
>Schistosoma_mansoni_SMAN000209_Apc4
MVVDFTYSLVETRQLVKTKIVACLWSPKTDLIALGSDSGCVSVHRYKMTCIWECDKSDLG
SVSNLTWRPDGKILTASFSSGKVCFFVVGDGFVFHELQFPSTIDYLLWTNYQSSATNINN
SDSDINYLRNNVATYFPDVKHLSTFKSDVNFSSSDVCKYAQLLRDIDGNNFPILTVYSKN
TVYFYGFGVFEIAAYNLHSATLNTLNHTGTSKLVSCHLSAEQNILLITESFLNVEGQFYV
VCHKIPCDGFQFGYQLMRLSSQAYSIKITKSLLDWSFNQVCICWEDMILEMDAKFTKYAR
ERLKHNKDWSLCVELLQFILFGHCCPELRKFLVEDWTAASLKRTGTATLKAYESIKTICF
QQIQFFLQRLLFHVSEVLGSLRDTELYHELQIPPSTALNLLRTIGMTLQKTQELQLVIEK
SLTQLRAFFKWLYGAILEQSGRVLPNDFPRVNLAERELVINFITDSLQPVFVQGELQNYQ
VDLVEQYIRSGEVYKPLEVVAQSSLKNDKERASLRKALEEIIDQSDETLLPDGLYHYCSR
TTLADLIQKKMNCETKNLIKLPLDKSTIRGCLDISCQTRQILLTGESPNLLNSGVHLTTI
NCFEESAEMKSSQIILKNNNNNKPKTILMAYTMGDEKSGFNSLLTIELNSNSDKSEFKIM
NGVELFLDAIPGDTNPANLPYELQDMQFYSSQVLLLIVSRRSKHSKVSSIRSSPKINVSS
MKIDESLLNRELSSLTPTNNDLMHSWLVMVPIRDILNGVENFSGELLKQTNTTASIVNES
IRTNLPRRNLSEFITRGNIEALPWHAIKLTTNGDRSIVFVLFENHSTCRVYLMERPEPDE
TMVVDDSANESHLQATNNGNNVGVGDTGVVAETSRVIGKV
>Nematostella_vectensis_NVEC011321_Apc4
MAGSSGSFRELEDKPSSAIIQHMKWSPKMDLLAVITAEGDVWLNRLSWQQVWAVSAGNEK
AVCLAWRPDGNLLCVGYESGEIKSFDIENAECVHKCSIGNTPTCMEWTEEVKSSAPRKPS
FYIEQSQLYLPSLPFLPKSGGAVFSKESHDEGNKDRKKLSSLPDKLSILTVGDVSGHVHI
MLYGMFLAGVLPIENDIESTHGVEIVNAAFSADLELLNVIVKAKQITGATYSLLAYTTTL
LSSHRHELSLIAKKSGIVTSLLEYFNETIRSMSEAWEDILLEMETKLTAYMNEQKMPKFS
ITNEFLTLLTKGILSPELQNFLLHDLTEKGLKKLGVNIDNSYTSIQSLALKHLQCVTEAL
LYHMTDIRGMARWYNLFGVLGLSEKSTDVAIKSLGAVMLKNTELVEVIETSLKSFKAFFQ
WLYSIILRLSDEPVPSYVKKFSQQDILLLANFLKTQLNTDEHGKFRIERVGQYFEDKPLT
VLSSFGDNAFAKFVEGSTVLKDSPYMVSHSMEHSLLSLAKALVGNVNHTFKHVSEVIGES
FTCKGLVTL
>Trichoplax_adhaerens_TADH007216_TRIADDRAFT_55371_Apc4
MSDSVCFKQLQDKSLPSHVSYVRWSPKMDLIAMATEEGEIWLYRLSWQKVWTIAAEGNQC
KINCFAWQPDGRVLAVGRSDGHVRFYDVEKGNILINWSQWKGLAPVILMDWIDVLYQETP
ASSQFLIDPISTYAPELPLLLESGSASIFNDSTNQVILDKWLNTSSATLLIVGYQDGKIH
ILQYGLYLIFAIDICRCHDAFTNVKLFNIISCCYSNATSTFSIIFGVAPNNAGSLENHEV
IVNAVYDVTMLTKHKRQLTQVARRCVSILSLLENYRKLKQSIENSHTKIYDLAVKLVLNV
WPTLLLHLLELKGIFNQPQFPNAVVNFVNGCVCNVGSLILKGQELIEVINNSSRRYNAFF
KWLTIEFNHHIYAFKVLARYNEDLEVIDNQLNKEERTSLMEFLQELLPENESYVQQHFVK
ERIGQYFLERDLEIVQLQDVAISIKPAFLFPVTSKYILVIYHLTLPIASCCVLKRSLFVL
YPHSISREDRCLNASQSIVEINGEDYIYGIYQIPERATSLLVIRQKDVARDEEIDDDICW
NSVEAALINLKNFGNSVLSEDARILDFATYREDQITTLLFSNDHQNSLIGQLSLTEVGLS
DSHQFTTFNVEMLNSFFGEHFIDNTKTLLDKSLKCYEANLTYHYKLIKFSGGLLDVSGSR
RVGCILSKSKRRICFLDMEAEDEEAYSSENVSMEDLQND
>Mnemiopsis_leidyi_MLEI015206_Apc4
MVIMYRFLSSILYNVLMIIKISENMLYQITKLYPDQVMTFQVDRTSANPIEHAAWSPTMD
LLALSYHSGEFSVVRTCMSWQAVWTVKEEGEGDIQGLVWRSDGKVLAVNFKEVVNLYSVE
GGTLLHSSSTQDSVVSWCSLGVTSRLPVITPVEPHLPQIEDVKTDIMSIRDLLESKTDLN
VMLLCDKDRSCLRLAAQGMLHIGSVPASGIASVGVTPDGKNLCVVTKQTSATRCTVYNTE
SLAEHTNNINDVTMIYSKVLTLSEYLLSTFKAMTDSWDDVLSEFNKKLFAFHMSLHPSNL
SEQFLHLLVTGTASMDLENFLVHTLKEKEISKLLQSTMQSYKGIEKLITQNFMCCCYALA
THLQFLLGMSRWYDKYGELGLKEASVQDSINKLAGLMIKAQEMLQCITHSKAKLSSFLKW
LLKATISLSDGNSSTVKLSEDELNLVVKFLKTGNLFSTRADTSHFNIDTVWQYFSEENIL
VPPEYYNNKILDTVLTLLKDKKPYLTVQPNLSLVQSHKLLTESLLKCFELNLRDLDIPSQ
SIDITSLYTLSSDAKLLRYVNDTNIINMISISEENMQLSNQNRHTITDKIISIFGYDRDF
ILVTKATNNALTICICFEDDIVKTELPQDTQKIFISENRRLGAIISSQGRRIQILDLEED
NGEE
>Monosiga_brevicollis_MBRE006981_MONBRDRAFT_24074_Apc4
MGEAAETGAFQLLERHGVGETVQCQSWCPTMDILVLAFEDGSIEARRLSWQLAWQVSPPA
LDAAVTHLAWSPSGKRLLVLHADGHCRIFNAENGQPLSHFDAGAPPSAVFWASTSAVHAH
TCPADAFPDIDDSHLPEGLPEKPVFHQAEDFDVLYLALRDNTIVAYGLGLIVLARWRIPT
EYGAILDLLVPSKHNVLFCATANAIVALSLASFNTALPSLVERLRVVQYAQHLARVRGVP
PLLLWMTLLPPSARLWLIASITPFAAACWREAQGSMGTAPIGLEKHLTQLVKQCGGDFAT
VQRAFLFLLGAHTSRSLEVDAWVATSMGSRAVQTMASHVNATVEQLREVFPTWFPRLPHL
LTLIGGHVVSAAAMPSQSHDLITLAHPTHPRQDQRDQLRTPLVVVEAHANQVQEVLRCSA
QLQENHNQLLSFFNARNREGRSEPPAGLQQSLPVYREDAVLRALQDLCFEQGQIHLSQLG
HAVSTVVGGPSWKDVPGFGDEPAVTMAQDVATSGATTPAGRLARIRARELTASGCGGGHV
THDTATTAVDQGLEPIAAVLAASLEQQFAVSVDSARLPEYDGVALAVSTAAANTSGLIIA
LRCGGRLVMIAAAHEPATGLQLSMPDANDEIEGVQRMVAYKDGFVVLQTHAGMDQLWYAA
VEWAEVTEAASDISVTKGVALESATSLVSVSRRHLASVVLAGGRSVQLVDLDPVLDDDDD
DDDDDDDDEDEDEDDNDEAGGMEHSTALDRGPPRFISPSYEPNAAPLMKPRAHRRASYEH
PDNRLTFALLHT
>Salpingoeca_rosetta_SROS001833_Apc4
MTRVDAAWVEADEDGLPRSETFSVSERRLGPNGTAVMSWCPRMDLLAIGTAAGRVCLYRH
IWQRVWTVPPVEDGVAVTHLHWREDGKVLLVAYGNQTARLYDVEKPTLLHTLSLDGNVTC
CDWRTHQINVRDENGSRNSSGRTQQDEPPLRMLKPDRAPLTLRRFAPKFEVPSTVEGEEF
VDDTDPAAATDSTFNLLAVGTDAGVVLLFGCGFVLLGHFNCSETDRGNIRGLSLSFESAS
LAITHDGADNNIVTQQVSLEGVCSNVEEMLSFCVVQRSCSATIKYLECTLECMKATWHSF
LLDLDDRFSAFLRDTAPGVKLHDELLVLLVTGTTQSLELQAFLTRELGRRSLQNMVTELR
DSFISLEEGCTEEALWQVVKGTVETPAPSKFDVAAALMLLEDEGAVVCDEGTGMYKLNCP
AGDANLKEVERVVGTLGRHVLEQSLVDCLPPLQTGLQDVLTEKQTQVNAHLQTLSSHPLG
SSTEVHRVLLLSATQHDVVVLEQSGSDDLRAARLQFGDDIAVLAAQLYDDDQVAAVIQLR
QQDLVFCLFEYAEHLEAITADDLQGLDSLDIASLDDVSFRRLTTLPSPSVSLAVGAGRQL
GAVCSSREHFVVLDLGADDEDDDDDEEEDEEGDESESDE
>Capsaspora_owczarzaki_COWC005175_Apc4
MIRDEQSADGDVINDDDDNIVNEADQTLLQEEVEEVEPGAQTLQSKSDFRHRGGADSALP
ARARLAAWCPTMDLIAIVTVENAVCLYRLNWQLLWTIEAVQDPAVNDADAGAGDAAAAAD
QEQVNPPGETPDIQPVSARRPPPAPSSSSSSSSSPSSEPALPGRSPVCAAARRHADADPS
SVVPLYAVDESTRITAIAWRPDGRVIALGRADGHIMLVDTEGGRCCYASQFSEFPRRVSS
TEQLVRMEAVTCLEWTLADSDSHSANVSATVAATLRLTGSSSTGCGSFENSSSKLLPPPM
PLIDKVEAGFLGANPSALERLLLPLPPVPAPLPQQQHSTPRAPFPILVVGRAGGFVELTA
YGVCRIGSIPTPDASPPARASLSKSLFALSMVSVSKIDSNDAADNGDAAPDNAQPPTTYP
PPSANLAVFDTSFLATRTVELQAMAHRYTQSVIMEGYILEALQTIRDLLSDGIVTAATRF
HEAIIQSYSSASEVSLLTASHAFQRDLLDHLWHGAEPPGFRAFLNGISAQTIRKYSLAVK
QACEQVSTLLTGTLQPALQLALAQYSDLGGLARWHDRFGVLGLAPERVQDCVAWTQALML
KVDEMVCAVNRFDQQMEQLLSWLHTVAANSAVATDKPLVEVSASISAQIGLKVAEYLAQS
DDATILPAFARDDLSAFVSFNSLPSTARSAGDKSLNGWTTVVRQSASGVLSSSQHDTVEL
SRLDVRQPEASLSQLVRALATERVNLADWVELQLSGRIVPLVSPVQLFRFVDHPPSSTPG
LQVLETIAHCIVVRGQEYEVAESETAAGLRPAFAPRYRQPQRVRSTLPYQCVVFHPAYLS
LTQNSDELWVLQYPVAQLSSGTNALVAPTKESLGISVAAFGCNIDTAEEHQILGVQDYSD
ATLAVLLTRRLGNVPERHLVLADVLQDPASLPSCPALLLSEKCPPGGEYPLMGLSGALFP
TLLMSGMLSVVQGARGLDRMAATFMAVSGSRRVASIFSRARRARVFELDANEDDDEEAEE
EGEREFAEQEQEDGAEAS
>Saccharomyces_cerevisiae_SCER001006_APC4_Apc4
MSSPINDYFIDYNPLFPIFATRIAKGLAIYRVSDHARLAVIPIRNINLVANYDWDTTTGK
FLSIFFKDGTIRIHDIFKDGRLVSFLRIPSTKISKGIWDRIPLRYEPNNRDFACNIIDDL
PKLIRFVKDSKRINIVPYTQPNSLWRGPDEDDLDSNEKLDVHVVFNEGNDKITVFFNGDY
AVFLSVDNIENENSLKSIIKVQDGFYQCFYEDGTVQTLNLGPLLQSKSSVNLLNYIMVIK
ELIGYMLTHLEFINRELATPYLDFVKRLCDEAYGYGKLKSELEALFLLGEISCDLEDWLC
NSVGEKNFKRWKYLGCEAYQKTVQILTLIFVPACERIIIYVEKLRAILQAFSIQNKLSYT
SDLTAVEVLLKSSQKLLTMTLNSIIGLGRDETLFEKFFIWFNDRLHEALDEDYKLKFQFE
DDLYFGYDLLSYFDRILSKKGTEPSSIIDVKLYRDLINSMSDMEKDIAQSNVNSHIQQHI
LVDLKTDVFAQKYPSSQINLLDAIKLPKHNYIVYLIQVTKHNSAQEPFSEENKKKLYIGT
LKDENLGIISKESSVKIPALFKSYRLSSTRFVPNRVHSLLRDIGLSDSNYHSSHVTDYRG
ENYENEEDDGTIAIPAYIRENRENDDFIACTAKVSVDGRSASLVFPKEKQNV
>Candida_glabrata_CGLA002017_CAGL0B01859g_Apc4
MGEDIVLDRFLKYNPKYGLFGMNEDNHSLVIRRTSDNVGIVKINVRNIVLLLDYFWDPID
GKYLALFLKDGSVRIYDIFNGGKLISFLRVLPVVLGSNKPSLDCCLWDRIIIPKSGSSEL
RIPNNDLTESMPTLVKFVQDAKQIDIIPNRSITKLWRSIGNNEKKVVDVHLGYSCSSAQV
TILINGEYLIEKSVSDINQIQKKIPISLNKKEFCEAIYEIHFDDYSRLQIDLTGILLNDD
KLDLIETQIKMTNHFDLIKDHFNLIEKSVLAPYYEFLESIGGINDLDVLERLFLIGELDT
KLGNWFKETINEKNLKKWSRLGNEFYSNFKQVLIIVFVPICERLMVLTNRINGMIKGIDL
QESQETSLLDISELQSFLNLVLKLLAELNEDETYFKQDFLPWLTDKVYESINNEYKSVFF
KAEYGNNKRILNIIKYFEATVIEIDYSLRTHLNKLKDENEKIINLFQKFSKSSLKTCLSE
FETKLFEPKKAVKLLACEKICNDVCNYVQVLMSKDYILEILLVDAVTGTVLLSEKYNSIQ
NPFGYEITLDNIISCTLVGTEKVNKDDTYMQDILAGGNSLVQENDNKIEIYAVFGTALDV
DIENIIQVKLHPPKISLKLRTA
>Debaryomyces_hansenii_DHAN000989_Apc4
MKSQPFPVIAYNKFIGFADGNILSWCPTMDLLAISMNRMSIWVFRINGERIYSINNKSLI
LDISWNPNGKFFCVSGIDGYCKIYDSNSGKLINTIDSKQKSINLINWCYHKSVEEPGRFD
NLFKVDVLANLPKLSLDNEIFTNNNASNVSNHNNNYQLDEINDTEGLLNFMITIRSHTEL
SITFNGLFTVDCIKSPEHLKFMCHANNSDLLAQYFLVTNKSDDSSCLLKMSLDIPDSNYL
RNYLMEIILQSCKVKSIMNYINEQLVFLNEEVKPLIQLFDRHLSNFKDTLYSNVDLTTNF
PTGQESKCKVVNSLFDLLLTGLIPANLKDFWLNQLGERGLKKLSKVCNSIYDLIRKVCFN
QLVSSLERLLIILNTLQGLNKWLESMEIGNNGSNGYLGLDLESINSIVALTKNLLKYFYQ
LIWDINEEQKLFNDFINWVKIGVIDKLAKEDDIDSYYKTLHVNYKTSNLIKYFNEYLFKS
KLFNYFEINLPMNEILLQEVVETNLMDKYIELNRFVESNLLCNITDYIKSIVKFDDLVPL
NISSTHMEKMKIFNGSDFGIISCINHEESTLSLIKFSLSSSDLQTKIIKLKDPIITYEII
NELKILLLIDSSPKYYLESFNFDDVILQDSCPISYASISPINQNVFHSDAINRVSEPKYL
AINSDKSRSVGCLLDANKQNYLVFELK
>Yarrowia_lipolytica_YLIP004516_YALI0_D12705g_Apc4
MTQGKAFEPLHNGVLPAKTNPDLTSWCPTMDLVAFADSSGAMLFVYRMNAQLIWKHKQPL
ASANISNLSWSKDGRLLAIGYSDGTCNVHDSNTGKLIHHVIIPAGSETTQPSDLSCVKWI
NQSLKVQQQPTAVPEAQRLFDKFLDLDAFYQFPKLSSLASSKASVFSSRFAIEQMIQVAR
KLDGDIITEGSVNPEKNTLQKGGPVTQDMDILCSVTKQGFLRFDLFGLFTVDNIELGVAH
DTLRIGHRATSPTYHIIMQKGDQLTYLPIELKFLQKFGTYLVDVALTSSRILALLGYMRE
SFELLQTEMAASQKLAAANFAKLFSVYEPTGWDQKRICSEIFDILLTGAPDQYFQNWLCN
LLGDKALKKWRKQASVCYDACFKLIVTNMIPVCERIVVLLSSLKGLGEWTERGLVLGLDP
EPYKRAIFQTIDLMKTLRQLLREFSCRSKYFLAFLVWLQQFCEQLNEVEPNQGDETLVPI
KTEDVANYLCNHFYEEGSSQPLVHNIDSRLEELWGSCDVASKRACGAIHSLVDVGQSQPM
TSGKLWDVFSSETATYVATTDVSGTTLNLFRLCDGKSSVYRMTLKAPPKQLQLVDAESLM
VLNGDALERLEFTDDDFEGLAGGLDEVSVVSIQPVQKREAQLATFSINGARSIGCMVAPD
LQRFQVFDLIDEDDDDEPEAKEKKEKEKEEE
>Neurospora_crassa_NCRA000518_Apc4
MSPNGQLQLFSSSALSVPVSGKQIVCNPVIDLTATVGDGNTIYVWRGSNQLVSKHTERNQ
KVDAIKWKEDGQFLAAGWSDGVVRLIGLESNKAVHHIRVAGHGGKPSKIEFIAWAKNETG
RKSRARKHNDLPDLPWRDLMLDEKKHVLDLPHELTFLEIETALPKISPLPLSGGIGDDMF
VFSTAASLEFVFRPYQPEDSDNVHVMITGTADGGIHLSIYDSFVIGTFQHVPHTARGPAS
NEGPFQLCGHSSHHKVPTHALLLRPKEGSPTSLFLVPMDLTFVHKSPINLSLLASNTTTL
QNLLRYLKQAQSHMVSEWKSTRELPGRFLRGVQEDLERSPKGPVTIVQALYHTVATGHVF
PLVKEWLVDSLAERGHKRWDKAVVSGLQNLRSLVHENFLPALERCGIVLSRLLGLARFHG
SRENIGFNAAQIEKLLDMVAALTLVSYKILLAVMDELDHFTCFSSWLRMEIDKLASSLAA
AEELTEKEATMDNVKVLTYIQRYLMGSPLAVYLGDVTAEEREKDWRVVDKSDGTSLLELV
DQQLKYQERGEPYYKALPQVDQLVDHLTSKSAIVFKEIAEAEKRSVRFNEAVEISTGERI
WRHDIHLCSRSSAAESGVLIFVATVPESDKNKIFIVRTAIPVANGVSGTASSSACSLVLP
NGASVVDIKFWDDESLLVLSQLKDEQSPALVRIGYQSPNLTYSAYEVGERPQAIDIGGPE
VPYVPLFFDAVGFMPIQMEVQQASKTRGELPARVCLLGRDRTAYKTYALPDQFEADSGTQ
VSPMARKSWQQQGEEEDVVMENSQ
>Schizosaccharomyces_pombe_SPOM000671_cut20_Apc4
MVSKSFKYPKKHKFEWINETNRVERVGSGLKRVILCPSMELIAILTCSNHLICCRSNSQR
IWDVDFHDLEATELCWNHDGNLIVVGFKNGELKIIDSSTGHLVEQRPASRDLAVLMITWA
MQETIVNEKRNDFLFDATAYMPLLGTLPSSAKEERIFSSKAIAQFFEPRKREGENNKKVE
LLSILDERGIRYINMFSSYKIGESDSLKSALNLGVPISHSITNDLAYHVLICKGGTNISL
KTLYMPLLKNDLGSIVDIATMSTRMQHLVRYLEEVLNAMYEEFDNVFKSEASFIKTFDAL
VSKYSDTTFFSLQLELYQFIMNGIPSDLLKEWINERVGDRVLKNWERAMVNSYTSLIIFC
QEFVIPACERLTVLLSSARGKSIWGHMKGNTLLDAKLVEDCLATLGYLQNNVFSFLNCLF
EEKKYMKHFISWLNYAIVEFNTSEPSSIPPQEIIEHINETVIYIRHSLFRSKLTSYFMGT
KPLQLRDPDYYSLKDFANQDDSNSVDDFVSFKTLKESLRDSFNVIFSYPSLTCQKQWLKT
GDLVLFEGTDWNVSSLIPKSCNEKNQLFSLFFRKDTPNIFLIISQLMENTMLPVSGCHFG
LDYAELLGSSLLDFQPATVLDMKLLNGSSILILGKLKEKCFLCEICLADVPLTFFEHQQK
NSYLDAISHLPFIPLNSCLWLHEFEKDFLPSTLEYALSENSDYGVLISRESSRYRLFSF
>Cryptococcus_neoformans_CNEO003812_Apc4
MIFPQSQSFTHLSTFPLPSQHYLHPKACNPAMDLIVLLSPYPAPTAAPAPTPMQLHMMRM
RGLGGNLKDEGKTKVSLWRTGGDKVWEVDVGGRVGGMAWMEDGLHLSGEVARSVPLELDV
PDLQDGQWLDMEYRDSGLRWEKPMNGSAPMIIDSLPRVTPVEPPKPINVLPFMRPKEQVS
PKPTLHPRLISFPALLPANPPTPPTVLHIQARDASSISLLTGTFQLPSMPSVELLSLAQV
SDRITWLLDIVLRGLESAEAAFREGDKQTMIHREDLETCAKQQGTSIPDVYADLFRFLMT
GRTGIAVNEWLGSRMTPRTIAKWDSTMDSSYRTIQKLISESITPALERILLLLEEIKGWS
LTRRYIENLNLGSLSAIQRCMDLVSGLGKLVEGMRVHAKHELMAASEFIKWLKYVHDLKY
VWAFMENGFVKPRFRRHFPDLLERERPPQDLLPEEFISRLGVKPEKRLLSEVLQETLTCL
KKPPGSGSGYGSEAMPSQADQQSASQSMSMSLTAAEDDSLFRDGFGVADLSLSSSADTVA
VPKDDLAHQQEADGEEGEKTVARVLEEEPWVWANTVVEKCEELVKNAAGKEGRDAGRPDR
GVKEWAGMKDVRVVGDGGTWMALLWANSNGNEQMWLIYDHPEEPARITAFQLHSDEESAI
CLATQFFDDEELVLLLEETKSGQRYLVTVRYADLLEDMSVVPEDIGMWDVSMLVEMGQRE
VTELPAIPISRCRPLATPHPQAVSIALNGRKGRRLGCILVESEDDREVEVLDLDADEDEE
EEGEEPEEEDGIEYGGQHWDGDVI
>Ustilago_maydis_UMAY000796_UM05753.1_Apc4
MPVFLADGSVVGDGSQIGMFPVLADERLDKPATLLRTSANPRMDLVLLIVRDAAAQAVPA
ATAPPGMSAAQFALVQRMLAARQRGAQASSAQGVPEPKRGPQVHLVLWRMGDDSSIVWSV
ALSFDKAMDFAPTAAGASQQEHEDLHLHDVVWSPKGDRLAVLVSMKRSPVSSPSTESSRT
TTFLRTYSVQDGRLLSSIPVRFSPENKSDSNHDHFADPMALSWLDVDLGLPNDAIDGSSE
SLLTKFSPLPVLPAEDSFAATGGASNLMPHQLRMMQMSGQKPPPGFQYPSNLALQGRGPL
ASIPRLAKADADLRLLEGGAASLALDADRALPLSPESVVLVSHPQNAWVELVLDGQAEIG
TVRLPKVAQDMQQHARCMCLSSVLSLSHDMAQVVSISTSADFTLSDLKLRMPLPVSTRYG
PSSTRRRIAAVSRAGHLLHFYLGYALDTASAMQQVYQKEFVHKVTNEWSKNIEDLSIRFG
GDMKYELVNVLLTGRAGPAAEQFLLGNLTEGVLSRLEQQAMAATYTLKKLISENLKPALE
RCIICLAGLVGQTQFYGQNDEALQQALKILQSSLDSTLSLAQEVDLEALISQEFYRWCRT
ERERQERIKQDQDEPRLPVTYDVHCVAAYIDRGFENEEMHARLGNDLSSQALEETSTEAR
KEPTLKEALEGAKVFLASPSAKSIEAKPPHELSERERIATLAIVPALTKAVEILGGQLTQ
LLRADLDQSVVEETSSCLVASNSWSLAREPAPALSLSSLTDVQERTSRICTASFVGGEIL
FSAYILHSTSKKTPSRDSVLVVRRDTVSDRDALTSAHFSISGADDLSILDLGLYGDAELL
VLATLPSTSVAILLAFDLADIPLTHHRDIANEAVATVTPTRATEFEKDFKPAKLAVNVNK
QTVAVIGEDAQRIMYLDISAVELGDVAMQEDA
>Mucor_circinelloides_MCIR001660_Apc4
MTNEQEEAASFSFSQEKLLVDDAKLVSWCPTTDLVLLVSPTNTLTLYRSGITITRVWSVQ
HQVESNVNVVTWKPNGKEFVLGCENGVVYKVDITYHTPVITPCWTPANTDNAAILSLVWN
NYEYKKKQMNIDGFDINAFDLEAALPTLSEEPPEEPLSRMAIARPKKIQLPVKPLKQSEM
QSLLFAGDGKGQIQIILNGIYPIGSVALLDPSPKIQLEALEISTAQHVTSLQIITKPKSN
SFEFVSYTLDTQILEDRKEEIHSISEVQTQLNYLLQYTKATLDVVKRHHDAYSGFTKAIA
RQAANYITNHNEDTSAMPEVEFFATLATGNVTESLQEFFSEYLTSQRIKQWESNAKHGYH
NSLVIICEHILPACERIQLQLCKLLGYSLWTQRYGDFLKSEAVEDCIDKTRKLVSVAFEY
SKALGSLTKSFEAFSKWITIVSQKIFDPDSVEFEHQSILCEDPELVADFLEKNFVQDALD
IYFSQEAKNLPLLLADLSDTCTEMLKRPSEIVSTKIQVVSTSKVRLNGVSIQAQPRNKLI
SFTAMENGHQAIYYAALQTKPEAQLIILKRNFDDSLLKYVAYSLDGEITDFEFFDGKEIG
VLAQMDEQTTVLQAISLTEADFQTIVNSKLSSSELTHVRTQQLDRMIQVKLGCNGAPRRR
VLSVVASNGLLKVYFMDKSEEEDDSSEEEEEGM
>Mortierella_verticillata_MVER004548_Apc4
MDPIATQPPLHSSMHNAHTSFGIYTENQFPHPHKLQAWCPTADLLALVSLENDLEMYRLS
WEKHWSIRVKEPPKKTGGVSRISSGSEADVVSLAWRPDGKMIAVGLDSGHINIYDYMDGS
LAHTIASVALENSPLASIQCLKWTEVYLGPSSAPAFFGIRQSPNTLLDAMPLLSPIPESS
TAQEMSARMMFARHRRGAARGGFGGMASRTVAGSALGLSKAEDVTVLDEESSPIMNALFS
SDSHGRFRLRLFGGFDMESISLSEMLQMFAPHQFQTVDIIAADIQADLSELAIIALGTTS
DAKSTGGQLLQITVGSELLRRHAREIRAIGVRTRPIQHLLAYMDECLEVMKKDYGKLCQL
SEHCMESVQECLKNNGDSNDPTAEFSHLLLTGRPSVSMDQYLQQELGHHGVKRWDKSGKA
AYENLRKVAFECLLPACERLVVHMTDILAYSRWRERYGTLDLDERKVYSCIRLAGEFIGM
IERLFQALKFEIKQFNEFENWIEQVVERLQPTTRGVDEQADEGPKKFPPVDTVSVAGYLR
SGMGKGLATFFKESEATVIGDSRRAPPASGDAVPSYPIVYPFAQDLRDLTVPERELSRAT
YGLGLVGASDPTMAKNQDQDSTMTVEGHLMQLTHQCHLIFEGPSLAVARSFKVLHSLDLA
SLDSAPSTSNILAQDAIKIALRYCYQAVEPWLYVAFYLPSSRATKEPYLCVLRSRKSEQL
SPEAPQLSEHDTSLSTPHETSGSGRKRKSSDDSIDSRKEPRTGAPLFSPGPVSKKLSALS
LVSSPRIGSNTMDGTARDEMAIAPHTEAILFSLRVDGLPSSLASGVEVSQEPDSKWVDIR
DIVFRDHNNLALLLSSKDTDPEHRLMVQQYLALMPLEPHKYIPDVAPLNRTTSASLLDRL
TSVILPDRLTSTARDPSSKIPAHLPINMSRNVTHSSMMDTSPFSAPSSMHGVPDDSSDKT
TNTLVGPCRIACNERGKSRVLSIHGASQRVQGAGRITIFDL
>Mortierella_elongata_MELO004060_Apc4
MTSPSPTPMQHHTSAQQEATQNTFYPYSESQVPISHKLEAWCPSADLIALVNNDNKLELY
RLSWRIHWSVTVKAPAPSNSSRPGTHTAWNRIGGALQHPRMGTAPAKVLSLTWRPDGKAI
AVGLVEGGVNIYDYRDGSLISCIQPANSGSVHCLKWTDIYLGRPNHSSIFGTNNTQKSTF
KALPMLSPIPPTSAQQQMMERTMFNKKFLGGAGAGGSKSGPGPEEGCSVLDEETSPIMNA
LLSGDDRGRFMLRLFEGFDMDAVSLLDLLRIHGTKDHLGGLDILKADVQLDLSEINIIAR
GIHVRDESGLEPSQQLLQVTLNSGLLDNHSHEIRMLGLHKRPMKNLLQYLNDGLQVMKTD
YKKISIMAEDCVESLQKSLTSNDVTTTPTYEFIQMLLTGRPSESMEQYLQQELNTHDLKR
WDKSVKAAYKNLQRVAFESLLPACERLMVILSDLLGFSRWTEQYGPLRLDEVLVYNCIII
VGDFMGVIEELFQAIKVEMKQFSEFENWLEQVLEKLHPPARGPDDPADEGQKDFPPVDVK
GVSQYLKAGLTNNGLERFFQEADEPSASNGDQEAGAYNATPMYPIVYSFSDELRAASALK
NINLDIQPPPLKKTTNPFAGAAIAAAMAGRGFGSLPPKKSPSVTLFTKSSASTVQPSKSQ
PDEVPVSPTQKPSTPLTLERHLGLMTTQCYAIFDGPQTALGESMKVTHVVDVLRYGPTGS
GDIIMQNADSTDGTDTLVPKFATRYCYNPIKFSSTKPKTEQPTAETSTGHEKQTPLAGYH
KPLREQDLEIAVFSLQEHDSARSPSAMPTDGSYDRSKSVMSEEMSEADIPESVLALAKMQ
SPPASSDSQPSFEVRDLTFLDDNSLCILLNSSKPAVAVDNASRASSAQDDQFVVSVPLLT
PNRPYQPVSAFLMSLEPADTSYNCVIDRLVHALDRVRLQDTHAATSSVPSASGAINVYTL
PIDRSRCVTPLDGQTLMDVDSASRPFSFLKPTLEGSSLGAQHQHQQQQDRHKSGPTRIAC
NDRDKGQVISVHSHNKISVLDV
>Coemansia_reversa_CREV004721_Apc4
MPISDHKKQDMAICAVDTSIFSSTMPLLRMVVPLSARLSGLCLYLENTLDMLVKEADARD
ESASRSLLLSTFEGVLRDHGVDEVTSPEAELSRLAVTGCASESTSQFLLAKLNPGNLNSW
ESAGRLGAVALTRLIYQNALPAVERTVLAATRLLDIARDSRTRFSYTDNDSNGSDRHSAD
KACNAILRVIVILGWLYMRFNKYMLALRDEQRENQEFVDWALCAIDDLHWQNEGSRRLER
DGHNDDADDGMRPVRPEIDYKLLFGFIRSAFRRPIEGEEPARGICSILQDTDHLEVSASM
SGTGVKNYFDALVDKAHLEALDFTSDSGGDVPFRYMFDQLDDKSNSDPAQDALKLPSCRE
ALSEVRSLISEIFKWPSHVLGSGIKWYKDPTLSCSLHLGSNVHIPELLSDMYYVDNDAGN
DSSSSKQGRMYIATTSESSQRLMIIATSSNQHIISSVAYIELVVDVQDFVDSVAEQDIPP
STQGRSQTLIYVTDVSFFDDELLGIVFTVDGGNQPYLGAVKYRPNAGTVQYHKTQDIQHD
FAGSPLVFSRLTKIVGTSAKGPMSLTCNGNKGRRCVAVLEKRGRYWWPYDMDNEDDSSSD
DNSD
>Batrachochytrium_dendrobatidis_BDEN006493_Apc4
MACLVAKRFGSCYNFPVEIQCTEWCPKKDVVAFLDIHGELQVLRVWEFVRKWSSAETGEA
DMVVWNPEGMSLTTINSKSGLLTTFEVEAQQSHSLTLDLCSGEQIASCRWETAPAFKNRT
SIQLLNAIPRTDSLQISSTLDNSLSLLTLTTNFARTIVILNGCFIVSDLPARDDGFGGLF
SWISYDNRSAMTLHSLIKEHTSSMVKLVSFAFENTASIYPDLANVSVLMNQLRRLVGTIN
SHTEAFQNNADAFQAAQSELSSEISTALKIHGSEPSPAEFLKKLLLGCSTIDILSQLASD
SPKKKLKRAANIASMSYSSAILDYMSIKTAAESLIYVISELRGISLRSAWRQSKSQSDKL
LKVTEAVIVFIERLSKIKQKLDQDSTEFALFVNWILNAAGDSNGEEETPATGMHRIIFRY
FQNTIKNQSDDLPIQTLVHDISLLSQMVLNQELLCLYPDTLDIKTIIHHSYAVDIIAINC
SYFLFQTPEYCNGKSVNILSALFYNSILLFLFEHESLNYTENQPMSNYTVGYVNIADISH
ADHCQNSTEITKIKIMFLFSCKNETPPVAMQINSARQLLSVCSKQSVIEVLSLEELDDIG
SVDIYVCDLAQESISRMQ
>Spizellomyces_punctatus_SPUN001152_Apc4
MVTAAGTNHAQPLVGRVQAFQPFSVHHLAMITFKTWTDESFHQAIKLLRWCPNKDLLAVL
YDTNEVDIFRVPWERVCSIPQLRSGAQTETVAWRSDGKVIAIGWDTGSVHLFEVESGAAL
HVFNADHCQIVSLEWVRQKFLGKCGRLFAGLPARALGRLPSLMSSTSNRDLADACWSAAN
NDTSELDMLNVLDADTTVQLSIAGRLPAGVIALRSYTELNLKNPSIAHIWSTSDLASTFV
LVADNDPITSLRELSLIQFDHRLLLEHREVLRSVASHLAQVDSLVEYLDTALQAMQRENE
TIMKESDGQLKAFNNIIEEHGVESNLRGELLHLLLCGIPSMILEQYLTQKLNHNQALKVW
QKTFDAGYQSLQRLSCLHIMPAVERLLMHLDELKAIGTWGHNFGVLELTRSAIEECIDSC
RGLAMRVNSLQLRTLDAADHFGEFIKWLNTVCQNLEHDIGSEHITPLVEAANISKVSNYI
RNHLISDPFHEFFDSAADASESLVGATADEVVKEPQLPRLFQNLASNATKIWPVTHTLNW
KPVALAGCIRLCEVVDDSTSSDVGMTHFLSAKYSREVEGLRYIALSIRHNIGDQTIPLFW
VIRHSATTTSLPESRTPKPSVYQTYDLDVACVRLATGDGNDVSVEFHEIFDDDIAIMIHR
SRTATGIAESESQVSTLRYRDLEFSRASTFYDGTEKMSILNAYIQTITLDRIPLIPVEAS
AALETDPLSLTSNGPRGTVALLGTDRKKISILLQSDSDE
>Thecamonas_trahens_TTRA005170_Apc4
MAFSLIETKRVAGGLVSAAWCPTMDVLAVASEDGELWLHRLSWLRLLSMAHSAPVTVLGW
APSGTQLAVAGSDGSLLVLDIERGPAPLVALAAPGAPAVAVVEWRAWPGTSAAPLVARSR
LDKLLPRPLALSEELEMLLGAGASDYVPPLGFPTPLAPPIPETRPLDVLVTGGTDGSLVL
QAHAALVLARLEFSGSVVAASLGETPSAGVVVTLSDDGSFGLTSFSLVALTSVSLPLISQ
VAKTQFALRAMLAALHKSLSLAQAAWAEGISAYAGKMNEFEELLKAYASKSTIEDEFLGM
LATGMASPAMLQFVTRTLGDSTIAKLSKTLVTACSRVATVTLHSLLPGIQRLLLLLAELS
GALEASGGLPGLDGGHLTAMTHAAGTFKLKLEELLLAVEDMGANFHAFLHWLSIVCCKLS
DQPLSPELAAHPPDIQLVASFLARDMMHHRVSLLLGEAAMPVPEFPATTLTETQLPFVRL
CPANASLPLGLALEELMAFDLAAGLAPAVADSARLTPPVVLAADGEESYSFVSTFNHESG
RHLLVAWAPTTSPDLVALSFAPGLGSAGYTVVSLPGVPVAVEVYNSSSLGVLIQIDDDDG
RELALIDFDECEWSPLALGADRRDDDDDELVVDAGVPLIPYLAALAAGSELAEETRRRRL
ADATGYLLAVSGRPP
>Dictyostelium_discoideum_DDIS004388_anapc4_Apc4
MKDFVLLNDKILPNDVKCYSCCTTMDLIALVTKDDQIVIHRFLTWQKLFTINHMSTTIND
NNTNNNNNNNNNNNNNNNDNNNDNDKSNKSIVSIQWSPNGKMISIGCEDGSIFIYNIENA
KLINKSHNHKHPIHKLAWIKEVSQQRSQQQQQQQQQQQQQQQQQQQQQQQQQQQQQQQQQ
QQQQQNKNGSTKCNNNYVSPPLFLSQIKQNMNLFPSISYYFENSKEENIYLGGDIYDRPF
DILICCDSIGVISLLAFGLFKIVTIDLLSLLKQKYSNTHFLIKPSKSLKILDITLTESLN
KLSVMIETDNGLFLSVTIDTSILLEKRNEIHEISLQYFLLFQLQQSLDIHIKEITEKWKE
TQQQLSTKWVEFEKVLSDYGFSSSIEQELIDLLMCGVPSPPTNQFIVNNINIKKLKLTES
NCNSIREILIKYILPSFLNIFHIITVLHNNSLENDGYKGLLDTNTVKNILDYCGSFGMRL
QSLETLICGIESHYTSFFSWLYKVQCTLNEIQPDRKLSLPFNELSIMSLLKKGLKFDLLF
STSTLFSSSSSSSPSSPPSNNNSPTFSSSSSINNNNNNNNNELNQSGNIGFSNNNENLEF
QYKDLKGNFHDLFKDFSSKIFETFNEITIVLPSLFKFENVIPFCLYDKNDTSVSHKFNCS
LISHPNDTIYLSIYTTLSNSNRLFICKREDKLNWSFTCYQLNEKYSILDCKFYNNSSLMA
LVSEDIIKANQKKSTRKNTYLKQYQYKTDDNDDSDNREYIKLDVNIPQSTILLDLLDSFK
SREIILKSRISPITFELSTSRKISATFIGKRRVALYDLAEDEEEEEEGEEEDICLVR
>Polysphondylium_pallidum_PPAL010355_Apc4
MVNNSYVLLNDKASGNDIKLARCCPSMDLIALLSHSGHIVIHRFINWQRLFSVAASQSVE
NTSDIATSIEWSPNGKVLAVGYSSGLLSLISIENGKEIYCTRDTSQSSSSSAIVKLFWIQ
YQQRQLNTFKPTYSNNEQCFPSFSHYTLDREDEMRSFPLRHDIDTFDILITVTDSSIISF
YAFGVTLIGSIDLYKLISEKYSSQHFLIKSMKRVEVSQVMLSKDFNCLMVSVETDNGLAI
LIDIDTTELSTKIAELFDVSLKLQLSEDTPQERRSAFYDELHIVELLEQGLQLDPLGPTH
INRLLNNDYMPTFKLKYNINNNDDSNNNSSSNSKSLLDEFNEVSTKLRNTLNLSVNKTIV
DRFKIVNITPLCMFEKVEQQQQQQQQQQQQQQQQQKQRFLSSFESHLDGGDQIVVTFMTP
GCSKIFIGIKETKIWKFGCILLDEDSAAERLDDMFIYKDDLLCLISKNINNESNNNNNNN
SIRESTFIKQFNYRQDLEYMLLGVNIPPSTVMVDLLDGFLCQAAPNTPIKSRQVAPELTK
SLTTKRINVSIDRNVIAVTLGTRRTLVFDLADDEEQEEEEEEEEEEEQEQEQEQEQMEEN
DTVNE
>Acanthamoeba_castellanii_ACAS002095_Apc4
MEELGGDGLGLDHSVLKEHGEQTEINEIAESSVDEGNPDEDMNQEGTEGTEGEGVHGTQC
FKNLIDKPVAEEIKLFEWCPTMDLLAWITADDQLIVQRLSWQRLFSIRTHDQPTTALTWR
PDGKIIAVGHQDGKISLVDVENGTSYFSSQFHSASVTCLHWAQETAVGAPAVGALQHAHI
HYLTASFHRCHFHRVSHRTGMAVDMATTTNAAARMPPPNQLNILVSGDETGKVILSALGT
FCVGMADIRAMANSQQAQAMKVNLSADLKHLYIAIEGTLDWEYLTVREDSTAQYSFLSPL
PPAKTPSSFSSSSVSPDSSPTLALIDLNTSLLWSRRQELKLIAVQSAYISSHLSHIDTTL
QLMGDKWGHSIGEFNTRCSDFSNMLQENNSTTTVRQELLYFLVTGVPSADLERFLLTTLT
ESGVRKMGKGIEAGCARLEELLITHLKPASETLLFRLSELQGRAKWYEQFGIIGLEEESL
SFLLQKASLFIRRTEELAKILSEMKRKYSAFFNWLLAGTLRLADMLTRRRMKELVPIDEK
AVSDFLNDNLGKDLIAPFFKEAATDDDANPEGQAAATATATPTADNSMLLPSPGGVGAMS
QSDGLNRLSGFGSATPSFARRIASHSSSSPFMLSSSISPFTNVSPRSAAFQLPGVGAAPD
VGVASTPARPSQNSFSSSQLHPRGVNPVTALGSLSAFSTPSPASGSAASSSSFAGTPSTG
GLPRFSPSSIAASVARMQLSSISALSTPSSASRGGYSSRGSTPSFVVGLSGQASINANAH
GTPGSSLGGSAPSLKQMFSDMAAIYEETFIMPSQTLAKSFTIDNAIPLLAIKMKETAAAA
AAKSAPSSAATAPPEPPKPKKEKRERNYWEEDDEDEAEAEETAAADAGFNHQQPAELDDE
GGGEGGEEIPDQVLTAFFTETVAKEGSRNDSGVCLHLTAFHSSAPMPASLQDALGGGDAS
FSFLDDTSAAPSEPKRCVWLLRKRYHFNPRQHRRRQGLEELATVYDAAANATTVDEDYSV
GALRLPRDNAEVMHLSFYNKDTLAVLSCATTFSVDHSIDPLVEPEGSVVETVLELLPITD
VTFVPIPDRCQLSSSRTNLVQRMLADKLFVSSTPSEFKSRLQPPNAAGAAVSGTRNVAAV
YAAPKRLLFYDLLDEEQEDGDEEDEDEAEEEEGGAIEEVGEEATTTTNTSHMVRDGEEEE
EDEDEEEDEPAGSRDGSFMDE
>Trichomonas_vaginalis_TVAG041050_Apc4
MLDSFKTGSLQDHSKLVKWSDKRDIVAICYSGSDSIVELRRMDWTRVNQIVLNSKATHLC
FSPDGKSILIATENHNLYQYDIETTKIISSNRFNFEITAIAFAEYNEISLIGVGLANNTV
TIFSDSHFALSCCHLEQNAIELSIQYDNVYILHEDYITIQVFKLEFLHLEYNLIKTVSDS
LSSFWLHTQIIKNSIKEFDDKWQVFWNELKDLSENSAKFSKCFLLGQQFERPISETRLVH
VKKQVEELISQLRDIIASNVVPALLQSDKSCQQVALAIKIFPRDIGLTLQYEKSIPQLQE
CLSILETISRLEGFLNATFEIFSTSHPILEILDKNSISCSSYYEFLSKFFKYFPIHSISI
HNKTESVPMFESKLCSTFILEGNYSILNKSFVTTVSQNEFSLLNLDTGERSKFQSDYIID
IAFPFGDGCIGVFSKSEEKSFFQMFGRPTEEEETQGMLSVPTENIIAYDISNRRLALLQS
SNKLFSVVDLESIAEEDEE
>Trypanosoma_brucei_TBRU008542_Apc4
MKILHTRAAAEPILLATTCHNMNLLAVVTKSLVVVYRSTTLTVVTQFALSIPADETSVCA
CWSPSGRLLVIGLQNGEAFLLDVESGDLVRRFVPRSDAECSSIMVEDISGGTAPAPAAGD
ADNDGDDEGVGKSYDPLRQPPVLFTSMKGAIMACTWTTVASQVSSTNRHQERCLPLRTTV
LSPILDELEREDETPVLILLDQEGGLSFLPGGMREVCFVPARLPVNLTPNLACVDTFVVC
KPSTAAGKEGDSGGLALKHLDCATGDSSKRDADNAVAAHVAYLVVRRSLSKEHPHVIRFD
LSPIIASATRRDVVSVCCIAEYCRMGRDCFLYSLRRWTNLICTVHNDMFLPKNAMLLRDS
LVEEIAHPQEKEVMKYFNAVNLATLVNDAEELSQQLKQLILQISNVAYRCYDIALHISEA
HCADRQRQRLLLSVIGNLRLRCSNLMREMRHGAEREKELLQWVIQRAALLTNATPPATDV
LLLNEPLRARWHSMLLRTLHRIGHGESAVTSLVDEKGMRNEVDLAQIVKSCMPRHYEVTG
YDLPLVCQQSDPVHIRQCEILISDKTSFAVDGVMLRTVALTREEPFQPLTAFFVLERQPG
AGSVFRQVQEWVSVETQQLQLTVDTASFLWSAVVDEESHCVVLWEQKVTSQTPSAALTGA
AANTWAEQTLVLALTDENGALELHNEGVDESVDETGGNATETSAQGAKYAVLEVKGISTK
HLRVSVSQVRGFGVLYAKERFVVVDFYRG
>Ectocarpus_siliculosus_ESIL014556_Apc4
MAAAGRNFSIIHEKLLHCRLVCMCPTMDLVASLHVDGQLSVHRTMGWQRSFTLTQEDMGN
RTFSCVTWSPNGKTLAVGYTDGTIQLFGVETGAEECSLAFHEGRSLAALTWVAQQPRHGT
ARSRADEEADQLAEVAAAYADRCEHVLGPCDQLPGANGAPGGGVAGRSSEYSSQADDGFM
LLQGMKERPVSVLASADSAGVVVLSICGAYRLITIDLRAHRKPTKGKGRASGGGRVDSPR
QRRFRRSPGQDGAGFSGLTESEVDIDGTGPALRPLQLTLSADLSVLTALVEFDGQVELIQ
VDLPLLWRQRHELKPLAMQFTAFRAVIGRLVVSVPRLPQLWKGTLQALETKLGNLEDLLP
RFGYDKDITAKDEFIHLVTCGYASAALAQFLSTGLTHVQLARMRKAVDTGTGQVEAMLRG
DVSLLARTLLFRACDLHRLVIACTGGGGVDGDGGLGLGQAPVEAFLKDCEMLCVKVEQTL
RDVQTSRSRLRFLLLWLEQMSPVVTDSNSADGTEEHEPPSPCLTLANSVLTILREPLPSD
KPSLSSRSTAAGASPRSRVESMIGTRVPGLAVDENPVESLEGPPAARGPLTGPNQKNRFV
VLPEDPVLASRTLRGQVQRLGASVEEVFQAPRNRLSRAVANVTCARLCPSSEGGAGDLIR
TRAAARAAAAASGGAPPLVSMRACMGFHDKLPAGCVDVGERDRRESGGVVAVTVVPDNTR
GGKGLDVVWVTVVPTPLPTLEGSNVAVAPRDSMWVTGVRSPPGFQVRQVAFYGSVPGVPT
QNEGRLAIVLEPVADRHQATALHLLDLDELGFTKVGSLASFDDHGLASPARKARGGGGSK
DVIGAARGQGADAPHLTELSSRSRELPAHAKGVAVALSGARGIACAVSSSKHLIVFDLEE
DEDGDDEQDGGE
>Aureococcus_anophagefferens_AANO004936_Apc4
MASVIDRIMNVEMVCLCPQMDIVALVTRDGALLVNRTTSFQRLTTPAEILKAGAISALCW
SPDGRLLAVGHCQGDLSMFDVEAEGLLQHGGACWCEEIMHCHKITLVWWAQQICTGSRSS
NRDITDSDGAEISADISAGYFQGNRFLPMHAASAAPGDYNSELSDSAALKASKILSVLVT
GDEDGALILSLNGLFPVARLLLDGPAPSAVACCASGDLQTLFVWAQTANGPKLEVFDVKF
LSVNQDEVAATMRVFLSMALLIEKATEIQNAAHKAWGEAIGPLDRKLALYDSILQDWHTH
EGSSPELRAELLALVMHGVINSATAQFLDDNMAEPSLSRTHKLVHASAIHTEHGLNDELL
RAARLLCYYAGELVAYSRLDGAGFRPDAVGLNLGLSRILLREAESLAVSAEVLVSDVRLA
RASLSRALKWFKALHEAHADKISTSNVVEDALKCKLSATNQREMASLLKVKSSASSLIPH
SKTEFLLDFNIAALLDPDRKADLSTRTCPAPGSYECLQDVSILIKATESKLWLIKSHNHD
SMRTCLGFQAPEETRIVQAKFYASQQGSYQNRVNRIAALLQRGGTDEIWLLGDASFLKEQ
RFELVEPGIHSAFFCEGRADWSNNIYDNSQSLHLRSCNVKAFRFKGFEGLFLALIKIRWD
HRGACLVPNKARLAGFRSMADAHMRSIMPCHRPIPNNKNCICHVSQEATFYRTPHFIVRE
RRRDPIPRGGVG
>Thalassiosira_pseudonana_TPSE006951_THAPSDRAFT_22688_Apc4
MDDNEDNKNDDDGDNQGGPPQQNFTPIQTRLFRRTIPCWSLCPSMDLVALGMGDVGSDSH
RAGGSPSKRNKAAGSSSDAIGVADTLSVHRIVSWQRLLNLSYDELTSSRVGSEDEGGVDD
ECMEDIEWDLAEDGGGPLFPNAEADASEEPNKQYLKRILGATSICWSPDGRCVAIGLLDG
GVLIHNVEPDANVSGANAASGEPDHRPLHIIRPPPSRPSQPETDDAKESEQSSSSWAADE
QKQAVLFSPRVTRSMAAKYNKGGDSNKIVGSNDDFAVDAQPSAVVGLSWNRVSPRHSSWN
LSNSEVERNEAWKQQSQLIDRGSKILPPGSFAKCDSSDTSLSQLNLLCVATQKELHWYLQ
GRYRIASIPFKSDYGRRANNASDVGVQSVFSPDLSTALVVSGQSSSVATAMIISSSLLIA
NRYDLQIISASYRSIFSRLRDARQGIQSALKSWDSALRPLNVKFNGLLTLLRGYNIATGG
GESHDLIRSELLRFILSGRSTVVGDASNALDQFFTRPHFHDQLFQREARGIEASAASVEG
ILRSNVLSHLRAVVYETEELYGLARAQGNSEKVSFIDPEMTLRLYTASHLLFLTFQRCIA
QIVEARSRLHDFLAWMRGSASQIRARGTAMDSVQRKNASDRRVPNGVILRVTDFLSMPIK
STLTDGTNKLKHRNLTECIIGLPISDFFAGEIEQEQAADNATIRNMNNANTLKSALKMTF
QISSALFEQPRHVLSQSFHRLDVHFAKQHTHMALHRRIGVGHARVGVSQEDGKGRGFFLP
KLLDESNELSHYWMLLARSLGNGLVEFIAIPGCEAQPPSFYLQTHLRIAGEYDVSDIAFY
GDDGNSSLAPNIDIDAEPTEGKQSLGLIVKRHNTEATEDELWLLHYDAIVFGKFHFVKRA
TNHITIATEVNEDFCTWINVGDDGTPPSDGSLDVIPKRRIIRDSSNKQSSQMNLCGSRGT
GGVVSSGYACSLDIFDLEEDEEPDDDIRFDGEG
>Phytophthora_infestans_PINF002176_PITG_01169_Apc4
MPAKHAFVALQDRFVSSLVIACCPTMDLVAVLTLDHHLLVHRTTSWQKLLHVKPSDVGLE
MVTLAWKPDGLQLAVGCDEGDVAIFEIESGEIIPERRSNLRHEICITAMHWAQLSEVGAS
VCTSNNKRRRHKRYGALGEHWNAPGLISQSKLQFQHRSSRFLRGFKEEGLVDDSVLLTGD
ERGFIALWWMGRVLLTRIDVSKHFTEEEFETMESMGYERGDTSGFRIERADLAPDFSLLF
VLVVHRLLTLDMTTVQYIHEDVTLVANTIDRAHEILDRIATTGRQMTTEWKNATRIFELK
MGLIGSLYEKYACEDPPQVDMLSVVVTGITAPALAQYFAQDIEEMVRSFSMSVHRMQKAL
FSGCDTLRALVDEKLKPDLVSFLFLVSELRGHVKWNPQTYSKTMGITVAVLDELVKTTQD
TLVAMETLTLALHETRQDFSLFFQWILERIRIHSNSSRSGGAIGRDAGDAKGTKSLLNLR
RLCDFLQHAAEVAKQFKKQQPGHNIYRVETTFGNPVSHQLTMGPGLLNESSKNQSEGCLD
LIKSLQERWTAILDAVGGTLAQSIGRKESGCFTVGDSVEERLIGMP
>Hyaloperonospora_parasitica_HPAR001207_Apc4
MVTLAWRPDGLQLAVGCDAGDVVLIDVESGDILSRGCSSFRHDNCITAIHWTQITETMDQ
NGRYGERKQRCWKRSGGAGDAGASSSRDVVSQSKLQFQRRATKFFAGPCDPTCPDTLLVT
ADRGGCIALWWMGRVLLTRIDVRDHFTEKEFQLLDRAGQGESGKAGFHVERVSAAPDLTL
VLVLLAFCNRTSGQVDGVANDSKSYRMLSLDTTTIQHICEDVALVASTVSRVHTLLDRVV
SYGNQMKTEWKNATRIFELKMGLIGSLYEKYACEVSPQEDMLSVLVSGITPPVLAQYFAQ
DIQEMSVHRMQKALYSGCDSLRTLAEGKLKQDLVELLFLLSEMRGHAKWNPQNYATTLGI
TMCALDNLVQTIEDVLVEVEALILAIHETLHDLALFFQWVMERIRIHTNVHRQEGESPAA
GIGACNASAANGINSLLNLRHLCDFLQRAADAAKRYRKQQPSQNRYKVETTFGNLVSCHL
SARQDSSEDTARQPAARCFDISCQYIQDQWIALQNAMSVTLARTIRRDEGGCFTVGNTNN
AVDECHIHFRNPFSERISDEIVESADESDEEESDEETIDWDSLKYYGRLPNDKADCSTIL
VGFRLQSGLVLLLRASQRVDCRPLEHETPSLLSSAFHKSLLRMLLYAEDLIFTVMGRQTN
KNSLHLCWTTQLAVIKGTKVVRVMNQQGQTC
>Hyaloperonospora_parasitica_HPAR001208_Apc4
MQKALYSGCDSLRTLAEGKLKQDLVELLFLLSEMRGHAKWNPQNYATTLGITMCALDNLV
QTIEDVLVEVEALILAIHETLHDLALFFQWVMERIRIHTNVHRQEGESPAAGIGACNASA
ANGINSLLNLRHLCDFLQRAADAAKRYRKQQPSQNRYKVETTFGNLVSCHLSARQDSSED
TARQPAARCFDISCQYIQDQWIALQNAMSVTLARTIRRDEGGCFTVGNTNNAVDECHIHF
RNPFSERISDEIVESADESDEEESDEETIDWDSLKYYGRLPNDKADCSTILVGFRLQSGL
VLLLRASQRVDCRPLEHETPSLLVWDAAVISFSQESSANAVVCRGFDFYGDGPSDKQEQL
AFVLDHAVGSDQGHQGTCLYLQQYDDVVFLRISATHSFEVSH
>Albugo_laibachii_ALAI003354_AlNc14C43G3574_Apc4
MFAGTLRKLHRCRQIRNSDNLAIRPFGHYVNLILKQDIKKLGNRGDEVRVKAGYARNYLY
PEKLAVYATPENQKTHKINKESSDELKLDKERDLQRVIKKITSIELLLKRHTPSKREKTF
SGAITAPIVSDMLLKQHGLLVGRARIQLPVPITNLGDHVIKVRVDDQVESEFLQKEAAAQ
ISESNNETPLQEDINLNQAPVVMKEATNKLEFSKRTVNLKVKRTISWARVAQVSSADLGS
SSSTMAWSPDGLIQIKKRSDFHKLSVGYRLGIGCLDGSIHIFDMESLEVVPKLADWEQLE
KRFGNTFRHQDEIVSMQWIQYNLETPSETKASGSNTLELYSTIVKKQCRKQIYDSEYCPD
PKALLITADRASHVKFWMMDTICLLSVFIPDLLGNSSFSIRSIGAPTNASNFFAVGRLIG
KEKHSSQCVIALDLPIKDHIRICSLGMSVKQAQLEFDKWTNCVRQMQIEVEFFSADTLIH
THTLPIQLNNATKVFDIKMGILGSLYQKYAREELPQADLFSLYVTGMASPVLTQYFANEL
KEASIYRMQKEMLTGFTKLLKSARRILIPVCHVLLQVCRSLRHLFIDGDTFEDFFGVSND
RLQHLISRLENFRFTLEHFVIATQKAQQDFFLFFVWLLEQVVMHTRSDKDAQSIERILAE
VDRHKTISNQRQLGFFLENAIKIALHNRENGSRTMELTFSNPIIPFFVPDDIQAEGCSQT
LATWINDISKEWMGMFSSMVEHLSGQVIIDLESSLVFDRIENECTLDFEVSSPEMEEFNT
DELDEEDLSHWMEMEVRDHRCGDVNPIMIPILSMKVASKRLLVCRYANNQWEYRYLEQEV
TSTTLVQARYWGHSKAKIRERFVLLFSRREEADGRDQDIVCFLARDAKGWSPLMMNRGKK
NKIGSINTDLLEVTKMCCSQMNTLNPSLAEGTDRRLWTSATRGIICVLRNSNHLMIYDAE
E
>Aurantiochytrium_limacinum_ALIM005091_Apc4
MAANFEQLQDRSVPLAKAPGASSGEDHDGEEIEVQASCCPAMDLVALANSHQLVVQRSIK
WERLFLAPCGVSSLAWRPDGKALGVGQEDGLIVLFDVENGEEYSLAQNARPHKDRIVSMA
WSAQQSTSSMQERKIEYNDRAALLPEVEMSQSQDFKSYASALMDMPLFGVENKSRETLEV
LVSGDTSGVVTLGAFGYFPVGCIDLAGAFPGNHGSKPSVRKVKLSQDMRTLLTLLQLENE
LRVVSVDTSVLAERSDELRHVAAQYGHIGELITFAEKAVAEMSKAWGGATTALKNHLEPL
QQQLQNFQRPNTAEQELFMMLTCGVTSLPLQHYIDHIQEHSLLRLAKALDTACASMEETC
VRKLARAAEALVFRLEDMHGLARWEDRFGLIGLDKKTTLQLLSASQQLLLKSHEVLTWTR
DARANFAAYSVWLQTVWLKTNQHRRANVKHFAHVDSDRLVSVLSRELLHPHLTEHFEADK
LAHVDKSPIYSTASLHSMTRDSLKSVLAGLQSTWQAAFHMTSDAVSGSFRPMNNLRLPPV
HPRRVDLAFASNGTWRAALAVDSALNQISIVAAPKENAALDLELPGVQAVQDVQFYSADV
LLLTYIDVEGRRCLGQARVESDPTAEQQGVYRNRVLQPSNRKTLGLICQASRGVALIFTD
HGRLQLFDVENDEGDDDDDDDDDDENEDNDSGDDEE
>Aplanochytrium_kerguelense_AKER005517_Apc4
MDLLALSSKNTLLVQRSIKWEKLFSVQSGATCMTWRPDGKALCVGHEDGSLSLFDVESGE
RLTLPYSTKPHVHYVQCMYWTSSLPQRVELFPSENLFDFGDFSLNDHSFGNVYYDRTSKF
LINPPTVRRDNNSIATTMTSSQLFGVSERDHQSLEVLVSGDQSGVITLSAYGYFPIGCID
LSGAFCKEQQRSKSISSGTLPKVIKACLSADLRCLVSVLRYDREQQDGVSMSCYRIVTVD
THILCERSPELRHVATLCGHIGEHISTVLQAVKAMAKRWQEGLLPLKNHLEPLLHQLRCF
DRPNTAEQEFFMMLTCGITSGALEKYFSEVSEQTFQKLGRTLDNVCATVENIATNNLLRS
TEALVFRLSDMVGLAKWEEKFGVIGLKIDDILALKRAAELLHLKGQETLVWVQDARANFA
AFTVWLQSVVRKQNRQDSLHGTESLLDRRQNSANRKPIPLPDIERLIHLLGPCTLSSDDE
FRKSPSNENSQLFHHHVSEQFVNSPLSAHTRRWSNKENNSFSGNSTAESEHSWLNIANDG
RLPSFDVLSLRQILELLQDRWKVAFHKPSESVSTSFTPVHNILLFDIEEKRTSVDGASNN
DAFERNMSLHFCANRENRNPYSTNDGIPEGRIYQCRIMLAFVLNVPQLKNLGAASAEHPV
LWVISHSTEKPNAEWKMATVELEKNKEIHDLSFYGEAPGDRATEKSQRSPSLILSLSETE
DADLEKPTTRKIQTMSCDGLSFCSSKDVGLLNTSDSTVESEGIVKAIGITGIASSFAKRF
SDILDKDRIINPASWTTSGLAVSGSRGVACIFTSNNMFQLFDMERTRKKMTMAQNLRMND
SSERRVI
>Symbiodinium_minutum_SMIN032737_Apc4
MLVTLSSRDAVPRAVPTSATLPVGNCGFGGSSSSRPRKTPERLFAAAIAGVTLSLRQRRS
LRIKEKEEEALNYDVPSREELEQQQIQLLEATGALDLQRKEEAFQARKKWREKNPSPLDR
WSQEMEEVRNDTERRMLWGDLKKKSGGHRRYRGKKVGEEEGKMKFNRGFPLEDTEAEERA
DQQKDREWLEMWRASWPEGHHLDPHDPESFGFAFVGTVTGAHGVNGEVRVRADDFICDQG
YDPAEHLARRNFSNFTEDSKRVHLKSPHRRFPRPFRILTGKRVQRRVFALRLHGVESAEE
AVALRGYKVFVLEPPPIPSDKAKEDGQDIDLYDAGTTKFHTRDALGLIGSKCMMITGNVS
EETLGSFAAAETPEEAKEVLTEAGADLQHFGSLSAVVPDYKIARRQRGRKAAHDLLDITL
VNEVEGGEGNYLFEPDPESPAGKALNMDNWRTGDPNFERVVYVPFVPDMIARVDADRAGS
TVYFTLSDDYLQKTSFTCRKRIVDERGMLVIPHGPYVKALLPPEGKSHALRRRDGKRLPL
HGTAPAAPEDMPHPAGKAYPETSPGVPEPPLHRPFGGLDRLDSSKNRFKRFFKESQQAVA
TIDMRDSQPSWPEVLAMEATPSGFRVFSDRAASDLAAYEWNSTMDLLACLTAPPDSTMSI
YRLLSEDQSPKLLSEKITGVGTALVWSPCGRRLAVGDRLGGISVFDGETGSVLHSRRSHA
APITALCWVDGNYDLEEPAWSCMLPPLLSVPSAPSNMFAETPSREEDASSKFTLLASVDE
AGHVVIAAGGTFPLQVNDLFNDEKIQLQHLRCRRPTALQLSPDFRSLAILLQPGSVSADS
RTPPSQTSHVSMNSPEGTSSPSKRNLGNDLAVVALDVRWFAIRKKELAQCSAMAERFCSV
ASYTQQAIDTLGTVWRSAASGFINKIRALTDCMQAYSGAGSRAMTVHSELLFTLCNPSDP
VHAFLTRQTTPQQLSRIEKSLMQALDYVNLVTCSRLQARMRVECLDFTAAHGISWKVAMQ
HMLTILQELKACACWDRFLSIGLDPALITELEEQVMRLSALTEQLLLDSSHARRFARTLF
QLLLYQAQRLSEGAPDTTGTPSSRLDPATCTAPNPSEVEDFVMRRQSLELKEVTSRIGAR
TKASAPEEEMEASLSSQVTQLVSCAEGLGQRLCRAMERYTSPLFCESFSVTSPWHCVASP
ELRAVASADAASSVPSPRGLGRSIATAALDPLVWWNSSAAPSCTDSSSDDPWSWRVAITT
GVNSSGTGHFLLSRHYDASHVAALILEESESKQPTASVCLVNITDLECPTQLKETLATVL
SVSENCRFHAAEKEVSVEALRQSAPLPESYLWASSMRVMAQRGICSIYSWRARRLLTLDM
EAGEDDMEDDAD
>Paramecium_tetraurelia_PTET035623_Apc4
MESQSFSPMLDRVMAQEIQSVSWSKTMDVCAILYVNNQLEICRVSEQLQRMFMIQEDDAI
SNIIVESTFLTYNVGNKLFLYHLASHQKIIQSTLIKNSDKITQMLLVQVNVKIIKELELQ
AAIIPLSTTNLKNWQNLCFLKQQQINNIIFSLTNRQIAYNFNGILHLGEIEHKGIIELYQ
LQNELHCFSDSTVEIYDISLMKHQQILKYIQQLSYLNELFCFLKTSILLINTQLQDIFKC
YQLNIIGPLVAFGPQESINSHILKFYQKGDCSQELVQFFQKELYNTKILQKMDDNITNSF
NNIQEIIQDSLMNVLSRILIILNFFIQSKNMPFYQGLHKTPFEELQQTVQKIQKLFSRFQ
IECHQTKLHLRNFFVWLNLCAIKAGNEQEVECENVNSPLNKIEVDLSKLFDFLKDNHLFQ
LRNLQCFYQGKISPKTFFTKVVVQKNIEFKQTENITKILQNVFKDSYVDNVKQKQHQIEY
EESFETVNSLIRELQNNLDKIAINLKPHLRTKINIDLSSSILRFSEKSEESYLISVLKDN
TIIQYTYQQQGFVKSNKIQFNNKFIKELQYFDGKLIILSTNQQKSNELARTNQQKDEGLF
NQLQLTAYISSVDLETQNKFECHSIKDLQVSKKGLISIIIDSKKLIILSI
>Paramecium_tetraurelia_PTET032893_Apc4
METQSYSPMLDRVMAQEIQSVSWSKTMDVCAILYVNNQLEICRVSEQLQRMFIIQEDDAI
SNIIVESMFLAYNVGNKLYFYHLASHQKIIQSTLIKNSDKITQMLLVQVNAKIIKEQELQ
AAIIPLSTTNLQFSYLIIRKNWQNLCFLKQQQINNIIFSLTNKQIAYNFNGILHLGEIEH
SSTTQLFQLENELHCFSKQFVEIYDIGLLKHQQILKYIQQLSYLNELLCFLKTSILLINT
QLQDIFKCYQLNIIGPLVAFGPQETINYHILQFYQKGNCPQELVQFFQKELYNTKILQKM
DDNITNSFNNIQEIIQDSLMNVLSRILIIINFFIQSKNMPFYQGLHKTPFEELQETIQKI
QKVFSRFQIECHQTKLHLRNFFVWLNLCAIKAGNEQEVECENVNSPLNKIEVDLSKLFDF
LKDNHLFQLRNLQCFYQEKITPKTFFTKVVVQKNVEFKQTENVTKILKNVFRDSYIDNIQ
QKQNKIEQEDPFVTVNSLVRQLQNYLDKISINLKPQLINKINIDLSSSIIRFSEQSENSY
MVSVLINNSIVQYTYQQKSFQQIHQIQFNNKYIKELQYFDGKLIILSTNHQDNQIQQQLT
AYISSEDLETLNKFECHSIKDLQVSKKGLISIIIDSKKLIILSI
>Tetrahymena_thermophila_TTHE006312_Apc4
MEEEIEQFTVGHEKPFPQDIKQLYWSNRMDLLAVVTSENILELHRISYKSQKVFHIEEIN
QIVSTCFSPDSYLLIYACDDGSMNIVKTENGKRLFSIDKMHKCQISTLDWVDLQVQCKIE
NLNMFNKGSQIDSFIIPIIPHEASEKKNVMKLNFLSEFNNKNDIRFLVTSDIASNLNISF
NGLFTVCKFDLQQLVSNSNLSEPRSLSTLFLDDLSSFHIFISAKSSSNPSKDYLCFANID
TNIIHYYKEDIAVNFFLKNIAYLMSYLDNMINFLNNSFMSLNKLILEVSRSYDAKMYIME
DLIKNNCSSNESGVIEKLPTVSEEFLRFLISGEYTPAIDQFLKKEVFDTNILEKMDQTLN
KKIQSIQELITESMQSTVQRMMVVISQLESYAGQGNKYQTLGLDLNELRNLSLVVKQIFN
LCDEVLVTATEIKLSVIKTFESDNDQEIQNHKFALKEFQVDVQRLHHFLSNEERFRLKDL
RIFTENKVDLPIKDEDEIKGSLKIPKPGSRNPKSSTQFTSGVAQNNSQMQNKFDIAISSV
IGSSSSSQSSNTKQFENSGLLQSQILDFVLNSINNQISNVSNMIQPFNVMVETREAMPKE
THSSSILQKIPKSNLIIAAKNLEKQWNNIFLKMQNEIGNYTKKPLEIVNQFSSIEIIICF
CFIFTRSDSVLYQVQQDLNNYTVSKKLVKKVRKQTIIQVVFIKVPQNYDLKDMCFDQSNR
LLVLLSKQMEEQMNQSTQEDTGLSEIHLIKDDDMKPSKEFMGNLVQNIQLSLIEQIQPTE
IYLNEMKIIKTMRLQTSNCDNLQSSFRGLNSVVQETNKVIIFD
>Bigelowiella_natans_BNAT016827_Apc4
MEVEGEHRDEDMRHGEEQGDAKDGIEGRGGEEEKDEDEDEDEDEDGELEDEFTVLNEFQL
PGAVHDLLWCPTMDLLLLQTKKGDVSVYRISPGQRIASIRKSDESERDRIATLCWKHDGR
QIAVAHSNGQIHLHDVVKNEDSSRGVDKNEVALSRAHKQPLCSLQWVPAAGSCGKRNGAD
DSTIENSNTKSIINSSSSSSSSSSMDESITSYDKSMLQSTFTSAKLKLEDRTPEIFRSLP
VCKDMPSSSSVSAHETMMSHNKGNNAEVELRPHRGQLNYLVSGDEGRIVQVRGFGLLTLL
TIDLNLVGYL
>Emiliania_huxleyi_EHUX010913_Apc4
MAPFELLSGFPKSTSGEVVAMEWSPTMDLIAIATSDSQVAVVRTGWQRLFAIPAAQPIHC
LAWRPDGQELMGSGAQLALDSAPLPLDAPLHRLLFEPGRSLEFDLSVTADDSARVQLRVH
GRFSLGFLPLADFPALDFGDEPPALLRASLAPSLHALTLVVATRGSARVSLPDGTRQQHE
AGTLLLGFRTGQLSRARQEIEALALSFLRCEALTQRASAALEMARQAWAEAAGPFHAKLA
RLREEVRTESDLNPSDGPATELLALLAYGAPSARVRDVLAHELREAELTRALKAANAAAG
AIAQLVLTQVAPALELVVHLVGNLRGLSRWPHHFAGTLGLQPKKVSALLEAAEALRAAAE
LLLVCARRTDSGLVALLGWLIHAVRRLRDEAPPSADDVPLPDAITVGEYLGRCSGDELLD
EVGDLFSTEEGLAAAAEALPTDPLDEHCTLGPIRRLPALEEELAAALSDCFNPVAQHVSA
GFQLHSCTPLHADGSAESSTDADGLHIDLRHPEPSPPPPEPAEPAMPGPPPAACLTKPAQ
LLISAALGALAEEGGVQLDKGPPSWEACAARTPHAHLCRAHFYRDGKIALLHASDAAAGS
RLTVVQHEELPFMPIASLPGGSGAPPPLLGLVLTCSLPVVELDCERSRHFAGAVADRLAL
AERRDGRWGMCSLVLTQKRRIYFLDLEADEEDEEDEEAIGDEESVGERGSDESSNYEPVR
SSAAGLSPSAGIEALPGPTSASEDEDMDMEED
>Arabidopsis_thaliana_ATHA025563_Apc4
MSEMASDEEENIIPFQLQFDKPIPFQIKIAEWNPEKDLLAMVTEDSKILLHRFNWQRLWT
ISPGKPVTSLCWRPDGKAIAVGLEDGTISLHDVENGKLLRNLKPHDVAVVCLNWEEDGQS
NTDESGNFSVYEDRTSRFFPPAPRPPKMPGLVAGDSSFMDDGEDSLAELSNTSFRKFNIL
CTGDRDGNICFSIFGIFQIGKINIHELSLPVPHLDEHASCKLFNASIYKVALSKDLCRLV
VMCTGELKDCDIKPREEKINVQDLPGLHCLAMDTSIFWKRKYELHQVAQQASNIEDLTEV
IRASLSVMNKQWADAMKTFHEKFHSLSTLIIDNGLESSPQEEFLSLLGGARISPALNQFL
VNSLGEVGVKRVLKSVCGTGKELQQVVLDHLQPAAEIIGFRIGELRGLSRWRARYQGIGL
DEMLLNEATENTGLLLVQVQRFMMVLSSVVQQFSNFFNWLVRSIKYLMQEPNDQLLSYNS
ELLVVFLKFLYDQDPVKDLLELSEAGDDIEIDLKTIGRVKELLQFGGFSECDFLQRTLAK
EFQHMESSFKMAFQMPFTTISRKISCMKLLPLCPLQLSTTQTPTTIPMSLSFYKNELSDD
TPCQSGYTDYISFQVPDETFPEISNCIGIAKGYKQNSNNEKNGYTSLEAVLLSVPNGYTC
VDLSLYKDKELVLLLNKTNTDSEGSGEACMMVVQTGDLAFISISGSSSLNQWELEDLKGS
IVNLEMENEKVRKVPHSVIAPLAVSASRGVACVFAERRRALVYILEEDEDEEISDEK
>Aquilegia_coerulea_ACOE011642_Apc4
MDTDEPQVTSIPFQLQFDKPVSAQIKIAEWNPEKDLLAMVTEDSKILLHRFNWQRLWTIF
PGRCITSLCWRPDGKAIAVGLDDGTISLHDVENGKLLRSIKSHNVAVVCLNWEEDCQPYG
DKNGKISSYEDRTSRFFPSAPRVLTMSGLVSGDMGLTDDNEESFHELSNSSHQRFNILTS
GDKDGSICFSIFGIFPIGKVNIHESSFHIPLLDRHGTFQLASASIYKVALSKDLCHLVVM
SFGELVTDKIEDHEGQKSRHESLSGLHCVVLDTSIFQKRKNELHQVAQQASNIEDLIEVV
RSSFSVMSKQWSDAMHVFHEKFDMLSPLISDHGLDSCPQEEFLSLLGGARTSPPIHQFLV
NSLGEAGLKRVSKAIDSAGRELHLIIREHLQPAAEIIGFRIGELRGLSRWRARYEGIGLD
EKLINNATEKAGMLLIQVERFIHVLATVICQFQNFFTWLSKSIKLLMSEPSDQLLPYNSE
LVITFLKFLYDQDPVRHLLEVSEVEYSVEVDLDTEQSLQELVQFGGFSDTEFLRRTLAKE
FEQLEYSFKEAFLVPFTTISRKIHCEDVIPLFPIPSSSVPSSLSVPTSISYYKDFLHDVS
SCQLSPQWLVDYICFRIPSESFPDMPNSIGIARGFVRNISNAGKDYSSIEAVLLSVPEGY
HCVDLSLYKETQIVILLNEKTATSENIGNAQMMILQASELPFVRMTRSAHPSYWKFHELK
DSALELQIENEKARCISHSVHAPLAVSASRGVACVFAARKRALVYILDEDEDEVSDVE
>Oryza_sativa_OSAT018082_Apc4
MAEWNPEKDLLAMVTDDSKVVLHRFNWQRLWTISPGKCITSICWSPDGKIVALGTEDGLV
LLHDVENGKMLRRIKSHDVAIVCLNWAEDELLSRTDKDGLLSYEDRTARFFPPAPVIPRI
GGLSSGDTGLSDENEESIQEFSSASCQRFNILCSGDKGGCICFSIFGIFPVGKININEVP
IHFQSSGNKTSYRLQDASISKVCLSGNLHQLVLLCPGKLIDIDNLSHSNHISTGLHCLHL
DTSIFFNRKNELHQISQQASSIQDLVEVVRSSLSMMAKQWSSAMNLFNEKFSALPSLIAA
HGMESSSEDEFMSLLFGTRTSPALHQFLVSSLGEAALKRIAKAVDSAGRELRVVVSEHLQ
PAVEIISFRLAELRGLARWRSRFQNVGLDEKLIYGVTEKIGMLVVQVERFSRVAATVLYL
VPFFSACFLAMFSILNLCFNLGLLPEIPLPVSEYDILVHVVSAEFQNFFSWVLKCVKILL
SEPTDQVPAANSELVVLFLKFLLDKDPIKQLLDANQRFECDLDTVRHLEQLVVLGGFTDT
HFLEKTLMKQFNELDESLEEAFSMPFTTISSQIHCQELLPLYPITSSVDLSSTCILTSVS
FYKDEDSQNSGSSYSLTDYICFKIPDGSLNLKNCIGVIKDFSNSSASGPSSSGFLLHIPD
EYECVDVSLYKDSQIVVLLSERSYSDGPGSSYIVMLQMENFSFVPLSRMFPSNIYSVQEL
SAQELQLDTDYGKKVRSIPHAVSTPLAVSASRGVACVFSSRRHALVYILDEDEDEDEDES
SDME
>Amborella_trichopoda_ATRI006741_Apc4
METDETSEAIPFQLQADKPIASEIKIAEWNPEKDLLVMVTEDLKIVLHRFNWQRLWTVCP
GRGITSICWRPDGKVIAVGLEDGTISLHDVENGKMLRSTKSHNVAVVCLNWEEEGQSLTD
EPGAIFTYEDRTLRFFPPAPRVPQIPGLGSGVAGSVEEHEDSFQELSSSSCQRFSILCSG
DKDGNICFSIFGLFLIGKLSVRELSVRMFSQVNGTTYRLLNASVYKVAFSKNLHQLIVLC
FGELIGNVAGQNDEPFYPEKHDAPPGLHCLLVDTSIFRNRKNELHQVAQQASNIEELIEV
VRASLSVMHKQWSDAMHAFHEKFRALSSLIIDHGLNSASQEELLSLLFGARTNPAVHQFL
VTSLGEVGLKRLGKVVDSAGKELHIVVREHLLPAAEMIGFRIGELKGLSRWPARFQIIGL
DEKLIDRATENAGMFLVQVERLLRILSVSLYQFQNFFTWLTKSIKLLMSEPSDQLPQFNS
ELVIVFLRTLFNHDPLGKHLELSSEKHTIELDSDTMQRMEELSRLGGFSDTKFLQRTLAE
EFDQLQVSFREATSMPFIAISQKLHCEGVMPLFHIPSFQQKYASFNSPVKMSYYLDSDRS
DSASGESRNDILDYICFGIPDETSSESRSIIGVARGFSRDRKSVDINSSSVEVVLLRVED
GYQCVDLALYKDYQIVLLLNETTLDAESPGKAWLMIVETKELPFVCLSEALGNLTLWEMC
QLEGSVVDLSRKDGKARCIPHLVSPPLAVSASRGVASVFTLRKRALVYILEEDEDEISDM
E
>Selaginella_moellendorffii_SMOE018929_Apc4
IASWNPEKDLLAMVSTDHQLTVHRFNWQKLWTISPEKKITAICWRPDGKALAVGHENGEI
SLHDVEVLIGSTLHEDRTSRFFPPPPKPPAMPGTGPAFDMAGAFASGDDQENISQNAASK
HSEQYLNILCSSDSNGLVCLNAFGLFAIGELNLHNFPNWKQLSAVKVFCFSDRGSGLKKL
GKSIDAAGREIQVLIADHLQPAAEILAFRIGELLGLSRWRSQLQSIGLDEVLVNSVMENA
GMLMVQVERFLHVVSDTVGQIHTDGLNHIGVLRGFNSQSMGSDGNEVEAVVLQLNEHLTC
LDFSLYKVRTANRDVVYSCSQEKQLLLLLNERLPQCGSNQAWIMVLELEELPFISLKSQT
NEAREILRFCTSNVSYSCVVGHETRSILQLDVIPPIAVSASRGLACVFAAQKRAMLYDLE
EDEEEKDD
>Physcomitrella_patens_PPAT005790_Apc4
MADLAQDVDDEAGEETLVFTLHLDKPLSSQVEKAAWNPDKDLLAMVTRDHQIIVHRLNWQ
RLWAISPEMTVTSLCWRPDGKALAVGHDDGSIAIHDVENGDVLRQQTTHDAPVECLYWAM
EGHQSVGHEDDVFCYEDRTPRFFPSPPHAPPLPGTVSSFDMSGVLGHAAEDQTYANRKNV
LRAIHERLYILCSGDRNGTICLSAFGVFPIGKLDIRDLSINGMTSDYNIVAKPIYRLLDA
SVQQVALSKDLRNMTVICSGVQSVASLHVMAGAESRATGLYAISIDTSLLGDRRKELRQV
ALQASKVEELLEVVEATVMVMRKHWSDAISSFENKFRTFSTLLTEHGSHVKPRDEFLSLL
ACGSASAALHQFLAASLGEAGLKRLAKSIDTAGRELHNLIAEHLQPAAELISFIIGELRG
LSRWRSRLRRIGLHETLLEQAMENAGMLLIQVERLLRIVSDTNGQFRLFFVWLTKSLRQL
NGDTGPQASQLPAIDSAGVADFLRTHFEKDPIGPHLAPASDELTMDVNVEEQARMEELAI
MGGFADTKFLTRTLSSQVHRLRASCQEAFQMPVKEVSPNLRPRCMLLLLSPLPSLPPPST
VPLSLTYFETDSGSKMKDILLEDYICLRVQDDTNSTDQSSVIILRSFAVSGHCAPGGKGL
EVFALQLEKTLHCIDLALYKQKQVILLVSEKDPEDTGKIVQTYLMMLQLEDLEFVALSST
STHMSRVSLLHLCSNLGAVTVVGLNSGKVRAIQQVDAVPPLAVSASRGLACVFAGQRRAL
LYDLEEDEEDKDDDDME
>Chlamydomonas_reinhardtii_CREI027031_Apc4
MQEEGSEHVGSGSEMGDVVVQPSSFTMLHEKALSQQVVLGCWCPTMDLLALVAEDGQLAV
HRLEWQKLWVAVPEAPITALCWRPDGKVLATGHRHGGVCLYAVEACELFRTLRHGGAAPG
LPTAPIVHLSWVQGVPPHPATASPSLHLAYRYRHTRFFPAPPPGAAAAGGGGGGAAKPAP
GAAGGSGGGGAAAAVFEWPAPPDSLDVLVTSDAGGGISMAACGEVLVAALPPRDAAAAAA
AAAAAATAAPPHAGDVGGPGAPAATLPASLASARGEVAGLLQSVLSRDLSTLVVLSQPSA
VAAGHGGGSGGSTGGAPASAAPVASAVETSLSIYSCGKLGSCQAEILELSLLGGLVAGRL
EAAAAALAAAARAWKGARDELGKRLDEQLKEQLEGHGHDTEDVAGELTCMLASGHVSPPL
QAFLTNTLTEPGLRRLAKTVDSAVQEVCSQLLDGVLPALTLVAFVAGELRGRAAAARITQ
TLGLQERAVAVVEVEAAKALLQAEALRGLVGAVGGQYRAFFTWLLKTLQGLEEARPEGEE
AALPGAGGSNGSLAAVGVDVATVLAFLAEGGQLAEDAVARDLDASQNTLGLPVGSLRYPP
ELAPHLQALQQAAFPLPPPEEAEDAEQQQQQGQGADGGDGGGGGGGGGGATASGAGSSSW
PDRPLQRQLALLGELCRGAFGRLQRDVSPSVQLLVRIPLVPQPAPQVGPRPPLLLPAALS
AAALPAAAATASAPACCCLQLPQIRTEPHSGAPALVAAVLPGCGGGVGSGSSGGGSVLLL
MRLALTTGGGGGLGQCKPLQAQACLLALPAGLRVLGMSYYRTAQLALLLGPEEGGAGGSW
QQQHGGGGGEGGDESEEGREAGPRRCAEAGAGLLALVPTEGMAMTEVGGSVHMAAAAAAA
AEAAAVAAACGSGDAAALAASSGIAQLCVRRGAVATWPVAGTRLRRAPTGPAASSDSGAA
ATRAAAAGGGAHGGGCGGWVAPLLVSGPRGLAAAFTDACRSYMIDLEEDEDAEEEQEEMG
VDGQVGEGGEVEEEDAGGVEDMEEDG
>Volvox_carteri_VCAR014690_Apc4
MDLLALVSDDGQLGVHRLEWQKLWVACPDTPITALCWRPDGKVLATGHRHGAVSLYNVEA
CELFRTLRAPLAAPVCHLSWVQGLAPNPATATPTLHLAYRYRHTRFFPAPPPGREHGAGL
AGMTTAAAAAASGTAGKASAAAGGSNAGPGGSAAAATLHEWPPPPDSLDVLVTSDGGGGV
SMFACGEVMVAALPPRASGGGSGGDARDGGGEAEAAAAAPLRAPLAAVRGELPGKLQAVL
SRDLTSLLVVSEPVANGDGASGSGGGFSATAAAAATLSVYGCGKLGSCQAEILELSLLGG
LVAGRLKAAQAALAAAARAWKGAASELSKRMDEQLREILESHGHDPDDVLGELTCMLASG
HVSPPLQSFLTSTLTEAGLRRLGKMVDMAVQEVSCQLLDGVLPALQLVAFVEYAVAVTEV
EAVKALLQTEFLRQLLTRVGCQYRVFFTWLLKILQSLEETRPPGAEGPVPGGPLPGSGSG
SGSLADAPICLPTLLAFLEEGGQLSADAVARDLDASQSTLGLPVGSLTFPKHLLPHLKAL
QEAAFPMPQMEGSLLQEEAAAAGGASSQSGGGGGGSNSCSGGISRWPDKPLQRQLVLLGE
LCRGAFGRLPEDVSPSVQLLVRMPLLPPPSPRRGPHPRASRGGEDGCSSYLGSGYGICFC
MQLPQIRTEPHAGRPALLACTVPAPAPAAAAAGAGAAARELGDGGGGGGGGASGGREALL
LMRLTLKQRRTPQASGQRFSRRLGAHACLLTLPHGMRVLGLSYYRAAQLALLLESYTTDP
RVGGQGSAGSGGGSGSETGGLLALVPTEGLQMVDVGDIAGGEVVRHLASPSSCASVAQIC
TARGAVAHWPVPGSRLRGAPGGGSPGAAGSSSSGGGSGAAFTAGSRSLMIDLEEDEEGDE
EGEGDEEEEEEHLRTRNVAVRGEQKNEVQTDSDSTKNAVQYGSSSSSSSGSGRRLAGLDP
PSSGVLPPSPTQPCPCTRVPS
>Coccomyxa_subellipsoidea_CSUB002540_Apc4
MAFTQLLDRGLASDVVLASWCPTMDLLALVMSDSQLSVNRLNKQRLWALAPDSKITAITW
QPDGKILAIAMQRGGIWLLDVENGEARVKDWEQEPPVVHLSWTEEDGAAARPARTPLVAA
GSEPRCCHSAHAGPADRAQGAFSQEGHPPDLPDMPSRLSMLCAADESAAVRLLAFGSFSL
GCAALPGTDPNRATVQQQPAPRILHAEMTRDLSRLCTISVQKASGCSDAVAAAQKEWQGA
MALVDAKMEEFRGLLVSYGRECSPEDQLLAALAAGALTPAMQHFLTAILGEANLKRLARA
VDGAVASVARMLVDQVQCSLEAVALQLGDALGLARCSPWMAPLTLQESAVAEAAAAAHAL
VLRSDALRRAVVGVGAHYRTLFAWLLTLCRHVNDDALPAGPSGAAYRADPHALAAFIRGP
FRRDAIGPQLSCEGPEAVPPLQAGERPGMRALLGLFGCAAAEGTSLRHGLGALTQQCRGV
LECAQHSLAPSMQPLLSVCLATLPQPSHRLAFTLPQGGRSVARMCFLSEPGGGGPAQSLL
FIDICMGNSEEPSPLQVVPTVAEVEGLGHIADIAFYKENHLAVLAGSGDDMEEAHFVLLP
IDAMQHAENQPGSDSAQAGKEAGRVRLGVEALAKRGLGHAQAAAPLAVSGPRGVACAPVG
LQRIVLLDLEEEEDDEAEGSEGGQSKAGE
>Chlorella_variabilis_CVAR004004_Apc4
MDLLALATADALEWRPDGKQLAVGLEDGTVLLLNTEDGEVQHKAQLVPDSALVAISWTEA
AEQCGGSTASSADAAATASSQLSEDRARRMFAPPPPAAPPAAERLAVGYSTLGKRSTCCL
AWPPEPTRLAVLACASAAGDVVLCTSRLFPLGVLQLPGLLGCSEVAVLRLATAPSLQQLT
VCWRDDSAGAAATLRLSIISMQHVGLHAVQLHRLAAEAAHVGALLEGCQASFQAACKEWQ
AGMHECNNSRGRLAALMSDYGSSGEPADELQCLLATGAVGGALQQYITATLGEAGLKKLA
RAVDAAVCSVHNLLSDHLQPQLEQVAFRLGELRGLALCLPWRHITGLQPEQVAAAEQMAL
RLVLLAETVRRQLVQAGAQYRTFFAWLLIVLRRMQEDAPDVLVGYPRSQLEAVEVFLAGH
YRQDEVGPLLGIDSSGGTHRSNGGSSTLGASRPAAAAEAAASGGMLELVMEVLGRQAVVQ
AADSSTGATPGGSGSGGEMASSGSSSNNGQNSLGCLLDSLNAACLVAFGGTSEVVSPTLG
LSSSVSLGPVPSALTASYLPGSATAATAVAWEGHPQVLVLRGADGGETPGLEAAVVQLPG
STVVADLAFYKDGQLALLLAPTSAGGGGGGQGGCRLLLLSQDRLQYVQLPGELLADCDAQ
QLCQMMLEGAGLAAAGRSLLDDCRQRRLPYPRVQRPLAVSASRGVGCVLAGTQRVLLYDL
EEEEEEEDDGEGASPGDALDGGDSGAGFDSPR
>Ostreococcus_lucimarinus_OLUC005561_Apc4
MDLVVVACANGGTLTAFRLNWNKLWTKTLAPELETPTRATFRPDGKVLVVGYASGAITAH
ATEDGECLRVITGLEGFERDARDGASGTAAERDKGGEGGSDGCGITCLRWIDAREGAVVR
DESRAARHGWNGTRDGAREREGGASARFTGKRESWNAAGLVDHFESTGKFSALVAANANG
VVAMHAFGMFRVGLWRDAFAKTGSVEALASRDDFTSVDAIVRDASRRKASFARLDAAYMA
VHVREVYLVSTHAAHLKTSLERAIIVVREASAKYEQGYKRRLDDQFKQFTDTLLMTEMYG
EEMDLYYELRERLLMLLTTGTFDEALEHFFMTTFKMAHVKRMAKDVDVALTIVHEHLVSV
VAPLMDDIMLRLNALLGLARLGYGSDGVGIDESRVEEVIKMCEQFTFAIIDAGRVVTKRT
MQLRAFFVYIIRAQIVAEDGDAHGAQLPSPRLDLVKEYLDLAFSKNGVSQDCLDYALSVR
HDRVHTGDGVFLRGAQPPLESMLRLNDALSDGEPLSLCETLTRITREVNGVLESSCDVLS
AKCAWTYADEVQDNTEQSVFSNAEAVEAHRESFHVDTLRDRVHMYRAFDDKCLRTATVTT
PNELIVDACAYKGDSIALLLKPKDVMGGAKARLVLLDDGAFQALPRDGALVDLNSIQIRE
RVLPCVEPLAPLAVSANRGLASVLVGATRVQVYDLEDDDESDSDDDDE
>Bathycoccus_prasinos_BPRA001594_Apc4
MPKSGSNNGRAFTVLRDVSLHSSILSIKINPKIDVIAVATKDGALSLHRIDWQRLWRTVS
PGNECTCLTWREDGKILAVGRRNGDVELFHVENGNNHAGGEGAVYPSWTVERMTERFCDG
LGEEEDGKRKISALCWMGVVGSIAEDKETDTQLTKEFEALARSGSHATSSSGSNNTAALL
FNDDSSASKFHARPKLSVSNAALAMMRGGKSSGQSGKSFGFVRRNKGVDVEETIEDDVLL
EEDEDEEDEDEERWEIDEDQQAWNRDQILDHKAPPSQMNVLVAGDVSGNVACFGFGAFPL
FWQKVPTNNEDEEKSAVEAVSVSKEKNAICARVNGNAYAMLSFDLLSQHRVKATYDFALH
AAHTSQLLSACLSSVAMLSKRWKAALKTAFYHTVVDFAISSIDPDFQRFIVTEKPKRVGK
LSAGASYLRGDDDDDENEKKTSMSEIIADEKFRAQFCDIFCKDALSLYETGIIDRGLEDF
FGVRCKSGELKKRARRLDHETNVAHDVLVKKVAPALSVAFSRLRELRGLSRWKKHAKPLG
LREETLDKLCEEVELACMACHDATTACTMVGSRNRAIFAFLMRAQKRMETGVPLAAVPNL
PEANVENVMDALGRSSELSTDRLEMQLSRHGDDDGIRYGGLRDCLETLLKTWDEDFLRET
SGTIEGNVVATPATPGSNSSIDGDVDDQTKKCDTLSANATFISSGSLAVQESFRDAVRNG
CQFGKDVVASNFGMSSDDMGTDTNELYYETVEPLDALEYTNGRALTLLVPKEEDEAEEDM
AEGENPNRHKAAVLVLADGVATFDDDGEDDDERKCRRLPPNAVGPIECSTSRGLAAVRIG
ANRFIVLDLEEDEEDDDENDDDE
>Micromonas_species_MSPE006186_MICPUN_58493_Apc4
MDADFGQQSQAFTLLHDKNMLAPASAASWCPTMDLLALATSDGQLALSRLDWNKTGGERE
NRLWTANPDSPVTSLGWRPDGKILVSGHADGAVQLYHAEDGEVLHASTPHRGSAVTSLHW
QDAPAEDSRRSACAYQSATSRFALPTNGGGGVHDRPRRDGAKADAGAGAGAGAWTHPPGA
GARALFDHFDPPTRLTVLCSGDARGDVVMSAFGIFPIASARVGDCPADFPIASARTAGGG
TAGGTAGEVLHASLAPDLSRILVAFRANGGVDAVGASAATPLLARRSVEMCTAASHGSQI
AALAAELEREVHSCAATWRKAREDFDARMNALRERVGEGRSQGGRGRGQTRTNANKRADD
SMDMDDSMGDDVDTTRDGHENENADPNKELDAGTHRLTIEDLLLAYLATGRVDPGVEQFL
AHEFQPRDVRRLARSVDAAATKVHAALSERIAPAAQSCALRIAELRALARWRERSGAIGL
DEHAADVALAAAESCALAAFSAARLATAAAARLRAFFTLLLRTQRQVAFGSPDGFGAGDD
ADAPPALNAVLVEEFLRDGLTRDTLGDRLGSNRAAGSDAAVSRQVPRGGPSDTAVILGGA
AAAFTAAVRAAAAAAGFGDDGTRSPDLKYDDDDALWAACARLKGSCAQLLEAPRDAMSRS
LVWDRAFPIVRSGSGSGSGSVEPPFLPRVTHGGWSDDGESETLVFHAGVGSSHVGMLRLL
GGVPESALALEAPPGHVVVDAAAYTEGRCLVLLQPEEGRGGGAGDGGEAASVVMADPRAL
AARGGVTGPRGLEGGVGGDGGYALVDADALGAAPVVSPGCVPARGVLRMPAGGGGGGARR
RSLPGTVATAPLAVGRQKGLAAVLVGQKRIVLLDLEEDECDEDE
>Cyanidioschyzon_merolae_CMER000799_Apc4
MHTATSGAFACLHQRTLPLDTVCVAAWSPVADLLALVFAPASVVILRLNWELVGVWRPSE
ASAGDSIPKVTCLCWSPHEPRLLLGQSDGTLTLLSVEHMQCMTIYEADDEPFDVQYGGWK
RLVWIPLTDRKESSLALGVREHGADIFIFIEGLYACGMFDLARLGSVEDFTTSEDTRYLA
ALGAGNTLLIGALDEVRPRFHEWGRFAHWSVQTRERIFQLQLATQGIQEHWQATARVMYQ
VLDTLTETLVRYRPEADRATAFRELLLLAYGMAPAPAVRDWLANTMSESNQRSCSRTVVT
SLRACVEIARTQLLPLLNALLAQVAGLPDAGPAFTAETKACWRLGHGIALMLQRFRPLYV
MFWSWLAGRSDENLRLVVDREKIEALFRERFFGVADMDAQLESFTRALMTLETRLNDLAR
HHQSRRWPLKTAVSASIPQSTGEPSSLQPLLQRQRLRPMVRWLPSMASFQVCTESGDLWL
ISTQGTVALSFSIRYLIQSSSETSFVRVAWYRDPKICVLTSAGLWCLTSVKTGDASPPRA
TESHDLFRALELTAPASSTSSFGSAFPEVLQIPALVCGITRGLACIFASASRVLVFDLED
SDVDADAATEALP
>Galdieria_sulphuraria_GSUL004291_Apc4
MIPFGQSTMTVTALEWSPDGNFIAVGRSDGRLNIFQLESDDSHFEQTVFPGDSVANLYWT
DFEKDMGCIDPCYQELIQRERKEYISKQVLDKIPNTSSVLWLSSGSGWIRAFMHGRVPLL
SLFESYPVSHLYFSRQGYLFYAFHSSSTRSITLQALSLDDSLQSWGGPFAWFAENVLQLD
TSILHYQTSYQKILSTLKEIGQLVTEKWNVLKDMLKDYNEDVSHVREAFLSLINGQSLSV
FTPYFVNHITLMGAERWKKQIQEKISQYLIPLMKQISIEIRQMLMRWSRLESFLQHQRKQ
RPDIFASIYDQSLEMKQRVVGLLYQWNEWKQCIFTYMERLVSFVDWFCYHARHFAQESGC
MDGDSQSSSLPIKDVFKVILFLDINDTPEEVRKLKDIYPYPIDDDENVKWFSPTQEWMMS
LDIDEWKEQWNDYYQKLESLKWNSLSHLVWTYSLVDVPPRWFLSSSQPITYRNERNAAIV
IAYISPETQRVHCLWLKHNENRELSIHLSFAIPILEGSLYSILWYRDEYLLWCATTTEKE
NGAVSLWIGMNKISFDSQSDTLSMTHSCSIPLHELPQQVSISSSPSRNLFGYVSIISMNI
CLHGFSFP
>Cyanophora_paradoxa_CPAR023314_Apc4
MPVARLDLGMLAGIEKPRILHISMSLDLHRLTAVLERDVVDALPSPSGSRPGHIAELRLV
VVGTDLIWKRRREIQKIASLAQNIAQLLTLLHSAVAAAAEQWKQSTEQLHMKMDSLLSVI
REHKLNSSVPEELLGLIATGIPSPPLRDFLTQQMSEQRLKMMEKKMDAGMKAVQELLLQN
IRPASECLAYRLAELNGLSLKSRFDNIGIDSSAVGRLSAVAKELVFRVETALHAFIETRS
NIRTFFTWICRDGAVRNLGSGKGTPTAADVAQVVNFLENGFMSHDPFADSFRTSGNLSAF
SPTKAGITVFDYAMGDILPPALRKLKEVPTSKNASDMGTVGSPGRPKRQGTASGSDADFN
DLETAELGTSCDHTPLQYVAFSRQKEPGSQQIHVLRFPSRGGVQIEGTSVSMSQDITQVE
FYNERQLAAFVWDTASQGTASVSDRLDALGSEQAPCT
>Guillardia_theta_GTHE022485_GUITHDRAFT_134093_Apc4
MKSFHRMHAEDKPLGSLSSERLVTWCPTMDLVAYVNNENNIVIHRLSWSKLTNLSEHSEK
VSALCWSPDGKMLASGHADGRVMLYDVEMCESVASFLAHSRRITALTWTVCKGKRTSSLV
PDRTTRFLPAECGGIEDNKTSSNPKTSSSEGFLDQKSCEMTVLLSGDDSGGLSLHVLGKF
CIGSVQMLVQGQDQTRHGVEIKSMSVSDDLSRISVVCCTNGQHAAEKLGEAKKLIIEEHG
ERVEEGSLYMVVLNSDVLQLNSSQLLQVSSQAWIVEGFVSSLHHSLTSICQSWKQAWDQL
SKKLQDLSTCLQQHDSSSNVESELITTIVCGSASPALQAFLVQLKEQGVRRLEKVVDTAC
VNIQQEAVQKMIPVLESLMFRVGELMGLARWEERFQHIGLREQALESLMKESTQCLHKVS
ELLTVTRRFQKGYGQFSQWLERMAFRLVNQTGSTTLSGEETLSISRFVEHHLTHNQISGV
LQDISTSVISCFDEKRCVNDEVLNAFKAAGHSSLRLTFKVHLERLKDAVEFSFGETQQCI
SSKIAVDNVIRLSGFTDDKRCLALSSSSGSSDSDEHVFQLIASKQQQDAPAAPSLSLLRI
GCIPSRKLVSLSVASLQLTDIFSDTSISDLHFYSPDKVCLLAIGTSKAEEDLRAILSTFE
LEEVAWTPADALWRTKAADLEGFPFTQQDVCGLQARQIGGVSATKLAVNGKRGIASFLVE
DPWRIAIFDMEEDEDEDEEDEDGGGEEDAKDADPSMSIEEESNEVSMDET
