# Supplementary material for: Evolutionary dynamics of the kinetochore network in eukaryotes as revealed by comparative genomics
Source: EMBO Rep. 2017 Jun 22;18(9):1559–71. doi: 10.15252/embr.201744102 (PMC5579357; doi:10.15252/embr.201744102)
Supplement: Supplementary file 3 — Dataset EV1 [file EMBR-18-1559-s003.zip › kinetochore_orthologs_FASTAs/Apc5.fa]

>Homo_sapiens_HSAP003727_ANAPC5_Apc5
MASVHESLYFNPMMTNGVVHANVFGIKDWVTPYKIAVLVLLNEMSRTGEGAVSLMERRRL
NQLLLPLLQGPDITLSKLYKLIEESCPQLANSVQIRIKLMAEGELKDMEQFFDDLSDSFS
GTEPEVHKTSVVGLFLRHMILAYSKLSFSQVFKLYTALQQYFQNGEKKTVEDADMELTSR
DEGERKMEKEELDVSVREEEVSCSGPLSQKQAEFFLSQQASLLKNDETKALTPASLQKEL
NNLLKFNPDFAEAHYLSYLNNLRVQDVFSSTHSLLHYFDRLILTGAESKSNGEEGYGRSL
RYAALNLAALHCRFGHYQQAELALQEAIRIAQESNDHVCLQHCLSWLYVLGQKRSDSYVL
LEHSVKKAVHFGLPYLASLGIQSLVQQRAFAGKTANKLMDALKDSDLLHWKHSLSELIDI
SIAQKTAIWRLYGRSTMALQQAQMLLSMNSLEAVNAGVQQNNTESFAVALCHLAELHAEQ
GCFAAASEVLKHLKERFPPNSQHAQLWMLCDQKIQFDRAMNDGKYHLADSLVTGITALNS
IEGVYRKAVVLQAQNQMSEAHKLLQKLLVHCQKLKNTEMVISVLLSVAELYWRSSSPTIA
LPMLLQALALSKEYRLQYLASETVLNLAFAQLILGIPEQALSLLHMAIEPILADGAILDK
GRAMFLVAKCQVASAASYDQPKKAEALEAAIENLNEAKNYFAKVDCKERIRDVVYFQARL
YHTLGKTQERNRCAMLFRQLHQELPSHGVPLINHL
>Mus_musculus_MMUS017004_Anapc5_Apc5
MMTNGVVHANLFGIKDWVTPYKIAVLVLLNEMGRTGEGAVSLVERRKLNQLLLPLLQGPD
ITLSKLYKLIEESCPQLANSVQIRIKLMAEGELKDMEQFFDDLSDSFSGTEPEVHKTSVV
GLFLRHMILAYSKLSFSQVFKLYTALQQYFQNGEKKTVEDADMDREDGEKQMEKEELDVS
VREEEVSCSGPLSQKQAEFFLSQQAALLKNDETKALTPASLQKELNNLLKFNPDFAEAHY
LSYLNNLRVQDVFSSTHSLLHYFDRLILTGAEGKSNGEEGYGRSLRYAALNLAALHCRFG
HYQQAELALQEAIRIAQESNDHVCLQHCLSWLYVLGQKRADSYVLLEHSVKKAVHFGLPY
LASLGIQSLVQQRAFAGKTANKLMDALKDSDLLHWKHSLSELIDISIAQKTAIWRLYGRS
TMALQQAQMLLSMNSLESLNAGVQQNNTESFAVALCHLAELHAEQGCFAAAGEVLKHLKD
RFPPNSQHAQLWMLCDQKIQFDRAMNDGKFHLADSLVTGITALNGIEGVYRKAVVLQAQN
QMTEAHKLLQKLLTYCQKLKNTEMVISVLLSVAELYWRSSSPTIAMPVLLEALALSKEYR
LQYLASETVLNLAYAQLILGIPEQALTLLHMAIEPILADGAVLDKGRAMFLVSKCQVASA
ASYDPVKKAEALEAAIQNLSEAKNYFAQVDCRERIRDVAYFQARLYHALGKTQERNHCAM
IFRQLHQELPAHGVPLINHL
>Mus_musculus_MMUS020363_Gm10482_Apc5
MVLRPYSLQMSVFCAMRISISSDKLCFQCRRSESFRASISLLAVFPEKPPCSKRFSSTHS
LLHYFDHLILTGAEGKSNGEEGYGGSLRYAAVNLAALHCLFCHYQQAELALQEAIRIAQE
SKDHLCLQHCLSWLYVLGQKRAHSYVLLEHSVKNAVHFGLFIAFIMFRDVSCILLFWRTF
NKKLCRVFQHPKDDNFFTYFYFIYFSILAD
>Xenopus_tropicalis_XTRO026998_anapc5_Apc5
MASVHESLYFNPMMTNGVVHANVFGIKDWVTPYKISVLVLLSEMTKDTKISLVEKRRLNK
QILPLLQGPDMTLSKLIKIVEECCPHVASSVQIRIKLMAEGELKDMELFFDDLADSFTGT
EPEVHKTSVVGLFLRHMILAYNKLSFSQVYKLYTSLQQYFQSEKSKATSKPDSNEGDMDL
SNTEEEEGKLEKEDLDFPIGEEDLACNGPLSQKQAEYFLSQQASLLKSDESKALPPVLLQ
KELNNLLKFNPDFAEAHYLSYLNSLRVQDVFSSTHSLLHYFDRLILTGAESKSNGDEGYG
RSLRYAALNLAALHCRFGHYHQAELALQEAIRIAQESSDHVCLQHCLSWLYILKHKKGVD
SSVLLEHSVKKAIHFGLPYLASLGIQSLVQQRALAGKTADKLMDALKDSDLLHWKHSLSE
LIDISTAQKTAIWRLYGQSTMALQQAQMLLSMNSLDAGNVGVHQNNTESFAVVLCNLAEL
HAEQGCFSAASEILKHLKERFPPNSQHAKLWMLFDQKIQFDRAMNDGKYHTTESLVTGIT
ALNSVEGLYRKAIVLKAQNQTAEAHKILQVLLSHCQKIKNIEMVIRVLLSLAELYWRSSC
HPVALPVLLKALALSREYRLQSLASETVLNLAFSQLMLGIPEQALSILHMAIEPILAHGA
VLDKGRAMFLVAKCQVASAASYTLQKKTEALESAILNLNEAKAYFAMVDCKEQIRDILYL
QARLYNTLGNIQERNKCSMLFRQMHQELPSHGVSLVIRL
>Takifugu_rubripes_TRUB001320_LOC101078115_Apc5
MASVHESLYFNPMMTNGVVHANVFGTKDWVTPYKISVLALLYDMAVSKISLPERRRLNKL
ILPLQQGPDQSLGHFLNTVDECCPQTAYAVKLRLREMAEGELKDMELFFSTLQTPLTAFE
SEAYKTSVVGLFMRHMLLAYNKLSFSQVFKLYQSLLQYYYSPFPKPADGQGGLPALVADD
SDMDLTSTEDTVGDRMDKEELDSSLDESELQNDSPSSGPLSQKQAEYFLARQAYLLKNDE
NKALKPAELQKELNNMLKFNPDFSEAHYLNYLNSLRVQDIFLSAHSLLHYFDRLILSGNE
GKGNGDDGYGRSLRYAALNLASLHCRFGHYQQADLALQEAIRIAQESNDHVCLQHCLSWL
YTLEQMRGFDSSILTEDSVTMAVHFCLPYLASLGIQALVQQGVTQGKVAHKLMDALKDTD
ILHWKHSLSELIEISLAQSTSIWRMYGKSTMALQQAQLLLHMSSLEPVNFGVHQNNTEAF
AVVLCHLAELHAEQGLYSAVSELLQHLKEQFPPHSQNAKLWMLCELKIQFERHMNEGKYH
LAEPLITAICALNKTEGLFRKALVLKALNRTSEAYNVLQWLQGHCETTAKVELVIRVLLV
TAQLHWGSSGFSTALPLLLQALARAQQHHLQALASETILHLTFTQLMLGVPEQALNILHE
AIETVLAHGSVMDKGRALMLMARCQLAAAGFSSDAPNVVEQAMSSLKEAATYFSRLNCKE
RLRDVHYLQAKLHRSLGQTSQCNRSAMLFRLLDQELQTPAPPLSMRL
>Danio_rerio_DRER002837_anapc5_Apc5
MASVHESLYFNPMMTNGVVHANIFIKDWVTPYKIAVLALLYEMSTTKPMALLDRRRLNKL
ILPLQQGPDLTLEQFLKIVEECCLRMVNAVKLRLFLMADGELQDMEHFFTILPSAFSDSE
PFKTSVVGLFMRQMLLAYNKLSFSQVYKLYKSLQQFCHRGNQPELSALPAEDMELTSNED
PSADHIDKDELDTPSLHQSELSRSEESQGPLSQKQAEYFLARQAYLLKNDENKAMSPAKL
QDELNNILKFNPDFAEAHYLSYLNSLRVQDIYISTHSLLHYFDRLILSGAEGKSNGDEGY
GRSLRYAVLNLATLHCRFGHYHQADLALQEAIRIAQEANDHVCLQHCLSWLYTLEQMRGS
DSVVLTEDSVKIAAHFCLPYLASLGIQSLVQQGAKQGMPANKLLDALRGTDIMHWKQSLS
ELIEISLAQTTSIWRMYGKSTMAQQQAQLLLNMNSLEPVNFSVQQNNTEAFAVALCHLAE
LHAEQGLYPVVTDIMKHLKQQFPPHTQHAKLWMLCDLKIQFEKAMNDGKYHLAEPHVTAI
TALNSTEGMYRKAQLLKALNQTTEASKILQQLQQQCEKSKNTQMSIRVMLASAELHWDSS
GFATALPLLLQALALSRQHNLQSLTSETLLHLAFTQLMLGISEQALGLVQDVLESVLAHG
SLMDKGRALLLAARCQMASAGAAAQEHRLSAVELAVHTLDEAAVYFSRLDCKERMRDIYY
LQARLHQTLGNISQRNRCAMLFRLLDQELPSSRMTVVNRL
>Ciona_intestinalis_CINT001167_LOC494381_Apc5
MFTQHGDKFARDQITPHRLSLLILIKNYADICDGKHADYTRMVWQDDFASKRLLDRSILT
WLQQSNGSLKEMIRIVGLCSKVLHESFKSMLDAICNFESIENLENFFSNLGYSLFQSNDS
DSTLQKCLLVKDEFSVLFCRRMLIYYERLAFCELQPLFDSFIKYCAPNVPMDKPLSDPLS
QNGSPDESGNTAVAMDSNKVDDMELECQSEMDSKSSRDSIDTELKASDLKTEKCEEFDSP
DYFSRQQADNFFKHQAMLLEHNEADALPPVILQQRIRQFLKTNPELTQAHFLSYLNSLRL
GEFCGAMDSLLMFMIRHNWKSFPLFPKLDDENLNKNQRYATLNLALLHLRFGHTEAALAA
TKESINLAHLSNDPMCLQHSMALLHHLQPKSSRQQMAEEVIKPAKKHGLAELAFNATQAY
TKSEGLHNGSLSYDPDQLYPDIAVANISEYFSNNNETTIDYNYDGECGTNLTARSYAQAF
YSPDWPLGYSKGLRCEWSINAEPGERVELTFEYYNMELCCDHINIYDGDNIEQISGEGTQ
YTLVSRSRNLRIVLTTTNQDLVYSYFFFNSNQSQNTLFRFNATYKSINATSLDITTTPIT
TTTATIATITTVDDSEDQTIYPDCGWHFATRQPQTMDFYYNSCEWQILSSVGTQVQLQLH
NYNMSLCCSVLQVYEGTNLLGEVRGQGRGVTFTSTGTNLTVKFKYYPDFFIIATYKEIDC
SCSSDQTPAPMTTTDLNEAWNYNEETTTPEPVITTDHQGPAREPRPLIPIFTNGKCGFHV
QANKSRQQINSPGYESNSYSNNLDCEWIITTNPKKPVRLVIEDFSTESCCDYLQILDGNT
VTDTLRGLYPHRSVYTSTDGILKLRFYSDGSVVRQGFMGVFYEVQTPSPNDDRETTQYIN
ATCGFNATASATPQTLNSPGYPEKYENNMYCTWRLTAQEGKQVKLTVGRFITERVDVLSI
YDGNTLIQTLSGTHLQWLQHFYSTTRELIVVFRSNPYLTFTGFSASFIEIDE
>Ciona_intestinalis_CINT001165_LOC100185104_Apc5
MWSMYWRRSEALLEHTTATRLCRYSDALVAEQKLLAIDPLLAKICEAKRFLKRGELSSAH
SVLVEILRSNDDDVTMEVKCKVLILLGDLFSKNRSEHSASLKYLLQGLSIATKCHLHSHL
VEINLKIAQLYLNSDSPHHCFKLLTSISNECVANSTLHTRCRYLLVAIQCLIRINNNITV
KEIESYIPILNEIYHDCEITYDVCRKRDVVFLLAKFYDKLHRVGGNCDTKDNFLSLRNEH
AAEFKRLDVQLGGSLPDFVI
>Branchiostoma_floridae_BFLO038948_Apc5
MPDPPWREWVTPHKISLLILISEYVQSKAERSQGITDVFTKRNFSLALLKWIQSPDETLA
DLRREVEKLAEGDPSTAETVVGWLDNKLKEMAQDGLMVLTDFMQSLEQLFNLSAEGEEPL
LQRAGVVGMFIRRMVLAFDKLSFSQVSSLYELLMDYCQEGKSSVRDNLDTSDAMEMADEG
EGMRREDLEVGKEDSTILSYRQAQYYLSLGLQNNYNDAEASSPAELQQQVQRLLKSNPLF
VEAHYLSYLNSMNVYEWCGAVQSLHLYFDRFSLHSQHNQQSKPNEDAMAARSYRYAALNL
ASLHCRFGHREEAMAVLQEAIRLAQVTNDNVCLQHALIWLSRLEQDESKVAMLLQRSVIR
ASVLTLPYLASMAVQMFTKLKAQAGLKPARVFEYLAKSNSLNCLHYIPELVASCFALQTA
LWQMYGKSAMSLLNIQLLLHGSGNPTTNHWDKELGCLVLSHLAVIHADQGNYTCVYEILQ
LLKEKFHHIKKNARVWMFAEQCINFDRALRNHKWTAAETAITSLAALDNTEAQYRRALLL
KEKGDSVGACKHLQELLQKCREEPSTTITEIHAGVLLALGEVYTAASNLTTANSYFLQCL
TLCKEHHLNHMATMAQLNIAHIQLLMKLPTQALALTEQVMPQVLSHGSLYNRSRAQFLLA
KCQLASSDPKHPTQRKAAILSAIGTLGIALEGFQKVEAPARVKDVLYYQAQLYNEVGNSA
DRNRCALQFRQLDQQVPTNPTQILNIF
>Branchiostoma_floridae_BFLO038946_Apc5
MFTKLKAQAGLKPARVFEYLAKSNSLNCLHYIPELVASCFALQTALWQMYGKSAMSLLNI
QLLLHGSGNPTTNHWDKELGCLVLSHLAVIHADQGNYTCVYEILQLLKEKFHHIKKNARV
WMFAEQCINFDRALRNHKWTAAETAITSLAALDNTEAQYRRALLLKEKGDSVGACKHLQE
LLQKCREEPSTTITEIHAGVLLALGEVYTAASNLTTANSYFLQCLTLCKEHHLNHMATMA
QLNIAHIQLLMKLPTQALALTEQVMPQVLSHGSLYNRSRAQFLLAKCQLASSDPKHPTQR
KAAILSAIGTLGIALEGFQKVEAPARVKDVLYYQAQLYNEVGNSADRNRCALQFRQLDQQ
VPTNPTQILNIF
>Saccoglossus_kowalevskii_SKOW016497_Apc5
MGIDKHGCHAVTMGIDPLGGYVITIVYTCLVAMLSCHAVTMDINKLSCYAVTMGINPLGD
YAVTMGIDPRGCYAVTMLLLCLLRNNENEALSPKEMQRQIGELLKGNAGLAEAHYLSYLN
NLRINEFCNTIHELYRYSDKHAFSDNDNDSYATEIGHSFRYAALNLAGVHCRFGHIDEAT
AALREAITMAQEANDNVCLQHALGLLCRLQQERGDDSSYLLERSATRARELNLAYLTSLG
IQNYIKEKCLSGADPASMFEYFYWSDAMNSQHGLVDLTCSCLAMQSAMWQLYGQSEMSRL
CSQILLNMNHSYSSSLGRSSSPVDSEAVCVVLCHLSKLHAEQGYYNAALDVINYMKKTYP
SHSQYSKLWMMVEQQISFTRAIHHAKWTAAEQAVLNIVSIDEVEALYRKCIVLRMKGETS
EAYKLLNEMLIHCQHRKKGYTAEHHTR
>Saccoglossus_kowalevskii_SKOW042011_Apc5
MTMMHLAQVQLLLSLPHQALSLVDKSITQVLAHGSEYDKCSVQLLLAKCQLACTKPQKTD
KRKEVFEYGNELAHFYFTQLNRFFTVFCDAINPCYVFTVFCDAVNPCYVFSAFCDAVNPC
CFFTVFCDAVNPCYVFTVFCDAINPCYVFSAFCDAINPCYVFSAFCDAINPCCFFTVFCD
AINPCCFFTVFCDAINPCYVFSAFCDAINPCYVFSAFCDAVNPCYVFSAFCDAVNPCYVF
SAFCDAINPCYVFSAFCDAVNPCYVFSAFCDAVNPCYVFSVFCDAINLCCFFSAFCDAVN
PCCFFSAFCDAVNPCYVFSAFCDAVNPCYVFSAFCDAINPCCFFSAFCDAVNPCYVFSAF
CDAVNPCYVFSAFCDAINPCCFFSAFCDAVNPCYVFSAFCDAVNPCYVFSAFCDAINPCY
VFSAFCDAVNPCYVFSAFCDAINPCYVFSAFCDAVNPCYCIL
>Drosophila_melanogaster_DMEL023747_ida-PA_Apc5
MILCLHFAGKSKIGFRGPKLTMNLFEELDTLDPSFKLEPPRIETPTAHKITVLILLKQYV
INKKNCLDTGISMRTQRRRMFYMLVFKLIQEQDKSYNELHSLLTTGKYKLDTLMLESFEK
AMSEFCAGSIEALFDFSEIQNIDEILNENYGISQFSMVGVYVRRVGVVLERLSFPEMMDM
YKNVCSYYERGVRAAASGSRMAVAGGILHREETPPPNPITEKPEDPKPKKKVEAVARIAQ
ERNPLSKWAPKQAKFFINKQSELLENNERKALPPLELQKKVQEIIHDLPLTTTPYFLGYM
NQLRVRDYYNALSALHRALDRSPVRLMSQEKGYQYFCVNLAVLHATFGHRDEALAALRES
IMLAQEHGDKRSLNLANTWYCLLRDELPLSAVQKSVQDANEVDGSLLQNYTLALHFAVKL
GTVAGYQPLRLFDLLQHSDNLTNRNNFADHASEALALRSAVWSAYGRHELAALYSQVLLT
GRDRFGSGSAGLGSALASFALWLQLQGEPQLSKVLLHHAKQRFPRLPSAEGWMISQCHVV
IQAGIYQCRWHDALKACDQLYLIDPSDSLFQRASIYVAKREFFNARRLLDKLAVQDNIPF
LLRMRVQVLLGYCGMANGRFSSETTMLLLRVSEEMSEAQMDYELALVDLLLALQLLLLGM
PQKAYQAIKRCMHDIHINGGLYERAKTDFVFVRCLLAVNQNDAEKRKAQLLKSQVILQRA
AQSFKKLSAHAKVLDVYVFLAQRFNEFGDRNLRNKYAGEFRRYFTDHPIPREYLGSP
>Anopheles_gambiae_AGAM010294_Apc5
MSKKDSENVCFWLPNQTAGKMDVLTPHKMIVVFLIQEYLRLKKTVTDGQAHAEQPHQIEV
SAGDRKRFCMLLLKLIQYPDLPYKELYALLLSPEYGVHPVHLEEFKKLMKLLKTVGIDVM
FDLYNEIDKLIMDNTASFQIGIVGLYLRKVFVTMDRMSFHEMKDLYLATIAYYDKGMHAI
RLEPGSDANYTDSDSFRQPPPNQYTPIEPSDHGSHSAKWSVKQSELFIAQQSALLKENEA
KALPPKELQKRLNEIIHDRPHCSQAYFLSYMNNVRVREFFGAVHALQRDYQYSSLNLAIL
HAEFGHPRLARACLRECVMLAQENGDPTCLQLAHAWLSHLEGHCMPLPDKTTSGSLFHAT
SLHILSHLRQGSIAGRRPSELFGLLMVNDLLNCQRSMMDLVATGIAERTALWTVYGKHEQ
ASLCAQLLLNVELKSLDKTYNGNGICQVLCALVVRLAHLGEFGHALVVLQHAKQRFPRYP
QSRDWHLTDHYVSVLRALYRGRFAEANAECQHLHSYDPHLALLQFAHVALGRQDFGTAET
FLAQLLADEALAPLMRIRALLLSANVHIHNGQAKAFNQLNAAQMYAQKYHLQYEEALVNL
HLAYLLLTHLHAPKQAFAALKAGLETILANGPLYDRARALFLFARTLVEMERHGATDGEE
AWEETATTAQLQQLTTMLPTFEEAVEMFEKLECYSKAKDVYVYLARTYHELGAVEKRNRY
SYRYRLLEEQYPTERQYLNVFL
>Caenorhabditis_elegans_CELE017681_gfi-3_Apc5
MQKAAPRPIIKRSYLNLDAIFGHVFSNLTGEPVTPTKIATFYLLRILFQTHFGFRHKRAY
YKPFSPAEKERIFHWLYALMTSVVELSYKDFRIVTRLAFDDGREVCKNFYAAMEKIGAGM
ADVTLNVEDEFYTNKHPKDPKLPANDTVHEAMDLARGDIIQFSSNHSFMYRWMKRLLAQY
TKSTPSEVFQINAAMKSWVLSAVESKYHPEFKGEYLPHFIDCSVRARDWVAKSIYFIQKN
PRFAFQYNEMLHYTRIVQKRHPDVVEGFLLEAIVQVQLKDSSSAIKAMKSFFELSMFELN
ENMVHAAKTHRLAVPTQTPLMYAPILQARICRIFGDYQMARLLLHESLQQAQLRNDEICH
QMANIEMHTVDILGCRALLEDNNEKTAKHIENERRVQRKALLHIDDLHGHTRSGPCCLSS
EEDFELVAEMDSYGKMLMLMKIIAEGNYKLIYDRVAETGITCPVGNDLGERGRKVAAYGA
ALISSNMIHNGMYHQAKCAAENMLANNCRTDETDPFQAPFQAEPWAIGAVNLSYSQAGVG
NYDAALRTIEEMRQNYPEELSWQSNRHVVICAAVINFERFLLKNDYKACASEVLNLAAHS
ELECKLRQALLLAAAGKERASVEVLEGLNVVDIRGRIRIHMQTGCIYTASQEFRKAAREF
ADALSLAENTTLKDIVPMVKRRQATMLMCHGQYVECLKLLKECNEGIEQFGSFTEKACYY
MTAARCHRLLGKDPRMWLKKSRALVRNGQWPAFTKLVLSEIAALHDVKGLMPDENRLSQI
CEQFGKLTADCPGRCEWLLI
>Caenorhabditis_elegans_CELE031544_such-1_Apc5
MPPKKAQTRRIVSLDSLFGHTLLNITGEPVTPTKIAIFQLIRTLFHAHFGVGAVPSLKPF
DKDEKTRVFTVLYGLIIMKSEISYDDFRCIVRILNDGLGRSIYYRFVTSMEKLAHGEDQI
EMLFEDAFYTAKRPNHEKVLKREDSWLDELTFMNSNSFLYIWIKRVMMQYTRTSQNGTFE
IAEKFQKWIISGTLEIISHPILSGINRALPTEIDCSIRARHWCAAQLRLVQLCPTKAMSY
FQILDWCDTIHRRHHDVVDVHLLRAAIFVQLKNSSDAVKSLKQFFDMSMLEITENSKHAL
ETLKLMSPSQVALRFGPILQGRVHRIFGERQIASALFAESIQQSQVNVDDMCNRIANMEV
TINSIYMSGPLLQRLSGETFAAGKKEEESVENERRVQQNSVHAAVDLNVPTLRSLQKNFR
EDYELHAFLVSMCKFLLCIQDMMDGKFFKHNSTADYVSVGFHRLRLLLDMNNKGFVLQAF
ANAIMTSGLIQSGMYHQAKRVAETMIVSNCDAPNSPILETESHAVAGVNLVYSLAAVGDY
EKAQKTIDILKNRFPENINWMAARHVDICSKIVNFERNFLLNKYSECSRHLAGLETSAPL
EFVLRKSLLLAATGKLAEAVLLLGTYECGDVRGSMRIHMQMATIHTAYGQFETAEIQIQE
AGKVAVNAHFLDANLLVVRRVGSLMLGRFMAREAYQVLHALSAKIEHFGSFIEKAIYHVS
MARCLRLMHKDPRVHLKQCKAQIIGNKWPAMEKLLLTELTILHHSGGLYPDEQKEMKAKE
RFGKIEADFPGPCTWMFI
>Brugia_malayi_BMAL015794_Apc5
MAEDLVHSSFSLDEAFSFVFDNSPGEPVTPFRLAIYLLIRVLDTNHRLKPFTHKEHYQLS
SLVYELLNAVNLSFPETIDMIMAPLQEVSLNLFLEFMAKIDSHRGNVEILIRRDELFYQP
RKLDRLGQPFALTKSLIGIFVRKLAVTQACQSVTQIQRSHKQWLEWLNDSRPAARSDLFG
GYAKNISKLTASASSVSGDTHLAPLIDDITHLRVTPIKDKATRMSEEFLKASISPANRKK
KTVKIDDEEKHCRRSLFNVNTSLPSTTLYELQQHPGAQPQLTELLSSSRARALISRQLHA
LHVSPDDAMEEKQLRAACDFIKKHYPDLPLVHLVDMMNAIRSHNIFEAGEALQQFFDWTA
IRINETNNINRSITATDQRPLRYAPLLHARLARIFGYKDHARHFLSEAVHQAQTSHDLVC
LRLAEVEQAAIDADEDLNPSGENDSTDESKTHFISAALLASMSIDNGETQETTEEDDKIK
AEEADTRAFIKQLNDCATLQNCISLAKSANDPKSMVKGLQACAGADYGVDRESQSRLVNE
AARVISATIKLANGFVDSAISDCNRILYFNPGDQWCQRYDTESHVIAAVNIAYAHALNGQ
FDEARTVVKKLKVRFTEKNNWQCAFHWKLCESLIEYDRAFFFGDWIAADQWLLIIEQLAP
PEADLRKAILVHSKGDLQEAINIARRNVERVKNSKDLRLKLRCDITLAMLYTSNNLEHVA
LSILEQCKNLAHKHSLDTFHAIIMRRIAYIDVMEGRFDEALTKIENCEWALKIRCQPLEN
AFLHMTTFTVYAQKSGTSSDTVSQQLNALAAARREFRRASAPLLEKVVLVTAAKLFDSCK
RTDERDECAALFCDMEEQYPGKIDWTVL
>Brugia_malayi_BMAL015793_Apc5
CESLIEYDRAFFFGDWIAADQWLLIIEQLAPPEADLRKAILVHSKGDLQEAINIARRNVE
RVKNSKDLRLKLRCDITLAMLYTSNNLEHVALSILEQCKNLAHKHSLDTFHAIIMRRIAY
IDVMEGRFDEALTKIENCEWALKIRCQPLENAFLHMTTFTVYAQKSGTSSDTVSQQLNAL
AAARREFRRASAPLLEKVVLVTAAKLFDSCKRTDERDECAALFCDMEEQYPGKIDWTVL
>Brugia_malayi_BMAL001821_Apc5
WCQRYDTESHVIAAVNIAYAHALNGQFDEARTVVKKLKVRFTEKNNWQCAFHWKLCESLI
EYDRAFFFGDWIAADQWLLIIEQLAPPEADLRKAILVHSKGDLQEAINIARKNVERVKNS
KDLRLKLR
>Schistosoma_mansoni_SMAN010606_Apc5
MIFYQKIGGESYFIDSVTHNSFMLFIILREYICSLTMPDNSEDQIPCINSKDTITLYMLM
YEMLKENIGNPFDILKRDSQDVRIPAYLKPLIRGRIERLRNYYEAVAYTNLSTFKNLVFA
KSSNVGNEIDDDDDENSGDGGGDANQNSNRRFFLTKDSVFGLFLRKFSLGIYSQSFEKLI
QFFDSFFDAYDNELCSRSNSNIEDLIVQNFAHSFIRDQYLISTRNQALDVCSEIIDSIGK
IGGRPNLNLQKYNELLLLAKKMYPEVSYTHYASHAYALQKRNLTMAEDELHAYFETCMAS
VQNPEISLTTSTFSGAGTASTTTTTTTAGPGTSASSVLTPPINSSNTCAHMAVTGAAMHL
NFGHWYKGKCLIKEALQKSLESESKDSLGHVKVTHTLLNSSADPFRYDNEVPMKQSFKSN
DVTLTEFRTKFWSALDTGSEPYKLLTVYFNSVNIISQAYFTVCQLDLATMWQFYGYPNMA
TVLMQCIISADCLEPCRHSDTILANAFANIIKEFNSMGSIETALKLSKICRSTLCRFPNQ
SPLLQASMEVELEQHLRSGYDLAQCDRLVNSLKLYCPWESAIRQVYR
>Nematostella_vectensis_NVEC026610_Apc5
MAITELCHQLGQIDKELPSLLVNRLEQVYENGSSGVVEFFKAIDELCADDNAIYKESLFG
LFARRVGLLYHRMTFSQISHFFTLFERYMSSAKPDVDCMDESLECTENEMHMEDKQDHKS
DFMSFISSSSRQAEFFLSSQASAIQSNESQALPPQELQSKIFQLQRASNDIPETHYLSYL
NSLRVGEYKQTVDSLHQYFDQQQGNKASSKPAIEGAEVMEEKGQSFRYAAMNLAALHSRL
GHRYTGRGLSRSGGKWVLYIWALHNVLVHRDMGMLRVWSPWVLIGTRVHQGCDHHGSSQE
YGYIKGVFTIGVNRDMGTSGVWSPWVLIGTWVHQGKEALLALQEAINMAQEKDDHVCLEH
CLLLLYRLEQEGSTQASELLDRSVTRAKELKLPYMTSLSMLTQTRHDVHVGMPPPKVLQV
LSNISTINSQNSLQDLTETTFATRAAVWQLYGKSRMSSVFNQMVLYRNAPTCSHTSGTTH
KPSDTQVSSLTGQQSDMQDGEARCLSLCNLAKVYADQGLYDESQEIIQFCKQNFPKPTNL
SKIWMVTEAIISHDAAVIQGNQDKAQEAAKQIAGLDTQQARYRTAVNMLLEGRFSEAHTL
LLSIQEKCSLASLPPSPHYNKSSNKPRGEVELIRSVLIALAQLYILSGNPLSALTHLIDC
LTLAGAHYQTESAARASLLIAQLQLLLGLPGKALELVKSNMVQILAHGSLYTQSCALFLL
VKCEVAAHSPEGANEKRKSTLLSALPTLARALEGFRKLRAMQRICDLLYYQARIYNELGY
QEERNHYSAECCKLLQDPLVKNTAGRSFCCL
>Trichoplax_adhaerens_TADH009710_TRIADDRAFT_53387_Apc5
MSSTTKLPDYRAHRGIYVRHMSVEFQKKDFTQTYELRNHICTFKHSAMDEVESIEYKPSA
ELINDQIRLLDTMESQAVSPQLLHGYIEKILKNSPNQPQMLFAKYLNYMRCKEYVQAINC
LHHYFEEMDFRSTTNEQKLKKRFCYFPLNLAILHCLLGHNAEAIHALTEAIRLAQEGSDQ
ECLLHAIHWLYWIKKEEHSTESLTLLNQLMKLSENVSSKISGYAALNTIREEVLKGNEPS
GIFYRLTTDDALISQSSLNDLSPTLFAEIAAIWSHYGINSLVVLHCQLLLGGFTNEDKRL
NDEIIGLQFCKLSSYFEKEGYPSVAMKILDYALTIFPEHTEQAELLEISKKKLAFENALM
KGEISLAKALSTELATTDSLEFSYSRAIIMKETNQFAEACNLLYKMLQDADEDKVILRNK
LITLPQHRIRILRLLGEIYLESKQPCKAIEYFLQSVTCAYSYHLLDSMIASMIGLAEAQF
SIGLSTTALDLLNDIAVSVSSFVSPILRAKFWTMTAKLHWKLANRRLPLRHILNLLDHAG
TIFESRNYYFGLREVFYMKV
>Mnemiopsis_leidyi_MLEI002951_Apc5
MSVVRGRQPPIWFMEGMSTLTPYNVGLVLLVNHYCSEQSRTKFKLGVILLECIKFKNLSL
NQLIALLNQLDDSDLGGEFLDYLEKVFKNASIVVLKKLLGNLGSAYALMMNPEELIKPNS
PFGLFLRHMIISFEMASFEQLSTFLQDLNTYIDNKDKVFPLLSTKQQEAAFCREVSKIQS
NLCLDRSNVEIHKMCNGSNDKRIQQAEFLQYLNYLSVKEYNLAKKHLHQYFTMMLNSGDE
SKNIRPFSALSLAAMHTMFQHDDLAMQYLKESIHLGQLLGEESCLSHCIAWTSYLQGAPI
TRPTLSDDSEAVPSELEIVGHIHTLESMCKSGEKPEEVMKYMSLIAPITTLPQYHTNATQ
VFRWYGNGLLSELHPFFVVLQLCPEWFKDGQMITLSNDTTALCSALCNLARALSQSPAAP
VSCTELINFALSLFPCFSSHRQLLYLTLNSIHYVHKRASRQKTDSEEALIRSISSSFHSA
LTSTAEAAEVAGDVYITKEELKACVLYNSAKADLPSSPSQAVQKLLNLILYSQKYNLQKH
LVNAHLLLTEAQISLHLFEQARATIESVLVLALSSNSTLTQSTARFLYAQTKMATCPKDR
RHQTFQRLEEHLKIALEGFLALSHAQHVCEVFYFLARLYDEFGQRDDRNKCAKKFRNFHQ
NLTVHDSM
>Monosiga_brevicollis_MBRE008470_MONBRDRAFT_22260_Apc5
MFAARCGRVLLKKQKAAARPDDPVCFNVSFHLSSTQQPRKPHTISLQHAPPTIPTTPTHQ
HVVKTACTAVGRRRGRDINRMQAGEAFLYFVVEAMLTLLESPADAVASVIPWLLQYGDEP
ARITPQIMRTFFKAASPELQQAIRERASTYITSAEGLADMLAQAPKLLAVADDMEETGVF
AINSPLGRLVRTVLLSLSEAELTTGSLDSVSAVDAVSMLFTNEDVDLATHQIRSAPALLS
LLVFRCSLSPTPQTPACRSFACLSHARFSSSSHVRHTPSAEHSTAVRDYSASRDVWVWLY
DIAPREVMHPSTITSDLSGAQYAALARAQNEISFGHRQAALDFVFESVTLAQALGDERCL
RYALAWIATLEPDHAKAISLLKLFMEKEDADPLLRAKMSAQLAFRLTTQDTPLVEYVLLA
PVPVFQNQ
>Salpingoeca_rosetta_SROS008970_Apc5
MADDFGHHPPQAGGAGKKHAAAIVEAAAKLTPVHIVALSFATVVLGAISKDDDSPEYLRY
LLQDLLHALEMLRKRPTADAARFFKTFLRDGDAASHDLARAMLEDLSQLDSVYSVEAFIA
DKVCFLQEESHNFRVHECSELGVFLHNINVSSRQCGFVAMLALEEGAKTMIAALREYLEH
DVAHAVFALKRARSRQQAVFQRVLADQFVELLELESDRTPLSPPGARHHMKRFISATRRG
DILAAQEQLLLHYEVERNRDWIITQTTHSESQLALAYLHYTFGHHALAAQAVHDAIGTAL
ELAQTPRLRQALGWLAEMAPTPKAAMALSRANLQHTRDQQAQESDDGDDKAAMSAAAFGA
HVQLALCSFAAGDAAASYAREVQAAMGVALGEEASWHSYTCTLHLMGAFAAAVGDTIAAC
HHQAAVVFSAAPPPEHADADALAQAQLILVLARKHGRYAFAASQLAKLAAEMQTTTTTKS
PASPSSSSSSSSSPSSSPPPPTADDGGDDGDDDDDDGGENNPKPQQQEGRHQAQQHASRV
RPSADSRAVGSDGGVARDHDRVLFYHHLALHWKHVPAGNFEAAKAAEAGMCVCTMDACDD
LACTLRIAERALAEGEMEACLKHCAAALRLNSSDACRHVQTHKLQGPIAEIEAYTLMGRC
YLKTGNTERAMAVLSHGAALAVSRRLIGPLVALQTVFMQCLVQAKRWSLFAEMEKNININ
ACMCASFETRAELLLVRGFYHLAIHNDATTASGLLKKSYAMYMRIGHTRNQRRCLHLLSL
CAHVRGDASERDALAQQMNALK
>Capsaspora_owczarzaki_COWC002448_Apc5
MSALPLTLNGPKVRASTDPHPSTTTAADLCINVALLSILAWYFDNPDAEDSILPLGIHVH
QLRDDSADIALSMGGVDCRAWFTLGEPLFRLDDEIQRLALPDTPLPTFLKTQAIPQSRIR
ACYELVNQYAHLPDQLPLSRLLSCLSDDPEIYPTVLLRLFTILQSEVHFLEFFTTLQQQL
YRQDGPSFLPPSSILGVFVRLHLHIISVLPFESATPLLEETQAYVEQWRDEVVRDGGIRS
FQLDSAQSPQTGKLQVAGLQHAQLLVKAEMDAIMSGHRDVASVHERANTILKCVPLAASA
LYLLFLNNLRVGEYAGAMDFAHNYFDSRGSEDVFRSWYLGRNATPTESASTKSFACMTKA
AIHYTFGHFAKARASIAEAIRLAQQLKAEGALLDLLAWSVRLHEAMASESAVRDSTMPLI
TRWIDRADAAGSVASACQARIAGAQHVLFSGQPLGESVEARFGAAMYRSNATKVDKSSIA
GGTQQEQLQQLQAALAAAEAKMNSAPEHREAYTQALEVLTYARKSQQAVGASAANTRQAI
ALAQSAHSLTYRESSTILDAPALTMQFQAATWRLLGNSALADTFDQMLLSQSRHSPAVSS
VAGVAASSSSRTVPLADALDAACHLALSHVLRTADRAGALQLLTHVHSSYSDTTLHEPTQ
LIRASNLIQETMLMTKARSAGDVWSASVALERIHGLESTRASTRATDSEQRRRGLLMEAG
QWAYARRAVVSAHNSQASTRATLTLPKFYHPSKRWDDFNAVLTQFQQQANTSVTSVPTLS
LTEPNHVRDIRVWMDRAHVCLAAGNTWQAIEELARALELCDKHHVPSIHADALFLLARCL
LRTDAPSAALYHVQRCLPWVLQNGTMEQRAHAQFIMAKCRVQLALSACVPLEALALPLNE
DAPAFKIDLTETGRRALLDVLPLLTEALAAFRLAGTLSDVAAVLHLRALVYDFVGDKASR
DRDAASFNQRVHMTQVSV
>Saccharomyces_cerevisiae_SCER005262_APC5_Apc5
MSKYGPLGITNFITPYDLCILILIHAHCSQDNGISVPTAVFLRLISPTRPSLEWNPLLKD
NSNLRSSSIVPPPVLPILDNIIRILLDDKDGNKIALTLMGYLEAINGLDSINRLMMDLEK
NCLVNNYRSMKMRTTSTRRQMTRASFLGTFLSTCIRKYQIGDFEMRETIWINLQNFKTVF
KHTPLWLRFKDNVHIQKVKNCLLANDEISVEDQQMVEFFQHFNNGNDADSKTMNEENYGT
LISIQHLQSIVNRQIVNWLDNTEFNLMGQEETSSTYEEQSGLVFDLLDTLSLNDATKFPL
IFILKYLEAIKENSYQTALDSLHNYFDYKSTGNSQNYFHISLLSLATFHSSFNECDAAIN
SFEEATRIARENKDMETLNLIMIWIINFIEVHPEYANRFYITVEQIIKYLKNSSDVEDAN
IFSNAYKFETLLSMVKESKTAEVSSSLLKFMAITLQNVPSQNFDLFQSLVSYEVKFWKEL
GYESISDVYEKFLSKTSSSSLRNYDSSIINQDIKVAFKALEEDDFLKVKQYLLKSESLEL
DYDQKINLKYLRVKYLVKIGDYDLSMRLINQYVKECCEEVADSNWRFKFEIESINVLLLS
DVGIRSLPKIIKLIDEYKEIGNPLRCVILLLKLCEVLIQVGKSMEAECLISCNLSTILEF
PFVRKKTDELLESLSVEEDRDVQMT
>Candida_glabrata_CGLA003499_CAGL0K09108g_Apc5
MTQCPIKVSYTLTPYDLTILVLIYMYVFEGIHVPLKIFLRLIPEYEDTTEELLLLHLEPV
SSKSIEPVLPYLKDIIKLLETEKRVDIAKSLLGHLQNIDGLEVINNLVWVLDKECLLKSN
KNKDQIMIGSVNKLIAKKSVLGVYIRYCFKKYICGGFEEREDLWNSFVFFRHQFLNDVDS
LSYRSLDLEEYKFQYFEFGTTSKVVLPSYESQSDLKSIELMKKLIKKTNNTGLSKENTLI
VSPDQLHNYINWEVSQVYFLKTKSSNYDNIFDNLTLHDITRFPAIFFIRYLNAVNENRYQ
DALDFLHNYFDYTLTQSSENCYHISLLYLATFHASFGDANSALKAFEEATKIARENKDTS
TLNVIMIWVINFLEKYPIFADRFYVTVDQIIKYLKSSSDTDNAVILKNAYRFDSIMQMYK
CTNAIDIFESTLKYMTIVFQSIKISDVPYKYLNYASMMWKVLGQRLIADIYEKIIPINNN
DGFREDILHYEHLLEKKDYTPIGEFIERKKKCRLTFQQTLELRILEVRYLVVVREYWSAI
EVIESSLVEFSRFISESKWQSLLEFEKARILIECKASIRAIPLIQNLYDRAITTHDPYFA
SKAVLLLVHALAKIGKLDESRRLFTANLGVMYQFHDLDDEINRISNVVNNIKYKNMTI
>Debaryomyces_hansenii_DHAN001722_Apc5
MSLNASRIKLLLTEDLSPHKISLLILIVLYCTDLIQENRLQAVLTTIVRFLENDLIYNEK
KEMVILPELRDLCFSLKHSIISDPNYVSTESKLAAEEDANEIQKMLLQALWNINSVESLD
SHIKRAYCILSGSSAVTVEEPESNQDIKKLISPRSLLGSFIKKIITTFRLLHFDEEFLLY
EAFVDYREPSRTLYISYGGNIQHYNDKPENMIDSNSKQLEKQTFALEKSGLKGNTINESN
ENDEILFNTLKTQLNESLGISLPTPSQSSQSINLKLLPVPKHDIQVLLDKQISLLEIYGT
ETPKLLRDVMKLMTSPNSNTCSIQNTTFNNLPSYYYINYLESLHELDYQGAFQSLHQYFD
YMVSNNSKYFYHFALISRASLHQFFGEDEKALDAIQEAISVARENKDNSTLTYILSWLFN
FMKNKPELWNTQTFYHNNNEQHLLDFLVSKTQTVSLSLYAMSYHFETLHIMNNGGPLNKY
LESLLKATYISINDELPSFIKSAEMTATVWSRIGNPHLCNVYTDIALDYAKETGNLTDDL
SIEIRKSFLDYYNGDTEIAYSKLEALKNKTENDQSLYKILQLRTLIMLVKIALRKGRFKF
AQKIMETLSNNEIQEIELQAEIIYLNAEVETALGNYSRALTYISSNLSRIESQHSKTQTN
LHTIIRLNLLKCHIFNKSGAHSRAISLVIQQIQQGKQTGFKTLVVEGLIILVSILNNMEC
YEDAFQILSAIMPEILMVENKEYTSAAYFEFAKTCFKLSSQDQLASLKLKVNEKQLLNRF
LKFLNTSISGFRQSLNLEMLKECFKLEKDMADMKQLDELQEHSAKSLEKLHRRALEEADY
GFVLNNNKIGN
>Yarrowia_lipolytica_YLIP000295_YALI0_F05478g_Apc5
MEYSLVGFLTPFKIALAGLIMIYLDGDIATDRMSLMLKLLPYVQGNHLDLTLDQLLELTG
DTRTISTGETVQKVLLRRLQAIKSLDALAMYILYLDRYLDEPNEAHPDIEDVHDHRAQIP
RLIKRDSFFFSFFRKCFLSFDCMEFDEISREFEALQTWLSRSRQFQKLEQPPNYDDSILD
ESAVELDDASAFSSYIHDFVEKSHNNPNLMAYSDVDQVVQQHTKDIREKKKHLDPQIASL
ATSIEGQVPPSLHHMEYVIRHEARDSKALDYLHQYFDYTMHSDNRSMFHYALFSLATFHA
DFDCNLEACRAAEEAINMARESNDHAGLAYILSWLYSFLENRPRDKKLTQAFQDEQFGTQ
EQLLNFIKRRCSSNPTLYVLGQFSETKHIMATSGSLSQALESLFRGTFVQLHHDPQTISV
DQCLLQSVIYSRMGIGALAMVPLDMALESDTDVPLTTVRDLKASVLLDRGRVFEATELSS
DPIIQLRVAMHHEDSDQVERLLARFESNLVYPQLEYRYLELSWARTQKGFSSALLDSIQE
QIEWIESRGLDVYWKLRFVLLYTECLIDQQPHSSRALSLTFKCVQQTEASGITVLLLEAI
QLLAKVLVGSGNYTDAISVLDASMPKCCETENAELIGRGYSLLADAAIGYYRVSEISDLL
NSANRYLHSALQWYSKVEKKRESRDLSAKLYHLAKLRKVDDATLHAYEKRALRERDREWE
>Neurospora_crassa_NCRA001948_Apc5
MARYLTPAKIGLLALIELYVEETVPNDAIIPVLSFLTSHILDSDLQSTMTTTPGAANRWQ
RAERSIGLVVSIKDFEDLLLPFPAVDRLPGRRLWDRFLEKLWGIDSLDALQTFFSRQPRV
LTRTREELRQMTELGEELPSGILLARNSPLGAFVRKAVLEFTRLQFHHSAELWKAFVKYR
QPTVSYWRRRNPQCGRLSFDSVLMESQHEWGSFTDGIAVTAYGGLLMDEEDGALPVSTDD
IESLLEFQIDQIQKYGARVPAEIKAKFHAMLRDSHVVPSLSHYLNFSDAWRSGDYPSAFD
YLHRYFDYTMQNRDRLFYHYALMNLAIVQSDFGCHKEAMATMLETISTARENKDNTCLNF
CLNWFYHFGRAHPDLVQDLEANSMIGSGKEALAFLRAKAKETGMLVLRSSALLSEAKLNM
ANGESIAGAMEHLVRSSHIIVERNMKSLIGSQLSVTTSLWDRLGISYLSTMTSEVFLRVH
APSACFDDELKMVCRLAGTFAGKGKYNEAFAKLEDGIDKNLLRAAKPNQYWHLYRGLVKL
RRDLHHNDLDTAETLLAQLLQIGSEELDPDVVFIIDSLHIEALIRRKDFDAAYEKIERLI
AKFRDDHRDLSLRIRLLLAKAHLFDCMGRPERGFSITMRAASLAWRARLLTLLWQAVGAL
ANILNAMGEFTAAVQLVEAVLPRSMESENAFNTGILYSILADARMGQAGKAAKARQAMTT
TGETTGAAASLMSNKKIDLFTKAHEALECAFNHFSAAEDLEKQCETLAKRATLMKVLGDH
ARAEEYAARYMALKRQSSSGEHSSVWSTDTGTP
>Schizosaccharomyces_pombe_SPOM001919_apc5_Apc5
MQSPAMSMVTPIFPIPLKTNSSKKNFYTTFLTPHKLTLCLLIELYAHRIIQPQHCVPFLD
LVLGYFNPNDSQPQTLTRIHDITSHLPSSIEEYSVYSLLHERLWSLHSFEDIHEIFISLG
NYIEGVYDSEEEAPHMLFSSSSLLSIFLRKCVVEYEQFSFEQGVQFFKSFLQYRAPSMDF
QHEGIEFCKINVRHELMNLASNKTLLQLAFGSIPVSRSSRDIEQLTQVQIEHMQKFGCAL
PLEMKEKLHDLLEVEENNLNTSYYCKFLNSWFSGDYQQSVENLCRYFDHIMHSDEKVSYQ
YALLNLAMLQADFGCNEEALHAIEDTINTARESGDTACLNFALAWMFEFKRSQYSNPSPE
KNENDDQILEHLARNSQKAQLPILQTTVHLLQVQKFLDDGSSLIGVFSNLTKAFALFCAN
ESFDGFPRYMDLLQSIWYRLGCSILSMTYISIYQKNHVHDSPALDLLQSLITKAWRYAEL
GRWLDVATILSTAEVQSQRSFQCAHLYGREKTFIYLSKAIDEKNHMDATLYLKNLNGFRH
DKMSTFRTQLYALRLDISLGNLSQAIEGIDKLLEEPEKLAIEWVLQLMFLKVDIYMRTEM
SNRAVFELLEIIQMASSNYLRLYLLRGLCTLCLIGELDCFTAIDLLDSLIPDIIAADNKP
LLALAFHAFASLQIKHLDLLQPSRMFVIQLLDSAIDGYRACYMVEMQKTVVRLKIQYLRQ
INDPALQPNIEQYCSRFYSDNLLN
>Cryptococcus_neoformans_CNEO001460_Apc5
MQIIKKNEKKRSRGVHIERLDKELRERLNYGDDDEERHSPLGIFCRNLINILRKLSFDET
AHLSREISKWCGIGSSGSSKPVTSWSLDRKSGMEDNLDKRVQAMQDYQAANLSADYSGAL
ASLRRFYDYQFPSTNKGQHQHALLNIAVFHYSTGGLESARSTIDEAIRVARTAGDKACLQ
HCTSLSQRLETEVNSLAFTATETLKIHQTPIPVSRLPDVFTPMDELWTVKTALDLGEPVH
IAFRRIYAALGKEYQTEVSDGEDERLYPKQWVTGQGLEEPAWHATQAGLWNLLGSNALAN
FHEELALSEIEPWNDGGLTVILAQAQRIAEKGEYDQALAVLLDIVNLHGITISQYHTWAR
TVWTLLERRATLNGNPDALSYLSSLQPPKRYSSRVGPGGPLREHGHPKPIPLPMDDRYEE
VKNDGKFSTQISLLQDHVRSSLSTATELQRSSSPSHLILPHVMSAVQLSSELGMWRLYRF
GVVVLAEVMLGMEAVPLSKKAIQEIESVWSQLIASEDYEALARGALVIAKGYIELSLDSG
STAEHDSANDHLFQAFTYAKLLESRSLVMEITSLLALLSELRLSGEFADSAYISGSKKSR
DSMVDAYEKAQKGVDEAFSKGDMIAREVAEVVKWVGVRIAEGWK
>Ustilago_maydis_UMAY006402_UM00147.1_Apc5
MNVKLAPPDEMNGEIIAILILFNFHCRVQLNDEAQAARKKLLLFLMDKIYQTRAPAPSYA
AFADELGAAMEGDEDNHRIMTDYLETMLDLLHVPDGLTKLFNEKLNRILPSYEPMGLLNA
TDIFFERRSFFGLFFRRIKLIFDSLDLQTRDHLTIAARAWKEGQAFDLNDSELSGIDSAH
LLDARLGAFRDYQLGLLRGDYTMAKDNMERFFDFYAPGADRELHQHTLLHLAAFHVRTES
FCAAKAALDEAISLARSANDSECISACESLMQYIQGVGTSTLASVPGAANVSTNERQRRP
IYDAVWQTRCSLAKGRSAIETLQDLEDCAAPSQPSRDSLAASEASLQLIQDAKRRLGRDT
FPSDGEVARLWDTLGQPALADVYRNRNIAGANGRARSALQEESRIDCICHKAKTLARAGE
YEAALSLLVSPATFEAISFCEYTIWHRAIAEVLRLRATRRQDVATLQLLAESLPGSDQAH
VDRDVEDAVDSPSALVELALRCLKSGKSSATEKNFGLRFKEYSRLTAEQVAEALLNKAAI
RMKRGRPILALMPTLASLSIAKDMECNRLILNARVQLAEALGLQLKMPDGARLLLESDLP
NCLSSDDVELRARAKWTYARMLLSCSDKQEREDLTKVLYWLREAERGESPRCRPDADLNV
CRCRTLLTTAPLMILCHPLLLFDSFAFCSDAQQAECLELHTQILYYMLRLHHHLGDDRET
ISVTARLDTVERAWTRLDASQDQAHLQQVRQILDIVVSVAGYVASGEAANKRLEMV
>Mucor_circinelloides_MCIR005152_Apc5
MLQVGFITPYRIALLVLIDNFCKFSIHDSLLPKLAIYITKSIVNEEHVKKTCSEPSKKDI
FSEISNWSDEGDVIEHTLLFLEHELNAIKTQHLLNEFMEALKPLLDAEPEDEQDKLKLDK
SSVMGLFVRKCRIEYATLPFDQLQHIFQAYQEYLGGVAGDAEFANQDITTHWISNYNVAA
FLRYQAETIERTGTTNISPSVLHTYLDKFEKQVPSINIIRQVRYLNYTRTKEYIQSLSHL
HLSIDMSLDKGVNVQYALLHLGIMEYKFGHSFNALSALNDALSAARSNKDELCLQEVQFW
IEVCRKNHPFNEFSSYTDDYLNNLKTLTRARNLLRNGEPCRYVFELLYKSLIHIIMNDIQ
HMDRAQFLTTSLTWLRYGNSVLAKSYLDLANTSKDKSIDDIEKTIITEANMATSGNPDQA
INVIDLFTKKYQNESDFLMGWRQTKARITRQIERKRKFNLIEHQNDLLQVTLPPDSEEYF
IACHDHAHQLMLKKEFERALLVLDEVHDFIRKTDRTSQLGDNLILQATIHLKLNTPSTAI
PLLTEAIKVAKNSFDAKNYYSATIRLAEAYLRLNQAAVVEKSIFMLESIFPKVLIMKSKH
LESDLYLTYAKTLDAHCMFQTGHVILEYVEKAEQGFRDLKLVEELLTSLHFKSLILEKLK
MTLEKHKTLNEIRNLQQKKAL
>Phycomyces_blakesleeanus_PBLA011235_Apc5
MAICFKSKLHNVKDIPQDSRSPIEKYGKGVTKAEDLTAVNTDDFSYADTDNGLETDVSFR
SKCFRKYGDKWKQKNRFATKPRDTLSALAIGLVGLSSVMFGAALPPFYNSRFGSYVVALE
EEAVEEPSLREALRTLNASGMQKDIENIIEVINDNLAYINTPHNMNEIIQDTEKLLEEPV
SDVTRHVHKDSPIGVYIRRCLAAYRMSSLLETTDIFAAFQAYVNGTSDDKIMHRLGSNEL
KPKLASFKQDDNVLDRIDGWITDDITVNFLDNQIRQIRDIGKSDCLPELLDKYLNFLQLY
APDIKKIDHVRALNLAQVKEYESASITFHKAVDTSLLSHENEHDQYSMLNLGILETRFGH
FTEAIQSFSAALIIAQKKVDQHCLNEVQSWLRYVSSTDTYTGSSPPVNIKSEDIEEISRV
IYHQSFYDLIWIRDALLHGRASNECFERLFQTIIRGGKSNVKGLSTFQNLVASQLWRHYG
YGLLADNYLNAALDTEEEMIDNVEKKYIYAAEIFIAKGDYEKAQSMLNTFQTQYPSQSTM
MIEWKQVQYRLDKYISQPIGPNTYRFVQEAMMPDYHPQNTSKYYDIKQNYAMEFYRCGDL
EKSRVLLEQTLVGLKKEKLPLHIAINLMARAQLNMDIQCYSEAILLLKEVLRICKESNDA
QNYYAAAIQLGHILVQQTPNDKREALFISQRLLPKVKSLESIELTTKCLALYEKSL
>Mortierella_verticillata_MVER005324_Apc5
MSNRRVFGRTTTDLSLLRAGAGAGAGAGVASSPITRPTQLPTTLPPSNETAEHDNARKQA
KGMVQVHVMPYLTPHKVSILILIEYFCQHQAPQNDVQKLSQLLLKCIQDPSEYLRNDLKK
FGEQVAREAGQAAWDHLQAILMRIKCTYHLSDFMVGKLENEIGENSSSTRPVGLAGLVIP
SDDPMTANVQGGLDPTSILGLYIRKAQIEFRKLLFECACQLFSALETYKASLYKKDNFPG
QDGQVVQSVYDAEKYLDLQTQHLSNPSLQDIPNEVLEHVQNIQLRMPTVAKSHYVMCLQA
QQTGNFEMAIQSLHQFFDYCMSMQDQALYQYALLNLAILHARFGHFDQARFAIRETVEVA
RDNMDQECLSYALSWHDRLTGTGATSSAEMSEARNLANLSGRAEGQPFHYLQSLGELIKA
KQLQGESTSRTLEALVRSSSINLRHSLDGVGGVVQLLQSRTWEAYGNAPLSSLYSQLQHH
FRPSESDMNDAASSLSKFASDLALTGQYQDALRVLEQAKTKFPLRTMRATPWVQTLLQIL
QKRALGSNRLRDAEIWTAQLGATLTTPTILSNPKKRPIEVDLEQEQETGVATKRRPRGKA
APKKEQEPKKKEYADEAETNRTQMDDTTLEIQLDIILQSSLLSVLAGQRLSGIEQLSEGL
ELVRQSQWPGTQKFTVIYLLALAELYLMSDSAISAMPLLLVAIMLSEDNFQRPLQFVVKL
RMADVLLHLDSVQQASDLVDGVMAMVLNQGDVFVQALAYFQNAKCLLARVNQFTLRQSKR
SQELQWELTKRNNLLQVCELLRHALQGFRVIESLKDVAQVLYFMVRVFHELDLAQELEAA
LSEYREVSKKLSEGTMSQEPSWYSYYYTHDAFDGLLRPERGH
>Mortierella_elongata_MELO006000_Apc5
MTSKRAFTRTATDISLRPPQTQTFADPDEIAEDYDNNFNDPTVGMEGAGRGRLVPDPVHA
VPYLTPHKVSVLILVEFFCRNQCPPDAAQQLLLFLLDCIQDPSEYLHRDVNEFGSRVSSE
AGYIVWSHLKNTLKRIKSPHHLSEFFMYKLEHDPIDDPMEEPGREIGLADLIHNPNPNAI
IVENDTRILLEPSSVLGLYVRKARIEFRKLSFEEVCKCYTALEMYSSALDRPTVPSPTDR
RQNAQSSGGSALMSLFDVEKYLDSQTDKLSDPGQASIPDELLAHVYEIQSRMPALAKTHY
ITCLHAQQMGDYEIAIQSLYRFFDYCISMQDQVLYQYALLNLAMLHARFSNYDQALVALE
ETIEMARSQLDQECLSYASNWLNRLTRTMPGTGSDMNKAQMLAELAGEMDEQSSQYLTSL
NELNNAKQLQGESTPRALESLVKASSINMRHSLEGVGGVVNLFQSKIWGAYGNHPLSSLY
SQLQLKYRPSDVDLSDATSGYTKHASDLTQNGYFEEALRVIEHAKTKFPSNTLKAAPWIQ
TLVQLLQRKAMSSNNLRDAEIWNQQLGSTLLNTPRLHLSNRSANKSMNSSGSGSSEDGGG
GSGGIGSASGGGATQDAQLDDTSLELQLDILMQNALLSVLVGQRQSGVNQLSEGLAILQQ
NQWSGAHKFTIMYLLALAEVFMESESAISAVPLLLTAATLSEDSFQRPLLLLVKLRLAEV
LLYLDNVQHAKDLVDSIMSMALNQGDMFVQALAYFQSAKCLLACVHRKKSSSSADRRRGL
QEVIVLLKHALHGYRQIDSVKDVAQVLYFQTRVYREIGQDEDVETSLSEFKAASLKLTAA
QNERAPSWFSYYYTRDAFDGLLRANEPKNAVDSVPRAPSNSNLLAGGGGGGLSRTASGLL
GASGGGGLKRSGSSQWSGGLKRTSSQLWQSTVRAEREPVLSRHDEEAMDADDPTHVDEGV
ATDMVQSPVEGASDGTGDSEAICPLIK
>Coemansia_reversa_CREV004116_Apc5
MPVPRAGVSFSAKVLTSQQQSNKHTIQPHVQSLLCINSAEQNNKAYTFAKYKKVKPRKEM
GYSVYLSANKLVLLVAIEQYSRHYDWGPSTLTDMAQFLVTQLCEPAWMGDWKRVSRALED
IHVDTEDRTLREMLVERVEQVLQSIDALHGFFDGLGRLVVNADARPTEVDDDVTTLDSES
LFGIFVRRCRLAFDQLEFQQAGQFYEDCRQAVGSLSCQSTAPSDSGARLLPQQAELELRE
NVEQLIGVLEAEAGAPLPKSMEQQIRETAAQLHGHARLHYLSYLHHVRAGESEQSEAALR
RFFDSSSNSNSSGGGSRAAHQYALLYLAAMRTRLGIHEAARQALSEATHVARDCQDHTCL
LFIVCWESRLQLSSLSHITKERRQQLHCAHASLTALIDKAASMDNYELQIMGHLQLADLL
ASTKADARLVFRSLQRAQALDVEHGVQRQRVAWHLAAAQAWQQYGSPWLAQLSVQMAQHH
GNDSSGAALSERERAQVLRTLLLCESDLCGTVAARRRAAIQWGFSEALFIDPALADSVVD
AVEWLDVREERGGGTGAARFLRSSSSAAGKLCRAQGLVDSGYLSEAQDMLLSIVCSPDAT
ATAATQAAAQIMLAGLD
>Catenaria_anguillulae_CANG001329_Apc5
MTASNVNVNDEPKLGSPTTTPSPYHYAIAILLSLYCPTALPATPLATTAPPPSLDPILHL
IVPLSPPVDDPFDPTYPQLLGAIRSLFAPAITPASAAQLADQLDAHLAMLVSRGPASLVS
SLTPLLDRLHSHSYLYSWIRNFLTRIHMCEFVVVDLHAALIHYMHPTQADSPIRFMSLET
ARAWVENATKLLQSSLAPTPNPTSTVTASPPPPSTLTLSHIHSGTLHVLARYPDQAPAHY
LASLIATLHGRATHALDHLTHCEALTRSTADVASPTSTKPDSLLHQKCWRALTRALVYLK
LDWTRAALECLHVALDEANFALDSECAAVATAHLRYLQANEADSSTSGGSGNGRSDVAVG
GTLGNVSDAVARLGAGVFELHAVLVLVREALANAGPRDALAVLDRHVHEVALVPADQRLV
DLERTCVHLHEAFLACDWERFDAIADALEERARGISEQRGACKQLHRLALMRGHAAIRRS
NEAMAIQCVELLGETLEAQCIRIMAFLAAQAWGLAFDLVAFYHPPPRSSRPSDPWPLLYS
ILQHLVRSHFRTTTISPSPMQTTAPTESDPSLDLTSLLAAIGQLAPASWIRALVLGQVFV
SYPQLAETGVNKDGRFTHGDVFDMAWEAARAVNDRYWLITLITDTEWHARLVGAGFAGEL
QEVERVRQEAARAVLVTRPVF
>Batrachochytrium_dendrobatidis_BDEN003956_Apc5
MSLQQPCISPYSIALLVLVRLALDHQLYGPLHVSDLGDQHAQSSDSADNSAFTTSQILLF
LGDCLDCLDLSENYLGLKYFLNSMDLFRDNEDDLSDQNAKSSPIGLFVNKNIAAFQTLEL
DGWMVLNQQYEAFCKGESLDDIGNYLNHLRSGEIYRALEDLRRFIDYSVVGDTNKIPFQY
VSLNMAAVHSEMGQHMEALEFVSDALRYARFVGDDTCLSYILMWLDRLTWKLGRDTMCNK
YGNMPNEEEILDTLAERTQRFGQHQLQVLSHLRNATWRLMNGKSPILVFHSVQIATSLVN
HHRGLEALVSTVELTKAGIWEIYGNTQSARAAIQQVLIVNQKEYSANDLSMAYSKNALYE
ASEGRFKEAFSLIKTAKQRFPIVGFFEASKHWLVAMGYILLDRALFRLNMPLAAHILANL
SAHCIDTPHNNQAIKIYGARLAKRYGKRDEAYRLFMEASEPPEEGVIEGSLNYIPAMLEQ
ADLLLEEGREGAIAALPITLKCLALADQYSMNLIRIMGLVRLSHILVHLQYFRQALDLIT
ELLPSVLVAASAVDRGYTYFVHAQILIAAMAGSDRPITGSNATEPFTLLEKKAVDQSVKE
ATRLAGNNTDKRIVTSTLHSMLTTTWASVIYSLKEAEKCYINLASVYHLERCYHLMSLAY
NRAGLIAERNEACKKMRALCIPFEVSDDAENEQYTWEYQIKH
>Spizellomyces_punctatus_SPUN001902_Apc5
MQRRPFGHPMPVLNGTAETLQIGVMTCPPSVRPFLMPFLTPHKVAVLIVFQLYNDLPDDY
ACHWKQSLSQLLLEEIEGRADLQDPPFGVFMRKLAVQYPYSGDRAWSEAVIERLDVALVS
VDTMFDLFVPFEEDLTEEDISPRYNMTSPVGVFIRETILDVNALKNDFDKACKFYDALIR
YRNGSDFRQMKDFGQGGALDILAIHDVHLFMDKQVDVLEDWIGNDTPKELQKKVSLICRD
LQREPKADWMSYLNCMRAGELQGALENLSRYFMYSAKEQLVGSYGAKFSKWVHHYARLNT
ALVYTRFKLHRRALAIIDQAIPLAQDMQDQPCLILLQTLQHRLQGPSKQTSWSDQQHTRQ
IVPHNKEEREASDRVLWQSVNQLTRIRSIVEADPVMAFGELLHTTDVTLDKAVGHFFEST
HLLRGEIWSRAAGNWLLATLYAQLQSTNISYSAGDDKPLGFCMLALYNAAEGNFHEALTA
LQAAKTFCESCAAPTAESRWYSALLDIVFQRSLLRGRIQDAKLTVSHLDSLAEDDVQMAC
AASFQRIALAQESERPAEALALLYEQLMFALNLGANAHYQFVHAQLGLAEIYLAANNSVE
SLTHVLTSISLSDRGHLTFQRDRSVVLLSKLLNQLGYIHQAKDTIQSILPCVSRHHALMR
AEVELTYVELTLAQLTWENEKIEHLEFLLHALQRAREAFCKIGDVKSVVRTLVLRAFILQ
ILGSFDEAERIAEDCYKLERLYLEGRWKQRVLGLRGNPLGAFSEFNPLFDDEDR
>Thecamonas_trahens_TTRA003252_Apc5
MLDRVKCLTPHKVALLGLVQYYVENTGSSDLALFLVRELESDEVNEDHGLAYLYRRIQVV
NRGSMLCDRLLTLLMTLSESPDALLDTFAALGEMLKADGHYSVADGRLKLDSVMGLFVRR
QLLTFNKLSFDGMTRLWRAIVAYKDSHIEFLNSVLRNDEPERAADPLLPDDARTQSQAAF
LEALECNEYPGALEAAHRYFDYAIHAAACEAGGGRRAGRGARLTVRPLAVPGVLTPSPLA
SNLLPYAVLNLAAVHVRFGHGDLARLALLETVQIAQEAHDARCLVEALMWLQQLAPSASE
QATLLQRALVRGASLSLPELNAVAAVALAQHAASVPQRPTAVLLSDAAQRSETAPLAVEA
YLRTAQQVCANAGLAPLAGLVLATRSAMWLEYGALALAKLEIQTQLEHYTAHGRDTDVAS
AHCQLALILALHEGGFHLAFESLLRLETLLVSRSVDALVVWYRTALVLAYEAALMRGSLT
VALRYATTLVTMGSLPRSPREHVLDARMRVARVHVHAGDTAAALRALPPLEAVVGSVAHA
EYKLVEGEVHAAAGSPVTALQHLLMALTLAESFHAAPLHAMVAVALAGVHVELADAPKAA
SLLASVAPLVLEAAPLYERGRFHLVSARAALAFAEPNLERAEAALESAVVALRKVGALTE
LAQAHYLQARVVLARGGPEARSRATAAARCVQKCEAAMAKNESSMASSNVLVDTPAGLDL
QLQAIRQRSRATFGSPLKVDVASRIGAGLGAVALVDDSDDPTAFVVRELLLAQAQEAGEF
E
>Dictyostelium_discoideum_DDIS002196_anapc5_Apc5
MDKYRLTPHKITICVLVEYYLNGTIKYHQKQSLSHLLIRHIKENNYQDTVKEVSLYDFIE
KELKYVLPIQFINNEFLRMIQFDSVDDIYQFMSSLKELFNGSNDHESINSKQMQLLDSKS
ILGIFIKKVILNFNQILFDGLIKLYDQLDQYLNDFYNEINKIQQQQQQQQQKEHCENDNS
IDMSMDQEQQQQQQEDYNEISNYENKIKFLSPLDEERFIYEETIRINSLIGIETPLEIEN
QVNRLKASLPNVKRVHLISLLFNIGYQDYDQSLEDLHRYFDYVNGQMTSSQWSSSASSFL
FTPNDNYQSGNSNSSNYYYNNYNFIGGSGDTTNLMLPYAVLNLVRLHYHFGHYEESYLAL
REAIRIAQERADHSCLALADHWLARLLKKSVYNSMESSNLLQYLLASHSDSEILKKSIER
SRDLEMPDLLALNHTAFSKYKLENGEFSTNINSNNYNSNNNNNNNNSNTNNNTNNNNNTN
NANNNNNNNNNNTNNTNNNNNNNNNNNNNNNNNNNNNNSSNSNNNGGVNMFGKSFHLWND
IFQPIEISRLLDKSSSTAMIAHHLYSSSWELLGNNDLAQFFTELAMKSYHSNDLSLQHDP
LRAVSSQNTIIYNIGTNNNNNNNNNNNQIKQQQQQNQQPPDLLSFCKLALLYSKKSKYNE
AIQILIKCFSIYKTQHLCGNLLTFTVLSILFDHLMINIDNNNNNNNNNNNNNNNNNNNNN
NDNELLISIVIESLINITNRFQSEDSVDGSGWSQIVICYQKIIKYYCNVRGMYEKSMNLI
VKGIQISRDFGLDSQITHFYSLLSKIYEKSSPYRFSGLSDTLSALSLSNSYHLANSIADS
NIALIKIHLSTDRLDKAITLIKETLPMVLSDKLLNSQLYLLWAKSLISTSTKQSIDYLNR
SEQLFLQLFSNQSNNNNNNNNNNNNNNELLKEIYYLKSIIYNDLGDIENRNLYAKKFKSI
LVPSSSIQQQQQQQQQQQQQQQQQQQQQQQSNQSPVINSVQPTPKICLVPPILMKIR
>Polysphondylium_pallidum_PPAL005394_Apc5
MNNNNVNFNNNIRLSPHKICLCALIDHYLNAQLHPFQKKSLSILLLKYIKNPDSYNEPTL
YDIILELKKIRISNVFLTQELIEYITFETIDDLQQFFSSIKIFFEKERQVDENDEDEDDE
EEQQQQQKEYLDGKSVLGLFVKKVLLIFNQSLFDGLISLYNQMRDYINQYHYDLDNNRNN
KQIQNNNNNQTNNNNNNNGKKISFLSPMEQERFVYEEISKINNSIGKVNPLDIKEHIDII
KSVLPNVNKSRYIDQSHMDYEQSVEELHRYFDYCNGDGAKRQLLSGTGTKHALQIPTSIG
HYIDGQHRPFPTAQPTGHPRQRNTPCCRTRHVVAIIHQSTIENKAKHESNSNIINRSNNN
NTSINNNNSNITNNNNNKLTINNNNSNSTNNNNNNNSKYYNDIFSLLESSQRINRSNNLS
ILQMKSTVWEIFGNLELSTYFNELSFRFNNNNSQLNEFIHYQSNTNSSKDTIITYCKLAL
THCKKGDFESAQNIIGYCMNEYPYHNHIKSILLYTSLCIMFEVALAESNLDRAHLVLESL
LPLLNRLSPDDSEQAGWSQIFATYTQVGRYFIKSRQFDVAHQFLNDAIRLARDNGYESLT
TEFHVLLAQLFQECGGVLSMQSGMSNMLCALSLSDHYNQPTLSAESNLLLIKTHLESGDF
ERAYSLLEITLPMVLQDCQLQAKLYLLYAKTIFRESQFNKSVNKKLGIEYLEKAQACAKQ
LSNKEMLKEISSYLINTMTK
>Acanthamoeba_castellanii_ACAS004664_Apc5
MAFSALSRLYSSLVAYCTTEKLVHEEAAKIEEMIGRAPQHEIEQRIEAIKEIAPTAIGKS
HYLSYLYHLHHREYDGAMDSLHAYFDTSMRVCLRYLVASRPQLGLQRILTLLQDNEVVSV
VDDPDDPSSAQLIKTKSTLPYAILNLVSTHYRFGHYEQALDERNDEDCLAFALMWLCRLT
EAQIFAFEENDTNSEEVKGNRHEQGRSARQTRDRIRPSTKRKTNATETKAADDKLKQLLE
RCVARAKELHNQHLYSLSSLALAKYNLFHATSRPRLPGLPSSTANMGTFPLRVKELIEAS
MSANMNNSFADLMNAGHFLKMGMWDFYGHKELAMLSSQIVLENYGDKAEIESTCAAYCHL
AALECMHTDNGTLTLQHAWEGDMHGALGVLAEAHLRFPVGSARHHWAIHAAHILHEWFLR
RCEYSRCQVLVDKAKAMAATNGDWTAAAEALHLSALLMIARGQLSEAFGVVNKLIGKCKK
KNMEVQSIAYLLTLAQIHQKSGNPVAALTSVLSCLTQSENLNLDNLFVMSTVRLAEIHLQ
LGNAQKALTSLHSVLPQVMQHCPLHVKADTFLLMAKCHLYMLKPQQGHVVDVLGLLEKAL
ACYRPLQDVDKQIETHYLLARVQHEAGLIEERNRSSAHFKRQMKRKQEAIRHTTDMLGLY
HLDDPSFTFGLCAQLLLDHTADQ
>Ectocarpus_siliculosus_ESIL013111_Apc5
MYLRPNSVFGVFIRRLKTACDGASFSLLSATYEELVRFTGAGVGGPLEEEAACGSQHIRR
REEEVARGEQLTVRLEEELARGEQFIAEVRATLDSPAMDLSSPSESPRRGSDSAGGGFPG
EGARIRYGGGSGMGHRNAITSLLRHRAERIDLPGGSLEEKSEQGGEAFHSGGGGGGGGGR
REEGGLFPREISAWQLQWRLQRKVLRLENGLSSQVPFEEIESEVQAALGSRSDVPKAHFL
RLVNCMHHRELEGSLDSLHRYFDYAVRRGGPSMSNAEGFLDLAKGAQGGSGRHTPQHAAL
ALARLHFEFGHLELASLALGEAIRVAQQSGDKACVAQAMGWLHQRLLVEAGAFERFGYSD
MAAACARSVLQIHGDIATASSVELASACIINATLRGKTLPGLPPPPVFGGSAGTPGEERK
GDGEEDEQGCVFAVALSIALRQHKEFPHPVSNVWAAGVMVLLHEWMVNRGEFRAAEGWAE
AVKAASDLAKLSDTRGLAPQYARLLLELSRAWLGAEPASPVGALPHALRCLAVCESYTLD
AIHASAMTHLAQVHLRMGSTRRARILLQACLGQLLASAPVQSQGEAWLAMARCDIAEVSL
GGGGQTSTAVPEAGGEGGVTIEGGGGGGGGGGRGAGGGPAAPAALSGPAATGRVRRGEVL
RRAVLNLDRAIAKLKRCHDFAGLRECLYLKARVCAELVSEHEEASDKYRATVERNASSRE
FLAVSKAVARALACPSPGLKIGPAEVRRYMSASVESVPWSC
>Aureococcus_anophagefferens_AANO000380_Apc5
MANPFNIGVCVVMQLLLPDDRLNDMDEASDDEAPARPELAAEELFAVAQFLLDEIQAIEG
VEDAVATMPWFAVLARLARCFDASEPPAADGLGDRVAGWCARELEGLTASPDALVDFLDD
LRRRLEKPSAGEKARRGACFTTHVDGESVFGLFLRRTLLDASLRHFDSVVGTYDRLVVYQ
SAYREDVAAAPPAPPPAAAAAAPRGRAGSFDEETSPPAPPAPPPVVAASSSSRRAFYLSL
LTARQLELYLERRILSVSADVGTSTLEETERELAFLEALEPELPRASFLRYLSCVHHREL
LGALDALHRYFDYARARGGPRSPNDAKSARGVAQYAALNLAAVHVRFGHHGLAAIAIDEA
VRVAQQRHDHACVTFALSWLKHVDEQEREADADRHGPPLPGEDDGGGANVDALRRAAGRA
KELGLGDLEAASTLAFTVDCVRHGMPSDELQLSPSTPAYQPSDLHVSALAAWELLGRATK
ALEVPGERDGPAAHHLAMTPQQRLARDAEQRRRGLLGEAEGAGLGKDAAITERRTVATDA
PRTVVAQAAAKRHAVAGGVWTHFGFRRMSNLASRALLATACATARRAAERQARRAGSRGA
RPADGDACGGLVPHAIRESAAADLAFAALYGDFRPRERDRDGGGARVAYAVALRRLERLG
AHASNRVSSNIAIRAEYLLKFEWALHRGANKRAEALASALLGVSPVQADLGPEAHVEAVR
ASARLLARRERWERAVKTMNELERYCGRKGLWAQQAECLMLGAHWRLDACPQSPVPALSP
ALRCLALCEKFALDHLHAEAAFALGRVNVYLGSVAKARSLIQGALPKLLGHSHVQLQGDA
WYALAETELREKAYATKSPEIHKDVVAEGLKDFSRPLTYYGRALEAFTYVQNWKRMQDAH
YYLSMIHHQLVDATDDACENKAKRDYHADRALKLNDDLNRSQQDLMFFRPIWILPAEWGE
HLEYNEFDGGPSDGIPHEIGELTALTYLSLQNNKIDGTLPVEIGQLTKLQYLNLYSSYIT
GTIPTEIGLLSALTYLNFYNKQITGPIPTEIGQLTALKYLRLWECGITGPIPTEIGQLTA
LTELRVPPAYLTDNKINGPIPTEIGQLTKLGLLWLENNKIDGPIPTEIGQLTALTTLRVP
PAYLTNTKITGTLPVEFGQLTKLTYLYLNDNEINGTLPVEFGQLTNLKWLYHNHITGTFP
LALCDVENCIAEDNSLIVRTSPCDDYNNFVAPRVRPVCCDIIGENGETCAAAAAGLAALS
AALAGVVMLA
>Thalassiosira_pseudonana_TPSE001863_THAPSDRAFT_25633_Apc5
MAELPTPHSLAIATLISLHADPHSPLMSCGDDDDVYNVQQPPPLTTGDSARGGRAADGGQ
AGFRMRLERLLMELVLREDEGMVVVLPTPSTTRQNDGLFENPAEDRDDNYKTAPPPNRHS
NSKGMDEDDFFAKHALDGGGDVLNDILGLFGGSLPCFDDDEINIDLFHKTQHQHKQQHSS
NSSEMMNNNNHSTSLSFQMESLSTLLDRIDHAFSPSTSSNSTNTYRQQQQRRSPPSTHLL
NTLTNHSTSINSLIDLLDNWHSLLSGEYYSPNNNTTNINSSDNGVMISIDGESAHGVYLR
RVCLGMEELGFEAVSRLWMSLRNYLEKEVSNNCGGDCNTGEEKKIENGDYFFEGSSSDGG
ECWLPSNPQIERIVRRTCLAPNLDSLLRGQGTTSNSSLRSNTNSSAALSVQQQQHQPPPQ
THNLLQTHPECPSLHFFLFLSSLANGDRSHALESLHRYFDYAMIHERKERAERAMMLQAS
GSTSSTNGGNIAAGNNEWGVTGMGGIITTMTSGMGGITGGMTGGQGRGGTSHSSGGNNNK
YKESNVMQYAAILLAQMYHRFGYLELSIQATEEAIRVAQQSGDEECVLFAQSWLALSSSD
GGGDGNASNRAGSVYATVGGLANGVGTSTNNRPLATSTFGNSSGGSFREEEMLMLQRCHS
RAADRGLSSLAAGASLELARRAAYQRRGEEGDSSLGANDEQAEDVSSLAWESIQQLGRTS
TSSATTNTGRHGMMGGQGAAATISGGVANTTDVDNMTASDALGVLGRQNMAISGLWDSTG
HSSLASLSSCAALYGFGTELCEGDKSVAMRRVLSSFSYGPGFDAWSKHERGLSSCVYAKS
LQQLSTLCGVGTHDLSPEWIQSATSTLHEWSVRSYDLSMAQGLQCILANQSAFPSDTLLA
VETSLVSLTHSTHLHLRRGDYERAKVTTRRACWLASKHSLLFHQGWHLLQLALIDLEAYV
TAPSTNPPVERALAPLLECLNLSEQYAMDPLRAVALTTLAKVMLDMGHFWKARAMLNAAM
PLVMQHGHIWFQAEAFLIIAKCYLAEAASSENDQKEELRRTALFQLENSTTLFGQIEDIQ
RLRQVYYLQAIICQSLPNMKQKRNKVAKLYIQMSAQRLHRMSSASMTTPKANSNSMMCNV
MQGIMVTDAQSLQRGISMKQQR
>Phytophthora_infestans_PINF010707_PITG_13147_Apc5
MRKWKANSYLLSVCLLVSEYVRQQQQDAKLSSAGEDSVASLVDAPHTQPAPPVISRTSLN
ALARFLTLEIQHPLKTNPDTSSRTGFTTLKSLLRRLEISLDNEQDFEQVSWQLVSILTQI
KSPDSVCNVVEQISECVTPLQTVRDEEDVEIDVDSANATLVRTSLLGVFVRSFLLEVNRL
LFDGLSRLFDDVQQYLEQFREDMEKDKKLEEKDNSLELVGSPASQNLWNEDKMDDDELLL
SPIHSGSATPLDSYVLTDKLLTPDAVREVNDPAVWSNDQLNYILSDMIRGMEGGRTAQRS
QHIEDQSMEEQLRLLRNKMDGSNPNVLFARYLSFLNDRDYQGALDSLHQYHDVLSPRQNS
RGSGLHFRGSGIQYAALNLAGLQILFDHCTAAQESIQEAIRVAQHHGDHICVAFALAWLI
RINQKMGNTKDAVLQLVSSCFDRAQELRLPSLQVLATLTEVESDLLRGSTARSETLASTS
HFVPHRMAAQAPAPRPLHVWSRLEESLQSIASIATPAANMSNSGTRTMVALQLQAGVASV
TDSSNKSGGTGMDWIKSTEAILDTVWSLSGKVAISAAVGWSLYGQRSLEEVFNRIHLLCY
EDSAGIGEIALTVSQMAMTVHRLFFLWALQRGEFARAEVHLNAILAFSPDGKDFPAYLDA
LLLKAALWTAVGDYPRSLELLECIEVTCREHGFTYLHAQVLIATSRTRFQASAPHAPFAS
LNALLKGVDICTSHHYDLLLAEAHVVMAEVYIAMGKLQDAHSLLNDQMPLVMEHGSIDLR
GECLLVLAKTLIASIKRRNEGAKEPTPAATKAIEMLNASTDMFSLVQNVKRLKEISYVQS
LVYNHLATQSTKIGGDSTAFYTCREEAAARFLKHNSQLKRAAFRTIEPFFDLELPENIRQ
SITHRSSEIETVQ
>Hyaloperonospora_parasitica_HPAR012913_Apc5
MGKWNANSYILSVCLLICEYVRQQQQDVKRTGSGDESVASLVDASPVQTPDPAPVISRQS
LNALARFLTLEIQHPKIMTNERFKALHNLLRRLEIKLDNTKDFEQLSWQVVSILTKIESP
DDVWNTVEQISECVAPLQISREDEDEDMDVNSASLTLVRTSLLGVFVRGFLLALNRLLFD
GLSRLFDDVQQYLEEFRADVEMEKKMTKDEQEEDIALELTGSPASQHLWKESKIADDGLL
LSPIQLVSATTPSGNYRQSTMKTQMSMNLDSHALSEKSLEKKAVRVESDPSVWSTDQLNY
VLSDMVREMEGGRSLQRHGSQQEEDLFTKDQRCLLLETMNGSNPNVLFIRYLSFLRDRDY
QGALDSLHHYHDVLSPRQGPCLSDNNGGDGTTFAPAGGARLHYRGSGIQYAALNLAGLQI
VFDHHVAAAESIHEAIRVAQHHGDHICVAFALAWMIRIKQRAGASKGEVLQIVGSCLDRA
KELRLPTLQILATLAEVESDLMRCCSASRPEIVGSASQFVPHIFAAHAPSPRPLHIWSRL
RKTLQSIATVSTPPTNVLSKNGSRAVNALQMTNGTGSHSHDQSSGNGMCWVKSTEAVLDT
IWNLSGKVTLATANGWGVFGHRSLKKVFSRMHSLCYGDSASTDEIALMVSKMAISDLAHT
EKGVVVYVRALEFLISVAADENGGGDQRHLLKNATYQRALHHLLFLWALDRSEFARADVH
LSAILSLSPQGKDFPAYLEATMFQANLLTALGDYTRSLELLESLEVTCSEQGIAYLYAQV
LMAISRTRVRAAAPHAPFASLNVLLKSIDVCRSHHYDLLLAEAHVIMAEMYIAMGKLQDA
YSLMNDQMPLVMENGSVSLRGECLLVLAKTMVASIKQSEECTDALDSAANEAIKTLTASS
ELFSQVQNVRRLKEVCYLQSLVHHHMALQAKRRSSNAIAFCTSRESAAAAFLKFSSQLDR
AALLIIEPFFDLQSVATIRQVVAHRSAEL
>Albugo_laibachii_ALAI007135_AlNc14C276G10043_Apc5
MDARECVDGQAMVLCLLIRFYLQSECADEEVRSTEYTITCKSRMELVRFLSRVIQSTAKS
RSEYAQIKSQLGMAISMEEDRNTITRWLNSTILQAMDSIHSLHELVDGLSDLILSDTVPA
LIETNNGMHGSRVSPSSLFGTFLRAFIVEINRELFDGLIRLHDVIAAFITSEESNTAQKP
TETHDRTEHCRAVEVNTQTSMRVILHHTELQVSEKQHVEDVYKAYSRYVESGDYPNALDA
LHRYHDLALRDRAMRTSNNLACSKLLPKPVGMQYAALNVAALQLTMHCYENAYESLQESI
KISEHHGDHLCVALALLWLFKVQQNLGKSFGSTMSTLQSWSTNADSTQPRAVQIMINLAQ
LESLLCGSGKLKPEANVLQECIVLLPSITKPTAHPLEVWLSFNGALQPLMEMSDTSCALR
DVGLRNTGQLHRIRNGTFERNIRRNASSGIQCGSGLAWLTSSKATLQLLWQLTGRAYVDT
SVLLRVFGDQHLARIFDQIYSECYSETASIAELANIVAELALHRTLDEPLTRGSCVYVRS
IRFLVEKAHAYPGLVNQRAFQCSVHRMLCNWALNRHEYVRARVHSEALLSLCPIRNDLSA
HIAARMTMVRLQQSQRHFEAALRSLALMEKICQRRNWTFLVCDIMVHKLQVEFEADPPKS
LAMIEDVIACVSKCEDHGFSLLAAKSKLTLAKIYASVGNWNCTDTILKEKMAIVLENGDL
QLQGHYLMMLCKSKFAKLNSKEYGLIGEKRSENWMELLKALDHASARFELVEDVHALKET
YYIRAFVHHRMERCEQNTACSFWKNSARLKEEAAAKFLELQDQESIGRTRSINADYNMEA
PSAILQLAEKRANESA
>Albugo_laibachii_ALAI011723_AlNc14C240G9454_Apc5
MDARECVDGQAMVLCLLIRFYLQSECADEEVRSTEYTITCKSRMELVRFLSRVIQSTAKS
RSEYAQIKSQLGMAISMEEDRNTITRWLNSTILQAMDSIHSLHELVDGLSDLILSDTVPA
LIETNNGMHGSRVSPSSLFGTFLRAFIVEINRELFDGLIRLHDVIAAFITSEESNTAQKP
TETHDRTEHCRAVEVNTQTSMRVILHHTELQVSEKQHVEDVYKAYSRYVESGDYPNALDA
LHRYHDLALRDRAMRTSNNLACSKLLPKPVGMQYAALNVAALQLTMHCYENAYESLQESI
KISEHHGDHLCVALALLWLFKVQQNLGKSFGSTMSTLQSWSTNADSTQPRAVQIMINLAQ
LESLLCGSGKLKPEANVLQECIVLLPSITKPTAHPLEVWLSFNGALQPLMEMSDTSCALR
DVGLRNTGQLHRIRNGTFERNIRRNASSGIQCGSGLAWLTSSKATLQLLWQLTGRAYVDT
SVLLRVFGDQHLARIFDQIYSECYSETASIAELANIVAELALHRTLDEPLTRGSCVYVRS
IRFLVEKAHAYPGLVNQRAFQCSVHRMLCNWALNRHEYVRARVHSEALLSLCPIRNDLSA
HIAARMTMVRLQQSQRHFEAALRSLALMEKICQRRNWTFLVCDIMVHKLQVEFEADPPKS
LAMIEDVIACVSKCEDHGFSLLAAKSKLTLAKIYASVGNWNCTDTILKEKMAIVLENGDL
QLQGHYLMMLCKSKFAKLNSKEYGLIGEKRSENWMELLKALDHASARFELVEDVHALKET
YYIRAFVHHRMERCEQNTACSFWKNSARLKEEAAAKFLELQDQESIGRTRSINADYNMEA
PSAILQLAEKRANESA
>Albugo_laibachii_ALAI008213_AlNc14C106G6243_Apc5
MTIVRLQQSQRHFEAALRSLALQVEFEADTPKGLAIIEDGIACVSECGGPRVFITGSDTI
LKENMAIVLENGDLQLQGHYLVVLCKSKFAKVNSKEYGLIYEKRSEDWMELLKAIDHASA
RFEPVEDVHALKETYYIRAFVHPRMERCE
>Aurantiochytrium_limacinum_ALIM012037_Apc5
MSVSGAAQPREPAAGPNHGHSAGWSERATPHKLALCVLARLYVLPPDQKCDLRCELTPVQ
VRHVQMFLVRAVQRVDKIVEPVLQETCKELEKIVEDGYVVGDYLRQVMEKIDSPDALFDL
LESLRDILLPPPSVSTTSDVNLSGRPSHIEAGGVFGIFIRRVLLACNRSFEALSRLFHEI
GLYLKASSSGKDILGLTPRAKPYSLKRKQMFDEAEEEIIDDPNQETKSTVRQLGQAGSSA
AQRKEPSVFRSFVSRRQLQYHLHMMAEEIESRVGIVPPQQVESEVSEMLRVTPDLPRAHF
VRYLNCLLHREYQGAVDSLHTYFDYCMRSGGPTSSAAIATASAAAVAASGGRGNQSSAAV
HASAALGRRRPMMQYAVLNLAALHYQFGHRHEAMLAIQETVRVAQQNGDHVCVVFALTWL
FRLASGAGGQETAQLLRRCLARARELGLDHVQGLSHLVTAQYRLQAPTSIPTAMPAPIQG
FSAIRGLDQVAARPVWHALQRGEDASASSIGTYLEATTTAMRGGAGPGGPRGMHMHMQMQ
NSANNQNGASDLVPDQASRVAMSQAIKAVNASLATPSVHFSNAMTIAGRAQLVKSAAWES
YGHFSLAWLASLTHLNYYAGRHGTDSSDTCLALCRLAILQAEYGGLDQLCPEPPVQIKVG
PDAYVKALLHLMQARQTFKYAPNNFIVLTMIYLLLKRATARGDAVDARMYAATLFSLTPS
RQSVSGIGGNYFGEDMPVRAQMLWINTLRSQGRLAEAHRLIHLLVSQGSTMSLHALREAT
DLDLAQIFLDSGSSAVTALPYTLRCLARTEKNGQTSLFHSAAIKLAATQLRIGHVKRALQ
LLHRALPHVTVHGKFDMVGELHLLLAKCHLAEARKLPAKSRKTPFYQALRALHEATKAHE
RACCTSELQEDYYLLSRVHDAMGALSPKDADKHYAQRDLIAARFLELRHQQLQPRVRVVG
FMQSEKIVQQVICAN
>Aplanochytrium_kerguelense_AKER002899_Apc5
MVHFSASAGLTEVGAGAGGVGLGSTAYERPTPHKIALCALIQLYVSPETPLAPYGPGTAF
GPTHINTRNEPVRQLDSDQVKALQLYLIKTIRSINKVVEPVLQETCEEIEGCVNGGKFIS
SHLEAVFYFLDSPDSLFDLLENFKHLLVPPDAESSALDVDSSGRPTHIEGSSIFGLFLRR
VLLSCRGSFESLSRLFHELKLYVSAKSSRPKIDIGKESVKSSSSAFKGANEREKESSVFL
SHVSRRQLQYRLHQKAKEIESKVGVVSPKEVEDEIEEMLSVSPNLPRAHFLRYLNCLLHR
EYQGAVDSLHTYFDYCTRPGGPTSSSNDVRTTDVGVVAASLGRRRPMMQYAVLNLAALHF
HFGHREEAILAIQETVRVSQQNGDHVCVAFALSWLFRLAAGSGDESAKQLLGRSLQRAED
LGLHNIQGLTHMVVAQYNLLERNGIPASMPGEAAAFSAARYHTPNRMKVLEMIRRGIVAA
SRGVGAYVTAASAGAQSNKRQLHTIGGNQESTNNRQTEASLIKGLNASLWTPSMHFDSIM
DILARGLILQSTAWDLFGHSCLSILSAVAHLKLFFSNGSAANTCLALCKLAAAQVDRGEL
NHLCPAPVSDASKSTSVYNSALRLLQQGRKTYGSSHNNLVVKAIAFILHKRATARGDVRE
SISLCSLLLALSPPRQSVIGIGGNMNEEGFYVDAHFQHLVTLKSLGRLIEAHHATLELLG
YCFDNNLSARKMKLEIFLSQIYQESGHWMSVNALPHVLTCMSESKKNGNDSHYEQSAIKL
AKIQFRLGRINKSLQLLYQAYPHIQSHGSLQVQGETHLLLSKCFLAAAATLSSPDQNFYS
FSPDRNLRQSGSSIRWVNKAKTSLQKAYVCFERAELVELVAETLYLLSRVFDELATQTKR
EIEMDKNPEKRKFEAYKGYIAYRDRAARKFIESREEKFKRMANPVMYLNTNISQFAY
>Paramecium_tetraurelia_PTET003547_Apc5
MNNNLILLILLLRKPSQQVYDLLTEYLKIHDVMEIVNNPTLQNTILSHIEPELLQITSMN
KFHKIIGETLREKQQQKTPGGSVVDLFFRNMLLLFNQMDFNQMLKSWNDFREGQDNHLQN
NPFLTDSYIEYLLTKLQTSSSYVNLEELKHIIEQPNLNENCKVNFLKALLYALLRYPFRA
IKFSRKYYDMTLNSLVPKKVNHCIMNSIYLNMKMNFYDEALNSLSEGLRLSQTVSDEQSI
NLCLLNLFEIAYRNNYQKQATLLLEYAVNHAQQLSPQHRLQSALIYGSQVRYKQINYSLL
KKKHINWKDIIHQSLKQILQSHSPDIEQSITAYQLVCANNYGNSTMIQNALDQLQQFDQN
DQTLSLQLEALSQISLHQPMYTLSQFQQCFDTTYNLSEQSILVILNICLEYFEIINEPIS
VKYIKQIMMQLLQMNPDPYISESLQIAPIKNPKLRVKQLLKDGENDLEIIKLCKQFHLNQ
QYLEYKLNIIERNIKQDQIQEAQDKLNNINLYELSQSNCVIQAKFWNLMARTYKNIKYYA
TSINFAIQVGWITMIQQNYYDMAFIYDQLDQFDQRDHCAEQFNKADALISQCNQNTNLIF
FKINEIGIVEYLYRFLNNIQSQFSCNM
>Paramecium_tetraurelia_PTET005146_Apc5
MNNNLILLILLLRKPSQQVYDLLTEYLKIHDVMEIVNNPTLQNTILSHIEPELLQITSMN
KFHKIIGETLREKQQQKTPGGSVVDLFFRNMLLLFNQMDFNQMLKSWSDFREGQDNHLQN
NPFLTDSYIEFLLTKLQTSSSYVNLEELKQIIEQPNLNENCKVSFLKALLYAILRYPFRA
IKFSRKYYDMTLNTLVPKKVNHCIMNSIYLNMKMNFYDEALNSLSEGLRFINLCLLNLFE
IAYRNNYQKQATLLLEYAVNHAQQLSPQHRLQSALIYGSQVRYKQINYSLLKKKHINWKD
IIHQSLKQILQSHSPDIEQSITAYQLVCANNYGNSTMIQNALDQLQQFDQNDQTLSLQLE
ALSQIALHQPLYTLSQFQQCFETTYNLSEQSILVILNICLEYFEIINEPISIKYIKQIMI
QLLQMNPDPYISESLQIVPIKNPKLRVKQLLKDGENDLEIIKLCKQFHLNQQYLEYKLNK
IERNIQQDQIQEAQDKLNNINLYELSQSNCVTQAKFWNLMARTYKNIKYYATSINFAIQV
GWITMIQQNYYEMAFIYDQLEQFDQRDYCAEQFNKADSLISQCNQNTNLIFFKINEIGIV
EYLYRFLNNIQSLFSCNL
>Tetrahymena_thermophila_TTHE002759_Apc5
MNEGEVNDQDEEGIIYWNKKVIKKAFNEWKQRLNNKKDMFRKLVIARYEIEFKRKKKIFD
YLQYNKSYSYNMRILLMEQSARINQKLKEKVFKGFQSIKQKKEVRSEFFAKICYFYHDFI
LHKYFNIMKNQKELIWEQDFQKQKANIFWKQSLQRKYFLCLKQAKIMKLQIDREIQKKIN
ICKLIFKKTHARIFIKNLKENVDHRIQIKQQFKQLANAKMKIYFDKLKNYLLKISSTHLK
VIGKDANQRLKSATQLLGLDRNLSNSLCGDNGEINYCQSKLKERNKKIFNKFRTNRIKNN
QKKVKSFETKKNDQNEKANIHSYEIIFMEEVNKKTGNKGKGESIPSQTIDKISICMETLP
KSFLKKVIMMGIEIKESKIKFQKNDLVKIKIREQDLAFKYGRKWLDFYERRKILKKQLNC
QNQNKQQIQQQKGLQNIKAQQPKDTIVFDRSNKRQHAYQMSFFPNHQLSKESFQNDSINI
QQQNKVFFQQNTPNKPPSSQGNPTFRQGSEDKAKEILNWFDKEFLVKNKLVPKKIQENQQ
NQDTIQIQRIGVNVKQNNNKITQENVTTAKQQIFSQNQKQSNNIFNQLNEIPVEAPKSQK
NNSGYFQNQSNQQIKVRNSLLNVQQNSNHVLHLSNIAQLLDQDHSTTIIEDIKEKNKQLE
QIIAEYQNKKQQVVPAFEISSPIISQYLVFKSVQTIALIKMNRGGVEFLSPNTISCIIVL
KEYSRNANELDPSNPFANFLINKIMKLNEEDEALSSSQFFKKMIKETQNFDISDRYRVQG
NIIDIFLRRSLLNLRRCGFSEMVKLWQNFLDYKNDEYKLKKNDFDNCYGYNEIHKQIESL
ENGKINDKISYLKAQNEAKNQHPLAALDNIHRYFDKQLEMLFFSDKQGEQQVAYNQSKVN
HCILNLAYLNLQMGFVDECLKSLSEAMRISQNNQDDESINHCIMYLYEISSLLSHHQDTI
QLTQHAICHSVNIQTNPLLMLYSCLSYAKFSKHYDLNNKTNDLLKQNNIKWIDLFHFSIR
KIIQNYENYLLPGRKQSKYVLLQIPRSLEFMIKSQIFDSQNQPALVDLLINNVYETTPQV
LVANKNLQILFDIAIRQVDWDLDKSVTLFQKLYEMMNNMLKPLYQFYLYYSNAKMFLNRM
EIASSRFMLELMIDTYQNNLIDPLLNSKIQQIHIEILIKENKHSEAYQAILQNIKYNQQS
GFHKELLTQSYIYLIMLKYQTRDFFSALTLIQQVLKKAKLYGLHEQYSVAKLYKVLILIH
TGYISSTLKIIKNIEEKWLMNFSQKTQAFFYYVKSILLLKISTASDSINKQVFDEIRKNA
LQCLNKSLEFYLNLNCLLEIREIYYLQARIYDELPQSSHRESTAFYFVQCDEMISQNQTN
SYISTYHIQDLSLYQIQLALSQVFKKTFKIVNLPSIIGTYSTNTNSQNQ
>Oxytricha_trifallax_OTRI014961_Apc5
MDLIKIVARGHQINQQADYELAQMIQDSVHRVQSVDNLYDFFDKTLRDFRSSISSYQVQP
GSVVSFDCGSVIDLFLRRVLFSFSTMMFEDLYKLFENFVAYRENREYKQLYAKVNLDYWA
EDKAFVLENESIKKDYKRVKQEIDSVKAPKFYQKELLYSINDYLGKKDVESVYNLHKYFD
YNLNFIDRSAAKPTHLVKVHQPELNMAGMQLRLGMLDQALLSVLETIRISQNKNDHEAIL
QCLIWLHQILIKVGSRSQERQLIEHIIYQAHQLNNNYLFIVSCVNFSQIDFCKTLKSSNY
ITHKLAEVFKSIKVMVEGPLWYDILQIANKKIGSLQEQIISRDFVTELKPMLILAKSQIW
ENIGSKILTRLNVVNIIKVFGPRALNQRSVLNTLYSHLLLLKDQSVQQSIDLVELLLKYG
DNIMTLEYQFVFMVAICQFRLNREELFEAQQIEESLEEYITMTRSSTETAIVWILKVKRL
LKLQNHNSAHQNINELIKFCSQYGLSCFKLEAELLHCRLYLQLQDYSSAMLIVTKTLASL
KENNTGNFGKLRMQAQLLVCEIKNSIPELVYESLQELNELLPSIMENGSKELQLQALKLN
GMVNMRMGAIKLSQPSEQDDSLEESKFQEDQDLLQSQQLYTQSFYNQSCRYLQQALKMAV
QLQKLNDMREISYLLAIIYNHQYQINLNGQNQSAQFTNLKRDKVSHIFLNADKELRKNQS
QDSYRIETVKLNIRALIKQERENLNEFSKIFADI
>Bigelowiella_natans_BNAT010127_Apc5
MATPYNISLCLLIQNYASRRQQAERAKGEWNEYCYKLSLFLVHEMKNNSSIREKTLEELK
NDLERRGIPSVFKTLRDSLHEINSPDHLFDTFMKLEDMIDDDNNGLSHIKSSSVFGIFIR
KVLIAYKNLMFDGLSRLYEQLMGYKKMKVSFPVSAERMEQYTHKKALDLEKQIGVLSCDE
TEAQISTLLSLNPGLHQAHFLRYMNYMQNKEYAKSIDCLHRYFDYYGTYVMKQNGYQGNY
SNNPLQYAVFNLALLQYNFQHYSQAAQAILESIKMAQLANDHTCLVHALVLYSDICYHTG
DTSHATKLINQCIQAQEAAHMRMLEVKKEIKNRPEAVMTEHEKEIIERAQAVPTVEAQAL
LKLAMYTLQHAGISSAKSSNYLDFYSKHLSGHEDDDGGKKMRIGVMALDYIKKSCAISTS
NNDVDQLGLALTTRSKVWDLIGHSQLAKLYSRIFLRFYGRTSSVSTSALAIANLTTLEPN
SNKQLENLREDVKKFQKNGYSGFHEKKLELELENALDRGYLLEAEKLLEELLSLAPTLKE
NPDQNISIRILSARLLSKTGQHALAKGKLMSILEIAQGREDLILKVHVLMALVEVYINAN
AADYGLLHLLQLLDIAGELKFDSLLIKIRMLTAKLQMRVKLYKAARVLLLSCMPHSLVNC
SLSVRLDLILLSAECDLRDCSTSERRLRDQLGKLANVEKLAKEQDNIRQLRSTYHLLALI
YNKLGEIKKRNTASKKLMQIGAIRR
>Arabidopsis_thaliana_ATHA005508_Apc5
MAGLTRTAGAFAVTPHKISVCILLQIYAPSAQMSLPFPFSSVAQHNRLGLYLLSLTKSCD
DIFEPKLEKLINQLREVGEEMDAWLTDHLTNRFSSLASPDDLLNFFNDMRGILGSLDSGV
VQDDQIILDPNSNLGMFVRRCILAFNLLSFEGVCHLFSSIEDYCKEAHSSFAQFGAPNNN
LESLIQYDQMDMENYAMDKPTEEIEFQKTASGIVPFHLHTPDSLMKATEGLLHNRKETSR
TSKKDTEATPVARASTSTLEESLVDESLFLRTNLQIQGFLMEQADAIEIHGSSSSFSSSS
IESFLDQLQKLAPELHRVHFLRYLNKLHSDDYFAALDNLLRYFDYSAGTEGFDLVPPSTG
CSMYGRYEIGLLCLGMMHFRFGHPNLALEVLTEAVRVSQQLSNDTCLAYTLAAMSNLLSE
MGIASTSGVLGSSYSPVTSTASSLSVQQRVYILLKESLRRADSLKLRRLVASNHLAMAKF
ELMHVQRPLLSFGPKASMRHKTCPVSVCKEIRLGAHLISDFSSESSTMTIDGSLSSAWLK
DLQKPWGPPVISPDSGSRKSSTFFQLCDHLVSIPGSVSQLIGASYLLRATSWELYGSAPM
ARMNTLVYATLFGDSSSSSDAELAYLKLIQHLALYKGYKDAFAALKVAEEKFLTVSKSKV
LLLKLQLLHERALHCGNLKLAQRICNELGGLASTAMGVDMELKVEASLREARTLLAAKQY
SQAANVAHSLFCTCHKFNLQIEKASVLLLLAEIHKKSGNAVLGLPYALASISFCQSFNLD
LLKASATLTLAELWLGLGSNHTKRALDLLHGAFPMILGHGGLELRARAYIFEANCYLSDP
SSSVSTDSDTVLDSLRQASDELQALEYHELAAEASYLMAMVYDKLGRLDEREEAASLFKK
HIIALENPQDVEQNMA
>Aquilegia_coerulea_ACOE026441_Apc5
MAGKSIGTFAITPHKVSICILLQVYAPPAQVLVPFPFSSVSQHNRLGLFLLSLTKAYDNI
LEPKLDELMNQLDEIGGLPKHWLSDHLINNLSLIKLPDDLFNLFSTLRGTLGGGPETGIE
DEQIILDHNSQLGMFLRRCLLAFNQLSFEGVCHLLTNIGTYYKAALRSRDADDLHDEDDS
NNDLEELMDCEDMDLEPFVSEKNSEDIEAQPRTRSLHGLVEDMPNCSGVMHHGACIQGVE
FVHQPNDASRDDQDQHGVFLRTNWQVQGYLREQADLIEKHASSFPLNAFESTLKQLQKMA
PELHRVHYLRYLNNLYHDDYPASTESLCSYFDYSAGVEGVIAPSITPSMDFGRYEIALLC
LGMMHCHFGHPKQALKVLTEAVQVSQKNNDDACLSYTLTAICNLLSETGISSATGIIGSS
YSPVTSFASSLAIQQQLLVLLTRSLKRAETLKLTRLVASNRLGMAKFDLSHVKRPLLSFG
PKSSTKLQTCPSDVFKELRLSPFLLSEFGSDGASVTIDGALSTAWLKNLRKPMASLILLQ
ENECGSGCESWKFGGQPSPIPGSVLQLSGSSYLLRATAWELYGSSPLARLNALIHATCFT
HASSSADVELAYVKLIQHLSIFRGHKEAFAALKVAERKFSAFTKSRIHVLKLQLLHDHAL
HRGQLKLAQRVCDELGALASSVSGVDLEVKTEACLRHARTLLAANQFSQAASVAHSLFCM
CYKFNLQVENATSLLLLAEIHKKSGNAVLGLPYALASLSFCQSFNLDLLEASATLTLAEL
WLSLGSNHAKRASTLIHRALPMIFGHGGLELQARANIAVAKCYLSDSSFSASEDFEAILD
PLRQASEDLEVLEYHELAAEAFYLMANVFNNLGQLDEREKAATSFKRHVLALEDAEYEED
PLSTDT
>Oryza_sativa_OSAT066688_Apc5
MNVFAGVGGGAAGKEAGTVGGGALLELTPHKLALCHLVQVFAPPPQAGVSAPALPFPFES
VAHHNRLGLFLFALTRSCEDFREPPLEELLRQLKAVDALVNGWLCEQLTSTLSALTSPDD
LFNFFDKLRGVLSAPEGANVEDEFLDPNSQLGVFLRCCILSFNTMTFEGVCHLLANLVEY
CNSADTSYDLAEDEDFNSEMEMSNFMDTNMHVRDGVFDKYNQGYAPRSHMVDSSSSLVHA
PASLHDFEEANMFKADDNLGPTCLRSRWQLEAYLNQQADILEKDPSSVPLNSFNATMSQL
QKLAPELHRVQFLQYLNALTHDDYVAALDNLHRYFDYSAGMQGLFSRTASPFQDIIVGKY
ESALLCLGNLHCYFGHPKKALEAFTEAVRVSQMNNDDSCLAYILGAISNLLSKIGMSSTV
GTIGSPYSLGNNIGLGTPLSIQQQLLVLLKRSLKRADTLKLTSLLSFDHLSLAKFDLKHV
QRPLVSFGPNASTKLRTCPADVCKNLRLSSRVLTDFGTDGLSASNDNGSFSTSWLRNLSA
ASNSWCSSSKKSGKLLTNDFDNFHFHAQPSPIPASVLQLAGSAYLLRATAWEHYGSAPMV
RMNSLVYATCFADAASSSELSLAYVKLIQHLATFKGYSAAFSALKLAEEKFPLSANSHIQ
LLKMQLLHERALHRGHLKVAQQICDEFAVLSSSVSGVDIELKTEARLRHARTLLAAKQFS
QAANVANSLFSTCYKYNMQVENASVLLLLAEIQKNSDNAVLGLPYALASQSFCKSFNLDL
LEASATLTLTELWLALGSTHAKRALSLVCQSLPMILGHGGLELRARAHIVLAKCYLSDPK
FSVSEDPSAVLDPLNQAAEDLEVLEYHEMAAEAYYLKAMVYNNLGKLDEREEAAASFKEH
TLALENPYNEEDSLAC
>Amborella_trichopoda_ATRI010143_Apc5
MGEGGRERGREGGREGWFQQEGDDSLWGEIIPYEGVGLCWLGCLVGHPTGLGQGPHITGH
AWAGAIKNHDDSCLAYSMAAVCDLLFDKGVSTTTGMIGSTYLPGGDIGRGSSLSTQQQLL
VLLKKSLKSAESLKLTRLVAFNRLALAKFDLKRVKRSLVSFGPKAPIKLRSCPIEVCKEL
RLSSYLLSEFGSDGSSFLADGIFSTAWLNSLQKSELPSIMSSENGAKTNDDAFYFAGQPS
PIPACVLQLAGTSYLLKCASWESYGSSPLVRLNALVHATCFADAASTTDLCQAYVKLIQH
MAMFKGYKEAFTALKFVEKKFSSLSGSRIQLLKLQLLHDRALHRGQLKLAQQVCNEFGVL
ASSISGVDMDLKAEASLRHARTLLAANQFSEAASVAYSLFCMCHKFNMQVENASVHLLLA
EVHKKSGNAVSGLPYALASLSFCQSFNLDLLEASATLTLAELWLSLGAGQAKRALMLLYR
SMPILLGHGGLELRARANIALAKCHLSDSSFSVFADPGVVLDPLGQAADELQILEYHELA
AEAFYLMAMVYNMLGRTEDREAAAASFKEHLTSLNNPETSGWKSTLTHHL
>Amborella_trichopoda_ATRI009982_Apc5
MLISSDLILSFVKGIYEACDNFLEPPLEELISQLKATADELNEYFLEQLTSRLSSLTYPD
DLHNFFISLRGQSEDNQILLDPNSNLGLFIRRCILAFNLLPFEGLCHLMTNIETYCRPVF
SSCSNEPPCESPRQKTMSGSDDDDYKNDSEFSEDEKLKLDSDAFEKQRHVLSFSRGTRRS
ALAHLCGPRLHFDVDEAEGIMTLPYAFVDMVPAVLDLLNSVLVLPPIFFFYSLSDFGI
>Amborella_trichopoda_ATRI010053_Apc5
MDSQYSHDEDGAHDELDQCPVIDVPRDDNRHYDFLRTNWQVQGYLRDQADLIERHPNLFP
MNAFEAILKELQKLAPELHRAYYLRYLNGLYHDDFLSALDNLHHYFDYRCMQ
>Amborella_trichopoda_ATRI011513_Apc5
MHSHFGHPNQAIDALTEAIWISQQNHDDPCLVYSMVVVCDLLVYKGVSTTTGMMGSTYSP
GDDICRGSSLSAQQQLLVLLKKFLKSAESLKPTRLVAFYRLALVKFDLKLVKRSLVSFSP
NHLSI
>Selaginella_moellendorffii_SMOE024905_Apc5
MAAGFVLTPHKLSMCVLLQLYAAPPALTPPFPLPAAVRHQLALFLLGLAKACDGFLEPTL
EDLGMQLKECLGSIGEVIAEQLASRLLGFSSPEDLFTFVVLGLRGKLFRGGGNEDSLLVE
HNSPLGQFLRRCILSFNILSFEGTCRLLAELDAYRRPALSIGDGNIVAKDSLSCQQAEGD
DDEDEEEDRLEDDEDENVIASVTPVHGRERHGNGRRAFGVPLIPTEGKVNGSFCFVKRVE
QVHYLQYLNSIHHGDYPAAMSRLHQYFDYSVGRFQAGLLTLGSMHAHFGHVTQALQASFS
ALRIHLTFSMQNNDDACLAHSLAALCHLLSEVGVAAEVTKAGAIGDFDRSIGPQLAAQQH
LLLSLKRCLKRALELKLPNLVAFSRLALAKFDLQVIRISGLTLRISPYLLGDLVHSMSSS
GSQRITSGAFGQAPGMPGNTQTGRLGPLSESLLKLAGSSYLLRSCSWELYGSDPMMRAST
LVHAYCYSKSASADDLSVAYVKLAHHLAAHKGYRVALTALEQAMKKFPLHARSSLRSVQL
QFIHSQAINRGNTRLAWVACSELAAMASPVLGVDMELKFEASYRHALTLLACKNYSEAAT
SAGELFALCYKYDMQLHVVKVLLLIAEIHKKSGSAVTGLPYVLGSITLSQSLNLDLLHAA
SRVSLAELWLDLGADHAQRALDLLQQSLPLVLGHGSLELRARTNLCIARCYLSSTDFSVA
TAPELVLDPLQLAAEEFMNLEDKDQASEAFYLLATTFNSIGRMEDRDKAAEKFQQCVVEE
L
>Selaginella_moellendorffii_SMOE008117_Apc5
MAAGFVLTPHKLSMCVLLQLYAAPPALTPPFPLPAAVRHQLALFLLGLAKACDGFLEPTL
EDLGMQLKECLGSIGEVIAEQLASRLLGFSSPEDLFTFVVLGLRGKLFRGGGNEDSLLVE
HNSPLGQFLRRCILSFNILSFEGTCRLLAELDAYRRPALSIGDGNIVAKDSLSCQQAEGD
DDEDEEEDRLEDDEDENVIASVTPVHGRERHGNGRRAFGVPLIPTEEMHRVRVALLPLTG
FVKRVEQVHYLQYLNSIHHGDYPAAMSRLHQYFDYSVGRFQAGLLTLGSMHAHFGHVTQA
LQASFSALTIHLTFSMQNNDDTCLAHSLAALCHLLSEVGVAAEVTKAGAIGDFDRSIGPQ
LAAQQHLLLSLNRCLKRALELKLPNLVAFSRLALAKFDLQVIRISGLTLRISPYLLGDLV
HSMSSSGSQRITSGAFGQAPGMPGNSQTGRLGPLSESLLKLAGSSYLLRSCSWELYGSDP
MMRASTLVHAYCYSKSASADDLSVAYVKLAHHLAAHKGYRVALTALEQAMKKFPLHARSS
LRSVQLQFIHSQAINRGNTRLAWVACSELAAMASPVLGVDMELKFEASYRHALTLLACKN
YSEAATSAGELFALCYKYDMQLHVVKVLLLIAEIHKKSGSAVTGLPYVLGSITLSQSLNL
DLLHAASRVSLAELWLDLGADHAQRALDLLQQSLPLVLGHGSLELRARTNLCIARCYVSS
TDFAVATAPELVLDPLQLAAEEFMNLEDKDQASEAFYLLATTFNSIGRMEDRDKAAEKFQ
QCVVEEP
>Physcomitrella_patens_PPAT010632_Apc5
MAGGRGFVLTSHKVAMCMLLQAYASPSSASPPFCVLPSSARHRLALFLLDQTRVTDGFLE
PTFEELGKELKDDLSDVGGVLFEQLGSRLPLLCTPEELFQFFQGLKELLAPVSYSAESGR
GEDETLLIQPNSLLGQFLRRCILAFNVLSFEGSGRLVVELNAYRWLESSDPRGIFVDKDD
MIEGEFDDEYEYEEDIDDVNMDGIHDLEFRFRGTAAGRRGMQGRQQSGGRNGASAFPVPN
AAISGDSGVKTRSLRTVEQVEGFLKEQAGLLEKGVGQIPKEGLDSNLTQLEKLAPDMMKV
HYLRYLNHLQQSDYPATMDDLHRYFDYSAGMGGMSVGGASCDSSVGRFQAGLLSLGSMHA
HFGHVDQAMQALNEAVRIAQQYNDDACLAHALAALCHLLFDVGAANEAYAKGESAGLRDV
GAGPSLGIQQQLLLLLRRCLRRSLELKLSQLVAFSRLALAKFYLKHVRRFSSLGGLENGG
ELGTSPLEVCKTLRLSPYLLGDSISNGISPHVAISGTTNQQRGNGMNINQPLTAPGTMAG
GAWTSLTGRLGRTSDAVVKLAGTSHLLRAASWELYGSVPLVRVSALIHATCYADVASSDD
VLLSYIKLAQHQAAFKGYAAAQSAFEVAAKRFPAAANSLVRTAQLQLVHDHALYRGELKL
AQVACGELAASASPVFGVDMERKTEATIRHIRTLLVAGHLDEAAAVARLLFSQCYKASMQ
LESVLVLLLLAEIHKTADSAVTGLPYALAGLTLCRVFNLDYLQASAKETLAELWLGLGVG
HAPRALALLQECLPMVLGHGGLELRARTNLALARCFLSDPAFSAESQLAEVLDLLQQAAE
EFELLEDYALAGEAFYLQALAYNKWGSVEERNSAAKAFQRCMQALNVAQASENAVLPL
>Chlamydomonas_reinhardtii_CREI006437_Apc5
MASNVQPEEVYLSVLVHFFVHPPPADTLRNQDKRSVSRQLAVFLLKELKEPDSAVFPTLQ
QLCGKLRQRLGQLGSAIVSCLEVTLRNIRTPHDLYKLFDILGKLLVRSSDPRAQNLQGNA
VAGLDPLSPLGLFLRRVRVRFLAMPFEAAAQLHTAITAEGAVAAAAAAAAAGGEPGAAAM
GSAEAAADGGALRDRAGLEAFAASLLRRINQQGPGLPQSALDDVLAPLEAGAAGPGPGSA
AAAGGEGGGGGGGGGGGESERLPLARMVRLQSALRHRDYTAALDLLHSYYNTMGTGGAGG
RTRNTAGLLSLSAMHAGLGHTSEALQALNEAMRLAQQAGDGAALLQALALLCSLLAATAP
GAPGLPPHGPAALRSGAAHHVQLLRMLRRCGERGRELRQPALVAFAALATARFALQHDVE
PSDSGLHAPPGSLTASAPAPAPAAGGAAAAGAGAQDAWGAGGGGGGSGEMRPAPLMVATA
VRDTLALATAASLSAAAPAAPPPPPPADGAIPARAAAAASDLYPSPALFDRSLPRGAAAA
AADAVQEMAGAAHLLQSAAWGVHGHGTLERVHTLMYLTAYGDPRLGGGAAARFEDRGAAC
AQLLAAAARRGPAAAAAAARACFGYLSSPWWTGAAAGGAAAAEPPPGSEGPAALGQEEQG
EEERGGGLALWGGPALAAAWLCAQHDRALAVGDLAAAAALAGQLAGLADPQPHRDVDIRL
EAARRGCLNLLAAGNTAAAHEAAMDLFARCADAGLQAPALRALLVLAEVHLAAGDPHGAL
PHVLACLLPAQPGGLNAAAGAGAAAAAAVGLAGAGLAGAAAGGAGGGVGGGGGGGGGGRS
HDLLAAEALVLLCRVWHELSDGQQLQELLVLLQDALPLILAHGSSLLQARAQLTLAEMVM
SSCGGAGADGDGGGGGGGDGADAGPEAEAAAGRDGGGGAGGGGALAHCYCQLQRLLGGAV
QAATAAEDFRLGALAAALLAWLHHSQSAAAAREAAAARHEQLVARQEAAEASAGAEGRPL
WTASVLPEGASGWGAGAGLGAGMGGGVAAVMLGAGAGVGAARG
>Volvox_carteri_VCAR001838_Apc5
MRLAQQCGDPVVLLHALSVLCRLLAAIAPGAPGLPPHGPAALRSSLAHHVQLLRMLRRCR
ERGRELGQPHLTAFAQLAAARFAMLHDVEPSDSGLHAPPGSLTAAAAAAAVPPSAGAAPA
EAPAGAGGEGELRAAPLMVSCAVRDTHALATAASLSAAAPAAPPPTAADGTPPPPQRAAA
AASDLYSSPLLFDRSLPIGAAAAMADAVQQLAGAAHLLQSAAWALHGHNTLERAHTMMYL
AAFSDPQVGCGTPARFEDRSTACAQLVAAVARRGPAAARAAAAACLGLLAASVCCDGTED
SSPSYSESSAGGGAATAVTAAAAEGSTKASGGWDGGCNALALWGGPALAAAWLCAVHDRA
LALGDSAAAAQLVGQLCALSDPQAHRDVEIRLEAARRGVLNLLAAGATEEAHRAATELFA
RCADAGLQAPALRCLMLLAEVHLAAGDPHGAFLHVLACLLPAQPGPGPAGGGVFAAAAAG
AAADSSSLGAAVAGGGSGGGRGGRSHDLLAAEALVLLCRVWYELSDGQQLEEVLVLLQDA
LPLILAHGSVHLQARAQLVLAEMVMSEASSPADLTHCYSQLQRLLAGAAQAATAAEDFRM
AAQAACMLAWLHHSQGSVSERDTAAALQETLLDRQAEAEAACASEGRTLHVLRA
>Coccomyxa_subellipsoidea_CSUB006551_Apc5
MKVRISGKAGASATGRHQSALLSLGAVHTQLGHVQEATLALNEALHIAQQINDHVALAHT
LATLTSLLDSASPELAPAVQETRGLPGPHTKHLQLLRLLRRCEKRGVDLQLPHIVAYARL
ALAKFALLHHPQASKTDGLSARGALIEGPPPGGPAAANVPRPAIADLYSAGPTVFDATAK
ESQAASASAVEAMAGSAQLLKAAAFERCGAPGLARTAALARLAAEPAGPGDAEERCIAYA
QLATHAADHLGFGAAAQVLEVADTEFPDAQSRPLAMARLGIAHQRSLAHRDIISARQLGA
AMSALAEPEDAVLLNLRCAHTATAAFFFWVTST
>Chlorella_variabilis_CVAR004539_Apc5
MEAVKAADVALCILLRSYLCPTTETDPDPHSPLHALFGEALLREIRRRDEAASPSLMELL
QHIQVAAAAGGDHMCPGGESAGEADAYFGAVKAAVGAHLSALETADELVSLFTSVAEQVI
TQCTSTPAEAEGRGADASSAMGLYLRICYARYTAMTFEAICKLVGEVHAYFDAAVATLQG
RPSAPAPAPRLRPGPDLERFLNAQLAGLGRRVGSVAQADIEAPLGELAGAAPQVPKAHLA
HHLSALHHRDVAASLDHLHRFFDHTAEARGAAAGGGSGAAAGQQAGEAAAARERGRLQSA
ALSLGSMHAQLGHMEQALQALNETVRIAQQSSDDTCLAHALALLCQVLDATTPGTITSVS
HVPGASPAARHYTQLGQLLHRCLRRCEELHLPHLVAFSQLALARLELLHPQRPAASPGAA
GGAEGPAGGGGGTAPDLPCSSSVAVAGAVRDVAHLHMATRLAAAAPSVPPLSSGASSARV
LRGVGDLFASTAALYGPDMQGMQASSAAEVEQLVAGSHLLQAACWELRGSRHLAQAHSLA
CLDAFGGVTRAEEQCTALAQLAVSVAAAHGPRAAEQVLAVADERFPGAQSRVLAGARLSI
AHDRALRRGDLHAAADIAAQMAALPPPTDSTDIGLRLEAEERIARTLLAAGCVEEAAAAA
HAACAVASTTGQPLHSARLQLLLARVHQQAGAPMAALPYALTATAHARQLAADMLAAEAV
VLLAGLWCDMGAQHAQHARRELEGALPSILAHGSLELQAAAQVALAEACMTQHVTPAGLR
EDGEWLLVLLEEAERVSLVLEDRRGAAHATYLRALVQDALGNAEQRNAAAASFGALVQPA
GALE
>Ostreococcus_lucimarinus_OLUC004727_Apc5
MSATDAVDERQRITRSAPTAHRVAVAVIAARVAFDPLGFGGRRAGVWEDALARAPTRVDE
DPARCVRDVRAAHAKCAVDALAGGGTRERSATETTRALRAALEDATASETNEDATERAAR
DAIVRWGLERFLDELMEVSESLDDLEAFFEDARCVAANARAEDYEAEYGFETRDVEGWTP
IGMFLKRCYLGFNLLPFEATLTLLDEVRAYAEEVARAIQGDENEPPSGRTCAAPDVLTTL
VTRAVEAYDTHAVDADRVLPPEALEDLRDLAPEVPTLHYLRHAAALRRKDYPAAVEHLHR
HFDISGEHNELRADLGGDNVLVGGFESANAGRERLQTALLALASTQLAFSHADEATFAIS
EAVRTAQQNGDEASLAHALALTTALLSRAPLDASSHRASHQDEQLPTLLRRLTAQAAELA
SPHLIAYASLALTKYAIDNPSRALGSHSHAPGGGALSRAARGGVDIVTTPALATRNLVDI
ELTRHFTQLVSATPASAASLALARESSGDGVLGAGNDLYPPPKGFASTPTCGYTLSATAT
ALRSLTGTASTLAAEGWSTYGCKYIGRLYAVRQLYLDREASADETATSCATLIAAASECE
GVEAADEVCRHVEEIFGKDGCENKFSALAFLRLHYDRAVGVGSYATARRAAQRMLAVIDA
KSGADNAAYFEARRMNANLDRLMKNFDDAQKELNALIADAEKVKDEHAAMWAKISLAETH
LSAGAPTLALMRALPLELEASESGVEPIQTRALCIMCESWLELGNSHAQLARDALDARAL
ELLSSDDLRLQARAYVACARALIATTVDSGHASIASRVIDALERAAERYAKLGAHRDAAM
TYARLAKARARFDMDTVAAAAKCREHANASLYFAT
>Bathycoccus_prasinos_BPRA002919_Apc5
MMSKRRVQTVQFDQTSAIPTPYVVHLCSLLEIACQPNSEVKGISSVGKKKRLDDDDFDER
EEEEEERKKYYDAENAYESLTLKFRKKIVRFVTKEVLMERGKTSSSNGLVLCEPDSEEFW
RRVYRFFVLPSSSKKKKKTKKKSEEEEDEEMEVSRANNNNGYDEYEEEYADDDDDDDDET
RCDKAQQIEDFFHVLQTKEKYLLESVDELVRKFERLPRCLAREARDCFAVSSGEDLAVRK
IDPESVCGRFLRRQLVEFERLSFDGVCECHEMLRRYREDFDAFVNAAAEEMNGGEKGEVT
FLLHRTCKANERAIVDTLVEKCERLGVKKSSAKEEESNDEEDETLPFGIAMGLGGILDPR
EKDTSTRNTNSRSNSGNSGLPTKNNKSVGAVLRKVLAEHENTAIHNRHPRARHVESLKQK
DVVNALFHLHRHFEINGDIPADESVLLHELISAGGGGSRSAHSITPVSQSGRRAAEALIA
LGATHAQFQHRKETARALEEATRIAQQSGDEDALAKALALSGLLAESEYFDDDDDDVDVD
EDEDSDEDDDEPFEEYLDNIKQQQQRQQQQQKYSSSTSSSLSSSSSVLKKAKRSRTLLRR
CLKLGRQLKNPALASYAELALARQVAAFPNDAGRDRVMEERRAALTSKNAGVAAATTKGT
TSFVSAPTSTQISAPEVVEKAIQNVEVLSHKTTLVASAPATRTTAEHMRKQEIILREKGA
SNNPSSGNTGGANGGANTTGQQQTQGGGNQSLDAIAVAQATSLIRMNEIYPASSSTMASS
STSGGKVTHTSLGTLQRYATFDTAKETKNAINCLRTPAFSMQSTTWSTRGDDGLARVATL
KALSEGTLKDASPVDAARAFAVLSKSTQRTRGTKRALMELEKAESRLREHVDDNEEVSRE
LNAARISILFDDAIARNECFEANECMRQMHALVHPIGEKTDSSAVLEANRALAEIYAMNR
NYAESFESFLRGADILTFASSQLESDSSMKNGNSSADPRNAMHVLKSELGVAETFKNSQN
YAFALLRALGVDKRATDLGVDQYALFAKLIVAECLIELKGSHANLGKLYLEKYSRAFLSS
NELRLRARFHLINAKASLEVNIQDETDEEMEETIESIVDDLNRASLFGEKLGNIDIVKES
QYLLAQTYHFTNDVENRNEASRAFRELSQQYYNHY
>Micromonas_species_MSPE008833_APC5_Apc5
MAQVYSPTPHRVALCALARYLVHSHARDERAAERLGVSPEQASRLDRPSRRAVDPSTGDR
LGPCVLGPADARRLAAVLMREASRSDGFREPDLRAFRRSLRRHPILVRETHRHPDDDDDE
DDDDEDPMAAYTDAYPYSRETFADLLDDAIASLRGVDSVAALIQEVAPRSRHEAEMRGAH
DDDDDPSHPGGSYDPFPPGPGAAEESSSLGLFLRRCVADFEAQSFEGSVRVFGVFAAYVR
EGAGEYDDVDAAAARDRMDVVDKRLRVDARQAAAEAAVGEGGVEVHVDLRGDDEDDATLR
RLGALHGSHLAPLTLDPRPGNATGPSQGGGVSRVPSGSEQHSSVRALDLSAASMTQIRDG
LRDVAVRPDAKLREWIARRCRGVDQRDGYESTRDVTSALDDIERVAPKVPGAELARHLAH
VSRRDFTQAMEHARRHFDYLPGTLGTTYGDGSYADGSYSNDGRAAGGRVALDVGAGTSFG
LPMNPRQAFERGREIFGTGAFAGESSLQMNQSGVQAGEATAQEHADAAAAAQRARLQSAL
LTLGVAHFRFHHSGEALKALNEAVRTAQQNGDEASLAHALAAFCALCASTAGSLASTEGA
PAVEEWRAAGGDEGDKERRGVSISTQPPAVQAAADARLLLRRLAKQARTLRIPHLMAYGE
LARARHGASRPPCGPAPWSRGLETEGGSKKESGKTRDSDLSTADSALLFRRVASSPPAAA
AAASQLVEALRHAVTLGAAAPQATTQAAAAAAAASRSGADGQRANPNELYPPPKGLALSA
GYPSGSESAMEQLSGSGSVLCGAVWDAHGVPSMARMHALRHLRCDASRRFVRRDDETDAD
NDPGVVPGEFPESFGGSTRSSHEAEADAASAAASDTAAALAQLARHASTHHGPDAAADVF
AIAAARFPKRRMEEVAADPALAAAAAATDHDAARARGDGDACDAAARRIASLAPASTRTD
PEARVEAFRARADACLISGGLGDAVFHASEAFQGSIREGLTHATLRATLTLAEAHLAAGA
PAAALQHALALEHSAAALRLDGLRAAAIVVLAECWLAMSASAAGVGSTSTTVGQRRRRDG
YASMAKDALDAHAPALLSRGGLALRARARMASAKAALACRSDDFDSSRMSSRTSSYPDDS
TSGGWDEVLVPLEDAVACCAALGAHAKEAEAHELMARTFAAMGPNHVAARNAAARRWREC
ERRRRRAEVGDVGGVGGWGVGVGDGSARFGGIGSFPASRAVAV
>Cyanidioschyzon_merolae_CMER000989_Apc5
MDVREAVDLLTPFRVLHLVAAALCAQVPCNPQIDGATGTNAAVQERRALTCLHLLHVARA
GPAENFDWRLSSPDTYFPARSVLDRLPSAEREELQHFADRWVELTRHVLSESVDVLYDAF
EVLLGDLFVSVPLSLGDVVLGSLQVDESFQSHEQSDTFERGICTDRVLQRSAFAGGSALG
TFVRRCRVAFESLPFEAVAQLHREVTLDHTKAPSTHYANVVHTSFDFSAVRRAAHRAVRA
IVIAGGPPHPRDRALLKASTDPAAELFRWVDAVWRRNLNEANFALRRYNDLAIARCNRGM
FDSGPQEAAVAVAGMLVLMGHPVQARIALEESIRVAQQTGDHVTLSRALTWISRLTENER
KRLRYLKDCWTRSPKLSQESVLARLAAAHTLLNMNFPLGNHTATKFRKWRRILRHMECAY
AASVNSPEDTHLVLASMHTLAVLSGQPLVLRESLTEMRLRSLLPNIREFTEDGDHRTHDE
TTSSLSSVDHDSCESNAKKAGAGANFGEHERSRHPLGELPVQLHQSASIDDGPEDAAHVD
ANFLLTSKELGLAPTEHLARALCAASAETLMRHGILRASWTAALPLRNACALVRAADDEP
ESSPVLRILHQCLARIAFEYAVAREEWQIAAACLERLTSFAPPIVQEKYPDLAGNSASTA
TLNAILDVLDCHARFWLCRAQVSEALYFAEEFAQTANKYAALGCRSRLVDALLLQVECYL
SAEMNARALAASLASISLAESIGDEPRRFRGILSLAQVRLAMQAVDSASRLLESADSMLL
DQKDSASLGSAALWKSLVSEESCLSHSDRARVWMMLGGIALVKMQSQQSVNTGEATSCFE
MAFRTADLVALQREALFALLHTRGAKTDIAAMTNFEFKMQCVRRQQSSWAEALQVSGSTE
WEQNVCCYLQHTRTEFHESRNSESDLYMEVAAANRKSEC
>Galdieria_sulphuraria_GSUL001138_Apc5
MERQIAMAYLSKRRILNALKILSLCTKDRNTLNLEAWKLAAHCNRYPEAFDSYLDPSFLI
SDCLDKVLQASQECFLQPFVDKLEHIETVDELLDFVEQLKLLTASEATTEDNCGRFVHLE
GPIGQFLRRVVIALESLSFEDICLLLDSWQSVDVSKEDFQNSSRYAWDFEVPCSLLPQND
HEAHRLLEGFSCGIIPIDEQISEFLTISTNDNRTTKAELVRFIQSIESADIVSAISSLHR
YFDMELCSLDCGPQQASLLLASAYFTLGIQPMSIVNLHETIKVSQQAGDKHCQLQALLWL
CLADMNKKHLLMERVKELAKEPSYNLLAAVKLAEWRISGKGVLSSAAWNESQHEEQVSLL
IRDYIESYHSSPGSSNVSRIAFCLLEAEMWRLKGFLDISYNILEECCSREANCLFSYSFL
QCICVLSFLDLERGNFERALERFEPAIRYLSSTESDRAQRNLDKDLIRIHVLYVLFWRSV
YRQERHPARIVLERIESMVSSVDYSSSIEYAPMVHKAKCALARLEGDHQLALKICSDWEK
LSISREKPLDYLEAKICEAEIFLHVSAPVKALLPALQVAKISEMNNIEYYRLIASLIVIE
AQCQMHQFETAESTLEKIEPLLANGIPPLYQGKAYLLRVHIKFACYSQNESVATTFTETN
KFLSAILKDIQLALDCFQKLQAFSYIRECHFLYETIQEIRQCKDKSLRSGVPSFDKGDWL
PTDNKCNEQVVYCRVLEKLNKL
>Guillardia_theta_GTHE021419_GUITHDRAFT_137419_Apc5
MNSKVHFALSPHKVALSVLIQDLCTPENIPPNARPVLSLFLLEHVRPVDDFREMTLSQLC
SALSQLHPPLGHALAHQLVRSMRKVDSPDALFDTLQSLELVLQLNVTCEDSAPNLNSSSA
LGIFVRKVLLTFHTTMFDGLSDLYSKMQRYLEDFSLESQEKMREEKLSTPQDLSHFIHSH
ASLIERSSQRLHIDPELEKALSKAGDPPGASYLRYLYAMQEGDITAAIDHLHRYFDYGMY
GKALKADKAEHRDKPVFHWALLNLAALHFRFGNMAMALQALEECVRLAQHTSDHHCLAHA
LLWLVRLVGVAGERQLEGQLIRRCILRACQLRMTKLQGEAVLALLKYRLQSTTRKDNALG
KPSADAGAVGTIPTSVWDALVACKTLLLETDADADELTNSLSLLESGIWSSYGHFELAHA
HGRQPLAFSSSSPAADHACTSFCSSACHEGAFVDPRRALRDICGVKEGFPLAHFHLWLQS
AWTLLFARSLYRNQLHRAQVIALQMGSMLISAAESAGLVAAERARKLELEDAMVQLSLAC
SLEKMGAHDAAFPVALACISKCEQLNLDSLKASAIVLLATLHLYKGLPTKALNLVQSVFP
LVMSSGSILERAQAHHLDPCAILLLASTHLSKAVDGYRRLDAYQEVMQSCHLKAMVANKL
GEEEDRERAASEFLWASQQLQANKCVPIAPMASLSFASKDELLAAAAEV
