# Supplementary material for: Evolutionary dynamics of the kinetochore network in eukaryotes as revealed by comparative genomics
Source: EMBO Rep. 2017 Jun 22;18(9):1559–71. doi: 10.15252/embr.201744102 (PMC5579357; doi:10.15252/embr.201744102)
Supplement: Supplementary file 3 — Dataset EV1 [file EMBR-18-1559-s003.zip › kinetochore_orthologs_FASTAs/Apc6.fa]

>Homo_sapiens_HSAP017155_CDC16_Apc6
MNLERLRKRVRQYLDQQQYQSALFWADKVASLSREEPQDIYWLAQCLYLTAQYHRAAHAL
RSRKLDKLYEACRYLAARCHYAAKEHQQALDVLDMEEPINKRLFEKYLKDESGFKDPSSD
WEMSQSSIKSSICLLRGKIYDALDNRTLATYSYKEALKLDVYCFEAFDLLTSHHMLTAQE
EKELLESLPLSKLCNEEQELLRFLFENKLKKYNKPSETVIPESVDGLQENLDVVVSLAER
HYYNCDFKMCYKLTSVVMEKDPFHASCLPVHIGTLVELNKANELFYLSHKLVDLYPSNPV
SWFAVGCYYLMVGHKNEHARRYLSKATTLEKTYGPAWIAYGHSFAVESEHDQAMAAYFTA
AQLMKGCHLPMLYIGLEYGLTNNSKLAERFFSQALSIAPEDPFVMHEVGVVAFQNGEWKT
AEKWFLDALEKIKAIGNEVTVDKWEPLLNNLGHVCRKLKKYAEALDYHRQALVLIPQNAS
TYSAIGYIHSLMGNFENAVDYFHTALGLRRDDTFSVTMLGHCIEMYIGDSEAYIGADIKD
KLKCYDFDVHTMKTLKNIISPPWDFREFEVEKQTAEETGLTPLETSRKTPDSRPSLEETF
EIEMNESDMMLETSMSDHST
>Mus_musculus_MMUS005311_Cdc16_Apc6
MNLEPLRKRVRQYLDQQQYQSALFWADKVASLSHEEPQDVYWLAQCLYLTAQYHRAAHAL
RSRKLDKLYEACRYLAARCHYAAKEHQQALDILDMEEPINRRLFEKYLKDDNGSRDPSSD
WEMSQSSIKSSICLLRGKIYDALDNRTLATYSYKEALKLDVYCFEAFDLLTSHHMLTAQE
EKELLDSLPLNKLCAEEQELLRFVFENKLKKYNKPSETVIPESVDGLQENLDVVVSLAER
HYYNCDFKMCYKLTSTVMEKDPFHANCLPVHIGTLVELNKANELFYLSHKLVDLYPSNPV
SWFAVGCYYLMVGHKNEHARRYLSKATTLEKTYGPAWIAYGHSFAVESEHDQAMAAYFTA
AQLMKGCHLPMLYIGLEYGLTNNSKLAERFFGQALSIAPEDPFVIHEVGVVAFQNGEWKT
AEKWFLDALEKIKAIGNEVTVDKWEPLLNNLGHVCRKLKKYAEALDYHRQALVLIPQNAS
TYSAIGYIHSLMGNFENAVDYFHTALGLRRDDTFSVTMLGHCIEMYIGDSEAYIGADIKD
KLKCYDFDVHTMKTLKNIISPPWDFRDFEVEKQNTEEAGLAPLQNSTKAPESRPNLEETF
EIEMNESDMMLETSMSDHST
>Xenopus_tropicalis_XTRO027551_cdc16_Apc6
MNLDRLRKRVRQYIEQQQYQSALFWADKVASLSHEEPQDIYWLAQCLYLTAQYHRASHAL
RSRKLDKVHEACRYLAARCHYAAKEYQQALDILDMEEPINKKLFERSLKEDLKEPSGEWQ
MSQSSIKSSICLLRGKIYDALDNRTLATYSYKEALKFDVYCFEAFDLLTAHHMLTAQEEK
ELLDSLPLSKKCSEDQELLRFLYENKLKKYNKPSETVIPESADGLQENLDVVVSLAERHY
YNCDFKMCYKLTSVVMDKDPFHANCLPVHIGTLVELNKANELFYLSHKLVDLYPNNPVSW
FAVGCYYLMVGHKNEHARRYLSKATALERSYGPAWIAYGHSFAVESEHDQAMAAYFTAAQ
LMKGCHLPMLYIGLEYGLTNNSKLAERFFSQALSIAPEDPFVMHEVGVVAFQNGDWKTAE
KWFLDALEKIRVIGDEVTVDKWEPLLNNLGHVLRKLKKYDEALEYHRQALVLIPQNASTY
SAIGYIHSLMGNFESAIDYFHTALGLRRDDTFSVTMLGHCIEMYIGDSEAYIGTEIKDKL
RCYDFDVHTMKTLKNIISPPWEEKDFDFERQSLDESGIMALDTSYLLPKSSDTRSPIEEA
LEIEMNESDMMLETSMSDHST
>Takifugu_rubripes_TRUB014291_LOC101075212_Apc6
MNLDRLRKRVRQYIDQQQYQSALFWADKTASLSHEEPQDIYWLAQCLYLTSQYHRASHAL
RSRRLDKSYGACQYLAARCHYAAKEFQQALDILDAQEPVSKKLLDRTGKDDNVAPDVTKD
WDMSPASVSSSICLLRGKIYDAMGNRPLATSSYKEALKLDVYCFEAFDLLTSHHMLTAQE
EKEFLDSLPLSQQCTGEEEELLHFLFENKLKKYNKPSDLVVPEMVNGLQDNLDVVVSLAE
RHYYNCDFKMCYKLTSMVMVKDPLHATCLPVHIGTLVELGKANELFYLSHKLVDLYPNNP
VSWFAVGCYYLMVGHKNEHARRYLSKATTLERTYGPAWIAYGHSFAVESEHDQAMAAYFT
AAQLMKGCHLPMLYIGLEYGLTNNSKLAERFFSQALSIAPEDPFVIHEVGVVAFQNGDWK
AAERYFLEAMEKIKAIGNEVTVDKWEPLLNNLGHVCRKLKKYEQALEYHRQALVLIPQHA
STYSAIGYVHSLMGDFESAIDYFHTALGLKRDDTFSVTMLGHCIEMYIGDTDAYIGTDIN
DKLRGSLNTPALMKMLNTSEAGDLATPRMEDTSVMSLETPLSDQDKMMLETPLRTSLTLE
CDMYESDVMLDTLSDTST
>Danio_rerio_DRER010666_cdc16_Apc6
MNLDRLRKRVRHYIDQQQYQSALFWADKIASLSHEDPQDIYWLAQCLYLTAQYHRASHAL
RSRKLDKLYGACQYLAARCHYAAKEYQQALDILDMEEAASKKLLDKNLKEENGSREIVKD
WEMSPASINSSICLLRGKIYDAMDNRPLATSSYKEALKLDVYCFEAFDLLTSHHMLTAQE
EKDFLDSLPLSQQCTEEEVELLHFLFENKLKKYNKPSEMVVPDIVNGLQDNLDVVVSLAE
RHYYNCDFKMCYSLTSMVMVKDPFHANCLPVHIGTLVELSKANELFYLSHKLVDLYPSNP
VSWFAVGCYYLMVGHKNEHARRYLSKATTLERTYGPAWIAYGHSFAVESEHDQAMAAYFT
AAQLMKGCHLPMLYIGLEYGLTNNPKLAEHFFSQALSIAPEDPFVIHEVAVVAFQNGDYK
TSEKLFLDAMEKIKAIGNEVTVDKWEPLLNNLGHVCRKLKKYEQALEYHRQALVLIPQNA
STYSAIGYVHSLKGDFESAIDYFHTALGLKRDDTFSVTMLGHCIEMYISDSDAYIGTDIK
DKVRKTLNTPALMKMLNTSADGNESRAQPVEEVNVCIETPSFNADKQTDAFQRFLLECDM
HESDMMLETSMSDTST
>Ciona_intestinalis_CINT001450_LOC100183953_Apc6
MSEAILNRVRNIVIDYTNKHQYESALFWSDKAASLSQYHASDVYRLAQSMFHMKQFERAA
VLIIKRKLHLKYNAFRYLVAKCYASCKEWQLALDVLETVQPDGSTSMVSKKILLEAEKVE
GVPEDKEMIASLHLLRGDIYEAMDVRDIAADCYKLLRERKTLPVWQAKEDFVVAVEESSV
VLVTGKAGSGKSTQIPQWCTQLAKETDFSFGTVVCTQPVATAAMSLAVQVAQEMDFTSVG
NEVGYKVHQQDCASEDTVLKFTTDEILLREMSDDPLLQKYSFVIIDEIQERTVSTDILLA
LLKIILNLREDLKVILVSLIQEMPTLEEFFEGVPIVDLHFLDEAAASDENDDPEISEKDE
SKISEKERSRREVAEKKRTDQIEIVHLPLQGQTLIEEITSLVLNLHSDQDLEGDILVLLP
TAADVEETCDRIAREIAMKTLRGDAGEAAVVRLHRCLAYGAQQAVYDKKANFGDGDLINR
RIVVCDDIAESCFSMENITVVIDTGVKFEKVFNTRFRTYSNIKQYISQASASLRMDRCQA
GGKLYKLYDHVHFEETASEQSIPEIKRFELTTEVLLMKRLLQRLNVSLTQCQLLEAPDPE
AYMLALEELDYHGALDENGNLSDLGMVMSEMPLSLAEAKVVIASCGEGCTQEIVTIIAMQ
KCSDLFVVPPGLESKAAVCRRSMTHKAGDHFTFLNIFYRFARHKRSESWCNANYVSYDAL
KMADKKRSEILEVMEILELPVSEPVIEPQLMETSVKKALLAGYFMQIARDTDGCGNYHII
RDKHISRLHPDCGLVNSRPEWVIYNKFELTENSYLSTVSPVDPEWIAEIVPHSYLTNLPT
NEAKDTLLYLAERYRGNAGGIEDEEQNNFKPNEIRKSINKQDAKKAKHKQQVQSSSALKT
GLEINRAHVDSNDAGSERGDDALSDDTDVLTQAVRDVTYVYNQASTYVRTSEYASEGSQC
NVQ
>Branchiostoma_floridae_BFLO049007_Apc6
MSCLKKNAACRYLAARCHAEVREWQQALHILDKVDLEAQVGPQVRPDDGKDDKLQFDCGI
PQHRIESSIALMRGKIFESLDNRDQATESYRTALKLDVYCEEAFQLLVSHHMLTAQEERE
LIESLPFAKQCPEEEVELVRLLYETKLKKYDKPRELEIPTSLDPLHENLDVVVNQAERNY
YNCNFRTAYKVTSKVLQQDPYHNTCLPLHIACLTELKKTTELFYLGHKLVDLYPNDPVAW
FAVGCYYLTVGGKHDVARRYLTKATTLNRMFGPAWLAFGHSFAEEAEHDQAMAAYFTAAQ
LMKGCHLPVLYIGLEYGMTNNLKLAERFFKQALNIAPEDPFVLHEMGVVAFQNGDLDTAE
KFFMDALEKVQAIEKEMLTEKWEPLLNNLGHVCRKLERYDESLTYHRQALVLCPQNPSTM
AAIGFVHSLQSHFDLAIDYFHKALGLRRDDTFSVTMLAQTIELYIGEMKPYEGAEELPEK
FEGIPLPEYNVADVGEVKLGDVTAELKLEGDGPMMLESWGQDASTSSLDIEVEMEDG
>Branchiostoma_floridae_BFLO000794_Apc6
MEAARHYSIAEVREWQQALHILDKVDLEAQVGPQVRPDDGKDDKLQFDCGIPQHRIESSI
ALMRGKIFESLDNRDQATESYRTALKLDVYCEEAFQLLVSHHMLTAQEERELIESLPFAK
QCPEEEVELVRLLYETKLKKYDKPRELEIPTSLDPLHENLDVVVNQAERNYYNCNFRTAY
KITSKVLQQDPYHNTCLPLHVACLTELKKTTELFYLGHKLVDLYPNDPVAWFAVGCYYLT
VGGKHDVARRYLTKATTLNRMFGPAWLAFGHSFAEEAEHDQAMAAYFTAAQLMKGCHLPV
LYIGLEYGMTNNLKLAERFFKQALNIAPEDPFVLHEMGVVAFQNGDLDTAEKFFMDALEK
VQAIEKEMLTEKWEPLLNNLGHVCRKLERYEESLTYHRQALVLCPQNPSTMAAIGFVHSL
QSHFDLAIDYFHKALGLRRDDTFSVTMLAQTIELYIGEMKPYEGAEELPEKFEGIPLPEY
NVADVGEVKLGDVTAELKLEGDGPMMLESWGQDASTSSLDIEVEMEDG
>Saccoglossus_kowalevskii_SKOW022902_Apc6
MAGENDSKVDIAVDLSKWRPLVRHFIDQHQYETALFWADKVASLSNGEVEDLYWKAQCLY
LTGQYHRAAQTIRSKKLDKTHIACRYLAAKCHYECKEWQESLDVLDMIDFTAKTPNKHKR
DDSKNNTKDFDCRVPTRKMESSIYLLKGKVYESMNNRGLASDSYREALQLDIYCYEAFDL
LVRHNMLTVKEELLLLESLPFEQQCSEEDIDLIKFLYKNKLNKYTKPCPPSCQPKVESLQ
NNLDVVTEQAERHYYNCDYQTCYKITSDVLNSDPYHSQCLPLHIATLVELNKSNALFYLS
HKLVDMYPNQAVAWYAVGCYYLLIEKYELARRYFSKSATLDRNYGPSWLAFGHAFAAEGE
HDQATAAYFSASQIMRGCHLPMLYIGLEYGLTNNPRLAERFFRQALTIAPEDPFVLHEMG
VVAYHNHDWGSAEKYFTDALQIVQYNGAEIMAEKWEPLWNNLGHVYRKMDKYDIALTYHR
QALVLCPQNPSTYAAIGFTYSLKAQFAEAVEYFHKALGLKRDDTISVTMLADTIELYMTD
IEPCQGLDDSDMIGKFDITSANKDESKDDITSGLDSTIEEVEMED
>Drosophila_melanogaster_DMEL001739_Cdc16-PA_Apc6
MPGDTENTSTDTTNEHIDLALYRQLVKQFIDMRRYSTALFWAEKVAVLGGLEPRDIYYQA
QCMYLLGEYHRAAHTIQHHKLEKNSLPCFNLLLESLYAAKEFTEAANVIQNVEVEVMTTS
LINQPVDASSGCYLESNSVFGGEENHRNELLSSIYLMKGKVYEALDNRGMAMDFYVQALH
KSIYCFEALEALVQHEMLMAWEEFELMHHLPLAQQSSEADAKFILKLYESRLKKYYELIS
ARNAEEMSPIVNPDILQFIKEFTARVQQSGSSDTQMPKVSAVKVPLTPSQFMSPAQKVLE
DLKAPTFSLQTSLSKASSLIDASHRSMFDSSSRRRSRDHDTDTLIPIAECLDRVQRSTDL
MAAEAEKCFYDCDYKQCLKILNELLKVDPFHNTALTIQIACLVENGDFNRLFYVAHKLVD
RYPDKAISWYAVGCYYDMIGKSDPARRYLSKATALDRLYGPAWLAYGHSFANENEHEQAM
AAYFKATQLMRGCHLPLLYIGVECGLTKNLELAEKFFLQAMNIAPLDVYVLHELGVIKYE
YEFFDGAATIFQCTVDIVKQRAKSNNEEISSRWEPLFINLGHSLRKVHKYEEALYNFQYA
LLLKPQSPTTYTSIGFIHALLGNLDPAIEAFHKSLALNRDCIVTSTILKSCIEDLMDDSA
TIDEICSAALRDVAKNITANSRRVLNSDKFNGMKLKFDEEEEFANSDSNMVVEMSFDT
>Anopheles_gambiae_AGAM004052_Apc6
MEQEMIDIESYRKTVKNFIDLRRYQTALFWAEKVTVLSNGDPRDVYWEAQCMFLLREFHR
AAHTIRSRSLEKTNLLCHYLAAECLNEAKEYQSALEILNSVDCETLSYALSGKTGSHSSS
MKDDSTTDESYDGSMYEDPFKNDIIASVYFLKGKILESMDNRSLAMDCYVQALHKSVYCS
EALDALVQHDMLMAWEEKELMQHIPMAQQCTEPERKVLKRLYESKLKKYYESIAMQTNLD
DPPVSSMNTSLWHELKEKMKNCKNNETSKSSVSKSFTPAPRTKQKQREIMSPANKILEDL
KNNPSYLIHTSLTRASLLGTSLTGGSTMLSVGGANNSRQETPFRINRPKPNPGASVVSYE
QCMEKLESSIDLMIARAEQYFYSCDYRRCIKMLEEILKNDPYHKRSLTVQIGCLMEMKDF
NRLFYVAHKLVDFYPDDAISWYAVGCYYDLIGKSDPARRYLSKATSLDRLYGPAWLAYGH
SFAKENEHDQAMAAYFKATQLMRGCHLPLLYIGVECGLTKNHAMAEKFFYQAMSIAPLDV
FVLHELGVIKYECEHYECAEEVFRSTLEMVRNMVKQNNEQLTARWEPLLNNLGHCCRKNK
KYEEALEFHRWALSLKPLNAATYTAIGFVQALMGQLYDAVDSFHKSLSLKRDDVFTTTVL
KYVIEDLTEVQSLPFYAAEDAEEDCGDKEGDQAEKSRDESKTLDKLNTCNATEGDSEDVR
DSAPRPTLRMQLNFDEWYTKTSPMSDTSADDMSIDI
>Caenorhabditis_elegans_CELE009465_emb-27_Apc6
MSAISPDTKSFAIPTLADEGSSSKPASSLDLPKHESIRFKPIKTLASRIDGSEYYDEASM
EKVMEMLEIGRTDEAVAYADTLYSNIIDDEQQDIVTIAEYVKILVVLRQWRRISHIIARG
NYHQIHIVFAYYAATALFQRKLYEDVAELSVGHLLPSNGQIGPLPVRTLSQVTGRYVEEE
RMKYSFANMAELDNSSKKLRMVPALMITIAESFLKLMNRDAAMICINYALSLDNTTLHVE
RLMAKYNLVEPAMWEKYRKVRNEQLKLHEGNHDPRILMERAQRAYEMGRFRETKKITDEL
FDLFGPHPECIILRIHCLTMLKDSRSLLELGHQLVSDDPHIPLPWYCVAMYYYSIGANSR
ARNFISKCTMMDSTFAEGWVAFGHILHYEVEHEQSMSCYYRASKLVDKSSEPFLYTSLQY
STHSQKLSKKFMGEAVARAPNDPLIRHEEACVAYTAKSYAEADILFRTVLYMVTETDEII
PIEEVLKKKIDDFWHPMLNNIGHIARRQGRLNEAIMFYQKAIRMEPKFVDAIASTALCYA
VLGNIDKATEFFNKALAIDPFNETIRQCLSKMIQASKESYSVDQQTLPPAYNSETYFGAQ
EILPYCAIRKPRNDGFVVPSIVSSSQPFMSMLRDRLRRQDQLYAQEPDNDAGNQV
>Brugia_malayi_BMAL014819_Apc6
MVGRSAAKQRPTLTRESTSKDLTQTPMSLPTSSTSALSAPLDASSQAFLTSDGNCELSEI
DSLIQRYLASAQYKTALFWADKQLALCRKNGSQPSFVDMARFIKVLAAAGEWTRLMAYCD
RHELIMKHMFFAYFYVNALYKKKLFVDILKLKLGTGDRCHDLVFSIMPHMLQLSRPKSFL
PSSEEMIALDKISEDLQVEAGLLLLLGKAYLMTQNRRAAFSCLQGAVYKDDSCIEAFELI
QKYRLYSKQRFEELIERSEDKNSMVVALRNHYFSQGSKNLNSDALINEALITDLSILTAR
ASHLYQAGDLTGAYNITNEILNEAGMFQDCLLIHIATLVQLRKFENLFVLAHQLVDCQPD
NEVSWYTVGCYYYSIGQLSAAKNFFNKCTSMNCAFGEGWLAFGHALTAESEHEQAMNCYL
RASRVLEGSFEPLLYIGLEYAYANNTKLAQDFLKDAAEIAGDNALVLHEQGCICYMKKEW
KNAETFFTKALLSAYNETDEHAHACDLLNRPLSEFWEPLVNNLGHVKCKLGSYDEAVKFH
QKALLMCPGKLGPNAGLAIAAGRSGDIDRAVHYFHKSLSVDPHNKVLEQGLHQLMHFLGT
HTSFLASCIRTPTLMIGSFEKFLVTKADLEGNSDEKQTQQKALETLKRKRAKRAAQEGCE
RTMLDQRPRNLPMHDISPADVEMT
>Schistosoma_mansoni_SMAN006363_Apc6
MCLSDVLRKHVLSNMELQQYLTACYWADKLVCLEKYRSEDVLLYAKALYYSRQYHRAIAL
IQNCKELKQSLVCRYFIAQCYYACSEYKKSLEFLEQSDCNSTDFNSNVTSLVAGSLSKQL
CISTDCPNAVNDDSTKQSNTVSDSLISGFSTEQLHSSIALLKGKLYELMENRSLAMQFYK
EALLLDVTCYEAFEKLVQFQSISSEEESALLAELNFTDHLNPLMSKLTEFLYKDKLNKNS
VSETKVPGEFDTLTNNVDVIVNKAGRMLDVCRFQECYDITSRLMQSDPYNLACLPIHISV
LKELEKANELFKVSHKLMDVYPSSALAWFSVGCYYLCIKKNELARRHLVKASQLDRRYGP
IWLTLGHAFAADGEHDQAIASYCTAAQVIRGSHIPIMYIGIEYSASNNRNLAERFLNQAY
LISPSDPFVLHELGTLAFESQK
>Nematostella_vectensis_NVEC015576_Apc6
MASGGKVDISQLRNLIRQYIDKHQYKTALFWADKAVSLSNGDVQDVYWFAQSLFLSGQYQ
RASHALKRRGCLETSLACRYLAAKCHAECKQWQEALDTLDAMPKDLEDKDVFPMSEGVSG
STKLEAAIALLRGIVYEAMDNRGNATECYKDAIRTDVHCFEAFDLLISHHMLTNKEEHDL
LESLPFSEQCTPEEVDLLKFLYESRIKNYSKPVDPKLTPNLDCLNDNLDVVVNMAERHFY
NCSYLQCFKLTRAVLNLDPFHEACLPTHISCLVELKKSNDLFYLAHKLVDNYPQKAVAWY
AVGCYYYLIEKYEQARRYFSKATGIERVYGPAWLGFGHSFAVEGEHDQAMAAYFTASKLM
PKCHLPLLYIGLEYGKTNNAKLAERFFKEALALSPNDPFVHQELGVIKYQNGDYLQAEKH
FKESLQKAQKVSGEVLSQTWESLMTNLGHTFRKQGKYEEALSCYQQALVLIPSKASTYSA
IGFVYSLQGKHLEAVDYFHKALGIQRDDTFSIHMLSTTLEQLTFDSQPEIPVVDVSASEI
SMEMDKGSEEEDD
>Trichoplax_adhaerens_TADH003565_TRIADDRAFT_29705_Apc6
VRSCLYLLCGKIYEAVNNISMAKACYKQALEFDLYCSEAMDLLINQHMLSVDEEVQLLDS
LSNCQQCSDAERQFILQMYRRKTAKVPQESVESKLSNGAEIFSHDTDSLLDLAKRHCLRT
DYDASYKITSTILEEDPYHEECIPFHVICLIELKKTNGKQSIRITLYAILMAIIMLFNPI
SLILFKFLELFQLSHVFVNNYPASPIAWYTVGCYYLLVENYAQARVHFNKAISLRSSFGL
AWLGFAHSFAAEAEHDRAMAAYSTASNCMPGSHMPLVYIGKEYALSNNYRIAANFFAKAL
QIAPDNPYAEHEIGSAAFNNGDYITAKKHYLLALKVFESDDNKVSVSLPEAWEPLLNNLG
HTCRKLEEYELALKYHNLALKLSPRNFSTLTAIGFTYSLMEKHAIALGYYDKAISLKKDD
TFTLQMINNTMEILANISTVAKGKFCYDCDMD
>Amphimedon_queenslandica_AQUE004582_LOC100637420_Apc6
MDTEGLLIRFRQLADDYNSKMMPETAAFWAEKALLLSEEDIDDLVLYCQCLYNSGQWRRA
ASCLQNSPLLTKSSSLRYLAAKCLAACKAWGEVVSLLTGGPAEEEDGGLMDEGGGAQKKE
DLVSIRLGHVSGAPMYMLLGRAYEGTGNVSEAIACYKDVLAEDSYCEEALEQLYALRALQ
GPDEHSLVSSLSFSGEEEKIMQYLYQSKLCHYKKPYPLLEKAKSLVKSIDVQSRVASSLL
DKMDIEKCKTITSSILKKDPYHSPTLLTHVACLVIQKSSVQLYSLGQDLVKNYPESPLSW
YVVSSYYYCIGKHPQARRYLAKSINLDPHFAHAHIMYGLSFASEGEHDQAITAFGHAARY
LKSSHVPMMYLGKEYFVTGNLPISISFYKNALALAPQNPALCSEVGMVLSSSGRYDKAEA
YFTQAVSILQTMDPNVTLHSWEPIYNNLGHVQRKLGKYPEALKAHKKALQLCPSEPETLT
AIAFVYLLMEDYTQVVQYCNQSLRLRREDQFTIEVMQTAVGELASLPLTFSSVEDESVLD
QLVYGENGACPELKDTSSVDMQTD
>Mnemiopsis_leidyi_MLEI001872_Apc6
MAHVMLEAIRSKVEKETQKHQYGNALFWADKAVSLGGGDPKDIFTFVNILYLRGEYRRAV
YFIQTNRLQISFYGAYLIAKCQAARGDWNEAKETLELLPEPSPLAPPPISADGVMTEQEL
MSSVYLLKGTVYQALDNHQFAAQCFKLALKEDPYCVEAYENLVYNHYYTGKCEGEIISDT
IDNSDLTTEEAELIRFLYAGMSKKYHNQQKQIVPNSLTCFNNNVTVLTSQAERLYYNCRF
NSSYETCLRALKIDPYHFPTLLVHIGCLYELGKKNDLFILGHKLVELYPKAYISWYAVGI
YYSLIKKWESARQCLSKSTSLNKLFAAGWLAYGHAFAAEGENDQALATYFTASRLLKGCH
LPLLYIGLQYGSTNNPLLAEKFFKEAISLAPNDPFVLAEMGALYTQTGKWEYALSYLQQV
YRIAKQYDQAIKCFKHAQFLACDSSTVYTGLGFVYALQGNAILAVEYCHKALDKERQDPF
TIQLLEMSLTALAGSGDKSDEEEIEQEEREEIKCTPTAF
>Monosiga_brevicollis_MBRE005416_MONBRDRAFT_32412_Apc6
MLIQLCPSTNRCFAGSEVLVRAAFAFGATGANSWGTVEARGLCRALAAQAAAAYQNETAI
FWFNKAISLSSGAVKDVYALGQQLRQNREPKRAIALLHRFKLVVPNVACRHLAALCHFDL
EEYRDALDTIGNTEAAFAQLLSNVQVDDTFAPIANISVSLALLRARIHEQLDNLQLATES
YLCALKHDMTCMEALNRLTNHYMLTLSQEKKLLAQAVQYARETDTPAAQLILTFYKHKLN
RAAAQDRKDKSISFPELLQNNQDVRIERAKDLFRACRFHECYEETTAILDEDPYAVGCLP
THIACLVELNDTSGLFYLAHQLVDSSPKDAARRYYGKATKLQNNCGDAWIGFGHSFALEG
EHDQAMAAYSTAARIMPGSHLPLMYIGMEYSATDHHELAKSYFERAMTRYGTGILNLKLG
FFDVAVENLRNALDLASAQNSMTTRHRVASFNALGRAYHSSQWYEEAIGFYEQALALDGR
NGEAHAGIGACYHEQDDLGAAIESYHQALAVQPANVFAQVLLDHALLEEADQHLRDIDDC
LLDQFATNSLSGIAGFDESDPLISHRSTGQPPLQAHHREPQIEPPENERFPPPSRLPSNN
LRLSPIPQDSDTSALDESAMDMSDA
>Salpingoeca_rosetta_SROS000964_Apc6
MRWVETLRRKVKEYMASSSFASAAFWADKIVTATDGALEDVYLLAKAYMSLQQYERAMHV
LVKYDAVRQSPAARLIVGQCFTALDRGEEALDVIGVDDEHLDELRVADAEVADFHPIADV
RAQLALLRGKIFENQDNRIKAIRSYRAALNHDPFCAEALQRLADHHLLKHSEETQLVASI
LPVMQDKLASEEEGDILTDITDFLYSSLFERYQEVPISDQIPIKLLANPDIQVSRAAQLF
NQGQFEESFTITTKVLDNDKFNEACLPFHIACQVELKEINSLFYLAHQLVDNMPQKAVTW
FAVGSYYFATKFYEVARTYFSKATTKDVSFGPAWIGFAHAFAVEGEHDQAMAAYSNAVRI
LSGSHLPLLYMGMEYAQTNNRPIAMRYYRQAADIYDADPAIFHEMGVLHYHEGRHDDAIK
CFNKARKLFRRLRLAPARLHSTLVNLARVRLRLEEYEEAVQLYEEALSLVPDSGVAHAGL
AFIYHLRDDFERAIQYYHKALALNPSDAFCEQMLAKALAEQVQDFDLPAPDAAPE
>Capsaspora_owczarzaki_COWC001210_Apc6
MRDERRAPQSVTRASAAATPATPAAAPSKTRAPAAAAAAAAGHPSQAKPAGTPHRGASST
AGGSGSMPTKRDLFQTPAAQTRTSASSSLAATPMAAPATIESSAAPTAAGPARGASVAAR
LRAKIRELLSRHAYDSAAFWADKLVVIDAGDRADTLLLARCFHLSGQHARAIELIRRHGS
VAATAQRAMANAVVASEPLDQDEETSEHNCWRLMFDETQDSALRLDAMTLFHSGRVDSQP
SLAAQYASSSRNTSAASRAPALKSAECRFLAALCHFALKEYEDAQEMLCSTIEDMEQACD
DYASLPLSVASAICVLRGRVFETLDNRSRATRNYIDALHLDVYCHEALEQLVSQRLLTPL
EAAQLMVDLQPAILAQAKDDAPLLVELYLSDTARLGPISSASLKQTSALVRSVGKSTDVL
VNQAEQLYQLQHSVLASIEITRHVLELDPYHERCLVLHLCCLVSLGETSDLFALGHRLVK
SNPDWAIAWLAVGCYYLTTGNSERARRYFTKATSYDVHCAPAWVAIGHSLIAEGEYDTAL
AAYSTASRLLPGSYLPLVFSGICYLRNNNIAMADLLFNQAHSIDATDPLVLCELGVVAFR
NGDYHGAKARFVRGILLSQAMNKTKSPAILDVWEPLVFNLAHCHRKLGEYADAIKYYEWS
AALFPRNASVLTALAFCYQLEENFASAIELYHKALSLNPDEPLVSDLLPIAMRLMRTSNS
SSLQLLK
>Saccharomyces_cerevisiae_SCER003214_CDC16_Apc6
MKFCLYCCHCYIVICGKATHYYKSSKATSNLKSSNRVLMRNPMSPSEQHSQHNSTLAASP
FVSNVSAARTQQSLPTDAQNDRLQQPWNRTNTATSPYQSLANSPLIQKLQANIMTPHQPS
ANSNSNSNSITGNVVNDNNLLASMSKNSMFGSTIPSTLRKVSLQREYKDSVDGVVRDEDN
DEDVHNNGDAAANANNDRESKLGHNGPLTTTTLTTTTTATQLDVSELSAIERLRLWRFDA
LMQHMYRTAEYIADKVYNISNDPDDAFWLGQVYYNNNQYVRAVELITRNNLDGVNILCRY
LLGLSFVKLQRFDDALDVIGEYNPFSEDPSTTAANTMSNNGNNSNTSQPVTDGGIKMESS
LCFLRGKIYFAQNNFNKARDAFREAILVDIKNFEAFEMLLSKNLLTPQEEWDLFDSLDFK
EFGEDKEIMKNLYKINLSKYINTEDITKSNEILAKDYKLADNVDVVRSKVDICYTQCKFN
ECLELCETVLENDEFNTNILPAYIGCLYELSNKNKLFLLSHRLAETFPKSAITWFSVATY
YMSLDRISEAQKYYSKSSILDPSFAAAWLGFAHTYALEGEQDQALTAYSTASRFFPGMHL
PKLFLGMQFMAMNSLNLAESYFVLAYDICPNDPLVLNEMGVMYFKKNEFVKAKKYLKKAL
EVVKDLDPSSRTTISIQLNLGHTYRKLNENEIAIKCFRCVLEKNDKNSEIHCSLGYLYLK
TKKLQKAIDHLHKSLYLKPNNSSATALLKNALELNVTLSLDASHPLIDKSNLMSQASKDK
ASLNKKRSSLTYDPVNMAKRLRTQKEIFDQNNKALRKGGHDSKTGSNNADDDFDADMELE
>Candida_glabrata_CGLA000867_CAGL0L09823g_Apc6
MRDQGQEGFTPVQRRVVSPVGAARSPLLTSPLVQKYAGASLATPRKHLGASNSNNGNNGS
LLASMSKNSMLGSTIPSTLRKVSLQREFHDNDSDVVGAGVGGGPRWSKSAQGDGDVIIVG
AAGGDNTASPTGDGEGLNTTTLTTTTTTVTSGAGNGSNEIDIAKIPLIERLQLWRHDAWI
QHLYGTAEFVATKIYTMTGDANDAFWLALIYYSMGSHNRCIELLTKDDIISVSIVCRYLL
ARCYIDVKNYDDALDIVGETNPFADTAEASARIESDGGIKLESSMCFLRGKIYVAQNDFS
RAKEAFKEAVLVDPKNFEAYRQLVDSHLLTTNEEWELLDSLDFDSLGDDSILVKSLYTLE
LSKNQNQDRITEAQDILRQDYDLADDIDIVTSDIDILFNQCKFSQCLNVCELMLKRDQFN
NKILPTYISCLYEVKSSNKLFLLAHELAEKDPRNCITWYCVATYYMLLDRIPEARKYFSK
SSIMDPTFAPAWLGFAHTFALEGEQDQAISAYSTAARFFPGMSLPNLFLGMQYMASNTLT
LAEEYFSLAYESSPQDPVILNEIGVLKFKKGELHKAKRYLKKAAECCKDMERSSKTVLSV
QINLSHTYRRLGENEKAIKYLTNILEDTENSSEIYCSLGFLYLKTNQLQKAIDALHRVLA
INPGNSSAQKLLNYALELNVTLELDENHPLVVNSNILDEEHSASKIGKRRQPFESINVDK
KRNKAGQLTEQSLSPAGEAMDIE
>Kluyveromyces_lactis_KLAC002072_KLLA0E08009g_Apc6
MSSSHDTPSHVQSTLAISPLVQRTGANRGSMNRNDPIGNSQGRNVEGGRSNIPQIAQTPH
QDRSPLVQKIRDVSHLATPAVMRHNGTAGSSLLASMTKNGLFGPALPSTLRKTSTSTDTV
ELNNSTNDEDIDHASDNVFDVSDLSSVEKLRLWRHDALMQHHYKTAEHIGDLIYSMTKDP
NDAFWLAQVYYNQGSYVRAVELIFTDQLDSESIMCRYLAALCLFKLNKLEEALDIIGDTN
PFQSEPSSPGNADGGVKLESSMCLLRGRIYVSLSNMEQAKECFKEAVQVDVKNYEAFDYL
LSKHMLTTAEQWDLVRSLQFDDLDDNEEMMRCLYISRLSKYQHQTEIEHARKVLSDKYYL
KDNRTVLLAEIELLNNQSKFTQCMKLCEQVLEVDEYNLEVLPIYIQCLHSFAAKNKLFLL
SHKLAENFPKSPVTWFAVATYYLCMGKVSEARKYFSRSSIMDPSFGYSWLGFAHTYVAEG
EHEQALSAYSTAARFFPGTHLPHLYLGMQYNRMDDLSLAEEYFMMAYDMCPTDPLLLNEL
GVIYFKRQNYIKAKKYMKRAHDAIKNMKSESKAWISIVINLGHTYRKLGEDERAIKCFKT
VLESSKPTATLWCSLGFLYLRMKKIEKAIDSFHKALALDQGNQASNKLLKTALEINAHMI
IDENHPMVISSNIQNIPTSHVSKNDKKRTSLGITSFDPVTEAKRLKQGISDHEGDSMDIE
Q
>Debaryomyces_hansenii_DHAN001651_Apc6
MVQNQRTPSQHNSTLFISPVINNRRQDLFITPPNPPTTLFDTPGSNHSSFFNLEKSNLHE
EQKQVHDVEPLTQAEKLRLWRHDALMQHHYTTAEYIGDKVLALTDDPNDAFWLAQVYFNS
GNYLRAKHLLTSKPEFEKSVSCRYLAAYCLLKLELWDDALDLIGESNPFRKDDNYQVRNS
DGGIKLEASMCYLRGLIYANQNNFEKAKESYKEAVLVDVKCYEAFNELISNNLMTPSEEW
AFITSLNYRDADDNDELIKLLYTTNLSKYLNVQKFEEAENILKDEYDLGENCDILLSKAD
YLYVQCNFDECLATYEKILSKDPYNFNVLPNYLSCLHELGGKNKLFLKAHQLAENHPNNP
MTWLSIGVYYLSINKIIEARKFFSKATLLNPNFGHAWIGFAHTFAAEGEHEQAISAYAFA
ARLFPGSHLPNLFLGMQHLQMNNLNLSEEYLIVSSQICNSDPLVLNEIGVINFYKNDLMK
AELYFQEALGAAKHLNSDSKIWISIHANLGHVFRKGNRPYKALECFNQVLKISHTNDSNI
LSAMGLIYLKLGNVFKAIDTLHDALAISPSDPVASDLLKRALESNKTNSSLFLTHTSDKL
LELNMPTLQYRSRKNKSKSSQHLADITTSNNKLMTPINNKTKNLPNAPRRDDVLPDSFTS
RDYSDSVEAGDVNSVAHDLRKGEESSDEDDEVMDIESD
>Yarrowia_lipolytica_YLIP003384_YALI0_B15378g_Apc6
MFPFFSCDSCLIALTPFIVWYSVFVYKKLNSRLYAYLRVYWIGKSTQSRTRIISQLLIAK
MDKTNDMIRTPVIGNDTKDHQHVHLLNTKPPLLAGFRKKLSQSPRSSTLAISPAVHQYNS
HGFDTDTSFESPVGGAPGGGDSLFMSPDRDSSSKSGSASKESGKQNISQAERLRLWRHDA
YLQHHYKTAEFIGDKVLSLTKDPNDAFWLAQVHYSTGQYARARQLLSEDRLSESVSCRYL
AALCLTKMERWEEALQLVGDSNPFTSSVFHSVKSQDHGIKLEASMCYLRGQIYSNQNCFD
KARDCYREAVLVDPKCFEAFDELVSNHLLSPEEEWDLLTSLQFNELDDNADFVKSLYTIR
ISKYLHSDKITDAEALLAEDYSLDANGDILQSRADLLFLQCAFSECMAVCEKIMALDAYK
LAALPNYVACLHELGGKNKLFLVAHQMADQHPDEPVTWLSVAMYYLSTNRISLARRYFSK
ASMMSPNFVQAWIGFAHTFAIEGEHEQAISAYSTAARLFLGSHLPSLYLGMQHLHLNNFN
LAEEYLESSFNICKSDPLLLNEIGVTHYHKSNFSRAEAFFLDALRASEVIKSEPQAWLSI
HANLGHVYRRTRQFAKSLEHFEDVLCSNPTDHNVQSAVGLVHLQMGNISEAINYFHKALS
IVPADPVATDLLGRAMEENVKRGIGVLAPSSPDVSRINTSNIIIPGGTPKPLVFPDPDAP
SSPSMFYNDDSHASMDISE
>Neurospora_crassa_NCRA001398_Apc6
MASSQPNMEKFLREWRQDALNKAQYESAIFIGDKLLAMTNDDNDAFFLAQVHFAAGNYTR
AQALLVKQDLLTSSPSCRYLAAHCLIKQNNFVEALAILGEHTPTHLFATNAKRKTTRGLR
GTTARASSKTPSRHHDQGDDIPEEDIPSRRYEASMCYLRGLCYAKQNAFDRAKEAYKDAL
RIDVQCFEAFSQLVKNSLMSPDEEDEFMQSLAFDSIRAPGDDPDMEDEPADYVHMLYQTQ
LSKYRNPQAFNTAIESLSTHYGLENNADILLAKADLLYTQCRFKDALAITESILMDDKYN
FAVYPIHLACLYELRKTNVLFLIAHELADTHPDEPCTWLAVGIYYFTTGKIADARRYFSK
ASMMDANFGPAWIGFAHTFAAEGEHDQAVTAYSTAARLFTGTHLPQVFLGMQNHAMNNMT
AAEEFLKTAYSLCKTDPLLLNEMGIVLYHQDRLKEAVKMFDQALAIAEETDSDPHAWLGA
RTNLGHALRRLRKHDEALEEFDQVLRDGGKDAQIFCAKGLIYLDQGRPDEAVRVLHEALA
IHPQDPIATELLNKALEESAEAGGIGLLGTADADLGGEAGDEAITASFEQLLGGAARMRL
ARERGRRAVAETPGQGGVKDKGKGVARGGRRGAAGGTRLFRGDQEEVDSMELSD
>Schizosaccharomyces_pombe_SPOM001591_cut9_Apc6
MVVKRTQTDSRMQSTPGNHNHPDAHANAAYMTPPSMGALNANNSNSQLSTLTISPMTYLA
NNTSTDGSFLKERNAQNTDSLSREDYLRLWRHDALMQQQYKCAAFVGEKVLDITGNPNDA
FWLAQVYCCTGDYARAKCLLTKEDLYNRSSACRYLAAFCLVKLYDWQGALNLLGETNPFR
KDEKNANKLLMQDGGIKLEASMCYLRGQVYTNLSNFDRAKECYKEALMVDAKCYEAFDQL
VSNHLLTADEEWDLVLKLNYSTYSKEDAAFLRSLYMLKLNKTSHEDELRRAEDYLSSING
LEKSSDLLLCKADTLFVRSRFIDVLAITTKILEIDPYNLDVYPLHLASLHESGEKNKLYL
ISNDLVDRHPEKAVTWLAVGIYYLCVNKISEARRYFSKSSTMDPQFGPAWIGFAHSFAIE
GEHDQAISAYTTAARLFQGTHLPYLFLGMQHMQLGNILLANEYLQSSYALFQYDPLLLNE
LGVVAFNKSDMQTAINHFQNALLLVKKTQSNEKPWAATWANLGHAYRKLKMYDAAIDALN
QGLLLSTNDANVHTAIALVYLHKKIPGLAITHLHESLAISPNEIMASDLLKRALEENSLT
SGFLNSKYVFEDEVSEYMQQSNLNTSDKSMSMEDQSGKVTESVNDRTQVLYADSRSEMMM
DDIEGNVSEQR
>Cryptococcus_neoformans_CNEO001943_Apc6
MFTPPNPPQGNPPPLSYSPFPSSSRHHRLQRNIPSSLSNSFSYTPADSNLDLSVDSDNFS
FAYPTRRPRPSNLSLFSTGTLDNAAEQGNRGISQVSPRAKPSPVGSKRSTATARPLNLIT
DPRNGRSANGRGEYQNGRPKSRMNETIGLDDEKEQDEERNWSMVDSMRLWRHDAIMQHLY
ETAAFWGDKILSWTADPNDAFWLAQTHFLTGHYLRAEKLLTEPLIPPPKGFLPPRDGSGA
QDKGKRRSQGDDDVMNGLEYGEDEVLGRKLIDESLACRYLAAQCLVHQEKYVEALELVGE
SNPFRTLDHPTQGPDEPSQDGGIKLHSSLCLLRGLLHLRLSSFALAKESLMEALMLDVKN
YDAYRELIEGGMMSEKEEWDFVTHLGYRKQLSEDDANFVKLMYMTKLKKDTHAREVAAAR
EALTTQFALGENCDVLVGLADELYAKYKWEECYAVTTKILSRIPGHPSALPLHLACMHHI
HRLRSSLFMLAHELVEQDPQAATTWYAVGLWYFSGKRWAEARRYFSKANLIDSRFAPAWI
AFAHSFAYEGEHDHAITAYSTSARLFQGSHLPLLFIGMEHLQLSASNLAEEYFLAAKAIN
DSDPLLLNELGVVHYNKEDYAAAASYFRKALRASFDMQGVKSIWAVTYCNLGHAYRIMGE
YDKSEHNYRQTIRLDPTNPTAYSSLALLYHLRGDIRLSIQIYHQALSLSPQDPLSTVLLE
MALKEQMETLDPTTLPGLPGQLGGRDMDPFKVPKGNPSFGPVPVEMDPTTLGEAGGESVV
LPPGSVPLPLPTSSAATSAASLPIARVPGDDGEDNSSVQGVEDGDGYEEGDGSTMDIEDD
>Ustilago_maydis_UMAY002490_UM04059.1_Apc6
MVPHDTASSPGFPFYSPLPRQITKLAVAGPSGSRSAPQSPHTPTNLAQPLGPTIGTLNPD
GSLSVVRNDDDANNSGLLDLSPALTRGIKSRPNFAGSPSAKRQRVTSQNSRLDSIADQDT
SGLGAHHTLPKRRSAARSRLSNHATFGPVVQSSQPSDDHLHSDPLVANGLASSSDVEAES
QKELAFAQKGGHALDSSDEDEDEDEDVDVDQEETASTLTRLRRWRQDAMQQHLYDTAIFW
GSKVLSLETTAAAFNDAYHLAQCYFYTHQYARAEQLLTSPLRTAASRSRSLSGSTSAPTA
AHTDSAPCSAKHTGAEGFLASENVQEDQDALQEVLQRTRSCSILPASIMARSTTKDSMYS
TTSSATGKRKKRDFSVTATGTASSETESSGRDAESDEEFLKATCIDHERDGSIILKDAPS
RTSQRPKSGAASKSMATGRNDLQSDVDQVKNSTLAPAHGPILVNHSLACRYLAAQCQVRL
AKYHEALDLLGETEHWGSSASNKRPANDGGIKLGSSVAFLRGQIHLRLEDLPRARDAFMA
ALALDVKNYEAFSALIDGEMLGTEEQWSFVQSLEYASQAGDEEGAVEDYELVRLLYTTQL
SKQGKKLVESTAVARRRLVQEYGLGDDPDVLHGLAAELYSRLRFSDAFIVTSRILELSAD
HPATLPIHISCTYHLKNLRPALFMLAHRLTELQPELAVSWYAVGTWYACTRRWAEARRYF
SKASLLDPRFAPGWIAFGHTFALEGESDQAIIAYSTAARLFPQSHLPKLFVGMEHLHQDN
LSLARLSLEGSAAILSHDPLLANERGVVAFQTGDVDGAVQFFESAISLARETQQAASSWK
SCYLNLGLAQMRMGSDDKAQAAFESVVELDPHNYQAHLCLGMLAHKRDELDEAIQHYHSA
LSINARDAHATELLDFVLQERLEYGVAKFTRYDPNGRLFSKSEQHYKAAEDDMRKRKGKS
RQLDALSPNASSPSPEPTHMSASLHLSKSSLQHGAPSPTDQSSFGQHASIHASAADASTA
TAAEMSLDTSSVPSTMLRTHRTIHDAVDQSSILMDESTS
>Mucor_circinelloides_MCIR004507_Apc6
MHPRNATSPPRTRTTPLRTDTPYDGSRSINTPPRPLGGDFDDLSSSPFNFHSRQSGGVGG
GLGESPFFDRSDDLRTFSATQPLVSDHISIGSTDSDHIMSTSGISKNLFAPEQSSFTGKH
HTREDRLRTLRQDAMNNFLPGTASFIGEKLMTSTDTMNDIYYIALAYYQQQQYERALEIL
NRKKTLNQSVQCRYVAALCSLALENGSDALDYLGHKNPFSQKKDMAQDDTMEGCIKLESV
MCYARGKAYLLNKDIDKARECFKEALTVDVKCYDALEALVKYNMMEEKAEWEFVMTLPYE
EHCGADSDYFRYLYGLKLKKDILNGKRLDPDSDNIAKSVDVQLSIAEGYFSQSRYEDCLE
ICKEIKTQDAFFTESIPLHLSCLYELGMKNELYEYAQELVDRLNDEAVSWHAVGLYYLYI
KKNLEARRYFSQALTINRFFQQSWLGYGHSFSLEKDHDQAIDAYMACSRLIPGSHLPYMN
IAMQYMEQNKMNLAFEYFSKSLHKCNHDPFLFNEIAVYYYKQGMYKDALEHLHTALSLAK
KRQCQRSPIWEKIWCNLGHVYRHPPFQNYDRALRCFENALSRNPKNADARAAVGMIYQLK
GNTARAIIEYHQALNYTDASELVNELLETALLNNFLTSYASNPNQPCMNDTFDIFQMADS
IRDNQDEVDIELKEDGWILDRIERNNETSMLDRSVLVTEDDLIVDEGDLRPNMSREWL
>Mucor_circinelloides_MCIR011040_Apc6
MPNTSDLLAPELSSFITGRYHTREDRLRALRQTATHSFLPGLAAFIGEKLMASTDGTRDT
YCMALSYYQQQQYERTLEILNKKQVLSRSVQCRYLAALCSLTLGNGIDALYYLGPSRNHL
SLEERDQSCQTDSAMNSSNKDATQDDTHQGHLKLESAMCVARGKAYLLGKDVYNAKDCFK
EALTVDVKCYDALEMLVKCNMMEERAEWEFIMTLPYEEHCGADSSYYRDFYRLKTKKAIL
EGERTDADPSSVDVQLSIAQCYFSQSRYADCLEVCKQIKAQDAGFTESIPLYAACLYELR
MKSKLYEYAQELVSELRDEAVSWHAVGLYHLCIKKHSEARRYFSHALTLNCFFEPSWLGY
AYTFSLEKDHSRAIDAYMDCSKLILGSHLPYMHIAMEYIKVSNTDLAFDFFEKSLQKCNH
DPFLFNEIAVYYYKQGLYKDAREHLHTALSLAKERQCKRSLIWEKVWCSLGHVYRHPPFQ
DYDRALQCFENALEQNPKNADAQTAVGMVYQLKGNTARAIVEYREALNYTDTPELVNELL
QSAIMDNFKKGYASNSNSPRLDDSFDIFKMANSIGVEQDRVAVELEQDGRWTLDNTEGNQ
SVLFTEDGMLVDQGDLLPAMPREARL
>Phycomyces_blakesleeanus_PBLA003137_Apc6
MTTPIHPSNQDCLSAFLDSPSENARHSLHHSPVSPITRRGANIQRGFPFSPQRNYQRSPQ
LSIPYSPQRNLQCSPQFQRITPGTPSNRVYSILTEQDHSFGRFVEPVSSHRISETSHSII
RSAPDPLQELYFSAMDSNSYETAIFYAEKMVVLSGSYEDIHKLATAYYQSRQYERTLALL
NKERGLSRFFEVRYLAGLCAIALEKWQDALDYLGRSNPFPEEQALMCCERGKVYLKTGNT
QNAMQSFKDALHIDLRCVEALELMVQHKLMDEEAEWEFITTLPYEKHCGSHEEFFRSMYT
MKIRRFSHISDIEEAQIKAERNFRLQNSVDFLRSKADTLLANSRFSDCLEVCQKIRREDP
YYTHSIPTHATCLYELGMKSELYRLAQDLANTLQDDSVTWYTVGLYNLYIKDYAEAKYYF
RVALASDKLMEKAWLGSGIASSYLHNYDAAIEEFTTCNELVTSSHLPYMYIGKQYMSLGD
MDNALDNLSKSYDMCKTDPFLLVELAVYYINKKDYIGALEYLRKALALSYNRQGPMSQMW
EALWCNFGHTYRYLKEYDRAFNCFELAMSYNQNNPDIYTSMGIICHIKNDFGNAILHYQK
AFEIGKNKNFIKEFLNKALSHYSKQLSTQQNIPALTPSNRFNIGQVSEPTGDQLEKFVEE
EYNVAIGKTNAMDSEFAERSFCDDSSAQMDNIILDD
>Mortierella_verticillata_MVER010825_Apc6
MPVTPRSRRQTALPPPTTPSTSQQHPSQSFHTPTGNRRLRSNNNPTTTPSPNASFTTPSR
PPSTDQRSTPGSGGSTSRQLRGPPMPNPQLTLKRTSGGSGSFSLSELSPGSRTPAPKKHP
SDPSMRPMASPFTNSPGGRQDAQFYLPSPFKGSAHQIPGSVGSRDLHPSISLESNALFDS
SLDIFGSAEVNREQVTIDCLRTWRTDATHQHLYGTAAYWGDKVLSLTDDSNDVFWLSQIY
FLTGQYGRAVNLLQQQSLMESSVACRFLAIQCMIRMGKWSEAMELLGEVNHFASTEIGSV
QSVSKAEDGVSLEASMCYLRGMVFKNLNNIERAKECFQEALKIDVKCYDALDCLISNNML
TVKEERDLIDSIQFNKQLHEHDVSFIKMLYESKLKKFDNQEEQNEINTALTAKFQRENAD
LLYSKAEIYFAQYRFNQSLECTKRILKADKFNLACLPMHLVSLYELDLKNDLFSIAHELV
DLHPKSAVAWFAVGVYYYLTNNMIEARRYFGKASMIDPHFGPAWIGFGHSFAAEGEHDQA
IAAYATSSKLFQGSHLGSMYIGMQHLQQSNVLLAQKYFTGCLAICDTDPVLLNEVAVMHF
NLTEYDEALDFLNRALKKLEFTQRKNIIWETAWLNLAHTYRKLGNYDEAEKYFLKVDSVA
LGATKAAALVGLGFIYQIMGQLSDAIEAYHKVLAIRPSDQIASDMLQMVLEDKVRDSEMT
WMQQSLPKNFHDDQGVHAQISQRRKRGVNEVDGPGAGGGVGEGASSRQKEKARAD
>Mortierella_elongata_MELO012521_Apc6
MPLSADRHGDYGVFDAEGHTSAVDFFAPEETNRSRYLDRELDRELDTVGSMRAWRTDAMH
QHMYRTAAYWGDKVLSITDDSNDVFWLSQVYYLMGEYGRAINLLKKQSLVESSVACRFLA
VQCLIRTQKWQEALEYLGEENQFLIKSEVSDSQQSNSGEGGIKLEASMCFLRGIVFKNLH
NIDVAKQCFKEALRIDVKCYDALDIMISNNMLTTSEEQELISGLEFSKQLHGEDADFVKM
LYQSKMKKAKEIYTTLATKFHTENADLLHAKADVYFTQGRFEKCLECTKRILEMDKFNLA
CIPMHLVSLYELDHKNELFLIGHELVDQHPKEAVTWFAVGVYYYLIGNIPEARRYFIKAS
TIDSHYGPAWIGFGHTFALEGEHEKAISAYGTSTRLFQGSHLGPMYIGMQHLQQNNAALA
EKYFDACLTICDSDPLLLNEMGVMYYQLGRYDEAITSLHKVVKKLEHSQRKNVIWETTWL
NLAHAYRKQGNYKEAETYFLKVDSIAKPGPTRASALVGLGFIYQIMGETKDAMEAYHKAL
AIRPGDQTATDMLQRIMEEKVRDYEMEWMREALPEEMMDDDGVERSIRALEEHRASTARA
LAALGSESGPGSGSGLGEGGGSSAGIEGTGRRKGTVSGLGDGGGGGGSSSRGKAKKENDP
ED
>Conidiobolus_coronatus_CCOR006228_Apc6
MTSNNNNNNNNEDHDLTIRIETELETTSENFDRLHDTIQQSFLDESILPLTQPPQFNTSS
SHLDSASNSSHYLKTLHKSNTTATNITPGAGGLKVPNPSISISQFPSILKTQTSPFNFSK
LNFSRTSDPRSGGKVLSLEEKLRIWRHDAIHQNLLLTAEFWGDKLVQLTNNFEDVYWLSH
IKFMMGDYHVAIQLLSKRNLLGESLACRFLGAQCLLKLEKYWEALELLGKENPFLDSSVQ
VKVTDNEDAGSFNVLVRGEVYNKLSHRDSAKKSWLEALKVDYKCYEAYFSLVKNGLLSGE
DEQSILTEEFYDLPYLKTNSSSIITRQKSKLINEDLIQQGQAKEFEFVKTLYSAKQFKPG
QHDDDFDLLIKDYKLNSELDKLIRHIDNTYLSGNYEDCLDETKEALVNYPNAEELTKYHI
LCLLQLENDGKLFALGSSLQNSQPNFYLTYFALGCYHFVLKQYPLARQYLEKCVELYPTF
EPALLGIGHTHILEGEYDASISSYAKTAKLLPYSHLPTMFLALRYSDLSNNKLAYSYFKF
SLRLMKSPDPYFLNEFAAFCIKTQSYQISVKFILLALNHSPVSPKGYKLSTLRESLLYNL
AQSYWLLKDFGNCELIYKQLKMENSCNYRGYLGLALLAYKNQKFDKCIDLLHNASALTNA
NHPEIQIVMDMAMKTWSKLPFNFHYGVWKDVAPNRQREGSPLEMAQAKKSRLL
>Allomyces_macrogynus_AMAC015986_Apc6
MVHNLRNRAVTPFSAATASATPAPAPDLPPAAGTTRSRRAQGTGRPGTSSRAPPGASAST
DKDRSASPFDHTQSQIPFDHAVQRLRDRRDAALLRRYDANAAFWGEQVLAMTGATVDAHA
LALAYLNQGQPGRALAALGYGSALLNAATDMAQAARVTASATTDHVRASLACRIVAVQAL
LAMDRLEDALGYADAAQFDTVPVLDPVPLAQGETQRRAVLFTLEAAARIRRNGTMLLAKE
CLLKALEIDITAYDAFRALTEFKLLTPDEERDWMLKSLFGVPPAGIAAITAASTNRHAVT
PGPLTALQHPPANVDAHLCALYAAHLSPPALQLAASLIPTTNPRPTTAIDALQTLAQPDL
VCTPLIHHRCAELTLAAGDPQRARDLLDSLLLRDPTRTRSRTQAAGWAVHDAIDPNARRP
LPRSTAAGPLTVPGSAGTGSGSRMGVPSVHGVHPAALAAFAIGCYYHVAGRAEDAVEQYM
RAIDVCDMYVAAYLGVAKTVEGKVDKAKYLRVMDVLQAARRVAPNSTEVVAALGRVAAAH
GDWSLASGYYRRAREGGRGDPAVAAELGWTYLEQHMYDDGARTLLEALALINPHTTSAAV
RARIHAGLARACHAIEDRHRTLHHAHEALALTAAGTPTWSHMHVLLASTYESTGDLPTAT
THLHRALDADPTNADVHDALERVIKRRHEPQPHRVPKRPREPESDEDVPWTAGAAGPGRI
GIAGITFPPPVVDDDDMDTAEFDAARAAAAEAARQAEAAAADEDEDDADGVFNV
>Batrachochytrium_dendrobatidis_BDEN002808_Apc6
MHSSHGRIARHLHPTAGSTNTSIRPRTRRTSFAQNTTASNASSTNASSTAAGAASQTRQS
TLNTTAFNSSGQHNNTRHAQPGSLGLGLSSASHSISDQNSVFMTQQSKGSTASHSRLGKS
RLVKKKLDSRSTAADANTSISNDTNTSLALPSTKSTHPDAASISNPTDSVLAVNDISTLV
DQIRCWRDDALYQNQYDAAAFWGTKIVDMTAYKPHSITGHFIDVYQLALVYFQNEKYLQC
EWLLKNRLLAGFTMWGGCLTAQCLIKQEKEEEALAVLGTDNMPCAVKKEYRSWKGVDISL
SSIHGRNVKIDATVAYIRGLAQLHLNRNERAKKCFLDSLKIDYRSYQALDALLQNHLVSE
KEMRDLPDLLELNNSNSQATEFVCTVYQSKINQFKLSAHPSQLKDNTLLLTRYNLLHSTD
LLLADARKQHIMANYEAVLQITTNILRKDPYNMDCLLLYVSALLETGNTRKLFLKAHELA
EMFPNKRVSMYAVATYYLSVKKYREAQAYFSSATTVSPTFVEAWIGFGHTFALHGIHDQA
ISSYSTASKISTHIHTPSLYLGMQYLSSNHLKFAMKFLKDAYLKCDYDPILLNELGVLYY
RQGNYTEAIRYLEMVVKIIDGYGMQRQNWEMSLSNLGHAFRKKNDFESARFWFKAVLVSV
PQHAPSFSALGIMAHIENKLHEAIDFYHQSLAVRPQDSISSELLRRALVEASLDTSDSFS
SFLSASTAEVWDISDEALELKISEHHQDSLDDISGENSLSKQDQGAYYETPEHEEADDTE
RSSLVDVGDETLQLSQDDLAVNSSTPIPGARHPLSMALWNTDDQAPVRDGTSTRFMPMRN
RFSVTTDDFGSSPFEYPLFSADLRQSNSDVLNFTDTPETLLATAVTRAELPHRLENSTII
YHTTRADITPPRVSRPIRGRLFGNESMTSRPTATLSSPISVEEASWPSLNVFDCTPQQRS
QQSGVFLNGVGGASANESMDSDMDMDLDDNEM
>Spizellomyces_punctatus_SPUN004027_Apc6
MASHAPPKVTRRSTLRSKSSNTTNQIPPKTTREKGADRTKKAQITSKAGESLGVIESLRR
WRKDAWDQNLWSTASYWGDKILTIGGEPQDYYWQAKIYFATGEFARADYLLSGNPEILES
SIQCRYMGALCAVKLGKWDKADALLRDKAGRRERPKIDEPSGIKLEASICYLQGIVHSRK
GELKRANERMKQAVIEDPRCIEAFNWLLNNHVMNVQEEETFLHTLDFGICGQDADFMRSM
YLSSIKKYDEAKITHLETTYKLAGNSDILHRRAEHLFEQCRYSQCYEITSRIVKDDPFNL
KCVPIHVSCLSELGMKNDLFYFAHQLVETFPDRACTWFAVGGYYLLIKKNLEARKYFSKC
TQLDGSFGPGWLGFAHSFAAEGETDQAISAYSTAAKLFNGMHLPLMYLGMHYSLVNNLEL
ASDYLHLAENMNKSDPLLMNELGTLYSRKKDHQKAIFYFERALVLADNTNYTSVQWEATW
FNLALTHRKLRNYAKAREYIDKVLEINHNLFDAHALLGYIAHAENKLEAAIGHYSDALSY
NPDDTMCHDLMREAMADVQSVYDDPECWPRIADFNGADDSFLLPPDLEQYRVFEDVQGSE
SGPFDSQGTPMGSLEGSDMDESPYPQIYTPETAVPGSRTSFPERRSNAYSSVSKTPRGLL
SYGSGSGSKSSPSVTGSPFGEDMSLGSPSIARQLASGISSFAAGTSSSRFTPQRGRQSRN
NPRLGWPPRDPAGLVFGSSPVGAPVPQPRRTLRDVRGMVSATPSDGDVSMDMEIDDLE
>Encephalitozoon_intestinalis_EINT000611_Apc6
MERLCSLISAYLIEEMDHSALALSEYVYRRKETDEIIMLLLKSMYRLSYHERCIETIELN
SSVMRIHEARVIYYRCKFLTGKKSKDLPTGVECDKEIKGYPPAEISKKSIRLLFEGLTKE
DVKKKEILLEAYRCDNNNLEALLRMKNDSLVNNKEFLMLIDECKDKVMKEVYMEVFYPCF
EPDFHFLPFYSPWHGVNLAKKYYRSGKDILLFNLGVSMVRLYPNSEHSFAALGLFFLMSL
NYPEARRCFYKAAQINNEYGRGWLYLGMAYSGMKECESSITCLKIAHKAMIGSYKPSFYL
AIEYHRMNNFERASFFYKHALGINPSVQVQERYISLLIYYEYYPEALSYLAAQKNNLLGL
LRVYCNLFLGKVTEAQKHLSVCKVDWRYYATAGFIDHLLNNLDSAADNYSKALLKTHVNL
VEELLGLAVENMTCKQTNNVYDYATDLFDNMMPKYSFETI
>Vavraia_culicis_VCUL000674_Apc6
MDPLSLPSIYYNSKLYLSALTLSDFIIHTHKNGNLDLCPYKLITCLSLSELNYHHRTLKF
IEENEEILNYHVIRTMYLKLGNILDSKKLNLALLRDKKNEDFALVDGKLDKRSIECYFEA
MVKKHTERKDLLVEAINSDNRNLEALMALKREDLVSSEEFDELITAGPEWLSKLYAYVVH
YKEEVIFSPFFMETYAYDHYKRGITGLLFNFGVEMIEDFPKCSVSYLVLGYHHLSRKRHG
EAKKCFYEAIKYDKQIGNLWLFLGLAYSGLKECENAISCYTQAKQLMIGSYKPDFYLAYE
YHKMYNIEQANLFYLKALKIKAEPIVIVRYATLLIYYEYYVDALKILARIGDANEFQNVY
NLLVAYAFLFTGDLDRSELFLDKCKKDWRYLATKGFIKHLRSEIDAAADIYTDALIKHGR
SWVIEDLLRLTVEIKDAKKDNLAYEYANDLFDSMDLKSLDFKPV
>Thecamonas_trahens_TTRA003641_Apc6
MKKTLAQLRRLTRDALNKQLYESAMFYADKAVSLQTAAAGGDRTDAVSGAGAGAGTGAGA
STGMVTVAGTAAGVEMGLASTSTTGSGRVVASGLACHSAEGSALTPGLADDVFALATAFH
ATHQYQRAVHTLTRHGMLDRSLEARLLAARCLLEEALEMVGDDMSEMEQKVLAERKMMDF
DEDEDEDEAGAEAEQVSVLEAGPSTVAAVCVLRARVYEEMENRDRAATWYLNALDADYHC
VEAFEVIVQRQLLSLAEEAALVASLPFRDNEAWLEVLYKAKLNNKYGSSLADLNAAVQAL
GETAGVRLESNTDIVVARARAAYDAHALDDALRLARQVLAEDPYHAAALPLFIATLVELK
ATQELFRKAHALAEQYPDSALAWYAVGCYYYTVEDHGKARQFFSRATALDGNFGAAWLGF
GHSFAVESEHDQAMAAYRTAARLCKGSHLPNLFVGMEYVAIGNVHLAEQFVRAAHESCAA
ADPLVLNELGVIAATQGSLTRARGYFERSLLVGGAALEPVLFNLAGVCRKLSDYTAAVEY
YSQSLALRPRESSTYTALGFTYMLLGELDVAIEYFHKSLGVRPDDTLTVGLLQTALADVF
TLCRRSTRRQTT
>Dictyostelium_discoideum_DDIS006971_anapc6_Apc6
MADNLYDSSIIEKQLKEKIENALSIHSYPTAIFFSDKLLNLVTIHSKEYVKILYILCDAL
YLDRQFQRSSYLIQKYLNAIEEIDKKGEDYQYIDDIHSHHHNQQQNIFYKRIKKEKEDEQ
YTNTILKLKYLAAKCKIETNEFDQCLQILNKDNDSSENMDDENNNINNNNNKIKKENEIN
NDNCDDDDDDDDDDDDDDDDEKDSNQLLKFYTNSKSNKSKDISENNSNNENTTKESINKN
NTDSSSIDNKNNNKNNNNNNNNNNNNNNNNNNNNNNNNNNNNNNNNNNNNNNFNKETLII
RSSISCLKGKCYESMDNLKKAKFWYIKALLTDYNCFEAFESLTKNHLLTYQEEISLLEKL
KFSSDDSWIKEIYSLSLKKYDSPKFTFNYKYLELYDSLNHQNSNNNTFGANNNNNNNNNN
NNNNNNNNNNNSNNDISTEDLISVKTLSSSSSSPSKKQENNNLITINEIRKKLIECNDIQ
TWISEYYFYRHQFQESYSITKRILKQDKYYSNQICLMVNISSMFELQLTNELYFTCHQLV
DSFTSSLNNGSHGGSHGGGGGGSHGGSSGNGGAISWYGVACYYHLIQNSDQTQRFFTKST
TLDSRMGASWLGFGHFFASKGEHDQAMAAYRTSSRLLTGCHLPLLCIGMELIRVHNLNLA
SQYILQAKDICPYDPMIFNELGIIEYKNSQYNEAIKLFETALEICKIKSKASSSSSSSSN
YHNLNLSNISFSGVGSSGIGNNNNNNNNRRTTTTTTTTSNNQKKNSSNNKTMIAYLESWE
PTIYNLAHCYRKLRKFELALHYYTMSLSLLPNNPSTYSALGFTHHLQGNFDEAIDYYHQS
LSIRDDTFTNVLLHKALSLSILQYD
>Polysphondylium_pallidum_PPAL000818_Apc6
MDIDKLKVQLCKLVTDSLDRHSYSASIFYCDKLLQLSTPNPSKEYSDNIYLYCDCLFRDK
QYQRTSFLLQKYIEQPNSIVYKKHIYLAGRAKLELQNWENVLKILGDDDQQMLQYYNIVD
NQQQQQQNDTNQSINISSMISLLRAKAFEGLDNLKKAKYWYIKSLKQDYKNHESFESLVN
NHILNYTEELELISLLNFSAQDKWLEELYSTLLKKKDNKKRFINIDCGDQSINQSLINII
LKDDKYYNNKTCLMVNLSSMYELGMKNELHYQCHQLIDSQIQPAIAWYGIACYYHLIQNI
DMTQKAFTKSTTYDSKLGASWLGFGHYFANKGEHDQAMSAYRTASRLLTGLHLPLLCIGM
ELIGIHNFNLAEQYLQQALDICPYDPLIYNELGVIAYKAHDFKQAIQFFLKALDIANFNQ
QQSSNNNSNSNSNILFKSNNTSSSIIKSQFPTLFNAAYEPTLFNLAHCYRKCRQFNEALK
YYQIAHTLSPGNSSIYSALGFTHHLQGNFDEAIDYYHQSLSIRDDNFTNTLLNKALSLSL
LKFE
>Acanthamoeba_castellanii_ACAS002971_Apc6
MRLREQDLAAGLELLPEGFEAPQHGLNAGLHGALHLARGKLLDAADQPALAATAYQRALL
QDPLCSEALEKLADRHLLPPDQRRWLVVNGAVRALFYQVCEALPQELSSVRALYATKLRV
DDSEEQAGKEEPRPARPRADANLARVAADAEVGGVDTCFFYQGRLQECHRLTKHILDEDP
YREGSLLWLYASVLVELGKKRELFAWAHAVAQRHTGKAEAWYAVGCYYLVTGKLESARTY
LSKATTLALPAEAGPAWLAFGRAFSEQGEQDQAMAAYRTAHRCLPSSYIPLLCIGTELIR
AHNFNLARQYLRQARGLSGEDALVWNELGVVAYHNKQYSKAATQLERAVALWQHTGGDVS
SGWEEAMMANLGHAYRKLGRYPDAVACFEQALSLHDSPETHAALAFTHHLRGHLDTAIQH
YHTALSFLPNHAFATHMLSAALSAAPLP
>Trichomonas_vaginalis_TVAG048378_Apc6
MATISDFTSKFINLLTTDTEEIKDEVEFCRSLFINRKYHRLILYIDDRKNENKFDTLVNY
WYMLSLLKLKRYKDCEIYLNSISEGEEETEPKYLYVRGLLLLKQMDFGYCGKYLQDSFVA
DPTFYDPINKLLSHHLLSESLLSSLIYKDKNNSKISEQIHSIAVNSWLFEGDANSAFESA
SKLLKENPSSDKAITAFVSACMALGKSHDLFVVAQRLLETTPDSYLASFAAGCHVAMSGR
SDAARSLLWFTLKRMPSFAPAWLAYAMTYKNDNDNRMALSVIMTAARAFPKLNLLHLWAA
YFCVQSNDFALALAHLQMCRPSGYVYNEVGCILMKNGRISDALKAFQKAIVAKDVCNAYI
INAATCYRRNNNFIEAERLYREAIQKEPDNLTCLIGLAFTLQLMDKREEAYKMYFRAITI
DPDNAFANEMLSNLGSDLASDQLANEDEDPRFYEKFAEFMKENAD
>Trichomonas_vaginalis_TVAG041842_Apc6
MEEIMKNMKKSMEDCSWKSVMFYADMILQSKKDCYEAVFCRLYALYAMGNFRELEQWAES
LPKQYIADEQLLIIRCKALLENKDYSKIITLLAADAVADEIILPIIVPKEVVESSKMLKY
FRDTALFNSGRTETPPTTTEQKSKASPNDHLHPEAITNSIIRAMMNKDPTILHKYTLLSD
SRSENDAYIVTACGCYRILCEERESGHALLVKATTIDQSCEIAWLCLIYSFMQAEEWNEA
ISTLKIVHNRYPNSKSVAMFAMSIHLKADSPSLALPWIEMVGEINDFVKHEHAVLTMLEG
FHSAALKVFVNIEENSEERDLKASSAINAGHCQRLMKNYEEALNQYNRAISYGAPMQEAL
ASIGFTHHLMGNIDDAILYYNKSLAVDPVHPFATKMLDIALKSAAKRL
>Trypanosoma_brucei_TBRU000283_Apc6
MQENFSFPFSICGVCYSYIVTFSIPLYHALFYIGSSRALTFFFATELVTKRNMELSAVLE
SNAQRFLETEQPLNAVPLTAMLREVNPTSVKFSLLHATTLLAARDYDQAFRIAADVAKDF
EGNMQAVAIAMKSAYELGDVRGCSAYAERLKDSPSMNVVALCYLGRCAELSGDTKRAVHN
YCAALDIDPFCGEPMNALIERRLLGVNELRDTIESLRLPPEAEALRASYYARLPGEFVPK
EFDKYIPRTTLLLQAARTEYERNDLQQALSLTTSLLKISPFNRECVCLHLSILVDMKATS
KLFDVAHLLCSSKPHAELAVYAVGCFHFSLSNYERAGRFFTRATELDASFAEAWIAYGHC
YAKLEEGEQALIVYRRAMNFFPGLPCCSTFVGMQYGRAHQWRLASHFLEEAKKAMPNDPL
VLNEIGVLYMRTQRVDKAREMLEEAYKSLVNPENASEHRDCIIFNLATVYRKLQCYKQAI
AFYTLYVKCRPSASHGHCALAFTHHLMGDMKMAIAHYHTALSIKADSFCRDMLDRALATE
FGEASHGFAKRIEESLCSPSPDDISFLAASRTLRSDPTATSSKDHSHHPSVGRSLFFSA
>Leishmania_major_LMAJ002169_Apc6
MDAIHILKENALRLVSAGQPISALHLVEVLCELQPDSDENRSLKIRCLYELREFDSVLKL
AKQVTFACDQNSEVFLLAVKAAFELGDLKTCVQYAMTLINADSSKVVAMCFVAKAAELSG
DPAKAVRFYKMALEADPFCGEAFSALTERHLLDRWEMLKLIDSLCIPAEVEVYRSTLKAR
IGSDYLTPGISGVPRTLVLLAGAKKEYESNNLRQALSLTTEILEVEPYHRQTLCLHLCIL
VDSKATPLLFEKAHFLSKNKCYTELAVYAIGCFYYSLSNYERAGRYFSRASELDCYFAEA
WVAYGHCYAKLEEGEQALNVYRRTMNFFPGLNACCTYVGMQYSRVNQRSVARCFFEESLR
KNSIDPLVLNELGVLALAEDNPKQALELFQKAYDSLPNRENPSEHSDCILFNLATMYRKL
GRYEAAIDYYNQYVRSRPNASHGHCALGFTYHLSGNIKAAISCYHTAESIKPDSFCRDLL
RRALELDFGACGRLSWDSERPHLSFSPGEVSFSTVSRRFRSESTAADSVAASPPPRVGRS
LDFQHQ
>Naegleria_gruberi_NGRU000084_Apc6
IYLLAKSFYGSGQYKRALHLLTSSFVNFSQTAPMDCFFLAAKCLERCDDWLEILSLLGDN
DNEFEQILARNGSEKVGISFLLRNYNFLCFLRAKSFDMIDNKQRAITWYSKTLVNDPNFY
EAFEKLVEKNLLTNASQVSLLNQINFSQEDQWVKYFYETKIDRYSFVIENSKTALKKLSV
EYNLSKNHDVRCSEAERHFYSQRFNQAYDITKQIIEEDPYNQTCLPIHILTLIELNKKSE
LFSLSHKLVDDYKESAVSWFAVACYYYSIKKFASARSYFTKATNQNPHFLEAWLGIGHCF
SGDNEPDQAMAAYRTAYRLFTGSHLPPLYIGMEHMKINNLTLAQKFIEQALTICPTDPLV
HNELGMICYKWKLYDEAKKHFEKALRLNPRKDDYSSIVQMWEPILFNLANTYRKLKQYEP
ALINYKKCLSLQPKNASIYSAIGQTYHLQQYSGSSNLHTAIEYYHKALALQPDHSFTATM
LSKALI
>Nannochloropsis_gaditana_NGAD002802_Apc6
MFTTATPASALAYTTTVTRNHTSETKGAVAMAMKEAAFSSSYPDQSLRARERHKDKISKK
LRQLAQDALSKRLPGRACFYADKLVRLTAGRLPEDVVLLGRAHYQARANRKAVHVLEKYG
LLAIKDAQRPLTRQEQHALFTAAAGSVPAEIDTAGGGQSLKGSRKDASVSNVHTTARSTL
EAYLLAAQCLGASDPQEECLHLLDQILPCWEDEEEDAEGEGDRGARRQEESPCERQSRHL
RNVRAAVVAAGRQNVADVAESSKSGSRGDNPRKKGSWRAETWRQAEMLRDGKGEPSSRSL
RPTEQAQAVLTTIAALCFLRAQIFAGQDNRERAVAWCRHALEVDVYCVEALEFLADRKLL
SQEEEQRLLARELAFDPGSEEEGEEDAAGTEQVVGDDWLRLMYATRLLCFSDGVLSAEEQ
HQTIHRAFAGLEALGFGRDAATLTAQAALAYYYQHDLAGAHRLCQQIRTQDPFFDKCLPL
YLASLAELRLKTELYYAAHRLVDTQPRSAVAWFGVGCYYVCIHKNETAQRYFHKAAKLDH
TFVPAWIGFGNAFAAQDESDQAMAAYRTAARLFPSAHLPLLYTGMEYLRTNNLSLALHFV
REAHRLNPMDALVHNEWGVILYRRGHFREAAARFEKVLGLASASNKACTLVRWEATMVNL
AHCCRKTGRFREAIAWYERALGLCTQKSGTYVALAFTHHLCGDLDRAIEYYHRGLGLKSD
DAFASAMLTQALQDAVLGVETEEGMEGDRLGDWSPARASLIMSVPLPSPLAISVAKGTER
VGRRSSVGSEIFNAMDEDLGMEEDSVDLSE
>Ectocarpus_siliculosus_ESIL004532_Apc6
MAPEAGIGGGSSSTDNSPRRPSAGRGEGVGVGVGVGGGSTAVGAAGRGGKGKGKARPRSV
VVASSTSASASANGGVATSAAAAATSGNSGGGGSGRSHAGGGGGIGRTDGGGMGDGEEGR
DGQAGAAATEDPKAARIEQLRELTKNCLEENMSDTAAYYADKLVTFSNFDREAVLLLAKA
QFACGAYLRTVHLLAQHRLLDYADNFGLRACHLAARSLRAAEKTEESVSLLEKVLGHTDD
HAEEVKARAKAARSGVAAAAAVPGANGAGSGAVAAECPAPGVDVLAALCCLRGQAYAYLD
NRPRAAVWLRTALEIDARCVEALQCLTRWHLLSIDEQASMVSGLEYGEEQQESWLHFLFK
SQINRPPGSRAKVFGDLGRVGLGGNLDVLAAKAECCYEQNDAQQALEICRQVFRTDPHNS
ACLPVYLAAMVELKMKSQLFYTAHQLVEAGPKQAVSWFAVACYYHLLDKNELAQRYFLKS
TKLDGRFAPAWIGFGNAFAAQEETDQAVSAYRTAARLFQGSHLALLYIGMEYVRTHNLAL
ARNFLMGALALSPSDPLVLNEVLIGKLGVVHFASGEYTQARERFGKVLSIVEGLSSQALE
AWESTVFNLGHCHRKLGSLDDAASCYLRARELSPQRHSVHSALALTHHLQGRHDDAIAGY
HKALGLKPDDPFAAEMLKRALQESFSANEPCAGLEELFSKTSLDTNGNIVNDNSSSGRGR
HQQSRGGGVLRGDDGAQFTPGLSPRSGRNDDRDSSSSVGTPYGGSGRGGGGGDRSFSFGA
ETPRTPRDSGAAAAAAAAAQSPLLAESSSSRMMMGGWRLDGEESGGGGGPFFAPPRGGGA
GVLVGGGI
>Aureococcus_anophagefferens_AANO006704_Apc6
DVDDDDGGIDLAAAACTVAGVAYEALENRSRAVAWLVRALRLDATCSEALTFLVERRLLS
AVEEKRLLGELRAALTGDDDAWIAAVYGARLCVHDAEQSVEERFGGLERVHGLGENAEVL
CARAEHSYYQHDCRGAHALARRVYGADPYDFACVPVYLASMVELGLKHELFYCAHELVRA
YPKHAASWFAVGCYYLLVGKNDAAQRYFHKSAKLAPRFAPAWIGFGNAFAAQDESEQAMA
AYRSASRLFQGSHVPLMFIGMEYLRTNNLPLAKHFLRGARKLCGSDPMVLNELGVVELRQ
GLYADAEQTFSDVLVLFERLPDRSPLKSACESSVFNLAQTYRKMKRFDDAARYFELALAL
KPGDAAIRGALGVTLHALGGAHVHKAVECYHTALAMRPDDTFCSEMLSRALRDVAEMG
>Phaeodactylum_tricornutum_PTRI010255_APC6_Apc6
RGEARSQLGDGSRAAVFWKLALRLDAACQAAWNRLQDFHLLTSSECHDLVLSLHFGEKAW
LRDLYMASIALTPQDTEKPDTEGSGPDYKLNHSPQVLAMAARRAYRQYDWSGALKHCQAL
AVLDPSMAGAAYCYVATLVILGHKRVLFRLAHEWVDANPKAACAWFAVGAYYFCCERYHV
AQRHFCRATRLDSSCAEAWIAFGCAFSACDESDQALASYRAAHRLSPGEHTSLLYMGMEY
ARTNHKVLAEYFLQSAWASSGGDPLCSHELGVLYAQKGQHEKAVFWFHRTLRCLDLCQDP
YWEATLYSLGHSYRKMRQYEVAASCFDRCTALCPMKFSTYSALGLTKHLNGDVDGAIDLY
HKALCYRPDDSFSTEMLKRAL
>Phytophthora_infestans_PINF002324_PITG_02810_Apc6
MAPPPPTPCRPPAPSIRGSSWRQPSPVQTPDCTTRTLAFDSAASSAADEASARAKKRRRR
VTQAAAFITARRPLDTEQDDDEETKDAESMWTSKSGEDAVRHPTHSAGHLENNKHAMKPP
LTNQKTTRGVQKDNRQATMDRLRQLVKKCSAQHHAASALFYADKLVTMSPRNENDVLLFA
DACYLNREFHRAIHAIKKARLTDVESAKGMAVPSRVALRAVLLLGRCMLAIKQKQESLEL
LGSVLPDREQDVVLFAKKVQQVNTGEEQAEGINVVSSLALLMGETFEAIGNRENATVYFR
IALRCDVHCSEAFFHLFDKQMLSPQEEKELVASLDFSTDEMHLLELLYPTHVGKNITRAE
TYYYQHDIQQAHEICESVREKDPFNFRVISVYVGTLVELGKKRELYHYAHQMVDVYPTKA
SAWYTVGCYYLLIQKYDAAQRYFHKATSLEPSYAPAWIGFGNSFAAQDESDQAMSSYRTA
LSLFPGSHLPPLYMGMEYLRTNNLVQAKEFIRQASVICPTDPLVYNELGSVYYKEKDYPT
AIEMFSKALQLCEGLPEKNELTRMFVCDSCIQSSILAALGFTYHMKGNLEEAIESYHSWV
ICSNDHCIM
>Hyaloperonospora_parasitica_HPAR003122_Apc6
MEFLRTNNLVQAQEFIRQAGVLCPSDPLVYNELGSVYYKQKEYSKAIEMFTKALKLCKGL
PEMSTTCWLKRLMEAWEPTLFNLGYSYRKLRALRLAPRNALAYAPEDALAGSMITVAFEE
SLCAGLDSLPEFAEPPPRGGPKTSGLTPLTARRAAKVNAGANAFQRLDRSYNSIACSVRS
SLDFSEDNSMLTMDEV
>Hyaloperonospora_parasitica_HPAR003121_Apc6
MLRTIGVNVVNFAIKATSLEPSFAPAWIAFGNSFAAQDESDQAMSSYRTASSLFPGSHLP
TLYIGMEFLRTNNLVQAQEFIRQAGVLCPSDPLVYNELGSVYYKQKEYSKAIEMFTKALK
LCKGLPERLMEAWEPTLFNLGYSYRKLRYALD
>Hyaloperonospora_parasitica_HPAR003120_Apc6
MVPSPGRRPAPAGAESPPLTPERTTRTLAFDSTASSVAAPETSARGPKRRRRLAQNSAVG
CDTRVLLTNEQEDDTNKANEQDYEGLGTLDDGLVEQRRDVKGTSLLFSSSRGRRESRGVD
HVRDGPGSKRRAEMMETLRRRVRKCLEQHHVAVALFYADKLVAMGDDADAGGGKKAAAAA
AGRGDEHDVLLFADACYLNQEFHRAIHAIKRAGLVDVDGGKQTRRKRSRRVMLRAAWLLG
KCMLAVHQKNECLEVLKAVLPEREQDVVRLAENMRLDTEVDEAHGINVVSSLALLMGEAF
EAIGNRENATMYFRTALRCDVHCSEAFFHLCDKHMLSPQEEKEFVASLDFSLDKMQLLEH
LYWTHVGKVVCVHAL
>Albugo_laibachii_ALAI001274_AlNc14C9G1130_Apc6
MSIKSDNTGMFWLSTIAIEYDAIAFDRVESRSESVTLISNSNLEISTSSRATIPHLNDTA
SVSAANAATTPSPATPSASSLSGSQNRAISASRIRFLPRLDSSTKRNTTQNVHRLYGAPV
KQQRARKRWRSFLEEESIPHESERLHNSPLDPIRPSRTSKTSKTAQRLFPNEKNSKGDEK
ATVQPRIRINKRLASLDKKIPQKSRKDGSHGTPRNQTQNQIEDVLEMEPLDGLRALVKTC
VNNMEYRSAFFYADKLVTLSAQNPEDVFLLAKTCFLNAEYHRTLLIVKRFGLMNASTQPL
SLYLDSAILYARGMLAVQQFEECIEVLTSEIPSISLREVEAHTHAPTVHSGSKSLAVLAT
LIGQAWKSLGNRENAIVYYRFALGNDAGSHEAFRWLFQEEMLSSEEQAKLLAELDLSKVD
PGQRQCNQILYWTHTNKETSDLESLQDNNELKWKQAQAAYDQYDMDTAFRLCTSLQTDDP
YNLEIVPLFVAILMHFGKKRDLYQYSHEMVDIYPDNPASWYIVACYYFLIGKHDLAQRHF
HKTITMDSDFAIAWVAFGHSFASQDESDQAMSCYRTARNILPGSCMPLLSVGIEYSRINQ
LEQALQSLLDASKLGVKDPLVLNEIGVVYYKQKRYTSAVESLQEALQACPNTASKQTFSV
TLFNLASAYRKLGRYQEAEIYYGKAIALAPDAASYASLGLTYHVQGALDRAIECYHSALA
YNPQDILALDMIALAMEEAIHVTPSLDDSLSSIEHDPLATLSIEYDMTP
>Albugo_laibachii_ALAI001582_AlNc14C9G1130_Apc6
MSIKSDNTGMFWLNNSTITVKPAVRNDILIIHFLDQISNSNLEISTSSRATIPHLNDTAS
VSAANAATTPSPATPSASSLSGSQNRAISASRIRFLPRLDSSTKRNTTQNVHRLYGAPVK
QQRARKRWRSFLEEESIPHESERLHNSPLDPIRPSRTSKTSKTAQRLFPNEKNSKGDEKA
TVQPRIRINKRLASLDKKIPQKSRKDGSHGTPRNQTQNQIEDVLEMEPLDGLRALVKTCV
NNMEYRSAFFYADKLVTLSAQNPEDVFLLAKTCFLNAEYHRTLLIVKRFGLMNASTQPLS
LYLDSAILYARGMLAVQQFEECIEVLTSEIPSISLREVEAHTHAPTVHSGSKSLAVLATL
IGQAWKSLGNRENAIVYYRFALGNDAGSHEAFRWLFQEEMLSSEEQAKLLAELDLSKVDP
GQRQCNQILYWTHTNKETSDLESLQDNNELKWKQAQAAYDQYDMDTAFRLCTSLQTDDPY
NLEIVPLFVAILMHFGKKRDLYQYSHEMVDIYPDNPASWYIVACYYFLIGKHDLAQRHFH
KTITMDSDFAIAWVAFGHSFASQDESDQAMSCYRTARNILPGSCMPLLSVGIEYSRINQL
EQALQSLLDASKLGVKDPLVLNEIGVVYYKQKRYTSAVESLQEALQACPNTASKQTFSVT
LFNLASAYRKLGRYQEAEIYYGKAIALAPDAASYASLGLTYHVQGALDRAIECYHSALAY
NPQDILALDMIALAMEEAIHVTPSLDDSLSSIEHDPLATLSIEYDMTP
>Albugo_laibachii_ALAI001523_AlNc14C9G1130_Apc6
MERLVEPFQHVTGLIGRNISNSNLEISTSSRATIPHLNDTASVSAANAATTPSPATPSAS
SLSGSQNRAISASRIRFLPRLDSSTKRNTTQNVHRLYGAPVKQQRARKRWRSFLEEESIP
HESERLHNSPLDPIRPSRTSKTSKTAQRLFPNEKNSKGDEKATVQPRIRINKRLASLDKK
IPQKSRKDGSHGTPRNQTQNQIEDVLEMEPLDGLRALVKTCVNNMEYRSAFFYADKLVTL
SAQNPEDVFLLAKTCFLNAEYHRTLLIVKRFGLMNASTQPLSLYLDSAILYARGMLAVQQ
FEECIEVLTSEIPSISLREVEAHTHAPTVHSGSKSLAVLATLIGQAWKSLGNRENAIVYY
RFALGNDAGSHEAFRWLFQEEMLSSEEQAKLLAELDLSKVDPGQRQCNQILYWTHTNKET
SDLESLQDNNELKWKQAQAAYDQYDMDTAFRLCTSLQTDDPYNLEIVPLFVAILMHFGKK
RDLYQYSHEMVDIYPDNPASWYIVACYYFLIGKHDLAQRHFHKTITMDSDFAIAWVAFGH
SFASQDESDQAMSCYRTARNILPGSCMPLLSVGIEYSRINQLEQALQSLLDASKLGVKDP
LVLNEIGVVYYKQKRYTSAVESLQEALQACPNTASKQTFSVTLFNLASAYRKLGRYQEAE
IYYGKAIALAPDAASYASLGLTYHVQGALDRAIECYHSALAYNPQDILALDMIALAMEEA
IHVTPSLDDSLSSIEHDPLATLSIEYDMTP
>Aurantiochytrium_limacinum_ALIM004410_Apc6
MSWFAVACYYYCIGKYEAARRFFHKATVIDPSMAEAWIGFGHSFAAQDESDQAMAAYRTS
SRLFTGCHLPVLCTAIEYLRTNNVPLAEQFCRQAKTMCATDPLVYNELGVVHYRQGRLKE
AIDCFKEGLALCRNQPERLRHAWEPVMFNLGHAYRRMRKYDEAIRYYEEALSYNPKEASI
YSAIGFVYHLQNRLEDAIQSYHSALGIKPEDTFASEMLDRALHEAYSKPFHVPAIDDEIS
GKTKRSAGASATSMGPGGVHLVSTLDM
>Aplanochytrium_kerguelense_AKER005222_Apc6
MSSPGALNPMELDSVRDQLKAPSKGSKARNHTRNRNLRISVETNTEDLNNVTPSDLKAYT
TVELQGLRELVKNSIDKNSFDTAIFFANKLITLGLHGPLEILQADVYLLARAYYLRKEYR
RAVHTLDRYGLLLANSKHTNENENIGDSTNIMSMPSSTKSVRMKSPRVKKFVEDNQNLHY
ILLAAQCLVECGEDEEAQVLLETVLDNASDDHLRERSKKVREMEKSKSLPESSSSLCPIA
LLCLTLAKIYAKSENRNRAVRWYTTALFCDVRCYEAFDALVGHQLEPSQEMVLLEELRTT
GAFESPETKWLDAVYASKLSKYDFTVRFESRFDKLKYIVAKGREGMGDTLEKDLECTASR
AECQYNQHDAMGAYQLTQWVRQRDPYNLQCLVVHLASLVELQKKSELFYCAHRLVDAYPS
RAIAWFAVGCYYYAIEKYDVSRRYFHKATTMDSSLAPAWLGFGHSFAMQDESDQAMAAYR
TASRLFIGSHVPVLCTAIEYLRTNNVTLAEQVCHQAKIMCPTDPLVLNELGVVHYKLRRY
QIAAECFREALNLCSNQPERLRSAWEPALFNLGHAYRKQGRYAEAIKHYEAALSYAPKEA
STYAALGLTYHLLGRLEEAVEHYHNALGLKPEDTFSHEMIYKALEESYSGLGLGKLQKSR
HHEMSMQ
>Blastocystis_hominis_BHOM005717_Apc6
MELENAIKYSARLLTLSDKIEDKQTHLRLLFQNRSFGECCEYFKKYFDDSYPKEFLFYIR
SLIELERKGAALDELQKVLPQKRDDPEYAPHHYYYGQLIEQSDKVEAVNQYSLSFISLND
PSYLECIRLDREYLAAYDSLFRLHPFSSTKRCIDELSASSLPRPISHYEKHILYYKLCET
HPYLLPSTLFHIAPDDSENVSVLLSIAKCYRERGNLASSDLVFDRILHLGVLNRAILIER
CLLFYQMNAPDRLFLFIHSLPSSFIYSEEYSYALGVYSLLRRDYYQALQHLNLALTRNPL
FWEAWIAIGLVRSALEEFEMAITAFSFASKQNPESYLVRFHLVYEYKKMGKLNDALRELN
RCILIDSSDPRLYNERGVLYFELGELEKAKNDFVTTEKQQWSTVYFNLSHVYRKQGDLEQ
AKRFLGQIALLGGLQSRSASYFLSLGLLHQMEGKVQEACADYEKALVVDPSNSQAKELFN
LAVQQFSSICLLCGTNNAKLN
>Symbiodinium_minutum_SMIN004554_Apc6
MQIEHCIGTAFALDVQYTARSRDDFWPIAAATRTGCGCPSGTKRSIQVAKTSSVFDGLIH
CQNAADRSLMHFVLLDSYAAPGSMGVYDDTAIEGICSRLRVLVQDSFQKHLYVSAIFFAD
QLVTLKGPEPDEIYTLAECYFKNREYRRVLHLLKKHSEATERNDRLKLLVAQSLMECRDW
EEALRYLECNWPEDQGASDPKTAACFALLRGKVYEAMENLENALMWYEQAAHLDAYCHEA
LERLVRVPWVKRQRNWEI
>Cryptosporidium_parvum_CPAI001956_Apc6
MNKVLRSDNLIETSSQNSSKHSFSLQLSDYFRLLIDRSIEIRNWRRGEKYCTVLQLIKPL
EICDTLRWCECLFNLADYSAVIRISQNTLIENVNGYCPDKIKIFIFRSKSEFFMGKYSNS
IETSNLILETIKHGLNIEPDVKKKLLLKQLRVRVLLIKARIFELNNMFDECDKIYTGILL
EDDPMNIVSLEMVFCSHKFTLNEKIEIFKKWKDFIPKSYYWILIIVWYRIMHDYSRMIDC
YNGDLEEDLISFSLDSKISLNKLLMNIPVYSKKMVFLKDKIFSLANLSNNNSLKTQIFDV
SSHLDCETHIIMQMISAIYDSGYILTISNILDEKIPSSPLSIFTMGCYYYKQSAYSKSAH
LFRKVIEIEPGFYEAHLLLAHSLSLNNNSKQAIIVYSHIQDQWRGSCYGTLYKGVEYLKS
NNYDMAALNLRSSLTQFSDNPIILNEFGVLQFYQKKFYESEETFRKALHKLHINKSNHLK
YVLEINMSCSIIWSILYCEEIVCKSRVVEAISILERCSKINNSANKVYLVSFLLAVAYQI
SGEKNKANLKYLECVSLGIFHPITLKSLHTICS
>Paramecium_tetraurelia_PTET031235_Apc6
MSIQKKTSKIIRPSSEPQKYSNMYYEVQLPYFNPSSNSIFASQLLNNPSFMNIYQLGISS
YLQGQYKQAIFFAEKLLCLNQDQNTQAYLVFMLGICHFANAEYSGVYNLFLKHKLTQGDF
AVLAARALYANKQYELGIEILQEEPTSQSDWIRGQCYEALENKQLAVSNYYECLQKTPTN
VRVFQQLVDSYLISSDEKENLIQQIQLNSDEAWLKDYYVSKTINCDIGNQKIADHLQEEK
RKIAQQLQIVDKVETQQMKPSPIRSPYIRKEEIPIQNDLVYLTLDKKNNIDILNVKAKKA
YYSYDIASAYDWSLKAIKQDPLYFDVIPTYVSCLLELDQIAELYFCAHNLIENYSSNALS
WFVVGVYYFSTRKYEVARKQFQKSIQLDQHLIYSWIGLAHSYAIQDESDQAMSIYRSITR
QFPGCYQAHVYIGMEYLRTNNLQTAILSLQQAKDINPTDPMIQNELGVIAYKQKKYNEAK
DYFLNALVFCQNSNHKIRESALQNLGHTFRKQRDYKNAIQIFEKCIQLNSVSPQIFFGLA
FSYHLSELPNSLSKAIHYYHKSLSLKSDQTFVQDMLSKALQEAADLGLSEYVN
>Paramecium_tetraurelia_PTET003173_Apc6
MSIQKKTSKIIRQASEPQKYSNMYYEVQLPYFNPSSNSIFTNQLLNNPSFMNIYQLGISS
YLQGQYKQAIFFAEKLLCLNQDQNIQAYLVFMLGICHFSNAEYSGVYNLFLKHKLTQGDF
AVLAARALYANKQYELGIEILQDEITSQSDWIRGQCYEALENKQLAVSNYYECLQKTPTN
VRVFQQLVDSYLISSDEKENLIQQIQLSSDEAWLKDYYVSKTINCDIGNQKLADHLQEEK
RKISQQLQIVDKVETQHLKPSPIRSPYIRKEEIPIQNDLVYLTLDKKNNIDILNVKAKKA
YYSYDIASAYDWSLKAIKQDPLYFDVIPTYVSCLLELDQIAELYFCAHNLIENYASNALS
WFVVGVYYFSTKKYEVARKQFQKSIQLNQHLIYSWIGLAHSYAIQDESDQAMSIYRSITR
QFPGCYQAHVYIGMEYLRTNNLQTAILSLQQAKDINPTDPMIQNELGVIAYKQKKYNEAK
DYFLNALVFCQNSNHKIRESALQNLGHSFRKQRDYKNAIQIFEKCIQLNSVSPQIFFGLA
FSYHLSELPNSLSKAIHYYHKSLSLKSDQTFVQDMLSKALQEAADMGLSEYVN
>Paramecium_tetraurelia_PTET029607_Apc6
MSIQKKVTKFTRQKSEQGKFLNLYYEVQLPYFNPQCNSQFATALLNNDSLLNIYQQTMNS
YLQGYYKQAIFFAEKLLCLNQDSVAQPYFVFLLGMCHFGNQEYSGVYNLFLKHKLTQGDF
AVLGARALYSNRQYEMGIEMLQEESSSQSDWVRGQCYEALENKSSAVSNYFECLQKTPTN
VRVFQQLVDSYLISSDEKENLVQLIQLNAEEAWLKDYYISKTINYEIANSKLADQLQEEK
RKIAQQLQIIDKAETQQLKPSPVRSPYIRKEEIPIQNDLIYVALERKNNIDILNVKAKKA
YYNYDIASAYDWSLKAIKLDPLYFEVIPTYVSCLLELEQIAELYYCAHNLIENYAQNALS
WFVVGVYYFSTKKYEVARKQFQKSIQLDSHLIYSWIGLAHSYAIQDESDQAMSIYRSITR
QFPGCYQAHVYIGMEYLRTNNLQTAILSLQQAKDINPTDPMIQNELGVIAYKQRKYNEAK
DYFLNALVFCQNSNHKIRESALQNLGHTFRKQKDYKNAIQIFEKCLQLNSVSPQIFFALA
FSYHLSELPNSLSKAIHHYHKSLSLKSDQTFVQDMLSKALQEAAEIGLSEYIN
>Paramecium_tetraurelia_PTET014172_Apc6
MSIQKKVTKLTKQQSEQGKFQNMYYEVQLPYFNPQSNSLFATSLLNNPSLLNIYQQAMSS
YLQGYYKQAIFFAEKLLCLSQDSTALPYLVFLLGMCHFANQEFSGVYNLFLKHKLTQGDF
AVLGARALYSNRQYEMGIEILQEETSSQSDWVRGQCYEALENKQLAVSNYFECLQKTPTN
VRVFQQLVDSYLISSDEKENLVQQIQLSSDEAWLKDYYLSKTINYDIVNSKLADHLQEEK
RKIVQQLQIVDKVETQQLKPSPVRSPYIRKEEIPIQNDLIYVALEKKNNIDILNVKAKKA
YYNYDIASAYDWSLKAIKQDPLYFEVIPTYVSCLLELEQIAELYYCAHNLIENYAQNALS
WFVVGVYYFSTKKYEVARKQFQKSIQLDQHLIYSWIGLAHSYAIQDESDQAMSIYRSITR
QFPGCYQAHVYIGMEYLRTNNLQTAILSLQQAKDINPTDPMIQNELGVIAYKQKKYNEAK
DYFLNALVFCQNSNHKIRESALQNLGHTFRKQKDYKNAIQIFEKCIQLNSVSPQIFFGLA
FSYHLSELPNSLSKAIHYYHKSLSLKSDQTFVQDMLSKALQEAADMGLSEYIN
>Tetrahymena_thermophila_TTHE023558_Apc6
MSQSSGQKPTSIGLQQGQQQQYPQQSQSVNSQQSSIFSGLQAGSSASPSINNFFTSSNIH
NIGQIQNAGTQQQAQVQQSSNNLIGTSQIPNTIPASQVPINRFGRGSFRRGDKESKTYLQ
EIYGPYYLNCEQNIEEIKATGSVLGNSGISVNYGQQIQQKLFQECLENENIWKLYELVIE
NKSMHSWTDAIFYADKLITLTDGLAPFVYLLGECYFLNGDYKKVHSLFAKYKLISYNSHF
TILAAKALYKNKQYEQCLNLLEQAQEQQVASLAQQGPSSFNYQGSTSAQGIPVGSNLNNP
NQGLGASTFGQQQVGGQQFNNIHQQFGHNLHHSQNTFLHQQQQNQSQQQQMKNQNKLEAQ
KHLLKGLCYEASENKQNAVSSYMECLKRDPTCHEAFKRMIDFYLLGSTGKEQLLTSLNFN
PEDIWIKQYYIARISEDTACKLDIQKGMDEELPSSVIGSDKSEVIMKDPSGAGIGGVTVP
GNVNNDPKAQIRIQNLLERLRPENLFETLSQKNNIDLLCIKAKNCHAKYDIQKAYDICIK
AIKIDPLYFDIIPVYCACLLHLNYLGELYYCAHNLVENYSTHPLSWFAIGTYYYLTKKYE
VARKYFQKAIYLDRNFVYAWIGMAHSFAIQDESDQAMSFYRTVSRLFPGCYLAHLYMGME
YLRTNNLKTALLSFQYAKEINSNDPLIYNEIGVIYFKQKAYEEAKQKYLQAMNLCTEATN
SIVHTILNNLAHTCRKMKDYKSAIQYYERCIQLEPKNYQTYFSLAYTYHISNQLNKAIAY
YHKSLYYKHENQFAFDMLDRCLKDASEYPWESVYEAKNE
>Oxytricha_trifallax_OTRI021004_Apc6
MSTHKFIDRQRIGVDQQTPQSIGNNLAVHNNLVGMHGGPMGFTPSVHKQPLRTVDHTHHM
GNNEMLLNGSSAITDDQLILKLKRLMRMNLKNYCYEDAIFFADKMLHLQMQLTCGALSYG
NANTNGLGAQRSEKFVKAVYHLANCYFLNKEYLRCVQLIEKFELAFHNEKFRILTAQALY
NSQNINACINVLQKDMVQENEMLQGGGNISTISYSETKNQDKDETTTTRIGFNSQQKEDY
YKSLRFLLLAKSYEFSENKMQAVQFYSEALRYNAELYEAFNRLISNYLLTKEEKKALVEE
LRFSPENLWLKDYYISRIDQSLRQGEQIEGFMMVKSQLLQNASLHNHVGDESQMSPSRFP
PTEYLDIEDPSDTLRNPKNTSNMGNTFSPPLNQQQLLQNIQGQTNNPQTTQVQEISVVEV
LNHSESFDFKQIEAEKLFNEQNYLKAYEVIKNVVDQDFYYVSIVPLYCSVLIELNKVGEL
YYLAHKLVSANPDLAVSWFAVGAYYFLIKKYDLARKYFNKANRSDKHFAASWIAFGHSFA
AQDESDQAMAAYRTAARLFPGCHLASLFIGMEYLRTNNLKTALLSFNEAKRICYDSDPMV
FNEMGVVYYRQKNYDQARECFANALSLCNESNSKTYETILINLAHCHRKLKDMDSAIELY
EKCLTLNPKSPSTYTSLGYAYHLKGEYRQALTCYHKASFLKNEDPLTEELVQRALQDINE
CTIEQAYLGAGNELGDHSQSINEIAM
>Bigelowiella_natans_BNAT006498_Apc6
MADSPWIPSSNEHLQKLRKLVESCFLQHTYDSAIFYADKLCTLSGSKPNDMFLLAQAYYY
KKEYRRAVHFLKENNLIKSSLRFALLAAQCLFGMKDWEECLSVIGEDEKSAIERNIVETD
EAGGGDDDSTISLKSSICLTRGKVYEALENRDRAVRWYKAALSADMKCYEALNNLVDKRM
IGYDEQRQLLQSLEKSNTAYKWLQPMYKLKLQQHEEKSTDVDQLAKCLEKKFNLRDNLEI
LTAQANQHYWKNRFQRAYDITKDIVERDPFHHSVLPVHICCLVELNLKTQLFFLAHQLVE
SYPTKPISWFAVAAYYYLIRKYEMARRFFHKSIQIEQYFAPAWIGFGHSFAMKDESDQAM
AAYRTATRLFRGSHVPLLCMGIEHLRTNTLSSARQFLQQAQLICPTDPLTYHEMGVVAYK
SRDYEGAAVYFHKALKLTSGEAMEAWEPTFINLAHTYRKRGMFEEAVKFYEKALTVAPKS
PMIYTSLGFTHHLRGNLDLAIQYYHKALGIHPRDTITTDLLKTALRDAMKNIDVLGDN
>Emiliania_huxleyi_EHUX009180_Apc6
MHYIKQAHAIAPHEPAVLHELGVLHYASGEYAEAADYFTRGDYDDAAREPSIFNLGHACR
KMRRFDEAIEWYRLALAIAPRNASTYAALGFTHHLRGDPDGAIELYHQSLSLKPDDTFTC
EMLKEALKDGGAASPLPKLAAGATPAVYGDGALSTPRRWERGENAL
>Emiliania_huxleyi_EHUX008957_Apc6
MPDLAHLRYIVEDSIGKHMYENAVFLADKLVTMSRGAPDDVYLLTQAFMFTRQHRRALHV
LRQHRLATSSPRFTYLTAKCLAECQEWDECLATLDDTGHEWLRLYYGCKLDPEKGRQLAA
LHAAAGAAEEPAPATR
>Emiliania_huxleyi_EHUX000945_Apc6
MPDLAHLRYIVEDSIGKHMYENAVFLADKLVTMSRGAPDDVYLLTQAFMFTRQHRRALHV
LRQHRLATSSPRFTYLTAKCLAECQEWDECLATLDDT
>Emiliania_huxleyi_EHUX009053_Apc6
MACLELLSELLSLDWVRYSGGTARLKLLSELFSLDWVRYSGGTARLKLLSELFSLDWVRY
SGGTARLKLLSELFSLDWVRYSGGCFYHMVSDFESARRYFSKATTLNHRFAPAWVGFGHA
FAAQDESDQAIAAYRTAHGSEPTLGSVLWSVGSVPWEVW
>Arabidopsis_thaliana_ATHA004303_APC6_Apc6
MREEEIEKIRGVVRDCVSKHLYSSAIFFADKVAALTNDPSDIYMQAQALFLGRHYRRAFH
LLNASKIVLRDLRFRYLAAKCLEELKEWDQCLLMLGDAKVDDDGIVYDAKDGNVIDFDKD
GEDREINISSAICFLRGKAYGALQNRSQARQWYKAAIKADPLCYEALECLIESHMLTSEE
ESSLLSSLQFSPEDGWLSSFYSCLIKKYDKESTVELKFKKLENETSGSVSGSSMITLANN
TDLLACKAEYYHQCCEYQKCFELTAALLEKDPFHLKCTLVHLAAAMELGNSNELYLMACN
LVKDYPSKALSWFAVGCYYYCIKKYAEARRYFSKATGIDGSFSPARIGYGNSFAAQEEGD
QAMSAYRTAARLFPGCHLPTLYIGMEYMRTHSYKLADQFFMQAKAICPSDPLVYNELGVV
AYHMKEYGKAVRWFEKTLAHIPSALTESWEPTVVNLAHAYRKLRKDREAISYYERALTLS
TKSLSTYSGLAYTYHLQGNFSAAISYYHKALWLKPDDQFCTEMLNVALMDECQNGVDSKV
ELC
>Aquilegia_coerulea_ACOE034358_Apc6
MREEVIEKLRGIIRDCVSKHLYSSAIFFADKVATFTSDPADIYMQAQALFLGHHYRRAFH
LLNSSQIVLHDLRFRYLAAKCLEELKEWEQCLLMLGDPKVDEHGNALELKDCNAMYLDKD
GEDREINISSAICFLRGKAFDALENRAQARQWYKAAIKADPLCYEALECLIENHMLTCEE
ESSLLSSLQFAPEDGWLSSFYSCLIKKYDKESIIEENFRNLEKENCDNNPAGSSVTCTLK
NNSDLLACKVEYYHQCGEYQKCFELSSVVLERDPFHSKCTLVHLAAAMELGQSNELYLMA
CNLVKDYPQKALSWFAVGCYYYCIKKYDQSRRFFSKATSLDKTFLPAWIGHGNASAAKEE
GDQAMSSFRTAARLFPGCHLPTLYIGMEYMRTHNYKHAEQFFMQAKAICPSDPLVFNELG
VVAYHMKEYRHAVWWFEKTLSHVPSSLSEMWEPTVVNLAHALRKLKMYSEAVPYYEKALT
ISTGNLSAYAGLAYTYHLQDNYNAAITYYHKALWLKPGDQFCTDMLTVALVDESRRGFDT
KNAPHPMELYTM
>Aquilegia_coerulea_ACOE023778_Apc6
MREEVIEKLRGIVRDCVSKHLYSSAIFFADKVAAFTSHPADIYMQAQALFLGRHYRRAFH
LLNASQIVLRDLRFRYLAAKCLEELKEWEQCLLMLGDPKVDEHGNALELKDCNVMYLDKD
GEDREINISSAICFLRGKAFDALENRAQARQWYKAAIKADPLCYESCLSMCHHKWESHPE
SFMFQALECLIENHMLTCEEESSLLSSLQFAPEDGWLSSFYSCLIKKYDKESIIEENFRN
LEKENCDNNPADSSVTCTLKNNSDLLACKVEYYHQCGDYQKCFELSSVVLERDPFHSKCT
LVHLAAAMELGQSNELYLMACNLVKDYPQKALSWFAVGCYYYCIKKYDQSRRFFSKATSL
DKTFLPAWIGHGNASAAKEEGDQAMSSFRTAARLFPGCHLPTLYIGMEYMRTHNYKHAEQ
FFMQAKAICPSDPLVFNELGVVAYHMKEYKQAVWWFEKTLSHVPSSLSEMWEPTVVNLAH
ALRKLKRYSEAAPYYEKALAISTGNLSTYAGLAYTYHLQDNYNAAITYYHKALWLKPGDQ
FCTDMLTVALMDESRRAFNPQNAPHPMELYTM
>Oryza_sativa_OSAT019438_Apc6
MPLSAASINRASYQVLLLLAAAAVSTTGGDGNTAPGNATATATTGGDDTEMYICYLCTGR
NPILIRRCPIYWDYCHLNCFDDAPSTAAAADDVAAVPVASPAAPARRVGGVPRETLEDEE
CYVMKLYENGSYVIVTTLGCSQTASCLLSCGGGDLAADGEEALAAAHPAGAVGVSPPWRM
WDTKFGFPPAAPPTTAAAAQKNPKRRREAEAEGEVAAEMREEAVERLRGVVRDSVGKHLY
ASAIFLADKVAAATGDPADVYMLAQALFLGRHFRRALHILNSSKLLRDLRFRFLAAKCLE
ELKEWHQCLIILGDAKIDEHGNVVDQDDGSDIYFDKDAEDHEINIKAAICFLRGKAYEAL
DNCDLARQWYKAAVKADPLCYEALECLVDNYMLTCEEESELLSSLKFGKEDGWLSAFYSC
LIRKHEKEYIVEAKFKEFERESCSISSLSSGLTLKNNIDVLACKAEYYHQSGEYQKCFEL
TSALLERDPFHLKCTLVHLAAAMELGHSNDLYILACNLVKDYPQKALSWFAVGCYYYCIK
KYDQARRYFGKATGLDGTFPPAWIGTGIAYAAQEEGDQAMAAFRTAARLFPGCHLPTLYM
GMQYLRMHNFKLAEQFFTQAKSICPSDPLIYNEMGVVAYNMKEYQKAVQWFELTLEHTSS
SLNEMWEPTLVNLGHALRKLKKYQKAISYYEKALTFQTKSLSAFAGLAYTYHLMDKFEAA
ITYYHKALWLKPDDQFSTDMLTLALESSCQITARTR
>Amborella_trichopoda_ATRI024764_Apc6
MKDEEVEKLRGVVRDCVSKHLYSSAIFFADKVAAFTGDTADIYMQAQALFLGHHYRRALH
LLTSSKIIFRDLRFRYLAAKCLEELKEWQQCLVMLGDAKVDEHGNVHSLKDSNIAYLDKD
GEDREINISAAICFLRGKAHEALENRSQALQWYKAAIKADPYCYEALECLIDNHMLSFEE
EVNLLSTLQFAPEDGWLSVFYSCLIKKYDKEYVVEARFTELEREPCVSKSSEVSVSGTLK
DNTDLLACKAEYYHQCGEYQKCFELTTMLLERDPFHLKCTLVHIAAAMELGHANELYLMA
CSLVKDYPQKALSWFAVGCYYYCIKKLDQSRRFFCKATTLDGTFSSAWIGFGNAYSVREE
GDQAMASFRTAARLFPGCHLPMLYIGMEYMRTHNFKLAEQFFMQAEAICPVDPLVYNELG
VVAYHTKEYQKAVRWFEKTLSLVPSTVNERWEPTLANLAHALRKLKRYQEAISYYDKALA
LSTRSLSTYAGLAYTYHLQDNLDAAITYYHKALGLKPDDQFCTEMLTIALADECTRGDNP
V
>Selaginella_moellendorffii_SMOE003809_Apc6
MENKLRAMVRDCLDKHLHASAIFLADKLVTVGGTEEDVHLHAQALFQGRQFRRALHLLRT
HGLLHLHPRYRYLAAKCLEEIKEWDECLSVLGDYEVDQHGNYPMKDDIDPESGHQAGINI
AAALCLLRGRACEALENRTRALCWYKASLRVDPYCYEAYEHIVDNHMLSSEKEVAFLSSL
KFDADDRWLSLLYSCQAKKYGQISALESKLSELEREPQKHSNVGLSLKDNNDVLACRADY
LYHRGEFQLCYDITKTLLEKDPYHLKCMPLHLGAALELGRKNELFLRAHNLVQEYSQRPI
AWFAVGCYYYCIRQFDHARRYFCKATTLDGAFYPAWLGFGNAYAAQDESDQAMAAYRTAA
RLFSGCHMPALCIGMEYLRTNNLNLAEQFFMQAKGICPTDPLVYNELGVMAYRNREYEEA
ARWLRKALVLVQETRNSLTLCWEPTVVNLAHTLRKLKLYPEAISMYEKALALCPRGATTY
AALGFTHHLQGSTGIAIDFYHKALGLKPDDTFTAEMLTAALTEECLRPSFAKELTALH
>Selaginella_moellendorffii_SMOE004135_Apc6
MENKLRAMVRDCLDKHLHASAIFLADKLVTVGGTEEDVHLHAQALFQGRQFRRALHLLRT
HGLLHLHPRYRYLAAKCLEEIKEWDECLSVLGDYEVDQHGNYPMKDDIDPESGHQAGINI
AAALCLLRGRACEALENRTRALCWYKASLRVDPYCYEAYEHIVDNHMLSSEKEVAFLSSL
KFDADDRWLSLLYSCQAKKYGQISALESKLSELEREPQKHSNVGLSLKDNNDVLACRADY
LYHRGEFQLCYDITKTLLEKDPYHLKCMPLHLGAALELGRKNELFLRAHNLVQEYSQRPI
AWFAVGCYYYCIRQFDHARRYFCKATTLDGAFYPAWLGFGNAYAAQDESDQAMAAYRTAA
RLFSGCHMPALCIGMEYLRTNNLNLAEQFFMQAKGICPTDPLVYNELGVMAYRNREYEEA
ARWLRKALVLVQETRNSLTLCWEPTVVNLAHTLRKLKLYPEAISMYEKALALCPRGATTY
AALGFTHHLQGSTGIAIDFYHKALGLKPDDTFTAEMLTAALTEECLRPSFAKELTALH
>Physcomitrella_patens_PPAT000633_Apc6
MREGEVEKLRAVVRDCLGKHLYSSAIFFADKLATLAGNATQDLYMQAQALYLGKQYRRAL
HLLRRHHLITADLRFRYLAAKCLEEIKEWDECLLMLGDSEVDEEGNLLVMDDQDTELLDK
NIEEREISIGAAVCLLRGRAFEALENRARALRWYKAALKADPYCYEAFEHLIDNHMLTSE
EESVLLSSLKFDPEDRWLSLLYSCRAKKYGQVSVIEEKFQELEKEPDESRPEEERVGCSL
KDNNDIIACRADYLYHQGEFQRCYDTTKALLEKDPYQLNCMPFHIASALELGRKNDLFLR
AHNLVQEYPQKAISWFAVGCYYYCIRQFDHARRYFCKATTLESSFAPAWLGFANSYAAQD
ESDQAMAAYRTSARLFAGCHLPALCIGMEYLRTNNLNLAEQFFLQARSICSTDPLVYNEL
GVLAYRNRDYDTASRWLRKALQLVPPPLTEAWESTVVNLAHSLRKLKSYPEAISMYERAL
SLFPRGASTYAALGFTYHLQGKTGKAVDYYHKALGLNPHDTFTAEMLTSALQEECLRLSS
APDAEFYSLSGMPHIS
>Chlamydomonas_reinhardtii_CREI000379_Apc6
MEVLCSRLRGLAQDCIDKHLNLSAIFYADKLVTFSNGAPGDVYLLAQAYYSARQYHRALS
LLRSAGVLELGAEFVYLAACCLAEAGQWEEVVALLGDDEAGQDPAAYEDLVVEPPGGGAG
VRVQSGMALLRGRAFEALDNRPRAAVWYQAALQLDPYCWDAFAALTDGHLLSNEAEVALV
DSLCGAGGGGAGGGWGGGGAGGASGGGGVGGGEGPAGGGGRLAEGDRWLALLMRAKCKKY
LHPEAVEAALRELEAPAPAPGPAAAAAAAAAADMEGEEGGDAASEPPTPSPGADSMQGAY
PAGGDFGHGHGHGHGSGAGAGGLGPLPVPYMTPPRGLSSSGGGSGSGGGGMGVSGGGGGD
ESGSNTATPGTAAAGTPGTPTAGAGGQQQGRRGGRSGSARRGARGSQATAAAAAAAAATP
TAMGGGSGDEGMDDVTPPHAHQPHQHPHPHQHPHARASAALSPPRHHPHPAHQMQPYGEL
TPVAPGHHHPQPHHQQQQYTPGTGPGGCSSTPGDSHGYSHGGYSQGGGGGYSQGGGGGYG
CGLGGNLDVMACRAELMFHRGDYEGAYALTRSVLCGGRDPYALQLLPTHIAAATQLAGAA
GGGGGGGGLGGGSEPRTDLFLLGHRLTEEHPDLAVSWYAVGAYYLAARQPEAARRHLARA
TALQRGFAPAWLAYGHAFSAQDERDQAMSAYRTAARLFPGLHTPHLGLGAEYCASANLPL
AERALLAAYDICPDDPAVCHELGVLMYKCGQAGAAAMWLDRALQLLPGGGAGGGGGGRPS
VYWEPTLVALGHCLRKLGRYAAAADAYRQALALAPASPGTLAALGYTAQLAGEPKLAVDH
YHAALALRPDDPFTADMLRLALQEYAEQAAAEEEEVAAAAAAAAAAAAAAGAGGAGAAAA
GGVHA
>Volvox_carteri_VCAR011208_Apc6
MEALCSRLRGLAQDCIDKHLTASAIFYADKLVTFSNNSPGDVYLLAQAYFAARQFHRALS
LLRNAGVVELGAEFTYLAGCCLAEAGDWEEVVALLGDDEAMQEPQAYEDSVLEPPGGGAG
VRVQAGMCCLRGRAFEALENRCRAAVWYQVALQLDPYCYDAFAALLEGHLLSNEAEVVLV
DRLRGALAEGDRWLGLLMRAKCKKVRQQQQQQGKGEGVQSNGGNGSSGSFGCGLGGNVDV
IACRAELLFHRGDYEAAYTLTRPVLCCGRDPYALQLLPVHLAAATQLAAYGGGARADLFL
LGHRLTEEHPELAVSWYAVGCYYLAARQPEAARRYLGKATQLQKGFAPAWLAYGHAFSAQ
DERDQGFFSRTPRTQLQAVSYRPSQPAVQILSSSSCACVTAVRQAYNICPDDPAVCHELG
VLMYKCGQTAAAAMWLDRALQLLPGGRPTVHWEATLVALGHCMRKLCRFPAAAECYSAAL
ALAPASPGTLAALGYVAQLAGDPRVAVEHYHAALALRPDDPFTTDMLRLALQVYGG
>Coccomyxa_subellipsoidea_CSUB004237_Apc6
MERLCQRMRSLVHDCLAKHLYDSAIFYADKLVTMSNGASADVYTLAEAFYMGRQWRRALA
LLRNAGLIEADIRCRYLAARCLAEVKDWEECLNVLGGWDESELEALSMQDVALEEDIGQG
VSHTSAMCLLRGRVYEALENRGRAIRWYKAALHMDPFCYEAFRALAEGHMLTSEEEAALR
ESLHYREEDRWLHLFYRAKCKKYDQQQTMEGTLETLEAPAPTPNSGKGGCGLVGNLDVAV
CRAEWYFHLGGYQASIPHSRCPHALTSQLLDQDPYALEAMPVHLAAALELRKKNELFLRG
HKLVEEYPDRAVSWFGVACYYLCIGRYENARRYFGKATTVDASFAPAWLGFGHAFAAQDE
SDQAMAAYRTAARLFPGLHLPLLGMGCEYARMNNTALAEQLLLSAHRMCPQDPLPCNELG
CLLFRARSYDAAERWLSRALERVPGRLTEAWEPTVVNLGHTLRKQRRYSEAIQMLERALG
LCPGQPGTYSALGYTYHLQGRMQEAIDNYHKALSLRPDDTFTAEMLTVAVEECADVELGF
>Chlorella_variabilis_CVAR004201_Apc6
QLRSVVHDCLAKHMYEAAAFFADKLVTLSGYSPAEVYTLAQAFFCSRQFRRCLQLLRSTE
LIEKDLRFRYLAARCLAECKEWEECLSVLGGLDAEEPEQLQLPMPRSTVPLGSGINYFSV
VCLLRGRVHDALENFPRAVKWYQAALKADPFNYEAFQALVGSHKLSNAEELELVNSLDIP
PQQGWLKLLYTSRCKNKAGVGLAPMALSPVHEEEKSTPQAAAAAAAGWGLHDNLDVIACR
AEWLYHRGAYAECYTLTASALERDPYATECLPVHLASALELRKKNELFIQGHKLVEEHSD
RAVSWFAVGCYYMCSQQYEAARRYFGKATALDRAFAPAWVAFGHAFAAQDESDQAMAAYR
TAHRLFPGLHAPLMGMGQEYQRMNNLGLAEQCFSQAARLCPSDPLVANELGVLAYRNRQY
EVAAGWLRRALSLVPGGRPTPSWEATLVNLGHTLRKLRQWDAAIECYLQALGLKPGQPGT
YSALGYAHHLKGDYNAAIENYHKALGLRPEDVFTAEMLAEAM
>Ostreococcus_lucimarinus_OLUC000419_Apc6
MSAALGENALRRARDARDAYAANGSIATAVFLADKALSLSGDDAKDALALAELLRVDGQH
RRALGVLRRVGECGGGRARLLRARCLFALKAYEECVMTLEGEDEGGAAAPGETEKRRCER
LADGNARDAAAMCALRGRAYEALENTVKAFEAHSLALSFDPMCYEAYEAVLATHMLSEEE
ERVFVASLDGHEDDVWIRDVYVVMGNSREVDSELARGAGEETNATASTSAALELLKHNGD
VRIACARRMYQRGEFAACCAELQRQFALEPSRLNGLPLYFATLVELGKKNDLYLLAHSLV
DEYPKKAVTWFAIGCYYMATRQYDAARKYFSKATSIDASFVQAWIGYGHAFAAQDESDQA
MAAYRTATRLFAGTHIPVMSIGMEYQRTNNLSLASQFFRKSFEICSTDPLLFNEYGVLLY
RQGEYVSAVENFERALDLAPKPVTHRWESLVVNLAQALRKMGRHDEAIEQFQYALSVAPR
NASTHAALAFTYQVKSRCTEPVSLGLAIEHYHKALSLRSDDAFSQHHLELALIDQSAITV
PKHEKVDFETAFPIGDPIAATPEAPSPQGGLFPPPSPRSFRSTPTFGQTPFASAAVDESV
DMDQSVDMDEGE
>Bathycoccus_prasinos_BPRA000091_Apc6
MDDGAFEDEEEEFDDDDERYVPTLQQTLSKLRSRRDAARENKHGLRSSALFFAENCCVMS
SALVKFVVKKKKKKKMKMKNEDEEETHDFATTTLTTFEREKKSDVYAFASILHEDGQHAR
AMEIMKKKKGERGGNKEEENYLDEFGEMSVLASRCLYKSRKFEECLKMCELDGLVDFGGQ
SSNHAFTGDVVGANHVGTPSVYNNNNSVLNGDDEDGRDLVAMKQDDGLDQLRAISAHVRG
KVHDQLDARNASARWFQISLILDPMLYDSYEALTKSHALPMRKEKEVVQSLRFEEGDEWM
RAMYDAIAGRFEEDDFGAALRDSTNTFSTRGGGGRRGDRLRSAATPPVKGSPAKTLSPSR
RSPRKKTQMQSQQHNQSTPVSGVTTGTTTSFSSPELEILRDAPFLRAKRAEWLYNRGETR
KCFEEMQRIAAKSSAPSRFDVESLPAYLASAVDLKKSNDLYKIAHDLTALYPKHAISWYA
VGCYYLVAKRFDDARRYFGKSTVADQAFAPAWIAFGHAFAMQDESDQAVAAYRTASRLFP
GMHVPVLCAGMEYSRGSNNASFARSFFEKAAELNPTDALVQNELGVSAYKRKEYLEAEQF
LRDALWLATGGGSSTSISTSPSPQHATVKSEEHDVVALASRLSSQKLERWEPCVVNLAHC
LRKLKRFEESIACYEQAIALRPNISSTHSALGFAYQMKANFLDVTSLENAVASYHKALGL
NPLCEFSQEMLELCLIDIAAVKLPRYVPHDEYDDNPIDLRDLNNREGGFEMYDQDEDDEE
MEE
>Micromonas_species_MSPE009732_MICPUN_51833_Apc6
MTRCHHDLDATIAQLRDVVEDRLDKHLASSAIFFADKLVTMSGGALGDVFLHAKALYLGT
HYRRAFATLHRGGLIPRKLNPGVENGSLRSRTVDLRAPAENSCRLLAAQCLAAVKDWDGC
LAVLGERDDGDSKSLIEETDTRGEQNPSLPGCLTSARSGVVRQRTKASRVEQLDRTQGHG
SRKREYELRDGSVSIRASLCFMRGKAHGALENWKSAELWCKEALTLDPYCFEAFDLLISS
HLLSVGEEDRFLSSLQIRPEDKWVPSLYGTICHSGFFSSAEGSSCVASSHGHMNQATDVR
CNLPVESDRDVCNACDVSNIPDTLHSQTSGTQPELFALKYNSEVILARSERYFNRGDYQR
CYDTIQELLANEPTKLAAMPCYLAVTVELRLKTKLYLCAHKLVEEYPAKAISWFAVACYY
YCTRQFDSARRYFGKATILEATFVPAWLGFGHAFAAQDESDQAMAAYRTATRLYPGCHLS
LMCIGMEYHRTNNFSLAGQFLSRARHLRPADPLVYNELGALAFHNGDHVSAISHLEKAIA
LIPQPVTATWEAILVNLAHSNRKLNNFDEAIFWYEQALSLAPRNASTYTALGFTHQLKGN
FQSRMEKAIECYHKALSLKPNDDFAQEMLTLALIDQCAVTMPPYNFVAYDAHQPLPVKSE
RRS
>Cyanidioschyzon_merolae_CMER000744_Apc6
MSDILRAREDLRLGRFESAAYNAERLLAGEPENPAAVEVLAQALLSAGEARRALHRLERY
RTRLPLEETVFIRLIEARCLAELRLYEDQVAIFEERGLPSTTGERDAARGNANPLIAAYY
VLVGDAYEALENPQKASECYIAALQADESCVEALERLFYSNAVVASVPLGALPPSTSSGA
QHKALSVDQIALQALWPFETPFPKDSSPSKVYLMLANDLRFDDWRKRWSLVPCFFLTMVA
TRFWRLGFCQEAYRLVSFLVAERKELELKRSFPLFVALLAHHQDLITLFRYAHQLVQEFP
RAAESWYAVGMYYFASGKYDASRAYFQKATLLNSNLAYVWVAYGHAFAAVDDSEQALAAY
RTAMRLRPNDPTPLLHVGMEFARQNHLAIARNFFERAAAAAAVVVAPVLTSSADSDADED
ALANGIERSRPWNELGVLCYRDGEYAEAVAYFQKAARPLQAYKKAWSMRLGLDQRYRISD
GGGGFAPEKQAEAAVQRPVLQQSGIENSQSTSSDTNAPSATSVWCDPTSTFYGCQEARSL
LATICSNLGHALIRLQAIDLAAEALEEALLVGHAVRLAPGCAGSDALARADTLSALGYVE
HVRGSVQRAAQLYHEAARELALAGINGSTLLLDALLERAVDELAMQSISEIATTE
>Galdieria_sulphuraria_GSUL004518_Apc6
MKLSNCTDDMYPVKLKIYKYLSLGLIRTASFLASKLYHATERSPDAKLIYLNCLLLGGEF
KRANSFYSTQSENISSLKKLDRIFFLRSILSHQDTKQQLNGDKDSLLESFFSRKLEDHEN
FDSRKSNEQSLPISLDSSFVLLEENSREVEAAYCYLQGKAALQLVRKKEATELLKEALQY
DCFCIDAIATLSESDLLTETEKRELVLNSKLLEDESWLQLFYSGLLKCSLSSFYEIASLR
LNSLTNETVPKRFYLSVESMQNVLASCHSHYFCEDNLKRLSSDTDFLITICGFLYSQKRF
SHCDQVLDKVLTQDKYCSSVYTWKAACLYALGKVHELFRFAHWLVREFPQSECSWYAVGC
YYLSCNQYFQARQYFQKATSLRPSWSLSWIALGHAFAFQDESDQALASYRTVYRLSSLSF
DSVLFMAIEYLRQNNFSQAQRLLEQASSIAPSEPQPFHEMGVLHYRQENFASAIDNFQRS
LQLTKQMIGDIPSAYPELSGYFSMLTASLLGLGHCYRRQGLYSKALDTLEDALTIAPQDP
YICSAIETFWWNHYWNLA
>Cyanophora_paradoxa_CPAR022132_Apc6
MDVVRIRRHVESCARRRLYASAIFYAEKLATAELRQWDECLLVLGDDESSDAPRKDNIDD
ESDQMAVVYFLRGKVYSAMENSSRAILWLEKALKADPYCVEYEPALKAFDEGTLMVDQVM
PMLEANPYDISGLAPGAYLVALHVACLVELKMKNELFALAHRLVEENPDAAISWYAVACY
YFTIEKFELARRFFKATTTDSKLAFAWIGFGNAFAAQDESDQAMAAYRTASRLFVGYHIS
IAHFEQALQLYQDASSNSSNAHEITLMNIGHAYRKLRDYGMACAAYEKALVLNPKSASTY
AALGFTKHLQGKIHEAADMYHKGKTDTTAFGWAMPIGKTAAESASSSPAGASGLNGADAL
QGSSDTSSSQGTSAVHGGERNICIQTHDSVTVPIVSTAMYFENTQAVIDYNEGTRTSFEY
GRYGNPTVRAAEDKICELEQAERKDLIARVRALHGVLGGVIDPHAAYLLIRGMKTLHLRV
RQQNETALRLARFLESHPKIAHVHYPGLESHPHHAIAVRQMKSGFGGVVSFEVKGDLWDA
AKVIDGVKIPYIAPSLGGVETLIEQPTVISYWDQAPEVRAQIGIKDNLIRFSCGVEDPED
IIADVKQALDAL
>Guillardia_theta_GTHE023403_GUITHDRAFT_161443_Apc6
MSVKEIESLRLLVKDAAAKNLLPTAAFFCEKIICLPGKTDEDHYNLARLYFQQKQFKRAL
VTLQKASSNDSPNFRLLAGQCLAESKEYEQCLSVLGEEDDTASASDMMDQNDGIEVSAAM
NLLRGKVYDAQQNRVKAAFWYKKSLQRDYRCYEAFEKLIESHMLSSQEQADLLNTLHFKD
SEVWLQAMYKSRMEKYDLSVDKPLQLEDCGADVKQSACSIFDSSIDSMTIVAEFYYYHND
FRQCYNQTKKILQIDPFANCCLAYHLSSLVELKLAWYAVGCYYFLTKKFDQARRFFQKST
SMNNYFAPAWMGYGHTFSAQDESDPALAAYRTASRFFSGSHLPPLCIGMEYAKSGNLQVA
DQFFSHALSICSVDPLVYNEVGVLRYYQGCYDQAAKAFEKVLELCQDDESSVWEATFFNL
GHCYRKMNSFDNALAMYHKSLRCSPRTASTYTAIGFTHHLKREFDTAITFYHKALGISAD
DALTTEMLERALREASYFGSVTPSF
