# Supplementary material for: Evolutionary dynamics of the kinetochore network in eukaryotes as revealed by comparative genomics
Source: EMBO Rep. 2017 Jun 22;18(9):1559–71. doi: 10.15252/embr.201744102 (PMC5579357; doi:10.15252/embr.201744102)
Supplement: Supplementary file 3 — Dataset EV1 [file EMBR-18-1559-s003.zip › kinetochore_orthologs_FASTAs/Apc8.fa]

>Homo_sapiens_HSAP031794_CDC23_Apc8
MAASTSMVPVAVTAAVAPVLSINSDFSDLREIKKQLLLIAGLTRERGLLHSSKWSAELAF
SLPALPLAELQPPPPITEEDAQDMDAYTLAKAYFDVKEYDRAAHFLHGCNSKKAYFLYMY
SRYLSGEKKKDDETVDSLGPLEKGQVKNEALRELRVELSKKHQARELDGFGLYLYGVVLR
KLDLVKEAIDVFVEATHVLPLHWGAWLELCNLITDKEMLKFLSLPDTWMKEFFLAHIYTE
LQLIEEALQKYQNLIDVGFSKSSYIVSQIAVAYHNIRDIDKALSIFNELRKQDPYRIENM
DTFSNLLYVRSMKSELSYLAHNLCEIDKYRVETCCVIGNYYSLRSQHEKAALYFQRALKL
NPRYLGAWTLMGHEYMEMKNTSAAIQAYRHAIEVNKRDYRAWYGLGQTYEILKMPFYCLY
YYRRAHQLRPNDSRMLVALGECYEKLNQLVEAKKCYWRAYAVGDVEKMALVKLAKLHEQL
TESEQAAQCYIKYIQDIYSCGEIVEHLEESTAFRYLAQYYFKCKLWDEASTCAQKCCAFN
DTREEGKALLRQILQLRNQGETPTTEVPAPFFLPASLSANNTPTRRVSPLNLSSVTP
>Mus_musculus_MMUS034875_Cdc23_Apc8
MAANSSVVSVAAAATAVPGVSTVADFSDLQEIKKQLLLIAGLTRERGLLHSSKWSAELAF
SLPALPLSELQPPPPLTEEDAQDVDAYTLAKAYFDVKEYDRAAHFLHGCNSKKAYFLYMY
SRYLSGEKKKDDETVDSLGPLEKGQVKNEALRELRVELSRKHQARGLDGFGLYLYGVVLR
KLDLVKEAIDVFVEATHVLPLHWGAWLELCNLITDKEMLKFLSLPDTWMKEFFLAHIYTE
LQLIEEALQKYQHLIDVGFSKSSYIVSQIAVAYHNIRDIDKALSIFNELRKQDPYRIENM
DTFSNLLYVRSMKSELSYLAHNLCEIDKYRVETCCVIGNYYSLRSQHEKAALYFQRALKL
NPRYLGAWTLMGHEYMEMKNTSAAIQAYRHAIEVNKRDYRAWYGLGQTYEILKMPFYCLY
YYRRAHQLRPNDSRMLVALGECYEKLNQLVEAKKCYWRAYAVGDVEKMALVKLAKLHEQL
TESEQAAQCYIKYIQDIYSCGETVEHLEESTAFRYLAQYYFKCKLWDEASTCAQKCCAFN
DTREEGKALLRQILQLRNQGETPTSDTPGTFFLPASLSANNTPTRRVSPLNLSSVTP
>Xenopus_tropicalis_XTRO025895_cdc23_Apc8
MAATSGMFSDLKEIKKQLLSVTWLCRERGLMHSVKWASELAFSLESIPLNELPSTPALTE
EDAQDLDAYTLAKSYFDLKEYDRAAYFLRGCKSQKAYFLYMYSRYLSGEKKKDDETVDSL
GPLEKGQVKNEALRELRVELSKKHKARELDGFGLYLYGVVLRKLDLAKEALDVFVEATHV
LPLHWGTWLELCNLITDKEMLKFLSLPESWIKEFFLAHIYTELQLIEEALQKYQSLIDAG
FSKSTYIISQIAVAYHNIRDIDKALSIFNELRKQDPYRIENMDTFSNLLYVRGLKPELSY
LAHNLCDIDKYRVETCCVIGNYYSLRSQHEKAALYFQRALKLNPRYLGAWTLMGHEYMEM
KNTSAAIQAYRHAIEVNKRDYRAWYGLGQTYEILKMPFYCLYYYRRAHQLRPNDSRMLVA
LGECYEKLNQLVEAKKCYWRAYAVGDVEKMALVKLAKLHEQLNESEQAAQCYIKYIQDIY
SCGEIVEHQELSTAFRYLAQYYFKCKLWDEASACAQKCFNFNDTREEGKALLRQILQLRN
QNESPSADLPATAPFFLPQSLSANNTPTRRVSPLNLSSVTP
>Takifugu_rubripes_TRUB004756_LOC101071602_Apc8
MAALCSEFGDLVQIKKQLISVICLCKERGLLHSVKWASELAFALAPLPKDELPPSPPFTE
EDAQDLDALTLAESYFDLKEYDRAAYFLKGCCSQKSYFLYMYSRYLSGEKKKDDETVDSL
GPLEKGQVRNEALRELRVELSKKHIAGELDGFTLYLYGVVLRKLDLIKEAVEVFVEAIHA
LPLHWGAWLELGNLVTNNEMLKSLSLPDCWIKDFFMAHMYTELQMIKEALQKYQNLIEAG
FSKSTYIISQIAVAYHNIRDIDQALAMFNELRDRDPYRIDNMDTFSNLLYVKSMKPELSY
LAHNLVEIDKYRVETCCVIGNYYSLRSQHEKAALYFQRALKLNPRCLGAWTLMGHEYMEM
KNTSAAIQAYRHAIEVNKRDYRAWYGLGQTYEILRMPFYCLYYYRKAHQLRPNDSRMLVA
LGESYEKLSQQAEAKKCYWRAYSVGDVEKMALLKLAKLHEQLNESDDAAQCYMLYIQDIF
SCGEQLEHAEVSTALRYLGQYYFKNKLYDEASLCAQRCCDYNDAREEGKALLRQISQVRD
QIETPSADLFAPLSNNNTPVRRVSPLNLISFTP
>Danio_rerio_DRER009912_cdc23_Apc8
MAATRCSDFGDLVQIKKQLISIIAQCKERGLVHSVKWASELAFSLDPLPLNEIPPPPELT
EEDAQDLDALCLAKSYFDLKEYDRAAYFLRGCRSQKAYFLYMYSRYLSGEKKKDDETVDS
LGPLEKGQVRNEALRELRVELSKKHSAGELDGFALYLYGVVLRKLDLLKEAVEIFVAATH
ALPLHWGSWLELCNLITNIEMLKSLSLPDCWVRDFFMAHMYTELQMIKEALQKYQSLMEA
GFAKSSYIISQIAVAYHNIRDIDQALYLFNELREQDPFRIENMDTFSNLLYVRSMKPELS
YLAHNLVEIDKYRVETCCVIGNYYSLRSQHEKAALYFQRALKLNPRCLGAWTLMGHEYME
MKNTSAAIQAYRHAIEVNKRDYRAWYGLGQTYEILKMPFYSLYYYRKAHQLRPNDSRMLV
ALGECYEKLSQQLEAKKCYWRAYSVGDVERMALLKLAKLHEQLNESDDAAQCYIIYIQDI
FSCGEQLEHAEVSTALRYLGQYYFKNKLYDEASLCAQRCCDYNDAREEGKALLRQISAVR
EQGEPSSTDLSLPCVFNPLSNNTTPVRRVSPLDLSSVTP
>Ciona_intestinalis_CINT006675_LOC100182501_Apc8
MTRVISESCDKKVIKFEILSAIKQCKKRGLKETTKWLAELSLALDCTPVKPSQDYTEKFY
GSSNHFEEPSTPHNKDDDIYELAKSYFDITEYDRAAHILLSSKEGSSHFLHVYSRYLSAL
RKQQLQHLYNHSTSERALGKNEVLRTLRSDLARKYKSDELDAYLLYLYGILLKKTSEMST
ALQRNEVITVLCKSVKKFPMNWAAWHELSSLIPDQQMLSSLELPAHWMKDFFLAQTHGDL
INADEALNLYELLKKAGFQESCHIKTQEAISQHNRRIFDEAITLLEEVRAKDPYRLDDMD
ILSNMYYVKGRRADLAHLAHHCTQVDRYRVETCCIVGNYYSIRTDHEKAVIYFQRALKLN
PNYLSAWTLMGHEFTEVKNTSAAIQAYRNAVDLNRRDYRAWYGLGQTYELLKMYYYSLYY
YKQAHRLRPFDSRMLMAVGETYEVLKRIEESKMCYRKALAVGDIEGMANIKLAKLYKAES
STEWAAYYYERFAQQAEERGVVEGTSSHTEAFQFLARHHLQQGNALDAAAYYAHKCCEYP
EVREDGKAVLRQISHIRGIGGGGDDSDPDAAIRAHPTPGNILRLRGANDSTDIVMDTDSP
SASVGPIKLSFSPGQAESDTSNLG
>Branchiostoma_floridae_BFLO029263_Apc8
MADQKDEVDLKHAKKELIVAVRECRDRGLVQTAKWLTEQAAALKPLEPGEFPAFPSDTPD
FLQEYDAYNVARSYYDVREYDRASHVLRDCTSQKAYFLCMYARYMGGEKRRGDAMADSLG
PLKAGQDQCGWLRTLREELQQKETDLDGYGLYLYGVVLRRLGLQQEAITALLSAINKEPL
HWGAWLELAMLINDKANLVALSLPNHWMKQFFLAHCYLELQMNEDALTQLQGLADKGFSL
STWVKAQTANAYHNMRQVEPAVDLLKQLHAEDPYRLDNMDTLSNLLYVKEMRAELSHLAH
SVCQVDKFRVETCCVIGNYYSLRGQHEKAVLYFQRALKLNPNYLSAWTLMGHEYMEMKNT
SAAIQAYRHAIEVNRRDYRAWYGLGQTYEILKMPFYCLYYYRQAHQLRPNDSRMLMALGE
CYEKLDRILEAIKCYWRAYSVVDQEGMALVKLAKLHELIKEDQQAAAFYTAFVQQSEMMG
TVDVEEQCQAYRYLANHYLKHKDLDQATFYARRCCDFASTREEGKSLLQQISGLRSSQGD
DSSLSQSIAEGRPAVTPVTATPTSSVPPMNLTFTS
>Branchiostoma_floridae_BFLO029415_Apc8
MADQKDEVDLKHAKKELIVAVRECRDRGLVQTAKWLTEQAAALKPLEPGEFPAFPSDPPD
FLQEYDAYNVARSYYDVREYDRASHVLRDCTSQKAYFLCMYARYMGGEKRRGDAMADSLG
PLKAGQDQCGWLRTLREELQQKETDLDGYGLYLYGVVLRRLGLQQEAITALLSAINKEPL
HWGAWLELAMLINDKANLVALSLPNHWMKQFFLAHCYLELQMNEDALTQLQGLADKGFSL
STWVKAQTANAYHNMRQVEPAVDLLKQLHAEDPYRLDNMDTLSNLLYVKEMRAELSHLAH
SVCQVDKFRVETCCVIGNYYSLRGQHEKAVLYFQRALKLNPNYLSAWTLMGHEYMEMKNT
SAAIQAYRHAIEVNRRDYRAWYGLGQTYEILKMPFYCLYYYRQAHQLRPNDSRMLMALGE
CYEKLDRILEAIKCYWRAYSVVDQEGMALVKLAKLHELIKEDQQAAAFYTAFVQQSEMMG
TVDVEEQCQAYRYLANHYLKHKDLDQATFYARRCCDFASTREEGKSLLQQISGLRSSQGD
DSSLSQSIAEGRPAVTPVTATPTSSVPPMNLTFTS
>Saccoglossus_kowalevskii_SKOW039422_Apc8
MAAPITSSAFPPSTQIIDLPNVKSELLFTIKECSSRGLLNSVKWAAELSCALSVTEPSSL
PKEDECPDFLQEFDKYTLAKAYFDLKEYDRAAHVVKQCKSAKAYFLHMYARYMSGEKKRY
DEMPDPLGPMEYSDIKTESLKTLRMELSQLHQHHKLDGYSAYLYGAVLKKLGLFKEAREV
LIEAVNKTPLHWGGWLELSSLITDINMISSVSFPNHWIKEFFLAHIYLELQMHEEALLKY
DFLKEAGFHKSTYIMAQIAMATHNMRDADIAVDLFAELQEVDPYRLEHMDIYSNLLYVKE
MKPELGYLAHKCCEIDKYRVETCCVIGNFYSLRSQHEKAALYFQRSLKLNPHYLAAWTLM
GHEYMEMKNTSAAIQAYRQAIEVNRRDYRAWYGLGQTYEILKMPFYCLYYYKQAQKLRLH
ENLKEEEQAATFYAKFVEQSEVMGTVETEERCHAYYFLADYYMKQGSYEEASSYAHKCCA
YNEIISVIKTATYSPVVRSNGAEKISAPVGSGNKRE
>Drosophila_melanogaster_DMEL013855_CG31687-PC_Apc8
MAMQKFFSVLLPDVKRELRRGIIECSKRGLLHSTKWLAEMHHGLADVHIDNEAPDEDRTF
SECQLEGIAPEEYSDYFLAKSYYDVREYDRAAHAVRNCESSVPRFLHFYSSYMAREKRRL
DSTTDQANLHEPNQMRDLADLLATLRMEYGKSRLDGYGIYLYGVVLKALNLNQAAEQMLV
QAIRLVPMLWSAYLELSPLIMEKKKLLSLQLGGHWMRHFFMAHTYLELYLNDDGLKIYED
LQASGFSKSIYLIAQMALVYHNKRDVDKAIELYQALLESASPYRLDNVDTYSNLLFVKEM
KTEMAQLAHKAVSINKYRPETCCVIGNYYSIRCDHQVAISYFQRALKLNPK
>Drosophila_melanogaster_DMEL015437_Cdc23-PA_Apc8
MAMQKFFSVLLPDVKRELRRGIIECSKRGLLHSTKWLAEMHHGLADVHIDNEAPDEDRTF
SECQLEGIAPEEYSDYFLAKSYYDVREYDRAAHAVRNCESSVPRFLHFYSSYMAREKRRL
DSTTDQANLHEPNQMRDLADLLATLRMEYGKSRLDGYGIYLYGVVLKALNLNQAAEQMLV
QAIRLVPMLWSAYLELSPLIMEKKKLLSLQLGGHWMRHFFMAHTYLELYLNDDGLKIYED
LQASGFSKSIYLIAQMALVYHNKRDVDKAIELYQALLESDPYRLDNVDTYSNLLFVKEMK
TEMAQLAHKAVSINKYRPETCCVIGNYYSIRCDHQVAISYFQRALKLNPKYLAAWTLMGH
EFMELKNTNAAIQSYRKAVEVNKRDYRAWYGLGQAYEIIKMHYYSLYYFKIAHQLRPYDS
RMLVALGETYEKLDKCENAVKCYWKAIDVGDIEGIAMYKLANLHEKLGDHETAVHCYIMY
CEDERAATDKQSLYQGFITLANYYEKKGEYERAAYYAYKCLDSEDRKMEAKALLKTIDWK
RNAEGQKKVKTSTAVANADTSSEDEMEWELQDVRVRVPITSIATTTTSTTTVAAESASSS
SLISLRPDRNLIQGMRRSQSSRTSLTAPASGTTTTPSATAVTMSTEETPGTSGGPSNPPE
QAPSDDNSSMEISSVSID
>Anopheles_gambiae_AGAM012594_Apc8
NMDPPVDLKVVKQDILAGIVECEKRCLLQCTKWLAELNHGLADTPVELRGNSAFENVHSG
IEASEYDSYLLAKSYFLVREYDRSAYFTRNCLSPVPKFLHLYATYMSKEKKRLDNMTDSS
VVSSVSHAKDFAELLSILRTEHSKDSLDGYCLYLYGVILKKLDLNDIAVRVFVEAINAEP
TLWSAWLELAPLVNDKRMLEGLKLPNHWMKSIFEGYTYIELFQNDEGIKIFENLQKNGFG
KCIFIPTLLAIAYSNKRDVDRSIDIFQHLQSVDPYRLDNLDSYSNLLFVKDMKTEMSHLA
HKVVEINKYSPETCCVVGNYYSIRSDHYKAVMYFQRALKLNPRYLSAWTLMGHEFMEMKN
TNAAIQSYRQAVEVNKRDFRAWYGLGQAYEILKMTFYSLYYYKAAQQLRPYDSRMLVALG
ETYEKLNKVADALKCYQKAYNVGDIEGVALYSMAKLYEKQGETEKAIPAFLKFCSDEKLI
ADKASLCHAYMTLGNYYEKIEDLDKASYFAYKCLDYEEMKREAESLLKSIANKRAHKATT
SAAAAASNPSGAGKSTEEEKPTPEGVPAETYGEDMDMDETNLSKRIEVAMAEEEEEQEEE
AGTSELAESSDMPEFHMEDSYDVNE
>Caenorhabditis_elegans_CELE010353_mat-3_Apc8
MNVSFSTPVQNSTASRLALIQQAAARSGALPPAGQYRGSKLSPFDVSQMSGVSISMVERA
KINGPEFVEELEWLRQQTTSRCFLDAEMWTNEILAHLPDKWCAPNTLNLYNQVSELVLDN
TRSPMASPASNSLYAPGEDQMPTVKRNHTSRFAQSLIKNKEFRRAAFFLEKTMNGNKLDH
FLHFRCLFLAYYQEHLENDAEGIERKTSFAEERSPFSLLYQRMEDKKLRENEDVWFEYLM
GLLEVELGLKDLAEKSFRNVVIREPRIWPAWEALSRLIADIEDADKFVTSAEVKSLWMGD
WFMTLVLQRFHQHSMAIQKAEQLVTRGMTGLPMIITKIAACSNARHDHDQAISNFEDVRK
ADPYRLGDLHLLSDSLYIRNDQKKLSTLAIEVYKVHKFRWETCCIVANYHAIRRDSEHAI
KFFQRALRLNPGLAALWVLIGHEFMEMKNNAAACVSYRRAIEIDPADHRGWYGLGQMYDI
MKMPAYALFYYQEAQKCKPHDSRLLVALGDIYSKLNRIEDAEKCFTGAYLFGDVEGNALW
SLAKLHERYSDDNKAAQAFEVFLVVYELVTSAEEKIIYAIAFLANHFFKIEDFDKASEYA
TKCLAFETLCQEGNRLFREIAKIQARESRLPVEEAPGPSNASAAGGQEAMDTEEAPQEGG
EEEMSEGEDDFSF
>Brugia_malayi_BMAL008357_Apc8
MSLGVDGVAVLADLHWLLKESEMRCLVDAEQWVSEMLFYANEDWHNFYANHKSAQPETAE
MDYNTIEPHVAKVAAFGRALIKKREFYRAAYFLKQIKDESSYDRFMYYWARYLAYEYNRL
ETEADSISRMEYDDSELKELHNELCLLGSDHPEYFDAFLLYILAKVRCSLKLKVGAKEAF
LESISLNRAMWPSWEELIMLVDSVDEAEIEAYSAGGHWMYQFFRAAVLSRFQLHKNALEQ
YEKLSECGFPNMPYIMNQAAASLNNMQEHDMALEFFKKVRKLDPYRVEQMHLFSDSLYVR
SARSDLADLAHTFFKTHKFCWETCCIIANYYSLRGEHEKAVVFLQRSLKLNPNNAAAWTL
IGHEFMEQKNNPAACLAYRKAIEADSHDYRGWYGLGQLYDILKMPSYSLYYYQQAHKCKP
DDSRMLVALGEVYIRLNQIPDAQKCFLKAYKVGDVEGTALMLLGKLYAKCNDNDQAALIY
EKYLDVYGEEFVSFTMDDLNNIATCCSFLAKYYLKKGDLDTATPFAQRCLEYDTTKEEGR
NTLRQISQLHHRHSVLPETLVAASNATSIVTMHPGNVLPPGSSTPLHSFRTPTIEEGEAE
MVISSDASDVSDESSLNASY
>Schistosoma_mansoni_SMAN011829_Apc8
MDGSTVIGFPISLCTVQGNILQSFFECQLRGLRHSCKWLTDLLWSLNLPIISNPDSVFSS
SNVYQSIPPDKLTTFLLARSCFDTQEYDHCAEILSHNFEKPIHDNPKNFIDKYGHVYYFL
YIYSRYMACEKRRADDSVESRLVLKQDEETKSSCISMAKCNKELLSIKCEIEPYTNNINL
SNEMRTVNKIGDSFLLYVHSLICLRLGIKETAASLLVQAINLNFYLWPAWYELVDLIENK
EKMNCLNLPTDDECWMRYFFEAKVFLKLHEGERALEILLKLSESGFSRSHNLQAEIGLAY
NELRAMELAKKQFKQLFNACPCRLDNVDTYSNVLFVCEDSNELAYLAHHCVNLDRYRAET
CCVVGNFFGLRGQHEKAVIYFRRALKLKPAYSLVWTLIGHEFMELRNTNAAIHAYRQALV
YNRHDYRAWYGLGQMYEVLNLPSFSLYYYRQREAQYLMPTDSRLIVALGEIYGRLKRFDE
AKKCYWRAYCVGDIEGEALMRLAICFERCGEDAEAAAAYTEFIKLCQRNGVNEQINLAIA
YKYLANYHLRKGHYEDSALAANKCLEYPETREEAKAMLRQITILAGDIEQLTPLDSVNNI
DIHTEESKTDHCEYLDQNSQTSRKAEESEFSRTEVAKSAAKEIQPLSISLKEALTSFNES
TVSRRLHLSKQTPSSSAALTIHSGHLTSSICYGEDDTNDRNRARNLTSITATSSMELMTN
VATPVHHSHPPTSLPCDNESFNHTTCETPINNVTSAVHSKFRNSPTTCVDNINDNNNNNN
NNVQLETLSSEQGDESMGYSGNET
>Nematostella_vectensis_NVEC017793_Apc8
MAAMSSISIAEIKRDLLYASKECSDRGLVHSAKWSAELSFSLPSFQMSNHLPQTDYSDPQ
FVQEYDAYCWAKTLLDCKEYDRAAFFLESCKSHKAYFLYAYAKYLSGAKHQQEEIVDVIG
PQETVRNKALVPLRIELSKRHKELDGFGLYLYGLVLKKLDLKKDALAVLEEAVNAEPLHW
GGWLELASLCTSKDMLQNLKLPGHWMQEFFVAHVALEVQTSDDSIQQYANLSAAGFGESY
YILLQTALANYQARDFDAAVGVFAKLQKKDPYSLEQIDTYSNILYVKEMKPELNHLAHHA
CQVDKYCEETCCVIGNYYSLQGLHEKAIVYFQRALKLNRQYTSAWTLMGHEFMELKNPTA
AIESYRKAVDINCRDYRAWYGLGQTYEILKMPFYCLYYYQQAQKLRPNDSRMLVALGDCY
EKLEKLQEAKKSFFRAISVGDLEGIAVIKLARLHDQLHEEDDAAKYYLRYIEQTEMIGVV
STEELCIAYTFVARYYLKKKKLMEAEVYAHKCCEYNESREEGKSLLKEIALSRSRGECVS
VDEMYSHELSIGHLAEEAMQPAAMTPGDVSPINLNFSIPQEGP
>Nematostella_vectensis_NVEC012184_Apc8
MTLFLTYLPPFLRPNDSRMLVALGDCYEKLEKLQEAKKSFFRAISVGDLEGIAVIKLARL
HDQLHEEDDAAKYYLRYIEQTEMIGVVSTEELCIAYTFVARYYLKKKKLMEAEVYAHKCC
EYNESREEGKSLLKEIALSRSRGECVSVD
>Trichoplax_adhaerens_TADH009781_TRIADDRAFT_21637_Apc8
MDITFNRLAELGSHLSSSEADKLSSTVLTEDDNFETEYDLYVLTKSYFDCKEYQRAYKVS
SNCKSQKLYFLRLYSWYMSGQKKQRDDQVGFTSVDKVCNQELYKLEKELKENLPSLDGYC
LYLYGVVLKELDFKEEAIKILVDAINKRPLLWCAWEELIPLCSDVEMVMSLSLPDHWIKT
FFLASVHNELHCAEEALVYCQSLKDLGFQSSLHVKSLIAFSYYNVRDYDNAEDYFEELHK
AYPLRLENMDIYSNILYVKEKKIELSDLAHHVSSIDKFSVISCYVVGNYYSLIGQHKKAL
RYFQRALTLNPRYLFIWTLIGHEYMELANTSAAIEAYRKAIEINRNDFRAWYGLGQAYEI
LKMPYYSLFYYKRAQALRPNDSRMWTALGDINITINKLDDAKRCFLRALSVGVVVGDTCL
KLARLMEKSGDESGAEVYFLRFIEISTSSVAVRKDTYLCHRYLANYYLKKANYDSALYHA
QKCCEFTETCEEGKSVLLQLSRLAPTAKPVSNWNNVSNLDEDYQNQSSVMNLTDIGEDSM
ALP
>Amphimedon_queenslandica_AQUE006733_LOC100640993_Apc8
MADSSSGTAGVGIELKSLQELKRLLTLSYLQCSHRGLLYSAAWAAELAQSIEAPLESIVQ
LEHSSGYYDEFNAYSYGKALYDLREYRRAAHALRDSKSVEGTFLKLYSLYLAGEKIKEDE
EVESLGDLSNQSTNPFLQQIKEELGKLENADKLDGFGHYLYGIVERELSMKDNARAQLFK
ACIANPLIWAAWEDLYKLCEDSNMLNSLKLPDHWMKDFFLAGASLEVMRANDALAYYDHL
SSVGFSGSTYINNQLAMVYYQLKDFPQSATLFKTVHDYDPYNFTNIDAYSHVLYVMEMLP
ELYQLATDVDSTDKYRPESCSVIGNFYSLHGDHEKACAYFKRAVRLDKTNHTSWILLGHE
YLEMKNHTLAIDAYTKAYETNKHDFRSCYGLGHTYELLKMPYFALTYYKMAHTLQPSDGR
VLYALGDCYDSLDQTDTAKKCYKRAIALQEPEGIAIVKLAK
>Mnemiopsis_leidyi_MLEI001026_Apc8
MSLLSDLSMEASVDPVILTASSASLTSQNNDIDDSYYGDLTLDPPATASLDQVRADLYRA
NEGCQSRGLWEYSTWISEQLVYLPKTNKIKIPDKNCTWNSDYDLISFALQLMHGQEYSRA
VAILKDTETQNGRFLYYYCKYLSGEKSRVDKVDVQSRREVKNVELTELRIGMEQLRQSNK
LDTYGLWLLGVILSKSDMMDRAISTLVESLNADPSFWGSWKTLAKLIKNKNQLQTLSTLP
HHWMKNFFYVEVCQEMYYANDALSFIQALEDMGLTSNPYLLAKRAEVHYALREYDIAKDT
CKELLDKDPNRLDIVDMYSNILYVKEDKAALNYLAHRTVEVDKYRPETCCVVGNFYSIYG
NHDKAITYFQRALRLDPDYLSAWTLMGHEYVELKNYNMAIECYRNAIDVNPRDYRAWYGI
GQTYELLKMHAYCLYYYMEAQRLRPTDSRMIVALGESYEKLDQPAKAKKCYMRALNVGDQ
EDIAMIRLAKVCEKLHDEEGAVRWYSKYVDMVNSAEMDPGDDICFAYRYLAHYYLRNDRL
SEADVHAHKCCEFKETKNDGKALVRQIAAHRNSGSGVYNPRFTPKPNLRVKLALSGSSNT
PGSQKRGRTTPPQPPDHSDNDMSF
>Monosiga_brevicollis_MBRE003809_MONBRDRAFT_26870_Apc8
MADVDTPTPAPAVLHGILIEQSWQASLRSLTKASNWAADLAKGLFLELDASYATEAEAQM
AGNTTRVVAPVMDLGQYLQPAEVAPYFLAKSHFDAREYKRCEDCLKNTTSNLPFFLRCYA
AFLAGEQTKEQTQPDLFAATPTTNPNLEALEQKLMQRQQQQELDSYLYYLLGLVHRESGN
RRAAKAAFLNGAQANPWFWNNWEELARICVEMEDIDRHLQALEGAEIPALILTHFKAEAF
EDTHYHEEAIELYQALFDQFPSSINLVGALAAAHYHQRNFDQATEFFDTLLAHDPYRLDD
LELYSNMLYVQERTADLSHLAQRVVTIDRFRPETCCILGNFYSIKRQHPKAIEAFQRALM
LNRRYLGAWVLLGHEYVELKRTTSAIAAYRRVLEIDSRDYRAWYGLGQTYELLAMPRYAA
YYYGYAQSLRPSDGRMWRALAMVYEQLHLYGNALKAYRMVLNLAEEPDADALYAMANLCA
FRFPSRAEEATALYERLLAVDEQQGSVSAERLLEARRWIQQRGNGQPRLERSFGEEGNQP
LQTNVMLSLPPNRDEEASSESDMSMED
>Salpingoeca_rosetta_SROS011081_Apc8
MASRRSSGGRGGGEEPHEGQQQQRQQQQQQQQERHTRREAGRQHHAHRVMHQQAEGAEET
PPPRIVTRSRAAGRSSSTATTATTATTATAARTTRSRGATTAPTTTTTTTTGSSPRKKSG
TSGTTRRSSASGAATRRKTRSSASAATTPEGSSSQSASSGAAGTQRKRSSTKTRTASKPS
AVASPSSASSSPATRKEVGVGAKKRTASARSKAPEPTASTPSPRTRLPRRARARERFGDE
SMHDDDDGDDGDDEDEAQDDERGDGGNHSDEDMDLDDSDIDNGAEAAHVSRAQRLPSPPA
PAASAVTAPTATTRTAPRATATAQAPTARDPANTSVRTSAASGTASMHAPPPEEQHALLL
DVAFQCSQRGLVLGSQWLLELAASLPCEEASYLPTITIKDLDPKETGTYFLAKSFFDTSE
FKRCAHALSNCTSLSAVFLRLYAIYLAGEQQKEEEQPNVLEYAASHAANKNLQSIRTQIE
QRLARRRPCGPFLHYLMGIVLRDMGLVEKACSHLIKAVNAQPLLWSAWFALASLCKDKSH
VNALNAVLPDHWIKRHFHAHVALELRLDMEALELYESLEQSYPRSSTIAAQIATAYHNLR
DVDMAEDYFTRVETLDPYRLDHVDTYSNVLYLQENVAELSRLTHHVAAIDKYRPETCCVI
GNYYSRREHSAKAEIYFRRALKLDRTCLSAWTLLGHEYIELHNAPAAIVALRRAVDINPR
DYRGWSNLGYAYDLLKMPMYSLYYYKRALRLRPYDRRIWDALAGVYQALQHYGQAIKCLE
NILSFNEDDVTVLHRIAKIYRDDVFNPDKAAFYYLKTISLDDTGNIIISDENILEACEFL
SDYFMRRKDREQVEKYANVLISYGGKPKQRAKELLRQLHEGGRADRSQAGGAGGVHTTLQ
TSSLTHPFRAEDLIRSPVGIAATPQQQEQQQQQQRGINAPFLQLTTPTAGGSRDGGGGGG
GGGDDDDDDMDLDISTEDMSD
>Capsaspora_owczarzaki_COWC002958_Apc8
MSTRKTPVSGRSSSSSSSSAARSAASSSSSASGLAATPAASGTRAGSTAGSSTTRTTLRL
RSGSVESPTAAADAAAAAAAAAASHHTPTPTSRRGAAASGPLGSRTPQTPKAGSTAGSAG
KRATGAKPAAAAPGNALYIEPDFEDDDQDQGEDSGLGSNENARRASSSSTAAAPIEVGQG
EPIYYREHLLTGNEDMHSSKWVDIGGELVEVRRVRAELRWAARECTRRGLLHSASWATEM
AWAVATPEESEAQRLATAAAGGQETRTGAAAIEGRFAGDPGDYDYEETEEDFEMQDAVEQ
EYLDPLWNMQTEAREADRVAFAKSLFDMREYDRVAHILRNAKGHTALFLRWYSRYLAGER
RSEEETDATSASIFGDPLIVGTSTTTAGQSQGRPQHPQQKQLGPNAPGGSMGWATQGTPV
SSTRNFVKNKEVKSLHTELSALYEADQLDSFGLYMYALILRAIELDGLALTILVEAADRC
PLNWAVWTEIADLCDHELDLDEAPFGDHWIREVFETHLERRLQRNDSALERSLALASVFG
RSAFIWGEAALAAYNKRDYTAAMDAFSIIRILDPHRLDSMDVLSNMLFVKERSQELGTLA
QTCTATDKYRPETCCVVGNFYAMRCEHEKAVVFFQRALRLDRNFGAAWLLMGHEYIELRN
MPAAVEAYRRASEVNQIDFRAWYALGQGYELLKLFDFALLYYEKALKLRPEDSRMHVAVG
TMHEKLNMYEDALRCYSNAEQLGDSEGVVVAIMCNMYMSLKIPEMAVIYCKKCVETYGQD
LATATAFVAKVVVQALLYLAQYYFVEGERSTAETYATKVLTCASLTTDREEAKRILQAIH
GRSQ
>Saccharomyces_cerevisiae_SCER002568_CDC23_Apc8
MNDDSQDKIIHDIRIQLRKAATELSRWKLYGSSKWAAEALAGLAEAIDVDQTHSLADESP
LRNKQGVPKQMFEIPQNGFGLSETEYDLYLLGSTLFDAKEFDRCVFFLKDVTNPYLKFLK
LYSKFLSWDKKSQESMENILTTGKFTDEMYRANKDGDGSGNEDINQSGHQRANLKMVSNE
HESQSNISSILKEINTFLESYEIKIDDDEADLGLALLYYLRGVILKQEKNISKAMSSFLK
SLSCYSFNWSCWLELMDCLQKVDDALLLNNYLYQNFQFKFSENLGSQRTIEFNIMIKFFK
LKVFEELNGQLEDYFEDLEFLLQVFPNFTFLKAYNATISYNNLDYVTAESRFDDIVKQDP
YRLNDLETYSNILYVMQKNSKLAYLAQFVSQIDRFRPETCCIIANYYSARQEHEKSIMYF
RRALTLDKKTTNAWTLMGHEFVELSNSHAAIECYRRAVDICPRDFKAWFGLGQAYALLDM
HLYSLYYFQKACTLKPWDRRIWQVLGECYSKTGNKVEAIKCYKRSIKASQTVDQNTSIYY
RLAQLYEELEDLQECKKFMMKCVDVEELLEGIVTDETVKARLWLAIFEIKAGNYQLAYDY
AMGVSSGTSQEIEEARMLARECRRHM
>Candida_glabrata_CGLA002500_CAGL0I02288g_Apc8
MELSNELIRDVRWNLRKAALEMSMMKLNGSSKWAAEALNGICEEVTVDQLGLESPMDKLG
KHIEIKEPGNSKISGDIPNKNFLSFHDNKSNFYFNEKEYDKYLYVSTMFDNKEFDRCAFY
LEDATNPSLKFLKLYSMYLSWDKKTQESLENVLTIEKNSVKYDNAGNRNLNIDAADDFSS
FGGLKKKSIDDPHNKNDQSGVTEILNELDQYLEDVQSHKVPKNSLGYALLFYLRGILLKE
SNSKSMAIRAYLRSLRIYSFNYSCWSDLLECITTVEESQMLLSHFMSNFQFENLENINSQ
SKLESNIPFKIFQLLLFKEFQGNVDEYLTTFEDLLTLFPNFTFLQAQKALTSYQYMDYVN
SEQIFEKIMEDDPYRLDDMDTFSNILYVMQKNAKLAYLAQFVSQIDRFRPETCCVIANYY
SARQEHEKSIMYFRRALTLDKKTTSAWTLMGHEFVELKNSNAAIESYRRAVDIDPRDFRA
WYGLGQAYEVLDMHLYSLYYFQRACILKPLDKRMWQALGSCYAKVGNHAEAIKCYERALQ
LTTQSEQDTALLYKLALLFEQTNGIDKCKLLMEKCVEIERITEGLVTDESVKARLWLAKF
ELKTNNYVKAYDLAVGVSNGTSQEMEEARSIARECRRKM
>Kluyveromyces_lactis_KLAC004880_KLLA0A05258g_Apc8
MERLVFEDVQQQLRQSSTDLSRWKLFQSSKWSAEALMGMRPTDSEDSLSADMSLATDGDD
ESPLKKRQILSSRCVLLDFCDNENQSETLPDVIPLMGKELDLYLLASSMFDCKEYDRCAF
FLKDTSHDGLEFLYLYSRYLLWDKKVTESTEDVMIKDPEIFSADLSESLQAAEYGNDAEG
KCRSGISLSNRDVDVGNGEKINLPKLHHEITDFLEKNKSLSKLGTALLMYLLGIIQKKQG
VPSGAMSYFLKSLKLYPYNWTCWCELLSCISRTDESILLLKYLNDNFSIVKENGIIHEHL
MLRFFKLAVFKEFGGDFDKYIEELGEIMKVFPNFSFLRAQHALINYKYMDYANAEIVFDE
LVTMDPYRLDDLDTYSNVLYVLQKPYKLAYLAQYAANVDIYRPETCCIIANYFSSKQQHE
KSILYFRRALMLDKSYTHAWILMGHEFIEMKNSHAAIECYRRASDVNPRDFQAWYGLGQA
YEVLDKHSFALYYFQKACALKPLDKRMWFASASCYEKLDKTVQAIKCFQRSSQLSGEQDI
SILYRLAKLHEKNNDVSSCKHYMAKCVELDEVKKAQQIDEIGKAKLWLAKHEFKHRNYSD
AYNYANGVIHGTSQEIEEARAILAECRKRIDI
>Debaryomyces_hansenii_DHAN003060_Apc8
MQTVKAEHIDKLRIKLFQSCQILTNLNLFQAAKWCAEALNGLSQTDQNESVPYEYPIIEQ
DPEDKMDQEKFMLAKAYFNCKEFDRASYVLKDCKSGSALFFRLYCILISVDKKATEETDG
SINLGSLFLSGNGNHEPSDNEFNNAASRGKDELVGSLNIKLSKIIQESENYHSKPENKPN
AFLYYLNGIVYNKKKKYAMAQHNFFQSLRLFPYNWSCWQELISTLNTFDEAIAFINKLKS
AKSSLTNNIMFHFFEVVILQEFYQQSASLKANLDNLINTFPKFNFLKVQQFLIAYHGLDY
FQAESIFDQILIEDPLRLDDLDTYSNMLYVMEKRSKLSFLAQFASSVDKFRPETCCIIAN
YHSMKCEHEKAIMYYKRALTLNKNCLSAWTLMGHEFVELKNSHAAIESYRRAVDTNPKDF
RAWYGLGQAYEVLDMHLYALYYYQKATSLQPLDKRMWQAIGNCYEKIEKYDEAIKSFEKA
LKIDNYSKGGLDNVEEVINYEPHICFRLATISQKLGRSKDTYKYMKLCFDQEYEWGVSDE
TSKARLWLARSALENHRFEEAYELAKDLNHSNAHDVEEARSIARESRNRMSK
>Yarrowia_lipolytica_YLIP004398_YALI0_C10692g_Apc8
MTPSSNLSLATNLRNASVLFSDLCLYQSAKWCIEALDGLQLDPQNPDSLAQARMDFYSQL
GTETDKYLLGKMYFDTKEYDRCAYHLKDCKGSIPNFLRLYAQYMAGEKRREEEGQGVLAS
TDGVTTNNQLVSIIQECTKLLARFPQDPYLLYLYGVVMSKQNNYKEAIEVLVRSLVIQPY
NWSCWMEILTCMSHIDGLDSIVKRLPKQLVTTKMFIVVCHQVFCQPLDLVQNFIEELETI
FPQFHYLTIQKALLNYHNLGYAEAEQIFDHVINLDPHRLDDMDAYSNILYVMEKRSKLSF
LAQLASCTDKFRPETCCIIANYYSLRTDHEKAITYYRRALTLNRNCLSAWTLMGHEFVEL
KNSHAAIESYRRAVDTNQNDYRAWYGLGQAYEVLDMHYYSLYYYQRATALKPMDPRMWQA
LSNCFEKLKRYDEAIKGYKRSLAVQDNDPTVFYRIAALYEKTGDQRMASKYMEACLGTEL
AEGVTDETAKARIWLARYEFDQGNFSSALRYAMEYTHGSPQDLEEARAIVKTIQEREAA
>Neurospora_crassa_NCRA001197_Apc8
MRLSATDTLHLKEALQNAVVKCSERCLYQSAKWAAELLDSVPDPVLSDLDQKEAVAGLQG
YQHPAVSANPDPVEAELEAKELSKYLLAKSFFDCKEFDRCASVFLPDSLLSGLLSTKATD
ATTPKGKAKASSAPPYEQALPSLSQKSLFLALYAKVISGEKKKNEESEMIMGPQDLGTIK
NSHLVVVSRFLERWFAERKAEDSDLPPSQGFLEYLYGMVMVKEKNEDAALDYLLNSVHLF
PWNWGAWLELTNLISGVEQLNKITPVLPQNIMSFIFYANTAVNLYQQGQDLAASVNDLLK
LFPTSSFILTCRALLNYHSKDLYTAEQNFSNLLALHPHRLDSLDHYSNILYVLNMRPKLA
FLAHLCSSIDKFRPESCVVIGNYYSLLSLHEKAVQYFRRALTLDRSCLSAWTLMGHEYVE
LKNTHAAIESYRRAVDVNRRDYRAWYGLGQTYEVLEMNSYALYYYKKAAGLRPWDGKMWQ
AVGSCLQKMGKDRDGIKALKRALLADSYYDSTLSSFGSAGPADRMAQMDPEVLLQIASMY
DRLGEVEEARAYMELCVAQEDGGATDNADASAVCTSNPGESFVVHGDSPGSDGDAEGGYE
GRGGAGQGEGTGVTVATSKARMWLARYAMRTEDYVTANRLATELCQDGVEVEEAKALIRE
VRSRMELADLTER
>Schizosaccharomyces_pombe_SPOM001774_cut23_Apc8
MTVSLNTMMGVDGLEDQEQLREIRNCLLKCISECSERGLVYAVRWAAEMLNGMNPIEMEH
IPFSSTPTGEFDLDPDMANEKLLEVEEKNIYLLAKSYFDCKEFERAAYTLQNCKSSKSIF
LRLYSKYLAGEKKSEEENETLLNTNLTLSSTNREFYYISEVLESLHYQGNKDPYLLYLSG
VVYRKRKQDSKAIDFLKSCVLKAPFFWSAWLELSLSIDSLETLTTVVSQLPSTHIMTKIF
YVYASHELHQVNSSAYEKLAEAEIIFPNSRYLKTQRALLTYDSRDFDEAESLFENILTND
PYRLDDMDTYSNVLFVLENKSKLGFLAQVASSIDKFRPETCSIIGNYYSLLSEHEKAVTY
FKRALQLNRNYLSAWTLMGHEYVELKNTHAAIESYRLAVDVNRKDYRAWYGLGQTYEVLD
MHFYALYYFQRATALRPYDQRMWQALGNCYEKIDRPQEAIKSYKRALLGSQTNSSILVRL
GNLYEELQDLNSAASMYKQCIKTEETEISPETIKARIWLARWELGKKNYREAELYLSEVL
NGDLELEEAKALLRELRSRMEHSYD
>Cryptococcus_neoformans_CNEO002640_Apc8
MPADIPPDAKIKMANDLRKAIRELRDRGLMVAAKWASELLMSLPKEYRSTSNLVFSPPPQ
ISSLPPRSPPGHARPSIGDFLPSPGPGAFAQAGPSRGRTMHGIEIEEEENIIEEDEFQLA
RGYFDLKEYDRVAWVLRDAQGSRAKFLRYYSMYLSADRKAQESLPHFLDTKEERLAFYPA
LSALLSELKKESDPYLIYLRGLCYMRLDRRPPAIKCFMDSVKLKPYNWSAWSQMAQLVSS
ADMFISLKEELPSTPMLTFFAINCMLDLHTATDLVMNMIKELLEIFPSSVHLKAQRALVY
YHMRDFETAEEEFDAVQHLDPFRMEEVDIYSNMLYVMNKQAKLGKLAHEYAEIDRNRAEV
CCLIGNYYSSRSDHTKAITYFKRSLMLNREYLPAWTLMGHEFVELKNSHAAIEAYRKAID
VNAKDYRAWYGLGQAYELLDMPIYAIEYYNQATSLRPYDCRMWTALATVYENLHRLPDAI
LAHTRALLGADRVQTMTILLKLASLHTTLDEIDKAVGYHRKVVALGEKSGLEVAEMAGSY
LAVAEWEMRGVMQLQQREAREGKRLDWTNGDGDESMDAEGVLKEADLAIAAQYLERVAQT
NAPQRDRAEGLLRSLRVYEMRAVAAI
>Ustilago_maydis_UMAY005898_UM00651.1_Apc8
MAMSDATVFDIDYPFPDLDATRARESLRFAALELSNRGLASSSRWTLELLQSVPYTGNLN
SGLVLSDQSRSNHSAMVTSTPAPKRRSQARSLVPEHSTPALGVHQRMSVEPGAEDTSAGE
GLESFAPGTFSSSPLVNSRLAHVASPRDDPDSSLIPVGSEDGTAPGSAHVHWQSNTNSVD
CSPGAFQYRLDGTSSAALSSLEEDSYLLAKNYFDQHQLERCIWVLEGSKGSSDKARFLRL
YSRFLMSERKLDEHGMIIPKPNGTLPATSPSLIPILKELVDVSDPFLLFLKGAILRKLNR
PIEAMDCLVRSVQSFAYNWAAWQELAMTLEPGEADQMADLLPESFMVSFFREFLDRHSAQ
EGDATITRIDRLLESFPRSAYLLTCRAQTNVHRLEYIEAEQDFQEAWSIDPYRIDGLADY
SNALYLLNRTAELAHLAHKFSSFAKDRPEVCCLVGNYYNQRSDHHRAIEAFRHALRLDSG
CVPAWILLGHEYIELKNSHAAAEMYRRALKINPREYRALYGLGQVYELNGAYTYAVNYFQ
KCAAIRPYDGRMWSSMGICYDHLGRSQDAVSCFKRYLACRLNQGDTVMGLTRIIEVYEKE
RDFEAAACYHRRLVQVVDRALTGTESNVVARYARSYIIAARWEMGEIGVRSAQEREETAD
EKEQDGEPETVAKVGNLALANDYLQKVIAAGTEMTDSAEILLKRLAFLRD
>Mucor_circinelloides_MCIR007344_Apc8
MIIDDKTLREYKVQLQQSIVVCSERCLFYSSKWAAEVLDGIRKDILEDKESFTNNEPQLV
SAYQIPYEASLPPLSEYEYNKYQYAKSLFQIRQFDSVKDVLGNSKSPKLYFLRLYAKYLA
GEKKREELSQEIFGVTEDTKADNLELNSIFEELSEDHSKGNLDAFGLYLYGIVLRKRNSG
FQAAAILLESIRKFQYNWSAWMELALLVQNNKMFMDLQVLVNREFDGSAIKDFFLAKLCI
DLHQPRPVFAAIMEPLTACFPHSAYVKSQWAVLYYDTMDYNESLLMFEELRRAFPSRLED
MDVFSNLLYLQDSKDKLCVLALDCDKIDKYRPETCCVRANYHSVKREVPESIEYFKRALK
LNRSYHLAWTLLGHDYIELKNTNAAIECYRRAVGVNSRDYRAWYGLGQAYEVRKFPYDAI
YYYQKATDLRPYDARMWRALANCYQTLQQDDEARDCYKRAAACDKTGKNLAMVQLGRIFE
KMGRMSVAIDYYHTVWEQARYNRINDELAEICLVLARYAISKHRYKDAEEYAVSALNTIH
PYHEQARVMLDEIKIFKEMSRQSQSAAPTS
>Phycomyces_blakesleeanus_PBLA014200_Apc8
MTYSVEKVKKFKANLQESVLICSERCLLNATHWTTEIINGIEYPDHEKELLTDSIFYPAS
LETTNYESKYPRLTEQEYNRYQYAKSAFQMRQYENAHHLLKGHNAPRLKFLRLYAFYLAG
EKGKAEEMLDILGSTENPQAENSAIPFLYEELLIGYDKGELDAFCLYLQSTVVELYINRY
GVVLRKRKEYFKAAKVLLRSIHEYEYNWSAWMELCMIVQDETMFEDIKQLLNSDMPDSIM
KDFFLAKVSLRLHLPKHHFDEAIKPLTEYFSNSAYITTQHATAFYEANQYKQASDLFQDI
QERHPYRIEGLELYSNMLFLESNAEKLSLLADQCMRVDKYRTETCCVIANYYNISRNIDK
SIEYLKRALKLDRSVHWVWTLLGHDYIEVKNTDAAIVCYRRAIDENPSDYRAWYALGQTY
QILNLDAYAVSYYNKTLELRQVSKLYIYMRVPHDIRVWKCLVECHDRLGNREKREYCHQK
AQQCKIGKPCVAAIELARLFAKMGQQAKAVKNYIEDMEGEVAEANLFVARDFIAKTDYSS
AESFIEPVLSMSYPYNAEAKELLKELVALKINRRDEEMR
>Mortierella_verticillata_MVER012026_Apc8
MNITGASSKKPKQASAWPLSTGEIHGALREAVQACNERGLYFAARWAAEALNGLPPLASD
DSSDTRATRSSTTSAGQRFVSAWTKDLELNANIEVETDRASMEEYDTYLMAKTFFDIKEF
DRTTATLKDCSSHKSRFLRLYSRYLVGEKRREQETREVLGALDNSMTISKEIHGIEEELS
QGYRSGTLDAFSKYLYGVVLIKMQQKSQALDVLIDSVNQYPFNWSAWKDLGSCLSTPDDT
SAIVPRLPAIFMTDFFLAHVNNTEQNNHQELVTEHLNELAKLFPTSALVKSGRALSYYHS
GDYPEAARMFEELIQENPHRLDHLEYFSYVLYVTDNKTRLSSLAHSTALTDTYRPETCCI
IGNYYSMKGEHEKAVVYLKRALRFDRSYSAAWTLLGQSYLEMKNTYAAVEAYRRAVDYDH
KDYRAWNGLGQTYEVLKMHYYAISYYQQASTLRPYDGRIWCAMAQCYEALDQDQAAIKCY
TRALIGSDQEKVAIKKLPRLYRKIGNQETAAHYFRENLDLMREEQNETEERSEACLFLSE
YEMSKGNLRAAYEYASEAVHCASEQHQEDAKVLLRDIRNAKDAGDTSDME
>Mortierella_elongata_MELO014291_Apc8
MTTQPAWAMPSGEARGVLREAIQACNERGLYFAARWAAEALNGLPAIDHEGSKDDDTRMP
TTRSTKATAAQSSTITNSERYISMYAEELGLDSSTGQPAGMYTAEYDTYLMAKTFFDLKE
YDRCAAILEKCESNKSRFLRLYSKYLVGEKRREQDTREVLGPLDNGMAVNKEIEKIDTEL
AEGYQAGTLDAFCKYLYGIVLIKRQRKTLAMTVLIESVNQYPYNWSAWLDLGSCLPSLAA
ITKIKPTLPVSFMTSYFLLHTTLEYVSHQQEEGVVWLEELMEAFPRSAFVKCERALVLYH
ARDFPEADKVFEEVVKENPHRLDSLDVFSNVLFTTGKRARLSFLAHSCAMTDNYRPETCC
VIGNYYSMKGEHEKAVVYFKRALRFNRSYASAWTLLGHEYMEMKNAYAAVEAYRRAVDYD
QRDFRAWNGLGQTYETLKMHYYALNYYQRATAIRPYDGRIWCAMGQCYESLDQDLAAIKC
YTRALLGPDQEKTALKKLPKLYKKIGESDAAAHYFRKSLEQFREEQSESDDKAEACLFLA
LYERGKGNLEDALEYAKEAMQCSSESHQEDANALTRDIRSAQDAARSNEID
>Conidiobolus_coronatus_CCOR003216_Apc8
MIKSWLDGQCWDRFWEFDKSEIEGKLEVVQFLKLYGLFMKGEKSATEVNFDDTGKKIDLP
AIPNPYLNYLRTLLEDLLKVEDNNESCKGGDPFLLQLLGMIYSRLNMKLNAIQYLIFSLQ
KFPYNWLAIEELINLIDNSNLMPQLTQNLPQSFIIQFLKLKLILEFNTTEKLKFWEIYTE
LINLFPNSNYLIFQRALSFYHLRKFNQSKIIFETLYLQNPSILDYIDIYSNILYVLNETQ
ALFQLTIKCTKLDKFRPETCKVLANFYSSQNKHTEAIKYLYRALMLNSKDFSIWILLGHE
YMELKNEQAALQCYKNSTEYNSKDYRGWYGLGQIYELLTLYQYSLYSYQKSCTLNPDDSR
AWASLAKIYLYLNQPNFAISCFERSLECDEKLPFVTFRLGTLYRNSKNTELAVKYFELAI
SQNFYRDGLYSESELSSLYLYLAEYLFSKNEWTIDNMKIIKGYLTRVMDLGCEEVEKART
LMNYLASKEQETNQ
>Coemansia_reversa_CREV003556_Apc8
MDVDTAQIRSKLQEAVEECTTRGLLFAAKWAAEQLCSLSINKTSSTELPVPLSLSSLSRE
EEKQFNNDSEQKSSERLAKWSMQDTQERDRVVLAKCMFDLREFDRAAFCLEKCMGPRAMF
LRLYSRFLSRERRAGEARATSAGNEGGNGVDNSGAGGVAAISAEESERRRAAGEADRELL
AIRDELEAADAADNIDAFGLYLAGLVYRALGQRNQAQAVCLRSVRQYEYNWSAWQLLGTC
IDLVHYPIEQLTVDLSGLGWMRHAFLAHALVERFGGNEGFTVHQRVIEQLFPQSPFVLGL
VAMRHYSMREFEEAGRIFGKLDEIDPYGLELSDIYSNILFVMEDRARLGALAHKCAALDR
FRPETCCVIGNYYSLRREHEKAVGYFQRALQLDKKYLAAWTLMGHEFIELKNTTAAIDAY
RHAVDVDDRDYRAWYGLGQTYEILKMPHYASNYFMRAATLRPYDSRMWCALGHCYESTDQ
PIKAIESYRRALLGSAESEALAVTRLAKLYDNAGENNKAAYYYQLLIEHAIKNGGALGDM
GVTSANTPALGNSGQQDELAAACLFLAGFEHDRGNVQAAMKYLSQVVDGANSGGASQQRV
EEARAIMRAFSQH
>Allomyces_macrogynus_AMAC010129_Apc8
MTAWDTRQHLRDAVRECSDRGLVFAAKWAAEQLNGLSESATQIPPRMPATGSRPSSYGGG
SPFYTGGGSQSRLSNLTQHPRSSPLALTSALPRSALFASAGPAQPSSYAVATTTEWDARR
PRHLLARQGGVFLWALALFLAGERTKQDKQGIALDVTDSKFEVNPELTAIYAKLRPFVAP
DSGRRDPWLLYMYGDLEFPLLQPDAIDHMVESIQLYPFNWSAWAELAKCMTSEILVYLPR
HGPAITDTYARVFFQAQCAADLGLIMPTVMLEKMQRSLPDSWTLQRMLAVMYVRLRDFED
AETTFSRLYAKHWYLPDSVDEYAFTLRLLQRAPKLKMLARQALVTDHARSGTLMPDRREH
AIEVLQRVLWLRRRDAHVWWLLRQQLQEVYKTEAAADAYRRAIDLAPQDPRPVASLGQAY
QQLGMYAFAIEYLERAVTVRPNDGNYRAQLAIAYKCLGRAKEAREAARTALATYLDANMV
ALIAGVYADEAVTLEEAEEAAR
>Allomyces_macrogynus_AMAC000281_Apc8
MTTWDTRQHLRDAVRECSDRGLVFAAKWAAEQLNGLSESASQIPPHMPATGSRPGSSYGG
GSPFYAGGGSQSRLSNLTQRPRSSPLSLTSALPRSRSALFASAGPAQPPSYAAATTTEWD
TPADHDIYLLAKAYFDLREYRLAAETVKDVMSPKGVFLWALALFLAGERAKQDRQGIVLS
ATDSKFEANLELTAIYAKLHPFVAPESGRRDPWLLYMQGLVLAQLTGRQADAIEHLVASI
QLYPFNWSAWAELAKCMTSEMLYHDTVPRLPDTYARVFFQAHCAADLGLDPAMPTVMLEK
MQRSLPDSVTLQRMLAVMYVRLRDFETAEGMFSRLFAKHRYLLDSVDEYACTLRSLQRAP
KLKMLARQALVTDRARPEALMVLAHTLMAEPDRHEDAIEILQRVLWLRRRDAQAWWMLGQ
QLQEVYKTEAAAEAYRRAIDLAPQDPRPMVSLGIAYQQLGMYAFAIEYLERAVTVRPNEG
NYRAQLAIAYKSVGRGKDAREAARTALATYFNANMLALIAGVYVDEAVTLEAAEEAAHKK
ADACGAPAAAAANDGDWEWEEHDYVDSSDPIMRGDALASPAASIPPSILDHDASDTDDEL
SPSRRSPTTGRPRRRDLVLPAMPTTVKAADAARVACAWYEHAWANRNAGMADAPLKGNAF
LETVEFLVHAAVMRIDALVGGAIDAADDAWAGRMRVTAMPEMPALATTLEHVAAVTKELD
LMAEYVHEAMHAPFLTADDRPRVDETHTLVARVIANAVARGLLGPENGPSRQFLQAAGYG
IGGVQFADGVDNDGDEIAMQLQAQMGDGVHEIMDDDEEEGDGGADVSPTGPRRGQR
>Catenaria_anguillulae_CANG004034_Apc8
MYSNFTTRVLRLEYQQPNFAVNSMQSHARSYPVTPALLAKCLEHAVTECSDRGLRVAAKW
AAEKLNHVALPDHHYDGASDPHTSGGGGGRSSKLSGSRGQTAGAHDHSMTTDDDLTNVSF
ISNPPMFGAPSPSPSHSARNPPYLQPHKWRTPADRLLYLEAKAYFDCHEYLRCAHRLRDS
EDLKCMYLWGYALYLAGERVASEERGDPVTSMTQAAVTNGRVSQIVERVAARQRAEVVSK
DSWLQYLLGLLYVRLDQADNATSAFVRSVNLYTYNWSAWSELVKLVSSLDKYLQLEPLLP
SGPMRHFFTMTVHFSGVYRESADDAMYHLARSFRRDSPVFQDLAAHVFFIDRERERAISI
WTALLDTDPYRLDSFPTYALALFYGKHDELLGRITRHVLSIDKCRPEPWIVLANMHALSK
EHHSAVNALQRALRLDPENGEAWNTLGDQLREMKQFDAAVAAFTMALRINSHDHLALFGL
GSLYSSIDMHVMALEYFDRATAVSPHDARLWPWLARCLYRLSQTDSAVLAAKRAIHLCLK
LKLPVDPDMYLLVGKALAASKPKPISTLRGAFKVARSPRASWAVTGSPRAGSGSGAASGA
SASSPAYVSGRTQMDDVAQRQRMAARGLGGGAQHQLMQHQRERSGSPGNRLARAGSAGGG
GGGGAGGTSTEDDEATGDAGSGPDDPLTWYLAAWKDRPTEDGNGVELTAAWAMDMVEYLV
DWTLGHKGHKEPVLAEYIRFAEEMANKDGALQSRVAQLRQRVSSRGGAGGIFG
>Batrachochytrium_dendrobatidis_BDEN005233_Apc8
MPANDSTMSDSIISHSTKNQDIQDYGLKMRRSLRSAVVQCTERGLVMSARWAAEQLLGFD
RSALHSQLHTTEPSSDNPAFSDIQPNPFTVQTQQSIPENQQSVTYLADPVTSLDEPGVED
DIYLYAKSCFDAREYPHAAEILKDCTGRRSIFLHLYAKLMAAESTQPIETYQSPKDTPSQ
ATRRILISIEHELTAKLSKDESDGFLWYLLGVVTKKLGKREQSIRFLTKAVQKYPYNWSA
WIELASQVHVQEDLDLVLQQLPNDFMTGCFQVYVENIMEYQVETNPDEIDRLLNLCPRSR
FLKLQRAILFYNARDAETAESIFDELLDRNPYMIDGIQILSNVLFLRNKAGALMNLAHRL
SSMYKYRAESAVVLGNYYSLIQESSNAVKSFDRALKLDRNNSDAWTLLAHEYVEQKDAPP
AIQIYRRAVDLNCRNYRAWFGLGQAYDLLNLPMFSLNYYQRALAIRPKDSRMWNALAMTY
ESLNKIPEAIKCGLHMLISPEHNTSTTLQTISNWYSKLYIQTGNTQYQSKSALYELRAMR
AREADDQDMD
>Spizellomyces_punctatus_SPUN000649_Apc8
MARSPTTPLPSTPSGAPNPFSLTPAREILPSPSRINLVPSAPSPLDSYQLRLALRDAAQK
CQERGLYYAARWASEQLVSIPSTNSVDQSVPPGDVMATAFTSPQLETPRTVPQAEEDACL
LALAHFQLKEYDRAAWCLRAYEGDKALFIKCYAKYMSGEKRRAEQDLGHEVHLEGTRTTN
AQLHDIAIALQKNEKNLDSFCWYLRGMIYARMKLKSKAQNALVQSLQKYAYNWSAWEEIG
TLVETKEELEALIPRLPAGYMRKLFLVHLMAHRGMAAEEFSQNSVDLSAMFPDSTYLDLQ
YAVSYYNQGKYERALEYFEDYREQEPFSLEYVDVQSHILFTIQDSTKLSVLAQKSFALDR
YRPETCIAIGNYFSTRRDHFRALDYFQRALKLRPNYVEALIMMGDEYMELKNSNAALETY
QRAADVAPHDFRTWYGVAKAFDMLAMSDHAIPYYQKAAACRPYHSQTWTAMGQAFEASAK
DAQAMMCFKRALICTDKSPLLFMYIAKLYQISPTLRDDEQAAFYYRCWIEECRGSGIDKS
QYYFEWEDAVTFLAEFYKEKGRFEDAEAYVHEIAHTERGKALLRELRAVRESRSDHKSRD
TLAPPQPATPGDPGSHGDLAHRTVQFVGGSTGEFWVSPVPGGGGQGNRYFGASAQGSART
SRTGSRGGSGWNSPAADDVR
>Encephalitozoon_intestinalis_EINT000213_Apc8
MMAEFFARNLHKTVDFLSKVGITSDEISVTLSSKEYLSLTYQNIKEYRKAYVSLLCKASL
LHLEEVVFCACCSQRINFIRNINLLLHLNKPVEVHWCGCEKDEFLLYIEGKVKKDCRILS
DVILINPWFWEAYLDLAEIATPETIGSISIVGGLSDFFFMHLFCTKMIKKTWTPAFVPEN
EVCESKWRKFSDGLCINMKYPNLAGAVLYHQKDFKGCIEVFEKITKNSFYYDLDYIDLYS
NALYIKNDNRVLLLAENALNINKYRSETMCCIANYYSMKKEHKKAIEYFQLSVRLNPSSS
IVHTLIGHEHLEMKNMEKAVNSYNIALKMCPMDYRAWYSIGQAYATMTMYEYALFFIKKA
LEYKSNDPIVWTTLGQCYMNLNKMDDAIRCFKNVIELNDPDGYLYIGDAYKNMKMYTEAV
VYYEKYVETSKDDTRRICLFLEEYFKRMFDDKRSSYYASLANK
>Vavraia_culicis_VCUL000586_Apc8
MSFYSHAQFNTLSHLAKLSINPSQQLSPHDLPLLVQFHLKNYYTLYQSVHCRPDHQFYFC
TCHNTRDNFMRNYVLLLHKHTVRESVNMCLEPYVENEFILYVCALVEGDKKRKEELLMRA
VAVNGLFVDAWQELMGVLEDRNRVVEIGCAKSGDEKMVWEVFKVELYCRRFIDLGIDENV
LFKVTDWKENEVAGQFDSSDDARVRTDAPQFTSRNENNRQAYESRPRFAITVTSDASNTS
TNSDLQDDEDRTCRGDCINAQIDAHSGLLSRSNPLTAHPTCSYQSNLNAPYLKNLRAAYF
YHKKEYDISLALFNSSALIDHYDLYSNILYIKNDKRALSLLCHSMHSKYPFSVETMATAG
NFYSLQKNHTAAIHHFKRAIRFNHRYAFLNTLIAHEYMELNQYNTAIKYYSLSTNDYRAY
FGMGQAYAMQSSRLAIAFFKKALLLNSTDPFIWQSLGNEYKKFNDVKSALECYRRMVECG
EISGWLMIGDMYKNRKEYECAVEYYEKYVGVVKDEKISRYLREYHGRLRDSRDSGEKE
>Edhazardia_aedis_EAED003610_Apc8
MNLLEEFSKRCLFKSLTFIENLKIPYPDFTVSQKEQRLITNFYQRDYMGNADLLKISAVC
DIKKELNDRVKVFLCLYSRVIYEKMTTEKFSNSLKKIINECPSDDCYFLFLKALVAEVNQ
IDLFLESLKLNNYLYDAFEELLYITDLSNYNYVSEKLNIYITDNVLKQIYTLHFYVCRLL
KPTGLAETVKYLIKHYKLEYILAKSEAENRKIDQSKKISYKKNSDANLFICNLLGSVFYT
RKDFKLSVVFFEENLRHKNFCFEFIEMYSHILYLNNEMDKLATFAQKLVLKNRNRAETMI
SIANFYSLGQLHVGAIDYLEKCIKLEDKWASNYTLLGNEYVDMNMYPNAIECYLKSLKFN
IGDYRAYHGLGNIKKNLDLDLEATYFLKKAAEIQSEDPYFWIEYGKALEKVQKYDDAFRA
YERAHAEGDIEGMLKAGDLAKKCNKFTQAMHFYEKYVEECKTISKSCESVVDCIIDFYNQ
IGNSEKVNHFLKFKNMKSDTM
>Thecamonas_trahens_TTRA009406_Apc8
MARVYFEMREYRRVAHTLHEAQSDLGKFMRWYATYLAGEKRMEEDALELVGPMAEAPGSN
GELRSLAKELESEYQASSLDGYGMYLYGLVLKQLDAQARALSMLVAAVNARPLLWAAWTE
IAGLCTDAVMAAELPLPDHWAKTMFVAHLHLELQQNAESLTLWEELGELFVESDHVVAQA
ALANYNLREFGVSGDLFEALLERDPYRLEHMDTYSNILYVKEEAAKLSRLAHSASQTEKY
RPETCCIIGNYYSLKSQHEKAVTYFRRALKLNSRFLSAWTLMGHEYVEMKNTPAAIEAYR
RAVDISPRDYRAWYGLGQTYEILSMPFYALYYYRKATTLRPYDARMWCAMANCFENLDRV
PEAIKCYERAQSNSDRDGIALSRLADLYDGLGDSAKAAFYFERNLARLEKEGAAGPAMVK
ALIYLAVYYKNTGDFAQAELFCSRLHDFGGREKEEAKALLREIRAAHRPLIPSTPNTSNP
>Dictyostelium_discoideum_DDIS004713_anapc8_Apc8
MSQIKIELIKSINDLNSRGLLLSSKWSSEQLNGLSPTILATPLTNEEQLSIISQPSISSP
PIGSNEYYKYILAKNYFDLKEYRRCSDVLIDCNKYQLPIFLRSYATYLAIEKRREEDIIE
QQAQQQQQQQQAQQQAQQAQQESQQNDKNNDTNNNNKTDQQQQQQQQQKIEQCQEFKQLF
QFYKKLYIENKKDMDGFLLYFYSMLLKKQRDFTMARKVLIESVHKYPCNWSAWSDLSSLC
SDSADIIMQLSLPDHFMKDFFLAHFKLELQQNNESLVIYQQLSRTLFTQSTYILAQTAIG
NYNLRAYDIGEELFERLIELEPNRLENIDIYSNILYVRDKKASLSMLAHKAMKIEKYCPE
TCCIIGNYYSLKLEHDKAILYFQRALKLNDRYLSAWTLIGHEFLEIKNVSAAINAYRKAV
DINPRDYRAWYGLGQTYQLLKLPLYSLYYFKKATTLRPYDPRMWCAAGGCYEFIERIPEA
IKCYERAEENYDRERVAINKLAKLYQEIQNNEKAAFYYKKNLYYCDQEKIDGQEIIDALL
FLANFYKNQNQTQSEQYCLRLLDYAGPEKEEAKSILREIHSKSKLSSKSKPK
>Polysphondylium_pallidum_PPAL004033_Apc8
MGMSSTILMMGNTVAMQKRGVDFRGLYLSSKWSSEQLNGLDSQVFNSSNNDNNSSDNHVD
QDCLDIDIEIKCKIHNTYDCIAYCLDCNTEICQCCVVVGSHSRHEFVGLSDSSVSSRTER
EKEVRSNSTIKYGSEEHVKYTLAKSYFDLKEYRRCADVLEHQSCRSSLSLFLQWYSLYLA
YEKRSLEESIESKESTSGGSNNSSNNNSGTSGSSSSPSSGNGSGGNNPSNDGNVNTQLDG
GMDKNTAGGKSGGSANNSGGGGGGGNAEVTREMLQLSNKMEQWYRNTGEQCQDAFLLYLY
AVILKKNNNIASAKQVLALSIYNNLSKTFPNSTYIAAQNAIGHYNLREYGVAEELFEKIL
EIEPHRLESIDVYSNILYVHNNKANLSMLAHKAMTTEKYSPETCCIIGNYYSLKSEHDKA
ILYFQRALKLNDKYLAAWTLIGHEFLEIKNVAAAINAYRKAVDINSKDYRAWYGLGQTYQ
LLKLPLYSLYYFQKATAIHPYDPRMWCAVAGCYEILERIPDAIRCYERAEENYDRERVAL
SKLAKLYQDMQRNEEAAYYYKKNLYHRDNEKIDGQETIDALHFLAHHHKKLGQFDQAEKY
CLRLLDYAGPEKEEAKALLKDIRVGNQQIQQQQQKQNQ
>Acanthamoeba_castellanii_ACAS007860_Apc8
METPTRSPARKAMSLGGLDADNLLLLGSPSSLVPPPSASEADLTLFIESPDFDPHTSPRR
LRSELLRAARELSSRGLYAASKWAVEQVMGMPEEDGGHDGEECEPSGIIDEEEAAKEKKE
EARLLLAKNHFDLKDYGKAARMLEPRSYLDDTDASELSLRALFFSCYSLYLAGEKRKEEE
TVELAGAEGSTVRNAKLGLLRRRLASRCAMGPLDGFCSYIYAIVLREEGQLDKARDMLAE
SVRAYPWNWSAWLDLAALPSLSWEHIASLNLPHHIMRDFFYAQACLEFQQVGVCLRIYDV
LASVFPHSDFLLAQRAIANYHLREFDEAEALFEQLEKKDEFSVENMEYYSNILYVKENHA
KLSILAHKAHTTDKYREETCCIIGNYYGLKEEHEKAVQYFSRAVRLNPKFLSAYILMGHE
YMEMKNIPAAVRAYRKAAEINSRDYRAWYGLGQTYELLKMPHYATYYYQKGITLRPYDAR
IWCAMAACYEEVGRVGDAIKCYERAESYSEGEPIAMNVLNALANLYRSLGHHDQAAHYYA
KNIQRQDSEQREGLDTIEALLYLAHYWKELGQMAEAEHYCLRLLDFAGKEKEEAKALLRE
IHSTQQAYTADTSLNSSLEDLGGEDPNDE
>Trichomonas_vaginalis_TVAG006313_Apc8
MKNYEIKAEEFANAYIELESRCMTQSSSWVLEFLIELAPEINFSIPPDNIKVSFAKTLFR
NGEFKRVQFLLQNETDQKSQTIYFLSKLLDTQRQLQQSIPDDSTFIGDLAVSTKNMFEAY
DLIVNEARPYVSNFDALNLYIFALMLTKSGKFEEALKYLIQSLNQFPLNHSGWKLLINIL
IRFDNNVIGNALSQLPAHITSEIFKIELKSQLQMEDASALFAKLNLPRVAPVIALEASIH
YYGRNFEQSALLFAELRNKYPLRLESLELFSHLLFVKEDLAALSELAQKLVQIDKFRPET
LTVLGNFFALSGRHEDAIEQFAMCLRFDSDFSFAWTLIGHEYIELQNSSAATAAYIKAFE
SNPRDFRALYGLGRAFELSRMPFHAILFYRKALTVNPSDSRLWMALGECYEELLQYENAI
KCYQRAVCNTDSEGTAIYKLGKLYKETNEDDKAAFCFETFVGKKNVIDAREDSERVDNER
EAVSFLANYYLAKKKIDKANIYANMMLQDPSMAQDGKTLMKDINALNKA
>Trypanosoma_brucei_TBRU004769_Apc8
MHQQDPTAGNNSGRGFVTVAEALDRAMKQCMQRGLFDTSTWLAQLALDASDSVLRQTLRT
NAPAVLSLQDPPLVGRAHRHHVVALGLMQKGEYLRCHHHLSNALRDYNSCFSAGLSASTP
SSLASAGITASRTEEPSGSAGDADGEEGATGREHFSFRRGGGRSTPPPRRQQQHQQSPLS
KKATVPQAPPPQLQFLCLYSLYMAGECVKTTSSNPRKTTNPHLRMLRGLLLSALERQQQQ
QQHQGPQSSPTHPSSSAIRGSSSLLSVSSRPSSRAGPRLTQTGSRPSPPVTPGAAAASVG
VAAYGDPFLCWLHGVVLRDLGMKQESATYFLAAVCNHPLLWCVWEDLCTLVSRENQIEEI
EAMVGSLEPRFMPEIFLASVKAALNVSPISFVLPTAAPGAGQRSASPHFGESTTSLQSAT
QEYGRRRTHSRRDADGSSNSCVSPRLVNSWEVLLEQFPNNLFLLSNLAGYYYNVKKDLEK
AHSIYKQLHEASPYRLESMDDYSIVLFLRGDRIGLSSLAQQVYHVDPFRAESNYVVGNYY
VLMGAHDRGVLHFRRAVAADPTFIAAWTLLGHAYLETKNSAAAVEAYRAAVDLDQRDYRG
WYNLGQIYELLQFYHHALYYYWHTTTLRPTDPRMWSAVANCLDREGRTGEAMLCLEHAEA
CESPKSDFYPPLVRRLGQYYLSIRKVQRAVTYLEKLLASEAKKHEDVLMAVPHVVTYYLR
QAKQLLDIPARSPSYNPVHYYGGNSLTSTVVMETGCNAGASVYDDDGCGAPLSFSATGTH
RVESFGSGPGVKAGGSLADQWLTADAVGRRSIDVRWEQAGACLSITERHLENLAAALGFP
TLQAAVDSTMNRPSDSSVSGGDAMLEEGRNRHAAQLAHHFRELKNLQYYLRDQQQQVDTS
VRQGERA
>Leishmania_major_LMAJ007984_Apc8
MDGVALQCERRGLTNAATWLSEMSLHALPSLLATPLQACSYGGHGGNSLFSPLHRAIHLD
SGVFGDHAIAGGVRSTPSAGWQRLHRVALGYFIKGEYQRCHHLILREVMRNTAVGSSCGV
PLPSTTQRTWPMPAGEVPDNEGGLSLPLPEVVRGFRTTTLPPLLQFLSLYALFMDGVKAK
QLSNNASQGGGAESSSMGRGGQQRALHPHARVLRAYLLEAMRNPVNMLNLPSSNNSDPEP
QHGDGGDDGAALHVAVGGALPGAHHTSSAKRPWTTSSAVWLASRAVSAATTTGTAAVMTA
GASASRPAATKPASCTHDTASPCTAASSVFSNVSPAGSPAAKAAAVQGGESEAAPTSDLL
HIDPYLSWLMGVVLRELRMRQESATFLLAAVSVNPLLRCAWEDLACLVSRETQLAELDAA
LDGLEPFFMVDIFAAEVRGLLGVTPVSSARLRIAAAAASAPSDGFEPSPPCSAPPEGHAA
TTTATAAKAGTRTSPLLPPPRTNAGATPPIPAAALSNAWECFSLLFPDTPFCLSQLAHFY
YHQRNRLDRAEALYQRIRALDPHYLAILYDYSNVLYTKRDRLGLSSLAQSVYQADAFRAE
TNFAVGNYYVLLGQHDRAALHFHRATAIDPQCAEAWLLLGHAYVEVKNTTAAVEAYRTAV
ELNERDYRGWYNLGQIYELLEAYHHALYYYWHTTSLRPADPGMWVAVANCLEHDGRIAES
IACLERAETYDSSSSPSYPAYVRRIATHHIANSSYTRACVYLEKLAQSPAASTEDLLLAL
PFIVQHYVQRARSSVEGFARSSSYDTVLFSPGANNVSLMSSPASGAVAAGRTALHHARAA
AALQHLNKAEEHLSTMAELVMPSGHNGAGNEEAAQTPATSAAAGESEQGGAENTAPQRAA
EDAPHRRRTRQPRSGAAANASVSASASAALAAVAASTAPSAGDVPPVAFVRSRHQEIGML
RAQAMHLLQIGAGASGSTIPVAASASASVATQPSSSSSQQQQQQQQQRHQQHRNPFVSQL
LGRYQ
>Naegleria_gruberi_NGRU000061_Apc8
YDHYTFAKTLFDSKEYSRCAFILQKQTKPSTMDKKCLFVEYYALFLSGEQQKQQEVLEYS
LNNSSSTTATGVGTNANAHHQMIHQQRNQQKHHNQTQNKYLRTILNDLKTLHTLDQMDSY
LYYLFGVILKEMEMKSKALDCFIKSVNYEPLMWGSWLEIVYILIDLMQDTTQNDNQSTLM
SNTFKKFKSILKQHWMMKVFKSRLQLETLSSQGSFTQLDLDDGNENQTFNLIQDLCSQFP
NSNYLYSQLAMLSYHQQDFQQAQEYFEHIKKKDPFRLEFLDTYSNILYVREEKAELSKLA
HELHSIDKYRVETCCVIGNYYSLRGDHEKAVLYFKRALSLDPKYLSAWTLMGHEYIEMKN
TKAAVNAYRSAVEIQSTDYRAWYGLGQTYEMLDMSDYALYYYSKSCSLRPYDGRMWSALA
NCYESLEQFDDALKCYQRAYDNRGEQLSTLLKMANIFRRLDQNDRAVELYSKCL
>Nannochloropsis_gaditana_NGAD003580_Apc8
LTHAFTPSLVRITAHRYSDVLYVKESRAELSQLAHIAARNDKYRPETCCIIGNYYSLKGQ
HERAVLYFQRALRLNRKFLFAWRIAGPWTSTPAIIGRGTG
>Nannochloropsis_gaditana_NGAD003521_Apc8
SAASAKSVLVEAVLAYPYNWSAWLDLAEVLCDEKQHQQRPEEGAGEGQVGGAPAWRGGEE
GGWGCRGGKEGKEGRASSRSKYKDACPPCGCTISSRPTCCSSNTRASTPSFSFAVFSTCF
RPPLTSRFGAYHPCVLLSTCLIDPLSLLPFLPPSPSLFLPQAQCAIARYNLRDFEEAQEG
FRALQEQDPYRLENLERYSDVLYVKESRAELSQLAHIAARNDKYRPETCCIIGNYYSLKG
QHERAVLYFQRALRLNRKFLFAWTLMGHGFLEMKNTGAAIEAYRRAVDINPRDYRAWYGL
GQTYELLQMYLYAIYYYRKAATLRPFDARMWCA
>Ectocarpus_siliculosus_ESIL010611_Apc8
MDVGEFERASQAFGNKSWPAAAAAGSVPGGLYSRARFLGWYSLFLAGERRREEESQLTDA
LQRRRLVNPHLKTLHAELSQCDQAGTLDAFGLYIYAAVLKALREEGRGGAGGTGGNTPTP
TTPHSSGGGGGANSLGGSGGGAFVTPRARAPSGGRGDATGGGGGTTSTEKTAVTTATAQE
VLARSLRLFPYNWSAWLDLASLCLETDTFFLQHLLVEQHLSKDALAILDDLEPSFPCSSY
VLSQTAVAHYHLRNFDQGHDDFKELRRRDPLRMEGLDVFSNILYVKECKAELSFLAHTTN
KSAPLRPETNCIIGNYYSLKGQHEKAVTYFLKALRLDRRCLSAWTLMGHEFIELKNSGAA
VESYRQAVDINPKDYRAWYGLGQAYEILHMHLYAIYYYKRATALRPYDARMWIAMGQCLE
KLGKSAEAISTYERAMANDDREGIALAQLAKLYDGAGRKDSAAKCYETMLANRSADGDNS
SAEEGMHFLCLYYKNKGDYTRASKMANGLLDYTGTSREAALAVLREIRSIMETRQHQAAE
SSALPQPHNANNSHDDVSLDGGSGRPLFTPRAATGSSHHDGSGAGGSQLFNANNSGLGGS
VRGATRAAAGTFPTPTPRRPGRVRNGVSPGTGGGGGGAAGGGAGSGTPGYRLMGNSGGGT
SLAPRSPEDMSVAMSLGSSDEDDDGGALARYSPGIATPVATGHGGAGAGHDGSPEAGGDG
QGEESLSDILSP
>Ectocarpus_siliculosus_ESIL016485_Apc8
MPDFDQGHDDFKELRRRDPLRMEGLDVFSNILYVKECKAELSFLAHTTNKSAPLRPETNC
IIGNYYSLKGQHEKAVTYFLKALRLDRRCLSAWTLMGHEFIELKNSGAAVESYRQAVGRL
LLLL
>Aureococcus_anophagefferens_AANO006818_Apc8
MTGFSIPTCKDELRRAIPILREHGLKKSACFCAEQLVGLAGGGMDCASPSSAAASAGVAT
LRALEAEPVTDAFMLASSFFELGEYARCAVALCGVETGGGPLPAAAPAPDAAARDVFLWA
YALYLAGEKRREEEICEASRDALARAKARNSYAPALRDALAARKARGALAGLGGYAYGIV
LKELARARHGGGGDAAAPPAMDVDGGGGGDEPRPPAQPGRIAGAAVAAAEDAPTAEARAV
LAEATLQFPWNWSAWLDLAELDAPEAAAAAIVRPPAGATAAAPPPHPDDELLDVHGPRPG
ASEALIAACHRAHVAIEQQRCDEALETLARVEAVAPASTFAQERFEALRAADPYRLEQLD
IYSNVLYVKEARAELSRLAHAATRAEKYRPETCCVVGNYYSLKAQHERAVLYFQRALKLD
RGCLSAWTLMGHEYIEMKNTAAAIEAYRRAVDVNARDYRAWYGLGQTYEILNMYFYALYY
YRKAARLRPYDARMWIAIAQCHEKLHRVDDAIKGYERAAAHDDAEGHATIKLARLHRSRN
DHDKAVACFQAYVDLHGQGEEIVDATAEALLYLASKHKQKADYAAAQACLARLLDYGGPE
KLEAQAMLRELRSLIDTTAAPPARLKASGRMAALRGKINEKERDGRPAAELARLTHALWG
LDHYPSYLKRWRDGDIAELEDQLERTLATVRAARRANKEEAAGVVETEKLRELRDPANWR
VGDVVAPRLAKVLGWDACPSMADALAAPRKAAPARGVLALLDEVVDDVYSIDVLTPAFCE
RLLEAVDGARSDDGEPLPRANLDVVGCSWLGDVLLAVGAQVQAAAHPAETLGGALDWRHA
YVLKYEPTGRDSLVHHTDDSEITVNICLGRDFAGGDLLLGGVRGAPDETSARVDRVAPKR
GVATVHLGRHLHAVDTVTRGERRVLICWCRSLSGARSSVCPCCWMNRRAGGASAGDCICG
PAWNS
>Phaeodactylum_tricornutum_PTRI002774_APC8_Apc8
MKTTAIAPTSPFLSPHSPRVEQALEWNVPQVRVDLQQACRVLSDRGLKLAAKWAAEQWMG
LPPFTKAKTLGESTVNNVREPVLAPSVVVEELGDVEATNPHVYYAKSLMDLGEYAHAAAV
LSAPIPKHASIESMPPPLAGLSPAAFYLRAYALYMAGERRKEEEYLELKNEAQKHVPARN
PYLQQLSFELLDAYEDDRLDAFGLYVYGMILVACETHNTVPPHSPPAFQVLVRSVCQFPW
NWSAWLDLATCVVQNRSLERIVEDGLEDLHGHCVYHLFCAHIHVEHQDHEEALVLYERWM
EPKLLPASPYVLTQYAIAQYHLRQFTPSQTVWENLHQTMPYRIDSMDVYSNILYVQEDAV
GLSQLAHTTVQVDKYRAETCCIVGNYYSLKQQRAKAIQYFQRALKIDRTFTSAWTLMGHE
YVEWKQTANAMEAYRRAVQVAPEDYRAWYGLGQTYEILNMHLYALYYYKKAAHLRPYDAR
MWCAVGTTLVQLNMVADAIRAYEKALSHDDKEGVATQKLAALYQQEGQQENAAQCYMRHL
ELRHQVTYPNAGALGSSSLTLETMLQGLVLESPEAEAVLFLANYHKSHGELDTAGTLASR
LLEYSGPEKEQAKALLRELRSRKATVERRGMQTRSQDTAPDDSFAFSP
>Thalassiosira_pseudonana_TPSE006600_THAPSDRAFT_35095_Apc8
DVELYAMTLFDLGEYSRAAHVLNGSFGQINPPRNDLNPIGIYLRAFSLYLEGERRKEEQV
TELRDPLERTALYNSNLPRLEADLHRAKELGNLDAFGLYAYGVVLKGLRGTKRAPLDTAH
EMLIQSILKYPFNWSAWLDLGDLCVEDPSIDQEVERALQPISGHWMYHFFCVHVFIENKA
NENAIAIIEKLAHGNSAEIDGELESGFFVQSAYLQSQLAMAYYDVRDYDSAHEHFLALSE
REPYRLDHMDAFSNVLYVKDQNVALSHLAHRSVTVDKYRPETCIIVGNYYSSKGRHEKAV
QYFQRALKLNRNYLSAWTLLGHEYIEMKNTAAAIEAYRRAVDISDREYRAWYGLGQTYEI
MNMLLHALFYFRKAAALHPHDARMWCAIGGCLLGLDRRGDAEKSYERAVSLGDGEGIATR
KLAELYREDGDEEKAAKCYLRHLELRYHSQLPGQFTEAEALLYLAYYYRDNLEYDAAILC
ATRLEDYPGPEKEQGKGLLRDVR
>Phytophthora_infestans_PINF004407_PITG_04917_Apc8
MEAAVVAAQLRAAVRDLRVRGLKQATQFAAELLLGMGEAAYAQSSYIARKSEEEGSDVED
WAEIDRFEAAKACFDVGEYLRAHHMLSHSDRSDVDALHCPTQKTRFLKNYALYLAGEKAK
EEMDLEMNVTGSSKEMDRNLHRQGSNPHLKELYLALSAAYQQNSLDGFGLYLYAVVLKRL
GYSTSTGSTQAQSSTPVSMKTRHRADFAEEQKRQQVDDSNAGKLASKNGPATLTFDVTTR
FILIESIRRYPWNWSAWMELAAHSPFLSSEEEVILATSCSWMFQLFQAHILLDQQQNDAA
RELLTSLEDQFPQSTYLLAQQALTSYHIRDFDQSQEQFERLAAQDPHRMESMDVYSNVLY
VKEDKTELSRLAHRALKVEKYRPETCCIIGNYYSIKNKHDRAIIYFHRALKLDPNFLSAW
TLIGHEYIEMKNTSAAVEAYRHAVDLNARDYRAWYGLGQAYEILNMFLYSIYYYRKAVAI
RPYDARMWCALGGCYEKLNKEDEALACFHRAVNNQDREGIASYHLGRLYAARGRQHEAAK
YYLLHLGLRSAPESTDVLVLPGGSGGSIRVDTPQALAAILFLASYYKQLGRFAEATIFCN
RLLDMQGPEKEEAKALLREMHSLEASGMQFS
>Hyaloperonospora_parasitica_HPAR003228_Apc8
MLCAKTNLTWQLWLQEEEIILATSCPWMFQLFQAHVLLDQQQNDGARELLTGLEEQFPHS
TYLLSQQALTSYHIRDFDLSQEQFERLAAQDPHRMENMDVYSNVLYVKENKTELSRLAHR
AIKVEKYRPETCCIIGNYYSIKNKHDRAIIYFHRALKLDPHFLSAWTLIGHEYIEMKNTS
AAVEAYRHAVDLNARDYRAWYGLGQAYEIMNMYLYSIYYYRKSVAIRPYDARMWCALGGC
YEKLDKVDEALACFHRAVNNQDREGIASYHLGRIYAVRGQQHDAAKYYQLHLGLQGAPAS
LFPDLDKSKRFIPMDDECDSKDEREVLVLPSGSGGNIRVDTPQALAAILFLGNYYKQLGR
FPEATIFCNCLLDMQGLEKEEAKALLREMHSLEANCIQHAPLQEEHR
>Albugo_laibachii_ALAI000140_AlNc14C3G422_Apc8
MWNALGGCFVYWAKYTTQSHASVVRLIIKIQKVWHHSTSVVFTCSCKKQRKQLRTFKFTS
SYDHSITKTILPWEANLTLISYKTCRSSTSIQSRQSPLYCILQSTSSRKEDINVPNCFAR
VFWILKDHKKKKPKRFCVNSESGSSFAMTGLFESYGHLMSTGHVKLIPASFVVTKTNEVF
RRGLKVKISPDVEFTNKGILKESAESKNLQYAVTLVIEDNPPTDTQLRWERDQHWFKTAR
KYIFNGIKVDAILIYECGSNTQTIGWELNWSFLDMLVQKKVLFPFPQSSINPEAYVSNYL
GLYSFTWEKDEGPRFHFTEEAFSGIITHEGDNVDLVYLGKLLLGKIKFEFGNEATQIPPE
VFETITTHKGKQVGYRKFSLLNGRYRAKCDFMDDFTAPDAYTKYNPFSLGLTFHGATSQV
EFNTAEYIVKNDDKCTLHIESSAKDKEWVLGSSFLRAFNVIIDTTEKTKKRYEILPIVQE
NLVAKYKAAEVSDSDISADPAVEIANSVAAAGVANKMRSFVAHCIVDLEPVSSYLSRAVC
YWIVGVSVLTFDFLARLPKSGASEMCNQCTKQEMSSTSCSNSVELGTLTVSAHEIRDAIQ
ELKLRGLRDSCKFLAELLLGIPQANRNANAPRPISARNLWTNNWVELDQYEAAKAAFDLG
EYLRANQILKALEDREPSCSAPDEFLSLYALYLAGEKAREEKHLVANAKFLGHNVVECTQ
SIPKTDFPAIQACNPHLEAIFRRLDEAHAAQRLDAFGLYLYGVVLRHFGSESRIKQAREV
LLSSIVAFPFNWAAWMTLASTDATLSNDEERILRENNCPSYIQDLFQAHIFLEQQELTHA
QERISRVCEVFPDSLYLASQQALNYYHGRDFDKSRTAFEQLILKDPNWIESLDVYSNVLY
VKEEKAQLSQLAHRLFELEKFRPETCVVVGNYYSLKNMHDRAILYFYRALKLDPSFLSAW
TLIGHEYIELKNTDSAIEAYRRAVDLNARDYRAWYGLGQAYEILQMFSYSLYYYRKASSV
RPHDARMWNALGGCLEKLGKVHDAIACFRRAVDNQDTEGLASFHLGRIYMQQQETEKAVA
YFQIYLGLQPLDHQDDTSLESKAHADFLQRLQKLRVNTVPAITAILYLAEYNKQKRRYQC
AKLLCQSLLDLEGPEKEEAKALLREIRSLEATLSLVSDDSSEDALDESMSMEMDT
>Aurantiochytrium_limacinum_ALIM010605_Apc8
MDASAPSDTHWHEHQVRSTLREAVRALGGRGLKKSASWAAELLGGIAEGFRRRSRSELWP
AVDAGDTDALLIAKSVFDLDELDRCAQVLSSDGTLPKSGNAKEIFLWAFSLYLVGEKRKE
EEICEVADPLEQCQIRNGNLRLLRTELAPLHAEGSMDGYILYIYGVVLKEMQAKSAARRV
LCEAVCSEPLLWSAWLDLASLCSEKEDLDQLTLPEHWMVGFFRAHLALELQQNQEAMEIL
TDLSEMFPRSSYVLAQQALAQYNLRNFDEAQEHFEVLIARDPHRLQNMDTYSNILYVKEC
KAELSYLAHTAVRSNKYRPETCCIVGNYYSLKAQHERAVLYFKRALRLNRRYLSAWTLAG
HEHVEMKNTEAAIEAYRSAVDINPRDYRAWYGLGQTYEILLMYFYALHYYRKATTLRPYD
ARMWAALAGCYEKLHRTQEAIKCYKRAECHNDREGIAAQRLASLYAENLQDREQAAYYYK
KHLTRREAEDAMGGQDVVEALRFLAGYYLKDEIDLPMAEKFCEQLLDYAGRPEKKEAEAM
LREIRQLRAARAAATSSAGNTGA
>Aplanochytrium_kerguelense_AKER001249_Apc8
MTSTHRIRSVLRASVRDLSIRGLKRGAGWAAELLTGLGDINSDFALRTSSSGLRDAHTPE
TRFKYHVSDSTGEQKDENEDDQYMWPDQQSNDTDLVLVAKTFYDLGEYQRCAHVLSPNGT
CPESGNQKEIFLWAYSLYLVGEKRKEEEMCEIENPAEQCQLANQSLKQLQTELSILYEEG
RADGYVLYLLGVVLKEMKSRHLALDILCKSVNACPLNWSAWLDLASLCKEKEDLEKLVLP
NHWVVDFFRGHMALELQQNDEALEIYGSLAKVFPRSSYVLAQTALAQYHMRNFDDAQEMF
ENLTARDPHRIQNMDTYSNILYVKECKAELSHLAHTAVRSNKYRPETCCIVGNYYSLKGQ
HERAVIYFKRALRLNRRDLSAWTLMGHEFIEMKNTEAAIEAYRSAVDINPRDYRAWYGLG
QTYEMLLMYFYALHYYRKATTLRPYDARMWCALAGCYEKLKKTHEAIKCYKRAECHNDRE
GIAAQKLANLFADRGDREQAAYYYQKHLDRRQQEDAMGGADVVASLKYLALYLKDIGDFV
QAEKHCTKLLDYNGPEKKEAEAMLREIRQLRASVASVMNSDSGSD
>Blastocystis_hominis_BHOM005465_Apc8
MNSTPDTCFRNLFWISLANHMNELSLPPHLPSLLTSQFPRWWFVHWQVSLYKAQQGHFEE
ALSALQPYLASPECCELQASLLFTQKRTEELVCLSHTTKRLHPSSLAACFVAATSLHLQG
LFQQAAELYQHVVRQNPHHSLAWGLLGQLFLEHGRSSQAIHALLNALRCNPRDFQSLYHL
GLLHELLHAPTIARHYYQQAIRLRPYDAQLRSAMGEAALACDDMQCAVECFLLAETLGDT
EGGSSRRLGQLYRKMGDLEKAAYFDRRYLQKKKFVISDDDTYLPAIALCKYYKERKQFRE
FRRICDALLAANDEVGGDWRECEK
>Symbiodinium_minutum_SMIN040942_Apc8
MASSLPSANELRLELQSAVQALSFAELLHSAQWAAELLAALPGSDAAAPAPLQLPISDAC
TWGMLMLAKAHMGMREYSRAASVLGKDQQSPAVFFRKEEEIAEVQDPVEKGQVKNPELKT
LEEELSMLYQQRQLDGLGLYVYGITLKGLELKEDARRVLLESVQAFPCNWSAWLDIISIS
SDLNDVNECRTDLILPNHWMSNFFEAAFQLELQRNESAKNVYAMLRGTFPESSYVTSQLA
TCFYNMRNFDSSQAAFEEMRKRDPYRLTSLDTYSNILFVKERSAALSHLARHVVKIDKYT
PEACSIIGNYYSLKGEHEKAVVYFQRALSLNRHFTPAWILMGHEFMEMKNTPAAIDAYRT
AVTINQRDYRAWYGLGQTYELLSLHYYALFYYRRAMLLRPEDARMWCAMAQCYDLMSRKV
EALRCYEKAHRCGDRERMALPRLARLHKDLGQKRWGFVDDA
>Perkinsus_marinus_PMAR000293_Pmar_PMAR010192_Apc8
MDDSVRLPITRQALTRLKAVDLKKMMKGIGLGSSGLRKQDLIDTLIQYYEEPIPDVEEPA
AKKAKTDVKICPIFIQALGLRRPSQHAAPDGMVECPLCEDSGIYMVHGSGKEQACRMCKK
EGTAEDESTPSTVMGVTIKVEDGGVLPGKPQARLDLRDFSRDHLGELACLVRDKGFDIVE
AAEAMRRHDYQLYDATMNLTAMKQLAEENLARNQAAEASLATRDIENKRRSKSERDAFLE
GGVEFLEMSQALAGPDLWEYLEAVIDSLLGSRELRLALFTYLQERRRAIKYRAPAETYFV
ANMPNISTPEHFLASITEETNKIKEAMYDLPKCGGATPALFRQFKDAPVLTADDVAMGTF
RQILVERGLPDTAEVEGSESLVEAWALVTKGDYCRAIQSLGRLVRKRKVLQSDDGIISLF
TSLLCQAIQGKEARLNKEEFTPIDGDLMTFLEAVTTTARMDRLDPIAAYHAGHLLMSWWV
DNRKLPGWHGSSSELDALNDEVWKVTMVEIAWATACKVSAEAGLNIVASKEVPLFRMAAR
KFHKLHERYPSHFGITLDLAMSLYESGDLECTREVFGQLQEWDTIKGADSYAGLLKLIDR
PKDLAALAHRCLGIDQYAAETMFVMGVYHSSCQDTINAKVYYRKASRLYTRTVEKGTALV
CLANECMQEGVVADAISALREATELDPTSMAVYEAQGHMNYAAYYYRKAVELRPESLIGW
RSLGNCCLNMCFDDEAATCYEAAWKIFRKSSRMDPEVYQEVLPKLARLYQMRGEDDKVAE
VYAEVLLRRFAQDETRTEDLGKATSFLVQYYSTRECPVKVRQALSHFGLEIGGAVLRSNG
NSLSGTHV
>Toxoplasma_gondii_TGON007666_Apc8
MDPEGILEDSAAIAKENEETEVNFAPSRCLPGEPVHVKGHPEQLDKREDGAEKDRELHLS
PEELCMHINEMELRGLIEPAAWLVEFLPRQRGAFAGLSSSSFRSQECQSLPPQVFGLLLQ
LRPLLHQQAFAAAAQLMRSPEDAEIRGCMQRNSLLAFLHFYCSTMAHAQREASSLTGCDL
RSFARNHRSTSLPFLLPTRSPSVLESLAADLTLWLSASHRRRTSSSSSSSSSSSSSASSS
RSSSRSSSLSCSSFASSSVSQRESWGTRVSARTDPGEAEGAAGQKGEKTQCAAGRATEAS
TFAVEEDGQQQNRQTPAAAVDENSDLERGESYLWWLLAVVRRAQSQPLAAFCAFLQSLRT
NVFNFACWRDFADLVAFLCSGGAETLALFASDSVSLDDCPGNFKSSAEEDVRESEASRWR
ESRSESSRQKLGHPDRPNGRGREEREEREEGEGRKGASSCAFRDGTFRRPQEESDSDFEE
DDELVHALKEAAGAQVLSSREKLAVAWMLDWASSPVASYEEFLRALSLSRHFMTRAGFAL
VCMHSKKFVEAAREYHRLALAFPDVPHLYAQLAKCSYEMKSYSHSLKFFNAFHKLAPYRL
NYVDDLSHIYCMRNDVEALGNLTQMCFSVDPHAPQTLCVLGNFLSAQDDRPGAIRAFKRA
ARLAPHLVSAWVALGHAQVESRDLASAVHAYEAATRADAGDCRGWAGLGQVYALCGNWYL
GVRFFHKACCARPTEPRLWTHLGDGLARLGRGEEAIRAYEQAWFWLPQIETATRLFRCYH
DRDAAWGVAASPEGAHWAFAVTERFLSQEIPRSSSGRGEALLAVFRAPWHDLFSSPSLHS
AYSRTNAKPPSEVASRHHDLVLLASVFRGAPEDILDSLLYLACFSRLQRDVRTAQQLITI
GQRIGGTHGEEIVQTLRGDGTAFL
>Cryptosporidium_parvum_CPAI003317_Apc8
MAMDILKACFRFSFLGLRSNEQWLGELFSLSSDDQLGSQKVELNLDGQIFGGLSVKQSLA
LLRARSYFESLEFTRAFGVLNDEISLNKSGIAMFMKNYYQLLSLERQNTKTDRLEDLVVP
PSEASMTSLKYSKIEMEVLNFLTCLNNSNMDEKPEVVGLLEWLVSIVIYRQNRYMEALEF
QINSLKKDPLNWSCWQDLVRNFISNGQGNIVSSFKPCEDVEKSDLSQNDTFLNENLHRNL
GLQPFKKKQSSGLSRSLRDSSFKDFLNSLGLNESLYAHLAYALYLETTGKWKEALCEYNQ
ISMEVKDNSPYIESRIARCNRELGDLETALKAHDSILSKDKAYLGNAIELASIYSESKNI
KELNLLAKRCVELSKYSVDTCVVLGIYHWLTNDKYKALRFYKRALLMDSRSSQTWVLCGY
ALHELGDIRSSLFAYRTALNLDSSNVQAIFGIAQIYSRLNLHAYSIKLYEKALNQSPGDA
FLWYNHGISLEKAGNYQEASRSFYKALSCESSKNSSSDSEIKYMGKLLKLETDQWNQAGS
LYWARKIIIKAIELGFLEKASSKTDSTFDTSYSTYSDENEFFSNWQRLRWSIRMIPQKLP
LDLIIALECVLQLHSTPIDEKNSVKSELLVENIRELLNNPKSFQISKDY
>Paramecium_tetraurelia_PTET001998_Apc8
MESMPKLSEIQKELQFYTRFFQENKLYNSSKWTGELLLGLTQEEDLQQSQFAMQFIQNNT
DYNYHFIREFVPEYNDIILVARNLFDLREFKKCASLLQNLIHKNESAMFLYYYSQYMYGE
LRKEEEMFENENSKTATNPELKLLERELSKLYNQKHLNSLNLYLYGLILKDTMRLREARE
VFIQVLHQLPCFWSVWLELCKLLTEEDTLDELPNHWMKSFWSSNFNLEKFKNANCVEQFQ
TLLYYFRNSNFIINQIANAYYNNQEFELSLEWFERLLSIDPYRFESLDTYSNILYIKENQ
GELANLALQSFTNNKYVPETCCVVGNYYSLMNEHAKAINYFQRALKLDKDCLAAWTLMGH
EYLEMKNVASAIQSYRNAVEIDPKDFRAWYGLGQTYALQGMNQYALYYFSRAVISRPKDA
RMWNAMAECYDKMDKKNESMKCYERANQCKDKEGIAIHQLAKLYDAVGKTEKALSAFEES
LRRKDEEQIVDKELSESLVYLARAFLRRGDKERAMQMAKRLYDFNGPERDEANLIMSQLN
K
>Paramecium_tetraurelia_PTET010512_Apc8
MELMPKLQEIQKELQYYTRFFQENKLYHSSKWTGELLLGLTQEEDLQQSQFAMHFIQSNT
DYNYQFIREFVPEYNDIILVARNLFDLREFKKCASLLQNLIHKNESAMFLYYYSQYMYGE
LRKEEEIFENENSKTATNPELKLLERELSKLYNQKQLNQLNLYLYGLILKDTMRLREARE
VFIQVLHQMPCFWSVWLELCKLLTEEDTLEELPNHWMKLFWSSNFNLEKFKNANCVEQFQ
TLLYYFRNSNFIINQIANAYYNNQEFELSLEWFERLLSIDPYRFESLDTYSNILYIKENQ
GELANLALQSFTNNKYVPETCCVVGNYYSLMNEHAKAINYFQRALKLDKDCLAAWTLMGH
EYLEMKNVASAIQSYRNAVEIDPKDFRAWYGLGQTYALQGMNQYALYYFSRAVISRPKDA
RMWNAMAECYDKMDKKNESMKCYERANQCKDKEGIAIHQLAKLYDAVGKTDKALSAFEES
LKRKDEEQIVDKELSESLLYLARAFLRRGENERAMQMAKRLYDFNGPERDEANLIMSQLN
K
>Paramecium_tetraurelia_PTET001848_Apc8
MPKLSEIHKELQYYTRYFSENKLYQSSKWTGELLLGLTQEEDLQSSQFAMQFIQNNTDYQ
YQFLREFVPENNDIICVARNLFDLREFKKCASLLQGLIHKNESAMFLYYYSQYMYGELRK
EEEMFENENSKTATNPELKLLDRELSKLYDQKQLSQLSLYLYGLILKDTLRLREAKEVFI
QVLNQLPCFWSAWLELCRLMTEEDSINELPNHWMKFFWISNFNLEKFKNSNCVESFQLLL
YYFRNSNFIINQIANAYYNNQEFELSLEWFERLLSIDPYRYENLDTYSNILYIKENQGEL
ANLALQSFTNNKYVPETCCVVGNYYSLMNEHAKAINYFQRALKLDKDCLAAWTLMGHEYL
EMKNVASAIQSYRNAVEIDPKDFRAWYGLGQTYALQGMNQYALYYFSRAVISRPKDARMW
NAMAECYDKMDKKNEAMKCYERANSCKDKEGIAIHQLAKLYDAVGKEDKAQQAFEESLKR
KDEEQTVDKEVSEALLYLARVFLKKGDKERAMQMAKRLYDFNGPERDEANQIMSQLNK
>Tetrahymena_thermophila_TTHE016133_Apc8
MQHNQQPNIFEQPNYFYQDKIFVKLPNLEVLRAELRYASQYLSAHKLYHSAKWASELLLG
VTKQSEIQDSVLLNNFIISNIDSNYKFAKVYQEPSDETFEALLVARNLFDLREFKKCAHI
LKDYAQNPKYQQCIFLYYYALYMAGEIRKEEEMFEEEQSSKRVVNPELSLIYRDLDQMYK
KGDLCDVNRYLYGLVLKDQERTEEARQVFLGVLNDFPCFWSAWIELCKLIQTEDIKFLDF
KEHWMKNFFYSSFCLEKHKSNICIEINYGLLCFFKNSNYLINQIAHYFYNSQDFDISLEW
FEKLVEIDPFRYENMDTYSNILYIKENQGELANLALRCFYNNKYATETCCVVGNYYSLMG
EHLKAVNYFRKALRLDRNCLAAWTLMGHEYLEMKNIPGAIEAYRNAVEIDPKDFRAWYGL
GQTYELQSMNHYALYYFTRAVMSRPKDSRMWNAMGNCYEKLNKKNEATRCYERAENGKDK
EGIALFQMGKLYDLMGFEERAIQCFEENLKRKDEEETVDKELGECLLMLANHHKKKLNFE
KAHFYARRLLDINGAERDEANQIIHEINQMMNQQQVYQQKQTQQIQQQQIYQQAGGFLPK
YGQQASGLKGFSVSSTVQQPIPGQPQIPNLILQQQHLTPQQQQQQQLLQQSSSASSANSS
QQQNKYIPNITGFNLSEF
>Oxytricha_trifallax_OTRI019124_Apc8
MWNQNAAATGGNHNLHQNMTQNNQNMNANQQTPAQGVFDFVFRDEFQVIVQFPDRNSLAR
EIRYHMNYFQQNRLLQSTKWLGELLLTITNHQNSQVYGTFNIGEDHYQQQNQHHNQNFQS
SQNSQDIQMSSSNSIGGVSPGFPGTSPNPQMNQSTQLKFTDRGDIPEQQLYSPEQPFNKV
YYEHQSEITDVLNLARSLFDLREYRKCSHLLKPFANYKNQSALFLHYFALYQVSEMTKEE
EILQSGDKISCSMVQNKELALIETELQQLYEKDLLNGINLYLYGVILREKNKKEEAKQVQ
IQALNKMPLLWSAWLELGSLINQTDRKVFQKLKEHWMNNFYFANFFLDIQQDNDSHASYT
SQEYDVSLDWFSKLIQVDPYRYENMDLYSNILYIKENFGELAHLAFKVFHNDKYRPESCC
VIGNYYSLRGDHQKAVIYFKRAVKLDNKFLSAWTLMGHEYLEMKNTNAAIESYRTAVDID
AKDFRAWYGLGQTYEINQMYNYASHYYANAALSKPQDSRMWIAMGGCYEKMDRKEEAAKC
HEKGERFKDKEGIALHKLAKLYIQMGEHEKAANCFQINLKRKDLEEIESSETTEALMYLA
KYYKSMERYEEAIAFARRLHDYSGTEREEASALIREINQLAQFQHSQGPNVNNHNQGNIH
MQHH
>Bigelowiella_natans_BNAT013716_Apc8
MRLRKSQRFKNFLCLLKAEIFARVRLSNVKLSGKESPKCISLKIKKLAMHINTELASEGN
NHLIDDLLVGFRWDEILESQLYSTMLSKKLVSDIPKMSLRHAVQPPRDRALEVLYPVAQA
FVGLFSMRKTSNIYDLYDRSFSRAPRSPCREERMMMQEDTDQSFQSQSSNALSPNRTGME
SSFETPPRPACLENLDVERLKSQLIRATQELYERGLAHAAKWAGELVCDMDLDENDDSKL
GPGKGKIKPDSPTTSASAKAMSDLTSPISESERNAVALARIYFDLRGGGEGEGERRKSTH
ERMRIIVSLPMIYDNYNQRQYKRAARTLEDYSGSKALFLRCYSTYMAGERDRLAEMQQKT
EPLARAKVQNRELIKLKEMFETRYKAAATSSSPAEGMEREGKYSDSGEETNLGLDPFCKY
LYGLVLKQLDDNKMAAKVLVESVNEYPFNWSAWKLLTSLMKSKDTVMQLQLKDHCIKQMF
LADVYLELQHHETTEVLDILDALIEVFPNSTHLAAQMAMAHYNMRDFDEAQRLFQLLQRQ
DPCRLEAMDVYSNILFVKECKAELSFLAHNAIKIDKYRPETCCIIGNYYSLKGEHERAVI
YFKRALRLDPNYLSAWTLMGHEYVEMRNSAAAIESYRRAVDINPRDYRAWYGLGQTYEIM
RMHNYALYYFQKATKLRPYDPRMWCAMGETFERLGRFDDAIKCYKQAEGNEDPEGTAILR
LAKAYQKKEDNHTAAIYYEKVLKRRALEGNGEERRDNADALLFLAKHAKRQGDVEHCEKY
CNRLLDIGGTVKDEAKSILMEMRMIARTMKDHGQSKNT
>Emiliania_huxleyi_EHUX011141_Apc8
MTTHRAQLRAAVRDLSDRGLKCSAKWAAEQLVGLAGGPLDDEAGTSDAPMSPAEEVGSRE
EEDQLLLAKAYFDLNEFKRAAHALRVARGASGRFLRWYSLFLAGQKRQAEEEAEERSGGA
GAPGSLLGKPRASNQHLPLLNAELTAARESEGLDGFGHYLHGIVLRELAQPALAREALLR
AVSAYPCLWSAWTALSSLSGADEAPLELPDTWVASFFLAHQATEAHDSARAVSLYESLLV
QWPRSLHELLAEDPYRLDGVDTYSNILYVREEKRKLSALAHSCVSTDKYRPEACCVVGNY
YSLKGAHEKAVLYFRRALKLDANFLSAWTLMGHEYVELKNTAAAVDAYRRAVEIDAKDYR
AWYGLGQTYEILAMPFYALFYYRKATALRPYDSRMWCAMAGCYKQLHRRGEAIQCYHRAE
KNDDREGIAFTELARLYRENGEDAQAAGYGSADCRDMSMHMSMTRPGHVPQAAGYYERMV
AQREAHGEAVGKELSEARALFFLCTHKKSTGDLDAAQTIGQRLLDLGGPEKDQVKALLRD
IQSQRKAGSGGGPPV
>Arabidopsis_thaliana_ATHA016844_APC8_Apc8
MVSKECCRNEIRAAIRQLSDRCLYSAAKWAGEQLVGIEQDPSNFTPANTRFQRGSSSIRR
RFSTNESISTPLPSVGFSQAATPLPEEDEAIDGDIYLLAKSYFDCREYRRASHMLRDQVS
KKSLFLRYYALYLAGEKRKEEEMIELEGPLGKSDAINRELVSLERDLSALRRTGAIDSFG
LYLYGVVLKEKGNESLARASLVESVNSYPWNWSAWSELQSLCTSIEILNSLNLNNHWMKE
FFLGNAYQELRMHTESLAKYEYLQGIFSFSNYIQAQTAKAQYSLREFDQVEIMFEELLRN
DPYRVEDMDLYSNVLYAKEACAALSYLAHKVFLTDKYRPESCCIIGNYYSLKGQHEKAVM
YFRRALKLNKKYLSAWTLMGHEYVEMKNTPAAIDAYRRAVDINPTDYRAWYGLGQAYEMM
GMPFYALHYFRKSIFFLPNDSRLWIAMAKCYQTEQLYMLEEAIKCYKRAVNCTDTEGIAL
NQLAKLHQKLGRNEEAAYYFEKDLERMDAEGLEGPNMFEALVFLATHFKNHKKFEEAEVY
CTRLLDYSGPEKEKAKSLLRGIRMAQTGFPSMDLEHFPI
>Aquilegia_coerulea_ACOE016067_Apc8
MSSKENYREELRTAIRQLTDRCLHSASKWAAEQLMGLGIEQDPSKVTPSHTRFQRGSSSI
RRRFLKSDISLTPIGGVSYVSTPVHEEDESYDSDCYLLAQSYYNCKEYRRAAHVLRDQLG
KKAVFLRCYSLYMAGEKRKDEETIELDGPLGKSDVVNRELVLLEKELSTFHQNGNIDPFG
LYLYGVVLKEIGREDLARDVLVESVNRYPWNWNAWSELQCLCTNVDVLNGLNLKNHWMRD
FFYGLVYQELRMRTDCLAKYEFLKGIFCFSNYVQAQIAKVKYSLKEFEEVEVMFEELQRN
DPYRIDDMDMYSNVLYAKECCSSLSHLAHKLFMVDKYRPESCCIIGNYYSLKGQHEKSVI
YFRRALKLNNNYLTAWTLMGHEYLEMKNTPAAIDAYRRAVDINPCDYRAWYGLGQAYEMM
NMPFYALHYFKKSTNLDPNDSRFWSAMAECYESDQLNMPEDAIKCYKRAADCNDREALAL
HKLGKLHSDLGHSEEAAFYYKKDLERMESDGLEGPNMVQALLFLAKHCKAEHRFEESEIY
CTRLLDFTGPEKEEARSLLRAMRTGQASSLSTSFEHFTP
>Oryza_sativa_OSAT036433_Apc8
MASSKEAYRVELRAAARQLGERGLYSAAKWAAELLVGIDPDATPAPSSAMDTPSSSGSGG
HLLHLHRSGGSSFRRRLRPGAAGEAGTPLGGVSYVSTPIPDDDDAFDVGADRLETLYSNI
EMNGQYKVLTYSSNTIALMQQGGLRIQAGEKRKEEETVELEGSLGKSNAVNQELVALERE
LATHRRTGAIDSFCLYLYGIVLRDKGSEALARTVLVESVNSYPWNWSAWLELQSLCTSSD
ILNNLNLKNHWMKDFFLASAHLELKMHEEALKRYERLMGVFRCSDYIQAQIATVQYSMRD
LDEADMIFEELLRTDPFRVDSMDVYSNLLRAVDINPRDYRAWYGLGQIYEMMGMPFYAVY
YFRKSSYLQPNDARLWNAMAQCYESDQLQMIEEAIKCYERSANNNDTEGIALHQLAKLHG
MLGQSEEAAFYYKKDLERMEVEERQGQNFVEALLFLAKHCKSIGRFEEAEHYCTRLLDYT
GPERETAKSILQGLKRSQSVLPLMDIDHFAM
>Oryza_sativa_OSAT015622_Apc8
MASSNETYRVELRAAARQLGERGLYSAAKWAAELLVGIEPDATPAPSSVMDTPSSSGSAA
SGGRLLHLHRSGGSSFRRRLRPGAAEAGTPLGGVSYVSTPIPDDDAFDVGGDRYLLAKTY
FDCREYRRAAHVLRGQTGRKAVFLRCYALYTAGEKRKEEETVELEGSLGKSNAVNQELVA
LERELATHRRTGAIDSFCLYLYGIVLRDKGSEALARTVLVESVNSYPWNWSAWLELQSLC
TSSDILNNLNIKNHWMKDFFLASAHLELKMHEEALKRYERLMGVFRCSDYIQAQIATVQY
SMRDLDEADMIFEELLRTDPFRVDSMDVYSNLLYAKESSTALSFLAHRVFLTDKYRPESC
CIIANYYSLKGQHEKSVLYFQRALKLNRKYLSAWTLMGHEFVELKNTPAAIDAYRRAVDI
NPRDYRAWYGLGQIYEMMGMPFYAVYYFRKSSYLQPNDARLWNAMAQCYESDQLQMIEEA
IKCYERSANNNDTEGIALHQLAKLHGMLGQSEEAAFYYKKDLERMEVEERQGQNFVEALL
FLAKHCKSIGRFEEAEHYCTRLLDYTGPERETAKSILQGLKRAQSVLPLMDIDHFAM
>Amborella_trichopoda_ATRI010311_Apc8
MAMPYYALYYFRKSAYLQPTDSRLWIAMAQCYETDQLHMLEEAVKCYKRAAHNIDTEGIA
IHRLAKLHSKLGCNDQAAIYCKMNFKKMEAEQRGAGNACRSMTKKLLRAFFKGMRSTPPS
GYLLTNMEHFAP
>Amborella_trichopoda_ATRI022021_Apc8
MGTRESYRMELRAAIHQLGERCLYSAAKWAAEQLVGIEHDITKSTPSQHRFCRESSSIKM
RLRRNEVSATPPAGVSYVGTPILEEDDIENDFFLLAKSYFDSREYRRAAHVLRGHKGKKA
IFLRGYALYLAGEKRKEEEMIELAGPLGKSETVNAELVGLERELSTERKKGTIDAFGLYL
YGVVLKEKGCEDLARTVFVESVNEYPWNWSAWSELQSLCTTLNILNSLNLKNHWMKDFFL
ANAYLELKMFNEALSKYDSLQGIFRFSDYIQAQVATVQYNLREFDEAELIFEELLRSDPY
RVEHMDIYSNVLYVKECPAAQSYLAHKVFLTDKYRPESCCIIGNYYSLKGQHEKAVLYFR
RALRLNRKYLSAWTLMGHEYVEMKNAPAAIDAYRRAVDINPRDCRAWYGLGQTYETMAMP
YYALYYFRKSVYLQPTDSRLWIAMAQCYETDQLHMLEEAVKCYKRAAHNNDTEGIAIHRL
AKLHSKLGRNDQAAIYYKMNLEKMEAEQREGLEMVEALLFLANHCKTENSFEEAEMYCTR
LLDYSGPEKETAKSLLQGMRSTPPSGYLLTNMDHFAP
>Selaginella_moellendorffii_SMOE012498_CDC23-2_Apc8
MAAGASHRLQLRRAIRELRDRGLYTAAKWAAEQLVGLPEDRENVGPAPVPDEEDGGDGDV
FLLAKAFFDMREYRRAAHALRGATGKKSFFLRCYATYLAGEKRKEEEIIELGGPLGRSDA
VNPELAGLEQELTSHSEKGTLDAFGNYLYGVVLHERDRKSEARAVLCASVNTYPWNWSAW
LELQALCTDPEILPTLRLEDHWMRDFFIASVYLDLQKNSEGLACYRSLHAMFPVSDYVLA
QTATAHYNLREFDEAEGLFEELLRTDPYRIEGMDMYSNILYVKECFAALSHLAHKAVLTD
KYRPETCCIIGNYYSLKAQHEKAVLYFKRALKLNRKYLSAWTLMGHEYVEMKNTPAAIDA
YRRAVDINPRDYRAWYGLGQTYELLIMPFYALYYYRRAAQLRPHDARMWCAMGQCYENEQ
LQMFDAAIRCYRRAVNNNDREGIALNKLAKLHSQLGQADQASYYYKKNLERLEADQSEGQ
DVVDALLFLATHSKNQGFLDDSEMYCMRLLDYGGPAKEEAKALLREIRSVQQHASVLPSM
DLEQFTP
>Selaginella_moellendorffii_SMOE021705_CDC23-1_Apc8
MREYRRAAHALRGATGKKSFFLRCYATYLAGEKRKEEEIIELGGPLGRSDAVNPELAGLE
QELTSHSEKGTLDAFGNYLYGVVLHERDRKSEARAVLCASVNTYPWNWSAWLELQALCTD
PEILPTLRLEDHWMRDFFIASVYLDLQKNSEGLACYRSLHAMFPVSDYVLAQTATAHYNL
REFDEAEGLFEELLRTDPYRIEGMDMYSNILYVKECFAALSHLAHKAVLTDKYRPETCCI
IGNYYSLKAQHEKAVLYFKRALKLNRKYLSAWTLMGHEYVEMKNTPAAIDAYRRAVDINP
RDYRAWYGLGQTYELLIMPFYALYYYRRAAQLRPHDARMWCAMGQCYENEQLQMFDAAIR
CYRRAVNNNDREGIALNKLAKLHSQLGQADQASYYYKKNLERLEADQSEGQDVVDALLFL
ATHSKNQGFLDDSEMYCMRLLDYGGPAKEEAKALLREIRSVQQHASVLPSMDLEQFTP
>Physcomitrella_patens_PPAT018526_Apc8
MAPTGSATHRRELRRAVRQLRARGLHSAAKWAAEQLVGLREKTISNSVALEENATTREST
GFEFRSTGVASDCPEQGTDRDDIDSEQDDDGLLLARSYFDTREYRRAAHALQSASGSTAT
FLRFYATYLAGEKRKEEDTVDLAGPLGRSDAVNLELVSLEQELSSLYRMGTLDAFGMYLY
GVILRERDKHAEACTVLCASVNSYPWNWSAWLELQALCTDPDIFHTLDLKDHWMRDFFVA
SLFLDLQRNSEGLARYQSLNLLFPGSDHILAQTAVAHYNLREFDDAERLFEELLRADPYR
IEGMDTYSNILYVKECFAALSHLAHKSVLTEKYRSETCCIIGNYYSLKAQHEKAVLYFKR
ALRLNPKFLSAWTLMGHEFVEMKNTPAAIDAYRRAVDINPRDYRAWYGLGQTYEILAMPY
YALYYYRRATQLRPHDARMWCAMGQCYESDQLQIYDAAIRCYKRAVNNNDREGIALNKLA
KLHVNLGRHEQAAFYFRKNLERMEADQNESQEYVDALLFLGNYSKNNGSLEEAEVYCTRV
LDFGGPAKEDAKAMLREIRSVQQHEDNLQSMEADRGSP
>Chlamydomonas_reinhardtii_CREI016140_Apc8
MDVERGPSASVPSPASPEGIAAELTQACHDLHARGLFQAAQWAAEQLVGLELHTSQLPGA
GAWQHEQAHSQQGLSARPQAAAGPRLDPDENHPQYLLARCYFQAKEYRRAAHALAGLTGP
LPTFLRLYATYLAGEKRREEERIERGGPLGRGGDVANPELEGLEAVLGEMLLLQPGQQQQ
QPEAVAAGGVQARQAPEAGGSGRGHQQQQQQDPFLLYLYGEVLAARGRGQEALEALTLSL
RAYPCNWSAWQTVQSVCSGASGGSSASAATPPSAPSPGSFPPHHLLPPHAAASAAAASAL
PLPAGLPVHWAREFFLAAAALSGQQNQEALSRLQGLAQVFRGSLAVEASVAQAHYNLQNF
DEAQALYEDLLARDPFRIEGADTFSNILFVKEAAAPLSVLAHRVAATDKYRPESCCVLGN
YYSLQGSHEKAVECFRRALRLDPRCLAAWTLMGHEYMEVKNTPAAIDAYRRAIDVSPQDF
RAWYGLGQAYELLKMPYYALYYYRRAAALRPTDARMWCALAQCYVHEQVGLTDAAIRAYQ
RAVEHNDPDGIAVHKLAKLYESRGDLDSAERLFRHSLQRLEGNGPQALYSSDAVEALSFL
AERCKDTGRLAEAEELCARLMDAGGPAKERAKALAREIRSLATYGGGGREPGGGGGGGGP
LAPHRGGLGLGLGLGPGGGLTHAPMDADTPMGGTPGGRSPPTARRPLGGALSFSRGGSIF
AAAAGGPSVQRSGAGLRSGGGGGASASAAALAAEGGLLHLLGLSHLLEAAEAEAEGGGGG
AGAAEAALEELVAAELGGCDPTAVLAVMQQLQHA
>Volvox_carteri_VCAR013100_Apc8
MVPERPGATVPSPATPADIAAELTLAVHDLNARGLFQAAQWAAEQLVGLELHSPHQGASG
WQHHQQHHPQGHAGFTSRTSSPQTANLLSRNDPDEQHPQYLLARAYFQSKEYRRTAHALS
GLTGPLPTFLRLYATYLAGEKRRDVCMYVCIQVFRGSLALEAAVAQAHYNLQNFDEAQAL
FEDLLARDPFRLEVRSGRGGERGGGEGWGGGRGGGTDTFSNILFVKEAAAPLSVLAHRVA
ATDKYRPETCCVLGNYYSLQAASQAGPYREVGCLPAKVWCVGRDGRDAYRRAIDVSPQDF
RAWYGLGQAYELLKMPYYALYYYRRAAQLRPTDARMWCALAQCFVHEQIGLQDAAVRAYQ
RAIAHDDPDGIAVHKLAKLYESRGEPHAAERLFRDSLRRLEV
>Coccomyxa_subellipsoidea_CSUB005251_Apc8
MAMLTDVKRTELRRSLVDLTDRGLTAAAKWAGEQLAGLPEPDGKHPPARSARQSRAGSSG
AASHHADGDDDAYHFAKSLFDMKEYRRAAHVLKGASGPRAVFLRGYSTYLAGEKRKEEER
IESAGLLGKEGAANKELELLESELQAATRDPQTADPFLLYLYGLVLSDRERRAEAREALL
RSVHGYPCNWSAWQALAAAAAPGQELAPDADASMPRHWTREFHLVHICLETQENDEALGR
LQSLAAQFPGSEWVTNATATAQYNLRNFDEAQELFEDLLERDPHRIEGMDVYSNILYVKE
AFAALSHLAHRVSMADKYRPESCCIVGNYYSLKGQHEKAVQYFRRALKLNRNYLSAWTLM
GHEYVEMKNPPAAIEAYRRAVDLNPRDYRAWYGLGQTYELLHMPFYALNYFRRATQLRPH
DARMWIAMGQCYEHEQLSMAPAAIRCYHRAHDSGDREGIALHKLARCYERGKDLDAAARC
YEANLARIDAEQLQGQDAPDALLFLATYKKNAGELAAAEGLCLRLLDFGAASKERAKALL
REIRSMQVAGSASAMALAAASLADDDDMAQWDPAEDMAMTPGSMGGAPHEGSLTLDTAFD
ISPQY
>Chlorella_variabilis_CVAR000371_Apc8
MQAQELRQAVHDCRSRALYASAKWAATALCGLPEEEVMVSSQAAAAAPPSGSAAFELARS
FFDLKEYRSAAHALRDSRDQLSLFLRGYATYLAGEKRKEEERIESKAAGEAAAAANTELD
GLEGELQALVAAGQADGFLLYLLGLVLADREKKEEARQALAASVTAYPCNWSAWLALQSV
CADLAAVGQLPLPDHFMRRFFLASLCVDMHHNAEALQHLQGLSDEFPRGEAVILLAALAH
YNLQNFDEAQELFEGLLLRDPHRIEGMDIYSNILYVKEEFAALSALAHRCAGADKYRPET
CCVIGNYYSLRGMHERAVQYFRRALRLNPAYLAAWTLMGHEFVELKNPPAAIEAYRHAVD
VNPRDYRAWYGLGQTYELVNMPYYALYYFRRAVQLRPHDARMWNAMGHCYQQEQLGLLDA
AIRCHRRALPYDKEGDGGDLEAAERYYTRLLDFGAGSKEAAKSSLREIRTLKAAGVAPRG
PAGLTPVRPDSPPDSPGSDMMAGMSPY
>Ostreococcus_lucimarinus_OLUC004835_Apc8
MDDAYSLAKAYFDLGEYRRCAHALREANAPLQTFLREYATFLAGEKSKGQASAVGGGDVD
GGAGAVDSSQTPSIGARKQAPEPNAGTNAELESLSEWLRAQDYSGAKDGFLTYLHGIVCR
ESGQPTQAKDLLAEACRKYPLNWSAWQALIPMLTSEEEEQALDLPREHWVYRWFIGVFQL
EMQKNKESLDTFVSLGKEFPQSKLLLGHMAEAHYNLREFDEAQEIYKDIRDLDPYRIDGM
DNYSNVLYVKESFAELSHLAHHLVATDKYTPETCCVVGNYYSLKSMHAKAVVYFKRALKL
NPRYLSAWTLMGHEYVEMKNPAAAIDAYRHAVDINPRDYRAWYGLGQTYEILQMPYYALY
YYQQAVKLRPSDPRMWCAMGQCYESDQLRLFQSAIRCYQRAVANNEREGIALSKLATLHR
EKNEKAAAHYYLLNLKRLDAEVLDADSNEKIEALEFLSQFYKKERRLEEAEAACVRLLDA
PGPAKHAAKALLREIHSMLSST
>Bathycoccus_prasinos_BPRA001055_Apc8
METEKSSFSFTETSMATIRVELASTVEDCNRRGLKCAKKWAAEQLCGLPSPPSKGLSEEE
TEDFENAKEEKERELRVISFPEPVGNVPFRGEGEEYTTRTTTSSNNHGQDDPTYILAKSY
FDLGEYRRCADLLATSSPASAHGKPLKTFLELYALFLAGETTRRDVANVRAKGPSGAAGD
REDGKKGNVSDANDMDGDDLDRNEGPRVRGELVGRMANNPELDVVQSGLDEYEKYNSSSS
TNNSTREHNNNEHKCAFICYLQALVFRERGRLDAAKVKFAESARLYPTFWSAWQGLVDLC
DEDTIANLRLPRDHWCYQWFIAEFNLESQKNVEAMQQFDRLSEIFKRSSSILTKCAIAQY
NLREFDEAEELFERVIEVDPHRIEGIDAYSNILYVKEDFAKLAHLAHRISNTNKYTPETC
CVIGNYYSLKQQHEKAVTYFRRALRLNRDYLSAWTLLGHEYTEMKNPKAAIEAYRCAVDI
NPKDYRAWYGLGQMYELISMHVYAVYYYQAAAKLRPNDSRMWCAIGACYEADGLRQPIAA
IRVYQRAVACGDKEGIALGRLAKLHEQQKNWKAAAHYHLRNLERLKRETGSYAETQDSID
GLLFLAKYYKGVGKFGAAEEACSKLLDFQGPEKQTAKALLREIRSVTSVDYVRN
>Micromonas_species_MSPE008541_APC8_Apc8
MAGSRVKHSELRQAVRDLQNRGLLHSARWAAEQLYGLEDEVPGAREDEDDATPAAAPATP
ATPFANDDASDDEMDLGTDEKPAKPPATAPPADDAPEWRGRGGTPEAAGDDFILAKAYFD
LGEYRRASHQVTENRSSLGKFLRYYSLYLAGEKRKNEEMLELETLSFDLELILKDDAPAN
AECRNDPFLHYLLGLVLVERESRDKAKVSLCAACRGYPCNWGAWEALMPLCATVEEAQAL
PLPDHWMRKWFIAALQLELQDNRKGLQAYASLVMDIPASAIGVVQMAVGHYNMREFDRAQ
SIFEDVYKADPYRLEGMDTYSNILYVKEATAKLSYLAHCAVLTDKYRPETCCIVGNYYSL
KAQHEKAVVYFSRALRLNWKYLSAWTLMGHEYVEMKNPAAAIDAYRHAVDINPRDYRAWY
GLGQTYEILTMPYYALYYYQRATRLRPKDPRMWCAMGQCYESDQLQMTVAAIRCYQRAHQ
NGDQEGIALGKLAKLHHEANNAKAAAHYHRLNLVRLLEEGADQHEDTVKALSYLADYYKN
TKDYGKAEACCMRLLDYAGPEKQLAKALLREIHALQEAAAERAEDTSMADV
>Cyanidioschyzon_merolae_CMER002040_Apc8
MTSEVDVALAVLRQVHTEQKYRELKEALRESLDRGLVLSARWLGELVASLGRKLEPQLLD
NDAETVGTKRGESDLFFYGKALFDAREYLRAASILEACTSKLGRFLRWYSLFLHGEKRKE
EMLLEVSPAGCAAPCKPQNTLAASIVQEMDKAVQSDASLPEDAYICWLRGTALKACGCRK
EALCAFIEALQRKPHLWAAWTALHELGEDYSSIISALRTLLETGKAWMFAFFLVMQSGTF
SGETSIIPVLQALSSEFPDSVTLLHLLAHAHFSAHDFETAAELCRRLRELDPYFLDAVDL
YSNILFVQEDQATLSTLARDCVQIDKYRAETCCVVGNYFALRQNHEKAVQYFRRALTLNR
SYTTAWILMGHEFLEMRNTSAAVEAYRRAIDLDPADFRPYYGLGQTYELLHMPHYALYYF
EKAATLRPCDDRMWAAVSQALQDIGRLDDAVRCLEKALTWNPDNWSYAKRAGDLFWETGQ
YDSAAKHYATYLEIRRALRAPHATIDTDEADVVVRMMTYLRQRGELKLANEYLEYMTAVE
SAEKRETMRKLACDASDPAL
>Galdieria_sulphuraria_GSUL004630_Apc8
MSSKLQLKTQQLTQLCQEHLSSPQIVSSQLLKAIQQLTKRGLVYSARWCAELAFSLESKS
QERTKVSINLYNENELEQKECTAFLLGRRYFDCREYRRCAECLKNLENETSVFLRCYSLF
LASEKERLDSSIQSIKALQTRQLEPILSEICHFEKSQNGMLSGFLCYLCGIISRNLDRRK
QAISFFIRAVVQFPFLFDAWKELSHLVSVEEEEESLNASLPQHWMTAVYYAMLFMERREY
EDALQLLNVLLSYFPKNTFLLSQIAYLYYDRRDFDESALYYEEMRRNDPQCIDGMDIYSN
ILYVREQQAELSMLAHHCILVEKYRPETCTVVGNYYSLRGDHEKAVIYFERALKLNPHYV
SALTLIGHEYVEMKNTSKAIEAYRKAVDIQPKDFRAWYGLGQAYELLRMPSYSLYYYRKA
ASLRPFDSRMWCAMGLCLEEFGKLQDALTCYERALKCEDREVVVFRRIAHLYDQMGDSEK
AHSFYLKELELREEDGLDGSETAEALGCRKLLF
>Cyanophora_paradoxa_CPAR029388_Apc8
MGYTNTNNLKAALSSRPNPMSFEPRTVKAELRLAAKQLLERGLYASEQAAGIGTVGVPPH
APSPALEDEPIADELEEDKFLMARSYFELKEFKRAGHALKGCRSQKCTFLRGYALYLAGE
KRKEEEVAELTAAQTKSDVVNGELAALSAELGEAHKLNQLDGFNLYYGVVLKESEHKAQA
RDVLVASIDAYPWNWSAWLELAALCPDRQTAELLAGAGSKPEYMKDMFLAHESLALYESL
QQLFPLSNYLLAQTAIAKYNQR
>Guillardia_theta_GTHE008722_GUITHDRAFT_144699_Apc8
MAGGSAMEVEEQPQLMKGELRLALKHLSEHGLLFGAKWAAEQLNGFASEVTADEAAAAQR
MSTGQRKGGEEEDLVDLAKTYVDVKEYKRAAYLLRECRSSRGVFLRGYATYLSGQKRKQE
SEIDSSAASAATLEYEAELSELHKELARMNGRQEQLVGRCGGELDGFCLFLYGMVLKALD
LEGEARKAFQQSVRSYPWNWGAWLELASLCHSQPQLQELSLPDHWMKNFFLAHMDLELQS
NKQALARYLDLQRIFPHSLYIMALAQYNMREFNSAQSAFEQILSQDPYRLDNIDTYSNIL
YVKEEKTKLRSPLLFGKISLMDGWMLGYSFVAHSAMKNEKYRPETCCIVALREAGNYYSL
KGQHEKAVLYFKRALQLDSHYLSAWTLMGHEYVEIRNTAAAIEAYRRALDINSRDYRAWY
GLGQTYEILQMHFYSLHYFRCAMGQCYECLDKYPEAIKEGMALNKLGRLYAEKILDLEQA
ALHYENNLRILDSEQVNSQQTIDALLFLARYFRNPSLNRLDDAEIFCQRLLESEMVDREE
VTALMREIRQISGVMAGHNYSLKLCACRGMTQICDQWLRHPNPFHSLFLLPPPNLLSSLQ
APTSPVLSSCSTVSSVCLICTSLPTSLLRAAKGSLSVFIFTCIFTLQEASTEPTDCIRQC
GSHGLRRWQRRHRLLYHDRDKPERHGGAPRPVGPARVPLIESHIHLSGTLNVSCSAVRSR
ISVQGEDAVDSLGVCELGSCRACHAGTYQDETAQAGFGTCKPSSHSNSSAESQSIGYCLE
GYQAGPSTHASLQPDGYCSYSLCYTCPLGYKSDLGNLVCTSCPAGSNNGVCQHTVGSNAW
TWNLGWELHGLVYADVDECLRGSNSWDVDVSTSQNKHVSTSQNKQVLSEHNAGNRRDGKA
CVNKNEGINVNIECKHNSNGFHKVRNFYWECRRGYSEKLLLGV
