# Supplementary material for: Evolutionary dynamics of the kinetochore network in eukaryotes as revealed by comparative genomics
Source: EMBO Rep. 2017 Jun 22;18(9):1559–71. doi: 10.15252/embr.201744102 (PMC5579357; doi:10.15252/embr.201744102)
Supplement: Supplementary file 3 — Dataset EV1 [file EMBR-18-1559-s003.zip › kinetochore_orthologs_FASTAs/Apc9.fa]

>Saccharomyces_cerevisiae_SCER003663_APC9_Apc9
MNQNGDKNEGKLFQLPSLPPWKTPRFNKANFNNFTTPLRKRSTRVINDDSMPITGEVLEE
RTADDLYGINMDVDEVDYLNTLSHIEEEKQYDYSPFCERNTLRESRIDSFLKAERAAHCL
VFHKVGHLDGIDSYRPDIDIMCGEEANKYDSANPEGNGSMLLESVPGCNKEDLERLSRRE
FVTNSKPNMRRLDDIINHETNALKSFWNDSGLVNSLQSHHLHEEYLLLQEELKNVYKIKC
HDRVPIESLRDKCRRHYSNEDSSFL
>Candida_glabrata_CGLA000407_CAGL0M11528g_Apc9
MSRNIGSNRKSGQRSFQLPTLPPWQTPKFKVANNATPLKRPVRSIRSPGIRISHGNTIHV
PKRNIGRVSKKPSINIQEYDYSPFFNRKAIRESQIKSLLECERAAHCLVFHKDCHINIDE
FRPDVDIYCGEFDDYSIENLDPPHQESTIDSALNERQRGVLQHTLPNYTGNSIVNKLRNG
GSALGIQDPSRNTELIELSKFWSQDSLAYSLRTEDAHNLFQILRLEKDYIRLSREELNQS
PKNAGHILDDDVTKHTQQIRHILRMDI
>Kluyveromyces_lactis_KLAC000534_KLLA0F19800g_Apc9
MEHNIDLPRLPPWKSPQFRRIKHVKHSTDEDFNVGMGTSANVFSDSSLYTPLNYKNERNR
NRDMNGKQRAPGISENTLSFKYDPSPFILHDNILNKTKVDQLQQQEVAMRRLFDKDRAIP
ESRLNVPYYQTLWREQLDLMDDDMPETSPKFDYSNSSQDLYKQLRQFQTAFVQNEAWKYE
ENTE
