# Supplementary material for: Evolutionary dynamics of the kinetochore network in eukaryotes as revealed by comparative genomics
Source: EMBO Rep. 2017 Jun 22;18(9):1559–71. doi: 10.15252/embr.201744102 (PMC5579357; doi:10.15252/embr.201744102)
Supplement: Supplementary file 3 — Dataset EV1 [file EMBR-18-1559-s003.zip › kinetochore_orthologs_FASTAs/ARHGEF17.fa]

>Homo_sapiens_HSAP003662_ARHGEF17_ARHGEF17
MADGAPRPQLYRSVSFKLLERWSGGPGLREEDTDTPGLRRRASCRPTTAARGQPSRRVSK
LASGPLAAPAQPRPLRSLSPSVRQLSRRFDAPRLDDGSAGTRDGGVLPAAAEEAAEGPAR
GAWPSVTEMRKLFGGPGSRRPSADSESPGTPSPDGAAWEPPARESRQPPTPPPRTCFPLA
GLRSARPLTGPETEGRLRRPQQQQERAQRPADGLHSWHIFSQPQAGARASCSSSSIAASY
PVSRSRAASSSEEEEEGPPQLPGAQSPAYHGGHSSGSDDDRDGEGGHRWGGRPGLRPGSS
LLDQDCRPDSDGLNLSSMNSAGVSGSPEPPTSPRAPREEGLREWGSGSPPCVPGPQEGLR
PMSDSVGGAFRVAKVSFPSYLASPAGSRGSSRYSSTETLKDDDLWSSRGSGGWGVYRSPS
FGAGEGLLRSQARTRAKGPGGTSRALRDGGFEPEKSRQRKSLSNPDIASETLTLLSFLRS
DLSELRVRKPGGSSGDRGSNPLDGRDSPSAGGPVGQLEPIPIPAPASPGTRPTLKDLTAT
LRRAKSFTCSEKPMARRLPRTSALKSSSSELLLTGPGAEEDPLPLIVQDQYVQEARQVFE
KIQRMGAQQDDGSDAPPGSPDWAGDVTRGQRSQEELSGPESSLTDEGIGADPEPPVAAFC
GLGTTGMWRPLSSSSAQTNHHGPGTEDSLGGWALVSPETPPTPGALRRRRKVPPSGSGGS
ELSNGEAGEAYRSLSDPIPQRHRAATSEEPTGFSVDSNLLGSLSPKTGLPATSAMDEGLT
SGHSDWSVGSEESKGYQEVIQSIVQGPGTLGRVVDDRIAGKAPKKKSLSDPSRRGELAGP
GFEGPGGEPIREVEPMLPPSSSEPILVEQRAEPEEPGATRSRAQSERALPEALPPPATAH
RNFHLDPKLADILSPRLIRRGSKKRPARSSHQELRRDEGSQDQTGSLSRARPSSRHVRHA
SVPATFMPIVVPEPPTSVGPPVAVPEPIGFPTRAHPTLQAPSLEDVTKQYMLNLHSGEVP
APVPVDMPCLPLAAPPSAEAKPPEAARPADEPTPASKCCSKPQVDMRKHVAMTLLDTEQS
YVESLRTLMQGYMQPLKQPENSVLCDPSLVDEIFDQIPELLEHHEQFLEQVRHCMQTWHA
QQKVGALLVQSFSKDVLVNIYSAYIDNFLNAKDAVRVAKEARPAFLKFLEQSMRENKEKQ
ALSDLMIKPVQRIPRYELLVKDLLKHTPEDHPDHPLLLEAQRNIKQVAERINKGVRSAEE
AERHARVLQEIEAHIEGMEDLQAPLRRFLRQEMVIEVKAIGGKKDRSLFLFTDLIVCTTL
KRKSGSLRRSSMSLYTAASVIDTASKYKMLWKLPLEDADIIKGASQATNRENIQKAISRL
DEDLTTLGQMSKLSESLGFPHQSLDDALRDLSAAMHRDLSEKQALCYALSFPPTKLELCA
TRPEGTDSYIFEFPHPDARLGFEQAFDEAKRKLASSKSCLDPEFLKAIPIMKTRSGMQFS
CAAPTLNSCPEPSPEVWVCNSDGYVGQVCLLSLRAEPDVEACIAVCSARILCIGAVPGLQ
PRCHREPPPSLRSPPETAPEPAGPELDVEAAADEEAATLAEPGPQPCLHISIAGSGLEMT
PGLGEGDPRPELVPFDSDSDDESSPSPSGTLQSQASRSTISSSFGNEETPSSKEATAETT
SSEEEQEPGFLPLSGSFGPGGPCGTSPMDGRALRRSSHGSFTRGSLEDLLSVDPEAYQSS
VWLGTEDGCVHVYQSSDSIRDRRNSMKLQHAASVTCILYLNNQVFVSLANGELVVYQREA
GHFWDPQNFKSVTLGTQGSPITKMVSVGGRLWCGCQNRVLVLSPDTLQLEHMFYVGQDSS
RCVACMVDSSLGVWVTLKGSAHVCLYHPDTFEQLAEVDVTPPVHRMLAGSDAIIRQHKAA
CLRITALLVCEELLWVGTSAGVVLTMPTSPGTVSCPRAPLSPTGLGQGHTGHVRFLAAVQ
LPDGFNLLCPTPPPPPDTGPEKLPSLEHRDSPWHRGPAPARPKMLVISGGDGYEDFRLSS
GGGSSSETVGRDDSTNHLLLWRV
>Mus_musculus_MMUS020038_Arhgef17_ARHGEF17
MADGSPRPPLYRSVSFKLLERWSGGPGPREEDADTPGLRRRASCRPAAAVPGQPSRRVSK
LASGPPAAPAQPRPLRSLSPSVRQLSRRFDAAGLDDDSTGTRDGGCSSGTTEEAAEGSER
GAWPSVTEMRKLFGGPSSRRPSMDSEALGSTSPDRVSWEPPTRDPRQPPTPPPRTCFPLA
GLRSARPLSGPGIEGRRRRQHQQQERAQRPADGLHSWHSFSQPQAGARASSSSSIASSYP
VSRSRAASSSEEEEEGPQSQLGPQSPAYLGGHSSGSDEDPNGEDGRRWRGRGLRPGRSQL
VHGCSQDSDELNPGGLGSAGGVGSPEPPTSPRTSMDEWGTGTQPCLPGPQESLRPMSDTG
GAPFRVAKVSFPAYLASPAGSRGSSRYSSTETLKDDDLWSSRSSVGWGVYRSPSFGTGDG
LLLRPQTRSRSKGPVGTARPLRDGGLDLDKNRQRKSLSNPDIASETLTLLSFLRSDLSEL
RVRKPSGGPGNRPLDGRDSPSAGSPMEQSESTLSQSPTSPTTRPTLKDLTATLRRAKSFS
CSEKPMARRLLRTSALKPSSSELLLAGSGAEEDPLPLVVQDQYVQEARQVFEKIQRMGAQ
QDDGNDVCPTSPDWAGDMTQGHRSQEELSGPESNLTDEGIGADPEPLGAAFCSLDPAGVW
RPLSSTSAQTNHHLGAGTEDSLGGRALVSPETPPTPGALRRRRKVPPSGPNGTELSNGEA
SEAYRSLSDPIPQRHRAATSEEPSGFSVDSNLLGSLNSKTGLPVTPAMDEGLTSGHSDWS
VVSEENKDYQEVIQSIVQGPGALGRMGEDRIAGKTPKKKSLSDPSRRGELTGPGFEGPGG
EPIREVEPMLPPSSSEPILAEQWTEPEDPAPARGRAQSERSLPAPPASSTAHHDFHLDPK
LTSVLSPRLTRRGSKKRPARSSHQELRREEGNQDQTGSLTQTRSSSKHVRHASVPATFTP
IVVPEPAMSVGPPVAAPEPVGFPVRGHPALQAPSLEDVTKRYMLTLHSGDVPAPGPVDLP
CLPPSAPPSTETKPSGAARATPDEPAPASKCCSKPQVDMRKHVTMTLLDTEQSYVESLRT
LMQGYMQPLKQPENSLLCDPSLVDEIFDQIPELLEHHEQFLEQVRHCVQTWHAQQKVGAL
LVQSFSKDVLVNIYSAYIDNFLNAKDAVRVAKEARPAFLKFLEQSMRENKEKQALSDLMI
KPVQRIPRYELLVKDLLKHTPEDHPDHPLLLDAQRNIKQVAERINKGVRSAEEAERHARV
LQEIEAHIEGMEDLQAPLRRFLRQEMVIEVKAIGGKKDRSLFLFTDLIVCTTLKRKSGSL
RRSSMSLYTAASVIDTASKYKMLWKLPLEDTDIIKGASQATNRETIQKAISRLDEDLATL
GQMSKLSESLGFPHQSLDDALRDLSAAMHRDLSEKQALCCSLAFPPTKLELCATRPEGTD
SYIFEFPHPDARLGFEQAFDEAKRKLASSKSCLDPEFLKAIPIMKTRSGMQFSCAAPTFS
SCPEPAPEVWVCNSDGYVGQVCLLSLRAEPDVEACIAVCSARILCIGAVPGLQPRCPREQ
PEPLRNPPETTLESTGPELDVEATAEEEAATTLAEPGPQPCLHISISGSGLEMEPGPAKG
DPQPELVPFDSDSDDESSPSPSGTLQSQASQSTISSSFGNEETPSSKEATAETTSSEEEQ
EPGFLSLSGSFGPGGPCGTSPMDGRALRRSSRGSFTRGSLEDLLSVDPEAYQSSVWLGTE
DGCVHVYQSSDSIRDRRNSMKLQHAASVTCILYLNNKVFVSLANGELVVYQREAGRFWDP
QNFKSMTLGSQGSPITKMVSVGGRLWCGCQNRVLVLSPDTLQLEHTFYVGQDSSRSVACM
VDSSLGVWVTLKGSAHVCLYHPDTFEQLAEVDVTPPVHRMLAGSDAIIRQHKAACLRITA
LLVCAELLWVGTSAGVVLTIPTSPSTVSCPRAPLSPAGLCQGHTGHVRFLAAVQLPEGFN
LLCSTPPPPPDTGPEKLPSLDHRDSPRRRGPTSARPKMLVISGGDGSEDFRLSSGGGGSS
ETVGRDDSTNHLLLWRV
>Xenopus_tropicalis_XTRO001667_arhgef17_ARHGEF17
MRKHVFLTLLDTEQSYVESLRTLMESYMKALKQPENSFLCDPSLVDEIFDQIPELLEHHE
QFLEQVNHCVQNWGEIQTVGDVLVQSFSKEILVSIYSAYIDNFLNAKDAIRAAKEARPAF
IKFLEQCTRENKEKQALSDLMIKPVQRIPRYELIVKDLLKHTPKDHPDHPCLLDAQRNVK
QLAERINRGMRSAEEAERDIRILQDIESHIEGMEDLQAPFRRFVRQEMVVEAKAVGGKKE
RSLFLFTDLLICTTLKRKSGSLRRSSMSLYTAASVIDISSKYKLLWKLLLEDVDIVKGTS
QASNRDSIQKIIGRLDEDLSTMGQISKLSETLSFPHQSLDDVIKDMMASVHRELAEKQSL
SFTMSSPPNKVELSTTKADGTESFIFEFSNPEARLHFEQGFEDAKKKLVSSKNRLDPEFL
KAIPIMKTRSGMQFSCASPSHSCLENVHEVWVCNSDGYVGQVCLLSIKNEPSVEACIAVC
SARILCIASVPGLKRNYRERPVALASQSSETQSQEETASQQCLHISISGSSLELSENTDS
ASRDLVPFDSDDTDDESSPSPSGTLQSQDTEEMPSAKDTTTETTSSEEEQDTNFLPIPGS
FSQNRDSESPTEGQAVRRSSRGSYTRGSLEDLLSLDPEAHHSSMWLGTEDGCVHVYQSSD
NIRNRKNSMKMQHSAAVMCILYLDNQVFVSLANGELIVYQREAGSFWDPQNSKSLPLGSP
GGPVTKMVSVSGKLWCGCQNRVIIFNTSSLLQEHTFHIGQDQNRNVTCMVSSCVGMWIAL
QSSAQVRLYHATSFEQMAEVDIAPPVHKMLAGSDAIIRQHKSACLRITALLACKDLLWIG
TSAGVVLTLSFASASSSLKGQLSPVGLSQGHTGHVRFLTSVELPDGFDVSFPLSDQGNDQ
ASEMEKRDSARYRPSPMTQSKSKILVISGGDGYEDFRLTNSSETVGRDDSTNHLLLWRV
>Takifugu_rubripes_TRUB018193_LOC101067201_ARHGEF17
MAESEGKKAAVYRSVSFKKLESWRSNRGEAQQKKSVDLEAAGVALPTKSGRAEEFWATRN
VSVSRKVSKISATTAVLPTADPKKVVSTPFPSLSPSIRQLTEKFASSAGTRRSPPADGAP
VTRGSSTLPRTRCSGGEGSRKSFHEDSSSFEDSDHKTAKSQSKRIKVKFGRGDDSGSESE
NKNEKRIFRRLSSDGSADSGKRDHSHISACPLSSRKTLSTDEEEDIAGRACKSHRSYLST
HHYDFSPLNSDNWPSVTKIRQIFDAKQSKDTQQNKPDDCEHLKAADPGLVQKLSPGESAP
FSCEKDRLLPCSSANAPGLSLQNKCIVEAQSREIGAAVEEFCCGADFYSKEEHQLYSSAD
SENSSDKKRLSDTDSFQSCSSSGHVITGSSHSNKINQSPCRSLIPCSEATHKTPRTTGLT
SDPHADLQPPVTLSLSLSQSLSTTSCSSHQQATVREGKDRQGVGLPRDSLHSSHSSSTAL
APTTSPPTSSASAPDKASTSYSSVVAPSIETRPSTKVASLIPCWKLSSGDEEEEHSWKRN
KGVGATLKALSSDCFLSIGAVERNTVERTGYILCSKNGCWGTKSFSRSSGSEEDNPGSLG
PHSREAVRRRSMRKKKKASGAFLATGRDDSNDHDGESEDSDSDTALTMEQLERHHHPNKG
DYAGTRPRSHSVRESASHRAKVQQCKSMSSPAVSTTLPGVSRVSKVNIPPFNSSPGGSHC
NSRYSSTETLKDEDQGSLNSRGVNSRTVSSSVLSKTYHGNYTMYRSPSFGHGDNFSRATV
RPRPKVLPLVTSVPTVHSRQGGASAEVSVDESRSRKAGGNGVDNDGKNGISMSNPDITSE
TMSLLSFLKSDLSELKVRKPSGEKPVVTEGSTFYRMGSQAQGGTLLPSGNRPSLKDLTAT
LRRTKSFTYSDKPSTVVRRHLRGGSAKRSSSEQQLDVEGEKTERRQLTSDREVESDGGDF
RWVRGQRTRPYYYYDDDDEDDEKELMPRFCERYVQEARQVIQDICQMSSREDNDDDADVR
RIESNLGDGSFQLTKTNEQKKAGMKLEEKARRDREAEFENTKGRDKHEGERENRESNRRD
GQSVQLEKLNSRSTNYREKVKRQTGEAGRALSQVNSEENMFYDRSVDELSGHESSLTDEG
IVTEPEMAPSNPLEKSFLDTVGVYLESHTTRDVLGQPVTGWTKSALHDTEGCKNKGEDMD
GINILNHSNCISDVAAIPSKLLLPHVQESNPDPLELSRTFGMSSVNAPCEDISANDVSQR
SASNQGEGGGPDTPMTPIRRRRRFNPHGNNNNTCSDSSNSGNIESTVEAVGNGDSAVYRS
FSDPMPQRCCSIDEEGNNNFSSVDSNMLGSLLVKGGGGCSPESSRPGYKGSMSSDLSVYS
DSVFRDDAVHDYSGVIRSIVDEPGAMDRLVMDDNGNNKVPKKKSFSDPSRRSDAPLLSKS
NAQFKGQTGSTEPICELDQSGQIPPSSSEPILSEQGQVLWVSDPEPKRPPPTQPHHLANS
KNKAKNVRSQSECSPSYHDDEDDETDKCDNEQEMHKFNFDIKLAGILSPRMIRRPYRKRP
NRLAQCFPNEDPLESLAVCSEPQEDHSSQTNFSGPAAPQNLRPRPNHVRYTSEPATFIPI
SPPLQPLKELSCFRAGYPPESCNLIEAPGGEAPPLDNVTRKPPNHDVKQSKAERDTESSG
PLIVARDGVLLSGCERPNETTKSGITEAGQQRKNSEDTVSIDTRQKTKARVGYMRPLKQP
DSSSIVDPLLVDEIFYQIPEILEHHENFLEQVAGCVAQWHDRQTVGQILIQSVQKHKSFA
SVVSYHNRSRWPKVTLKKMMRLSISQFQNKDEPQDQAVSSQPQAQNKPVSMEQPPPAMLP
IPNHRWLMQAYAQNVLQRLEEIKATSQRTNRGTGKTQALIESLIQAFDGDNGRDTLGVPL
INLAQMSEIMKSQRKHVACIQDPPGTLASDAFFQAYLLDGLSRWRQYTGTIHSPKQYTGI
VLDYQLAIEQSETNYVEVDEVAAEPEEFQDITMPTFEPEFQLFQRPALCHPITSPSITCE
PSISQLHVFPVYGIAWFNQFPTSSLQANPFSWIRSGYGTVQELAEFLVGLKDNHLCLTGG
CFRATKRIVAPGVQIFQRDDSKHPYSAYIDNFLNAKDAVRTAKEAKPAFHKFLEQSMREN
KEKQALGDLMIKPVQRIPRYELLVKDLLKHTSEDHPDHPYLLDAQRNIKHLAEKINKGRR
SAEEVEKEARVIQEIEAHIEGIEHILNPQRKFIRQEMVMEAKTVGGKKDRSLFLFSDLII
CTTLKRKSGSLRRSSMSLYSAASAIDTSSKYKFLWKLPLEDVEVVKSSIQATNRESIQKM
ISRLDDDLSTLGQISKLSETLSFPHQSLDEAIKDLLASIHRELSEKQSLAFSISFLPTKL
EFTTASAESSFVFEFTSPDACSNFEHAFEEAKKKLAMSKDQWDPEFLKAIPIMKTRSGMQ
FSCASPSHCSPDSGCEVWVCNSDGYVGQVCLLNIKDEPMVEACIAVCSARIICIAAVPGL
KGRDRGSENCLGATPGHTQQQLHIHITHSSLELAEQPSGPRAELGPFDSDDTDDEDSPSP
SSTLQSQASHSTISSSYGNDEGQCPKDMVTETTSSEEEQEFPITSSYGAPGMLGMGGGNC
VHTDSPMDGRAMRRSSRGSFTRASLEDLLSIDPEAYQSSVWLGTEDGCIHVYQSSDNIRN
RKNSMKMQHSSSILCVLYLDNKVFVSLAIGEVIVYQREAGSFWDPQSSQTLVLGTASNPI
TKMVPVGGKLWCGSQNRVLIINTTTLEKEHWFQVGTDSSRCVTCMVAYGQGVWLALQGSA
QVRLYHAQSWESLTEVDVAPAVHKMLAGADAIIRQHKAACLRITALLACKDLLWIGTSAG
VVLTLAIPAVSAGTSAASLKSSLVPMGSAHGHTGHVRFLTSIELPEGFDMKFPLTTGDSS
DHMYIEEYIEDDEEPPLLCSSCHPHSKREFDIVLAVIVLGCGGTAALQCRWEDGCVCLQC
PAGQEPSKACWQIQSPLEKVQCQSCPAGSFSNTFDADLCRPHTSCRSLGRTVEIPGISSG
DSICGNCLPGFHSAAMTETSTPSPCKRTSLKRQIRTVGKDPSGGAGAPVNGTVVRTAEEK
TAEYAVFALVPVFCIMGLLGILICNILKKKGYRCSADKEGGDEETATPHKEGNCQHIPED
LNEDTISILVRLITEKKENAAALEELLMEYESRQMGTNKGSSIKFPVLSPLVPFCTLPRM
CPHQSHLHTISGVSGLAPKHGYCCTRGAQRKWPPVLVPPLDSLKDPLKPQLPLFLPSLDA
SAEGQKRAVLEGAFVDTHYTSATVPNTERVKEEGTGVKEKKEGEVKVLSVGRFQVAQIPE
HKPTIVEPNKTSSQEKRNSLFLGKTFCSTLTGIRRYDSFNPDYGGNREEGIHLCYLAEDH
FIHEQLDNLKEGKFHTNAKKL
>Danio_rerio_DRER017084_ARHGEF17_ARHGEF17
MLQMVRTLAQFTITLEEMQESGESISDDGGGVGEEVERSVTAEPNGNGIVGNTGAPQTIA
EDMRRHVMMNLLDAEQSYVESLRTLIQGYMKPLKHPENPPLCDPSLVDEMFYQIPEILEH
HEQFLEQVLDCVHQWHDKQTIGHVLIQSFSKETLANIYSAYIDNFMNAKDAVRIAKEAKP
AFLKFLEQSMRENREKQALGDLMIKPVQRIPRYELLVKDLLKHTPEDHPDYLFLLDAQKN
IKRLAERINKGRRSAEELERETRVMQEIEAHIEGVEHILNPQRKFLRQEMVVEAKTVGGK
KDRSLFLFSDLLICTTLKRKSGSLRRSSMSLYSAASVIDTSSKYKFLWKLPLEDIEVVKG
SNQATNRENVQKTISRLDEDLSTLGQVSKLSETLSFPHQSLDDVIKDLMASVHRELAEKQ
SLAFSMTLLPTKLELSCTSAESSFIFEFSSPDTRSNFEQAFEEAKKKLAMNKDQWDPEFL
KAIPIMKTRSGMQFSCASPSHSCPENTYEVWVCNSDGYVGQVCLLNIRDEPTVEACIAVC
SARIICIATVPGLKNRERVVHSTPTAPSDSNSAATTQPQLHICISGSSLELSEPPAVPTA
ELVPFDSDDTDDEDSPSPSSTLQSQASHSTISSSFGNDEAVVAKDMATETTSSEEEQEFP
VPSSFGAPRLSAESPMDGRAMRRSSRGSFTRASLEDLLSIDPEAYQSSVWLGTEDGCIHV
YQSSDNIRNRKNSMKMQHSASVLCILYLDNKVFVSLANGEVIVYQREAGSFWDPQSSQTL
CLGSPSGPVTKMVPVAGKLWCGCQNRILIINTSTLTQEHWFQVGQDSGRCVTSMVCFGKG
VWIALQGSAQVRLYHSSTYESLTEVDVAPAVHKMLAGSDAIIRQHKAACLRITALLACKD
LLWIGTSAGVVLTLVVPPVSSSTGSGSLRVPLIPMGSAHGHTGHVRFLTCIELPEGFDVS
FPPPAESASQNSSDSGTGGLQRRDSARRRASTLLPTKSNLLVISGGDGYEDFRLTNSSET
VGRDDSTNHLLLWRV
>Ciona_intestinalis_CINT002880_LOC100185174_ARHGEF17
MNAEMESPALYNSSSEPALSEQTDELGELNQFHIYQSTKHSGNHTKDNVLPSSGIGDMTH
SIEEMSKLLLAEHTVMSPRSARRNMTLKSRKRAQIEQMKSKETVPLNNFIQNELHIQIAA
SVDPVVEDIFEKEEEQFQQMYESMTGAIPEKMPVVHTRSCSEPVPMDKLENRLVQKASER
GRRAGIVQAPSLNDVMGDNRIPPPTESPLKHTKQLSNSVDRIHSATLPRAAGSRGLGFQV
DKLDMRKHVVRNLLETEESYVNSLRILYETYFKPLKQPENHVVCEPRLVDEMFFQIPQIL
QHHEKFFENVEECFENWDPESVKIGDVFIQSFNKDMLLEAYTSYIKNFLNAREAVTIATQ
AKTAFKLFLEQCQRENRDKQGLSDLMIKPVQRIPRYELIIKDLLKHTPEDHADRTSLLIA
QREIHALSVQMNKGEKEAEAAERHAKLLQDIEQIIEGCMEISGITKRRFLRQDICIELKS
GNKKDRSLWLFNDLLMCTTSKKGRTGSLRRSSMNLWSMTTDRIMVDFTSKYKFLWKFPLE
DVELLKGSTGPNRQVTEKQLQQLRCDHDLLIQMEKLASDLSTSHLLLDEAVKDLLSQTSQ
KIIEKQQMTMHGVGLPGRLEIGISTPDGMKMFQFEFQSEDNKTQFEVLFWNAKKNFNPQK
SRWDPTFMKAIPISKTRNGMQFSCAAPNVDTSPGTREVWVCNTDGYVGQICFLSIEPETL
PTKSITVCNSKICCIAQVPTWDRKLVPTNTFVNDISKAPLIHLPHGRRRSSTHSNPAHKI
IAWDDTDDSDEDNTSPFSTNSNYSSYSMSPYSTNNSMSNFDISLSTNDGSLLGDHGSRAP
TNSLMHALLGSGAFKKDSDGSTLHGSLEDLLSDSTSSMTKHPPLAGKNSMGSKMLSNHGS
MWLGTEDGKIKVYSTAEAIKGNKQCVHLNHNASVQCILHRDGQVYVALSNGDLIIYFRDK
ATGHWDFDNKKSISLGTSPNPITRMLVVNEKELWCGCQNQIMILDMKTHNVKSFFAVSQD
SKRQIFCMVSSGYGVWVALDRRSQIKLFHSVTHDLLAEVDVSHPVSKMLASSDAIIRQHK
AACLRITSLLVCKDLLWVGTSAGVVLTLALPSVTASTSSLSLPIIPQGLTYGHTGHVRFI
TSVDVMEKETPPQRGSRRSSSTKRRSSSASTSSQTRSNTIIISGGDGYEDFRMNSASEAA
GREDSTNHLLLWKT
>Branchiostoma_floridae_BFLO034214_ARHGEF17
MRKHVAQNLLETERSYVDGLQALIEGYLKPLKRPENAGICESELVDKIFYQIPEILEHHQ
HFLEQITNRTRSWHPRQKIGDIIVNTFTKDLLVESYRAYINNFLTAKAAVRMAEQAKPVF
SKFLEQCVRENKEKQGLADLMIKPVQRIPRYELLIKVRDPNKTLLQSTDEDHPDYSSLRL
AQEEIRTNMAERMNRGEQEVEEMERHMQLLRELEALIEGVGELVAAHRRFIHQDIIYEMV
SQPGSKKERSLFLFSDQLVCTTYKRRTGSLRRSSMNLFSMSSNIDTASKYKVLWKLSLDQ
IEVIKGEAVGSSRVNLEHSIQKLEEDLSAIREMVNMADSLNSPHQVRQEHTSTHRLWPDM
TLTELLHDLLEVAEKQLQEKQALQLTMKTHANTKLELTTSSLEGMENFIYIFGTPETKSS
WETAFTDAKQKLASSKQCWDPVFLKPIPIMKTRSGMQFSCASPSLSSVKGSNRFVWICNS
DGYVGQVCLLSMEKDPSLAACISVCSARIFCITAVPAINGAKRTSKTDEKAQAAAKKEVQ
QESKGGNTDSSDEEVSSPAHIPPIRTQPSLAPFLAPQQVATDTEDDAKDTNNKKSPDVWT
EMTDKQKHEAQMREEGEDEKARRAALGEGFAFRKTSFGTAVQGSLEDLLVSPSAAHNTMW
LGTEDGCIHIYQCGDPENIRKSKNRTKLQHTAAVQDILYLDNKVFVSLANGDMVVYRREP
GCGWDLQQPITLTIGNVNSPLHVVLTIMGLFPGCGCQNNIMIMNTTSLTVEHSYEVTDDS
SRVINCIVSMGLGVWVSLLGSAQLRLFHATSYSLLLEVDVAPAVHKMLAGSDAIIRQHKA
ACLRITALLACKDLLWVGTSAGVVVTVPLPHITTNTTSLRHVPTVLGSSHGHTGHVRFLT
AVELASTKRMGNVIMGSLKSSSSWRSQDEVSPVTPALSMLVISGGDGYEDFHLSFPSDTA
GRDDSTNHLLLW
>Branchiostoma_floridae_BFLO008994_ARHGEF17
MADQEDREAEAGSVYFQDGGRNVSKRRAAFAAKPHRSSSDVYALLTEKTVNLEETPPPAA
SPGPVILPQGSRGMPVEPPRRPDSGGFSPQGGTSNNGEQLHNVVGRGRGRLGAEVRYVQE
RNRREEVERLQQQIWEAAAGLEAHSQGQAAGLDPLDPELRLLYYPQQTNPPANVPMSQRR
EWVEEEEQGRLQGVYLHGRTSLPYTHQPSPPHPYITTTSHDNRGVLYHQVEPPSPYQAQG
QGGIPQRTPISYADLAEAHYKLEHPPPSMPQVTSVAPGLFPPPSSQPSTTYHEEARQYPP
MPGTGAPTNVMQQQGYRPGRRGGIADMAAFSMAPQTEHQKYSYPASPYGYDSRVGGIVGE
HLQAQTRSYTPPMDIQANMQTRGQLMSTMEPQYSRSLPVSRSTPIPHPSVSPRERYPQVE
RPQQQYLSPYMYSSSARPAYGVTLSPKKAFPHLPVRMLKHSKVTLSSFSELSSPASSRCS
SRRSSLDGSKDFDYQLGLESQTLSYSPMQGPHSLSATLPRDYGKSKETRDTSQEHGSDSS
SRSHDLSWLKMGDKINQLTKPFQSESIQGSMESLASSTSVSSGRTNMGTWQDSPTKQQMD
PPTVAVEVTTYPPTTKSTTFDTIDTGTAKSDIQDEGIVTEADMTISPPTMTQLFQSWDAI
KREGKTSKSPESESVPLLQSQTSGTVVCVTDSATTQTEALSAHSGDVGSKNDDVTGGSLP
GGRRRQRKGSAANGSDGSASSSESNGENRSLSDPTPNRKHAYTEDNFVLDSNLLGSLSSH
QTAMASSNIVDRATSVESDISACSDQASWSEPDDSYNVISSIINEPGAMDKAEEKNGKNK
KKSLSDPSPAKNNELTGLVDTMHESEHLATSNSEPVLSKDKEERVVSVRGAYSFEEQRMN
RLLTEEERVQVINAPLEAVRDATVEMSPQMMRRKAKRSRGENGRNGHGNGEVEHVVSPSG
KATVSIGIQVCTEEDGDEEEETEGEAEVHTEKVDTKSVSIGVQSSDLPKQQKKSSTSDAA
SSVNSPKIETPLTEVIASPKKETPVQLRRTGSKKTTTSDLTITTKDAGVVTPSPEKEQPV
PSEETPTSPTSPKEHDMRKHVAQNLLETERSYVDGLQALIEGYLKPLKRPENAGICESEL
VDKIFYQIPEILEHHQHFLEQITNRTRSWHPRQKIGDIIVNTFTKDLLVESYRAYINNFL
TAKAAVRMAEQAKPVFSKFLEQCVRENKEKQGLADLMIKPVQRIPRYELLIKDLLKHTDE
DHPDYSSLRLAQEEIRTLAERMNRGEQEVEEMERHMQLLRELEALIEGVGEQKGQPGSKK
ERSLFLFSDLLVCTTYKRRTGSLRRSSMNLFSMSSNIDTASKYKVLWKLSLDQIEVIKGE
AVGSSRVNLEHSIQKLEEDLSAIREMVNMADSLNSPHQTLTELLHDLLEVAEKQLQEKQA
LQLTMKTHANTKLELTTSSLEGMENFIYIFGTPETKSSWETAFTDAKQKLASSKQCWDPV
FLKPIPIMKTRSGMQFSCASPSLSSVKGSNRFVWICNSDGYVGQVCLLSMEKDPSLAACI
SVCSARIFCITAVPAINGAKRTSKTDEKAQAAAKKEAQQESKGGNTDSSDEEVSSPTHIP
PIRTQPSLAPFLAPQQVATDTEDDAKDTNNKKSPDVWTEMTDKQKHEAQMREEGEDEKAR
RAALGEGFAFRKTSFGTAVQGSLEDLLVSPSAAHNTMWLGTEDGCIHIYQCGDPENIRKS
KNRTKLQHTAAVQDILYLDNKVFVSLANGDMVVYRREPGCGWDLQQPITLTIGNVNSPIT
RMLAVAGRVWCGCQNNIMIMNTTSLTVEHSYEVTDDSSRVINCIVSMGLGVWVSLLGSAQ
LRLFHATSYSLLLEVDVAPAVHKMLAGSDAIIRQHKAACLRITALLACKDLLWVGTSAGV
VVTVPLPHITTNTTSLRHVPTVLGSSHGHTGHVRFLTAVELASTKRMGNVIMGSLKSSSS
WRSQDEVSPVTPALSMLVISGGDGYEDFHLSFPSDTAGRDDSTNHLLLWQV
>Saccoglossus_kowalevskii_SKOW045185_ARHGEF17
MIIQPVQRIPRYVLLIQDLLKHTSSDHPDYTSLKDALEKIQKLAKTINDAKNVEKNLEVL
QDIDSMVEGNADLVIPGREFLKQFPVNEMVQKANREVVLKKTDRAIFLFSDLLMCTSVKR
KSGRASISVFHPNLIMEASKYKLLWKHHLDDVEVVKPTHSNRRASIERLISQWEEDLNVL
NQINDLSGNLNHPHESLDAALNELMSNINKKLTENRIPVMSPTFPAKEVELQATTPDGLD
SHILVFTDLNMRITWEMDFNKAKQKLADSKDTFPPKFLKPIPISKTRSGMQFSCASPAPP
AGLEEQREVWVCNSDGYVGQVCLLKLAPKPEVDACKTVCSARILCIAPIPATQRIPTFHR
IREANRNTSVQSPISINVIDEDCIMTSPPQRKRNKQAASIIAFDSDNSDDGATKNYTTLQ
YDEEDLSSDEDDDGGLTIHKINDVLDDDDDEDPDNLKATMWLGTEDGCIHIYICNNTVRK
DKAATKIQHAAAVQCIIYLDNKVFAALANGELVMYSRQPGSPWDFDNPQTLTMRNSNAPI
TKMAAVTGKLWFGRQNLITVLDANSVMVEKEIQVSSEQNHSVQCMVTSGLGVWVSLSQQS
SAVVKVYHATNYSNLMDVDITQAVHKMLAGSDAIIRQHKAACLRITALLMCKDLLWVGTS
AGVVLTLPLPKITSTLTSLQDIPPVTGSGHGHTGHVRFLSAVEMLNDDDDDEDSPPQKVK
FQRRTSVSALMMPKMLVISGGDGYEDFCSTSSNEAAGRDDSTNHLLLWKV
>Drosophila_melanogaster_DMEL013014_CG43102-PC_ARHGEF17
MPEARQGYITYDLPARGKFDDLPMKTYYPSNENGNSWRSDLRTSSRTPQPIEVDQAVRRR
NKSSRLISCCCMRHSTRTVDSEAIQLEGEAIIGDQQVPHLAPLKLSSSLPTTPQLGQRVV
RGRGYKKLSWNEEQPRRQTGERSMIARGQEARANPPLTYQHLTHNNNNINNNNNNNNNNN
NDGEEYDPIAKYFANTQHQKLSPGIAAKSSRILCENCCGERQQQVGSSMDRQKQQPQQPH
PQQQKRQQQQHQQHQQKQNQQQQQQQQLPFGDYDSVSDLSSFGFVFDGEEVDSTRRVLVD
AHYEDAADDDDDVVRPPVIEIEKRQPNTSTTKTEKSTEAATVAAAAAATSVGDASSPVLS
LSSEISDESPAICCYTIDKKLSQQQQQQQQLQQQQQHLQHYNSCATVSYRSYRHPPPVPP
KPRVCVDFSASDEPALKTRRLVCQQQHHHHSHPQPPANPTHFPPRIYPANSCCIPKDYQP
HAFEGNFSNNINYNCRFGASGECTWGSLKGPRSLCYDRHGRLTFDSEPEPEVVVAKSNGV
HKSLSESRLPVQYYAEPKVPYDPYTDLSRVTANVINQNISDRNSSFSLPLQHNRGCNALN
QVSAASQINNQLTNHIKLNNILLPCHCNFHVDAPYEVNKENGHTMEKRRNTLDRFQRLGF
GRKSSPAAAASASTSSSSPSSTSGPEKQRKTSDRSERLRELTELLRGGGGGGSSSRASST
PTPPPPPPPPVPPPRKPRISHLERQDTGASQTSESEAGSAHLRMPSEETTTRHSGGAGGG
GGGVGLSTAARIFASLRPNTSLSNLEAFMLSNREKSKSPPPPAQQNHRPAASRCVDASAT
ASSSASFESTALASRPDSRSAHKAAPFRSVSFSQIDCKSTLSALRDRLKRDKAIEAPSPS
PTHSREEEIAPPDPGWVRIPLKKTELSINLNYGQEKSLDHDAIQEEDIFSNELAASDSSG
IVFPVATASSVIAAHATMESLTDTIQSETDCLIKEDVPPPVQPVVEITPPASSVSGSAPN
LATLMEEQLPLEAPPDNFLQTATTCEIPVPVYECAAQEWLETPAQEWVEVAPEEFGIVPE
TIQPPIPHAACKISQTPSTLTTAVRSDLVPTISVSRSSEEGDELAKIEDEPQVEVATTAR
NTSMDRHIREYSQDDLDLANVDLRSSLEAIATPRHSTDERQRRHLDKSTKRKGMYIDNAD
WQAPTEAPQRGLALDISVANLNAIKPESPEANTPGASQMYISSPQSSYSFELNTPELEKG
SPSWGSGGLVRDKAQLLSNFSCHSSEEKDDASCRSLSYLRTDSTSDNECDRAIRERERER
ITSSPTPSSGDYDYKRFSKRPLRGPYGQMLEAEMKKPNRMHFEEILEELRETDSLHLRGS
APGVAAGGTVGPSRNLPQYSNSMRVRKTSTFLPVPSHARAASTPSQLEHASKGISAATAQ
ISVSAKNLSQAELDDQVHHMKRAASEAPAPKSNHSKRSQSMSTERPSQHHHHHGHGHGHS
HGHHHAGKRSLDAGSGDKAAKNAPLAGGTSGSGSGGGGKAGLKPTPALLAELLKGSSENM
ISEQRKKTIADTRTYVVQEIYRNEQSYVESLQTVVVKYLKVLKAPEHAGMIDTRTVDEIF
FMVPDILEIHEKFLSDLKSRLDDWDVQQKVGDAFMDTFSKLEVLEVYTSFVNNCNRAKNA
IRSMKHQRPSFSKFLETTAREHKGKLTLDNLLIKPVQKFPNYELLFQRLIKHTDHDHPDT
KHLQDVLKLVHDILVHINCKEREIMENGQREATLRELEGVIEGITDLIAPERQFLLFDLV
SMPSGQGARKDRGFFLFNDLLVLTSIKKRSGTIRKPNSSICPGTVATTLDTNKYKFLTKI
SLDCLEIVKSKDENIKRIVSEIETLAEDCNKLQQITDITVTIKYPHQYLEDVIRELHREV
QRQLSERQTNDTQLNMLELTVSSPNGNQKLAVVFSKTEKRTQWEESFNEAKQKLAATLER
HPIPEFLTSIPIRKTRAGLQFTCAAATLSDNRDVWVCNSDGYVGQVCIMSLHPEPNVTSC
NGVCNARILCVASVPAYSSAASSRNSSSEQPAGSGGQEEKDKRHTPQSYTQQLRDYRKSI
SPSFQSASASATATPEKKKLTPTPTPVAGGEPADAATTGGSDTQLELNLSSSDDETEAAA
ASLNVAGSTGSTLVERVPSPAPSYHGHQDSNPEEGESNQSTMWIGTEDGCIHVYNSTDNI
RIKKNRIKIEHHSAVYSILYLDNRVFVSLANGDICVYLRDGATSWNTCSSHCLSIGTVTS
PVNKLLNVNGRLWCSIQGIIKVLDVETLTVVNQIQISSDSKPITNMTVSNNHVWISIQNS
AHIKCFHSNTHQLVTEVNLAPAVNKMLSNCDEIIRQHKAACLRVTSLLCCKDLIWIGTSA
GVLLTIPAQGYEKGAINIVPTGIPHGHTGHVRFLTFVETTGLEGAASGAGGGRDAGSSNS
DEYTKQGSIKHSKSKSETNNTLIISGGDGYEDFRNSGANSLSEIAGREDSTNHLLIWQI
>Anopheles_gambiae_AGAM003210_ARHGEF17
MPLNFCSDSEDDPERTPKSTSENTMWHNVISCYNDTRTHVVVELFNTEKSYVESLQTIVL
KYLNQLKSPENAGLVDVQTVDEIFFMVPAILNIHERFLEELRRRLDSWDKMQMIGDAFVD
VFSRPVILDTYTSFVNNWNRAKDAIRSARQKCPAFARFLEAMAREHKGKLSLDNLLIKPV
QKFPNYELIFTRLIKHTDVTHPDQKPLQEALKLVHDILMFLNCKEKEALENGQRETALRE
LEGVIEGMNDLVTPERAFLLFDLVSMPSGQVTRKERGFFLFNDLLVITSIKRRSGTIRKT
NMTCPGSVASTLDTNKYKYLTKISLDDLEIVKSKDENVRRIMKEIEHLTEDSSKLIQISD
LTASLRCPHGSLEEAIRELQREIQRQLAERQTNDAQLNVLELTWNTSSGIQNMTVVFSKP
EKRTQWEEIFAEAKQKLANSVERCQIPEFFVSVPIRKTRAGLQFTCASPTLGVQKDVWVC
NSDGYVGQVCVLSLVPEPSVTSCNGVCNARILCVSSVPASEERVPNSSLLNVNIAIVDAS
VNSGVSNRPNNATVVSSPSKVAERKGSFKSTDSSSSSTPRTLTNNDSNVQLDSGSSSEES
DAESQPERVASNQSCATSASLTPNHRQQDSTASTNAAEETENQQSTMWLGTEDGCIHVYN
CTDNIRIKKNKIKIPHVSAVYSILYLDNRVFVSLANGDICVYSRDRTGWNVSSPLTVTVG
TVSNPVVKLLNVHGKLWCAIQGTIKVLNTKTLQIDSQIQISNDSKPITNMTVLNDYVWIS
VQNSAHIKCCHHESFEIIFEVNLAPSVNKMLSNCDDIIRQHKAACLRVTSLLACKDLIWV
GTSAGVLLTIGAHNVAKGSSMPAVTGLPHGHTGHVRFLTFVESPDGDSAELLASEGSVPS
GGGPSTQPGGKSNKASQQQDLLVISGGDGYEDFRSAGNNTLSEVAGREDSTNHLLLWKV
>Caenorhabditis_elegans_CELE019852_R02F2.2_ARHGEF17
MLNPNDADDSDSSTDSSPPVAVPRPKRSATVSPSTRNSFYNSRRRSDANLNFFNERERQR
ERRRSMVRASRERSESRRASQQNLRKTNSEPNVDMPSIDVEALQKLLLSIPKFVSASRNR
INQRHDSDSGGEMTTEIEELKDAAKSIQSLQRVLAYPSQTSSDRGGNRRLADPVESCLES
SVFSDVDESSLATDTIEGRRSGISTRLGHPRGVMQFIPSIRNDQFVPTSEIRRNSISRKS
SVPDGFMTSEMESEPVPNVRNRRRGIVDEMFSSSTSLLVDRPSETLAGVNRFAKLLDTFR
SRPTSPEQHPSISWNPYVYSDGGEALETCGMEDSLHEADILLWKKRSRASLRRHYSVRHL
AARELLDTEKSFVEGLEFLVTKYMRPLRQPLECTLIEASLVDKIFYRIPEILAHHQVLLT
TLSQRIDQWHKDAILGDVLLAHFSKQSMIETYISFVDNFKFAKASIIQARQKHAFEKYYN
RCCRDHPNKLDLDSLLISPIQRVPRYELIVKQMLKHTPVEHEDRERLLRAQRHIHCLAVA
INQHKDGSEQMEQRLREIEAIVDGLDDLVTKDRTLLRHDIITLKGTDRERCIFMLSDLLL
VTSVKKKPKVLYSKMSSQSMGFLEGNRFKLLFKVALEDVQISKDTLSQLEEVERKLESSR
EDDRVLKKMSQLCSLLKCERKVLMEMLETMETSNSMSIRELNEQMSSDPDLSAVHLDVLT
SNGFEPFVLEFPNAEKRSVFEAMFKDAKATLAKNLLAAPSCSLKTIIAHQTRPGLQLCTA
TVVPGKRVDSTPSLWVCASDKFSGQVAVMALDTGEITIESCSAIGNAAVTAMCTVPPPMK
LRKRKIKSQKSLEHLLNETIMDINSSGSDTESSSDEGTSTAGQTTVWIGNDDGEVFVVNS
TERVRSRARDRLARLRNSITSICAANGNVLVATSYSNQVQLLLFRPASDGSWDLENPQTV
GHVCQAPITSMQLIGRRVIIASGNWLHAYFVDTGKFQPPVEILPSSDVITLMYVTGQNVF
LCGRKSTEVFVVDVFNLSIINHFNVVSFVRSQLSGREHILREHKMGCLRISCLTVARSHL
WIGTSAGCVLSTSVQSARSQPTPDLRVCEIGHSGPCRILLPVHTPSHSNHPSRKQKRSSL
NVPAQQSSQLMLVSCGEGLDDGTATQDPSTDAINHLIFWKCS
>Brugia_malayi_BMAL011346_ARHGEF17
MEKSGITENEADESDSLSDESNYHKPLRRRRSATVSPAAGTRFRHHSKSRRRSEMNLISP
KQAPSLKRPDESHMSRRYEDKDSLRKTNSMPSFEKTQQAHVEAIRQLLDLFPISPCNQSS
SVHEVWQPHRQKLMPKMDETESEDDIINTDIEELRDAAQSIQSLQRVLKVPPESTNINVE
MVDRRTDCPVEGDSSSESLRQSGIASRLGGHPRGVIQFLPSAKQTEFFPAMDTYDTYNKN
KTINKKSLLRRKTSLPEIYDQVCNSSGIIGPAAMNNTCKSGRWSFRSGTPNLQYSSKNAE
IIEQKSPMDSLTGVSRFSKLLKSLRSSRQNSPEPQTSNSWNPLIYTKTSSGLTNPMMQAD
LLLWSKRSRASIRRHNDVRNMAIRELCDTEKTFVEDLEYLTQKYMRPLRQPLECTLIDPI
LADKIFYKVPEILIHHQHFLAALCDRLDAFQTDTRIGDVLLSHFRKQSMVDTYIAFVDNF
KFSKQSIKQARERPAFEKYYMRCRRDHRNKLDLDSLLISPIQRVPRYELIVKQIIKHTSV
EHADYDSLLLAQKYIHELATKINRQKEESEEMEQRLREIEAIVDGLDDLVTTGRSFNRYD
VVTILGAKQNKQRCLFLMSDQIIVTNVRRKSSPSFHSSDFLDNNRFKLLFKISLDDVVIA
KDTLSLLHTAEMELQNAQEDINIVNKMTELSKLLKKPNVELANMLDNLETETMHRKRVLQ
EQMTSDPLLTIVQLQVTTTNGVGVLVIQFPSADRRAIWENALIKAKTALKNEMQNEERPN
HLKSIVTHRTRPGLMFSVAAAAFGKSAEGAPNVWVCASDKFSGQVTVINVNGEPTIESTT
GIGNAAIIAICSVPAPRKKRKLAKLVDSSLKDLPGLELDSTSSESGESDFETARRNIQST
VWIGNEDGEIFVFNLLDNVRLKACERMIRLPMPVDDIVYLEEKVFVSISSNSHIKLLQFQ
RNKEGKWDLDNPKSVHVNFRRRLRPMSVAASRLCFASGSSIYLLNASTLQIEKQAAISTS
AMETVVCMAVLGSTIFVAMNKSSIVKVINAFTLDCQQEFSISHVVNKALSSSEDIIRKHK
MGCLRITSLLCCNSRLWIGTSAGIVINTLIPNNKMLNWTPSLNVCQAGHVGPCRFLTAVS
ATATPSFDLRRRRMSLSAPILQQTEQMFVVSGGEGFDSGATTQVENEKREIDDALNYLLF
WSA
>Schistosoma_mansoni_SMAN008427_ARHGEF17
MNEELNQSLEHLTTDIEEHSKNCKDNQSNVVNTLNNEPLYESPKHDPFETTIDQNNCVQL
NNEIFQQNDSSNLKVFNIVLEKDLDYDEEHKTTEHIYYLPLAIGNSNTSNEVLGKEFLTL
TDSTSHSVSDKILYDLGKSLIGIRDDVTNKEDNSKKEMDEPTKLITTSLEENLPNAIPES
IAQQFNQIAKLNKSSLSSRRTVRTTSAKLSPLSDSKRQASFEDAHLTEIASVSDSQKNIQ
KDLLKDTYHARFHSDEIATLQDYVSKPQTQTILDLEYTNLENTDIVHANSSSNTGSSKHR
NSNVFRSKSALSTLPPTKRGQRYGHGHQSEPSSQGTDSVHRQSPLLAHENISHSQGQSSG
FTASEEGSSSSLPSLDTGGSSSTGGGCSSGHTQTADEDHSIGEELNSANTTILHSISKIS
KNNNEGDKHSSQLLHSDEAKHLQSDNLSSDKTVLLLSKRRHAVKELIHVEKEYVNALTTL
VNMYMIPLKQEKILDDQQVDIIFFKVQELLMYHMSFLNTLQMWELTNTVGDKLLDMFSRE
AVAMCYCTFVDNFSNSEKTLETCWNTKSSFQKFCEMKLRMNRNKLPLKALLVQPIQRIPR
YELLIKRLLESTPKDYSDHALLVEAESAIHRLALRVNAVHTAGEDENIVDGIRLIEKLLA
PAERKDPVCIFMFTDQIVFTVARRRGSQVIKKPVFLRLQSIRGVDAIENIKYKIYHRLGI
EAIELESQVDIEPTGQHKEVKDKKDLALLAEIENISARLDFRHYDLDAVVRRMYMSIQKE
LEDLRTARNTSTPMPGNMSIFTATSKEGVERYELMFPNSAKRKEWERTILELKRQLSSVK
RMAKFNEAVQIPRTLPGIQLSCASMIESSPLVAETPCDVWICASDGYTGYVCLLTVHPKP
NIYFNVPLSGCTSRITCICAIPGYIHPGLRRTSHSLIAQSMRSRYGMEKKRSATMDQPLL
EVEQQVTEENNCQSKLHAAVSEKPSLMNTNEKVVDSKVVDKVELNTNSDGSKNAENTFDD
DVRCRKSSIPQDTSTSSHSTTPPDTPTNTESTLKLSDGDESKGDDVSNLPKKCDISPESG
EINVQQNNELITQKNCEESDSLEKNKNEPQREISLDIYAEYTDDQDDPTSNDSDSSDISE
TEGDLTQHIISENLSDNSLFKETEHNIQSYEYDSKTDEYTNSHGKNHCLTSSTQPLMWLG
TEEGSIFMFYASDNLKTSRQRQKISLSHGINNILHFDVHIFVACANGDLIVYKRNSDGLW
DVNKPIHVKLQPNSNEPVIVKRMLVVAGKIWCAAHRSIFILNPTTLTPEVNCDEIIMRHK
EACLRITCLTVCKDLLWAGTSAGVIVTVAIPKLGTGPTYENIKQPQLETLSYGHIGQVRF
LVTLDNIADDENPIKSKTEKTNTSSQAIYISNSAITPFSDKVTSSDGNEANTSSHLVSSS
RTSDLSQSGQLSRHHFSGSRRSSINPCTTINTKMKVISGGEGREEFSKKDLTTLGIYDNN
LCCTIGDDDSDNYVLIWDVK
>Nematostella_vectensis_NVEC007078_ARHGEF17
QEIKRHVLQNLLDTEQSYVQNLQYLVTNYLKPLKRPENANIVEPAQVDEMFYQIPDILLC
HEFFLDQLQARVNDWHDKQKIGDIIVASFTKCFLMDAYSAFINHFLHARAAVRVATMSRP
GFARFIEQCCRDHREKLTLQDLMIMPVQRIPRYVLILKDMIKHTPTDHPDHGSLQLAMGE
IKTLANRMNMREKEVNKAEKDAEDLRAIEASIEGISDLVIPGRYFKRKDLAAEVRGSITK
KDRSLFLFNDLLVCAIVKRKPNALRRGSLSLFSGQSGAGAEFNKHKLLWKLPLEYIELLR
SSPEVQRRNSLERELERLDNDMSLLSQISALSDTLNISHQITCAFAQNYNVRSCRTGLDN
KWCFRGSFQMLDSSIRELMNDVSRQIAERQVPVQQSLSAKLELQAQTEEGPETFTFLLLD
AEIKNSWESDFMNARKELALSNDWASCLLVGFQLVFSRLCLFIEISSSVAVTGWRSSTIR
SIASILSSHRVRHTLIKAPIASLSVCSSRILCISPVPGARLIGLETIHPDADSKSDTRSL
GESSSYKVPSTKSTDYEDEDDDEDGLGNDSFMEGKFGSGSPMFDGRLSPEGSSLGTIDGE
MESSDDDESVSDENASSDDDDKRKHGRKHIGKSRNLDSGTVPVPGAEDKLSDIVPFEAEE
GSTVWLGTEDGSIYVYPVQDIQQKKKMRIQHNAAVHCILYVDNQVFVALGNGDLCVYRRQ
PGCPWEVSSPIIVPVGSGAPVTCMTAVHGRLWCGCQCNAIIVNTTTLKIEVRIVNRFKDL
RSRAPLICSRILPNYITFNCSLDKERAVYRLVSSGMGVWLSLQSSATVRLFHATKYECLA
DVDVGPPVHKMLAGSDAIIRQHKAACLRVTSLLTCRDLLWIGTSAGVVLTLPLPTITVTT
SSLRNSPSASASYHGHTGHVRFLTAVEVPKPGDQDTTLDKERNNSVTSSSTPDPPLTPGE
PGVVNGPSRHILIISGGDGYEDFKTSSTSESAGRDDSTNHLLVWQV
>Trichoplax_adhaerens_TADH003072_TRIADDRAFT_60075_ARHGEF17
MFHLRSKKHRNKVISYHKDEEKVAVETQQLAESVEYASAFAIRRSTVDSNTSRDHSDKVG
LYSKYSVRARHDDSKLVNQAENRKSLDVSDKNKIRRDKVLQAVHNRRSLISDSLIVSSAN
QLLSKKIPKEKSHSAHTSPTLRHKLYSKLDVEPNGKVKKQQVDEEHYYCVPSDIRSNKPV
ENNLRDRAQADTTTDDYQVPRQAIIQPVDDIMRSSGSFGDANAFIRNNGSHDTNTTDAKI
RNGSRRHKSHKFESAEDLALLPNKKGSPLSYTHKKLTKALSAKLLLDDDAVKVPTHYPKL
KSRPSIRKILLHGVSGRSVTNSSSSSPILTSKKQHSKEDDVANTPPPLDPNIKNMGNDKT
NKNTEDSVAATSISSIEDTRHHILQNLLETEINYVAALRTLKQDYYNTLKDPSNNIVINK
NLINAIFYQVPEILLCHDFFLDQLARRIETSDNKRRIGDLFLQSFTKVILVNAYSNFIIN
FSRARKALTVAYSSNEGFQKFLEVCAKEHKEKLTLQDLMIMPVQRIPRYVLVLKELLKYT
PLSHHDYDSLKVALRELRKLADSMNEVKVERERHKKEEEKIRDIEILIDGFPHLASPGRH
FIRRDNVSELGKGIVRKDRSLILFSDLLVCVVKRRAGTFKRMSSGETFKYRLQWMAPLRD
ISICQAPSTATVGQNSRILTDKSAIKEIEHDLHIMRQITTLSESLNCNHKELQHCSQKLT
EDLAQKLQQAANLLEKHQLAEQKQNTSGLLFTLVELSINFRDGSEATFSFSFESPEAKSS
WKYDFADLLKRLGMSFADVLESIDDDEERKALPKLDRTWEFPNTDVNEQENLKVIRWANS
MIYNITGSSIQDLHKNSAVWMALGNSNRTEIHCLSIKSDQIICNKVIDMKESVTSLACAP
FNLNFRSNIHMTEDSNDQFTNDIVKIANLNHAKSVKELQVDSISNRTETIETSITDDNNS
LSSLNEPHITVQADKIIVSTIEADCKPSNNFMEITYSNDDNAMKDDLERNTSSELNSSTD
ETPNAVNAIEEDNAKSTTHNQVNAPDSFGNESLKLSQLSKYYTDREPASPQLNTDRESYY
GSLDDTTKELFVWLDDMEGRNTLWIALNNGSIRILSCHLKDQKKEVIFQHDAPITAILYT
KNRVFLSLTSGNLLVYNLGSGNNDNHDAVKIHLFETPITYMIDALDTIWCSCENNIKVIN
IETLSIEASIIINVKKDSKIDKMIYYKTGVWVSFSRNSILRLFHAISYERLLVIDTAPDV
LSGIDSDGMQSLYDMGNDIQVTSLLVYNDLLWIGTNMGAILNLPLPNITISTSCLEQCPP
ITLLSCGHYGSVDMLSVIITTSAYDSDTSDAGSGCRFDSPTLSRCSSHGKDDSASYAEGV
ASVFIVSCGHGCRTFKNSSKQQLDDEKLPKNSKGLSVLFWRVSEFNV
