# Supplementary material for: Evolutionary dynamics of the kinetochore network in eukaryotes as revealed by comparative genomics
Source: EMBO Rep. 2017 Jun 22;18(9):1559–71. doi: 10.15252/embr.201744102 (PMC5579357; doi:10.15252/embr.201744102)
Supplement: Supplementary file 3 — Dataset EV1 [file EMBR-18-1559-s003.zip › kinetochore_orthologs_FASTAs/Ask1.fa]

>Capsaspora_owczarzaki_COWC000191_Ask1
MSSRFVNFMSATRSSDARKATSTTAAPARAGAPSKVSSSSATGRSGTIVSNAQPTPALPG
RHHVPSQPVSNLHKPAQRTAVPPAQQPKGRLLGQAAARRANSSAVGPASACGSDQSFLST
SSAAAPAPRTSQASAALPKPAPNLALLAAREQRQNAENQSETLNITTHDQSFDAHDFDVS
VRPDRNRVSNISQVSIDSLAMPSPPQTTAFMKASMTALNPSSPADRMSNESPAMLGTPPK
TPLLRARSARVAQTIPTGMAASYSNQDSDGNSPDSVPSGPHDMESPDWTFSSPTVVPMIM
PGQFSIVDARNVASNLDLDMSPLQVQSVVVLRPESLDTETRSAVRSDNAVVDTVPSEEIS
TGGSSEDETVSGAVAVWTIEDPTVTMRLPCLPAAVPDPVKPKGVLAPTGTDLNMTVFADV
VESDDEQDEKPTVETRTRFELGSFPVMFRTGKGSEQITSLYRLLEETDGPLTIDSLCTKL
EFTRERVALLVDVLHSRKLVVRMRSAGGREAFRLV
>Saccharomyces_cerevisiae_SCER003242_ASK1_Ask1
MDSASKEETLEKLDQEITVNLQKIDSNLSFCFHKITQDIIPHVATYSEICERIMDSTEWL
GTMFQETGLVNLQANAAAPVGNAPVKSLVSNNVGIFPTSAEEASRQSQTDNGPNEADSAV
HVNRDVHSMFNNDSIDDFHTANITSTGQILKLPDSSDEDTGSEAVPSREQTDLTGEGHGG
ADDEQDESTIQRQSRKRKISLLLQQQYGSSSSMVPSPIVPNKMRKQLAHEEHINNDGDND
DENSNNIESSPLKQGHHHPKGQADDNNEGPDEEESTKEVPKPGTIIHFSTNR
>Candida_glabrata_CGLA001832_CAGL0M13079g_Ask1
MDRELERLDQEITLELQKIDGNLSHCFDVITKQVIPRVVAYGQVCDAISDSCEWLGTLCK
SSGVVDLKRDVLLERTPVRDSDAHGNAHGDTHGNAHGDAHGEANAERSYGDVAGGEEHNS
TVQSEVSDSTMGKYREDDTREQGEDDSVQRQKKRKVSLLIQERYGSSSSVMPSPDKRVPQ
QSLGSSPVKEQVPLPGTVIHFSTK
>Kluyveromyces_lactis_KLAC003475_KLLA0C12617g_Ask1
MDAVNIEQIDQEITLNLQSIDSDLSYCFNKITKDIIPYVTRYGQTCEDITNSSSWLKEMF
QQSANVQLVTDQAVESAGQVLEPRTSLFPEVENETDEFHTVDQYPALSQTGVSSAGAPTT
KTGGSVKQDQFQDQDTDELTQDSAMEKQRKKRKVSLQIHQHFNSSSSSNSSMENDISANS
SPIKTIPPETETGTETHNKIQGELAKPGTVIHFNSKRD
>Debaryomyces_hansenii_DHAN002907_Ask1
MKRYSIAPSSSRRKSTINPNLNLKGDDNIDGESATLELERLEQEITLVLQEIDKNLSKSN
AVINDKIFPILKKYAGSSSNVWNNVNFWKYFLEQAANVELTSYEAPANMNTDLNTIANSK
NNFLISDDEEAEDGENAVPEHREGASEGAEPIQQFKKPMLKGFNTVEETPTWSTGEQNAP
PHQYNMQASTPQLKQRSSFIHNQKPNLGKTTNDRLQSTHTLAPTLSSEEQSSMNTKSPQK
LASPPVVTHTIRQSLDNYHKISISPRKPQRSMHRTPIREGGMSEDVRRRSSLIQNLIDSS
PTLPEPPVLLSERGYLNSGSNSNGENGSKESSESKDLGRLSPILLPPKSTPGRQNRRSDS
ENTMQRFPRTPNFTPSGSREDGAGIDIMRTPLGVRIRYGEDDSDLPPPELQNVPSVNDRS
NNDDNNSGTRNEVDEDEVPLPDLETIELPNSNKKRRSSSTRKHDDKKRQSILPGDDDDQN
VFLDNTSNKQNNSAHTIYHSMINNQDTSQNQSKDNTANQSKNSNQSNSRSISYLFEEVLY
NTKINNKGDTNNPDNQPNSQARNLFDSFNDQAKQNEVAANDTSDQTGNSTSELGSLLGER
FKNFTNYTQSMGQ
>Yarrowia_lipolytica_YLIP004031_YALI0_B10296g_Ask1
MATELEQLEQAITRALQDIDRNITRCNRAVEHGILPALEQYNRGSGKVWDKGGHFWMDFL
EKAACVKFTTHDEDVGDEAHTVEDPSMTEKVPLKQDSYETEASMLQSITNNMDSVVELGE
REIIKDNDNNNNNQMNYSNLLSELDDESMDVSMDRNTPDANNKDKITPRRRSVTSTPRKD
RHASSGKRSKIPQPDYSLEKTPERATDQPAYLKHALESASKKYDHELARAAKRGNFQQSD
NEEAGPSSSSKTGFNFKPSFITKSAYASTEAGGGSKSASKATPSSSQPWYMNVDLDDSFD
LPSPPKLSSMNWKPGGPSSSARHHTRSKSDTPPTETQSVMRQRINDKEYHIEMSPAKGKQ
PLSAVTKSSGSYSPFHPKKMDAASTPARTKLFTPKKPSAASRYKLDQFSDDDSDMLSPPQ
LTTHMIQWDNQQHNTNKPTEAGQNPPSATRERSPERAARKDKERADSPAPADFDYKSGHT
PFAKTPLALRMDRERLQQRTENLVGFGSPNKDIFGAAAKSTTAPPSAKYDMLSFNDSGES
FQPPDLSPPVTIKFDTSRLQFTPAKDSARRVVQGALREAGGELDSDDSMGSF
>Neurospora_crassa_NCRA005210_Ask1
MSVPGTSSTRPLTLTEELEKLEQSITLTLQEIDSNFSRAHRIVTTNILPLVEQYGEHSKS
VWESTKFWKQFFEASANVSLSGYEELANGNETTVLNSNEESTSAHDQTTPAGTPHPQSAG
RSHDITIDDESSATFNAQGQNQVRQRTTNDSVLTDTGDDLSGSTPRPPATKSIPSRPQFA
NLDSPYEQLRRRELKAAAEASKTPGFGSGSGGDTMEDDDSELIFQQHTARLPDMSMTPHR
AQNTPFGEQQQQRGGTANKDPILHRMPDRNYRVGATPHKGHQASGVSPIKWKVTEKKPPL
IDPKGKGKAREEKPLWQDSFMSSPEMEVPQLRSAAFMSPIRSAYRGNTRAAAAAYAARSA
PRTPGVSVQTPLAGRKTKDVFSANAANAHTNAGKTPIPKGTVEAKKRYLEEIDWESDSEQ
DPFGGMSPPKTIQFALPPSKLLQTPAREASKKIVENLLLTAGEMPEGESEFSPSVVKMNP
DLMDETF
>Schizosaccharomyces_pombe_SPOM004382_ask1_Ask1
MNNLEQLERLEQSITLALYEIDANFSKCHRTVTTKILPIVEKYAKNCNTIWDSSKFWKQF
FEASANVSLSGVEEPVPVESNPSDQDVMSNSTEADLQLHTKNEHLEKRHSFVGKSDFPDA
AVQGDNTKNEDFVQSTPKKMDVSLEDISLDDAALTPIPARMQTPLRKPENNPHTGRSALL
HRVLDTNWQVQVTPREPKNLQSQEVMDIDSSPFVSPSPISMKMDMPSLNDRNSSHALSLF
AEFEHESYDSINPSGMSPPKTIQFSPHTMGVGSSQQANERSLSLQRKLETLNDSNDSFVK
EEDSWEL
>Cryptococcus_neoformans_CNEO005945_Ask1
MSNDDNPLLRPPFFSIPGVDPNAPISAQTERIDQLNTLLLQDIDANFARFHQIITSKVLP
QIKRYAISSEPTRESALFWRSFFENASTVRLSNQGESDTTMTSQQPDASTQYDDQTLALR
RGADESSIRTDGSFMFDPPPGTSSTPLPAGRGAGGRPNDSWEDSIESPFDRLDRKLMDEL
KIGKEGYEEQSSSEMPTPSLPSGYSLPGLDSRDSSRISSIHDYSVGTVDPSRESESPSSF
GQSHPRLAQSYHPSPTPKANRLADRPPASSNPFGADFKGIVDMRDTPLNAKANRKDHFKP
KASIVPGLDDDSDSDESNGGFGMSPPVTMKFDLPPRAQAIVNAARTPGKGKGKGKEVEVA
AAGVADKEKEAKFILDDLLEEMSNEMSPRMETPEALRRYSVLPGDTAPGRLLFSSSSQPP
AIAEDEDQTFHAPSLSHSLHPSHAKRDDHAEETYHPTSRPAASRQSLANSSFNSNTTEVP
NAQIVYSHEEDSFEDEGDTFDSSGEISSLRVPSTGSSAHPGFASLPPSSHPSHPTMADDS
YLSSEGDLTQITQASNTSLFGGGTHGGHLGVGAGGRFALMTKEDMDTYHGGRLEDAAGED
VWFSPTRDLARGRNAGP
>Ustilago_maydis_UMAY005554_UM00995.1_Ask1
MSLHPRQSLHPAAMGHNAAMPIQQHSVTEQIMQLDQAITLTLQEIDQNFATAHQIVTSRI
LPAIKEYGIASARVWQGAKFWKTFYEVSANVSLTAHVQDESEFDDNSQGADVTQSGNESR
ENATFTSDDGVPSPHSETGSIIYNEMDVSLASDGGDANEHDAADQSVQQAPADRARAASP
PRFSNASMAAAARREAAQRKQQKPHHREDQENMFDPAESPFERLRRDITSGLGKRINDPS
MDQSSFMASSSTKPPSRMTNTERDRAALAQGIENLGRTHTGKSGHLLDADSSDASSVHEL
ARFTSSATSAGRMKTSSTPKKGALLNKVLNSEHKRNKGRLSYTKIQATPRSSQSKSNPFA
PPSVRMWDGIVDLRKTPLTSKIKGTKSSKAASSSKRGGAAKKNDAQADDDAEWDSDSSDQ
DSLGWPAGMSPPVTMQFSVPQSRYAQTPAKEAAKMMVDDLLRSVGASSPAQRVWPKSAIK
NRSDQATSENGASSRKQPVATPLRMSRKEAKQHDRQISTGRRRNSIPTPPTLTKRGPSLA
QQDTPNSSSQMGRGSNGAPSANASSAALLMDADEGLELNAADAQGISSSELHHRFGGLNL
QTAGVLPLDDDDDDDDDDDESSDSESDDGADSMVGSMLSSAAKFSASSNSRIGGGSQNDN
SGWTSSTISSFNQKQAGRSIEDDTLFGVRSNAAPRAVETHGSRSQADSGGSSQPWTTGAK
GVNERGEESFKVWGHVDEMGTVHGGRPLVDRDDTYSAPSPTPFNMNLGAASGR
>Mucor_circinelloides_MCIR007852_Ask1
MDISEEEAAANIERLQQKLTKNLQNIDRNFAECHQVVNSDIIANLDKYKAQTSKIWESSK
IWLYFFNRFNQNGNLVDDSGDTNRPSLPNDSTMDSVERASWSDKINHSVSMEDITDVGSL
TRLRLSLQQPATSTSQETGMMGPPQTIKSVSSGSTTPSTFKRGTISSPPRTIPFGKPESS
LAGTPIREASIIMTQSILEANGIRSSDDDSLDFDPEGNKKKARLEEKANSKPTNENAGKA
WDDTNMMEVDDEESRARFNQFFMQRQHRSLDTFDEELPRWRDAANSPSNLSARFESPLVG
TPTTHRVIQNIITTERQEQHQDTSDADEGAYEFSDAMPQDRLEEYHAKEKQSMTGSDLTF
HSGSNMTMISGSTGQIPAKFDLQYFPEKFRVPPASVKLTRVYNYFNDRPGIMSTIQDVHS
QLPDVSIENIELLINVLIRRKFLKKVGDKEAWTVRR
>Phycomyces_blakesleeanus_PBLA011407_Ask1
MNDEEANAELERLEQNITLLLQDTDQNFSRCNQIASSILPMIDKFSEATHNILKTHQTWG
YFFDLLQSSSSSSGHGTNRLPLTRPFGAFATGIDAISETTSITESFRSISERIIEPVKQG
HQHLLEPHLIPSRRQIAQSLPDFTQPVPPTAETARTPQRDLARMKTDSILKSSGLYDLSP
SSETSGDEESATNNSKTSFRRPSVSYSASDDPANLGVGTDADRERALRFFKEREQRFGNM
PMDEELPSLGRKDISPLRAQDRNAKPLADTPTTRRVFETLAQDLKTGRKPRIDIFDESYE
PHNINKRSLPSGSTNRPTFEDYTHNLRKDKKPRLSELGRSHEFEYNNLPGNFRPIGTPED
PDPLNFPDMAISRPLNGGGSSGVNSGSGVDGSSNHGYRQGPESVFSETSGLTRATFGSSS
TGRGPAPFSVHRFGETFREPPGSTQLTRVYKVFSDKPAQMLTLEDVLNEVKDDENRYTAD
SVMLFINMLCGKKYLRTVGQGWTIRR
>Mortierella_verticillata_MVER006311_Ask1
MSITPQTASEVLDEIERLEQGITRTLQEIDQKFSTCQTIVTSKILPSIDLYGEASRDVWN
HARLWLNFFKAASTSTATSGVATRRAAASSLRASKLASTAQQPVDIQQDAEEIASTIHDK
RAAPEHRHDTNDNYNRRESVALFASGMLDVEGSPLGSMPSTPTPHNRDRNQRLDLSAPTR
IQWPGNQPASTTPSRPRHQHTTGNDDQGSTTPRVTARDRPMTFSPYTTQAPSSSTAPSTS
GVGSKPTSGVAATLSPSRHQNLRAPRRGSFLELDVDQDYQDVVTPPSTLQFSIPESRLAV
TPRSVIAKSKVDRILMKDGLVIPQPIFVRDDEENAALDKGHHRTLSSEQNIGSSRKRNLD
GDLLSSDRNQFQSKERLLASPRKMASVQDFLGVSDIGSSPPSQTNKVSEGVNDENEEEEE
DESDSDGRQSPSRRLMAQIQSQTEQERDPQSQDPLMALVTPPDLRTSVLDYGTRTSIPYR
QHTLTSTSLAASKPTTQSFTRSGSSLPVLGNGPVLTTTPLDVVASTNPISSTVSISAPSA
PAPTTTNASIRSTVDAIFKESFNSGFAATSGGATLQPTTSTSANNSRRQTMAAAVPVSYT
TLPLTNSRNIRNSIGSGLLRSSIRSSVPDTSDRPTTVPGNSRLSLLGSSAFSKRTPHSGG
STLQTNGANNTTSSSTPPTTASQPAFSELKTTTPGSIPPSPAHRGLTRPQGHSLGSVGRP
SLGRLSLGAFDRTGVPVTTPPNREHTHDSQFDTHLAPASASSSTFFSDDHHTQFRTPSDR
LPPPAPRLGYHSDTLMTQSSLGLNHYGFASGGEGFDDFDRTRTTLASMGGGSSGTRTRDM
DLTVGASNAAAIVAAAAATAVNGFQSTANPSHRPSGVTATVSLATMLTTQTEGDNDDEDE
DDDDDGEMSRSPCPPGRTFFGANTDLRSVAQAASATSLGSESGSGLFRRPSGAWDSSRR
>Mortierella_verticillata_MVER007603_Ask1
MTFDAFLCLDKNFSQSHTIVTTKILPKISAYSESSASIIEHIQLWHNFFAEAATPRPPQS
ARGHPLTIAEDDSLTDDKDGQRQEMFSSPDLHISPSARALMRRRQQARLQQRQRSNDSNT
PTGRRGGYESIVLSENTLSPTFLQECSSLGSLQFPLTPVPAMQRTASKRIATPLGERASL
LRLRQIQAQRAESTSYPSAAVDKENVDPSNCPTASFSLPIVVTPTQLVYMSKFRGKHPDP
RVHTRTERRALEPKSPHINSYFNIDQGSTSFMCEGNGQGGAGSATDHLTKERDADRSSAW
ASGDSLRIINLDPTQRYSPATTRKRSRDDGEVNGQELPQPNSRLETRKDSSNRHQDSMVT
RVVDNSLQTYEQDYAPTDPLRRLRAHDPRFDNPIVAKLVTPEEHRVPGFRSRKSMFTLST
VLDEDTLTMPLPITTKTARSHSEPTLGVSTRG
>Mortierella_elongata_MELO008922_Ask1
MASSSSSSSSNPLTTDDVLDEIERLDQNITRTMQEIDQSFSDCQIIVSSKILPQIDRFAE
SSREVWEHARLWINFFEAATTPSVPAVGRRAQAIRNARNRQQAAMAASANAANTQGKTTT
ETTAVAAQSESTTPDYNQSDDLGSSTNRRRISNINLASSRLSPDFLDGSPNGSLPPTPTP
LGSSRNRLHQGNHIAPPAKIQWPNNDAPGNATPTRRPYDFNAGQDRGSTTPTITLRDRPM
SLSSYTQQPKTTTTPTRGKVSGGFEELNVDEDHQDVITPPTTLQFSVPEAKVATTPRSVL
AKSRVNKIQMKDGLVIPQPIFVNDDEDVEDAAFVQRYTGRGSDEADIGGSKKRGREGDFM
DQEDHPAEGRSWATLTEQQRNKERLLKSPRKMASVQDFFAVPSSTARSRNQEQEDDNDES
SRSPSRQAASHRSRNAEDEDGVDPLLAALATPPEIRRGIQEYKARNSLMPQRPAPPAWAM
PTTTSSTSSATVPTSSTTTSAPVSSASTVIFASMPPPASSNAVAVSTTTVSASVTVSGTI
VTPAPASTTGAMNPPARVNSDNSIDSLFRQSISSGFEATSNRRQTMATPTDVSRGPYGHS
GALNSRGGGGRSSMGGTAFRTALTSAPLATPRPAGSVNGRLSLLGSALRKPLYPTSPSPA
SRAAASAIAAAAAASNSSKPVTSSEQQRSPPPPSPRRTNGLARPSMPAGMAAYSAEGSTK
MASTPANLLSQKQGQAAGTTPSFTPGQSNTLLSNTEDYSGAFSTPFSRNPPPAPRLGYHS
DTLMTQSSLGLNHDGFGGYESEDRTRMTMASASSSGLGGVGGRRVGDGMSSAGGHTSATS
DSGPFTEEEEDETGDGDDDDAPGVRSPCPPGRTFYGSTTDLKSVAQATASNPSLASKAAS
SSTSHQPHRRF
>Conidiobolus_coronatus_CCOR002294_Ask1
MDSTHTHELNYIDYLTQLEHLDQQITLTLQEIDKEFANCYNVVSAKIIPKLHKFNSQSKQ
MVKLSEPWLNFFNRLRYDTTSAPASPDQNNDESENFMQYNFDDPRLNSQYFSQAQINNEF
STTPLKQKNQQYLNNSQLNQQSPYQDKNQNNSFTQISFLEDDIGSDGIMALEMNNEESGI
TENAHISSTPIASRTMIQTNARTPGRSTNIASNRQHQMINSSTNRPPPIPSRAPLNTKDS
ITHLTDLELHTPSFIEASRLKSGHNQLNSSAKRPHNSLGSLTFSNSILPQQAKLNQNQNS
VVKAIPELINELDNLESQAFELPSFIGEYTNKKN
>Coemansia_reversa_CREV004001_Ask1
MSQFGRQLQIPRPDSRNSQYSGHGGMSSSRFTNALSAVVKPDYSRPPIPGSAQKQQSVAE
TVEEELEEVEQKITLTLQAIDASFDHSQRTMARDVMPKIEKLARLSGDLLQASQPWLQFF
MAVAAADEQEETEDRVGNMEDDMVRADVEVEDDTRASMGMARRVAIEEQAHKGDITARFP
EEGHEWRVDEGGEDDDSIDIDADIATPQLTSRFMTEELAQPRNETTSEYPTTPRVRNMKR
MAEQLSISAKKRKIGNTPKKQQQSTQGMPKTPVSMMRALVHSRVQQGSAVSYASKNSSSM
ATEDLMPDTSPPHTTTFILPQSRRIAPARVPSRVNKPEDDRYGFGDDDDDILDEINSLIK
RYDSPVSRATASSVKEESVILNNRQMSSVARSVATDRVEEGDMAALMNKYASPEAGALQA
SEADVCRAEGLVADMEEMLDEVEAAAQNRTQEAVSEQPQDEPEDHDDLDHIPSPPEIASN
LDRARADILPVVASSSDVPDAAVGGQERVGARPNATASGENGVGDRSNAAARRPVVAGRE
AYQPRRTFGGGVNMMRMGIEAMANDDVTIGHMSPLANRGRTRVAPSDGIRAAQGPAVTGT
QFYSLGSEVDTDDPFGPTPARPPVRGFVQSTQSDRAPNTDHMNNSMHSWSAQARNIGNNT
LGSDATETLESSGLMDETRDSRLNDSSMTIDHDSHQSIDGTTTILPTREMLLHAARVAEE
GTHPDDITSASDLSPSAAPLVTAFEINDFPLAFRDPPASDQLHALWEVAISQQQRLWSLD
ELMAACAVHECMRHASPSVCLVLLDLLARRRLLRKVSDDLWTAH
>Encephalitozoon_intestinalis_EINT000449_Ask1
MIEIEEEIIRTIEEIDNTFSSINRTLRNIRGSIESIGKNNRKISEGLSPWIRFFSVESSE
SEESELLTTENEPRLVEEPSFQNICVTEGSPISMKLSSPRNPFVDSTSSEMLNKTFLGDL
SARFHTSNAENESSSFVKIVEEKAFESYEETESSDNIFPFNPGMLPPLFRNEEGLFLVYE
IISRAPITLEEIYNEISTIPREKINIFVDLLLRKRFIGREGNTFRTA
>Vavraia_culicis_VCUL001679_Ask1
MHPMHKIEVEEQIIDKLEEIDQTFSSINKVLKEINHKIEQLSHTNTKILEHSQPWLNFFN
ITGEQPVTDSVEHTNELTSSGTYELPAHKYDVSVDDALHSLNMEQLPEAFSSEHVQMIYG
YVEHRGQVGLNDVYEAFKDVEMERMDIFIEMMIRKRFLGCRDGVLYTKRRSDGH
>Edhazardia_aedis_EAED001017_Ask1
MNEEEDEIIISNLEEIDMTFSQINRVLKQIEQKFECFKNKSKVLSANFKPWQNFFGISEC
SQKTAKNNDLGGDFEYCMDNTLQSIVLESTIAKDYESIYNTENTKQSDIQNNLPESYLSR
SKIGVSTNNVNSSNICLNEDKKYVCADFNKSLLPQIFESEFELIDEIYQIIKEHRQITLT
EIQDKFKNEDEKKISIILNLLIRKNFIIFQNGAFLV
>Phytophthora_infestans_PINF006179_PITG_07257_Ask1
MALCDDITRSCGRFTKPHACGGHSSIHLRASQRLGGPFTPGSNKAAASTQRYQQELEHEI
DEDLEDDSSFVGREETFKTTTLKKHQPPSSDRRNTSADSLDVSTNSDNLPRMSRTPYMSK
SAVQSGAMTQESTSTLNSSSRGRWSPRMTSPPRTGIISEDQLDTANAGPRQISTPPSAIS
SVEYNSNSPGISRNLMKMGAFEYTPPRGKKSRLGGEEKEMDETNDSIETPYVPEFSTVRL
STAIEKEPATIADDVSGPTRTSESVSNRKRKRSDAGKNRRTPVYPKTLYPAKATSPFTSP
SLRRKYSSRSSVSSPSHRGTPTAKTPPRQRNETVIDDDTPRTPDFDLTSPLLRTQLKAMT
PNTPLSNRLVGASLDVGSVSQEAQLQDYDDSVTAGEPTPKFELSLLPAVFQRGVGAVQVS
TLYNKFQGTGNDTPAILAEMLPDYGKEKIEILLDTLVSRRLLRPFVVEGTMFWQKQL
>Hyaloperonospora_parasitica_HPAR010551_Ask1
MDERAQQRITYLLQEIDANICAAHRSATQICATVRRHHQILRQIHASSRVWRPLFDSFTQ
PVAVRRVTRTPSRFSRPFTPRSKPDEVQRLQEGAFEDEDEDMEESSFVSREQTFKTTTLK
KHQPLSGDRHNADEDSLDASINSENLPRMSRTPYMSKDAAVQSTAKTSQQSTSTFNSSDH
GRWSPRMTSPPRTGVVSREQPRTENAGDRRIATPPSAISSVECRTSPGISRNLMKMGAFE
YTPPRGKKLMSIADGEEKEGDSTTDSIETPYFPEFSTVRLSIAPRNEAELVEKADSTSRS
SQSPGKEDVSSRKRPRSEAAREKDRTSLVYPKTHYPAKATSPFTSPSLRRKYSSRSSISS
GYQQTQTEGQTPAAATPPQQRNEAFIDDDTPSTPEFDLASPLLRTQLKAMTPNTPLSNRL
VGASLDVGSVSQETRLQDYDDSISAGEPTPKFELSLLPAAFQRGIGAVQVSTLYSKFQGT
ADDTPAVSVDQLMDVLPDYGKEKIEILLDTLQPGAKSKFISE
>Albugo_laibachii_ALAI009525_AlNc14C308G10468_Ask1
MADDDAIQQRITFLLQEIDENICASHRCATRILTKVRKQHQIMRKIHSSLQIWSPLFTEM
LIPKTITEDQEEHTQVTSDTKQQTIKLHIEETHHSSFTEVMNHVEIDAMRQETLHPTFKT
CELKEYQSSIQETLTNVSIDSDKLPSMIRTPYIKRHTLFEKPQPTSHTISQHSPVLSSPP
QTQLKEIEQEHLEVGTEKSDISSVDMIGETPAINKNLMKLGAFEMSPEPIKAREMDETKT
EQSVYQSPQTPVIPKFTTVTTLATFQPELVKEDVNTLKRSAVEDVDLLEMSPERCTQSAE
SRPSTMEKKLKTPTPNRLNLSEDLSTPTLTSPLVSTKLKGMTPRTPLSNRIVDASLDIGT
KSKESAILEYEEFIGMSQVPPAFDLSLFPAAFQNGSGAVAISAVYSRFHGSCDEERTPAY
SVEQLQTQFPTYSKEKLELLLDVLVSQRLLRPFVVEGKLFWQVPNQTK
>Aurantiochytrium_limacinum_ALIM013961_Ask1
MKSEEVASKLQEVDSNFVRALDAATELLQHVRSFDKAMQDVADGAEVWCQFFDHVRDVSS
GASAAGSADQLRARTAVKPSRRTMHAWRQTSDKESQEHNDSAASDLSSQNPPTPTLPVFS
KSFAKTPMFRKMRVSSSASEDDEDDHNVNSRLKQDLDESLDFHDSEPLNFRTPLPERSHR
SAGRSGAGSAHLLQDNILDLSEISAATPGTPVDGDYGPPSAVKSRQLLEYGTPVRHVTNM
LMGSSMRSGDADLNRSDASSNPATPVPLSPFMTDALLHSDEEEDAHDNEDQEEEGHHVEE
EDQEQLLGSPGRPSESENVQFQMNAMSPPIMSKLGDSETKFSPAPTKMTEKKLAAITGTP
ISRSVAQRRRRSLMRYAAEAGEVDLLDLGGLQDEMGKSGKSKETAGYNSDEDLLGLGMDD
GVGDDSPPPEFDLKLFPHLFQSGEGASQVTAVYSQFSSHEAFCLPELKKRLPNFGQARLE
LMLDMLVSRGFLRPFTVENHLYWRAPSADEF
>Aplanochytrium_kerguelense_AKER004707_Ask1
MDEAQEQQITKYLQRVDENFVQANNYAGRLLRQVKVFEQHTGEIASCLESWCKFFDLFHP
LNQASEPEIEENDFDVKSTGKRQSFGSVRSIGQMSTPCMPKFSKSFLKTPMARNLNLSYS
AAIESANGKGDQSFASASTNLSQELNNITPPATTPFYKPASSKRIALYTYSPNLTFILAP
SMPTGGGETPLITPELRSLPKTPFLNASASKLMLSVISKKSGTTFYDEPSTPATPDDGDY
GTVPDKESQILLLGTPAKYSSELVLSSGTRAALERHTRKRENSFSTNENTALDSPDVDKE
NGVFNKLYSTPKTAALRRKEVRVEVVEKVMAKTPLSRKLAHRLRSKGNNDAKKDIEDSPV
LSAENEALVMN
>Bigelowiella_natans_BNAT000689_Ask1
MKSRRSRYRTKGPSEESVAPENLPPPQPQPTPEEVKQKLEQVEQKITFTLRMIDSSLVNA
QHVASKILNNVKTYATQTKSINESLQVWSKFFTSFPSVQAPSFTNSTHSTLGSSIHFGGT
KTPIGGGDAGAGFTSTPVRKHSRVKEEKSIESLESLRHITPPLTTPFVVSDGNRKKMTAP
YSCQRQLNQDMSMTSTNDAKEPEDEGAEFMSPVTNASQKLVHREEKWEHNLEDDDTNNGH
RSFHVDSEIAFNVEDLSDSTPLASRVNNSIRSSEISGIADLKYHSTPKSGNALSKKALSD
QEDQQEKENTTRAKELDLSQFPRIYQVSEILKRVRCELISFNVLTQHGLGASQLERVYMQ
FVTENMTVQKPQSIDNLAAKIKNFNSERLTLMVELLISRGFIKRIGKGSRSMYACNTLEK
EEDILDISTD
>Cyanidioschyzon_merolae_CMER001261_Ask1
METDRLKVDSLDAEITATLRIIELNFLNALEQVDRIQRVAKRYVQSAEKLRAFAAPWRNL
FHSIARDTSGERQVETRPAPGGGSSENNLHERLVSLPQSMRESLARLRAFLPHKPRTADW
GNFSGLLEDDVDDDDDDAPFLCRVSERRADAGDAFCETSSGPVRAVGTHGRTSSLVEGIA
GMPVASHDESSAAAGEHVFYKRPSTNPNLCARWPQQTDATGAANTPAATVPRHDLVGPGV
YEPIHADRGLGRCSRTADNNELELERFPEKFRDGDGARQLQQLYAVFCQHPSVALSAADL
AAMLDGSHSLEVLELVCELLASRNYLLSVLGSGSVRQWMLAPRYDEPSSIVTGALGGSSE
TLDSIAASSFSVIDTALSIDEM
>Guillardia_theta_GTHE018487_GUITHDRAFT_134452_Ask1
MSGGSMGNELEEANQKVTGLLQQVDDNINRATDNAAKLLSHVKEFVVHTKSVQSSLQLWI
NFFQSFEENERKKFFSDNSTQAGFKRRYGSPENTPSFGCSPPCSVRVKEADPDRLAATEA
DFSPVFQPQFEPEIAEHDRSLFKQEQPASPTPSVEKSYRSESSTPKISSPTVTVTLNEME
EINSRRTGLQVIDPNASLPSASKRTRRSTAREGGRV
