# Supplementary material for: Evolutionary dynamics of the kinetochore network in eukaryotes as revealed by comparative genomics
Source: EMBO Rep. 2017 Jun 22;18(9):1559–71. doi: 10.15252/embr.201744102 (PMC5579357; doi:10.15252/embr.201744102)
Supplement: Supplementary file 3 — Dataset EV1 [file EMBR-18-1559-s003.zip › kinetochore_orthologs_FASTAs/Astrin.fa]

>Homo_sapiens_HSAP009093_SPAG5_Astrin
MWRVKKLSLSLSPSPQTGKPSMRTPLRELTLQPGALTNSGKRSPACSSLTPSLCKLGLQE
GSNNSSPVDFVNNKRTDLSSEHFSHSSKWLETCQHESDEQPLDPIPQISSTPKTSEEAVD
PLGNYMVKTIVLVPSPLGQQQDMIFEARLDTMAETNSISLNGPLRTDDLVREEVAPCMGD
RFSEVAAVSEKPIFQESPSHLLEESPPNPCSEQLHCSKESLSSRTEAVREDLVPSESNAF
LPSSVLWLSPSTALAADFRVNHVDPEEEIVEHGAMEEREMRFPTHPKESETEDQALVSSV
EDILSTCLTPNLVEMESQEAPGPAVEDVGRILGSDTESWMSPLAWLEKGVNTSVMLENLR
QSLSLPSMLRDAAIGTTPFSTCSVGTWFTPSAPQEKSTNTSQTGLVGTKHSTSETEQLLC
GRPPDLTALSRHDLEDNLLSSLVILEVLSRQLRDWKSQLAVPHPETQDSSTQTDTSHSGI
TNKLQHLKESHEMGQALQQARNVMQSWVLISKELISLLHLSLLHLEEDKTTVSQESRRAE
TLVCCCFDLLKKLRAKLQSLKAEREEARHREEMALRGKDAAEIVLEAFCAHASQRISQLE
QDLASMREFRGLLKDAQTQLVGLHAKQEELVQQTVSLTSTLQQDWRSMQLDYTTWTALLS
RSRQLTEKLTVKSQQALQERDVAIEEKQEVSRVLEQVSAQLEECKGQTEQLELENSRLAT
DLRAQLQILANMDSQLKELQSQHTHCAQDLAMKDELLCQLTQSNEEQAAQWQKEEMALKH
MQAELQQQQAVLAKEVRDLKETLEFADQENQVAHLELGQVECQLKTTLEVLRERSLQCEN
LKDTVENLTAKLASTIADNQEQDLEKTRQYSQKLGLLTEQLQSLTLFLQTKLKEKTEQET
LLLSTACPPTQEHPLPNDRTFLGSILTAVADEEPESTPVPLLGSDKSAFTRVASMVSLQP
AETPGMEESLAEMSIMTTELQSLCSLLQESKEEAIRTLQRKICELQARLQAQEEQHQEVQ
KAKEADIEKLNQALCLRYKNEKELQEVIQQQNEKILEQIDKSGELISLREEVTHLTRSLR
RAETETKVLQEALAGQLDSNCQPMATNWIQEKVWLSQEVDKLRVMFLEMKNEKEKLMIKF
QSHRNILEENLRRSDKELEKLDDIVQHIYKTLLSIPEVVRGCKELQGLLEFLS
>Mus_musculus_MMUS013790_Spag5_Astrin
MWRVKTLNLGLSPSPQKGKPAMSTPLRELKLQPEALADSGKGPSMISALTPYLCRLELKE
RCNNSSPVDFINTENNFLSEQFSHPSTHIEACQRESDPTPESNSLFHTLEEAIETVDDFV
VDPRDDSIVESMVLLPFSLGQQQDLMLQAHLDTTAERTKSSLNESLGLEDLVGKEVAPCV
EDSLTEIVAIRPEQPTFQDPPLGPSDTEDAPVDLVPSENVLNFSLARLSPSAVLAQDFSV
DHVDPGEETVENRVLQEMETSFPTFPEEAELGDQAPAANAEAVSPLYLTSSLVEMGPREA
PGPTVEDASRIPGLESETWMSPLAWLEKGVNTSVMLQNLRQSLSFSSVLQDAAVGNTPLA
TCSVGTSFTPPAPLEVGTKDSTSETERLLLGCRPPDLATLSRHDLEENLLNSLVLLEVLS
HQLQAWKSQLTVPHREARDSSTQTDSSPCGVTKTPKHLQDSKEIRQALLQARNVMQSWGL
VSGDLLSLLHLSLTHVQEGRVTVSQESQRSKTLVSSCSRVLKKLKAKLQSLKTECEEARH
SKEMALKGKAAAEAVLEAFRAHASQRISQLEQGLTSMQEFRGLLQEAQTQLIGLHTEQKE
LAQQTVSLSSALQQDWTSVQLNYGIWAALLSWSRELTKKLTAKSRQALQERDAAIEEKKQ
VVKEVEQVSAHLEDCKGQIEQLKLENSRLTADLSAQLQILTSTESQLKEVRSQHSRCVQD
LAVKDELLCQLTQSNKEQATQWQKEEMELKHIQAELLQQQAVLAKEVQDLRETVEFIDEE
SQVAHRELGQIESQLKVTLELLRERSLQCETLRDTVDSLRAELASTEAKHEKQALEKTHQ
HSQELRLLAEQLQSLTLFLQAKLKENKAESEIILPSTGSAPAQEHPLSNDSSISEQTPTA
AVDEVPEPAPVPLLGSVKSAFTRVASMASFQPTETPDLEKSLAEMSTVLQELKSLCSLLQ
ESKEEATGVLQREICELHSRLQAQEEEHQEALKAKEADMEKLNQALCLLRKNEKELLEVI
QKQNEKILGQIDKSGQLINLREEVTQLTQSLRRAETETKVLQEALEGQLDPSCQLMATNW
IQEKVFLSQEVSKLRVMFLEMKTEKEQLMDKYLSHRHILEENLRRSDTELKKLDDTIQHV
YETLLSIPETMKSCKELQGLLEFLS
>Xenopus_tropicalis_XTRO013147_spag5_Astrin
MASGVRGLATRTLAGGLVELSKFKKTMWPLKAQISDENRITTMQTAQRKSVGRTPLKDLT
AQSFTLSEQNSLVKTRLNSNKSPSLTVNKQHFKENKSGNTGTSPVSIWVESETQVPLMDN
TISEVCASKRLKPITLFETKFTTLNSDGLAPKMKSKDSSNIHECLQPSEPATSEKILCLS
ACGQEKFPLNCLDSDSSVPSNADPCMNVTASLPVETQINEQESRKDRDQKLEADTCPVTV
PLSHKSVVVSQCSSQALGETRKSLELQLCANEALKESPFGISLTINEAFSHAASTFCIPE
QNDVAVSHQEIIDPSLSNHFNESANGNNCPNKTEEVQLLLSLKEEERVPNASELESCKML
NGLANDTYLIDTSSAASPEHVDKHSFPALTTNLISTEYSEQDGLDCSQIISTLDNTQPEG
YYNKADKTDINKPLKGDDSVLPVSHKTKESPAPYPTTYIPLQQLADSSSKIFLHSFIQEE
VCNKTFDLDCITIKDKKVDLKCIEPNSIIHTRSCDETDDLLVECKLLPEQTGGTLKIKDI
ADRGTDYKTELESSIVLEEEMASKNYDGSLKNENVKVHPSIVVQSDTGQAAVPLVASAKA
HESRSDSVANPRDSVVNNQLQARNFDIPTLYKSVLSKMSPKGESSKLEVGTCSTPTSTSN
TSTWTTPIMLLNKSLNTSWDFEKGRSSPRDNASETDSLLWNFSRESFNKASREELMDRLE
STLIVVEVLSRQLQGWQQNRIGSRPSEQRDSATQTCVTYTSTEEQYYHNLYVETMERLQN
MQRCNDVEKKLQEILKGSVDVLISNKTQSMSLIEFAENMQDKTQEDKADISRKMCQARSL
IADHMTLLNKMNKKMQANQHQMAEMRTSMEKAVGDKEAADQCLKDLETHSSTVIAQLQRD
LESEQLLCDAVKKAYTQQLSFNEELVDFAKKAQSVCSEMEEDRVQLQVKCSQARELMSKH
WVLFDMMKNKTDHAVHKFESMKSERDAAYLEKNEMCNQLEDVNSQKAQLETGIAHLSSEL
ESLMEQICKLKSENDHLKLENSEQTEELCAKDSSMKLLEKELNETTIREQEIKEHNKKLS
AETVPRLEQKLLEALQEKEVLQIKIQEFQKQHASQTASYKESIEFLEQENHVWFEQVAET
ESQLKNNLFALRERNLQCETQKDRISELQSELLKLKEEFQMTKEAANDTLLKMGKEISDS
STEAGKIRDNLLCVKEQIMDTLHAEVAGVSQMLETPARGLGSCPSTYMINSTLKSQTKQS
KTAKNAESIWSETSAFTIVQPVASPTTDNKEETLPDVICELGEIVSNFAVSSSYVIGVKE
QEIEDFKREISDLKDELQNMHFKNTIEKRDLMEEIGILKRKNRNLEDCVNSKQQCVQELE
EIVNQQEQRLLQQVSKEKEREDMMQENATLKRSLQQCESELLVLKDELSKNPTEAARDWM
QEKLLLHKDLRKLRLMLVETENSKSEILHRAMRHRNILEGNLARSELELKKLDDIIEKIR
KTLLSIPEVVSNCEELKQMLEYLN
>Danio_rerio_DRER039903_SPAG5_Astrin
MSSVNGLSNTKPDRVPLRDVQNELLNMQDTPTLMVKHASTHVKDSNMKHEVALGENPSSL
TITTDVNNSGQTVDATDEHQDLILKSFACLEGEVVVEDEPVLSDISVLIGHLGLEDNVPL
QRDPNETNIIEDTKDNETSEEHVDHPYSCRSRSTGYGASSILHQDVEVENVTFKSFMCFG
GEVLVSDSSAISNESIIIKDLASGNNSQYKATPVSKVDTEVVSLNPQPLGHSYCNWKSHE
SFIEDGCNISTINDASQSTVEHNVGTQCEHPDLSEGCCGVSNEQEEITLKSLSCSGVEIE
IADLSKVSEMSLLQDNLAEEQSLNCVNDVTENYGQSFASLTPGSKHIDHMYCHAKEMSQV
LNVSSTENELFSKSQCLSERSGNTVDATSPFGHITEEKFVSVRCLEMKKSKTHEQSSQHL
SASNCENKTESSDVSKLNNSDDKPKKPKDDESSVMTAKHLEELDPQFMTEIKEPVSHSEE
TLCPQVAVLENVDRETNIPKDKTLSLKDEEIHPEIEVMRLCDASSQAISDHQDLPSAIAL
TRSCTPKTPTLSRSVLHDPSAENPMSHLWPELPESPMPPPLLNSTSLVNAFSYTPVPSDP
PKKKDVKPSADHQNELNAPPVFGNGPLQEQLRQMAELLIVASGKMVVPAPAPVNHHNVSV
GTSPVSTRSVCVWSTPVQRMERSVNTSTTEICKQANVSDASTSTDSLLWNLSPGNLEHLS
RTELEQRLTSTLIMVEVLTQQLTSSRAHNPSKDASPSDLREKLIQTDHTELRQNGTYRDL
YGTALERIQCLEYDQEILHSLYNSIQAMRVGLNSFKSSTEDAILKMKQIGASVTADQETL
SRQASQMKSLYGRYKGTLQRMEEKMKDMKQRMDAALEEKEAAFSVTQQLRDHHISQVAEL
EDTIGSHQELMSALKLAYPSLVVLSKSYTESFSAASVHSRRMQEDNKKLFKELRKAQELV
QRINPVLRHLHQRTTTAMEQSKQHLEIRDRAVEERNMMENELEHMRSSLQDASQQISDLN
MQQTIMTSEMLVLREQLNQAEDERFLLQRRSTELSATVTSTLASYAFLEQTLASETSKLQ
QSVCDAQQATERANCLEEALETSRKQLEEFEEALLQRDILIKELQTEAEIHRRQLGQMDQ
LQTELSSAKEMSEFLQAENELAREQMEESERLLRCHLQGLRERNLECEDLKLALEQLRLE
KESRQEELDTTRDKARRMLLEQGEQMAQACNDVMLLNHRVCNLTNILKESLTSKESKSSE
NTLQTHRHPSSSFVDSIMVAIMKTQEPETETSQDSEEREEPQDCIGSETSAFTRILQTTQ
TEVKEVRRSHMLELLSDLGESISDLLLNLDQLRVQKDMEQQTLKQTICGLQEAMQEASQT
HTLEVSQLRQTVDRLQAQVDKDALVLQQKAQDERNLRKLCSEMEENMEAAHKYKAENNEL
RREVADLRRLVQQTQVEVQALREELDQSGIQSAASAKTLDERIRLLREVEKLKANLMETE
ENRAKVLERAKRHQRVHAMNQSKMERELHLLDDMIETVRQTLSSIPDLVKSCPELQKLAE
FLG
>Saccoglossus_kowalevskii_SKOW007792_Astrin
MFPSTNKVPFLTTRTPKRCPFGFIDGNQIRSVERPTKQPTEVPKSQTPLPDTLSLVISTP
KVELPKPIVSVCEESAVEAGALTDSQYLTNKCDWPDKMPSDVEISLYVKNIIENALKTLQ
DEQIGRLADVVLSSEKCDSATNKCSELTNGNHQVLQNTSYCTSSLRVTSEDSGACTTSVG
PTSSLRVDKVTRKDCGTCTTPLAAPILCDAESNTQTQAEFYEASSSTMTTPTLRRDIDQG
CSPIKPDMIDSASSPQAPPSSSISTMTTPKKHFNIETMDFAMYTSLGPTLVDASTDTSPV
ASREIETMVTPKSVVSVAASPIPIDKKDVCLGMTPMRGVDEETSITPACTPINSETMTTP
LVVPPVFSMDDYTAGKSNKLLDNLESTTIRNELLRKENNELKKAKSSLSVDLTCIKVELS
EQMDKIRKVKEETRNEMQKEIDTILAQNGDQMNEIGKLSSVITQKNEEIAALEEQQKTDK
RLYQEEIHNFQIDLKTIYKQHKDEISALKLDNALLHHYKEACKKIDLLEEEVDKHVRHAQ
VLERKKALMTTKKSELATLTEHLKKQATIIEQNNVYLCEKDASLRMREENVSEREKKVFV
AESETRELQKEALEAIKAKKSLQLQYEDLMLQLHESTAQIADIVSDVNNYKEEILTLTLE
LEKSHKENSELKEENQKVLLEGEVIEGALKLQEEEIIKQKKRAEDAENKMVVLNGEIEKE
CRQAFDDLNSMMDRINVLKKENEQKDAVIRKQADEIQQNSHFKVLCSTLEEQLQNIQSQF
AENKDFMEQEHRTIAESLQETEDNLKVEHLELSQKNVLLEEKLEECRQLKDTVEKIGSEL
DECQTELDNTKAQAQWMIYKRSYEISAASQVVVALREDIYSMLEFLRGKLGTSQDEVSKN
SKHQDQPQGSVSSLVSSVLNAVRSNNDISTGDPDKRPTLSGSDSSAFHTIQSTPDQPADC
STDPENTAESAKKQDATLGDQLVGIRDMLTDVCRLVQVLESAGCNTIKELKETTALLTSN
MERLKERYNFDIELVKDQLRESESREKKMQHDLKNKRSELFEKEQALDYANKKIAELAAN
LSRFPDQQSHIQKLSKQVEKLTSECQTLGRDKAVVHEELEMALKRIEELAASTGMESKEA
FYMREKIALKQEVQRLKLSILEKDEYYQAQSTTATRHATTLRENWKRAEAEIFKLDEMIE
VVRKTLEQESDVVQRFPKLIELAQYVEGKDS
