# Supplementary material for: Evolutionary dynamics of the kinetochore network in eukaryotes as revealed by comparative genomics
Source: EMBO Rep. 2017 Jun 22;18(9):1559–71. doi: 10.15252/embr.201744102 (PMC5579357; doi:10.15252/embr.201744102)
Supplement: Supplementary file 3 — Dataset EV1 [file EMBR-18-1559-s003.zip › kinetochore_orthologs_FASTAs/Aurora.fa]

>Homo_sapiens_HSAP011800_AURKA_Aurora
MDRSKENCISGPVKATAPVGGPKRVLVTQQFPCQNPLPVNSGQAQRVLCPSNSSQRIPLQ
AQKLVSSHKPVQNQKQKQLQATSVPHPVSRPLNNTQKSKQPLPSAPENNPEEELASKQKN
EESKKRQWALEDFEIGRPLGKGKFGNVYLAREKQSKFILALKVLFKAQLEKAGVEHQLRR
EVEIQSHLRHPNILRLYGYFHDATRVYLILEYAPLGTVYRELQKLSKFDEQRTATYITEL
ANALSYCHSKRVIHRDIKPENLLLGSAGELKIADFGWSVHAPSSRRTTLCGTLDYLPPEM
IEGRMHDEKVDLWSLGVLCYEFLVGKPPFEANTYQETYKRISRVEFTFPDFVTEGARDLI
SRLLKHNPSQRPMLREVLEHPWITANSSKPSNCQNKESASKQS
>Homo_sapiens_HSAP005601_AURKC_Aurora
MSSPRAVVQLGKAQPAGEELATANQTAQQPSSPAMRRLTVDDFEIGRPLGKGKFGNVYLA
RLKESHFIVALKVLFKSQIEKEGLEHQLRREIEIQAHLQHPNILRLYNYFHDARRVYLIL
EYAPRGELYKELQKSEKLDEQRTATIIEELADALTYCHDKKVIHRDIKPENLLLGFRGEV
KIADFGWSVHTPSLRRKTMCGTLDYLPPEMIEGRTYDEKVDLWCIGVLCYELLVGYPPFE
SASHSETYRRILKVDVRFPLSMPLGARDLISRLLRYQPLERLPLAQILKHPWVQAHSRRV
LPPCAQMAS
>Homo_sapiens_HSAP011598_AURKB_Aurora
MAQKENSYPWPYGRQTAPSGLSTLPQRVLRKEPVTPSALVLMSRSNVQPTAAPGQKVMEN
SSGTPDILTRRHFTIDDFEIGRPLGKGKFGNVYLAREKKSHFIVALKVLFKSQIEKEGVE
HQLRREIEIQAHLHHPNILRLYNYFYDRRRIYLILEYAPRGELYKELQKSCTFDEQRTAT
IMEELADALMYCHGKKVIHRDIKPENLLLGLKGELKIADFGWSVHAPSLRRKTMCGTLDY
LPPEMIEGRMHNEKVDLWCIGVLCYELLVGNPPFESASHNETYRRIVKVDLKFPASVPMG
AQDLISKLLRHNPSERLPLAQVSAHPWVRANSRRVLPPSALQSVA
>Mus_musculus_MMUS007842_Aurka_Aurora
MAVEGEPGCCKRIGKAVWRRGDMDRCKENCVSRPVKTTVPFGPKRVLVTEQIPSQNLGSA
SSGQAQRVLCPSNSQRVPSQAQKLGAGQKPAPKQLPAASVPRPVSRLNNPQKNEQPAASG
NDSEKEQASLQKTEDTKKRQWTLEDFDIGRPLGKGKFGNVYLARERQSKFILALKVLFKT
QLEKANVEHQLRREVEIQSHLRHPNILRLYGYFHDATRVYLILEYAPLGTVYRELQKLSK
FDEQRTATYITELANALSYCHSKRVIHRDIKPENLLLGSNGELKIADFGWSVHAPSSRRT
TMCGTLDYLPPEMIEGRMHDEKVDLWSLGVLCYEFLVGMPPFEAHTYQETYRRISRVEFT
FPDFVTEGARDLISRLLKHNASQRLTLAEVLEHPWIKANSSKPPTGHTSKEPTSKSS
>Mus_musculus_MMUS018721_Aurkc_Aurora
MVISWDLRDCQSAIWKPLECGSASGLPVCVSRVSLATGQMEPSTSTRKHFTINDFEIGRP
LGRGKFGRVYLARLKENHFIVALKVLFKSEIEKEGLEHQLRREVEIQAHLQHRNILRLYN
YFYDDTRIYLILEYAPGGELYKELQRHQKLDQQRTATIIQELSDALTYCHEKKVIHRDIK
PENLLLGLNGEVKISDFGWSVHTPSLRRKTMCGTLDYLPPEMIAQKPYNEMVDLWCIGVL
CYELLVGKPPFESSTSSETYRRIRQVDFKFPSSVPAGAQDLISKLLRYHPSERLSLAQVL
KHPWVREHSRRVLPC
>Mus_musculus_MMUS002915_Aurkb_Aurora
MAQKENAYPWPYGSKTSQSGLNTLSQRVLRKEPATTSALALVNRFNSQSTAAPGQKLAEN
KSQGSTASQGSQNKQPFTIDNFEIGRPLGKGKFGNVYLAREKKSRFIVALKILFKSQIEK
EGVEHQLRREIEIQAHLKHPNILQLYNYFYDQQRIYLILEYAPRGELYKELQKSRTFDEQ
RTATIMEELSDALTYCHKKKVIHRDIKPENLLLGLQGELKIADFGWSVHAPSLRRKTMCG
TLDYLPPEMIEGRMHNEMVDLWCIGVLCYELMVGNPPFESPSHSETYRRIVKVDLKFPSS
VPSGAQDLISKLLKHNPWQRLPLAEVAAHPWVRANSRRVLPPSAL
>Xenopus_tropicalis_XTRO025815_aurka_Aurora
MERAVKENLPSNVKVFHPTMEGPKRIPVTQPPSTQVRPPGTAVSAQRILGPSNVPQRVVS
QAQKPVMSAQKPVMSTQKPMTQGPLRPVTHGHQAGKPQGPNENRTPQQTSHSSTPNVEKK
GSTDQGKTLAVPKEEGKKKQWCLEDFEIGRPLGKGKFGNVYLARERESKFILALKVLFKT
QLEKAGVEHQLRREVEIQSHLRHPNILRLYGYFHDAARVYLILDYAPGGELFRELQKVTR
FDEQKSALYIKQLAEALLYCHSKNVIHRDIKPENLLLGANGELKIADFGWSVHAPSSRRT
TLCGTLDYLPPEMIEGRMHDEKVDLWSLGVLCYEFLVGKPPFETDTHQETYRRISKVEFQ
YPSYVSEGARDLVSKLLKHNPNHRLSLKGVLEHPWIIDNSAQKPKRKEGPVTGAQ
>Xenopus_tropicalis_XTRO023391_aurkb_Aurora
MSYKENLNPSSYTSKFATPSSATAAQRVLRKEPYVSTFTTPSDNLLAQRAQLARITPSAS
SSVPGRVAVSMDASSQNTALAELPKRKFTIDDFDIGRPLGKGKFGNVYLARDKQNKFIMA
LKVLFKSQLEKEGVEHQLRREIEIQSHLRHPNILRMYNYFHDRKRIYLMLEFAPRGELYK
ELQKHGRFDEQRSATFMEELADALQYCHERKVIHRDIKPENLLMGYKGELKIADFGWSVH
APSLRRRTMCGTLDYLPPEMIEGKTHDEKVDLWCAGVLCFEFLVGMPPFDSPSHTETHRR
IVNVDLKFPPFLSDGSKDLISKLLRYHPPQRLPLKGVMEHPWVKANSRRVLPPVFQSSSK
>Takifugu_rubripes_TRUB002480_LOC101066448_Aurora
MDSASKQKLTKDMKSLRPEVKSSGGGPKRIPVSQQSHLAVVTPTPQQRVLGLSNGPQRIQ
RPVSHQKSLTDVCYAVKSTHSNQNVDPQSQKSNPALQSKHVSHQISPKINVPNVAQPTAK
QPEPDKMQKKPAKNDCEKASASKRRWSLENFDIGRPLGKGKFGNVYLARERQSRFILALK
VLFKKQLEKAGVEHQLRREVEIQSHLRHPNILRLYGYFHDPSRVYLILEFAPKGELYGEL
QRCGSFPEERSATYIMELADALNYCHSKKVIHRDIKPENLLLGANGELKIADFGWSVHTP
SSRRSTLCGTLDYLPPEMIEGKTHDEKVDLWSLGVLCYEFLVGKPPFEAKTHEETYRRIS
RVEYTYPAHTNISDGAKDLVSRLLKHNPMQRLPVQGVLAHPWVVERSTKKPTTVTNEQPS
N
>Takifugu_rubripes_TRUB005281_LOC101076892_Aurora
MQNKENYDPKSHTRTFPAPMTLGGPQRVQVKPRAEMDRSAITGPGRECVPSSSTSSTRKI
TIDDFDIGRPLGKGKFGNVYLARVKKLEAIVALKVLFKSQMEKEGVEHQLRREIEIQSHL
KHPNILRFYNYFHDRKRVFLVLEYAPRGEMYKELQRCGRFDDQRTATYMEEISDALLYCH
ERKVIHRDIKPENLLLGYRGELKIADFGWSVHAPSLRRRTMCGTLDYLPPEMIEGHTHSE
KVDLWCIGVLCYECLVGNPPFETTSHSETYKRITKVDLKFPKVVSDGARDLISKLLRHNP
IDRLTLQNVIDHPWVRSNSRRVLPPICPAKKS
>Danio_rerio_DRER000758_aurka_Aurora
MDSGARSKSSRDLKIHRPENEKVSAAGPKRVPVTQSVQKPVSNPHTRVLGAAQGPQRIQR
PVGKTSCPGDQNTRPEQHKPAAHSKPQPKPPLSAETNKTAEPSKQDKPHQTPSSTTSTSS
NTSGSSKSSKKAWTLENFDIGRALGKGKFGSVYLAREQQTKFILALKVLFKKQLEKAGVE
HQLRREVEIQSHLRHPNILRLYGYFHDAARVYLILEFAPKGELYGELQRCGTFDDQRSAT
YIMELADALRYCHSKAVIHRDIKPENLLLGANGELKIADFGWSVHTPSSRRSTLCGTLDY
LPPEMIEGKTHDEKVDLWSLGVLCYEFLVGRPPFETKSHEETYRKISRVEFTYPAHVSNG
SRDLINRLLKHNPMHRLPIQGVMEHPWVVENSTKKPTTYTATANN
>Danio_rerio_DRER008919_aurkb_Aurora
MQNKENREPKVQQTPSAGVGPLRVEMNPDTHAVSGPGRVPVKSNSKVLSIDDFDIGRPLG
KGKFGNVYLARERKLKVVIALKVLFKSQMVKEGVEHQLRREIEIQSHLRHPNILRFYNYF
HDDTRVFLILEYAPRGEMYKELQRYGRFDDQRTATYMEEVSDALQYCHEKKVIHRDIKPE
NLLLGYRGELKIADFGWSVHAPSLRRRTMCGTLDYLPPEMIEGHSHDEKVDLWSIGVLCY
ECLVGNPPFETASHAETYKRITKVDLQFPKLVSEGARDLISKLLRHSPSMRLPLRSVMEH
PWVKANSRRVLPPVCSSEPH
>Ciona_intestinalis_CINT006431_LOC100176829_Aurora
MSSANNENKAPEKASTSGRATASSAKDNASDTWSLKNFDIGKPLGRGKFGSVYLAREKKS
KFIVALKVLFKSQLMKSNVEHQLRREIEIQSHLRHPHILRLYGYFHDETRVYLILEYASR
GEMYKELQKQGKFTEEMSATYIAELADALNYCHSKQVIHRDIKPENLLMGLRGELKIADF
GWSVHAPSSKRQTLCGTLDYLPPEMIEAKDHDANVDLWTLGILCYEFLVGKPPFETKSTQ
ETYLRITSLKYSFPPHVSEGARDLIRRLLKLEPRHRLPLESVMAHPWIKANAKVHKFGPD
GRPMD
>Branchiostoma_floridae_BFLO038551_Aurora
MKSWKLEDFDIGRPLGKGKFGNVYLAREKNSKFIVALKVLFKSQLMKAGVEHQLRREIEI
QSHLRHPHILRLYGYFYDDTRVYLILEYAPRGELYKELQKQVRFDERRSATYIAQLADAL
KYCHSKKVIHRDIKPENLLLGLKGDLKIADFGWSVHAPSSRRATLCGTLDYLPPEMIEGK
MHDEKVDLWSLGVLCYEFLVGKPPFEAEGHSETYRRISKVDLRFPPHVTSGARDLISKLL
RHNPMLRLPLDSVLSHPWIKDNAATQAESTPAHPTHASHTKS
>Saccoglossus_kowalevskii_SKOW007357_Aurora
MSSKKIGSVESGVKKLTINKENQAGSQERKAMASKTDYGPKRVLKETNQQTSSKPEAKFA
KPLPQNEPAQGPGNHTRKKWTLSDFDIGRPLGKGKFGNVYLAREKKSKFILALKVLFKSQ
LQKAGVEHQLRREIEIQSHLRHPNILRMYGYFYDDIRVYLILEFAPQGELYKELQKRGRF
DEKRSATYVGQLADALKYCHAKKVIHRDIKPENLLLGLRGDLKIADFGWSVHAPSSRRAT
LCGTLDYLPPEMIEGRMHDEKVDLWSLGVLCYEFLVGKPPFEAEGHSETYRKISKVDFRY
PSFVTDGARDLVSKLLRHNPAMRLSLDGVLNHPWIKEHGVLSEPTSSSS
>Drosophila_melanogaster_DMEL028642_ial-PA_Aurora
MTLSRAKHANRNHLPHLLAKVPEEHQEPIKNMCLKMMSHDAYGQPYDWSPRDFEMGAHLG
RGKFGRVYLARERHSHYLVAMKVMFKEELRKGCVQRQVLREIEIQSRLKHPHILRLLTWF
HDESRIYLALEIASEGELFKHLRGAPNHRFDEPRSAKYTYQVANALNYCHLNNVIHRDLK
PENILLTSTDDLKLADFGWSAHTPNNKRRTLCGTLDYLPPEMVDGNSYDDSVDQWCLGIL
CYEFVVGCPPFESNSTESTYSKIRRMEISYPSHLSKGCKELIGGLLRKESKGRITLVDVM
THYWVKAGMAERELQLQKRERGKENTARN
>Drosophila_melanogaster_DMEL000868_aur-PA_Aurora
MSHPSDHVLRPKENAPHRMPEKSAAVHNMQKNLLLGKKPNSENMAPASKPLPGSSGALIR
KPGLGGSNSIASSEGNNFQKPMVPSVKKTTSEFAAPAPVAPIKKPESLSKQKPTAASSES
SKELGAASSSAEKEKTKTETQPQKPKKTWELNNFDIGRLLGRGKFGNVYLAREKESQFVV
ALKVLFKRQIGESNVEHQVRREIEIQSHLRHPHILRLYAYFHDDVRIYLILEYAPQGTLF
NALQAQPMKRFDERQSATYIQALCSALLYLHERDIIHRDIKPENLLLGHKGVLKIADFGW
SVHEPNSMRMTLCGTVDYLPPEMVQGKPHTKNVDLWSLGVLCFELLVGHAPFYSKNYDET
YKKILKVDYKLPEHISKAASHLISKLLVLNPQHRLPLDQVMVHPWILAHTQ
>Anopheles_gambiae_AGAM009005_Aurora
MDDDVFATDGDVNAHSEVVLQTIKMMQHPAYENPYEWSTDDFEVGRALGRGKFGRVYLAR
ERETGFMVAMKVMFKSQLTKWHVEKQLLREIEIQSRLKHPHILRLYTWFHDDRRIYLALE
LAAQGELYKHLKAAPKGRFDERRSARYISQVADALNYCHANNVIHRDLKPENILLTDEDN
IKLADFGWSAHTNSNKRKTMCGTLDYLPPEMVDGKMYDDSVDQWCLGILCYEFLVGNPPF
ESQTTQTTYDKIRRLDIVYPRHMTAGAINLISKLLRIPSSSRITLRDVMNHPWVVQMKK
>Anopheles_gambiae_AGAM001328_Aurora
MACNKENRKLLNGPSSVAASTGIPSHSGTLLVKKGAGVGGPAANTAAGRSNNAAKMVGKV
AEGGGQHMGGFKAPQLPAPVVRPAASSSKPVPEKQITPKTESEPMDTTPADDRPDAAEQK
QSGTDGNQQAQQAKPAKKVWTLSNFDIGRPLGRGKFGNVYLAREKETKFVIALKVLFKKQ
VHAQGIEHQVRREIEIQSHLRHPNILRMYGYFHDESRIYLILEYAPGGTLFKEQQQQPGK
RFPEKRCAIYVYSLVSALIYLHERNVIHRDIKPENLLLGHGGELKIADFGWSVHEPTSSR
TTLCGTLDYLSPEMVQGQPHTKTVDLWSLGVLAYELLCGKAPFLATTYEETYRKIMKVQY
TVPPDVTKAASHLISRLLVKDPASRMPLENVAIHPWIQLHVDKK
>Caenorhabditis_elegans_CELE015045_air-1_Aurora
MSGKENTAPVIDDQKAEVISLTEDSRPQRVDQAREESCWSLDDFDVGRPLGKGKFGNVFI
SREKKTKRIIALKVLFKTQLLQLGVSHQLKREIEIQYHLRHPNILTLYGYFHDDKRVFVI
LDYASRGELFNVLQSQPGHKVNEVIAGRFVRQLANALHYCHSKGVIHRDIKPENLLLDSK
LNLKLADFGWSVVADHSKRHTLCGTMDYLAPEMVSNQPHDFNVDIWAIGILLFEMLVGYA
PFANQTGDKLIARIKECKIYIPSVVTDGAASLINAIIKKEPQERLPLVDIMAHPWIKEMK
QREDIEVPLFISTLTKSSRNNSTANQ
>Caenorhabditis_elegans_CELE000105_air-2_Aurora
MENKPPVINLPEKETVNTPQKGGKFTINDFEIGRPLGKGKFGSVYLARTKTGHFHVAIKV
LFKSQLISGGVEHQLEREIEIQSHLNHPNIIKLYTYFWDAKKIYLVLEYAPGGEMYKQLT
VSKRFSEPTAAKYMYEIADALSYCHRKNVIHRDIKPENLLIGSQGELKIGDFGWSVHAPS
NKRQTMCGTMDYLPPEMVNGADHSDAVDLWAIGVLCYEFLVGKPPFEHEDQSKTYAAIKA
ARFTYPDSVKKGARDLIGRLLVVDPKARCTLEQVKEHYWIQGMMEAKIRAEKQQKIEKEA
SLRNH
>Brugia_malayi_BMAL016593_Aurora
MDKQSTSSVDNTTTTTATTVTTTTAITATNLMYTVSNVRPKIRQWSLDDFEIGRALGKGR
FGNVYLAREIESRFVVALKVVYKSQLEQNNLRRQLRREIEIQYHLRHPNILRLYGYFHDD
DRVYLVLEFAPKGNLFQHLQVMKTFPPELAAKYMYQLASAMEYCQQKKVLHRDLKPENVL
ISAKNNLKISDFGWSVHEPSSRRNTVCGTLDYLAPEMAPEKTHDSKVDNWSLGVMLYEFL
VGKPAFEAVTAELTLINIHNCRYTIPDSVPNGAKDLISRLLQKDPMKRLPLTDVLKHPWI
QEMIAKDNNEKCEY
>Brugia_malayi_BMAL015584_Aurora
MGVNCRIPIMDSIQSARKNNDARKTNTDIQKDTREWCLNDFEIGRPLGRGKFGSVYLARE
IESKFLVALKVLYKSQMRSHNMKRQLRREIENQYHLRHPNISRLYGYFHDSDRVYIVLEF
AQKGNLFSHLQKMKKFPPQLAAKYMYQLASAMEYCHQKNVLHRDLKPENVLVSKTGDLKI
SDFGWSVHEPSSRRTTVCGTLDYIAPEMIPNGQYDATVDNWSLGVMLYEFLVGKPAFEAK
SYNDTYENIRNCNYTFPSHVPDGAKDLISKLLQKDPAKRLSLKGVINHPWIQEMIR
>Brugia_malayi_BMAL005922_Aurora
MANFSSTNILHTVLNKQSTCLEVGKEESEFLVPKSPFYDREFRLSDFEIGRPLGKGKFGN
VYLARVKGINFIVALKILFKSQLIKNSVEHQLRREIEIQAHLRHPHILRMYNYFYDEKRI
YLILEYAAGGELYKELQKCGHFDEERTAKLMFQMADALSYCHDKKVIHRDIKPENLLLGM
FGELKIADFGWSVHAPSSRRETMCGTLDYLPPEMVRGEKHDDKVDLWSLGVLCYELLVGR
PPFESKTHDETYKLIANVKYKFPSHVSEGAKDLITKLLVKNAAARLPLKDVMEHPWIRQY
ICKE
>Schistosoma_mansoni_SMAN006396_Aurora
MLPSHSDPSHLLCSSPSNVYDTGNHVSRSFVNSSADFHKKRKSKWTIDDLDIGRKLGEGR
FGSVHLAREKASRFVIALKILLKPRLVTKELMKQVQREIEIQSHLKHPNIVRMYSYFYDT
KRIYLVLEYVPRGELSKEINRFGHFGDSRAATYVYQLSKALSYCHQNDVIHRDIKPENIL
LGVRGEVKIADFGSAVHLPASRRMTTFGTLNYLAPELFHLECVHDHRVDIWSLGILTFEM
LTGHLPFDGETFQEISEKIQYADVSYPDTLNLGATKLITSMLKKLSSQRVSLNEIDNYDW
IKMNAEFSVNQCLAALQDWENGFYAITLDAHIPKKSILDYHLTLVLRAQYFLPVMTFECE
VDGRTGEHEREDIRPR
>Schistosoma_mansoni_SMAN004391_Aurora
MEVTRSVSVLSDFEIGKQLGRGKFGTVFLARTKKSHFPCAIKVIFKKQIVKNKLEHQIRR
EIEIMCHLQHPHILQLYTYFHDHKRIYLVLEYAFLGQMYTELRRLGRFSEARSATYIYQL
CDALMYCHRMKVIHRDIKPENLLLGFHQELKLSDFGWAVHAPSLRRRTLCGTIDYLAPEM
VAGVSHDERVDHWTVGILCYEMLCGKPPFEHPNTQDTYACIKTVKYTFPPVITPMAQDMI
SKLLLLSAKSFGSNRITHLIVLSPHSNIAGEL
>Nematostella_vectensis_NVEC023172_Aurora
MAKIPSNTHQTTVSSFNPSITKHMKGSKGGPFKLLENMKQGKWNLSDFDIGKPLGKGKFG
NVYLAREKKSKYIVALKVLFKSQLQKSNVEHQLRREIEIQSHLRHNNILRLFGYFYDDTR
VYLILEYAPRGELYKELTACEKFDEKRAAKYIRQLADALAYCHSKKVIHRDIKPENLLLN
YKGDIKIADFGWSVHAPSSRRTTLCGTLDYLPPEMIEGKEHDEKVDLWSIGVLCYEFLVG
KPPFEAEGHNETYRRISRVDLRFPSHVSPGARDLISKLLQHNPNNRLPLKAVLNHPWIRM
HATPVLEQKPASQR
>Trichoplax_adhaerens_TADH002857_TRIADDRAFT_30577_Aurora
RKRWTLDDFDIGRPLGKGKFGSVYLAREKQSKYIVALKVLFKSQLQKANVEHQLRREIEI
QSHLRHPNILRLYGYFYDTSRVYLILEFAPGGELYKELQRQKVFDEPRAAKFIAQLSDAL
RYCHTKKVIHRDIKPENLLLGIKGDLKIADFGWSVHAPSSRRTTLCGTLDYLPPEMIIGD
EHDDKVDLWSLGILCYEFLVGCPPFETKTHEDTYKRIIKVDLKFPENKLSPEAMDLIRKL
LCRKPSERLSLDGVMSHPWIVKHVQNDAKN
>Mnemiopsis_leidyi_MLEI014694_Aurora
MNVGSASDGAKAVSESHPDSFKEFDKENAERSGTNKENTKGRMRPWTIDDFEIGKPLGKG
KFGKVYLAREKKSRFVVAIKCLDKVDLMKNEVMHQLKRELEIQCRLRHPNIIRLYGYFHD
AAKIYIVLEYAREGDIYRHLRKMERFDDKTAATLVKQLADALDYIHKHKVLHRDIKPENI
LLGTEPGSNENLLLKLGDFGWSIHSPDSRRTTLCGTVDYLPPEMIDNVQYDNNVDIWCLG
ILTYEFLVGKPPFELKTTAETMSHIKHCKYTIPEFVDSDAADLISKILVSNAKLRPSLKD
IMNHPWIVKNAQEKLNFLRT
>Monosiga_brevicollis_MBRE000436_MONBRDRAFT_30263_Aurora
MSGEPKREWTLNDFEIGKPLGRGKFGNVYLAREKRTKFVVALKVLFKSQLQKNNVEHQLR
REIEIQSHLRHPNILRLYGYFYDESRVYLILEYAAQGELYKKLQEYGRFSEPTTANYIKQ
LATALEYCHRKHVIHRDIKPENLLLGLKGTLKIADFGWAVHTPSSRRRTLCGTLDYLPPE
MIEGKAHDANVDLWSLGVLCYEFMVGNPPFEAEGHRDTYRRIVKVDLHFPDYISEGARDF
VSKLLQHDPEKRMRLDMALQHPWLVSQSQSFSD
>Salpingoeca_rosetta_SROS006921_Aurora
MEQQQPRTNTHALREHNSTSSTSTASKKPSASSAKPARRKWCLDDFEIGRPLGKGKFGNV
FLAREKKSKFIVALKVLFKSQLQKHNVEHQLRREVEIQSHLQHKNILRLFGYFHDEHRVY
LILEYAAKGELYKILQERSRFDERTSADYIFQLTNALKYCHRKSVIHRDIKPENLLLGLE
NTLKIADFGWAVHAPSSRRKTLCGTLDYLPPEMIRQEPHDATVDLWSLGVLTYEFLFGNP
PFEAEGHTNTYKRITSVDLRFPEHIPVSAEAKDFVKKLLRRRPSERMSLADALQHPWITK
NVPHSSLA
>Capsaspora_owczarzaki_COWC000506_Aurora
MNDENKPSARAYIGTTSAALNALNTQYEPRAPLGTIHAPQAGANTGRPVKLETTSTAAAP
TSTTTTTTTTTFAQTSSASSTPTAAGEAPTAGPDGKRRWQITDFEIGRPLGRGKFGNVYL
AREKSSKYIVALKVLYKNQLQRIGVEHQLRREVEIQSHLRHPNILRMYGYFHDEKRVYLI
LEYAPRGELFKELRKEQRFSEPRTASYILQLARALKYCHGKNVIHRDIKPENVLLGLRGD
LKIADFGWSVHTSNRRDTLCGTLDYLPPEMVDRGDYDYRVDLWSLGVLCYEFLVGSPPFY
AEDEPSTYLRIRRGDLVFPSTVSAGARDFMSKLMRLNPSERMPLEQAMVHPWILEMTDPN
NQPRSALAAASKPVSAMASQQ
>Saccharomyces_cerevisiae_SCER005601_IPL1_Aurora
MQRNSLVNIKLNANSPSKKTTTRPNTSRINKPWRISHSPQQRNPNSKIPSPVREKLNRLP
VNNKKFLDMESSKIPSPIRKATSSKMIHENKKLPKFKSLSLDDFELGKKLGKGKFGKVYC
VRHRSTGYICALKVMEKEEIIKYNLQKQFRREVEIQTSLNHPNLTKSYGYFHDEKRVYLL
MEYLVNGEMYKLLRLHGPFNDILASDYIYQIANALDYMHKKNIIHRDIKPENILIGFNNV
IKLTDFGWSIINPPENRRKTVCGTIDYLSPEMVESREYDHTIDAWALGVLAFELLTGAPP
FEEEMKDTTYKRIAALDIKMPSNISQDAQDLILKLLKYDPKDRMRLGDVKMHPWILRNKP
FWENKRL
>Candida_glabrata_CGLA003311_CAGL0E05720g_Aurora
MENKATLARNIGEKRVSPRSKVNGTGKSWRISYSPQRMDGVSSGRNVSKIPSPVRERLFL
KNQERKPLGVSPLSNLSPNSLGRNSLEKSTYNNKLSLKDFEVGRKLGKGKFGKVYCVRHK
KSGFICALKAIEKNEILQFNLLKQLKREVDIQLGMDHPNIIKLYAHFHDEKRVYLLMEHS
INGELYKSLKNNGPFNDVLASHYIYQIADALHYMHKKRIIHRDVKPENVLIGFDNVVKLA
DFGWSILNPEGSKRKTLCGTIDYLSPEMITPREYDEQVDVWALGVLAYELVVGVPPFEEN
SKELTYKRILKCDLNFPESISKDAKDLISKLLVTDTTQRLSLTGVKTHPWILKNKPFW
>Kluyveromyces_lactis_KLAC004516_KLLA0B02332g_Aurora
MRPSLSRDASDTGRRHSLLQQSKLLSIRLSNAGKRPSLSRGHAHEKDSITSSHHRLSTGP
VNNNPRRSLMVKKPNTAHGTRVPILNDHNDKFENMTLQDFEIGKILGKGKFGKVYCVKHR
ETGLICALKAMEKKEIVQYTIQKQFRREVEIQGSFKHKNLTQLYGFFYDEKRVYLLMEYV
YYGELYKFLKNNGPLNETLASYFVYQMANALDYMHSKNILHRDIKPENILIGFNNTIKLT
DFGWSVYNEDGQKRKTLCGTIDYLSPELIKSREYNNKVDVWALGVLTYELLVGSPPFEED
TKEMTYRRILRCDLKFPLNVSPQARDLIVRLLQFEPSKRIPLSEVKSHAWIANNRGSWTD
L
>Debaryomyces_hansenii_DHAN001530_Aurora
MYCRVFTHFSLYRLYTLSDNININKTNHNKSIGLHQHRVNYMPRSMTASSSQLKRIETRI
ESLSESLSKSNARKPLGKFQLNTFDNNKITKLQNEKVRPSKSSHIPVKSPIRKKGHSPAQ
VLQNERMDTKLLLQKLPSASRHMTLDDFEIGKVLGKGKLGKVYCVKHKTSGYIAALKVMA
KKDLIDLKLEKNFRREIEIQSNLIHPKISRLYGFFYDHKNVYLILEYSIHGELYHHLKVQ
RRFNDATASHYIYQVALALDYLHTKHIIHRDIKPENILLSTDNCIKLSDFGWSVKSSPSS
STKRLTICGTLDYLPPEMIESNEHDYTVDIWSLGILCYEFLVGKPPFEEIDKNSTYKRIA
KVDLKIPSFLSSEATDLILRLLQKSPKKRITLAEVMNHPWIMNNQQYWPNEN
>Yarrowia_lipolytica_YLIP001720_YALI0_E34375g_Aurora
MSMKQLETSMSSVSLQEKKPTRIKIALHPQSKSEQNETDRASKIPTGRISTTQPQTYYRP
TNLTKTPASQVSRRSSYTTDPPSPLTGITGFRNYSLDDFEIGKALGKGKFGKVYLVKDKK
TGFVSALKCMEKKELVEGNVEKQFRREVEIQSNLRHTNVLRLFGHFHDKDRVYLILEYVV
HGELYKLLRNQKRFTESTASSYIYQMSEALLYLHGKNIIHRDIKPENILLHFNDTIKISD
FGWSVHAPSNRRSTLCGTMDYLPPEIVQSRPYDKNVDVWSLGILMYEFLCGAPPFEEPGG
AQATYRRIVKLDLRIPPYVSADAADLIKRMLTLDPAKRFKLKDMHKHPWIVRLRPTWKYK
VPKTASHERSA
>Neurospora_crassa_NCRA000110_Aurora
MAGQPMESRFGRMSIHDENNDPSDGARLQQKARELKSKAGPSQVQHTSAPGRPNLFKVAL
QSQSGNTVRTVPVATKSSTIVSSAAHKSTTYAGIRRVDDDDHDELSQPMASASVSSTGTS
TSESSSSAGYEQSISPKQFHLGMFEIGRPLGKGKFGRVYLARERSSGFICALKVLYKSEL
QHGTGVEKQVRREIEIQSNLRHPNILKLYGHFHDSKRIFLILEYAGKGELYKHLRKENRF
PEWKAAQYVAQMASALKYLHRKHVIHRDIKPENILVGIHGEIKISDFGWSVHAPNNRRQT
LCGTLDYLPPEMIRSGSKDNWYNEKVDLWSLGVLTYEFLVGEAPFEDTPIMTQKRIARAD
MTIPEWVSKEAKDLIKKLLVLDPEKRLPLEEVENHPWILKHCVKGERAANREKMASKMGN
>Schizosaccharomyces_pombe_SPOM003657_ark1_Aurora
MSDSKLADSLNCLSVSTPSTTANPGRQQLLRLAVSNQRQVNNVSLANGKENKRTSNSKFN
SSLRKIEEPIAGVPSSAGPQWREFHIGMFEIGKPLGKGKFGRVYLAKEKKTGFIVALKTL
HKSELVQSKIEKQVRREIEIQSNLRHKNILRLYGHFHDEKRIYLILEFAGRGELYQHLRR
AKRFSEEVASKYIFQMANALSYLHKKHVIHRDIKPENILLGIDGEIKLSDFGWSVHAPSN
RRTTLCGTLDYLPPEMVEGKEHTEKVDLWSLGVLTYEFLVGAPPFEDMSGHSATYKRIAK
VDLKIPSFVPPDARDLISRLLQHNPEKRMSLEQVMRHPWIVKYKDSWTRKSSESS
>Cryptococcus_neoformans_CNEO001145_Aurora
MSSQNVSGLMAGLSLYAPQSPRGSKSQQAGKTQESSHSSQSQNRLPPVLKKYMNPGLVRP
PNSGLANNSHPSSSCSDTSRGPLLTLAGVNVSYPKSGALSPTSKFKGASGYHSAHGIHGP
AHSTSSRAMASSINPGASKHSAMTSSAHITNSASENCKGLELGRYDGGLEEDEANHGDVS
GPTAKMLELSSVNDGAIPLSLPSFTIGRPLGKGKFGRVYLARSKAPPHFIVALKCLHKAE
IIQGKVESQVRREIEIQQNLRHPNILRLYGYFHDSKRIFLVLEFAAKGELYKQLSRLGRF
DEKKSSRYIAQMADALSYLHKKHVIHRDIKPENLLIGLNGELKIGDFGWSVHAPSNRRST
LCGTLDYLPPEMVEGKEHTAAVDLWALGVLTYEFVVGGPPFEDLSGNAATYRRIRNVDLH
VPSWVSPEATDLIKRLLRYKPEDRLPLSQVMVHPWIKMYEKKRSTSSGIRKS
>Ustilago_maydis_UMAY006078_UM00471.1_Aurora
MESQLANLHLDGGSTADLKQGSRPSHAQASHGNRHVHPTNSSLRPLAPSSSIASNMGINM
GVNMQHFNRLAASSTGLTNPNSIAQGMSRAAQQPLNGSRPSTQQQPTQAHIKSRPPSVAG
GLNAAAGPSYRPAAPAAQSTKQPASAGSAVASVDLGRYDGGLERDEARGRRGTMQFDPLT
LSSADAGKQHPPTRVWSLKDFEMGRPLGKGKFGRVYMVRTRAAPNKGYIIALKCMYKNEL
VENKVEKQLRREIEIQMNLRHPHILRLHGYFHDEGRVFLMIEFAGRGELYKLMNKLHDRR
FEEKVAATYIAQMADALSYLHSKHVIHRDIKPENLLLGIKGDLKIGDFGWSVHAPGNRRQ
TLCGTLDYLPPEMVNGEQHDKAVDLWALGVLCYEFLEGVPPFEELENAPAGTYKRINNID
FKIPRHFSPEAADLTTGYP
>Mucor_circinelloides_MCIR006396_Aurora
MEAFKSPTRPTSQTTASLSNYVDYTPRRIQASSFDHSIGKDEPNSINYAKQRRSNFYHQI
ALEADENFDEKSDYMDSPAVRRIFSINEEVIDQTISCFLNNKHSLSLQRRTHWTIKDFAV
GHNLGMGRFGSVYLAKEKRSGQLVALKILKKQELEEAEVVLFLKREIEIQGHLNHPNITR
LYGYFHNEDNVYLVLEYAGDSDLYTCLETFKRFSEAETVNYVIEIADALAYMHRLGVFHR
DIKLENILISKEGGLKIADFGWAVYDPKPRRTTFCGTLDYLPPEMIKRQTHNESVDAWAL
GILCYELLVGRPPFETDKVEPEDLEKAYRRIAESPLEFPIDISVHAQNFISKLLQKDPSL
RMKMSEIESDPWVKSFHMMNV
>Mucor_circinelloides_MCIR003781_Aurora
MSKAGVPYKAINTVKKKTSNDNLKSNTNLGGHSISRINPLKSFDNKKQSGKARNSIKTSS
KHSTDTFKPTPTLASTTHRSHTTTTRKRPVSNEHRQSEIKHWTLEDFEIGKTLGRGNFGS
VFLAREKASGFIVALKVMYKEQLTALGIQKQLRREVDIQGKLKHPNILRLYGYFHDESRI
FLILEYAANGVLYEELRSRVKFTEEEAARYTAQMVNALIYLHGKRVIHRDIKPENLMLGI
NGEVKIGDFGWSTHFYDSNRRRTLCGTLDYLPPEMVEGRMHDENVDLWSLGILLYELIVG
SPPFEEKQAEDDDTSSAITYERIRNVDLQFPRHVSKDAADLIRNLLKYSSKDRLPLRDIM
YHPFIAKNLKKT
>Phycomyces_blakesleeanus_PBLA002426_Aurora
SRTWKVSDFEVGNTIGTGKLGKVYVAREKKSQHVVALKSMLKKDMLEANVVQFLKREIEI
HSHLNHPNILPMYGYFHDQEHVYIVLEHCTQGDLYLHLQNDGPFEEDTVAKYIGQLARAL
KYLHGFHIMHRDIKPENVLIDHNGQLKLADFGWAVQDKGRRATFCGTLDYLSPEMIETQI
HNEKVDIWSLGVLCYELLVGTPPFEVIDSVTYTYMRIKQVDLKFPPYISLEARRFITKAS
IFFEEQDNILLMSIL
>Phycomyces_blakesleeanus_PBLA012363_Aurora
MIITDLFFDILTFYLFIFLKKKSVLLTVFRNPPELKQWCLDDFEIGKALGKGKFGHVFLA
REKRSGYIVALKVLYKKELAKNGVEKQLQREVEIQSTLRHPNILRLYGYFHDETRAFLIL
ELAAKGELYKELQRQTMFPEAVASKYISQMANALIYLHSKRIIHRDIKPENLMLGIKGEL
KMGDFGWSVKTGVTESRRSTLCGTLDYLPPEMVEGRSHNENVDLWSLGILLYEMICGKPP
FEDEQSHDVTYRRIVKVDIQMPAFVSKDAADLIKRLLQYKPSDRLPLRQIPNHPFITKYA
RPTKPKEQYHS
>Mortierella_verticillata_MVER000917_Aurora
MSPPLTSLSSRQTAESVSSISNNSRKPLPKLDNETDYTRLENQTSSSSASIILSKRTQHG
PSTGEQTHSHYTSSNGAATSLSSSTTITQTIPSRQIHIKSGGATVSDSKPGSSVSSIFSN
LIKTVEQGKPIGGSRHAKLGGRMMPPSSLAAHVVGLGGTVGGAKSTDAGASAVGSASQME
AKDAGGHGKNGGSGSNKQMPPPVGGSPRNHPYQRSLILSGLTRQNRTSTNNNSNSDSVTP
YYQLTRALTPRQWCLDDFELTRPLGKGQFGRVYLMRERQSGFVVAMKMMLKVDLLKANMQ
HQLRREIEIQSNLKHKHILRLDTFFHDKTRVFLVLEYAPQGELYKKLRKATRFQEWQASK
YIYEMTTALLYLHRKHVIHRDIKPENLLLGTHGELKISDFGWSVHATKSRRSTFCGTLDY
LAPEMVEGREHSSQVDLWSLGVLCYEFLVGKPPFEVLDEDGPNSTYKKIASVDLSIPDYV
SSEAKDLIVKLLQYNPDQRLVLERVLLHPWITRHNGTSK
>Mortierella_elongata_MELO006821_Aurora
MPREWCLDDFELARPLGKGQFGRVYSMRERRTGFIVAMKVLLKSELLKANMEHQLRREID
IQSNLKHKHILRLDTFFHDETRVYLVLEYAPQGELYRQLKKVRTFPEWRASKYIYELATA
LAYLHRKHVIHRDIKPENLLLGCNGEIKISDFGWSVHAPSSRRNTMCGTLDYLPPEMVEG
RSHSSHVDLWSLGVLCYEFLVGHPPFEAKDEAAEDTNDRESTFRRIAKVELTIPDHLSDD
AKDLIRKLLQRNPDQRLALERVMLHPFITRHNGVGSSKNRS
>Conidiobolus_coronatus_CCOR002750_Aurora
MINQRLSSNRRLTSNNTNSKVESDSRRSIKPLKPTTSRPVSSSLMRPTFSSMRKDQRIAT
PPDENLDLNKANGKISNGKTLSAANAAKATKPAPTSSAAGNGPQPSNRRFSARISALKRG
PPVEESVTRKSVKKAKPIPANSNVNTEPQPDNRRFSARISALKGRAQNEDLNTRTSVKNS
KPAQKSSVLRNLPVNSETGSRRSVKTAKSVVKSAHEARKSHLKTDKRPSVAKVDNTPKES
TAEQKAYFSHSRKSVLERRLSVVNKVIPSSNSRRTTELNSLSDKLRLKDLKIAGPLGQGA
LGSVWLVKERDSGFYMALKAMRRSNIVKNNLMDQIIREVNNQFPLRHPNIIRTFDYYFDS
ESFYILQEAADFSQLFNHINKYNGFPEAKAAKYTAQIADILWYLRLKNIIHRDLKPENLL
LDSLDNIKLSDFGWSICLEDPKERRKTYCGTLDYFSPEIIEPNKSHSFSTDYWSMGCIIF
EMLTGKPPFETRDKPSTMRRIANVQYTCPPHMSELAKDLISKLLVRDSNQRLTPKQVIEH
PWIKKNCPNFQCFTKTLFSN
>Conidiobolus_coronatus_CCOR009176_Aurora
MSSTTTVTNNKKDNNLENNNNLKTKDELIKSRKLRANDNINKKNPYKSLSPSHMRPTYSS
MRRDNRIKSRISENPIKSTRLRDKTTGVKRVSNREVKGILSNKANSEPNQAQKKLKTNSK
RTEVKKLQEKKKVVGKTKKAKATKLREKVRYLTPNIQEPGEEIEIDNLISNTDSKNNKEQ
SLIVENDLRAHETKGDDFAAPLPITRSISPNLKLKFSVRGIKLIGPLGKGTTSSVWLVAQ
RRSGFKYAIKYVKKSVIAEKGIGEQIMREFNNQYPLEHPNIIQSYYYFVDNTGIYTAQEF
GCYGQLIDLIHKSKHLSEVRAAKYTAQLADVLWYLRLKNIIHRDLKPENLLLDKQHNLKL
TDFGSSICLENITERRRTYCGTVDYISPELLQESSVHTVSTDYWSLGCVIYEMLVGKPPF
DGYCRAVTMEKIKNLDYKFPPHVTDLAQDLIKKLILLNPSDRLTPEEVLDHPWIKRNSPN
YTCFTKSFINLKDDE
>Conidiobolus_coronatus_CCOR005322_Aurora
MKFSKGNSTESNTNKPLMNILSSTKFKLSKSTRNNNNNRTGQRNVRLINSGGNSLEPLTP
IDSVGQFRESGNNLKTNVLDKDDEVEDNNNGSLTLTNSTKNSIISIDINSKLKLKSLHSA
TSTTIDNFEKPYPLSSSAYRSSLTSLPKTINNDPINGQRWKSEDFLKKKRLGSGQFGTVY
LATEIRSNRDVALKIISKTKILRCGGLSQLKREVEITCHLKHPHIARLYGYFQNETHVFL
VMEYAPMGDLYSHFKKVLKFDERTTSTYIYQLALALQYIQRKDVIHRDIKPENIVMFPNN
IIKLTDFGWSVHSPTLRRVTMCGTLDYMAPEIVESSEYDHTLDLWGLGVLCYELITGNPP
FEHISKKSTQTRIINVDLKFSRGISEGARDLIQKLLKYDPKERITIREVLDHPWILKYNN
V
>Coemansia_reversa_CREV001275_Aurora
MKTAAVKATAAVRGHDAHTTPSQLEKVRGDGFSSGDSDKKTTDSEARLLPQRPKTPPNRG
AFESVARDGLQTNRHWRLSDFDIGRILGKGKFGRAYLAREKGTNYICALKVLFKSELQES
KIEKQLKREVEIQTHLRHSHILRLYGYFHDGKRIYLILEYAARGEMYKLLQKQRSFGEPE
AAKYIAQMATALEYLHSKNVIHRDIKPENLLINANGDLKIADFGWSVYARNSRRRTLCGT
LDYLPPEMVEGRDHDASVDLWSLGVLMYEFLVGVPPFEDLQSHKATYRRIARVDLHIPPY
VSSDAADLISKLLQYNGSKRLPLGDVLRHPWILRHVLDPRAI
>Allomyces_macrogynus_AMAC010942_Aurora
MATSASAGTASGPSQYSAPTPGGFRAPGPMKRTAGTASTTTARVRPLAPANASAAPTFSS
SSSTNAQPSRVWTLKDFDIGRPLGQGRFGRVYVAREKESGFIVALKILVKTEIKREKFER
QLRREVEIQSHLRHPNILRLYGYFYDEKRVFLILEYAPRGELYKLLKEVGSFDEPRAARY
FAEIVNALEYLHRKNVIHRDLKPENILLAGDDSVKLSDFGWSVHAPTDRRSTICGTIDYL
SPELVSADQNQGVEYSRAVDVWSLGVILYEFLVGHPPFEDPTIPETYSRIRNVDLRFPPE
VSAEARDLIEKMLQRKPEDRLPLADVLEHPFLTKNCPETLAGLYRPHLPSDGADAGAASG
GQ
>Allomyces_macrogynus_AMAC005848_Aurora
MKRTAGTASTASATTACVRPLAPATASAAPTSSSSSSTNAQPPRVWTLKDFDIGRPLGQG
RFGRVYVAREKESGFIVALKILVKTEIKREKFERQLRREVEIQSHLRHPNILRLYGYFYD
EKRVFLILEYAPRGELYKLLKEVGSFDEPRAARYFAEIVNALEYLHRKNVIHRDLKPENI
LLAGDDSVKLSDFGWSVHAPTDRRSTICGTIDYLSPELISADQNQGVEYSRAVDVWSLGV
ILYEFLVGHPPFEDPTIPETYSRIRNVDLRFPPEVSAEARDLIEKMLQRNPEDRLPLADV
LEHPFLTKNCPETLVGLYRPHLPGGGAGAGAASGGQ
>Catenaria_anguillulae_CANG004366_Aurora
MSTENSRPGTENQEKTVNGPPPQPKEPRRTWQVSDFDIGTCVGQGKFGKVHRAREKSSGY
MIALKVLEKGEIYRDGCQKQVKREIEIQANLRHPNVLRLYGYFYDEKRVFLILEYAGKGE
LYKILQACKRFEAPKAAHYTAQIVNALLYLHFRDVIHRDLKPENILIMNDDTVKVSDFGW
SVHAPQGRRQTFCGTLDYISPEAASSSPYNAAVDLWTIGVMLYEFLVGRPPFEEPDKEAT
LAAIKRCKVKYPADIDVDPLAKDLIGKLVVRDPAKRLPLELVLIHPFLTTYCPETLERLF
MPPNLEAHVRKVQQDYLAKERSKQVLSDAVEKGSESR
>Batrachochytrium_dendrobatidis_BDEN008150_Aurora
MATSYTVHGRPPVQVQIKSQSSVNTKLQQHLAAVGSLERQLKAIEVTDKENTIPTSDKHK
SESSKPDTLKLHPQLAATVDQERTRQKPGVPDPDQRKWSLSDFDVGRPLGKGKFGRVYLA
REKHSGYVVALKILFKSELSEAKVEKQLRREIEIQSHLRHPNILRLYGYFYDSKRVYLIL
EFAAQGEMYKQLRKLTRFPEPQAAKYISQMANALAYLHRKHVIHRDIKPENLLLGLKGEL
KIADFGWSVHAPNARRQTLCGTLDYLPPEMVEGKDHNEKVDLWSLGVLCYEFLVGVPPFE
DQRSYKETYRRIAKVDLHVPDYISPEAKDLIVKLLQRDPNNRMPLESVIQHPWIVKHITT
VVESK
>Spizellomyces_punctatus_SPUN003514_Aurora
MSYNGSSIRSLETQMRATTLKDKEQTAPKVVRQGLTKSSAAPLRVPLTKQAMAGRPTTEI
APLKRSNLSNLKPHPTTAATGSPTGTKYSTANRLNATQSVVDGKGVRAKPPQTSQRPPQA
QKENAAPNTAATTAGVKVATPPTPKMVKFNETVQMRSPERVPESKQNSVLLNQSIYPQAS
SVSDGSTHPSGRKWSLNDFDVGRALGKGKFGRVYLAREKRSGFVVALKILFKSELANAKV
EKQLRREIEIQSHLRHTHILRLFGYFYDAKRVYLILEYAAKGELYKQLSKYGRFSERRAS
KYIAQMANALGYLHKKNVIHRDIKPENLLLGMKGELKIADFGWSVHAPNTRRQTLCGTLD
YLPPEMVEGRDHGRNVDLWSLGVLCYEFLVGVPPFEDQTSYRATYKRIAQVDLRIPDYVS
AEAKDLISGLLRYNPDERLPLEHVLRHPWLVRYNTARELGIPAEEGLQLGCLEEEEEQK
>Encephalitozoon_intestinalis_EINT000389_Aurora
MVEYWTLDKFEIGRLLGRGKFGQVWLAREKEKGFIVALKIIPIKEIQTAETARQIRREIE
IHSNLKHPNILRMYGHFHDKDNIYLILEYAGKGEFFKFLSEKGGKFGEKEASLYIRQVIL
ALMYMKECNVIHRDIKPENLLLGSDNLLKIGDFGWAVYNADKRRMTFCGTMEYLAPEMVN
NSIHDSGIDLWCLGILTYEFLIGKTPFESKNRNMREAYKKINSLKYSIPETISSNASDFI
SKLLMLNPSDRMRLAEALNHPFIVKHHGRPDD
>Vavraia_culicis_VCUL000923_Aurora
MHLNHPPGTKLLCDGGALKMKNWTLDDFELGAPLGAGQFGQVWLVREKVRNYLLALKIIP
KSIVEKTDSYRQLRRELEIHTKLRSPYILRCYGHFHDKNNIYLVLEYANNGELFHHLVEK
GKFDEKTAANYVYQVLHAVRTMHLQKVIHRDLKPENILIGCDNKLRIADFGWSVCNIDQK
RGTFCGTQEYLCPEIINKNQYSDKVDMWCIGILTYELLVGNTPFEAPDRTTRDAYRKIRN
LEYDLPKFLSESARRFIERLLVVESEKRPDVNEMLNDPWITGNICVNGA
>Edhazardia_aedis_EAED000776_Aurora
MLFFIKIHFLPFEMHNSASFMTLDDFELGKYLGSGQFGQVWLAKHKKSGYVVALKLLEKE
KIKSPFCARQLRREIEVHSKLKHANILRLHGYFHDKLRIYLVLEYAAGGELFEILQKARR
FNEQTAAKYILQVCKAIKYLQVNGVIHRDIKPENILLGSDDCIKIADFGAAVKNVDKKRY
TMCGTKEYLAPEMWEKQNHSIYLDMWCIGILTYEFLTGNTPFGSDLTDNECKSRVNDLKY
TFPAYLSFEAKDFIGKLLKKEPEKRLKIDEVPQHSWIVKNVDESERISFS
>Thecamonas_trahens_TTRA010274_Aurora
MPHTLTFQELVDACIASNSHHAPSNPRTPAEDDSDEVASSTLDLLSRANRADLSRRELVG
LDHFELCSSLTELYLASNALVDLSPLAVLAPTLRVLDIAHNAMTSLADLACLHSLMVLDA
SHNTLAPVSDPRALTALLPPRLVSLDLRGNPLLLTRPVAAAVEAALPRLVELNGVAVVDD
EDEDDEEDERSNDGGRNGGQAMIATPPAPVLALESLAVNDVLDAIDIAAAAARVRAADAI
WEARTASASRRRGIAEQAAAYDDNTADPEPGMRMGMSKLGAPKTGGKLGAPKTASKFGAG
KLGGAGAKSFGGQRRLRPTKSTKKLQATVSRTKPVPVPVASGARTAAGAAAVSASGPASA
ADGPPPAALATGAPPASSSSTTAPPSSSAGAAREKKAKKVWTLNDFDIGKALGRGKFGNV
YLAREKSQQFIVALKVLFKSQLSKANVEHQLRREIEIQSHLRHSNILRLYGYFHDEQRIY
LILEFAAQGELYKELQKVGTFSERRSAKYISQLADALAYCHTKHVIHRDIKPENLLLSKK
GDLKIADFGWSVHAPHSRRTTLCGTLDYLSPEMVEGKYHDHSVDIWSLGVLMYEFLVGVP
PFEAEGSTETFRRIAKVDLHFPSHVSPLARDLISRLLHRNPEKRLELSKVKDHPWIVMHT
RTRKSVAPAAPVVAAEASQ
>Dictyostelium_discoideum_DDIS005172_aurK_Aurora
MSYPNNKENSNNIGGGSFSVPSKQPQRVLQQQNTNINNHQTTSTVKSTITKPTTTGATTS
TNTSTIPPTTTASSSSSSSSSSSSSSSSSSSSSSSSSQSVPKKKWCIDDFDIGKLLGMGR
FGHVYLAREKKSQFIVALKVLFKNQLQTHNIEHQLRREIEIQSHLRHPNILRLFGYFYDD
KRVFLIIEFAKGGECFKELQKVGSFNEQTAATYTLQIADALRYCHSKHVIHRDIKPENLL
IGVGGEIKIADFGWSVHAPNTKRSTFCGTLEYLPPEVIEKKGYDQTADVWSLGILIFEFL
VGRSPFTSDEEKNIFHNIQENDVYYPSSISPEAKDLISRLLVSDPHQRITLKDVINHPWI
KKHAHPKSLEPTKLGLPLPSQMTY
>Polysphondylium_pallidum_PPAL004652_Aurora
MYKTTTTTSGTIPKSGTALNKENIYTGASSGIGGISKIAYPSKPGASKPSATSISVTTSK
VLAPSSITNIPQKAPAPVKQTTVSSTAAPQSMVIPKPQVVPSSAAADDKKKWVIDDFDIG
KPLGKGRFGNVYLAREKKSKFIVALKVLFKSQLQSSKIEHQLRREIEIQSHLRHPNILRL
YGYFYDDKRVYLIIEFAKGGECFKELQRVGRYPENIAATYTLQIADALRYCHSKHVIHRD
IKPENLLIGINGEIKIADFGWSVHAPDRRRNTYCGTPEYIPPELVNKQDYDQSVDIWSLG
ILIYEFLAGYSPFRANGEEEIFSNIRGNQVIFPDHFSREARHLISGLLHTDPNDRMSLTD
VIKHPWIVKNAHPNALKPGSDLRQPSTPAPAQQDVHDIIDKINQQQQQATAYISVQPSSS
TT
>Entamoeba_histolytica_EHIS002210_Aurora
MNLGNVYIMFSITNKAHRRKSYCINKNITHKKSVDSLKSKNELTKPIKEEKESNEKKKFS
ITDFDIGKPLGHGTFGNVYLAKLKGANYVCALKIIFKTKLQESRIGIQIQREVDIQSQLN
HPNILKLFGFFEDIKRWFLVLEYCKNGELSRLLQQAGRFDERTAARYVKPIAEAIAYCHS
INCIHRDLKPENIMIDHNNQVKLADFGLSVQTKTKRKTYCGTLEYLSPELVEGKSYEYSI
DDWAIGVLTFELCTGSVPFYSSNKEYTVKKICHSDYNFPIYLSEDCKDFIRSFLVIDPNK
RLKAVDCLNHPWIIKNTTN
>Entamoeba_histolytica_EHIS000002_Aurora
MFSFSSKTAISSKSQQYIPTKPMAAPRRVEQLSVNSPLKKEIESKPKKDDEKKPTQLSLD
MFDIGKPLGQGKFGNVYLVKYKKYDYVCALKVIFKRQLQKCEMGIQMKREIELQSHLNHP
NILKLFGFFEDKNRWFLVLEYCKKGELYRLLQQAGRFDERRAARYIKATTEALKYCQEMN
CIHRDLKPENIMIDHNDQVKLADFGWSVQAKTKRNTYCGTLDYLCPEIVLEKYYDGSIGQ
WCLGVLTFELCTGEPPFQSNSREEVMKKVRNVKYSFPSYLTNDCKDFINKLIQYDPSKRM
SFAECLVHPWIVKNTTN
>Entamoeba_histolytica_EHIS005845_Aurora
MAAPRRVEQLSVNSPLKKEIESKPKKDDEKKPTQLSLDMFDVGKPLGQGKFGNVYLVKYK
KYDYVCALKVIFKRQLQQYRMEIQMKREIELQSHLNHPNILKLFGFFEDKNRWFLVLEYC
KKGELYGLLQQAGRFDERRAARYIKATTEALKYCQEMNCIHRDLKPENIMIDHNDQVKLA
DFGWSVHTNTKRNTYCGTLDYLCPEIVLEKYYDGSIDQWCLGVLTFELCTGEPPFQSNSR
EEVMKKVRNVKYSFPSYLTNDCKDFINKLIQYDPSKRMSFAECLVHPWIIKNTTN
>Entamoeba_histolytica_EHIS003838_Aurora
MAAPRRVEQLSVNSPLKKEIESKPKKDDEKKPTQLSLDMFDIGKPLGQGKFGNVYLVKYK
KYNYVCALKVIFKRQLQQYRMGIQMKREIELQSHLNHPNILKLFGLFEDKNRWFLVLEYC
KKGELYGLLQQAGRFDERRAARYIKATTEALKYCQEMNCIYCDLKPENIMIDHNDQVKLA
DFGWSVHTNTKRNTYCGALDYLCPEIVLEKYYDGSIGQWCLGVLTFELCTGEPPFQSNSR
EEVMKKVRHVKYSFPSYLTNDCKDFINKLIQYDPSKRMSFAECLVHPWIIKNTTN
>Entamoeba_histolytica_EHIS006116_Aurora
MAAPRRVEQLSVNSPLKKEIESKPKKDDEKKPTQLSLDMFDIGKPLGQGKFGNVYLVKYK
KDNYVCALKVIFKRQLQQYRREIQMKREIELQSQLNHPNILKLFGLFEDKDRWFLVLEYC
KKGELYGLLQQAGRFDERRAARYIKATTEALKYCQEMNCIYCDLKPENIMIDHNDQVKLA
DFGWSVQAKTKRNTYCGTLDYLCPEIVLEKYYDGSIGQWCLGVLTFELCTGEPPFQSNSR
EEVMKKVRNVKYSFPSYLTNDCKDFINKLIQYDPSKRMSFAECLVHPWIVKNTTN
>Entamoeba_histolytica_EHIS005561_Aurora
MFSFSSKTAIPSKSQQYIPTKPMAAPRRVEQLSVNSPLKKEIESKPKKDDEKKPTQLSLD
MFDVGKPLGQGKFGNVYLVKYKKYDYVCALKVIFKRQLQQYRMEIQMKREIELQSHLNHP
NILKLFGLFEDKDRWFLVLEYCKKGELYGLLQQAGRFDERRAARYIKATTEALKYCQEMN
CICCDLKPENIMIDHNDQVKLADFGWSVHTNTKRNTYCGTLDYLCPEIVLEKYYDGSIDQ
WCLGVLTFELCTGEPPFQSNSREEVMKKVRNVKYSFPSYLTNDCKDFINKLIQYDPSKRM
SFAECLVHPWIVKNTTN
>Entamoeba_histolytica_EHIS005648_Aurora
MAAPRRFAQLSVNSPLKKEIESKPKKDDEKKPTQLSLDMFDVGKPLGQGKFGNVYLVKYK
KYDYVCALKVIFKRQLQKCGMGIQMKREIELQSHLNHPNILKLFGFFEDKNRWFLVLEYC
KKGELYGLLQQAGRFDERRAARYIKATTEALKYCQEMNCIHRDLKPENIMIDHNDQVKLA
DFGWSVHTNTKRNTYCGTLDYLCPEIVLEKYYDGSIDQWCLGVLTFELCTGEPPFQSNSR
EEVMKKVRNVKYSFPSYLTNDCKDFINKLIQYDPSKRMIMEKQWENYQILHSKDVILEDS
HDWTLNTLLRGLDISFSTNHPNLAIGCLVVCEYPSGKELLTLTCRKIITIPYISGFLGFR
EVEVYHELLNDCKEKYPELYPQVVLVDGNGYYHPRRFGSATHVGVYCDIPSIGVAKTVLC
VDGIGKKEINIITSQIKPGESTTVSTSNGEVLCEVIRSRGGSINPIIVSCGNKVSLSTAV
IICKECCLHKIPEPIRLADLISRKLLRDEGLLSHMN
>Acanthamoeba_castellanii_ACAS005448_Aurora
MRGLSLISKGQGKFGQVYLAREKKSGFVVALKVLSKRKIKLSDNKKQVRREIEIQSHLRL
YGFFVDAGFVYLVLEFARDGELYKYLKKQPEQRLSEAKSAKYLLQLVSALQYCHSKGVIH
RDLKLENILLSADDQVKLADWGSSVHARGHRRRTMCGTLDYLAPEVVSGQRHDQAVDRWA
LGVILYELLVGRPPFEAPEELATVELIKECSHSLQFPEHVGPEARDLIARLLRRDPAERI
ALADIPAHPFFQTPLSKANPTGVAEES
>Acanthamoeba_castellanii_ACAS010664_Aurora
MMMRDFEDPLLVFQDIGTEDKENMAPTGPRSTSTSSSSSGGLHPLMARTSKKTWSLDDFE
IGRKLGKGRFGNVYVAREKRTKFIVALKVIFKEQLEQNKVEHQLRREIEIQSHLRHPNVL
RMFGFFHDKTRVFLILEYAPGGELYAVLNKKTRFDEKTAAEYIYSIADALWYCHTKNTIH
RDIKPENLLIGAHGEIKIADFGWSVHDPKVSTHGPRRKTLCGTLDYLPPEMLEAKPHDAK
VDNWSLGVLLYECARDLISRLLQKDPSQRLSLQQMMEHPWIKQFVKKYY
>Trichomonas_vaginalis_TVAG051925_Aurora
MSNSQRYWSIDDFDVGDVIGEGRFGKVFVAREKKSRFVCVLKIIRKKLLTKHNLEKQLIS
EIGLHSSFNHPNILRLYGYFFDDERIMMILEYAAHGTLSDLLKKHTKFDEPTAAKYFKQI
LSAVEHIHSKEVLHRDLKPSNIMISLDNTLLLGDFGFAIKGNAPAGEIVGTLDYISPEIL
NNKEYGRSADVWALGSILFELLTGKCPFESDDPKETVRKIQNAEFSFPDYISPLARKLIS
SILQIDPTSRPTAKDLLNDPWITFHTSLNNS
>Trichomonas_vaginalis_TVAG005366_Aurora
MSIAKENISPSNTPIAKSPRRNGQASRSQVKKWSLDDFEIGRPLGTGKFGRVYLAREAKS
KFIVGIKVLNKAQLQKASIEHQLRREIEIQSHLRHPNIIRLYGYFYDATRIYLIIEYAAR
GELFSILRDAGRFDEHTAAEYIVQMCDAIDYCHSKHIIHRDIKPENILVGLNGELKIADF
GWSVHAPTSRRTTLCGTLDYLPPEMIEGYDHDNSVDIWSLGVLLYEFLVGEPPFETDSQR
NTCRRIINVDIRFPSFVTPLARDLILRFLQKDPAKRMPLSQVRSHPWIVQQLGPAPK
>Trichomonas_vaginalis_TVAG026986_Aurora
MSIAKENISPSNTPVSKSPRRNGAASRTQTKKWSLDDFEIGRPLGTGKFGRVYLAREAKS
KFIVGIKVLNKAQLQKASIEHQLRREIEIQSHLRHPNIIRLYGYFYDATRICLIIEYAAR
GELFSILRDAGRFDEHTAAEYIVQMCDAIDYCHSKHIIHRDIKPENILVGLNGELKIADF
GWSVHAPTSRRTTLCGTLDYLPPEMIEGHDHDKSVDIWTLGVLLYEFLVGEPPFETDSQR
NTCRRIINVDIRFPSFVTPLARDLILRLLQKDPAKRMPLNQVRSHPWIVQQLGPAPK
>Trichomonas_vaginalis_TVAG005887_Aurora
MSASTMLRRENRPQNTLAQQKLELLMSRGQQSDWSINDFEIGRPLGTGKFGRVYLAREKK
THFIVAIKVMYKSHLAKAEIEHQVRREIEIQSHLRHPNILRLYGFFYDKAKIYLVMEYAP
NGELFKILRENDRFDEETSAFYIMQIVEAIKYCHSKGVIHRDIKPENILIGSDGNLKISD
FGWSASISNTNRRSTLCGTLDYLPPEMLNGEKYDFAVDIWGIGVLLYEFLTGNAPFEEPE
RDKTIERIKSVNIKFPDDMPELAKDLIQKLLQKDPTKRISLGEVGSHPWILQWI
>Trichomonas_vaginalis_TVAG042620_Aurora
MSKVIVQRSENVNDNAPIHVQVNDTQMRWTIQDFEIGRPLGTGKFGRVYLAREKRTKFIV
ALKVLDKAEIKKSEVEHQIKREIEIQAHLKHPNVLRLYGYFYDKTRVYLILEYASGGELF
RSLREKHHFDNTTAAKYIYQMCNAIIYLHSKHVIHRDIKPENILIGSNGDLKIADFGWSV
HAPFSRRTTLCGTLDYLPPEMISGEEHDASVDIWSLGVLLYEFLVGAPPFECADQETTCE
RIKEAKFDFPDSIDEDARDLISSFLQRDPSKRITLESAIEHPWIKKNMQESV
>Giardia_intestinalis_GINT008016_Aurora
MPQHLVPHTGTGKRTTIEDFEIGRFLGRGKYGLVYLAREQSSKLVVALKVLYKSYIKSER
VEGQVRRELDIHLNVRHINIIRLYTWFQDETRVFLVLEVAPYGELYQRLQQFGKFPLPVV
SKIIRDVAQAIQYLHRKNIFHRDLKAENILICKGKETKEHTDAHNSDDSISVHEHELVRM
AHYTYKIADFGWSVHHPTHGGRRRTQCGTLDYLPPEVMLGQSYDKACDIWSLGALCYELI
CGTAPFYHDEIKITRQNIANVEYSFTKDFSPASKDFIQRMLIRSPEARISIEDILRHPFL
RQTDHRSKVPK
>Trypanosoma_brucei_TBRU002013_Aurora
MVIWFSAGDGVGFPTPTPWEIQPPRGLTSADGCRGGLRDGGEPAVISRQQRQQKPSRHQQ
QHHCVRQPKPKVVIQQSDLRDEQFQRLSVLGEGSYSVVVAARHLPSRQVVALKELSRQRL
RDAKLETQLQWEINLHRTLRHPNIVRLLSYYITPRSVVLVLELCRGGSLLRRLQATAERR
FDEGRATRYIRHVAQALAYLHEHGIVHRDLKPGNILVDARGVARLADFGWSKGLAGSAAA
AVITNGYDASEVAPRCAAGETDACSETEDGHGRLTVCGTLDYMPPELLGGTPCSYKADMW
SLGALLVEILSGQPPFYRTSQQETLQAIQDEGPQLDVDGSVLSPLARDLALQLLQKDPNV
RPTAAEVLQHPWLRGKRPRV
>Trypanosoma_brucei_TBRU007342_Aurora
MSTRLCEPSLRDDGAQRGTPASHGKWCDTGAFKLDETPSPVVANVSSTSDASFQFNRTPS
PGKHQNHAADRSMWSLDDFVIIRKLDEGRFGKVYLAREKQSKCAVVLKCISKDMIRFHSL
AHQLQREVELQEYAGRYHKNVLRLFAYFWDDVRIVLVLEYADSGTLQDLLDCYREKEQRS
SLPDDKVRTILLQLLSALAFLHERDIIHRDVKPDNILFHGEKLLLADFSWAVRVNNSDPR
YCRRHTVCGTLDYLAPEQVLKRGCTTKADLWAVGVVAYRMLCGFLPFEMLDARDVCSCIA
SGAIRYPSQLSPTARHFLQGLLRVDEALRFSCQEALNHPFMRGDCNCRISNRYIESKHRA
RAEEPVLQHQGSFDTTKNGTRWIQQKKESWCCSRAPTLNVPEPVHHTGTNCVANHSHNHK
DMDKSTTLSCPSASDIVRVRATTERVRCPVDDYSGTSASLITISPLRSTECMQSLSNVST
PSIVSQTHSEWLHSASPISHTPVVAAAATSKCSRDDVGTSSYGVSYSGIRLHNSASDGSG
TTTGQHHAQLGTSTHSSFAFAPPTSARYRRDISGYHRINGRGSSPSDHEEYEVASCALRL
CFDDEDDADNNCSGALHAAASNRPKTLKSGVMMNGTAPPSHHKGSSYDVR
>Trypanosoma_brucei_TBRU009551_Aurora
MRSTEVGRVVEDFIVLPPTPKSKWKLSDFELLHKLGGGNYGDVHLASVKDCNFVCALKRL
SIKKLADFDIATQLRREIEIAFNTRHKYLLRTYAYFFDETDIYLIMEPCSNGMLYTELNR
VKCFAPPTAARYVAQLAEALLYLHQHHILHRDIKPENILLDHNNNIKLADFGWSVHDPDN
RRKTSCGTPEYFPPEIVGRQAYDTSADLWCLGIFCYELLVGKTPFVGKDTDQICKNIHSM
HFKIPENIPSEAKDLIANLLLRDGSRRLALHRVVNHQFLLKYYYLPNNLQPPTGKRPRLD
AEPTAGKEN
>Leishmania_major_LMAJ004411_Aurora
MSLPCPSSSSPLLGSITSGVRSPSRGPVQQQQLLHQRHASMRLRLHKDGSICACPEKSGG
GVSQACAPPLPATSAFARGKEEPSAKRHHAEPSSCPGPGGDSSSVDRSAAATVVTIAAPL
LSIPNPSSRAAPSPFRFLCTSVGGCPVVGAKDARVHLPDSSARCDVSGSVAPRDLSTTSA
HSKAHSTAAVGRASPSSGVVSPPLSATYPSLVSASHGARVVCSHPQSASASTVPGATIDT
SAPSPVPSPPHRIHQHELRPADFRREEVLGEGSYSIVTLATHRASGLSFALKEIDRSRLR
WRPLEAQLRWEINLQRTLRHPHIVRLYSYFITPDCISLVLEYCSGGTLLSRLRAAPQYRL
SERQASRYTRHVAKALVHLHGLGVAHRDLKLENVLIDADGIAKLADFGWSRSVVHPLPSS
KSAAAAQTAGDRNDAPCSSAEHNTSNEDPTEGVAEGRRTVCGTLDYLSPEMVSGQAHSAK
TDVWSLGVMLAEMLTGTPPFYTESTQETLYAIQRLPPNLTGLHPKGHGPGLTGSGASTSA
SVCLILDEPVALSAGALSLIHAMLQKDPSARPTMPEVLGHPWLQKKKLARKS
>Leishmania_major_LMAJ005276_Aurora
MTTEVGPDDNVVNNFIITPSSPKSEWTIHDFELLHKLGGGNYGDVYLASVRKSNYVVAIK
KLSIKKLAEFDIVNQLRREIEIAFNTRHKYLLRTYAYFFDEHDIYLILEPCSNGMLYSEL
NRVKLFPPPTAARYVAQLAEALLYLHQHHILHRDIKPENILLDHHQNIKLADFGWSVHDP
LNRRKTSCGTPEYFPPEIVSRQMYDMSADLWCLGIFCFELLVGHTPFVSKDNDQIYKKIH
AMQYTIPDSVPPEAKDLISNLLIREGSKRLALHRVLSHPFLLKYYYVPNGITPPTGKRPR
S
>Naegleria_gruberi_NGRU001186_Aurora
MKTTESTTEQTQSTTTQESSTGAKKSTWKLQDFEIGNYLGKGKFGQVYLAREKRTKYIVA
LKVLDKEQLKREGVEHQIRREIEIQSHLRHKNILRLYGYFYDRQKVYLILEYAAGGELYK
QLQECKRFSEPEAARYITGLAKALKYCHDRNVIHRDIKPENLLMDSNHDVKIADFGWSVH
APTTRRTTLCGTLDYLPPEMVEGREHDSTVDLWCLGVLCYEFLVGEPPFMAPTQEETFKK
IKDVDLRFPPFVSIDAQDLISRLLVKDTLQRMSLTELFEHPWIVNNCPAQ
>Naegleria_gruberi_NGRU001252_Aurora
MNDHNNKENPRSHPNIQHNNGFAVPPKKTNSTLTTTARPSSVNSKATTSKVNNSIVEKVN
NSEDEVVYPDHPRNDWTINDFEIGKPLGTGKFGRVYLAREKKSKFIVALKLLDKKQLEKE
KVAHQLRREIEIQSHLRHKNILRLYGYFYDEKKVYLILEYAPGGEMYHFLQKCTRFSEEQ
TSKFMYQMARALKYCSAKHVIHRDIKPENLLLDGNGELKIADFGWAVHAPTSRRKTLCGT
LDYLPPEMIEKKAHNATVDLWCIGVLCYEFLTGNPPFFAQDDKSTMRNIVAVRYSFPEYV
GDEAKDLVRKLLVKEPSNRITLEQVLKHPFIITYNKNKDEM
>Nannochloropsis_gaditana_NGAD005884_Aurora
METPIKAPSRSSPWTRDDFDFGSPPQPIGQGRFGHVFAAKEKRSNKVVGIKVLFKKELEA
CGVVKQLRQEIEVHCKLRHPNIIRMFGWFQDPHRVYVVMSLAEGGDLLKYLRAQPQRRLA
EPQAAFYMRQLLDALTYLHGQGIIHRDLKPENLLLNRRGHLLLCDFGWCTSSKRLRQTVC
GTQGDYLAPEVLAREPYGPSVDLWTAGVMAFELLHGRTPFERRRSDEKIGGWSRHDFAFN
PNPIGRGRYGSVYMAREKKTGRRVAVKVLHKAQLEADGVWHQIKNEVEIHCKLRHRHIVR
CHGYFHDELRLYLVMEYCPVELYRKLQSCPGGRFRENEAAKYIMQLIEALQFLHGQGIIH
RDLKPENLLLGPTGDLLLADFGWGSHGIRLRQTLCGTPDYVSPEMLRHDGKGAAQDFIEK
LLIVDT
>Ectocarpus_siliculosus_ESIL003174_Aurora
MSNSMRELGGLVDNLYISSQQQQKHPQDLPGMMGGSRKQQDATSTPTRARKTKSTVRGDG
AGRGTPSREDSENTPVQHGHTAEKGAVAAAQQVSRTKQRAATRLSAEKKRFNTTLSKPSG
GSSLTGKRWNLSCFTMGKPIGKGRFGNVYLAREKASMKVLALKIMLKKDLEAAGVYHQVK
SEIDIHVNYGSGCPNIVRCYGYFYDEKRIFIVMEYARKGELYRTMKAQPGGRFTESVSAR
YMFQLVRALQYLHGLNVIHRDIKPENLLLDKAGNLRLCDFGWSIEVADYDTRQTICGTQD
YLAPEMLMERPYTTSVDLWAAGVVTYEFLLGHSPFRSESGGADTLSRIERGSYAFPKDPV
VSAEAQDFVSRLLRVEPSERMTLDEAVRHPWLRDVVAEATAAKAASSAKAASSTVAKGAS
SSSRSSTG
>Ectocarpus_siliculosus_ESIL008761_Aurora
MSSRRSMKGEARGAVAATVGGEQGGKNPFQCVLDKENRPDDNREMGKREGRPGEAAAVKQ
AELKGNNINNTSPAEGAQRVRTNTPPSGGPQRVKLKQPRGDGGGGDSGSSNRNSSTGSTG
SVGTTARKGKHWTVSDFEIGCPLGRGKFGSVYLAREKRTRYIVAIKVLQKKQLLKAGVEH
QLRREIEIQSHLRHRNILRLFGYFYDEKRIYLILEFAPGGELYKTLQKGRFSEAKGARYV
LDVAQALAHCHKKNVIHRDLKPENLLIGSTGGLKLADFGWSVHAPNSRRNTLCGTLDYLP
PEMIEGREHDSSTDIWSLGVLAYEFIVGVPPFEAEGHQATYRRISRVDIRWPSALNISDE
AKDLVTKLLRKEPQKRLPLDEVASHPWIRRHCGDRTSSVGGSAAGSFKRKAVPV
>Ectocarpus_siliculosus_ESIL003305_Aurora
MSTTICNYFVAVVLTHAFLVLGIDTLQDKPGSAKGGGRQKGRGWTLNDFEIGRRLGQGKF
GKVYMARERRSGYVVAMKVLQKKQLSKSGVEHQLRREIEIQSHLRHRNILRMLAFFYDHK
RIYLVLELASGGELYKSLVDVGHFSERRAAVYVKEVADALSYCHSKHVIHRDLKPENLLV
GHNGELKIADFGWSVHAPSNRRQTFCGTLDYLPPEMVEGKDHNESVDIWALGVLMYELLV
GTPPFDSQGHSATYRRIISVDLQYPAHVSSEARDLIGRLIRKKASARLPLEMVPQHPWII
KWTSA
>Ectocarpus_siliculosus_ESIL015864_Aurora
MATAVMKPVGGGPVGAGGGAPRRGWSLEDFEIGRRLGQGKFGRVYLAREKTSGYVTAIKV
LQKKQLSKSGVEHQLRREIEIQSHLRHRNILRMLGFFYDHKRIYLILELASGGELYNSLV
EAGCFGERRAAQYVKEVADALSYCHSKHVIHRDIKPENLLVGHNGELKIADFGWSVHAPS
NRRQTFCGTLDYLPPEMVEGKEHNEAVDIWALGVLMYELLVGNPPFDAQGHSATYRRIIN
VDLRYPSHVTPEARDLIGRLIRKKPSDRLPLERVPQHPWIVKFTSN
>Aureococcus_anophagefferens_AANO005514_Aurora
MTLNDFEVGRPLGNGKFGRVYLARTRKDKYIVALKVLRKSQLEKNGVEHQLRREIEIQTH
LVHKNILRMYGYFWDEKRIYLILEFAPGGELYKRLTAKGRFSEQETARYILEMSRALSYC
HQKHVIHRDIKPENLLLGLNGELKIADFGWSVHAPSLRRETFCGTLDYLPPEMVEVKGYD
EKVDLWSLGVLCYEFLVGEPPFDAPGKKATFKRISRVDLHFPDYVSAGARDLITRLLVKD
PKERMLLDDVAKHPWIVRKTNPDP
>Phaeodactylum_tricornutum_PTRI006032_Aurora-A_Aurora
MSTMDKENAELNSPVKGSWKRGLSPKAAFEASLAAEATITLASSSTNSRHSEAEKGQRWS
LKDFEIGKPLGRGKFGSVYLAREKRTKYIVAIKVLQKSQLLKAGVEHQLRREIEIQSHLR
HANILRMYGYFYDNKRIYLILEYSPGGELYKKLTTRGRFSEGTTAQYISDLALALNYCHS
KHVIHRDIKPENLLLGAYGEIKIADFGWSVHAPTSRRNTLCGTLDYLPPEMVEGREHDEN
VDVWCLGVLLYEFLTGAPPFEAEGHSATYRRISRVDLVFPRGVAEDAQDLIRKLLVKEPN
KRMCLRNVPKHPWILRNTASTNSNGNS
>Thalassiosira_pseudonana_TPSE000268_THAPSDRAFT_bd1173_Aurora
MEAEFLSKTKDDEAAKAGTRWTLQDFEIGKPLGRGKFGKVYLARERRTKYIVALKVLSKA
QLLKSGVEHQLRREIEIQAHLRHRHILRMYGYFYDNKNIYLILEYSPGGELYKKLTAKGR
FSERTAARFISDLSLAMKYCHSKHVIHRDIKPENLLLGAKNDVKIADFGWSVHAPTSRRN
TLCGTLDYLPPEMVEGREHDEQVDTWALGVLLYEFLVGVPPFETESHGATYRRIQRVDIR
WPSGMPEDAKDLISKLLKKDPRARLPLECVPKHPFVLRNLRV
>Phytophthora_infestans_PINF004944_PITG_05483_Aurora
MQISSWRAHGPTANCFFPNDLEAPTSRKILSSRRSLDDSKPTQSFSERLARNSKWKMDDF
LVTKNLGQGKFGNVYLAKEKCSNLTVALKVLFKSPLTRDGGVSNLKREVEIQVRLRHPNV
LRMHGYFYDDSCVYLVLEYAPFGELYKELAKEKHFSDAVAAHYVSQVVEALKYCHSCNVI
HRDIKPENLLIGHNKTIKLADFGWSVHAPTPNNVRKTFCGTPDYLSPEMVMGESYDYRTD
SWSLGVLTYELLVGSTPFYCENQMEMYKRIELADYHFPSTPAVSETAKSFIAGLLQRKPS
DRLSLEDAVKHPWIQNHYSK
>Phytophthora_infestans_PINF001283_PITG_00115_Aurora
MMDYEDQQTEQQREQEQEHPSQPPKAWSLSDFEIGRELGTGKFGQVYLAREKSSRMYVAL
KVLVKEQLKAAGVSHQLRKEVEIHSRIRHENILPLFATFQDATRVYLVMKYAGGGDLYKK
MRSMPGRRFPERQAMLYTAQLACHQQHVIHRDIKPENLLLSQEGTIQLGDFGWSSANVTA
ANRRDTLCGTLDYLSPEMIRGEKYDESVDIWAVGIIMYELLVGKPPFEAPGQNETIELIT
EGQLRVPPMVSLAAKDLITRILQKLPERRLSLQEIKAHRWFAPLAIRQRSARRGGH
>Phytophthora_infestans_PINF014179_PITG_16977_Aurora
MRRFDADKENRVATTSSYSQRAPLSSRQLKPAGTATASGAMKRPHNQTDGSKYPRKAGGD
RTDASRRPHGDAPSYLHGTGLYKATTGSSVPNRLGSTSSKASAVSANAETKTDETSSGKK
TWKLSDFEIGKPLGKGKFGNVYLAREKQSKYVVALKVLNKQQLMKSSMEHQLRREIEIQS
HLRHKSILRLYGYFYDAKRVYLIIEYAPQGELYKKLMRAGRFSEKQSALYIQEMARALIY
MHSKHVIHRDIKPENLLVGFHGELKIADFGWSVHAPSSRRTTLCGTLDYLPPEMIENKPH
DENVDVWTLGILMYEFLTGAPPFETENTKETYRRIAHVDLKFPSYVSSEARDLLVKILRH
DPQHRISLERVLEHPWIVQHCES
>Hyaloperonospora_parasitica_HPAR008410_Aurora
MRRHFDADKENRVAVSVSSYSQGALHASRQLKTGTAASMKRPHQDTDGSRFPPMKTGVER
AAASRRPHGDASSLHLSAYTQGPTAGCYKVAATGAPAMKRSNLVSGGSRTERNVAPRALD
ASSTKLEKKIGTGVDAVPSASTSSSSQSKKTWKLSDFEIGKPLGKGKFGNVYLAREKKSK
YVVALKVLNKQQLIKSSMEHQLRREIEIQSHLRHKSILRLYGYFYDSKRVYLIIEYAPQG
ELYKKLQRSGRFSEKQSALYIQEMAHALIYMHSKHVIHRDIKPENLLVGFHGELKIADFG
WSVHAPSSRRTTLCGTLDYLPPEMIENKPHDENVDVWTLGILMYEFLTGAPPFETENAKE
TYRRIAHVDLKFPSHVSSDARDLLLKILRHDPRQRMPLERVLAHPWIVQHCESTV
>Albugo_laibachii_ALAI005800_AlNc14C20G2041_Aurora
MAQSRREQLEQWRRERERIQQERRENTMSLSSAKAPFSSLTHRVPIQAVPSQKSDPPRRS
IQRKGLRTNYQRISSETNALVDGNRSALSDASIPKRRRSFLSPTPDNPALAGGAKRVLTP
SGNDAASVNMTEGEGISEHFVASDSDDSFVNGEILDKEEDKREDVNENAFTAKETLEAES
VIQSREFGETRESLNSDRLSERRFSSFGSIRKSEGPLRVVSSIDQVDEDDDEDEDDEEDE
NGFTAAMEELEERLPTMRRTSVLDHSDITDTETNSFRITPVSSLSSIEKTLIEYRRRSSI
DSHQKQHTPQRDWCLDDWIITKSLGKGKFGNVYLAKQKFSGATVALKVLFKSMLIKDGGG
GICNLKREVEIQSRLRHPNILKLYGYFQNETHVHLILEYAHGGDFYKHLRKRGHFDEAKA
ASYIYQVIDALEYCHQCNVIHRDIKPENLLLGPRDRIKLADFGWSVIAMAPHRSRQTFCG
TPYYMSPEIVDGKSYDHRVDLWSIGVLTYELLFGKTPFENKNHMEMYEDIKSAKYTFPNV
AKRPKSSKPVEEKLTIDLGDQLEEANHKHEIAISDDAKDFIRSFLQTDPMSRMALTDAKK
HSWMLNQSGQR
>Albugo_laibachii_ALAI000952_AlNc14C13G1592_Aurora
MAQSRREQLEQWRRERERIQQERRENTMSLSSAKAPFSSLTHRVPIQAVPSQKSDPPRRS
IQRKGLRTNYQRISSETNALVDGNRSALSDASIPKRRRSFLSPTPDNPALAGGAKRVLTP
SGNDAASVNMTEGEGISEHFVASDSDDSFVNGEILDKEEDKREDVNENAFTAKETLEAES
VIQSREFGETRESLNSDRLSERRFSSFGSIRKSEGPLRVVSSIDQVDEDDDEDEDDEEDE
NGFTAAMEELEERLPTMRRTSVLDHSDITDTETNSFRITPVSSLSSIEKTLIEYRRRSSI
DSHQKQHTPQRDWCLDDWIITKSLGKGKFGNVYLAKQKFSGATVALKVLFKSMLIKDGGG
GICNLKREVEIQSRLRHPNILKLYGYFQNETHVHLILEYAHGGDFYKHLRKRGHFDEAKA
ASYIYQVIDALEYCHQCNVIHRDIKPENLLLGPRDRIKLADFGWSVIAMAPHRSRQTFCG
TPYYMSPEIVDGKSYDHRVDLWSIGVLTYELLFGKTPFENKNHMEMYEDIKSAKYTFPNV
AKRPKSSKPVEEKLTIDLGDQLEEANHKHEIAISDDAKDFIRSFLQTDPMSRMALTDAKK
HSWMLNQSGQR
>Albugo_laibachii_ALAI013781_AlNc14C306G10451_Aurora
EVFSQCRTINFEYTQLCILLFELIDLKLNVIRIGNYLESTYQCPLALFPAKCWRNCRYSL
ASNRFDGAERSVNTGSNIAAKKRDYESETSAQSIPRYPLQDVTGVCRNTVTNPSNSVNLK
ESEEWPKCQSEVSTPTTKKSWSIQDFEIGRILGRGRFGRVYLAREKKAKKIVALKILLKD
QLRNAGVVHQLRKEVEIHSRINHPNILRLYATFQDTRRVYLVLQYASGGDLYRKLQNAPG
RRFSERQTAHYISQLVSAIQTCHAQNVVHRDIKPENLLLTSDEQLLLADFGWSSHNVTHH
NRRETLCGTLDYLSPEMVQGTPYDTSVDIWAIGVTLYEFLCGKPPFEAHDQNQTVNQIIE
RPVSVPTFVSPAARDLIQQILQKSPQARLSLSAIKRHRWFTYHVSACRGEHKEMGKEFRM
SQVRDLRLHQIRIKLNDLRMNELRNILIAMRLTRSGKKCELVERIATALEVFDKKAAEYH
TSNAITSAFYVGQIDAALKYIEMQIYANVQQHVPPPATSVPQTYTNTIPLARTYPSGNIL
SSFYTGPLQNQSPPISNVEILQLNSYPSMDHARCFCNPRLGPPVSHRIVSCIACGLKVHT
KCHQLDANTQIRDRINHYICEFCRSEQLDPFFRLEKTIVKPFFVRFVNSYGAFQLEYTLT
DSDLAILQHRESISELQLRCFDVKDDLRRGHCWPTSTFITVNGVATPIIQRSPPGHTNPS
KVLREIPLNVFGLSRKGLNIIEIRCKENASIFAFMIQIVKAQTLESIMSLVEKNSSQMTF
VEAKQQVEGSFDKSNDGVETTCTLLSLRCPLGLCMIDRPARGRQCKHLQCFDLKTFLLYS
RKARSKPWICVICHKFIRLADLRVDPFLSKLLKENGQLEGVEHVEIFPDATWKVQLNEEE
TTSSSPIVKKLKVDTLQTELDLKTNSNETIAIDLLSSDEENERTDSNAMENEVENSEILL
SESELWEDLSSSTKIAQLNGSNASTSFYKSKQWSASQPDEIVEADALDSEDSWPPLFPSI
SSSLEAVSTEAMQIGDSNLLPISTFSEIHKSLTENSECNGTNVLVQNISLAKTPNSMEIA
RSMENGNGVQSLGCQLNANSASQSCW
>Albugo_laibachii_ALAI009620_AlNc14C306G10451_Aurora
EVFSQCRTINFEYTQLCILLFELIDLKLNVIRIGNYLESTYQCPLALFPAKCWRNCRYSL
ASNRFDGAERSVNTGSNIAAKKRDYESETSAQSIPRYPLQDVTGVCRNTVTNPSNSVNLK
ESEEWPKCQSEVSTPTTKKSWSIQDFEIGRILGRGRFGRVYLAREKKAKKIVALKILLKD
QLRNAGVVHQLRKEVEIHSRINHPNILRLYATFQDTRRVYLVLQYASGGDLYRKLQNAPG
RRFSERQTAHYISQLVSAIQTCHAQNVVHRDIKPENLLLTSDEQLLLADFGWSSHNVTHH
NRRETLCGTLDYLSPEMVQGTPYDTSVDIWAIGVTLYEFLCGKPPFEAHDQNQTVNQIIE
RPVSVPTFVSPAARDLIQQILQKSPQARLSLSAIKRHRWFTYHVSACRGEHKEMGKEFRM
SQVRDLRLHQIRIKLNDLRMNELRNILIAMRLTRSGKKCELVERIATALEVFDKKAAEYH
TSNAITSAFYVGQIDAALKYIEMQIYANVQQHVPPPATSVPQTYTNTIPLARTYPSGNIL
SSFYTGPLQNQSPPISNVEILQLNSYPSMDHARCFCNPRLGPPVSHRIVSCIACGLKVHT
KCHQLDANTQIRDRINHYICEFCRSEQLDPFFRLEKTIVKPFFVRFVNSYGAFQLEYTLT
DSDLAILQHRESISELQLRCFDVKDDLRRGHCWPTSTFITVNGVATPIIQRSPPGHTNPS
KVLREIPLNVFGLSRKGLNIIEIRCKENASIFAFMIQIVKAQTLESIMSLVEKNSSQMTF
VEAKQQVEGSFDKSNDGVETTCTLLSLRCPLGLCMIDRPARGRQCKHLQCFDLKTFLLYS
RKARSKPWICVICHKFIRLADLRVDPFLSKLLKENGQLEGVEHVEIFPDATWKVQLNEEE
TTSSSPIVKKLKVDTLQTELDLKTNSNETIAIDLLSSDEENERTDSNAMENEVENSEILL
SESELWEDLSSSTKIAQLNGSNASTSFYKSKQWSASQPDEIVEADALDSEDSWPPLFPSI
SSSLEAVSTEAMQIGDSNLLPISTFSEIHKSLTENSECNGTNVLVQNISLAKTPNSMEIA
RSMENGNGVQSLGCQLNANSASQSVICLLDNKDVGFMREALEEAERALVRGEVPVGCVAV
YQNQIISFASNRTNELCNATKHAELVAIDYIVSNYNNTRAIFQETTFYVTCEPCIMCAAA
LLQCKVVRVVFGCQNFRFGGCGSVLSLHEPTANIPRTFSCHPGILRIEAIELLQRFYEQG
NPRVQNSKQKKRKKQRLGNTEKPIKINNLAIMLEHTED
>Albugo_laibachii_ALAI007009_AlNc14C306G10451_Aurora
EVFSQCRTINFEYTQLCILLFELIDLKLNVIRIGNYLESTYQCPLALFPAKCWRNCRYSL
ASNRFDGAERSVNTGSNIAAKKRDYESETSAQSIPRYPLQDVTGVCRNTVTNPSNSVNLK
ESEEWPKCQSEVSTPTTKKSWSIQDFEIGRILGRGRFGRVYLAREKKAKKIVALKILLKD
QLRNAGVVHQLRKEVEIHSRINHPNILRLYATFQDTRRVYLVLQYASGGDLYRKLQNAPG
RRFSERQTAHYISQLVSAIQTCHAQNVVHRDIKPENLLLTSDEQLLLADFGWSSHNVTHH
NRRETLCGTLDYLSPEMVQGTPYDTSVDIWAIGVTLYEFLCGKPPFEAHDQNQTVNQIIE
RPVSVPTFVSPAARDLIQQILQKSPQARLSLSAIKRHRWFTYHVSACREFRMSQVRDLRL
HQIRIKLNDLRMNELRNILIAMRLTRSGKKCELVERIATALEVFDKKAAEYHTSNAITSA
FYVGQIDAALKYIEMQIYANVQQHVPPPATSVPQTYTNTIPLARTYPSGNILSSFYTGPL
QNQSPPISNVEILQLNSYPSMDHARCFCNPRLGPPVSHRIVSCIACGLKVHTKCHQLDAN
TQIRDRINHYICEFCRSEQLDPFFRLEKTIVKPFFVRFVNSYGAFQLEYTLTDSDLAILQ
HRESISELQLRCFDVKDDLRRGHCWPTSTFITVNGVATPIIQRSPPGHTNPSKVLREIPL
NVFGLSRKGLNIIEIRCKENASIFAFMIQIVKAQTLESIMSLVEKNSSQMTFVEAKQQVE
GSFDKSNDGVETTCTLLSLRCPLGLCMIDRPARGRQCKHLQCFDLKTFLLYSRKARSKPW
ICVICHKFIRLADLRVDPFLSKLLKENGQLEGVEHVEIFPDATWKVQLNEEETTSSSPIV
KKLKVDTLQTELDLKTNSNETIAIDLLSSDEENERTDSNAMENEVENSEILLSESELWED
LSSSTKIAQLNGSNASTSFYKSKQWSASQPDEIVEADALDSEDSWPPLFPSISSSLEAVS
TEAMQIGDSNLLPISTFSEIHKSLTENSECNGTNVLVQNISLAKTPNSMEIARSMENGNG
VQSLGCQLNANSASQSVICLLDNKDVGFMREALEEAERALVRGEVPVGCVAVYQNQIISF
ASNRTNELCNATKHAELVAIDYIVSNYNNTRAIFQETTFYVTCEPCIMCAAALLQCKVVR
VVFGCQNFRFGGCGSVLSLHEPTANIPRTFSCHPGILRIEAIELLQRFYEQGNPRVQNSK
QKKRKKQRLGNTEKPIKINNLAIMLEHTED
>Albugo_laibachii_ALAI010773_AlNc14C306G10451_Aurora
EVFSQCRTINFEYTQLCILLFELIDLKLNVIRIGNYLESTYQCPLALFPAKCWRNCRYSL
ASNRFDGAEHTGSNIAAKKRDYESETSAQSIPRYPLQDVTGVCRNTVTNPSNSVNLKESE
EWPKCQSEVSTPTTKKSWSIQDFEIGRILGRGRFGRVYLAREKKAKKIVALKILLKDQLR
NAGVVHQLRKEVEIHSRINHPNILRLYATFQDTRRVYLVLQYASGGDLYRKLQNAPGRRF
SERQTAHYISQLVSAIQTCHAQNVVHRDIKPENLLLTSDEQLLLADFGWSSHNVTHHNRR
ETLCGTLDYLSPEMVQGTPYDTSVDIWAIGVTLYEFLCGKPPFEAHDQNQTVNQIIERPV
SVPTFVSPAARDLIQQILQKSPQARLSLSAIKRHRWFTYHVSACREFRMSQVRDLRLHQI
RIKLNDLRMNELRNILIAMRLTRSGKKCELVERIATALEVFDKKAAEYHTSNAITSAFYV
GQIDAALKYIEMQIYANVQQHVPPPATSVPQTYTNTIPLARTYPSGNILSSFYTGPLQNQ
SPPISNVEILQLNSYPSMDHARCFCNPRLGPPVSHRIVSCIACGLKVHTKCHQLDANTQI
RDRINHYICEFCRSEQLDPFFRLEKTIVKPFFVRFVNSYGAFQLEYTLTDSDLAILQHRE
SISELQLRCFDVKDDLRRGHCWPTSTFITVNGVATPIIQRSPPGHTNPSKVLREIPLNVF
GLSRKGLNIIEIRCKENASIFAFMIQIVKAQTLESIMSLVEKNSSQMTFVEAKQQVEGSF
DKSNDGVETTCTLLSLRCPLGLCMIDRPARGRQCKHLQCFDLKTFLLYSRKARSKPWICV
ICHKFIRLADLRVDPFLSKLLKENGQLEGVEHVEIFPDATWKVQLNEEETTSSSPIVKKL
KVDTLQTELDLKTNSNETIAIDLLSSDEENERTDSNAMENEVENSEILLSESELWEDLSS
STKIAQLNGSNASTSFYKSKQWSASQPDEIVEADALDSEDSWPPLFPSISSSLEAVSTEA
MQIGDSNLLPISTFSEIHKSLTENSECNGTNVLVQNISLAKTPNSMEIARSMENGNGVQS
LGCQLNANSASQSCW
>Albugo_laibachii_ALAI006924_AlNc14C306G10451_Aurora
EVFSQCRTINFEYTQLCILLFELIDLKLNVIRIGNYLESTYQCPLALFPAKCWRNCRYSL
ASNRFDGAEHTGSNIAAKKRDYESETSAQSIPRYPLQDVTGVCRNTVTNPSNSVNLKESE
EWPKCQSEVSTPTTKKSWSIQDFEIGRILGRGRFGRVYLAREKKAKKIVALKILLKDQLR
NAGVVHQLRKEVEIHSRINHPNILRLYATFQDTRRVYLVLQYASGGDLYRKLQNAPGRRF
SERQTAHYISQLVSAIQTCHAQNVVHRDIKPENLLLTSDEQLLLADFGWSSHNVTHHNRR
ETLCGTLDYLSPEMVQGTPYDTSVDIWAIGVTLYEFLCGKPPFEAHDQNQTVNQIIERPV
SVPTFVSPAARDLIQQILQKSPQARLSLSAIKRHRWFTYHVSACRGEHKEMGKEFRMSQV
RDLRLHQIRIKLNDLRMNELRNILIAMRLTRSGKKCELVERIATALEVFDKKAAEYHTSN
AITSAFYVGQIDAALKYIEMQIYANVQQHVPPPATSVPQTYTNTIPLARTYPSGNILSSF
YTGPLQNQSPPISNVEILQLNSYPSMDHARCFCNPRLGPPVSHRIVSCIACGLKVHTKCH
QLDANTQIRDRINHYICEFCRSEQLDPFFRLEKTIVKPFFVRFVNSYGAFQLEYTLTDSD
LAILQHRESISELQLRCFDVKDDLRRGHCWPTSTFITVNGVATPIIQRSPPGHTNPSKVL
REIPLNVFGLSRKGLNIIEIRCKENASIFAFMIQIVKAQTLESIMSLVEKNSSQMTFVEA
KQQVEGSFDKSNDGVETTCTLLSLRCPLGLCMIDRPARGRQCKHLQCFDLKTFLLYSRKA
RSKPWICVICHKFIRLADLRVDPFLSKLLKENGQLEGVEHVEIFPDATWKVQLNEEETTS
SSPIVKKLKVDTLQTELDLKTNSNETIAIDLLSSDEENERTDSNAMENEVENSEILLSES
ELWEDLSSSTKIAQLNGSNASTSFYKSKQWSASQPDEIVEADALDSEDSWPPLFPSISSS
LEAVSTEAMQIGDSNLLPISTFSEIHKSLTENSECNGTNVLVQNISLAKTPNSMEIARSM
ENGNGVQSLGCQLNANSASQSCW
>Albugo_laibachii_ALAI008059_AlNc14C306G10451_Aurora
EVFSQCRTINFEYTQLCILLFELIDLKLNVIRIGNYLESTYQCPLALFPAKCWRNCRYSL
ASNRFDGAEHTGSNIAAKKRDYESETSAQSIPRYPLQDVTGVCRNTVTNPSNSVNLKESE
EWPKCQSEVSTPTTKKSWSIQDFEIGRILGRGRFGRVYLAREKKAKKIVALKILLKDQLR
NAGVVHQLRKEVEIHSRINHPNILRLYATFQDTRRVYLVLQYASGGDLYRKLQNAPGRRF
SERQTAHYISQLVSAIQTCHAQNVVHRDIKPENLLLTSDEQLLLADFGWSSHNVTHHNRR
ETLCGTLDYLSPEMVQGTPYDTSVDIWAIGVTLYEFLCGKPPFEAHDQNQTVNQIIERPV
SVPTFVSPAARDLIQQILQKSPQARLSLSAIKRHRWFTYHVSACRGEHKEMGKEFRMSQV
RDLRLHQIRIKLNDLRMNELRNILIAMRLTRSGKKCELVERIATALEVFDKKAAEYHTSN
AITSAFYVGQIDAALKYIEMQIYANVQQHVPPPATSVPQTYTNTIPLARTYPSGNILSSF
YTGPLQNQSPPISNVEILQLNSYPSMDHARCFCNPRLGPPVSHRIVSCIACGLKVHTKCH
QLDANTQIRDRINHYICEFCRSEQLDPFFRLEKTIVKPFFVRFVNSYGAFQLEYTLTDSD
LAILQHRESISELQLRCFDVKDDLRRGHCWPTSTFITVNGVATPIIQRSPPGHTNPSKVL
REIPLNVFGLSRKGLNIIEIRCKENASIFAFMIQIVKAQTLESIMSLVEKNSSQMTFVEA
KQQVEGSFDKSNDGVETTCTLLSLRCPLGLCMIDRPARGRQCKHLQCFDLKTFLLYSRKA
RSKPWICVICHKFIRLADLRVDPFLSKLLKENGQLEGVEHVEIFPDATWKVQLNEEETTS
SSPIVKKLKVDTLQTELDLKTNSNETIAIDLLSSDEENERTDSNAMENEVENSEILLSES
ELWEDLSSSTKIAQLNGSNASTSFYKSKQWSASQPDEIVEADALDSEDSWPPLFPSISSS
LEAVSTEAMQIGDSNLLPISTFSEIHKSLTENSECNGTNVLVQNISLAKTPNSMEIARSM
ENGNGVQSLGCQLNANSASQSVICLLDNKDVGFMREALEEAERALVRGEVPVGCVAVYQN
QIISFASNRTNELCNATKHAELVAIDYIVSNYNNTRAIFQETTFYVTCEPCIMCAAALLQ
CKVVRVVFGCQNFRFGGCGSVLSLHEPTANIPRTFSCHPGILRIEAIELLQRFYEQGNPR
VQNSKQKKRKKQRLGNTEKPIKINNLAIMLEHTED
>Albugo_laibachii_ALAI012749_AlNc14C306G10451_Aurora
EVFSQCRTINFEYTQLCILLFELIDLKLNVIRIGNYLESTYQCPLALFPAKCWRNCRYSL
ASNRFDGAEHTGSNIAAKKRDYESETSAQSIPRYPLQDVTGVCRNTVTNPSNSVNLKESE
EWPKCQSEVSTPTTKKSWSIQDFEIGRILGRGRFGRVYLAREKKAKKIVALKILLKDQLR
NAGVVHQLRKEVEIHSRINHPNILRLYATFQDTRRVYLVLQYASGGDLYRKLQNAPGRRF
SERQTAHYISQLVSAIQTCHAQNVVHRDIKPENLLLTSDEQLLLADFGWSSHNVTHHNRR
ETLCGTLDYLSPEMVQGTPYDTSVDIWAIGVTLYEFLCGKPPFEAHDQNQTVNQIIERPV
SVPTFVSPAARDLIQQILQKSPQARLSLSAIKRHRWFTYHVSACREFRMSQVRDLRLHQI
RIKLNDLRMNELRNILIAMRLTRSGKKCELVERIATALEVFDKKAAEYHTSNAITSAFYV
GQIDAALKYIEMQIYANVQQHVPPPATSVPQTYTNTIPLARTYPSGNILSSFYTGPLQNQ
SPPISNVEILQLNSYPSMDHARCFCNPRLGPPVSHRIVSCIACGLKVHTKCHQLDANTQI
RDRINHYICEFCRSEQLDPFFRLEKTIVKPFFVRFVNSYGAFQLEYTLTDSDLAILQHRE
SISELQLRCFDVKDDLRRGHCWPTSTFITVNGVATPIIQRSPPGHTNPSKVLREIPLNVF
GLSRKGLNIIEIRCKENASIFAFMIQIVKAQTLESIMSLVEKNSSQMTFVEAKQQVEGSF
DKSNDGVETTCTLLSLRCPLGLCMIDRPARGRQCKHLQCFDLKTFLLYSRKARSKPWICV
ICHKFIRLADLRVDPFLSKLLKENGQLEGVEHVEIFPDATWKVQLNEEETTSSSPIVKKL
KVDTLQTELDLKTNSNETIAIDLLSSDEENERTDSNAMENEVENSEILLSESELWEDLSS
STKIAQLNGSNASTSFYKSKQWSASQPDEIVEADALDSEDSWPPLFPSISSSLEAVSTEA
MQIGDSNLLPISTFSEIHKSLTENSECNGTNVLVQNISLAKTPNSMEIARSMENGNGVQS
LGCQLNANSASQSVICLLDNKDVGFMREALEEAERALVRGEVPVGCVAVYQNQIISFASN
RTNELCNATKHAELVAIDYIVSNYNNTRAIFQETTFYVTCEPCIMCAAALLQCKVVRVVF
GCQNFRFGGCGSVLSLHEPTANIPRTFSCHPGILRIEAIELLQRFYEQGNPRVQNSKQKK
RKKQRLGNTEKPIKINNLAIMLEHTED
>Albugo_laibachii_ALAI012360_AlNc14C306G10451_Aurora
EVFSQCRTINFEYTQLCILLFELIDLKLNVRNSTGAYETIVLDTEYTMQHERLYRAAFLC
MNTGSNIAAKKRDYESETSAQSIPRYPLQDVTGVCRNTVTNPSNSVNLKESEEWPKCQSE
VSTPTTKKSWSIQDFEIGRILGRGRFGRVYLAREKKAKKIVALKILLKDQLRNAGVVHQL
RKEVEIHSRINHPNILRLYATFQDTRRVYLVLQYASGGDLYRKLQNAPGRRFSERQTAHY
ISQLVSAIQTCHAQNVVHRDIKPENLLLTSDEQLLLADFGWSSHNVTHHNRRETLCGTLD
YLSPEMVQGTPYDTSVDIWAIGVTLYEFLCGKPPFEAHDQNQTVNQIIERPVSVPTFVSP
AARDLIQQILQKSPQARLSLSAIKRHRWFTYHVSACREFRMSQVRDLRLHQIRIKLNDLR
MNELRNILIAMRLTRSGKKCELVERIATALEVFDKKAAEYHTSNAITSAFYVGQIDAALK
YIEMQIYANVQQHVPPPATSVPQTYTNTIPLARTYPSGNILSSFYTGPLQNQSPPISNVE
ILQLNSYPSMDHARCFCNPRLGPPVSHRIVSCIACGLKVHTKCHQLDANTQIRDRINHYI
CEFCRSEQLDPFFRLEKTIVKPFFVRFVNSYGAFQLEYTLTDSDLAILQHRESISELQLR
CFDVKDDLRRGHCWPTSTFITVNGVATPIIQRSPPGHTNPSKVLREIPLNVFGLSRKGLN
IIEIRCKENASIFAFMIQIVKAQTLESIMSLVEKNSSQMTFVEAKQQVEGSFDKSNDGVE
TTCTLLSLRCPLGLCMIDRPARGRQCKHLQCFDLKTFLLYSRKARSKPWICVICHKFIRL
ADLRVDPFLSKLLKENGQLEGVEHVEIFPDATWKVQLNEEETTSSSPIVKKLKVDTLQTE
LDLKTNSNETIAIDLLSSDEENERTDSNAMENEVENSEILLSESELWEDLSSSTKIAQLN
GSNASTSFYKSKQWSASQPDEIVEADALDSEDSWPPLFPSISSSLEAVSTEAMQIGDSNL
LPISTFSEIHKSLTENSECNGTNVLVQNISLAKTPNSMEIARSMENGNGVQSLGCQLNAN
SASQSVICLLDNKDVGFMREALEEAERALVRGEVPVGCVAVYQNQIISFASNRTNELCNA
TKHAELVAIDYIVSNYNNTRAIFQETTFYVTCEPCIMCAAALLQCKVVRVVFGCQNFRFG
GCGSVLSLHEPTANIPRTFSCHPGILRIEAIELLQRFYEQGNPRVQNSKQKKRKKQRLGN
TEKPIKINNLAIMLEHTED
>Albugo_laibachii_ALAI004791_AlNc14C76G5104_Aurora
MKAPPNASASTSNNAVSSAQTTKLNRLSTASSAKVRHSVSNSHRKVWKLSDFEIGKPLGK
GKFGSVYLAREKKSKYVIALKVLQKQQLTKSNVEHQLRREIEIQSHLRHKNILRLYGYFY
DAKRVYLIIEYAPRGELYKYLVQEGRFSEQQSALYVQELARALIYMHSKHVIHRDIKPEN
LLVGYHGELKIADFGWSVHAPTSRRTTLCGTLDYLPPEMIENKPHDENVDIWTLGVLMYE
FLVGAPPFEAAGNTETYKRIASVDLQFPNHVSAPARDLLQKILQRDPQLRISLPNLLQHP
WIQLHCAEKAGVGGS
>Aurantiochytrium_limacinum_ALIM007106_Aurora
MATALAATTGALKDKDLGAYPISKYTSSLRSSASSHAISSYSSSDVRAQCTDGVQRWNLR
DFEIGKALGRGKYGIVYRAKVKRTKQIVALKVLDKEQLQRDDMYSQLRQEVEIHSRLKHP
NILQLFGYFYDPKRVYLILEYAAGGELYKIMKKQPDGKFDEKTAAHYIAQLASALSYCHS
FNVIHRDVKPENLLISQDGLLKLADFENDRMASINHGNRRTTMCGTLDYLAPEMVHGKAY
DETVDNWTVGVLAYELLVGVPPFEPSPADEMATTFRKISSLDYRFPSHVSPEAKDMIRRL
LHKHAERRLSLFEVLRHPWIQRHIELPEA
>Aurantiochytrium_limacinum_ALIM009813_Aurora
MASKSETSGETKPRKPTSESKRWGLQDFEVGRSLGKGKFGNVYLARTKKEKRVVALKVLF
KEEIEKSELMHQLKREIEIHHRLRHKNVVRLYSYFHDRDRVYLILEYVQGGELFSEIKNS
PSGRFSEERASAVIRQLVSALAQCHRLGVVHRDIKPENILVARDGTIKLADFGWSVAASR
AAEEIKRKTLCGTLDYLAPEMVAEQAYSERADIWMTGVLLYEMLVGTAPFVAPDAISTYS
KVEICEYHLPPDISPEGQDLLKSILKQLPKSRRETLCGTIDYLAPEAVMRKKHDSRVDVW
SLGVLTYELILGNPPFEEETETLTYSRIQRVDLRFPNYGISDDAKDFIKRLLRKNPEHRM
KLKDVPNHPWIKKFARNRRSTITKNPLVANFRAAAGPGQTESSSSSTAPSALTATSA
>Aurantiochytrium_limacinum_ALIM009814_Aurora
MLNKEARSALKSAEVARKRSRNAGLAQTPLLKGYKPQADHVSKGVLTPASGSSTAHRAPA
KPGSTWSLDDFEIGRQLGSGKYGNVYLAREKQSRYVVALKVLDKAQLVRQDAAYQLRREI
EIQATLHHNNVLRLHGYFYDAKRIYVILEHAPNGEIYESLKECGRFDEPTTARYIVQLAQ
ALEHLHEKNVIHRDLKPENLLLGADGEIRISDFGSSVHAPSSRRNTLCGTLDYLAPEMVA
GVPHDARADIWSLGVLAYEFLTGNPPFDAPSMQLTYTKIMQNEVDYPDYVSKEAREFVSK
LLRSSPEERLTLQQIQDHPWILTNMRK
>Aurantiochytrium_limacinum_ALIM009815_Aurora
MVPVDPFTSDDANNNWSLDKFDIGKKLGSGKFGNVYLARERKHEYVVAIKVLQKSQLQKN
NVEHQLRREIEIQAHLRHKNVLRLFTFFHDEKRIYLVLEFVARGELYKELQRKGRFRERR
AARYIRQIAEALAYCHSKNVIHRDIKPENLLLTLNDELKIADFGWSAHGSSRRETMCGTL
DYLPPEMVERKGYDEKVDNWSLGVLAYEFLAGRPPFETEGQEATFQLILQVRYTFPSHFS
PAAKSFIKSLLRKRPEDRMPLSEVPNHEWIKLNAPLVEKKLYSNINPTQVSTRT
>Aplanochytrium_kerguelense_AKER004252_Aurora
MSATSLSAAELYRFNDPRKRHIFGNCRWNLRDFELGEALGRGKYGVVYKARVKKTQRIVA
LKVLNKKQLEEDNMHEQLRLEVEIHSRLKHPNIVQLFGYFYDPKRVYLILEFCPGGELYK
EMKRQTNSRFEEKVAASFIAQLASALSLCHSYNIIHRDVKPENILLSKNRVLKLADFGWA
AHDRRGYNGYRCTTSQAPLGNRRTTMCGTLDYLAPEMVTGTAYDETVDNWTVGVLAYELL
VGNPPFEVLEEHDLKADILNGCDPFMTPLRTPSKPMKTPGSCASENAATFRRISLIDYSF
PEHVSEQARDLIRKLLHKEPERRLSLNEVLRHPWIVKHKTML
>Aplanochytrium_kerguelense_AKER006493_Aurora
MDPFSGHRGGGNLNRPAQRVAVSNSKATHGSSSFNRVGIEKQRYPTSSIRLKENSSSLTN
QMKGIHLKSDSTISHQPVKVAGPPGKKFCLQDFEIGRPLGKGKFGNVYLARTKKEKKLVA
MKVLFKKEIEEHNMMQQLKREIEIHHRLRHKNVVRLHSYFHDPKRVYLILEYVPGGELFT
ALKKSPQHRFSEERSSAVIRQICSALYKCHKMRVVHRDIKPENILMAFTFLLKGSNGDIK
LADFGWSVKAQSNYEELKRQTLCGTLDYLPPEMVQSQEYDERVDIWMTGVLMYEMLAGTA
PFATPSPTQTYDRVENVDYQMPDHISEDAKDLLRRLLVKDPSKRIHPIGIHRSKLYATKL
VLYHPWITRHAPADEKEKISRKIHKPAHSFHK
>Aplanochytrium_kerguelense_AKER001721_Aurora
MGGALRIPKGVQDLKSSATPDKGVGGIALSKNPASKTRWNLKHFDIGRRLGSGKFGNVYL
ARERTTGYIVAVKVLHKHQLAKAGVEHQLRREIEIQANLRQKNILRLHAYFYDEKRIYLI
LEYAARGELYKYLQAQERFSEDKAARYVLQLSKALDYCHSKHIIHRDIKPENLLIGFNGE
VKIADFGWSVHAPSSRRKTLCGTLDYLPPEMIQGLTHDDRVDIWSLGVLTYEFLVGEPPF
EAEGHSATYKRIAHVDLHFPIYVSDLARDFIRKLLQKEPSARMSLNKVPFHPWIIKMCNR
K
>Blastocystis_hominis_BHOM002325_Aurora
MKVGSGRYAKVYLARERKSKFIVAIKAIPKKEIARGCIVDLIQNEIDVQTHLSHPNILGL
YGYFWDDSRIYMVMEYGFYGDLKKFLDQNGKLSERQASWFVQRIANAIAYMHSRGVIHRD
IKAENILIGDGFEPKLCDFGWAVHKGNKQRTTVCGTPAYMPPEVAAGDSYEFEADLWCLG
VLTYELCTGRTPFGERETDKIQENIRNKELVFPASLSPKCVDFIQGLLREKEKRLNIQQV
LAHSWLTQYNYIGTREKESRRTMDYYYYYTCL
>Blastocystis_hominis_BHOM004116_Aurora
MSEEEKAKLKREAEELRIKLSALNYPKKTWVLSDFEIGRKMGKGRFGRVYLAREIVSKFI
VAIKVIQKSELEKCGIEKQLRSEIEIQSHMKHRNILRMYGYFWDEKRVYLILEYAPKGEI
YKELMAKKRFSERRAAKYILRISDAMEYCHQMHVIHRDIKPENILLGQDFEPKIADFGWS
AHSPTNRRNTMCGTLDYLPPEMIDRKEYDSNVDNWCIGVLTYEFLCGEPPFVANDRDTTY
KRIRSIDLRFPMHVTPPAQDFIRKLLVFEPKDRLPLSEIKNHPWIKKYENHSLTPTMWIV
CFRQDGNVKLKLWKWIGTKSESREQKEKYENELKKQIKKLQKQRDSLKQWQQKMDSSIAP
YADKINEAKKQIESLMTEFREWEKRIKNKPYSKVSLTQPNKQTPQDEKRNEVQKRLQSQL
DQLKREIEECECESKREKKNKRSTNQSTITKLESDIKNHNDHIHNLELILRQLDNDLIDP
YKLDEVLDAVDDYLASYKQPNFYYDTSMYDKFSLFSGIPKSVSDSEPVESEETDSILVAR
DPIPCFLERKNEFFRRLSRSLPSHSRGFRRPFQERNARQLGQFFEFHPRDSIHPRGSRRS
GYSSYSSYSSYLGYSSYLGYSSYSSYPGYPDYSRQLGVEK
>Symbiodinium_minutum_SMIN032162_Aurora
TWNVENYRRTGPRVTIIWDASPVGFGGILLIDDKIVEYFADVPQSFEIELLQLQIGNSES
QQILESLAGLVALRLWSKHWQQTRVELAIRSDNIGALVLFSRMKTSSVRNSIVAREFALD
LGNASFSPDVVQHIPGFTNTICDSLSRLPLDGYSVQVRMSDFEIIDGVGGRSLGKGSFGV
VRRVRRKGTDDVYALKTMQKVMSGQLVEQVEREIMVQQNLKHENVLRLFKHFEDDENVYL
LLEYCAKGELYQLLRTQKGRKFDEPMSKHFFIQLVRGLKHLHSHQIVHRDLKPENLLITH
DDVLKIADFGWCAATNVLRTTFCGTMDYLAPEMIQGSGHDQTLDIWSVGILLYEMMVGRP
PFQSTNHTMLIDRILKIAIFFPPGLPPLVVDLVRRLLKREPSLRLPLDQVLRHPWVVSKS
EVQSEPLLTKTQPSTAPSTAPSTPPSQHSKRLPLQQSGRAGSCEQVRTASPRNKASGDNA
DERSNASTPVSSAVAPVQANLMATPKLPHRAAVRKVPWPSPQTQSPPCQPGGYQKRHLAS
PAGTPVLTRRGVAVSVTLGATPDPGRAHGRGEGGRAVPRRESPDGARSNSKGRSQTSSVP
PPDTRTGRGTTEVRAAVHQPTTAVASPVQTLRTLTAHPPARSVRMPGSPLAPVARSLSPV
SQSVRAFHPRGMTTVQNITTAIRPPVRASPTMISPYRAI
>Symbiodinium_minutum_SMIN011650_Aurora
MDSAAKSNGVVSDAPWFSRSRFSCKDFVYLNILGEGSMGLVRKVMHRTSGEVYALKAVDK
KRVLDHKLQDQLVSEVNTQMTLSHPNLLRCFDCFLEADTVYIVLEVASEGDLYQLMKRQG
PLTEPDAAYVFKQVCEGIQHLHSNGIIHRDLKPENVLLAGDMTVKIADFGWAAKAKQNDT
RSTFCGTLCMLAPEIIAGKAYDAKVDVWAIGVLLFEMIMGQSPFDKGQGLMETCKAIVGP
GLSAVSLDEVPPAVHPLLRGLMHQQPEKRISLEDCLASKWVLEQCSRRTVSPQKDIEDVE
EITNRKPCFNGNEVCQHADAKNIADPADPPKDLWIFWSLFDVETIKDQDEGVFLSTASSF
CNFSTSQVTATAFRRWFNEFPKLKYSSCSIKHTGARGSSTSNPPRITAGSVSSSGNVKAV
QEDGATSFGERESVSTVASMRSEGRWRCQDGKEILAKVELETPREKVKLPGGYRGYANFQ
DEEKAAPPTDFNAERTDSAPARSSSSHAVLLNVDQSDDSSDSDMPPEGEEPFGAALGRSS
EKRWSQERLKALDDGPVSPVKTAGREQTGVSQAPAAKCLAQQLSTLGFR
>Symbiodinium_minutum_SMIN044715_Aurora
PELSSRSVSSQNPRAPSPSTARVESTKSLQSRQRGQPEEGQRSSRVSFDTASLMSERVDA
EISKRYDIDMREIGIGGYGKVFLAKDRMFKDRQVAIKKVVKIDEEKDTAFKKEVLIMKKL
DHPNICRLFETYEQAESRRNHKGVPASFFAGLELSWQRQGAALLASLASTRRRMEPDDVK
AQRRYQSSRFRRTLSQSSKASSWVSLAEAESLPDPDKEDTCPCSCSTEDFEFLAALGKGS
CGSVSKVSHKFTGEIYALKAIQRLRVREHQLQEYVVREVATQKQLKHPNIVKLYEHFQDE
ENLYLLLEFAPEGSLYSKIRAQHSLAHAEAASVFVDVSEALAHLHKHGVAHRDLKPENVL
LFPGGRAKLADFGWCAELTKDGRKTFCGTMDYLSPEMVSQRPHDHRVDIWGLGVLLYEMM
TGDPPFAGMNNVQVLECILSANFIMPVSMPDGAADLIHALLKVNPEERLSLSAALCWPWL
QKMRTDPLETDDEVAIPIDDTETEPLPEAKTSAFLLSSCLEPASGR
>Symbiodinium_minutum_SMIN015179_Aurora
MDIARSSSEPRYSLSQFTVQSHLGQGAFGTVQKCVDTKNGEVFAMKIIEKAKVIQRQMQE
QVKREVTTQLMVKHDNLVKLHYYFEDSGHIYCLLEFADQGQLFTYLKSVGMVKEPRAADF
FFDTVSGVAYLHNLSIAHRDLKPENILLFGPELLAKLGDFGWCAKISEDQKRSTFCGTLD
YAAPEMLGGEAHDQGVDLWALGVLLYEMLFATTPFTGRSPKEKMENICSLNFQIPSLRSL
EEPEDIIRSLLVERDERMSLDLVLQHPWSFQRTSFGRRADGNCPCPVEVRDVPRPKVKAT
AQHSPKQENKQKEMKYKGCWDVHGTXYSAVLTAKQERQAGSSSATVWYTSGNSGKDLWKL
KANNPELFKNQGNAGPDALPPGFEETDKIGWYYNRADKIFFVTSSRKFLWFDEETGEHKE
LYEGQTMPLTFSGGAASLSEANGGKAPAPKTVVIPDLHRVASALKMDLSHIDKPAAMLGV
FGGETAARGFHEKLVKRLGMNRSRWLDHQLTTALEDTLQDVLVGPTVPVSVVLVTGQRAC
AVATEHAAFHLALRQAHVASIPTSSASSSSTPRSKAKFLNLKEGDALYVAASVGGASGSL
EKGFEEILAPQLAKGWARTGAISFLHSLRAKTPPALEPLAIASARLYPREVSTSSEAPAA
KRLKVSSSPIFAAGTAGAGSGKADQVRLRQILLRMAPSDAANKAPITDPIRRTQVKRTQE
EAEKEMLEILQNLEADGMKSFQKVCRDVSQCPSALKGGDLAGDMGWLDRVKGVGIQQDKA
KQGV
>Symbiodinium_minutum_SMIN038409_Aurora
MKREIDIMRSLRHPHIVELHFSFQDESHVYLGMEFAEGGGMFDLLSKYGKFTCELAARHF
YQVCDALEYLHTQTPQIIHRDIKPENILLDKDQNAKLADFGWSNVLENVSYRATFCGTPD
YLAPEMIRGEGHNESLDMWEMGVLLYEMVVGKSPFGGSNQDETCRNILSVRLKFPPGLEP
LAEDCIKKLCQPRPQERLTAAQAKCHEFVRKFHAGATKELQEDAGRPSVEVRNRENTFTE
TGKMSLRRRETCAGRTKSWRTSTPGFFSKKRRWKAKYLRWRKSRRRDAGCDS
>Symbiodinium_minutum_SMIN013632_Aurora
MDSGSEPEVLQVTRHGRVRPTRRRAVVVDVEAVNASAKTRKARKSSKRNVPNKRNSEAKR
RRLAPKLPGPEPVDLEDDDHVIETCTSYEEAFLGYIPKTVFDAGEPHGPHLPPPVSRSPS
PTTCPDPVINTANTGSASSSSSAARSAELPVQTTSLSLLALSISCRQRRRQPPPPLKLVT
LPRELMLPEAPIAPESCESQMPLPDEQAERIIFDEEPEEVVPQVPYSQAYVERLRSSCAG
LEEKCCVCVAPFMAGDLRFGYAHVVAGKPLQSKWLHLRCLPEENLQMEPGEWVALSPGVT
SDERQRLMAILSIRRSGHPKRPQLWYYAPAIRQSWERWTVPRNGSSRPVPTTPRYTAPLL
SLVSQQARAVLLRARQRRWQQMHAPTSRRAMGSGPSVVARRAQVTATSRRPAQAADTRSE
NTRGQRQWRRQNALGERAQEFFAAAPVIILERDWSTEEPCIICHETLMKGDEVRRLPCCH
TFHRSCIDRWLRLKAVCPLDKLSVQELLSQPRENLDVRQAALKAMLQLLLALEGPATVDH
LCDEEVSELQTHLVASIGAILAEMPKDEATDSWAEVVDGEEQAHEGRPSKLQYKKQVFSA
AARDVQNGRWPLPVSVFLLGDPMDLSFISEEWAKILLHVTFCLVLGWTNSIMMFRFRIFA
TMMVGNTILMGVSLACEEGLVVSTDAIQLCPVELSPAFYAKLILLFVCGAFFHGLMKTWR
KWTPRDFAPWIFMVILAEEIRAANRVGWRPGRAPNDRTNAYLLAPVFGITGSISMNCGLK
GVPWAASGNMLNSAYHLARFLYGGKQHEELKKAIVPFCMWTSFFVGILLGNSHHGKFSLV
PISVVLGGLFCAMSVVFPQGSEKRAETPLQAATTAEDSESLLEDAFDQASCLIARSDEGR
CALRVAAEQLLRMEAWQAKHGALLLLLRVAVEGEASAQMKHVFGPYHLPCLTSKIVHPIS
PELLLIRRRRQLWIMVTPSAKGVEDLHFEKCLGRGYFGEVWRAQLKNSQLVAVKKVRLQL
ILDNHLMDQLKREIHILRAMDHPRIVRLFFHFEDKDRHFMYLGMEFCEGGSLFDKLQKVE
RFECPVAARYFKEACEALDYLHHLPDKVIHRDIKPENILLTATDSVKLADFGWANLLEED
KRLTFCGTLDYLAPEMIKGTGHDESVDMWTMGVLLYELLTGQSPFGSSSKETTCKSILTV
SLYFPPEMDPDGRNLISQLCRKTPSERLNVRDAMAHDFITRYLVSESKSALSESATAGYP
SEEKGVSKCVTEIEENDLSPSRPSVLARNLRAKCAEYLDQKEQAVLAMQKTEETLKVKRK
ELKSTEAEIDRVKKETQSYEAQRKVLEKTCAERRLRIEAFKRERDKQLEREKRKGWSLFR
SKTGV
>Symbiodinium_minutum_SMIN020265_Aurora
MCDRSLDVVHGLPDQCRLTEVEELFGTFGKVDYVFLPPAGNLRRHEPGFVKFCYSDGAAA
AFKASQSGVALTPGPERLMHSPESMEVQKDGGKENTPPIKKRKSGERAKGEKGFEIVSPR
DLQPAPPEDMALGTEIPWFSLNDIDVGKRLGAGKFGSVYVARCRRTGFIFALKVLDKRQL
IKHRVEHQLRREIEIQSHCRHVNILRLYTFFHDEKRVYLCLEMAPGGELYGLLQSRGTFS
EARAAWYFKQMAIQYCHSKHIIHRDIKPENILIGLKDTLKIADFGWAVHAPSSRRETFCG
TLDYLPPEMVVNKKYHSRVDIWGLGVLLYEFMVGKPPFEDQSEKGTYRKIKMGNPQFPPT
MTREAKDLINKLLAKNPADRMTLEEVLSHPWIALNCTGENAIRLQQTYGGII
>Perkinsus_marinus_PMAR015450_Pmar_PMAR027927_Aurora
MVLSPTLIRGIDAQPLDAALHGITLDDLVKVTIGHGGGLSGHTTLSDSDDSPPRPVLARN
TSLRDIRKDEKKLGKGSFGEVLCVKIRGDPSGSYTGRLYALKTLRKRDVEQGHLAAQVER
EISVQSRLPAHSNILRLYSHFEDREHVYLLLEYCAKGELYHLLRTQQKRRFPVERAARYF
LMAARAVAHLHSHGIMHRDIKPENLLVAADDTLKLADFGWCAEFPSTVVSGYTTRSHARR
HTFCGTLDYLSPEMLLGRGHDHSIDLWGLGILLYELLAGRPPFNATDQRTVVSNIINVNL
SFPIDFPLVAEDLVRRLLVRDEGRRSSIAEVLSHPLCTSIGAPQPPLPQPVLRLSSTQQV
TRRHKSPPRPRQRDQGVPSGLARVPTLRVASLLQGRLVCSVSRLCTKKCVSCEELALKDA
CKRPQDVPCYGLRIGDSESVQGTTSIGDQPRPAIRFILDVSSSSFLSLDDSFAAPKETLG
PPRNKPEPPRKLGTVPSYPVPSFQQRVWGIPPGGPPMGNRVLATPSSFIPTYTWALQPTP
VLFNRIGPPLRTAQIGPTVGGNGGRTFVLYLTTTINVLIAFQVSWACYLQPRWRSFRSDM
LEKFPSLQPDMDEKD
>Perkinsus_marinus_PMAR009958_Pmar_PMAR000827_Aurora
MVLSPTLIRGLDAQPPDAALHGITLDDLVKVTLGHGGGLSGHTTLSDSDDYPPRPVLARN
TSLRDIRKDEKKLGKGSFGEVLCVKIRGDPSGKGLVAHRPSQASYTGRLYALKTLRKRDV
EQGHLAAQVEREISVQSRLPAHSNILRLYSHFEDREHVYLLLEYCAKGELYHLLRTQQKR
RFPVERAARYFLMAARAVAHLHSHGIMHRDIKPENLLVAADDTLKLADFGWCAEFPAPVV
SGYTTRSHARRHTFCGTLDYLSPEMLLGRGHDHSIDLWGLGILLYELLAGRPPFNATDQR
TVVSNIINVK
>Perkinsus_marinus_PMAR014928_Pmar_PMAR011858_Aurora
MASGFNHILADRENDQHAENRHGVSPVDKALVMEKAPIFSRNDIDIGMKLGSGKFGNVYV
ARERRSHFVFALKVLHKKQLIKHGVEHQLRREIEIQSHLRHVNILRLFNYFWDEKCVYLM
LEMAPGGELYKMLTEKTRFSEARSAWYMRQMVLAIQYCHKKHVIHRDIKPENILIGLNDT
LKIADFGWSVHAPNSRRETFCGTLDYLPPEMVGSQKHDFGVDIWGLGVLAYEFLVGSPPF
EDESKKATYQKIKNVDVKFPSFLSRQAISLIRGMLVKDPSKRMSLEDILRHPWIRQQCEH
PEAKKRCLERYGGHPDIGDEGKPTAAKKLKI
>Toxoplasma_gondii_TGON007117_Aurora
MNFLSYKVSSSKQGLPAPACSGYIGDSPPDVTASCAESPFLYRRPSSPAQRHFQPLSSLS
PLSKPVSANHVIDNVESPSTDSASESWSHGLPASASPAPLEQYVANPEGCAALDPGHTKI
RPTTPARNSNYNGGNNDSVAVVESVAFPHFVTRRMTPTTLYSSQRSEDVVAPQHISLRYP
SSPLRQSHSIQTRVPENGSNKPENHDTVCHSLPRHDGGAPSPGSQLAQSGGLSHKNWLQG
LWSFPGGAWAAQAGASAFGVHTPQTSGSVLRQQRLGGTRVRQTNQLGASSYASVDCNGNR
YPATLMQAHPETVSAESHVAQLQTQSPSAFGVTGVGTQASPMVTATQLRSVTPMLTKPEL
RRGPMNQQGSNLHQPVVPTQQPQVLNHRGEILASSDRPCPSTPWHGPTEVLPAIAACTTS
GNRRMHGSAIHLSRAESANPSVASRIMSIGVSAGRSSSATPVRTQGITPEQGLQTLCHSQ
SHTVLQERPPSTKTPNSCFDAGGVNVTRVDSSFRVAVPGQSGNLLQLHQQLMSGHPLVIS
CIGSLGLSSNGDSFHRNREGNTLTYRRPNSTPPSVSRCHLRGSSFTSRTEGQSLRLPISG
VGSATPHGGTDAGGRPGPCTSPEDGKTFNVTSIRRSDSHGGWRKVITPVESSSIGLTKQV
QAEASFSGNSEATATGSPVFSSQKSSFASSVPVPFGTNASAPDSTKASVGRSDETHVQRQ
TGMSAGAVRCASGVVTHTRSVPGIRRSPGCGEPVAPSPSPQSDLCSPGESSGANQPSQTQ
AAVVASSAVSSGNSSARQQRMSVQLSEGLAGVAAGSACASACSSTRGSQSRVPLSTNRPG
CLEAADFLQDKTPKVPSTPRLSSLDAASATQALLVNTRAGAGEVEAGSSSMGNGHDGVRY
DPTNERLEGGSVPSGPSQNALRNVWSQKKDEAPIVSQLSSDDQTGGASGSCCSSLHRSES
VQNERDAQLSSLKERLKITAQGGKTVTSSVKGTLSVGCSSMAQPLGGTAAQSKRVKTTDV
VENSAKITDNALTETTPCGHHTPEKQDSPTNRRNANGEKDAAGLKPRTREAAEGQLRQIH
TEGDAANLTENVAFPPDAGGEGLSSISCTDAHHDVIPLRTFLWNQDELPSKIISSKGGTH
RHQEEDPEDALVNCQLDDFELADFRSGGDASLLGRGTYGVVRKLRQKATGKVYAVKSIEK
DSVVRAGMVSQVEFELLVQKDLLRHRNVLRCFACMEDPEQVHLVLEYCSQGDLYTKIRSQ
PQRRLTEREAFVYFSQLVNGLHYLHSKGVTHRDLKLENLLLDGKNVLKIADLGWCGSVLG
KSKNFNFCGTLDYLAPEMIKGVGHDWRVDIWGAGILLYEMLDGKPPFQSTRHFELIQQAL
KAEVAIPSHIAPDAGDLIVQLLRYDPEDRIPLHALPQHPWVKRMWSELRNEYYAKYPDAE
QQRSCASCMQSDVDLHSEKSRSTMASRGCPPVDPTNKTSILAALPVAVTRASGRLQSPAP
SQWIAVRGSGNMNGPPRNDAECVKAPSETASTAWFDSSRDCHEGAIGASASVGTKGSGPS
VRSDTTIVPESPLSEDRLRQSEHQPEAGILPEQTALRHAFQNAPDDTNTLESEREKFDLS
DGHLRRGSTRASSVGSRGAERSKPEIGVDHITKHSTHGPSTGIRMSPPEEMLEKTGHVEN
KHGSLQQRDQSTSDDLADLHSDPSETLPTDPHTDGSVSGERVGQRSQRRSSSFVTWQIRS
SRGSHSHSSRGNTDTTQQPHDLHDDAAANLPSKKKKAFPSRVSKDSPGTLLGSMTGTRLS
RSIIPSSSADQRRGGSRRSISQTTKARDTLARLKEGTDAARAALRAALISRIVDMKRSTY
NAGPAGQAFAVSQLPLPTHITSRPSWVGSVRGAGSRATSSCTAQSRTLRGGKSVGRNPVG
ATAEKGAKGSLQPSRLLATQVTCKATRHHAQKEDTYGFLFEGSDLSETEKNKGDETSKES
DTPLMEATASDTRPTLTGVQTQSETNELGHPRSESRGRPGMTTRMRQDGGSHLGSDAMPN
HAACSQGIICAPVYTRAQSNIVQRPGALVHQENCHPPLRVMDEFVTPQTPNAFPKQAQTV
QPEPSCAGRTGCGFQNAVIYSQNHLQCQRLCHTFQSSGRTREEMSGGQGNQMPTGTYETQ
LSMFRAGEYGPPAEASPLASISSSNSYDLLEQHHLEAPRVSSTDVRKTESREVEDFSAFV
DHLSVGSTDDEWTAGTSRNIDAALLPSKNRGGNPSATVQRRLQRFGSTSARLSARSGLPR
FRNHSEHSVRYGTRGSGSNQESLLEVSNAPSLANERRDDSRGGTSKHESAATSRGKEGGR
GGSRGLDTSRLTQKGATQRGRTRCFPNATRTTSTIGTGKTDAGGSGGTAGGRADDAPGAK
GGLRCGRNLDRVSKRKESPAAAASTTHGREGDDASLGQHRTMGATARQGSDSSARRLPLT
RRDSQVATNATAGGNASLGCVGSGTTGNVQEVSPQALQTRVYSSGPIGSASCHPFHNKST
ASPVAHGHHFGMHPGQPFRGTGSFTSMTGTRAQSPPPFVDVANRRPRSTPPSAFTATWSQ
PWSRLSPWGGRASRDVGGGGTGMTPQFSMSVYQDASASVNAQRTSRYTTCYQWPRASAVS
VPVKVPPNVGHYKGVPSAWGAPSLSVLAPVNISSPQASLNRSLSPQAGMSAVTNPSSSLR
SLQHGPWFQIPTDGGRMHSAGWLDGSMFHPLRSPPMAGGGFSQTIQNAGGEQVHQGTVAC
QNLQTATTAHRAAAVAAAMASGGNDRGTSAAGANLQPSWSSQSRKTQNAKWI
>Cryptosporidium_parvum_CPAI003456_Aurora
MSEHTKMAINEEMNGSEKRMTTTRVIRRNSPYLRAPRMYSISDLALACPLHCPELSISDF
DIGRKLGSGQFGSVYLARERRTKYIVGLKVLRKKNLVKSGMEVQVRREIEIQAHLKHENI
LQLYAWFEDKSRIWLVIEIAPGGELYEKLCTDGPLKEYQAARYMKMMIEAIQCCHRKHVI
HRDIKPENILIGVDGQLKLADFGWSSHINNNKSRRRTFCGTYDYLPPEITRKQEYGPEVD
IWSLGVLCYELVKGEPPFPSNQGHNVQYYLIQNKQPEYSPHWSPILVGFIHSALQKLPQN
RITIADMLKHPFITKYTSGETLTQEISLTENPNKNLNVESYSNNDENVCKNSKINQQS
>Paramecium_tetraurelia_PTET012498_Aurora
MSSYAKQIQTFNSGTFTTMNEFQFIQKLGNGSFGSVNLYIHKPTQKKYAIKIMPGETITN
QCESEGIEREIRVHKKCKNPNIVQLYDSFYENDSIFIVIEYLENGNLFTHIQKNPPMSEQ
EACKYFVQTCLALQYMHQNNIFHRDIKPENLLLDEKFNLKVCDFGWCAENIHQKRKTFCG
TYEYMAPEIVMEVMYDYKIDLWSLGILLYELLHKYAPFKGKDFKEISVAIRQCQPKIKPS
VSKEAFQLISQLLSLDPNHRPPISQILTSSFVKKYSNMLNLVEFQENIQPRSPLRSYPSQ
QQLRCGSPRRRITEYNIMQKPEQRVRMASPKPMDSQKLIQKIYVSPARRIQPKGRENVPV
KTGPIDLRGREATKIIYMNLCNNIS
>Paramecium_tetraurelia_PTET024071_Aurora
MNSYAKQIQTFNSGTFTTMNEFQFIQKLGTGSFGNVNLYIHKPTQKKYAIKIMPGDTITN
QYESEGIEREIRVHKKCKNPNIVHLYDSFYENDTIFMVLEYLENGNLFAHIQKNPPMSEQ
EACKYFVQTCLALQYMHQNNVFHRDIKPENLLLDEKFNLKVCDFGWCAENINQKRKTFCG
TYEYMAPEIVMEVMYDYKIDLWSLGILLFELLHKYAPFKGKDFKEISVAIKQCQPKIKPS
VSKEACQLISQLLSLDPNHRPPINQILASSFVKKYSNTLNLVEFQENIQPRSPLRSYPST
QQLKCGSPRRRITEYNMIQKPETRVRMASPKPMDSQKIIQKIYVSPARRIQPKGRENVAV
KTGPIDVRGREATKIIYMNLCNNIS
>Paramecium_tetraurelia_PTET014352_Aurora
MQRKIECYNKGLFTSMTQFELKQRSNGKTSLGTGSFGTVNLVQHVKSQSLYAIKSIQQSN
IQTPYEQEGVEREIKVHLKCHHPNIVNLYDSFIEHGNVYMVLEYAENGNLYNYVQRRKRL
DEKEACKYFIQTCKALQYLHEINVFHRDIKPENLLLDSNNDIKLCDFGWCAENIHLKRKT
FCGTYEYMAPEIVSDLPYDYKIDIWSVGVLLYELLHGYAPFKGKEYKEIAANIKTGLIRY
SSSINADAQELIKNILQKEPSQRLSFKDIYQSPFVQRCYPQQGCNIISLSPRSSFSVDQN
SIQKYQSPLISHKQQPIGRLNQTNGNNLNNSSSLSIKSPNISKTRVDSKKQSNIFDDIKK
KIIYEQTSPLRDATNMHKRNQASLTNLIKNSNTKITQIKSPQPKKIQLSKYCSKSRNFDE
NGTLKLLDQFKSMPSFTIEDQQHTFEEENRLNLKTDRVIKVQNKDCVSRFKKESHQSQDL
DKILKMYLSMCSSRQ
>Paramecium_tetraurelia_PTET006532_Aurora
MQRKIECYNKGLFTSMAQFEPKQRSNGKTSLGTGSFGTVNLVQHLKSSSLYAIKSIQQSN
IQTPYEQEGVEREIKVHLKCHHPNIINLYDSFIEHGNVYMVLEYAENGNLYNYVQRKKRL
DEKEACKYFIQTCKALQYLHEINVFHRDIKPENLLLDSNNDIKLCDFGWCAENIHLKRKT
FCGTYEYMAPEIVSDLPYDYKIDIWSVGVLLYELLHGYAPFKGKEYKEIAANIKSGLIRY
SSSINSDAQELIKNILQKDPSQRLSFKDIYQSPFVQRCYPQQGQLKISLSPRSSFSVEQN
SIQKYQSPLISHKQQPIGRLNQTNGNNLNNSSSLSIKSPNISKTRVDSKKQSNNIFDDIK
RKIIYEQTSPLRDATNMHKRNQASLTNLIKNSNTKITQIKSPQPKKIQLSKYCSKSRNLD
ENGTVKLLDQFKSMPSFTIEDQQHTYEEENRLNLKTDRVIKGFKKESHQSQDLDKILKMY
LSMCSSRQ
>Paramecium_tetraurelia_PTET010655_Aurora
MSQFEPKYRPNGKTSLGTGSFGTVNLVQNIKSKQLYAIKSIQQCNIQTPYEQEGVEREIK
VHLKCRHPNIVNLYDSFIEQGNVYMVLEYAENGNLYNYVQRRKRLEEKEACKYFIQTCKA
LQYLHEMNVFHRDIKPENLLLDNNNDLKLCDFGWCAENIHLKRKTFCGTYEYMAPEIVSD
LPYDYKIDIWSVGVLLYELLHGYAPFKGKEYKEIAQNIKNGLIRYSSTISQDAQELIKNI
LQKDPQSRLSFKDIYQSAFVQRCFPQQQGCKINQIISQN
>Paramecium_tetraurelia_PTET014917_Aurora
MQRKIECYNKGLFNSMLQFEPKQRSNGKTSLGTGSFGTVNLVQNLKSQQLYAIKSIQQCN
IQTPYEQEGVEREIKVHLKCRHPNIVNLYDSFIEHGNVYMVLEYAENGNLYNYVQKRKRL
DEKEACKYFIQTCKALQYLHEMNVFHRDIKPENLLLDNNNDIKLCDFGWCAENIHLKRKT
FCGTYEYMAPEIVSDLPYDYRIDIWSVGVLLYELLHGYAPFKGKEYKEISQNIKNGLIRY
SSSINQDAQELIKNILQKDPSMRLCFKDIYQSAFVLRCFPQQQQAQLKISISPKSSVSVD
QNSIQKYQSPLITHKQYPNGRQNQINTNNNVNNSSSQSIKSPNIYKTTLDSKKQSLILDD
IKKKIIYEQTSPLRDATNMHKRNQVSLTNLIKSSNTQFNAIKSPQPKSIQLSKYGSKSKN
FDENGSVKLLEQFKSMPSFTIEDQQQTYEEEQRLNLKTDRVKGFKKEPQSSLDIDKILKM
YLSMCSSRS
>Paramecium_tetraurelia_PTET030779_Aurora
MKKNSLCDNSKCNKTTIFQKQMAPVKCSKCNSGTYCCQACLKEDEDHVCNSDHLDLDNTT
QINSSVNETLLQIQQKKRTLDDYEFINGDKGMLGRGAFGEVRLAIDIELQQEMAIKILNK
KKMLRNCNLQQLKNEIKLQRSLNHPNIIQLYHAFEDRENIYFALEYASNGSLYKYLRKLK
VMPEPEAFVYFFQTCLAVDYLHKKNVIHRDLKPENILLDEQGNVKLCDFGWSAESVEMRS
TFCGTFDYMAPEMLHNKPHDYRVDIWALGILLYELLHGNAPFTKAHFAKENISNLTIKFS
QSVSSQAKNLITSILQHDPKKRMSMDQIFAHQWLKSNSEEFGMDIGEYIYVPKSQRMNDS
SINQTFEQSKQLNESKLKQPNPNRSSIKKPDFLNSSQQQPSQKQEVQKVQQNYQENKKTA
NSSFHQANNQSHISKISENLQDSARSSSDCSDIQSRASNIRQSFAKDLSKKGLSQNNNSF
HAQENKHLFTNDASILNQEEIERLLRQQLKQAETKSDDIKLSLNSFQNVQSNQQQNKSLS
SILVEDNKNFSQQLYSNQGSTLKQRHVQFLSPKESMNESSQKTQQQVEESPYFNPTQVRE
SIADDEVKEKFSFGSLSNSKHDQNQQEISQPEEQQGFNKKDKVLKETRLSKLSVIESDES
ECKSDGDDQRNYQLQQITQAVRSYSANTVQPKDTSNSRIPQEIELQSQFLYQNNVLQDTK
SQTSKTSKKSKLSKQSKLSTNTKVSSEQSRAQQQLIMQKKKYSQNMVDYRNFNMKEISKE
DRNRYQDYKDSTKQLEIRSRELQALSLFLGQLICLKKKHQVKQCHQRGIGLFWKNTIGIW
LFRIKMNVAFEYINYFYQMDEYQVFFRLNVLKNKNKKSISPERK
>Paramecium_tetraurelia_PTET029290_Aurora
MNVCSSRYCQYNLAGSQMVPIPKYRVYCPFCKHAYYCSQRCRDIDWTSGHKNQCIPQNML
NSQEIAYSDKVSTLRQMKRSPEEFELIYDYPQLGKGSFGAVRLVKDRTNGQLHAMKIMNK
KDIFEYCSIENLKREIRIQRKLNHPNITQLFHYFEDKDKVYLILEYAEHGSLFQLLKRRG
KLNENEALKFFKQTCLGIDYLHQQNIIHRDLKPENILLDVADNVKICDFGWSAENLGSKK
RSTFCGTIDYMAPEMIEDRPHDHTLDVWCLGILLYELLHGDAPFKGKNDIEKCNNIVKIN
YQIIDNSLSPEVKDLITGLIKYKQKDRLTMKQILNHRWLKKNEFELEMLSVSQNRTRVNG
STMHQENQYLSKSTATSQQSFLRQNLTFQTQTENSVQDYKQQYRRSRHSESQKKEIRSQT
VKQKNETFMQKLLVALGCVKRDSYVETNCLDTQKQ
>Paramecium_tetraurelia_PTET014004_Aurora
MNVCSSRYCQYNLAGTQMVPIPKYRVYCPFCKHAYYCSQRCRDIDWTSGHKNQCLPQNML
NSQEIAYSDKVSTLRQMKRSPEEFELIYDYPQLGKGSFGAVRLVKDRTNGQLHAMKIMNK
KEIFEYCSIENLKREIRIQRKLNHPNITQLFHYFEDKDKVYLILEYAEHGSLFQLLKRRG
KLNEIEALKFFKQTCLGIDYLHQQNIIHRDLKPENILLDITDNVKICDFGWSAENLGSKK
RSTFCGTIDYMAPEMIEDRLHDHTLDIWCLGILLYELLHGDAPFKGKNDIEKCNNIVKIN
YQILDNSLSSDVKDLITSLIKYHQKDRLTMKQILNHRWLNRNEFELEKIPNQQNRVRVNG
NTMHTENQYFSKSTASSQQSFIRQNVAFQSQTENSVQDYKQQYRRSRHSESQRKEIRSQT
VKQRNETFMQKLLVALGCVKRESYADTSCLDTQKQ
>Paramecium_tetraurelia_PTET008077_Aurora
MNVCSSRYCQYNLSIGQMVPIPKNRIYCPFCKTTYYCSQRCRDIDWTSGHKQQCIPEKMI
NSQEISNSDKVSTLRQMKRTSEEFELIYDYPQLGKGSFGAVKLVKDKTNQQLYAMKIINK
KDIFEYCSIENLKREIRIQRKLYHPNITQLYHYFEDKDRVYLILEYAEHGSLFQYLRRRG
RLSEDEAMKFFKQTCQGIQYLHQQDIIHRDLKPENILLDIQDNVKICDFGWSAENLGSVK
RNTFCGTIDYMAPEMIEDKPHDYTLDIWCLGVLLYELLHGHAPFDGKNDIEKCQNIVKVH
YQIDGSLTKEAKDLIKSLITYNQQDRLSLSLILNHKWFKLYSQNHSNQMKHGRNKTYNAY
SIHSQPQFINKSTASSQSSVIRNHVTTNETQNDTSIEMNFQRFSRSSELQRKQIRSQTSQ
SIESESFMHKILVALGCVKRDQPQNRNY
>Paramecium_tetraurelia_PTET022225_Aurora
MNVCSSRYCQYNLNIGQMVPIPKNRIQCPFCKTTYYCSQRCRDIDWTSGHKTSCLPEKMI
NSQEISNSDKVSTLRQMKRTPEEFELIYDYPQLGKGSFGAVKLVKDKTNEQLYAMKIINK
KDIFEYCSIENLKREIRIQRKLYHPNITQLYHYFEDKDRVYLILEYAEHGSLFQYLRRRG
KLNEDEAVKFFKQTCLGIQYLHQQEIIHRDLKPENILLDLQDNVKICDFGWSAENLGSVK
RNTFCGTIDYMAPEMIEDKPHDYTLDVWCLGVLLYELLHGYAPFDGKNDIEKCQNIVKAH
YQIDGSLSREAKDLIQSLITYKQQDRLSLSLILNHKWIKLHSQNHINEIKNGRTKTQNAY
SIHSQPQYLNKSTASSQKSLIRHQITSHETQNDISIEMNDQRISRNSDLQRKQFRSQTQQ
SIGNESFMQKVLVALGCVKREQPYNKNY
>Paramecium_tetraurelia_PTET019489_Aurora
MMSKCKSCNDDGFLTCPLCQKTTYCSKKCRDYDWAASHKFECKAELPKRNESDFEIVNQG
YLGKGSFGCVKLARDRQTGLLYAMKIVNQIEKSDISIENLRREIRIQKKLQHPHVIQLFE
FFEDEQNIYLVLEYAENGSLFGYLRKRKILPENEAFVYFFQTCLGIDYLHKKQIIHRDLK
PENLLLDKDGNIKICDFGWSAEMMITQTRNTFCGTIDYMTPEMLEDKPHDQTLDMWCLGV
LLYELIHGQAPFKGRNDFEKCQNILKQEQFEIKASDQVKYFITFQAKDLILGLMKRESKD
RLTMDQVFAHPWMLTMAKEYKLEIKEYIFEEKKNLDQLNSSLRLDTKFSNTNTNTTRLSG
SNIKQECVSLAFSMYSDEQQHPIQTRITRRTQHPVRKESGFFETLFENLGCTKRS
>Paramecium_tetraurelia_PTET020826_Aurora
MMSKCKSCQDEGFLTCPLCQKITYCSKKCRDYDWAISHKFDCKQSLPKRNVSEFEIVNQG
SLGRGSFGCVKLARDRQTGLLYAMKIVIFKVKQIEKQGVSIENLKREIRIQKKLQHPHVI
QLFEFFEDDQNVYLILEYAENGSLFGYLRKRKILTENECFVYFFQTCLGIDYLHKKQIIH
RDLKPENLLLDKDGNIKICDFGWSAEMMITQTRNTFCGTIDYMTPEMLEDKPHDQSLDMW
CLGVLLYELIHGAAPFKGRNDFEKCQNILKQENFEIVASDQAKDLILGLIKRDSKQRLTM
DQVFSHPWMLRMAKEYNLDIKEYIFEEKKNLDQLSSSLRLDTKFSNRNTTTTRLSGSNFM
KECNSIAFSMYSDEMQPPIQNRITRRTDNSGKKEGGFFQTLFQNFGCTRRN
>Paramecium_tetraurelia_PTET023150_Aurora
MMSKCKSCNDEGFLTCPLCQKTTYCSKKCRDYDWAVSHKFECKAELPKRNVQDFEIVNQG
SLGRGSFGCVKLARDRQTGLLYAMKIIEKSDVSIENLRREIRIQKRLQHPHVIQLFEFFE
DEQYVYLILEYAENGSLFGFLRKRKILPENEAFVYFFQTCLGIDYLHKKQIIHRDLKPEN
LLLDKDGNIKICDFGWSAEMMITQTRNTFCGTIDYMTPEMLEDKPHDQTLDMWCLGVLLY
ELIHGQAPFKGRNDFEKCQNILKQEQFEIKASDQAKDLILGLMKRESKGRLTMDQVFAHP
WMLAMAKGYQLEIKEYIFEEKKNLDQLSNSLRLDTKFSNTNTTTTRLSGSNNKQECVSLA
FSMYSDELQPPIQTRITRRTQHTVRKESGFFETLFQNLGCTKRS
>Paramecium_tetraurelia_PTET019013_Aurora
MNRFCDYKSCQYFIKQPTIEQRSKLNKVMCPLCMGANYCSTRCRDLDWPIYHKEICKKSQ
PDRARSCNDTIDSCSTTSVRRRPEEFEIITIGSKQELGRGSYGSVKLVKDKQNGLLYAMK
IMNKRQVFEYCSVENLKREIKIQRKLAHPHICKLHHYFEDKENVYLILEYAQNGSLFNYI
KKRSKLPENEAFVYFFQTCLGIDYLHKNKIIHRDLKPENLLLDHDGNVKICDFGWSAESL
TEKRMTFCGTYEYMAPEMLNKQPHDFSLDVWSLGILLYELLHGNAPYRGRNNEELGNKIK
SGQPINFAPTLSKEVITLIKGILKYIPGERLTMDQIFDNPWMVKHAANYNIDIWTFVYKT
QYPTRQIPTVNFQQKQKPIEIQKKESLARPISQDYNKFKEQPINNNATNYKAYQNDYNNT
KQDDVNKPRISRVSNRNEIMMHQHQLQQQQQEEKLTFMDRVFLAFGCLNREKK
>Paramecium_tetraurelia_PTET029524_Aurora
MNRFCDYKSCQYFIKQPTIEQRSKLNKVMCPLCMGANYCSTRCRDLDWPIYHKEICKKSQ
PDRARSCNDTIDSCSTTSVRRRPEEFEIIMIGSKQELGRGSYGSVKLVKDKQNGLLYAMK
IMNKRQVFEYCSVENLKREIKIQRKLVHPHICKLHHYFEDKENVYLILEYAQNGSLFNYI
KKRSKLPENEAFVYFFQTCLGIDYLHKNKIIHRDLKPENLLLDHDGNVKICDFGWSAESL
TEKRMTFCGTYEYMAPEMLNKQPHDFSLDVWSLGILLYELLHGNAPYRGRNNEELGNKIK
SGQPINFAPTLSNEVITLIKGILKYIPGERLTMDQIFDHPWMVKHASSYNIDIWTFVYKT
QYPTRQIPTANFQQKQKIIEIQKKDPIARPISQDYNKYKEQPINNNATNYKAYQNDYNNN
KQEDFNKPRISRVSNRNEIMMHQHQLQQQQQEEKLSFMDRVFLAFGCLNREKK
>Paramecium_tetraurelia_PTET031157_Aurora
MNKFCDYKSCQFNIKQPTIEQRSKLTKVMCPLCLASNYCSIRCRDLDWPIYHKGVCKKSQ
SERAKSCNDTMDSSSAVSVRRKPEEFEIIIIGSKQELGRGSYGSVKLVKDKQNGQLYAMK
IMNKRQVFEYCSVENLKREIKIQRKLFHSNICKLYHYFEDKENVYLVLEYAENGSLFHYI
KKRTKLPEDEAFVYFFQTCLGIDYLHKNKVIHRDLKPENLLLDNEGNVKICDFGWSAESL
TEKRMTFCGTYEYMAPEMLNKQPHDFSLDVWSLGILLYELLHGNAPFRGRNNEELCNKIK
SGQPINFAPTLSHEVITLIKGILKYIPSERFTMDQIFDHPWMVRHAAALKIDIWTYVYKP
QYPTRQIPLINFKSTSKPMDIQKKELQVRPMSQDYTKFKTQEQQSNYKNYSQNDQIKQDD
LNKHRITRVSNRNEILLHQYQLQQQQQEQKLGFMDKVFLAFGCLNRDKK
>Paramecium_tetraurelia_PTET015097_Aurora
MLCSYKYCGLSNKAQSDGVIACPLCYQTRYCSSRCKDLDWTIAHKLNCKGKQQGRQTDVN
DTQSTLKSIGKNIDDFEFIVKDGKSELGKGSYGQVKLVKDRQNGQLYAMKILNKKRIFEY
WSTENLKREIKIQRRLSHPHIVKLYHYFEDKENVYLILELAENGSLFVYIRRRKRLPEKE
AFVYFFQTCLGIEYLHKKNVLHRDLKPENLLLDKQGNIKVCDFGWSAEANQQSKRTTFCG
TLDYMAPEMLLNKPYDFKLDIWCLGILLYELIHGYAPFKGKTNQEKGQNIINLQTIEFNE
TCSFEVKDLISNILKTNPEDRLSLLQIFEHPFMKRNYASYGIDLNQYLNKEEKIENRSLS
PQQEQLKARNFTLPQHNSSHELNHPQFQHTFSIQSKASVVPNYKSVNQPTTGTNTSISTY
SQDDDLKARVSRVSQRQQMAQQQREIGSLRQTNSDLGFMDRVFQALGCLNRDKQQQNQQF
>Paramecium_tetraurelia_PTET019073_Aurora
MFCSYKYCGFSNKAQSDGVISCPFCYQIRYCSQRCKDLDWTISHKQNCKGKQQRQSDIND
TQSTLKSIGKNIDDFEIIVKDGKSELGKGSYGQVKLVKDRQNGQFYAMKILNKKRIFEFW
SIDNLKREIKIQRRLAHPHIVRLHHYFEDKENVYLILELADNGSLFQYIRKRKRLPEKEA
FVYFFQTCLGIEYLHKKNILHRDLKPENLLIDKQGNIKVCDFGWSAEANQSTKRTTFCGT
VDYMAPEMILNKPYDFKLDIWCLGILLYELVHGYAPFKGKSNQEITQNIVNLSIIEFNQI
CSFELKDLICNILKFNPENRLSLLQIFEHPFMKRNYEIYKIDLNQYLNKEEKIDNRSLSP
VQEQIKTRNRNFVLPQHNSSHELNHPPISQTFSITQKNSLVLNYKVTNQPTTGTSTSIST
YSQEDEIKARVSRVSQRQQQAYQQREIGSLRQSNSEIGFMDRVFQALGCLNRDKQQQNQQ
F
>Paramecium_tetraurelia_PTET030658_Aurora
MNQVCSYKYCTNKTVLELEYICSVCQIMKYCSQKCRDTDWTLSHKNNCRPCQIKSKTELN
DSASTLKSIRRSAEDFEIIIKDNKMELGKGSYGCVKLVKDRQNGQMYAMKVMNKKQIFEY
CSVENLKREIKIQRKLQHPHITKLFHYFEDKENVFLILELAENGSLFSYIRKRRRLPENE
AFVYYFQTCLGIDYLHKKNIIHRDLKPENLLLDKSGNIKVCDFGWSAETTQNGVRRTFCG
TLDYMAPEMLTNQPYSFSLDIWCLGILLYELIHGYAPFKGRTENEKCNNIVKMAPIEYDP
TLSIEAKQLIQGILKFNPAERLSMNQIFDHVWMKKFYKSYGIDLRSYMYKEDKQNDLSSR
SISPQNEDLMSRSFNKNTKQISSNGDIKNLSKSSNYVIPQNVNNNCKSTACSNYNQDDDF
KTRVSRVSQRQQMAQGLREIQAPQQRQEEMGFMDKVFSAFGCLSRDKQQSQSHNY
>Paramecium_tetraurelia_PTET025653_Aurora
MNQVCSYKYCTSKTVLELGYICSACQIMRYCSQKCKDNDWTLSHKNNCRPYQPKSKTELN
DSASTLKSIRRSAEDFEIIIKDNKMELGKGSYGCVKLVKDRQNGQMYAMKVMNKKQIFEY
CSVENLKREIKIQRRLQHPHITKLFHYFEDKENVFLILELAENGSLFSYIRKRRRLPENE
AFVYFFQTCLGIDYLHKKNIIHRDLKPENLLLDKSGNIKVCDFGWSAETTQNGVRRTFCG
TLDYMAPEMLTNKPYSFSLDIWCLGILLYELIHGFAPFKGRTENEKCNNIVKMATIDYDP
TLSTEAKQLIQGILKYNPAERLSMNQIFDHVWMKKHYKSYGIDLRSYMYKEEKQNDVSSR
SISPQNEDIMSRSFVKNTNQNSNGDLKTLSKSSNYPIQQNVNNNSKSTACSNYNQEDDFK
TRVSRVSQRQQMAQGLREIQGPQQRQEELGFMDKVFSAFGCLSRDKQQSQSHNY
>Paramecium_tetraurelia_PTET021052_Aurora
MNQGCSYKYCINTTGSNAIYSCSYCQNMKYCSQKCRDTDWTLSHKNNCHPVKGKSITELN
DSASTLKSIRRSPEDFEIIIKDNKMELGKGSYGCVKLVKDKQNGQMYAMKVMNKKQIFEY
CSVENLKREIKIQRRLQHPHITKLFHYFEDKENVFLILELAENGSLFSYIRKRRRLPENE
AFVYFFQTCLGIDYLHKKNIIHRDLKPENLLLDKQGNIKVCDFGWSAETTQNGVRRTFCG
TLDYMAPEMLTNQPYSFTLDIWCLGILLFELIHGFAPFKGRTENEKCNNIIKMTPIEYDL
TLSLEAKQLIQGILKQNPIERLSMNQIFEHPWMKKFYKSYGIDLRSYMCKEDKNNDSNRS
ISPQNDDIITRSFVKGPNQNSNSELKPLSKSSNYVSQYNSNNNGNNGKSTASSNYNQEEE
FKARVSRLSQRQQMAQGLREIQGQQPRQEELGFMDKVFSAFGCLNRDKQQAQSHNY
>Paramecium_tetraurelia_PTET007252_Aurora
MNQGCSYKYCINTSNAGAIYSCQYCQNTKYCSQKCRDTDWQIKISLLNRTLSHKNNCRPI
SRKSQTELNDTASTLKSIRRQAEDFEIIIKDNKVELGKGSYGCVKLVKDKQNGQMYAMKV
MNKKQIFEYCSVENLKREIKIQRKLQHPHITKLFHYFEDKENVFLILELAENGSLFSYIR
KRRRLPENEAFVYFFQTCLGIDYLHKRNIIHRDLKPENLLLDKQGNVKVCDFGWSAETTQ
NGVRRTFCGTLDYMAPEMLTNQPYSFTLDIWCLGVLLFELIHGFAPFKGKTENEKCNNII
KMTPIEYDPSLSLEAKQIIQGILKFNPIDRLSMNQIFEHPWMKKFYKSYGIDLRSYINKQ
DKHNDLSNRSISPQNDDIITRSFIKGPTQNSNNDLKPLSKSSNYISQNNSNNGKSTASSN
YNQEEEFKARVSRLSQRQQMVQGLKEIQGQPQKQEELGFMDKVFSAFGCLSRDKQSTQSH
NY
>Paramecium_tetraurelia_PTET003790_Aurora
MNKIVIKKKEDMNQKVFQQASDHGPAQNKNELYYIGRVIRLCYIDSQWSQGNNNQKKSEK
YKIINFQRDFQIIEQCLGSGAYGSVSLVRDINSRIYYARKTISKSKLKGQESIENLKREI
LIQKKLCHPNILKLCYCYEDQMNVFLILEYAEQGSLFQLIKRKQRLQEKEAQQYFSQLLA
GLEYMHKMKIVHRDLKPENILITKSGDLKIGDFGWATQMPNYHKAFCGTTEYMSPEMIQS
QTTDYKSDLWSLGVLLYEMVQGKTPFQGMTFLEKSQKILSRRQLEYEYDVSDECKSLINS
LLQYRITCRPSIDQIKNHQWMLSQGQDRKGSIRSSSMISLKSTHYTSEVLECQSKIFDGH
FVQKSSIQEWEAMKFRSLQFQFQRQQDQKQSQGSCCQNEGFLTKALIALGCINR
>Paramecium_tetraurelia_PTET007028_Aurora
MNKFVIKKKEDMNLKVFQQINDHVPNQQKNDLYIFKLFKRLFQIDPQACQRGNNNQKSEK
DFQIIEQCLGSGAYGSVQLVRDVNSRIYYARKTISKSKLKAQESIDNLKREILIQKKLSH
PNILKLCFCYEDSSNVFLILEYAELGSLFSLIKRKQRLQEKEAYVFFSQILSGLEYMHKM
QIVHRDLKPENLLITKSGDLKIGDFGWATQMPNYHKAFCGTTEYMSPEMIQSQTTDYKTD
IWSLGVLLYEMVQGKPPFQGMTFMEKSQKILSRRQVEFEFDVSDECKSLINSLLQHTIHC
RPSIDKIQNHQWMLSQGQDRKGSIRSSSMISIKSTHYTSEVLESQSKINNLQFGQKSSIQ
EWEAMKFRSLQFQFQRQQDQQPQQNNYQNKGFLTKALIALGCINR
>Paramecium_tetraurelia_PTET007871_Aurora
MNSNKTYSETTCDCKSLRLNVSANKHETNWQPRKIKISSNRPASSSKASSSTIRKKSQMY
MCFRDISDFQAMQQTLGQGSFGWVTLVKEISTGKLLAMKAMKKAELFKYCTVDNLKREIK
IQRKLNHPNIIKLDSYFEDKTNVYLVLEYAEGGSLFKQIKKQRHLSEDEASHYLYQTCLG
IDYLHKQKIIHRDIKPENLLLDNKGNIKICDFGWSTEMGNLKKAFCGTIEYMAPEMIKSQ
STNYKLDIWCLGVLLYEMVQGKPPFTGRNDQEKCQAILSGSPLKYDEYVSEDCKSLISMI
LQQNPFNRPSIQGILSHRWMLSKIKQHPPLNENLTYRSVSLLIDEQNQSPLQTSLTVLSE
RKTTNKEWEDMKQRSQHFVFQQPQQVSEQPQQTLFKRILISLGCINR
>Paramecium_tetraurelia_PTET001524_Aurora
MFLEQDQYEYAWIKQQSIFKQNSKENPQVLKTFEGSDFQSMQQTLGQGSFGWVTLVKEIK
TGNLFAMKAMRKEELFKYCTVDNLKREIKIQRKLHHPNIIKLDSYFEDKTNVYLILEYAE
GGSLFKKIKKERRLSEEEAFHYLYQTCLGIEYLHKMKIIHRDIKPENLLLDAKGNIKICD
FGWSTEMDNLKKAFCGTIEYMAPEMIKSQSTNFKLDIWCLGVLLYEMVQGKPPFTGRNDQ
EKCVAILSGQQLKYEEFVSEDCKALIAMILQANPFNRPSIQGILNHKWMSSKSKYQSRND
QLNSKSISVLMDEFSHSPIKSCPTFVSERKTNSKEWEEMKNRSQHFVFHQTQPLNEQPEQ
TFFRRILISLGCINR
>Paramecium_tetraurelia_PTET006776_Aurora
MQQTLGQGSFGWVTLVREIQTGKLFAMKAMKKAELFKYCTIDNLKREIKIQRKLNHPHII
DLDSYFEDKTNVYLILEYAEGGSLFKRIKKQRRLSEDEAYHYLYQTCLGIEYLHKMKIIH
RDIKPENLLLDAKGNIKICDFGWSTEMDNLKKAFCGTIEYMAPEMIKSQSTNYKLDIWCL
GVLLYEMVQGKPPFTGKNDQEKCVAILSGQQLKYEESVSEDCKSLIAMILQPNPFNRPSI
QGILNHKWMLSKQQSKSYNDQLNSRSISMLMMEEYSHSPLKSCQTVVSERKTNNKEWEES
KQRSHHFVFHQPQPVNEQPEQTFFRRVLISLGCINR
>Paramecium_tetraurelia_PTET038053_Aurora
MRKKRALNEFEFVEKKDNGKAQEELGKGAFGRVRLAHDKVTDTKVAIKTIPKKLLKENAQ
AENIKREIKLHRKLDHPHIVKLYHSLEDETNVYLVLEYVPMGNLFVYLKKRKTLEEQEAF
VYFLQTALALDYLHKKGIIHRDLKPENILLDAQGNIKICDFGWSAELQPERRTFCGTLDY
MCPEMLNSQNHDHRVDIWAMGILLFEMLHGHAPYNKNRQSQEVVIKAILNAATTKIPFND
KISNDAKDLIQALLKVNPLDRLSMEEIFNHKWIKVHARALQINIPEFVYEKGVNETVQSI
QDISIDFGNLTQPSNNYQSQKIPSKQPGIQQRQENPNFYSQQLPSSSPSLNNSTYQQQQQ
QQQHQQQQHQQQSTTPNKKPSFDQLFQSTHSNTNNPPLPQYESTSKSPTRLTPEQQRQKN
ELLGINQMETSKQMEQSNRINYQMQQSQDMQRSQMRDQSPNQSMMNSNYQGVSPNKPGVS
PNSRKPILNDKMAQSQMIINKYTQQSNNQSGMFKSQDIANQQPQQSDEFTKYMQQEQERK
RKEEEFRKQQLADLQKREEQRLLEEQREREERQKQEELERSRRLREQELENQRKIKEFEE
EQKRLREQEKLRKQREQEEFLQRQREQEQEKQRKEKDEQDRLRKEQLRREQEDRDRKVKE
QEEQRRREEQVKREQEERQRREQEKWEQEQRERLRKEKEEQDKRRQSEEQQQEKLKQQER
QKQQYEEQLRLQKQQEQDRKLREYEEQKKQLNRSNSRNVRSQETEEDKQAQKLKELEQKA
RQEYQQHLINQSNSSYASKQISESKQQRRQISDDDLFIATNNNSYIPQKQKNEMNEDEYE
LEQKLHNMLVQNLQLELPPITKTLKPDENSNLDWDISVIEQQQKQTPLMKQYENIQQVEV
AMHQIPQNNKSLSPNTRQTRFTPRVTKMEDRPTHINNMLDDQLDEWDLSEDPQVKLLNQL
LEQPERQKKEKQKQNVNTSSNNGYSSQSQQQISVSTQPTNKFSFGESKAKQTFKPETIEN
VEESFRQDRSMRMNTSRDRSRNKIPAKSNPKYRQIQQEQEPVEEQYDEDQLEDLKRSKSS
NQENTYDQKLKQFKKYDHNPYSDNYQNQTQEQYKPRKSRISERQNRTIPQRPLQEMDFFD
RLKFAFGCLSRRQ
>Paramecium_tetraurelia_PTET038118_Aurora
MRKKRALNEFEFVEKKDNGKAQEELGKGAFGRVRLAIDKLTDTKVAIKTIPKKLLKENAQ
AENIKREIKLHRKLDHPHIVKLYHSLEDDTNVYLVLEYVPMGNLFVYLRKRKNLEEQEAF
VYFLQTALAIDYLHKKGIIHRDLKPENILLDAQGNIKICDFGWSAELQPERRTFCGTLDY
MCPEMLNSQSHDHRIDIWAMGVLLFEMLHGHAPYNKNRSSQEVVIQAILNAATTKIPFND
KISNDVKDLISSLLRVNPKDRLSMDEIFTHKWVKTNAKALQINIPEFVYEKGVNETVQSI
QDISIDFTNLTQPSNNYQSQKIPQTQQQVLQKQDNTNFYSQKLPSYSPSLNNSTYQQQQQ
QQQQQQQQQQQQQQQQQQQQQQQQQQQSTTPNKKPSFDQLFQSTHNTNVQLPQYEQSSKS
PTRLTPEQQRQKNELLGIPSIEKSKQMEQSNRINYQMQQSQDMQKSQFRDQSPNQSMMNS
NYQGVSPNRTDVSPSSRKPIFNDKMAQSQMIINKYTQQSNNQSGMFKSQDIANQQPQQSD
EFTKYMQQEQERKRKEEEFRRQQLADLQKREEQRLFDEQRQREERQKQEELERQRKQREQ
ELENQRKIKEFEEEQKRQREQEKLRKQREQEEMLQKQREQELEKQRRDQNLEQIRREKEE
QDKLKREQLRREQEDKDRKTREQEEQRRREEQARREQEERQRREQEKWEQEQRERLRKEK
EEQEKRRQYEEQQQERLKQQERQKQQYEEQLRLQKQQEQDRKLREYEEQKKQLNRSNSKN
VKSQETEEDRQAKKLKELEQKARQEYQQHLVNQSTSSYASKQMTESKQQRRQIAEDDLFV
TNNNNSYIPQKQKKDMTEEDYELEQKLHNMLVQNLQLELPSVTKTMKPDENSNLDWDVSV
IEQQQKQAPLIEQYENMQQVQVQTQKHNKSVSPNCRQTRFTPRVTKMEDRPTHINNMLDD
QLDEWDLSEDPQVKLLNQLLEQPERPKKEKPKQNANSSVNNGYSSQSQQQISMSTQPTNK
FSFGENKAKQNLRPETVENVEESFRQDRSMRMNTSRDRSRNKIPAKSNPKYKQFQQQQEP
VEEQYDDDQLEDLKRSKSSNQENTYDQKLKQFSKYDCDPYSVNYHNQTQEQYKPRKSRIS
ERQNRTIPQRSQQEMDFFDRLKFAFGCLTRRQ
>Paramecium_tetraurelia_PTET021703_Aurora
MIITGCGNFYQTIKQLGSGSFGSVYLVKDLNTQYEFACKIISKHLINMYNASQMIQSEIA
IHSSCNHKNIVKFYSYWEDQNNIYILLEYCSKGHLINPKTQFTEDEVFQIFHQILSGVDY
LHQHNIIHRDLKFENVLIHEDGTLKLCDFGWAIKVQQLPVENVMCGTTEYMPPEVVSKQV
LDFKVDTWSLGVILYELLHGSFPFNGHNQLELIQNITTNQLLIFRSDGVSEDLINLIQAL
LIKNPELRPTVQQIYLCKWVKTNMKTHNIFNHYENESLKLKVKQKNIALKVVHDVKYLTP
NKKMKTSHDDVDGKSTNSINTIQSISTNTSPKQNKYVDKFFNFIELFKNF
>Paramecium_tetraurelia_PTET039185_Aurora
MNQYYYNLPPKPQSFAPPTQKKLLKDQYEVLQIELGSGTYGKVKLALNHTIKKKFAIKII
SKSYMKQIFATQHILNELNYLQACKHKNIVEYIEHFEDRDNIYIVLEYCKHGTLNDLIRK
RNKLTEEEAFHYFYQIAQAILYLHEKDIIHRDIKADNILLQNSDVKVCDFNWSTFLPNGG
KAKPCICGTTEYMPPEVIRKEIHDKGVDIWALGVLLYYMLHGELLFRAKQKEELYEKICS
KQPIKFNENLSKECLLLLQQMLAHQKRINIQQVLNSNWVIKMLRCKNNSSVLRLTPIKCR
SSAQESTRFSVVSDSTYFSSSKFTAKSQDIEPSEKQGNISQGTQDQNPKKVKSSALDQNN
PAFRVEKKYCS
>Paramecium_tetraurelia_PTET039283_Aurora
MIQYPFFSLPPKSHQTIPSAPRKLLKDQYELLQRDLGQGTYGKVKLAINRNNNKKCAIKI
ISKNYINQYNAKQHIDNEINYLQCCKHKNIVEFIEKFEDKENVYIVLEYCQNGTLYELIK
KKKVFSEDEAFSYFYQIAQAIQYLHEKDIVHRDIKSDNVLLQNNTVKLCDFNWSIYLPNG
GKAQPCICGTTEYMPPEVVKKLKHDKGVDVWALGILLHYMLHGELLFKAKSKEELHEKIC
NKQLIKFNENLSSECKQLLQQMLAHTKRFNIQQVLNSEWVIKMLTTKNISHPLELTPIKN
RSSAYELTKFSVISDSTCFSSSKFTTKSYDIESPFKQSNNYVNQTPQPSQPLKVKSTALN
QNITAFRVEKRQFD
>Paramecium_tetraurelia_PTET039159_Aurora
MIQYPFFSLPPKCHQAIPSVPRKLLKDQYELLSTDLGQGTYGKVKLAINRANNKKCAIKI
ISKSYINQYNAKQHIDNEINYLQCCKHKNIVEFIETFEDKENVYIVLEYCQNGTLYEMIK
KKKVFSEDEAFSYFYQIAQAIQYLHEKDIVHRDIKSDNVLLQNNTVKLCDFNWSIYLPNG
GKAKPCICGTTEYMPPEVVKKQKHDKGVDVWALGILLHYMLHGELLFKAKNKEELHEKIC
NKHLIKLNDNLSSECKQLLLQMLAHSKRINIQQVLNSEWVIKMLTNKNISHPLELTPIKN
RSSAYELTRFSVISESTCFSSSKFTTKSYDIESPFKQSNNCVKQAPQPQQPLKVKSTALD
QKITAFRVEKRQIE
>Paramecium_tetraurelia_PTET004411_Aurora
MASPVLNKVRERLFFLSPTVQAGWEPESKREDFEELKILGQGAFGVVKKVTHKKTNIVYA
IKIVEKAMLKKTNMVEQMQNEVKIMYSLNHPYILKLYNHFEDDINVYLILEFVGGGQLYA
VLWRQPQKKFDEKTSAKFILQACLALENIHSKNIVHRDIKPENLLLDEKQDIKLADFGWS
NFLKPNEIRQTFCGTLDYLAPEMLEKSRQHDHQVDIWAVGVLCFELLTGLSPFAPQININ
NQTFVEKTTKDNIVNLRFQFPPTFPAQAQDLIKKILVKEPGKRFTCQQIKEHQWIVQNTQ
HVKIPTSLTVQQEKKIIKNPEIESLQKDGKLAFTNDQIYSFSRPDSIIVKDFLQGDNTNT
KLVEALNNKMKEKDSKIQALEIENQKKSQEINEHLSTIELMKKSGQASQEIQSMQHKLKL
QDERYAFMKQQYEQQLQKNIELEKKIRELESQSNQIEQMKAKMNKYKEEAESFKARAKKA
EDQVQQMVISGINEKEFQEVPKQQDQASNVDDLLKKLQNKYDPKS
>Paramecium_tetraurelia_PTET007615_Aurora
MQTGLVINQVKERILFFSPTVQGKMEREACTQDFEVIQGLGQGAFGKVFKVRHKKTKMVF
ALKQIAKKQIKQQKMTQQIINEVKIMYGLEHPNIVKLYNHYEEEDYIYLILECATGGQLW
QKLNRVGRFDEKTVKQFMQEAMSAIEYLHTRNPPIIHRDIKPENILLDANGHIKIADFGW
SNINNHQRTTYCGTLDYLAPEMILECGHDEKIDNWSLGVLIYELLTGKAPFAPSSQIKDQ
KESQKILEDNILKVKINFPNDFPSLAKSLVQGLLQRDPQKRFNIQKMREHPWFANCQIQQ
EVQSEQKVKAENIKDIIKDDKAQFSKEEIAKVVNRQINQPKEEDDVIIVVEDQKEKESTH
DFSKNTVQLLNNKITDLQKQLNESKILLQVKIDEIKQLQQQQEQPSLQMNVDTRKLKLLE
EEKTKWKQAYEQIRDELHEKQAENLKLNAELEKIQQLTKSLEKQKADKSLLQEKVKKLQE
EIDQKDQQILELRTEQDGRVQNSFHGSFLNQSTIEDGKSVADLNLTFQEMKNSFQIAREQ
IEEFDKAQRRIIQQEAEIIALKSQLNEYKESIRIAIQEQYEDQMEELEKKQRDQIRELEA
KHFNEITKYENDKMSLRDQCNELENLKSEISLLKKDQESANLIIMDLKKYKRLRYQMDSR
LKEQDILILDLKEKERVYRKK
>Paramecium_tetraurelia_PTET017027_Aurora
MSTGLVINQVKERILFFSPTVQGKMEREACTQDFEVIQGLGQGAFGKVFKVRHKKTKMVF
ALKQIAKKQIKQQKMTQQIINEVKIMYGLEHPNIVKLYNHYEEEDYIYLILECATGGQLW
QKLNRVGRFDEKTVKQFMQEAMSAIEYLHTRNPPIIHRDIKPENILLDANGHIKIADFGW
SNINNHQRTTYCGTLDYLAPEMILECGHDEKIDHWSLGVLIYELLTGKAPFAPSSQIKDQ
KESQKILEDNILKVKINFPNDFPSLAKSLVLGLLQRDPQKRFNIQKMREHPWFANCQIQQ
EVQSEQKVKAENIKDIIKDDKAQFSKEEIAKVVNRQLNQTKDEDDVIIVVEDQKEKEKES
THDFSKNTVQLLNNKITDLQKQLNESKILLQVKIDEIKQLQQQQEQPSLQMNVDTRKIKL
LEEEKTKWKQAYEQIRDELHEKQAENLKLNAELEKIQQLTKSLEKQKADKQLLQEKVKKL
QEEIDQKDQQILELRTEQDGRVQNSFHGSFLNQSTIEDGKSVADLNLTFQEMKNSFQIAR
EQIEEFDKAQRRIIQQEAEIIALKSQLNEYKESIRIAIQEQYEDQMEELEKKQRDQIREL
EAKHFNEITKYENDKMSLRDQCNELENLKSEISLLKKDQESSNLIIMDLKKCK
>Paramecium_tetraurelia_PTET001031_Aurora
MKRQNSANGTGSPSRYFSTTQNQFTDILKQITQNCNNKPVKKALSPNQNGQLQKRIKTQT
SCSKLANQYNFNKKASSSVPKNRIEYFTIQEQIGSGKFGKVYKCILNSTKKVYAIKMIDK
QQLKKNQMNQQLQREVTIQQMLRHPNIIQLTEFFETTTNYCLVMEYANGGTLFQSLMRQN
NKRYSEPAASNMIKQVALAIQQMQKQSIIHRDLKPENILWCDGMLKISDFGWSIQDKKER
DTLCGTIDYLPPEMVYGQSYDNSIDLWSLGVLTFELTTGKTPFQIQEGFALQFPDHLSGD
VKDLMKGLLTDKKNRKSIDWVLNHVWLC
>Paramecium_tetraurelia_PTET023296_Aurora
MKRQNSANVTGSPSRYFSTTQNQFGDILKQITHNCNNKPIKKASSPNPNGQLQKRIKTQT
SCSKMPNQNSQNKKASSSVPKNRLEYYTIHEQIGSGKFGKVYKCVLNSTKKIYAIKMIDK
QQLKKNQMNHQLQREVTIQQMLKHPNIIQLIEFFETATNYCLVMEYANGGTLFQSLMRQN
NKRYSEPAASNMIKQVALAIQQMQKQSIIHRDLKPENILWSDGVLKISDFGWSIQDKKER
DTLCGTIDYLPPEMVYGQSYDNSIDLWSLGVLTFELTTGKTPFQIQEGFALQFPDHLSGD
VKDLMKGLLAEKKNRKSIDWVLNHVWLC
>Paramecium_tetraurelia_PTET015320_Aurora
MKRQNSANATKSPSKYFSNSSNQFSEILRQITRNCNNKPIRKASSPNSNKQMQQRVKTQI
SITRNPNQNIYNIKISESVPKNKLQYFQVLEQIGSGKFGKVYKCLLNQTKKLYAIKMIDK
LKLKTKQMMHQLQREVAVQQMLKHQNILQFVEFFETKNNYCLVLECATGGTLFQSLMKQQ
NRRYSEPAASNIIKQVACAIQQMQKLSIIHRDLKPENILWCDGQIKISDFGWSVQDKKER
DTLCGTIDYLPPEMVYRQQYDNSIDLWSLGVLTFELTTGRTPFQVQEGFNLQFPDYLSGD
VKDLMRGLLTDKINRKPIEWVLNHVWLS
>Paramecium_tetraurelia_PTET028266_Aurora
MFQPNQSQIKYHNPFGTTSAILFSQQQTSRDKFIQQRDGSENKQYPGSQIVYGPKMKIVP
SAQTTTAFRKISKDLNITIEEPGNQHQPLRQPSPNMKKQREQMEKDWNKLIDKSKILQEN
LVLLKNSISINLTKKLPDQRLSKESTSTATGLSSRLKLQKVNINCKLNSPFKIQTKQELS
KSLSQNTFTNLKYVPNPVKNATNNNNSIMTLTNNSSIRKSQDSFTLQQKVPSQFPYPKQT
SNLYKSIEQKLNFKISSFLGRGKFSDVHMAIDKRSGLIFALKIIKKQTVVEHAMQEQLAR
EIGIQSKLSHPNIVKMYGQTYDDSHIYMMLEFCNNGELFQHQYKQPNKRFNEKDASTFIM
QILSAIQYMHKQGYMHRDLKTENILMSLNYVKLCDLGCVREIPSKEDRRNTFCGTVDYIA
PEVIKDKGYDERCDAWQVAILAYELVAGNTPFSEYPRDDDSIMENILKNKFELPQTFSPA
LKDFVRRGLQQKPENRITIDQMLQHKWIVDNKKGFDKEFIF
>Paramecium_tetraurelia_PTET030841_Aurora
MFQPNQSQIKYHNPFGTTSAIYFSQQQTSRDKQMQSRDVSENKQTPQYPASQIVYGPTMK
IVPSAQTNIAFRKISKELNITIEDPSNQQQSLRQPSPTVKKQREQMEKDWNKLIDKSKTL
QENLVLLKNSISMNLTKKLPDQRLSKDSTSTAAGLSSRLKLQKVNINCKLNSPFKVQPKQ
ELSKSLSQNTFTNLKYAANPIKNPVINNTSIMPLTNNTSVRKSQDSCTLQPKITSQFSSQ
KQTSSLYSSIEYKLNLKISSFLGRGKFSDVHMAIDQRSGLIFALKIIKKQTVIEHAMQEQ
LVREILIQSKLSHPNIVKMYGQTYDEQHIYMMLEFCNNGELFQHQYKQPNKRFNEKDSST
FIMQILSAIQYMHKQGYMHRDLKTENILLSLNYVKLCDLGCVREIPSKEDRRNTFCGTVD
YIAPEVIKDQGYDERCDAWQVAILAYELVAGNTPFSEYPRDDESIMENILKNKFDLPQSF
SPALKDFVKRGLQQRPENRITIDQMLQHKWIVEYNKGNDKEYIF
>Paramecium_tetraurelia_PTET027964_Aurora
MFQPNQSQIKYHNQFGATSAVYFSQQQTSRDKTRDASENKQMLQYPASQIVYGPSMKFNS
PVHSNIAFRKTSKELNITIEDPQVCQQIRQPSPNVKKQREQMEKDWNKLIDKSKTLQENL
VLLKNNISMNLNKKQPEQRSTKESTSTTAGLSSRMKLQKVNVTCKLNSPFKAQPKLEACK
SLSQNAFGNLKFGSNALKNPTIINNTSSINYVSMNNNYAKKLLDELQSKKANSQSQIQKQ
TNPLYIQIENKLKLKISSFLGRGKFSDVHMAIDNRTGLIFALKIIKKQTVIDHEMQQQLA
REITIQSKLSHPNIVKMFGQSYDQQYIYMMLEFCNNGELFQHQYKQPNKRFSEKEASNFI
MQILSAIQYMHNQGFMHRDLKTENILLSLNYIKLCDLGCVREIPKYEDRRNTFCGTVDYI
APEVIKDEGYDERCDAWQIAILAYELVAGNTPFSEFPRDDDTIMENILKNKFDLPNFFSP
ALKDFVIRGLQQSPDHRISIDQMLLHKWIVDNIKTDREYAF
>Paramecium_tetraurelia_PTET016159_Aurora
MHKQRLIIFCVLKIIIYQNLRMFQLNQSHIKYHNQFGATSAVYFSSQQTQRDKPSQTRDG
SEIKQLIQYPASQIVYGPSMKFNSPVHSNIAFRKTSKELNITIEDSTMCQQLRQPSPTVK
KQREQMEKDWNKLIDKSKSLQDNLVLLKNNISMNLNKKQSDQRQTKESTSTAAGLSSRMK
LQKVNVSCKLNSPFKVQPKIAACKSLSHNAFGNLKFTASAGKNPTVLNTTSAINYVNKNN
NYVKKLLDEHQTQKVITQNLMPKQTNPLYIQIENKLKLKIGAFLGRGKFSDVHMAIDNRT
GLVFALKIIKKQTVIEHQMQEQLAREIVIQSKLSHPNIVKMFGHCYDQQYIYMMLEFCNN
GELFQHQYKQPNKRLSEKEASNLIMQILSAIQYMHKQGFMHRDLKTENILLSLNYIKLCD
FGCVREIPKFEDRRNTFCGTVDYIAPEVIKDEGYDERCDAWQIAILAYELVAGNTPFSEF
PRDDEAIMENILKNKFDLPNFFSSALKDFVKRGLQQSPDQRISIDQMLLHKWIIDNNKAT
DREYAF
>Paramecium_tetraurelia_PTET005418_Aurora
MKSFYLQKPTQVRGNSEPKKPEKIQNNLKMSISQKVHESQTKWNGLIAKTVTLEQNLLRL
RDSVNQTLRGGSKESTSSKSTAEQLHKPPTLVNMTSRIASPMLKKVSPQDCMTMSRTQNY
KTVQSWFPKQRFQTFEGIPQFRIGKLLGRGQFSEVHQCIDKLTSTIYALKVIKKEKIQDE
QLQKQMIQEIKVQMELNHPNIVKLYNCYSDEFNLYLLMEYCNDGELFKVQRKQPGFKFPE
NKASYYIYQILQCIQYMHQNNVMHRDLKTENIMLSFNQIKIGDFGCVCSNQDRRETFCGT
IEFMAPEVIQMKGYDSRVDAWQIAVLAYELVYGQTPFILLGNKDQRGIMDNIIKHRLTIP
HTFSAELTFFVKGGLQSDPNKRLTIEQMLKHPWITKHQLPQSKCEYNI
>Paramecium_tetraurelia_PTET034251_Aurora
MKSFYLQKPTQVRGNSEPKKQEKMQSHLKMSVSQKMHETQTKWNGLIARTVTLEQNLLRL
RDSVNQTLRGGSKESTSSKSTAEQLHKPPTLVNMTSRIASPMLKKVSPQDCMTMSRIQTY
KTVQSWFPKSRFQTFEGIPQFRIGKLLGRGQFSDVHLCIDKLSSTVYALKVIKKEKIQDE
QLQKQMIQEIKVQMKLNHPNIVKLYNCYSDEYNLYLLMEYCNEGELFKVQRKQPGYKFPE
NKASYYINQILQCIQYMHVNKVMHRDLKTENIMLSFNQIKIGDFGCVCSNQDRRQTFCGT
IEFMAPEVIQMKGYDSRVDAWQIAVLAYELVYGQTPFVLLGNKDQKGIMDNILKHRLTIP
HTFSAELTFFVKGGLQSDPNKRLTIEQMLKHPWITKHKLPQTKCEYNI
>Paramecium_tetraurelia_PTET001518_Aurora
MLNKSRSRLPPQLLITPKYDENLAICKTQEDITKEHRRNTSYQQRPKQQKYNFQLCHQIG
KGQFSKVMLVKNAGVLYALKMIDKKLIQKCNIAQQVQREIDIQSSIQHQNIVKMFGNFQD
NEYVYLITEYCEKGNLYQKQFSKEEIKKIIKQVLLGIQYLHSMGIMHRDVKPENIYLTSN
DTIKIGDFGFSNYRGRRKTFCGTPEYMPPEIVLSQTNKNYYYGYDERVDIWAIGILLFEL
CNDTVPFRDADRNRQQDRICRENIQFKEGEDKDLIDFIQKCLKKDPNQRAVIQELLQHPY
LQI
>Paramecium_tetraurelia_PTET006773_Aurora
MLNKPRSRLPPQLLITPKYDENLVNCKTQEDTVKEYKRNTSYQQRTSQQKYNFQLCHQIG
KGQFSKVMLVKNAGAFYALKMIDKKLIQKYNIAQQVQREIDIQSSIQHPNIVKIFGNFQD
NDYVYLITEYCEKGNLFQKQFSEEDIKKITKQILLGIQYLHSMGIMHRDLKPENIYLTSD
NKIKIGDFGFSNYKGRRKTFCGTPEYMPPEIVISQANKTYYHGYDERVDIWAVGILLFEL
CNDTVPFRDIDRNRQQDRICREPIQFKEGQDLNLIDFIQKCLQKDPNQRAAIQELLLHPY
LQI
>Paramecium_tetraurelia_PTET007868_Aurora
MLKFQFCQLIGQGQFSKVMLAKNSGHSYALKVIDKLKIQKCNLNQQVQREIDIQSKLKHK
NIVQLFTHFQDNQKIYLVTEYCEKGSLYQKQFTKSKIKEITKQILTAIQYIHQMGIMHRD
IKPENIYLTQDDVVKIGDFGCSIQKGKRRKTFCGTLDYMSPEIILSSSIMSQYDGYDERV
DIWAIGILLFELFNNTVPFRDINKYKQQDRICREEIVFKKGEDPLLIDFVQCCLHKDPNQ
RANLQQLLEHPFLQF
>Paramecium_tetraurelia_PTET000832_Aurora
MFNSAQKRAPPQLLVTPRYRTTQSEYNNPNSERLFEKAKENSFNQLKVLQQIGYGKFSKV
MLAMLNGEKFALKIINKGCTIKTQTQQHLQREIQIMKQLNHPNIVKLFKEFSDEKNVYLL
LEYCNQGSLFNQKFDQTQIKQIIKEVLLALKYLHSQGIMHRDIKPENIYLHNNHVKLGDF
GIAQYIKKQSKSFCGTLDYMAPEVINQNFYDNRIDIWSVGILTYELSNLEPPIKDRDQKL
QMRRIISEEVQYPRHFDQKLKNFISKCLKKRSDERATIDELLNDEYIHS
>Paramecium_tetraurelia_PTET018131_Aurora
MQSEDNDWQKVVQTTTRIDQQIKNIKLRLQSALTQLIIQSEEQNKISNPNPIIQKSNPPL
IIPHNSRSIEKKDKPALRQCASKSPIRTPDTAECPSPISPFSNGSAIRMQLKQVELLSPK
YQNISDRFHIGKFLGKGKFSDVFQAQEKTSKVLVALKVIQKTVISKYKMEAQLAHEIKIQ
SYLSHPNILKLYGVFQEQTKIVLILEYAPDGELYKLLKKQPNRRFTENKAGNYIAQIVEG
ISYMHKMKVIHRDIKPENILISLQFLKIADFGLATYSPESKPRQSFCGTIDYMCPEIASG
QDYDHSVDLWSIGILAYELTTGTTPFYQSSKEDTMRKIIEGRVDFPKYVSNELQDFTKCC
LRKDPQQRLRLDQMAIHKWIQMNHQAGGQYDRMLVQSLVTILK
>Paramecium_tetraurelia_PTET027185_Aurora
MQLKQAELLSPKYQNISDRFQIGKFLGKGKFSDVFQAQEKTSKVLIALKVIQKTAISKYK
IEDQLAHEIKIQSYLSHPNILKHYGVFQEQTKIVLILEYAPDGELYKLLKNSQIVDLLKI
KLEITLLKLDIKPEKILISLQFLKIADFGLATYSPESKPRQSFCGTIDYMCPEIASGQDY
DHSVDLWSIGILAYELTIGTTPFYQSSKEDTMRKIIEGRVDFPKYVSNELQDFTKSCLRK
ILNKELDQSKWLYTNGYK
>Paramecium_tetraurelia_PTET029983_Aurora
MQSEDNEWSKVVQTTTKIDQQIKNIKLRLQSALTQLIIQSEENNKISNPDPILPKTNVPL
IIQHNSRSIEKRDKPAIRQCASKSPIRTPETADCPSPISSIAHNSLIRMQLKAAEMLSPK
YQNISDRFHIGKFLGKGKFSDVFQAQEKSSKVLVALKVIQKSVISKYKMEAQLAHEIKIQ
SYLNHPNILKLFGVFQEQTKIVLILEYAPDGELYKLLKKQPNRRFSENKAGNYIAQIVEG
ISYMHKMKVIHRDIKPENILISLQFLKIADFGLATYSPESKPRQSFCGTIDYMSPEIASG
QDYDHSVDLWSIGILAYELTTGTTPFYQSSKEDTMRKIIEGRVDFPKYVSNELQDFSKCC
LRKDPSQRLRLEQMAVHKWIQMNHQAGGQYDRMLVQQLVTILK
>Paramecium_tetraurelia_PTET002666_Aurora
MQSEDNEWQKVVQTTTKLDQQIKNIKMRLQSALTQLIIQSEENNKINNPDPVLPKTNVPL
IIQHNSRSIETREKPALRQCASKSPIRTPETTDCPSPISSIVHNSTLRMQLKAAEILSPK
YQNISDRFHIGKFLGKGKFSDVFQAQEKTSKVLVALKVIQKSVISKYKMEAQLAHEIKIQ
SYLNHPNILKLFGVFQEQTKIVLILEYAPDGELYKLLKKQPNRRFSENKAGNYIAQIVEG
ISYMHKMKVIHRDIKPENILISLQFLKIADFGLATYSPESKPRQSFCGTIDYMSPEIASG
QDYDHSVDLWSIGILAYELTTGITPFYQSSKEDTMRKIIEGRVDFPKYVSNELQDFSKCC
LRKDPSQRLRLEQMAVHKWIQMNHQAGGQYDRMLVQQLVTILK
>Paramecium_tetraurelia_PTET017948_Aurora
MQTRLTFTIGQMNKEIGNRHIIPAYQVEEEQIKEESPLPQQGESPLKKPVNLVKQAQSLA
PVYSTISERFQICKFLGKGKFSDVYQAQDKQSKIIVALKVIPKATISKYGMEKQLANEIK
IQGYLDHPNILKLYGYFQEWSKVVLILEYATDGELFKFLKKQPKKRFTEQTASGYIRQII
EGIGYMHSKNIIHRDIKPENILITHSLLKIADMGLSTYNPANQVRQSFCGTVDYMSPEIA
AGRDYDHTVDLWAIGILTFELCTGETPFYEKKKEDTMNKIIYSGFEFPNFISEECKSFVR
ALVQKDPKKRLSIFQIMQHSWIQKYEKESTIFNRELLNSMVKLLK
>Paramecium_tetraurelia_PTET027355_Aurora
MQTRLTFTIGQMNKEIGNRHIIPAYQVEEEQSKEESPLPQQGESPRKKPVNLVKQAQVLA
PVYQTISERFQICKFLGKGKFSDVYQAQDKQSKIIVALKVIPKATISKYGMEKQLANEIK
IQGYLDHPNILKLFGYFQEWSKVVLILEYATDGELFKLLKKQPKKRFSEQTASGYIRQII
EGIGYMHSKNIIHRDIKPENILITHSLLKIADMGLSTYNPANQVRQSFCGTVDYMSPEIA
AGRDYDHAVDLWAIGILTFELCTGETPFYEKKKEDTMNKIIYSGFEFPNFISEECKTFVR
ALVQKDPKKRLNIFQIMQHSWIQKYEKESTIFNRELLNSMVKLLK
>Paramecium_tetraurelia_PTET029799_Aurora
MNNQDKIGFILSIDKDWQNIVEKCSSIDNNIKNMQTRLTFTIGQMNKEIGNRHIIPAFQV
EEEQIKEETRLPSQGESPLKKPTNLVKQAQILAPVYSTISERFQICKFLGKGKFSDVYQA
QDKQTKVIVALKVIPKAILQKYGMEKQLSNEIKLQGYMDHPNILKLYGYFQEWSKVVLIL
EYATDGELFKLLKKQPKKKFTEQTVSGYIRQIIEGIGYMHSKNIIHRDIKPENILITHSL
LKIADMGLSTYNPTNQVRQSFCGTVDYMSPEIAAGRDYDHTVDIWAIGILAYELCTGETP
FYEKKKEDTMNKIIYSNFEFPNYLSEEFKTFVKILVQKDPKKRPSIYQIMQHQWIQKYEK
ESTIFNRDLLNSMVKLLK
>Paramecium_tetraurelia_PTET002496_Aurora
MQTRLTFTIGQMNKEIGNRHIIPAFQVEEESIKEETRLPSQGESPLKKPATNLAKQAQIL
APVYQTISERFQICKFLGKGKFSDVYQAQDKQTKVIVALKVIPKTTLQKYGMEKQLSNEI
KLQGYMDHPNILKLYGYFQEWSKVVLILEYATDGELFKLLKKQPKKKFSEQVVSGYIRQI
IEGIGYMHSKNIIHRDIKPENILITHSLLKIADMGLSTYNPTNQVRQSFCGTVDYMSPEI
AAGRDYDHTVDIWAIGILAYELCTGETPFYEKKKEDTMNKIIYSSFEFPNYLSEDFKAFV
KILVQKDPKKRPSIYQIMQHQWIQKYEKESTIFNRELLNSMVKLLK
>Paramecium_tetraurelia_PTET033727_Aurora
MNNNSYQSYKPYSRVQQQTYNNTQILSYVGQVLQKSRNNYTQYKQTESNMKHNSNQQNIN
TDSDCKNNMHSSKITPQEQITAQKYDITPKKNIPLHQSQQNNDRQPLIPLIPLMQNLKEQ
YKQKQALLEQTPTKQPEERFKNFKIIKKLGDGKYSEVFLARHLQTGFLVALKVIKKKQMI
EEIMEAQLAWEIKIQYLLDHPNITKLYTFFQTQTEIVLVLEYCSHGQLLGLLQKQPNQKF
QEKEASNYVHQITFALMYIHNNDVIHRDIKPDNILLSFGQVKIADFSFCVYSPHAYRQTQ
CGTIIYASPEILEGDMYDKKSDIWGLGVLTYELCFGKPPWKEHQQELMKTACFLIPSSAS
KELREFIESLVKRLSRERLNAKQAYNHSWLQQTQQVLPLFIQENIIIFN
>Paramecium_tetraurelia_PTET003100_Aurora
MNYNSYQSYKPYSRNQQQTYHNNQILSYVEQVLQKSRTNYTQHKIPESNLKSNSNLQNIN
TDPDGKAILNSPKITPQELKIAQKQDTTPIKTIPLHQSQQNIDRQPLIPLIPLMQNLKEQ
FKQKQAFQQQSPPKKTEERFKNFKIIKKLGDGKYSEVFLARHLQTGFLVALKVIQKKQMI
EEIMEAQLAWEIKIQYLLDHPNITKLYTFFQTQTEIVLVLEYCSHGQLLGLLQKQQNQRF
QEKEASNYVHQITFALMYIHNNDVIHRDIKPDNILLSFGQAKIADFSFCVYSPHAYRQTQ
CGTIIYASPEILEGDMYDKKSDIWGLGVLTYELCFGKPPWKEHQQELMKTACFLIPSSAS
KELREFIESLVKRLSRERLTAKQAYNHSWLQQTQQALPQFIQQNVTIFN
>Paramecium_tetraurelia_PTET033582_Aurora
MNNPYQPYRPYSRIVNTPPTNPNILSYVDSVLQKSRNLYGHRTSDPQMRFSISSANTGII
KTETDVKHIISSPSLVSQKSMVQQQTLKSKLEYSSPKKSEQISFQLEQSPIVGLVPVSNS
NKVESQKVKLISGVEKNEMPKYKNFKTIKKLGVGKYSEVFLAIQIQTGFLVALKVIQKAL
IIKEMMQGQLAWEIKIQYLLEHPNITRLYTFFQTQSEIVLVLEYCSHGQLNTLQQTKQNK
KFTENEAAQLVQQITLALMYIHNQDVIHRDIKPDNILLSFGQIKLADFSFCVYSPDEYRQ
TQCGTLIYASPEILEGDMYDKKIDIWGLGVLTYELCFGKPPWKENQQELMKTVLISFMQA
CFMIPYTASRDLRDFIENLVKRLSRERYTAQQTYNHGWLKRSMSVVPFYISSNEVLFN
>Paramecium_tetraurelia_PTET002836_Aurora
MNNPYQPYRPYSIVGNTPRQNPNILSYVDSVLQKSRNTYGHRPSDPQARYSQSYANTGII
KTDTDVKNLGSSPLLVSQKSMVQQQTLKSKLEYVSPKKSDQIQFPTEQNQITSFVSNNNK
VENQNKVQVISEQEKKEMPKYKNFITIKRLGVGKYSEVFLAIQIQTGFLVALKVIKKAQI
IKEKMQGQLAWEIKIQYLLEHPNITRLYTFFQTQSEIVLVLEYCSHGQLNTVQQTKPNKK
FVENEAAQLVQQITFALMYIHNQDVIHRDIKPDNILLSFGQVKLADFSFCVYSPDEYRQT
QCGTLIYASPEILEGDMYDKKIDIWGLGVLTYELCFGKPPWKENQQELMKTACFMIPYTA
SRDLRDFIENLVKRLSRERYTAQQAYNHAWLQRSMQVLPFYIQTNEALFN
>Paramecium_tetraurelia_PTET024970_Aurora
MNYPYQPYRPYQRVPNTSVHNPNIMSYVDSVLSKSRNNYASVQLDPQPKYQTYQTNTIKS
NTDLKITTNSPLILSQKSMVIQPTLKSKQEYQSPKKVESLSFQSEIPLVIPLIPLMANVR
EEYSKKQVSTPVSQTSSPIKKLEKPKEKYKNFAIIKKLGDGQYSEVFLAMHIQTGFLVAL
KVIQKSQIIKENMQAQLAWEIKIQYLLEHPNITKLYTFFQTPTEIVLVLEYCSHGQLTAL
QQIQPVKKFQERIAAQYIQQITLALMYIHNQDVIHRDIKPDNILLSFGQVKLADFSFCVY
SPDEERQTQCGTIIYASPQILEGETYDKKSDIWGLGVLTYELCFGKPPWKENQQELMKTA
CFMIPYTASRDLKDFIENLMKPSFQRSIYCTTSLESCLASKNCIKCTQLYTKQ
>Paramecium_tetraurelia_PTET026402_Aurora
MNYPYQPYRPYQRLPNSSVHNPNIMSYVDQVLSKSRTNYGSVQQDQQPKYQTYQTNSIKT
DTDLKSIGNSPLILPQKSLVIQPTLKSKQEYLFPKKVESLSFQSDIPPIIPLIPLMSDVR
EQYTKKQVSTPISQASSPMKKPENQKQKYKNFTIIKKLGDGQYSEVFVAKHTQTGFLVAL
KVIQKSQIIKENMQAQLAWEIKIQYLLEHPNITKLYTFFQTPTEIVLVLEYCSHGQLNTL
QQMQPMKKFQERVAAQYVQQITFALMYIHNQDVIHRDIKPDNILLSFGQVKLADFSFCVY
SPDEERQTQCGTIIYASPQILEGETYDKKSDIWGLGVLTYELCFGKPPWKENQQELMKTA
CFMIPFTASRELKDFIENLMKRLSRDRFTAQQAYNHAWLQRIAQIVPYYITNNETLFL
>Paramecium_tetraurelia_PTET039058_Aurora
MNSLIQQHRSSSSRHRTFLNITTSQQLRVQSPLAQMENSQINQKDLIHKLVQTLRLQPTQ
RNKENKNRQQKARSQLNSGQKQRVLEDRLYKLETANSPTLGSQNRRLFNQTLPLAAQPRY
KNFKILQFLGKGRYSNVHLAIDENTNYHVALKIMKKTQIQSMSQSIAQEIKIQYLLNHPN
IVKLYTFFQNADEIVLVLEYCPNGQIHKILKGLPECCFPEKLASSYIRQILSALIYLHRN
GIIHRDLKPENIFLCYNQIKIADFTYSVYSPEDQRQTQCGSLAYLSPEIIRGENYDKSTD
MWSLGVLAYELCCGETPWEDLRQDEMQQMIQDGIINMPDSFSCELKDFITKLVTSDSKSR
MTAKQAMTHPWIQQQEEQLTQYEFKI
>Paramecium_tetraurelia_PTET039518_Aurora
MNSLIQQHRSASSRHRSFLNITASQQLRMQSPLTYTENSQINQKDLIHKLVQTLRLQPTK
KNKENKNRQQKARSQLNSGQKQRVLEDRLQKLDTANSPTLGSQNRRHFNLTLPHITQAKY
KSFKMLQFLGKGRYSNVHLAIDENTNYHVALKIMKKAQIQSMSQSIAQEIKIQYLLNHPN
IVKLYTFFQNTDEIVLVLEYCPNGQIHKILKGLPECCFPEKLASSYIRQILSALIYLHRN
GIIHRDLKPENIFLCYNQIKIADFTYSVYSPEDQRQTQCGSLAYLSPEIIRGENYDKSTD
MWSLGVLAYELCCGETPWEDLRQDEMQQMIQDGIIKMPDSFSCELKDFISKLVTSDSKSR
MTAKQAMTHPWVQQQEEQLTQYEFNL
>Paramecium_tetraurelia_PTET030169_Aurora
MHKISTSRSASQNRITLINKLSSPLHTQQDILDPKINSKELIEQLLKTIKRKPTQNEKPQ
KRIRSNANSGQKLVEINKNVLHIRDYEPEQQTVKKMHNKTILPKAQQISNYTMLQFLGKG
KYSEVKLACEINTGIHVALKIMKKEQISSIWKSIAQELKIQYLLNHPNIVKLYTFFHTST
EIVLVLEYCCHGQLHKLLRSLTETCFTEKVAASYIKQVASALNYLHRNGIIHRDIKPENI
FLCYNQIKLADFTHSIYSPQQERSTQCGSLAYISPEIVKGETYDKSTDMWSLGVLAYELC
TGETPWEDLSFQEMQDMIISGNIRFPNKFSSELRDFIKNLIHVDPKYRMNARQALSHPWL
IDSKQEISQFTIDV
>Paramecium_tetraurelia_PTET031797_Aurora
MLQFLGKGKYSEVKLACEINTGVHVALKIMKKEQISSIWKSIAQELKIQYLLNHPNIVKL
YTFFHTTTEIVLVLEYCCHGQLHKLLRSLPETCFTEQVAAFYIKQVASALNYLHRNGIIH
RDIKPENIFLCYNQIKLADFTHSIYSPQQERSTQCGSLAYISPEIVKGENYDKSTDMWSL
GVLAYELCTGETPWEDLSYQEMQDMIISGNIRFPNKFSQELRDFIRNLIHVDPKNRMNAR
QALSHPWLIDCKQEVSQFTIDI
>Paramecium_tetraurelia_PTET012190_Aurora
MWQNANSVLSNITNSYENTRGFDCLEKRKPMEECIEEETRNNYSEEEDMSKDQTKEFDPT
QWSLGRFEMGRYLGNGKFGHVYLARERESKFILALKVISKRQLNLCQLTGSLTREVEILS
HLKHPNIIGFYGFFQTEKRVYLMLEWAPLGDLYGLMKKQTNRRFTEEMASKIIRQITEAI
GYMHSMNVIHRDLKPENILCFNNEIFKISDFGWSVHTPSNRRKTLCGTLDYLCPEMINYQ
SHDNRVDVWTIGVLAYELVVGRPPFESHNEQDTKKKIMNLMFQFPNWSSKDFQNFVKGIL
QHDCNKRPSITQILNHPWITK
>Paramecium_tetraurelia_PTET020921_Aurora
MWQTANSVLSIITNTYENTRGVECLDKKPQIQDPIEEETRNNYSENEDFNQADKEFDPTQ
WNLRNFEMGRYLGNGKFGHVYLARERESKFILALKVISKRQLNLCQLTGSLTREVEILTH
LKHPNIISFYGFFQTEKRVYLMLEWAPLGDLYGLMKKQQNKRFNEKMASNIIKQITMAIG
YMHSMNVIHRDLKPENILCFNDDVFKISDFGWSVHTPSNRRKTLCGTLDYLCPEMINYQP
HDNRVDVWTIGVLAYELVVGRPPFESHNENDTKRKIQHLQYQFPQWSSSDFQNFVKGILQ
HDCNKRPTIQQILNHPWIAQ
>Paramecium_tetraurelia_PTET008438_Aurora
MWHNANSLLSNITNSQENTRGYDCLEKKQTVEEVLEEETRNNYSEEEDMNKEQSKEFDPR
EWSLSRFEMGRYLGNGKFGHVYLARERENKFILALKVISKRQLILCQLTGSLTREVEILS
HLRHPNIIGFYGFFQTEKRVYLMLEWAPLGDLYGLMKKQTNRRFSEEMASTIIKQITMAI
GYMHSMNVIHRDLKPENILCFHNDIFKISDFGWSVHTPSNKRRTLCGTLDYLCPEMINYQ
THDNRVDVWTLGVLAYELVVGRPPFESRNEQDTKKRILNLIFQFPNWCSKDFQNFTFNHS
NIESSLDHKMTLIYILIIYSLVYFNLMIRFILLQNRQGKTRLSKWYVYYDDAEKIKLQNE
VHRLIVCRDTKHTNFLEFRNYKIIYKRYAGLFFALCVDVSDNELTMLELIHLYVEVLDKY
FGNVCELDIVFNFNKAYSIFDEMIIGGEIIETSKQVIINAVKNIELLD
>Paramecium_tetraurelia_PTET026320_Aurora
MWQTANSVLQVITNTYENTRGVEYLDKKPQTQNSIDEETRNNYSEDEDFHEVDKEFDPNQ
WSLRNFEMGRYLGNGKFGHVYLARERDSKFILALKVISKRQLNLCQLTGSLTREVEILTH
LKHPNIISFYGFFQTEKRVYLMLEWAPLGDLYGLMKKQQNKRFNEKMASNIIKQITMAIG
YMHSMNVIHRDLKPENILCFNNDVFKISDFGWSVHTPSNRRKTLCGTLDYLCPEMINYQP
HDNRVDVWTIGVLAYELVVGRPPFESHNENDTKRKIQHLQYQFPQILSRASFNMIAIRDR
RSNRSQITHGLLNELLIYIIIKQTNLKFMIRFILLQNRQGKTRLSKWYVYYDDAEKVKLQ
NEVHRLIVCRDTKHTNFLEFRNYKIIYKRYAGLFFALCVDVSDNELTMLELIHLYVEVLD
KYFGNVCELDIVFNFNKAYSILDEMIVGGEIVETSKQVIITAVKNIELLD
>Tetrahymena_thermophila_TTHE004092_Aurora
MNQYIAFIQQQGQFNSITQNIQKGIMNNQFGNDNLFLQDGAENLMNIDIKNRGIFTNTQP
FQFIIDQQGNKINLGEGSFGFVLLIKNIQTNQLYALKLIPMSSIETLTHKRIIEREVKVH
PELSHPYIIKMHDAFINKDAIYIILDYAVNKNVSETFLQDFKYNEARAFKYFYQTCLAID
YLHKKGIMHRDIKPENLLLDENDNIKLCDFGWCAEITKNRRNTLCGTFEYMAPETITERD
YDYKIDIWQLGILLYELLHGRTPFKPNFELGEDERMEYYKNTINQGHIVFDSHISPSAID
LISQILIYVPEKRISIQGILAHVWIFQMKAKTGYKDPTQILQQFQDNEQNILSQKLNQEQ
ELLQTQKLLKGAMSSQVKHNINVNQNEKTSQNIQYNNQNTIQLPDWNSNLNVINPVMDKK
NNFRKSSLEDIKESQLPFQVGVSQIKKPQQEKIIIQSVSIYQRELARMASDNEKETLTID
LQDLPLKNDQKATDLQGQYYLPSYCQRKDYQSYISARSTTIIRSNMLKQSSQFDISTTSN
NRRTIFGEFNKEKKQRNILELEKLIDQLDIDKNKKYQTANEYKEKFIFNDSLSEISQGII
IKVGIASSLCGNGCQDCFSNLTQNTCLQCLQGYTLTNNICQYQQCKPNQFFQVDDQQDNS
SFGNCLSICKPLYDIDYATNTCQEQIQCSSSYSTQFNIQSIGTPLDFFIFQKTYYVALQI
GYLSLYNIDGLYLIKNLNYIQGDLKVFNMNGFVFVITQTYQIIIWDIINENRLIICSSLE
KFWNIYGNIQF
>Tetrahymena_thermophila_TTHE008661_Aurora
MKKQNFENYKLDLANNKKFSSITEFEFIKDPKKNKTQLGVGSFGEVKLAIHKKSGTKFAI
KIMNLKNMNSFQEIQGIEREVRVHSLLKHPNIIEYHDSFQENEFVFIVLDYASNGNLYSL
LYKKRSFSEKEAYKYFSQTCEAIKYLHSINIVHRDLKPENILLDDEFNIKVCDFGWCTED
IENPRNTFCGTYEYMAPEIVFRQPYDYRIDIWALGVLIYELLHGCAPFKGKTFKEIQRKI
EKGDVQFSDQISDLSKQLICKVLQANPSRRISIEDIMSHAWMHKMRVIEKDERRLIDQSK
STTNLSKPQITVNNAQNTPKVEENDQPKTKEMQQIQKKPDNRSQSPININQKSSNKNLLN
NNETKINEKENISQIPYNSICNAELSDKKKNNTPNKTTAAIPKKENENMSNQKKLFSNQK
QTAQSIEFHKTIMTEPQSEFQLYQKDAQSAQKIFQQSEFNQMDKQTEQFPLQQQQLELKK
TRNVKSTTPTHLSSQQSAENMFKNLDQKEVNQINSIAKRQQEQMKLANNYLTQQTHQQQN
EAQELKMNVNTETAYSKEIDENSIKNSQKTINTSRFINKHGSIHGNSLHQPQSSITSSIQ
SGQNSNYFMPSKGINISQMLQQNNFFNQTDEIKFQLEAQHNSQSCTKTEGNQYIQNRNNN
PNTSITQEEPCFSLFGCLGPSHVSTTQRNRDNSSSNQKLQIKNLFSNQTHSHNQSTNSAY
STFTNQAENRPRINSTNMVSNHSFLKQQSVSPINYQSSVSTSQQYGTANQNQADKNTFST
QRSSNSLTNKVTNYSFLNQQQNNNGSFSNNAKISGSYLQQMQQQQSKQPLGDKTNLPVSA
IPTKQINLQDERKNIQKQQSGINSSSGKQDTQQSQLSSASKNNNSYLQNQYFNKERSLTQ
DCQTLQNQFCQGQNNQNNQSFLSNQIKINQQISSNNSNSISYSNSKLEKSQGMSINDVSR
SNRTGQRSRTLIFEEINTEKTKSVIESMEQMLSFVRNALPFVSSSSSCQNEYNNNQINVN
LSNNQNPFANFQDIYNQNDISCNANISILQNTSIQKMSSQDSSTTPTNGNQSKQSASSKQ
IININNLKSQRIEQQSNTNDQQFRQQQQKSNSNNNTNCNFNNNINYNQNRGKQKIFESKH
VNNSSSFHSNHTPMQSISNLNNVGVNNYFTQKPSPIQSQQNMPSNTQLSKHQSQNQNDYH
PSNNKFAPNQNSLNNNNNQACLYFQ
>Tetrahymena_thermophila_TTHE002600_Aurora
MRVNRNKENQYNPQYLSPNDYNQYNNAFATPYNQQEYQYVTPTPGNDTYYQTDKLYTQNE
QPLKLNTQRQNSANHSDSQSVSSRQSPLRKTLNDYEWANPGQLGAGSYGVVRLAYDKYTK
ERFAIKIMQKSQIFKFCTIDNLKREIKIQKRMVHPNICKLFHYFEDKQNVYLVLEYAQRG
NLFSVLKKANKMDESVAFWYFYQTCLAIDHLHHNQIIHRDLKPENLLVDQGNNIKVCDFG
WSAENSNNQIRTTFCGTVDYMAPEMVKRSTYDHRIDIWSLGVLLFELVHGYAPFQGNNQN
QKLDNISKNKPIQFRPNLEFDLVDLIKNILQPNPEYRLTMAQIFDHPWMMRQYKKMNIDI
NQVLQQQEARINHPSSMNSFSSFGNLDTTLKERVNRAQTLNNDRSRNNSNHSHDYKKQNT
DQTDKKRTYSSNNRQKGYAFQGIQEVEEPSLMHSGVYEKIKLMNNRKVQQQEEEETFFDK
IMIAFGCISRDKSKKK
>Tetrahymena_thermophila_TTHE002605_Aurora
MYSSLQQQPNNYGGYSDYQNRPISDINWSKDNQQAAKPNYAASRSSKDDQSSTSTRNQSR
KTVDDYTFLDQKDKKAFLGQGSYGTVRLAIDKSDGQKYAIKMMHKSTIFQYCTIDNLKRE
IKIQKRMNHPNICKLYHYFEDKQYVYLVLEYAEQGSLFHNLRKVKKFSEELAFRFFYQTC
LGIDHLHKNSIIHRDLKPENLLIDGKGDIKLCDFGWSAEQRNSIVRKTFCGTVDYMPPEM
IENQPHDHRVDIWCLGILLYELIHGYAPFLGHDDQTKLKNIRNRQEIVFEPFVPKDLEEL
IRGILQHNPLHRLSMDDIFRHRWMVKFYKRTGINIDEVMKQQNQNTLGSRSIHTKHIVAD
QPSINSVNDSIASSNDRSFQKMQTFPKNQYQSNMYYSQNSNQNIYPRYMDSNSMYYAPQQ
PIQNPNNTAEKQNKEESFLDRFLIAFGCMTRDKNKN
>Tetrahymena_thermophila_TTHE011991_Aurora
MPKLNQVKERYIYLSPTVQAGWEDESNINDFDGQKVLGKGAFGKVIRVLHRKSQLIYAIK
EINKKNLKLNNMVEQVTNEVKIMYSLNHPYILKLYNHFEDDTNIYLVLEYAQGGQLYVQL
WKQPNHQFEEKKVAKYIFQLCKALELCHSKGIIHRDIKPENILLDKDGNVKLADFGWSNF
KQRESDIRTTFCGTLDYLAPEMLQSNHQHDFGVDIWSVGVLAYELLSGASPFAPKNNQNN
ADYVENTTKQNIKNLRYEYPKNFPIMAKDLITKILVVDPKSRLSLKEILAHPWIQSNQIF
SKSYLSKKYQKANCQNENIQLFETIDSGKEVKKGKLTDETGQEVKTVFTNEEIYKYSRPD
SIINKDYDESFTKKENFQGSSKNISNASFIQNANSGDLNKKIIDQLQTQIKKLQSDYQAA
ELEKQKKNKEVESLKQQLNYMSNSSQSGMDSKMLEKLKEKDEKYNLLKKEYDYIKEKFTE
QEKIIEKMQKSSQQSTQYQGNSDEIDRLKDENLFLRAQNDQYKTQLNQQKSVSDRKSPIE
DMMQRINEYREKYEKMKDELLKCQQELIKLQSQKSGNLQSSVTSNSSSQQLGDLDVYLEE
LKQKQLKQLNEVTKKK
>Tetrahymena_thermophila_TTHE016852_Aurora
MQNIGLNQVKDRILILSPIVQGRLESELKTSDFQVLDRLGKGAFGKVYKTKLQKTGQIFA
LKQMEKQQILKQGMVKQIQTEVKVMYSLDHPNIIKLYNHFEEDAYIYLMIEYASGGQLWQ
KLTKEGRFDENTVKRYMADIILAVEYLHSQNPPIIHRDIKPENLILDENGRVKLVDFGWS
NFKNRLRMTYCGTLDYLAPEMILELGHDEKLDIWSLGVLIFELITGKAPFAPKVENANID
QNQARQILEDNILKVKLDYPNDFPQLAKDLVNNLCKKEPNQRKTLPEIKKHPWFIIESEG
KNIFEMEPWNYRPLASQKYKYCLTPNQINPLKLEGGFTPQFIADFATRLHQPLVMNILQQ
IAQKSQQNGNANPQLTQSGQSQNMNASQTSQQNQSNYEEEILNLKKKIASREQEKQDLES
QKKELIVKLEVKERENTKLKDELDKYKSIGQDSTPTEQRRQILQNEEIEQLKKEKEELYE
KQNEYENQIKQLQSDLKKIQDSRKDYEKYKIEKQQLNEKIKKFQESREQDNSDYLEKLQS
KEQELSILQFKLNQYEKSKSVGVSGVNGGIIELIREMKSVIEEFKSKFAQTKKNIEIVEK
YSTMERELMKLKLEKDTLQSELKAQIQEDYEDQIEQLKLSHKQEVTSLKDEYEKKVSDFQ
KKVELLQEEQSKKSQKVQENESLKKQIELANSTIQDLRKEQELSKEVRKNLERRLKDCEI
EIQDYQQMLRNYKNNSIKK
>Tetrahymena_thermophila_TTHE016779_Aurora
MSNLKNCSISLPMKNQQPIEQSIKLFQVSDSSKLKQQQLKQKIDNNIQKKPTPQIFQDTS
NLPQAQLIYLNNQGLTPGSQQSSTTFGAKWSPVKATKVQADEDCILTQRNQNLANAQENI
KNYQIAQTKSSKENTIQSVFTQNTLQASQQKIYHHHKNFQSCGGINLGQFNQQMHPQFID
QDNLISPNQSVKNSRMLNSTHSTNNFILNRKDSGNLINNQNVQLNDTLAQVSNGSSQQNL
NINNVSNIGVYNPLSNMSSPLNQSVNVFLQSTRNNKQIEEAAYKQQQLPIKDQQKQISST
FNQFPQSHRVSQVQSKSISSIQQIGINLEQLISPQSNLQDKTRSFTPNQRAANGIESKIK
KNQNCFLNNQQISNSIRTQKQNYIQYSNYPMNLIEEENLEQIDKLIIKNNTGPNAQKVQD
KKIFSEDTYKNEVKQVSLKQLSLNNLQGGQHAQGVNLSNHLQNNQQSKVNLSNNNIAVQT
PQNSNSNQYSQNALIQQLLAPFQPNKQINQQPQQQQQQQQQQQKYQQFTQQNQLIQPKNQ
QQQLQFQQSNLYQTLQNVQQQQQQYASTNVVNNISNNNNNSQNNTTNKFVFDQYCINQKK
VSTHDNGTHQNATLQQSCQNLIINNSNNFNSNKIFNQSSQNFMMASAQNSVKSQVPNLNL
NFDQSVQKIQSNTGSTSNRSSTPSLLHAIISPQCRQQMTCMNPLTDKSSVITPSNKFIPT
NLQFQDGQNIGITTLLNNQMNLNNKQMLNNTNIQNSKSNNSNITTIISANNNNNNVKQKI
QNNNTNNISNQKNYNNTNLTQSNTLLQQTKDEQSLINILGCSQNCEYEYTPRNQNTQAQH
SAASYGTNQKQQIPHHQSSKSLSGVGNKSNFNKNSETPQNQQNNSYFNIIQDIMKSVEKN
NQDNCLQKTPKVEISLKSNTPSTPQVNYLNASPQLISKQPQKEKQSSSNIQLSSQQDSTK
NQIEVFQVTDFKQSTSSADVAIFKPNKKEKLCTETIDTNIFFPVDTYKNIKTEVSQSNNG
QILLLSQNQQLNTEQSDSFYYYQSKRKYNVKDFEFIKLLGQGVFGQVHMVRDKKTKGIFA
LKLIDKQMIKEKEMETQLQRELNIHSQYSNHENVLECLGYFEDEKYYYLLLEYASDGTCA
SLIENLPLRRLTEQQSCNIVKQILESVNYLHKNKIIHRDLKLENVLISNGKVKLCDFGCA
TFCDNPPYQRRRSFCGTLDYVSPEMIQDQIYDKEIDIWAIGVITFELCSGFAPFTQFNDQ
QTYSAIQNVKHAWPKCFSEELKDFIQKIFVVDPTQRATASQLLYHDWILKHENFNLKSA
>Tetrahymena_thermophila_TTHE000552_Aurora
MSLSFYFQFYIETCELGQITFFNEPVDLQLVSNQLQKQSLSQYNQSSFQYDILPYSLASN
QTFNMSLILNLSSDSKISAIQNISVNIQITDLYLQIIGGSSLNLGYQNKMVLNTDSRDYE
IQDPNQASNINFSWKCNSLSSNDHICYDYQNKQIQLQQGASSIAFPAKTFQPYTIIQFTV
VGQKDSRQSNFTTTCIFTELDIPPLNIFTATHINGKINLNDDLNFQINYGENVSSDYLSY
AGAILYDNNPVAAIKFDYFQIRFRIWNYFQNIDPSKPTLQIRFSVYNPLYVMPSLSTISI
QINIPPQNCVLSINPQKGIALETIFQIQLLSCTDEDLPLTYQFFYYNNADDANQELISPW
NILRRQIQDQTINNSIQTILPQGNLVFMVQVMDSYLGVYNTSSTIQVQAQNKSADEYYKL
VNQQILQVQQSSNIQITNQLVTLSIIAEDISKNNQFSQQMNDLETLLIQNIQQLSFQIPK
FSLLSTFANKVTAQLSQLVFSSSQQSNFTTQKNKIFDQLQTLLQNTNSSIQNSNLSHLQQ
NNDIQIQNIVDSFKILNSSVSLNSNNSQEDFQQYDKISSQIGNLLNNISLPNQGQIILNG
DLSTLLSDKITEKNLFKYVLSTDDYNSENQTSIFSISRNNYKQNIYENTSEFQAYTQKFK
NISQNFTYSKNEVISPQIYNYSSQKILNQSTIFYQFNNTNSSKLYNMTCLQQNNLSWSKQ
NCGITKIAQNRYVCCCASLKPTTIIEDIEDMFSKNKNLQTAFGEQGLLNIASFENFYILL
DKQAVQKYSKVHNQELNNQLQNEQIQELRQQQQQIDDDNNQNICENSQMINNDVFQHSPF
THLFKSNENIQPEIQQNQQILSPPDQKIDNQFNRRRKRQKFLNLQTQQIQRNLKIFQEQN
IQMKEEKAESNQLQIIKSQSSSKSVEKIKTQTSSQTYIKQVQDEEEIQKINVYLQLSKAK
KTIKIHSSLLKNNSHPRIIYTFKKGSIGKTVSLVLQIVISLVYYYVILAVSSGKTPSNSL
YPKSCKNLYNIQNFTLFISKAVAKISSLNYLIIIIAQIDPHIYDLESNYRKMSIQRNIMN
AASPNNEVNGQINILGKDKWCKDDFELGPCLGKGKFSEVYLAREKLSGFIIALKIMQKNF
LKEYGLEDQLRREILLQNGSDHPNILAIYGFFHDQNHIYLILEYAEQGDLYTLTRSFPEK
RIPENLAAKYIKQTISALIFLHKNNVIHRDLKPENILLSKGDVKLGDFGLAIENNNAIKE
KRQTFCGTLDYISPEMFNRKGHDFRVDIWSIGVLCYELCSGQPPFESETYDETMRRVCSL
VGYQGFESRLKEVVILNILYAVSIGLERLIFMKTALKINYINFGDAFIKQFLVRQQANFR
KSLNDQRANQEHAAQQPNQNQVKKINSEKLISQIQEKKSPERQEQPKISNVDKQFYSINF
KEKDKKVKSDLNTKIKMKAEDYMNEKLSDNHFKRPQLSTNQQNLNNFCNHKSQILNVIED
VKDFLNQKSLMTLYMQSLNNSQIPSKGLINPKYQIKHSDSNRQNTQQQNTQSNEDKKNKH
EFTALLDWEETPEKYRKKYLYSQQQVDSIKHDNFKNQKKQIQQNSIDANKQMDQKIVDRR
KSKSLHLSPDNQRKNLIDQSVLSYNKKKQLLSPISMASQSPQHVRLSDLNLKIVKKKSSN
QSDILHINQDFQIPINQQNTIFSNSTKKSYSMHAYLQDNNLENKWQKIYQTGTVKAKEVI
QEKGEQNQLQLINQLSGNFNNKNQNKKDSIVVDTNKNLRQLNFEKFKSMQRQEANNIELI
SPKSARLPVISRVKSYSLARSETERDLIQLNRIHTDKSERQKKFKHIGQTVDEEEINNQK
EEKNFILQESQVNFDDFYNRNPLKKEQLDRLPNMQLNSPQKSKGRSLTEEPREGQKQNKS
QTSLKTQFSMENQIWITKNPAGIKLDYQLNYIKKSKMTRFDTNEGLKAHQIRNFMEKKIM
IDSLNQKIDLRQIFVIYVKVKSTENEVGHLDVSSLAEDYCRDENNLFESSGNINKNKGKK
IFIVESYFIPIYKTSSNYIELQRDTQIWIQLLKRLIGIDPKTQLYFFTGYGQQMKLINQL
PEYCNLVFFHANPPQVKMVKEQYQINEMLNTEKSQQQEDKNDQLYIDEMITGQTNLISSL
RKMHRISLLEQEEEFQFVNHLNKLKTKEDISQVLNSRSHVLRLLQTISSDPSHNKQSLKQ
MPFKKIQFPSQNQNQNIHKPLKRVDSFSKIDKFPKDKNVEALDNAFLTSKKDAESDKKVD
IIFYNKLQNQKDFYRVMNRLYKPISDINLNELEQKTSLSRQELIHLYSQYKSYVAMAQDT
KNPKNFQININALSKQSYGASLMLLERVEPLITLLKKEKQLLKGEFSDIINNQIFSQKDY
KLTWEEFLQDYLEQKQIVEA
>Tetrahymena_thermophila_TTHE008607_Aurora
MSQQQSYQLATSSKEDQSNQKLQEAPNNSSSNQDNSNKYLEKIIQQYKETTKSSSQTHTP
SSFGNSQYTNTNISNISSLKTEEAALKNQLASIGDQGNTNQVDQKNNFSNLPPMIPKVSK
PGEPSSLGQLGQNSQISIENINNLKNSATKLNQNVQNLTTVEPYEPYRKNAHQRQSSMIH
LNGSSSSSQLQSLVAKGSDTTTNNQANSNSQQQQAGMKLSQTLGENSIKQLVANKIDAIK
KQQDINSAANSQFKKEFINQFVATQSGHSNSTDILNKQSRLSFQGDLTPVIPYESYYTKQ
QMRNSKKLENTNESLKQQNKDIGSSITNNLLQQKSDQKEKKLLTQSQFDLQLQKYKQSLM
NNLNLDTSKINESEKKQELSGSSALLADSVINLTESITGQNQSKQISSIQVPASKVQDSF
SDRLLHFQYTSKNPAANNSAIESPDGSAKNSQQNQLKSHVPSGTLTAGATPTNNQNTHHS
FKNSIFYNQSHQNENKASQFQQPQKQNPIDIYKYDFTSKNMQAAKNKILSEVSSEFSETN
LQKIKERLVSEPSYETGKQQTDENKNNTSYQEKNIDYSYLDQMIPTNLRKNKYGQDKQRS
NTIAINFPLPSKNEILQYEANQETIKFSFNAEKTSSNNQKNNEVPFNFAGKISLETNQQK
QNLLEEKSSSKISSNQMDLNKWFYNQNFSNQFVLPTYNTNQQASNQNNTGNTTTVPQYTH
FNSSSPMHSKIASNNFQNYTGTPQNISSQNSTQNNNQSNTSFSKDSAKTFSINIQNTIDN
LPNNQAPLLKQDQPTKESGYFKDSFKSILSTLNNKQAASGSNTTTAAMASKNNAKPRETR
QSQNEVQNRSFRSSSNNANSTSLREFNIQDFIKNEKINDISTKLPTQPTEDLNRKANKQE
ERQLNQSINSNRANSIINSVELFKRDLNLTTKLPSTQYLDEILGRNKSISNQGSSEAEYQ
QNQNLSKFSTISPLSKNQSVEFQIFTKLPEKREEKSNSISINSNIPMKQSNLISPRKLSF
QAESLKIYYDKTDFKTQSQNFKSKNDINQNNIYQIKNELAFYQQSTEQFDKQNNQKPPLY
DPNNINNKSKDNILNLAQQNSKNQIEKIQKSQQENNSQFDKNQDIKESFGILPQIASLHQ
SNKNSNNQSFSNMSVTSDQNQQQSISQLNQQANTSVNDYKSLGLINSFNSSVQNLQSKAE
ECSNNKDSSSQSSDSNIKAGDADNSSNQLQRKLNKAATSINYTQTALKSATQNQNILQNT
PNYFTNPFSIDQTSTTSAQIFVSPKFEGADKDSTPVVTPAPFSNSVSTNSKNIQHNNETS
KQVNPFDIIGLEDILKQKDLLEHNSKILQMAMTAFNINGEQILSDDGIISDEKIAKILQS
NEKRSKQNEQMVKQNEELYEKIKKTLYGLENDQSTSQQKTLLLQERQSKKQYTETSNFSV
LPQESQAIKQIQQSDSNKTFQQLLDAQKNVLPSSHANQKFDISNVNIQLPAPPAQTLSKG
SPDKVGQHFKSENTSSTNKYHQSNSGNASPVNVNINDLLKPITPQPKERMLFTKDDVLQQ
KSNKKSSGKKPSSSHHFKPKKKEDQEKSAFSNISPNKSSEKGELGISQNSQKINSIFQNN
GYSSSQSSSSQLQPNKSGNLDFTSNRAEGSFTSSSSSNTAHRESYGFSSSHSPVTTKRPL
IFPENNTIESKFSQEQQQKSNLIVTQKVQYLKNQNSLNNNSFSEHKFANSLNTQEFHSSD
TLNNLSAGNNISKILQNTNSEGQNAVVTVQVQVKQMPLPTKFMKKYKLPNPRNDHILFNN
FFKKENFKIGKHLGTGKFSEVHMAQDLNTGLIVALKKIKKEVLIKYKSEDYLENEIKIQI
FSNHPNILKLYGFYYDEEFVYLVQEYASHGELYQELKRQPNQRFDEIKGAAYMRQICDAF
TYLHRYHIIHRDIKPENILMSFGVLKIADFGCSVYCPDDRRETFCGTIDYISPEIVNGEA
YGQSVDIWSLGILTFELLTGKSPFQYETKNEILVNILNMNINIPNYLSEEAKDFIKSLLV
RDPSKRMTMDQVVNHKWIVQNLQKYSQEWDADLAQKCKNMVI
>Tetrahymena_thermophila_TTHE016333_Aurora
MQPSNNLTYVPYYQPLSSPKLPFQQGQLQQTHQFNLSKPTNTLSGQTSIGQTVFTSTTNV
TTVFPTVNTLNYSNMPFQNSNALIHQKTGNITSSSAGNTNYLKSPILNSAQITATSSTAG
SLQNSNLVNSIAFNEFQNNQNIQAQNQMLNSRNTRSPTSKGAGPLPALRSSSSKHSNEIQ
NDKQFDIKAYINKQSFAGSATFDSKPIFFSSLTNSFQPPSINNIPTSSNNITTTTNIQKQ
NNQNNNFEIQIINRNGFFEVNCESIHQQSQEILSKLKNKQLSLQTVKQLISEVKSLETKY
SELYNKLCSNYEEVLMGKQIPQNKLTPTLGDIPQASNNNIQVEIEQSPSITITPIETENK
ILKINKIPQNLKFLGEYDPTITQPHTTTAAFTLKEDKKIPVIKSSNDVAIVLNEIKCDSR
IQTTGNYEKIFKTETDEDPSDQYTKEEIKQRFLAINDNDTPQLLGIPGDGKKKISNSPKK
YSFDVSNFPNDYQSSDEIERLIQQYRQNGMSKSANHEEQKQNQGNEGQKKPNTRGNSASY
IKQESSEVQEENQDSKNTLKVVQNQQEKRKLSDIEETSRDNTAKKETVTKVESEKQQSQE
TQQQISSTTATAGSSSPGTNKSSKKSTTQDLLERVNNVLQRSDLFLMKHSDKKLKKGQSK
NFNNVTADDAATSIQKLDQQQMQKEYDQSSEIKAIMDQIKRKSDYALNDNAQTGNQEKEV
RQNLIIKFSEQSPKNQDNVLNSNKNRENRSISDYSAEKKKEQTRTSIQNLAELIKKSAEN
TPQSNQAVHGSAVNSEQNNLNSPQTVTSCQPISHEANQGKSTFSKFVHYTQNATQFGSFA
FSSPKNTLGINELLNKYSSSVNNSPKTTVLQDKVDVVAEDNLNQEQVSSNQNSKVPSLVQ
SPQVLISFVSQASPAINLSESAASCKKEEKVESAINSQKNSQLKSQLSDSQSPAVNIHDS
EKTTAFSPRNFQTHNNTTTQKTAQTEQIQIQDKGTSSQQLEIKQENLSSFARNIGQSGVF
SPSSFSSNKSVAVQIIANNTEATQNQEEQPTIHPFLKQAVSQEPQSEKQNHENIKKELQE
SQNIQVELYEEIDPFTYSIENFKVGKKLGHGKFADVYVAVDKHTGFRVALKQIRKETIKE
FNLYQDILNEIKVQGILSHPNIIKLYGFFIDNDSIYLIQELAIGKELFTELKSTIYKKFT
ENITAFYVRQVIEALIYMHSKNVVHRDLKPENIMVHNGLLKICDFGYAAIVQKNKMRSTF
CGTLDYVSPEMVQGKSYDFSVDVWSVGILTYELLIGHAPFAAKSHDATFDQILNGELRFS
GPISFEAGDFISRILEREPNSRMNLTQALQHPFIQNEYIRRLQSEKGGEIDFADFNKL
>Tetrahymena_thermophila_TTHE008961_Aurora
MYMQHLQPQSQNYVSEESKRIIDKIQTLRSSNQHFKSSSDVKYQNSNYTDNQTIQSKPII
NEFQGQQASTLQAAMKKQAQGIQQKANTNSNNQLYQITGTQTAQKNYLQVGKIDLDAILS
ANKKQSQLAQTQNQYQPQGIVTQREVNKRQTLPPDRRSFQDQFNTTPQQCTNNSNIAYNQ
PQQHTLKQAATQVSNINATQSQSSISKVGSNGLINQSQNAIYQQQPSINIIQTSNFQNNS
SQQLDDLDKYKKQMQQKIVSTTPSKQLLHSYQNQSHMNINTPKGNNRSQNSSEANILYFK
GNISSHDLASNQQSRIQSDSQLNLHPSPMKQQNSQQNKFVNNDSSQQITQNQNQAFKNLI
QNPDQQNFMNISSFKYQKPPVSSDSITNNEVKKQQQQQQQQQQLQQSQQQQNNQQFSGQN
LLNVKNIQFQYIDQSLNVSKNNSNTGSIHQNIPNSPQSAGIHGISKVPQTSATQTQQYFS
QTNSQNPSIQNSMTFNQSSSNNYPNEKTHSTNINTINSKTQSIDDILKHLKSKEISKVQT
IPQRIFNQTAQGIPSRSYQLNQIPNYNSNTVTGHKDQQVENKNELPLNNPTQIASLNQIA
QNEKKTEAKPVVMRQNSDKLQNALTNRADLFQVTPQMNNLQNQQNLNTSCFNNIVNNSNT
IYNDYFFNKMNRNTNETQKATISNTTNVSDIGQHKNNQTNGIQYTQQNTNQITKETPTLT
SNKLSNSIDQNNYSIQSQKYMYGSSNINNRILPNANFTVSHTYDKNINSLVNQSINNTSL
ITSTNNNLINSIPQNQAVNLSYFSTLNNSINFNNNIQNQNPSSFQFNNLSHANLDSSISP
IKKVQANFNDQEKKQADSFPIQQQSIDNSQNQFQSNISSYYNSPNLQYAHPTVRQNDLSS
NSILSSINYAVTTASGLTTNRTNNNLPSASISVTSTVKPINQSQTQAINEGDQQKQQTKD
NQLQQSNLSTKRNSEISYQKALDEIKPSEQVEKILDEIRRKNSSGISIDKQQQQQTQSQQ
QLQTRSSYEESQLKNSPQINGATQAQQTKQPNSNLLQSIQNLNLDVKGILQNTISKNIST
VSSQYQQLLYRGNAGTNNEFTTNNNNSNSNISSQQNQQSVVDKILQEIKRNDMKKHLQSV
LTVNSQVNTSNNITNNNINNANSNANGTLNYNDFSLNTQSSSISPYILNKTDTSNIYNLT
SQKNDQDNIFRSQNILEYSSNIQINSQNLVSSSAVAQMPVKSDQKLQLAEIQKDNTQNNT
NESRKALENELDELKAKYGERKHRLSSFSNKKDRHHLDIPNNVEDSDDEGKDSIGSHESF
IEERESIQKFSTNCSQLTTEPLRQTKMLILNSIISKDSFKKDDLSASKQPVFSSLSFSQN
QADMQNHTPANKTNEHQIIQLQAATQDQNNQAINEFNSSSKPSSKVPTLISFSPSLNQIP
SKNDIITEEQSKQNEVNSKVQSETQINQVQNNIQPNTQYGEKDFYFVKKLGKGKHSEVFL
AQDKKTGFLFAVKQIHKEDMISMGMEEQFSNEIKIQMSLNHPNIIRLYGFYQDEYYFYLL
MEYAPGGEIYRYQKTLPDGRFTETEAAFYLYQLANALRYLHSRNVIHRDIKPENLLISNG
VVKLADFGYSRVCDFKSTRSTFCGTLDYLSPQVVKGQEYNHDVDVWAFGVMCYEFLQGIA
PFYEKSKDDTLDKIQSGKYSFIKPISEEAKTLIQVLLDSESKNRVSINDVCRCSWLIQNA
ETYKQEQGPIKIYRVLAWIQLFLFFYAVPDLIKYFWKDIQSLFPSGKFILAKNLVNDLIS
IIVKYMFAVGLILINSITYYGGSLIFMCIYKGEFKFFEQYKIIKNKKWPWNEDYESWLKI
RLGLLIIDLQINEVETSFSQEEFPSKLKNLKDFFILLFFHDFCFYWSHRFFHQKFIYPYI
HKIHHQYYQNVCIAGQYFHPLEFIITILLPTFILVKYLGSYLHFSTLCMWIFVMGVNAVE
EHSGYDFPWSPFNISDFNVSAQFHDFHHSHNVGTYGAQFNFYDKLFKTDTEFKQFMESQQ
VKQIDKKTS
>Tetrahymena_thermophila_TTHE023826_Aurora
MMIDSSSSSSKSKLELKLIGPQSSRNQLRQSNNMTNGNLSTNSQMGFNTTCNTARNQQNV
TPKRQNSNHNGNSVNQASNFNINQNNMNACNTASSNYSSLLNGTPSSLNTQMNNRMQGNS
YLNKTSNNGSSVSKLSNQNFSKKSGSGLGSNLGSTKSYQNNQNHHSGSIVGNYTGSSLNQ
NQGSTFSKEKMNTVMKNNMSKQKTNSNMHMTHKNQILQQYQASQQQFIQQQLQQLSYANN
QQSHSQLNQLMDQSPNQTYHLSPSTSQQQINTNENTKVKSSYLSSKPTSPHSYLGNSDTQ
DFQKFSQPSNIKESGYFSNPFGQSLSSTNNSKSNKCMTPINEKSSKSQNSYLKKSQLIVT
SKNQNSSNMLNTSTNNSNTSFLKQSHSRSPLSSNHIEKENNYLSHFDSSSLYINEKSKRM
SQAQQQSQSQSHLQQSPFSYLSSGHASSINNQGNTQNTSHLNNLSGMSKSKSSKSPKQSN
SLQMVTQSLETPAGNFFSSHLSRKKNLSTVNYNSFTQNIEKQSSSSSSQQNQQQSYTMST
QHNFDSSPISNTRRMNQFNKNESSEMLQSNGQNSFLLSSNLKDNNQELIQNKTHDYGSYN
NNKNSGFLSHYPNSSRFDQYRSVDGCSEGQNNRNFFPKTYLNIETKDSYVSLKKKNITMG
GEMLNGIGQNKSSNGILTTDNNFITLNEQELSFQNDQEDNIMMMINQQNHNQTNIQPGNS
YCYGYYNEDESNFLNSTNFLNLTNLQINTQNNTMIAMSNNYNNNNKDVNNYPNKNSSTNG
SQVLQQNYNGTNTNNNIYQQYNMGNNNNNDNIGNANLSMQQNNLSNTLNWTNSTNLFNNS
VCAGSMLNTTINNILQNMNSTQSTNNTLSGNPNFLNSNNPNSNAKAAPNIYSSLSQQNSN
TNPTNTNANNTPTNTNNNNQGNSFSQAVINNISIPANGQTDKLPLDTTPKQVSLFPEPIP
NKNQCSSLKSILYDYVMPTIKPITRQFKLLSSHQQNNSQSNFQQSINLNTNNIFGNESLS
NQNKQQILSSLNKQLSSKNLSNNASAANLNSSSNNINNTSSIVENNNCLVNSSCNMNNFN
NFKNPFNFDDQKSENYSCSQGFPSSNFLDLKEQQQTQQSQQQIYQQLGESQNSNQATPIK
IHLKVDSQSVNSFNKNNLFSQNQGTPAMKSPSNKDDNIYYQNQGTPQMKSPTNKQEISSS
NHQLTPSSQGNGGKLTFCNNPTIIISSEKDQLTMQQYNFSFSNCVNQQKKIQQQQQQAQE
QQEQKQQSQNTLHPNQIFSSPQKNLKKDDEKKKGSSQKKGNLLINQEHRLVESSKQEYST
SPEKPVINILLSQQITVVDGISQVSSQMFNIEQPDPFVDQSLIQNFWSIDSFQIGKCLGR
GRFGNVYLSRHKLTNMLFAIKQISKKNLIESCMEKQLQQEIKIQTYLNHPNVLKMHGFFD
DSQKIYLILELASHGDIYKEIKREANKKFTEEKAANYIRQVCEGLIYLHSQGIIHRDIKP
ENILNSYGVLKLSDFGWSIYTEEKRMTFCGTLDYVSPEVVSGKDYDFKVDIWSIGVLTYE
LITGKPPFENRQNHNEAYQKILMVKYDFPNYISKEAKDFMSKLLVGDPNKRISLETALNH
EWILKNTRNCLADWDPKVSEACLCLLK
>Tetrahymena_thermophila_TTHE016749_Aurora
MKTFDFNYNQSALQNQQKLKNGTSSQILKNIKDQENKNSSKDQENFKNSQLLSVKSIKKI
EQIEQQSDRVQILKVPKIQWQLSDFELGKPLGRGKFGQVHLAREKRSNFIVALKCISKEQ
LRRSKIEHQIRREIEIQSHLNHKNVLRMFGFFWDEQKIYLILEYAPQGELYQDLQKQINK
RYPEQKAANYIKQMAEALIYLHSKDIIHRDIKPENLLNSFGTIKIADFGWSIHSPSNKRQ
TICGTLDYLSPEMVEGNTHNYTVDIWSLGVLCYEFCTGQPPFETKSYDQTYDRIKKVQFS
FPDYLSIEVRDLLSKILVYEKSQRLDLNNILNHPWIQKHNPPQNQVTSQVPLQQLNQNIC
>Tetrahymena_thermophila_TTHE002043_Aurora
MDFAKYFFNTSNTSFFKSSNSNEANNSKIQQNISNKNSDSELSVQSKQIKSNSKDLQQST
GKFNETAFFNNQSTNSSQNIFSSQYKANINKQGQQNALNNMQVGPFQIGNNTNGSIQKAN
QQQELIFDIKENKTFFPFLSCLKQKKEISDKENDDPNNNENKNKSPLINQQAQQNIKKSP
PYHNIYKGTQDRIFNPYEWSIQDFEIGRPLGSGKFGHVYLARERKTKFIVAIKVLSKKQL
IDNNAEIQFRREIEIQSHLKHENILQMYGFFWDDKKIYLILEYASGGELYKELKSQPLRR
FDEVTAAKYIKQVASALKYLHSKHVIHRDIKPENLLNCDGTIKISDFGWSAHAPSNKRNT
LCGTLDYLPPEMVEHQSHGSHADLWCLGILTYEFCVGSPPFEDRQNKKTYEKIKQVDIKY
PDYLSSDVVDFISRLLTKQPSKRMNLEQALNHKWVKMYNEN
>Oxytricha_trifallax_OTRI019505_Aurora
MACSNQHCLIRQECNNDANLMQFKYDTLHMLPCPYCAVQFYCSERCVQQDWFRSHQFKCK
AINQKGGLFVEEQEVQRIEQTTPFIKEGVIMDTSKNGQNLSNEGIDFSKLQLSEIQFIKS
GNYKLGKGSYGEVQLAEHISSGVKLAIKKIDKQSLANKKIKATLLREVEIHKKLSHENII
RLYTSLEDENYIYLVLEYAAKGNLFYLIRNKKSLTEDEAFYFFTQLCSGMYFLHKNGFIH
RDIKPENLLVSDDNTLKICDFGWCVQAKDFQQRNTFCGTLEYMAPEMLANTPHNHTLDIW
CIGILLYELVHGTAPFQGVNPKEMQENIMKRRIKYKSTCTKEYKDLVEKLLQNEPNHRLP
LIKVFDHAWVKHFEVKYGLSRQISPEKVRQKSPSPKQRQNEPIRAVKSKQNHQSNQSNAT
SIQSTQNHSTNSKSPINEQQSYSNQKFEKNNLITNVHPSQQLPVKETPDGEMSETWGMSQ
EFSGSRIYEQSYISDGVNSNRSNRNKNNNSQLKYDGSQFQENGFILDQDSPGEQSPQNDV
MKELEELIQKPQKRQNKKKSKKGGPGSHEQEDIYELCNQFLDDLSILDAQIESQDNISRN
QIFDNDYDEDNEHHTSLQMINKIEQTIRDSRLRESNKPNLFEGSNRSSVASKGNNGSKSS
RVNVIRTSQNDLKKNGYQEQQETPNPSEFDGKQGKTNNRQLQQNVQETPGSQITKKLYDD
KPIIMMRETDKQIVDYEKLRQAQMKNFDYLYENLEQQKMDNGDQLKQEVKEYMKVQKNYK
KQYKENIEKVQSIGKNARDRSPYIMKDEQDEIKKRQQQPPPDLWNCVRRNNPQQNLQHIP
LGEKEAQEYINSRKVDQHLDLDFLPRHLVYNYDGIVESNQMMQKVLEDLENMQQTDDGNG
MAGLNFMDESYYSSMQQTNTIQFKNDNEEESLRLEKLRSNIQRKDQHSNGIPSNADEFYQ
SQRFQSELNYNSNLNQSERSSTYNRNIFNKVRTLEPPLNADDEEWDDEEIFRQQQLFQQY
NQKMQKKPIKDTEWDGVEDDDEYYNNQQQQQQNHNKSNRKKSSQKDIRKRSSDDDSEEDE
QAYYDRLDSKLSNDYHIQKAAERQKQRRMEEEKRRRLMQGINLDKNQQNKNGLLNSIASM
FTFGCAGANNK
>Oxytricha_trifallax_OTRI013892_Aurora
MIPTVSQQQHYSNTNSQNHSSYQLNQHNASQIHQNLEQNYQQRSDSFLAQPLQQKSNNQS
ITPCTRKEAWTIQDFKNVQSIGQGKFGKVFRAIEKNSNKQVALKMVYKNQLEQYDFFTQM
KKELEIQWRLRHPNIIRLFGYFYDEKNIYVVLEYAQYGNLYQKLRKEKYFNEDKARVVIR
QVVEGLVYMQERNVIHRDIKPENILIMDAEKMHVKLCDFGWSTHTIDERRMTFCGTVDYV
APELIYQQPYDDKIDIWAVGILTYELLTGSAPFTGQNENDTYSNITNLDLQSNQIYESIS
AEAKDFITGILQSNPTKRLSLENMLKHKWLRETSDFSCNF
>Oxytricha_trifallax_OTRI005794_Aurora
MSQQVQKKSPHRFANTQSNSSMPNSQQIQQQNSLKNLVQSKAQTKPKLMQQQFHNQNQLL
SSQNSINDNHGANGSKLGHHHQASQNSTLHSQKVGNNYMGSSFAGANNAKKAFNQTGPAA
TISHHQLQSQQHQKIQDNNYHSQAAANSKHNPTLNDKQTKNKVFEMPMQQHQALSSKNQN
YQQQQQQQQQSFNNTMGGGINSAANSQQNYNSNMFSQGYNTVKETMNTHASNQSYQYQQQ
QQQFANTGSNFNPSGMLTSSQEDFNNKNSQMPRMISEKENTNKIQNPVLSQLQPQYQMLN
QQTKETKRFEPKKWTIDDFEIGKPLGRGKFGHVYLAREKKSKFIVALKVLYKKQLMKSNV
EHQLRREIEIQSHLRHNNILRMYGFFWDDKKIYLILEYAPGGELYKELKKQPNQRFSEET
AADYIHQLTYALIYLHSKDVIHRDIKPENLLNCLGTIKIADFGWSIHSPNDKRQTMCGTL
DYLPPEMIVEQPHDKRVDIWSLGILCYEFCVGNPPFEADNNEMTYERIKQIDLKFPDHLS
MEVRDLISRILCYDPKRRFTLEQIQNHPWIQKHAALKPYNPAQVQ
>Bigelowiella_natans_BNAT007205_Aurora
MENRQPSNKPSQGPSLSKHGKPKKWKLSDFEIGRPLGRGKFGNVYLARERKTKFILALKV
LFKSQLANAGVEHQLRREIEIQSHLRHKNILRLYGYFYDSNRVYLILEFANGGELYKQLQ
KAGKFNESKTAEYIGALANALDYCHKRNVIHRDIKPENLLLGTNGQLKIADFGWSVHAPN
ARRQTLCGTLDYLPPEMVEGKEHNFAVDVWSLGVLMYEFLVGDPPFEAEGHNETYRRISR
VDLHFPSFVSKEARDLISKLLVKDPRKRLPLKDVQKHPFIVKNLKSTSKA
>Arabidopsis_thaliana_ATHA011850_AtAUR2_Aurora
MGISTETQQIAASEAAQKRWTTSDFDIGKPLGRGKFGHVYLAREKRSDHIVALKVLFKAQ
LQQSQVEHQLRREVEIQSHLRHPNILRLYGYFYDQKRVYLILEYAVRGELYKELQKCKYF
SERRAATYVASLARALIYCHGKHVIHRDIKPENLLIGAQGELKIADFGWSVHTFNRRRTM
CGTLDYLPPEMVESVEHDASVDIWSLGILCYEFLYGVPPFEAREHSETYKRIVQVDLKFP
PKPIVSSSAKDLISQMLVKESTQRLALHKLLEHPWIVQNADPSGLYRG
>Arabidopsis_thaliana_ATHA024949_AtAUR1_Aurora
MAIPTETQHQEKEASDASAAAAQKRWTLSDFDIGKPLGRGKFGHVYLAREKRSNHVVALK
VLFKSQLQQSQVEHQLRREVEIQSHLRHPNILRLYGYFYDQKRVYLILEYAARGELYKDL
QKCKYFSERRAATYVASLARALIYCHGKHVIHRDIKPENLLIGAQGELKIADFGWSVHTF
NRRRTMCGTLDYLPPEMVESVEHDASVDIWSLGILCYEFLYGVPPFEAMEHSDTYRRIVQ
VDLKFPPKPIISASAKDLISQMLVKESSQRLPLHKLLEHPWIVQNADPSGIYRV
>Arabidopsis_thaliana_ATHA010755_AtAUR3_Aurora
MSKKSTESDAGNTEKQWSLADFEIGRPLGKGKFGRVYLAREAKSKYIVALKVIFKEQIEK
YKIHHQLRREMEIQTSLRHPNILRLFGWFHDNERIFLILEYAHGGELYGVLKQNGHLTEQ
QAATYIASLSQALAYCHGKCVIHRDIKPENLLLDHEGRLKIADFGWSVQSSNKRKTMCGT
LDYLAPEMVENRDHDYAVDNWTLGILCYEFLYGNPPFEAESQKDTFKRILKIDLSFPLTP
NVSEEAKNLISQLLVKDPSKRLSIEKIMQHPWIVKNADPKGVCASIDI
>Aquilegia_coerulea_ACOE027084_Aurora
MAIAAESQAGEKPSSEVSAASDKQRRWNLSDFDIGKPLGRGKFGHVYLAREKKSNHIVAL
KVLFKTQLKQSQVEHQLRREVEIQSHLRHPNILRLYGYFYDQTRVYLILEYAAKGELYKE
LQKCKFFSEKRAATYISSLARALIYCHAKHVIHRDIKPENLLIGAQGELKIADFGWSVHT
FNRRRTMCGTLDYLPPEMVESVEHDASVDIWSLGVLCYEFLYGVPPFEAKEHSDTYRRII
KVDLKFPSKPIVSSSAKDLISQMLVKESSQRLPLHKLLEHPWIVQNADPSGIYRG
>Aquilegia_coerulea_ACOE005145_Aurora
MDTQMQETHREKEENSPKLWCLEDFEIGKPLGKGKFGRVYLAREKKSKYIVALKVIFKEQ
LEKYRLQHQLRREMEIQNTLDHSNVLRLFGWFHDADRIFLILEYAHRGELYKLLKKYGHL
PEKQAATYIASLTEALAYCHQKHVIHRDIKPENLLLDFEGRLKIADFGWSVQSTSKRRTM
CGTLDYLAPEMVENKAHDYAVDNWTLGVLCFEFLYGFPPFEAENQTDTFKRIIKVDLSFP
PTPHVSVEAKNLIVRLLVKESSKRLPLPKILEHPWIIKNADPKGTFNEQ
>Oryza_sativa_OSAT000772_Aurora
MWLGFVCSIRHVEGFMASPHSQEVKRWVLSDFDIGKPLGRGKFGHVYLAREKRSNHIVAL
KVLFKSQLKQSQVEHQLRREVEIQSHLRHPNILRLYGYFYDQTRVYLILEYALKGELYKE
LQRCKHFSERRSATYIASLAHALIYLHGKHVIHRDIKPENLLIGSQGELKIADFGWSVHT
FNRRRTMCGTLDYLPPEMVEKTEHDYHVDIWSLGILCYEFLYGVPPFEAKEHSETYRRIV
KVDLKFPLKPFVSPAAKDLISQMLVKNSAHRLPLHKLLEHPWIVQNADPSGVYRG
>Oryza_sativa_OSAT021713_Aurora
MEKPEWSMDDFEIGKYIGEGKFGKVYLAREKQSGYVVALKVTFKAKLDKYRFHAHLRREI
EIQHGLDHPNVLRLFAWFHDAERVVLVLEYAARGELYKLLRTVRRFSERTAATYVASLAG
ALAYCHKKQVIHRDIKPENLLLDIEGRLKIADFGWAVRSNAKRHTLCGTIDYLAPEMIEK
KAHDHAVDNWTLGILCYEFLYGSPPFEAAEQDDTLRRIVKVDLSFPSTPYVSADAKDLIC
KVKFVVLIIPIVYVTLKWVELLSFELRVRMQLLVKDSNKRLSLDDIMKHPWIVKNADPSG
SCSDQKART
>Amborella_trichopoda_ATRI014367_Aurora
MTVATDIEPEGKGSSEVKMKEERRWTLSDFDIGKPLGRGKFGNVYLAREKKSKHIVALKV
LFKSQLKQSQVEHQLRREVEIQSHLRHANILRLYGYFYDQTRVYLILEYAAKGELYKELQ
RCKYFPEKRAATFIASLAQALIYCHGKHVIHRDIKPENLLVGAQGELKIADFGWSVHTFD
RRRTMCGTLDYLPPEMVESKEHDASVDIWSLGVLCYEFLYGVPPFEAKEHSDTYRRIVRV
DLKFPSKPVVSAAAKDLISQLLVKDSSQRLPLHKLLEHPWIVQNADPSGIYRT
>Amborella_trichopoda_ATRI017495_Aurora
MQSKYIVALKILYKVQIRRHQLEHQLMREIEIQSRLHHPNILRLYGYFHDEERIFLILEY
AARGELYKELKKLTHYSEKKAATYIASITQALVYCHEKHVIHRDIKPENLLVDMQGQLKM
ADFGWSVHSKTKRHTMCGTLDYIPPEMVENKAHNHTVDNWSLGILCFEFLYGYPPFETES
QNDTLRRIMKVDLSFPSTPLVSREAKDLITRLLVKDPSKRLPLQKILEHPWIVKNAELIN
SS
>Selaginella_moellendorffii_SMOE010391_Aurora
MVEAPEAVPEERRWKLADFDIGKPLGRGKFGNVYLAREKRSKYVVALKVLFKNQLQQSQV
EHQLRREIEIQSHLRHPNILRLYGYFYDQNRVYLILEYAAKGELYKELQRCKVFSEKRAA
TYIASLARALMYCHEKHVIHRDIKPENLLIGMKGELKIADFGWSVHTFNRRRTMCGTLDY
LPPEMVENKEHDASVDVWSLGVLCYEFLFGTPPFEAQKLSDTYRRIVRVDLKFPIKPVIS
TAAKDLICQLLCKDSSQRLPLKELLAHPWITANADPSGIYAGCGGASA
>Selaginella_moellendorffii_SMOE014234_Aurora
MVEAPEAVPEERRWKLADFDIGKPLGRGKFGNVYLAREKRSKYVVALKVLFKNQLQQSQV
EHQLRREIEIQSHLRHPNILRLYGYFYDQNRVYLILEYAAKGELYKELQRCKVFSEKRAA
TYIASLARALMYCHEKHVIHRDIKPENLLIGMKGELKIADFGWSVHTFNRRRTMCGTLDY
LPPEMVENKEHDASVDVWSLGVLCYEFLFGTPPFEAQKLSDTYRRIVRVDLKFPIKPVIS
TAAKDLICQLLCKDSSQRLPLKELLAHPWITANADPSGIYAGSGGASA
>Physcomitrella_patens_PPAT027046_Aurora
MGSDADAKESQGAENGNKGEKRWSLTDFDIGKPLGRGKFGNVYLAREKQSKYVVALKVLF
KNQLQQSQVEHQLRREIEIQSHLRHPNILRLYGYFYDQARVYLILEYAAKGELYKELQRC
KVFSEKRAATYVASLARALMYCHEKHVIHRDIKPENLLIGLKGELKIADFGWSVHTCNRR
RTLCGTLDYLPPEMVEGKEHDAGVDVWSLGILCFEFLYGTPPFEAKKHSDTYKRIVRVDL
RFPSKPVISTSARDLICQLLVKDSAQRLPLNKVLSHPWIVNNADPSGVYNGHN
>Physcomitrella_patens_PPAT028276_Aurora
MGSDADVKESQGAGGDSIAEKRWSLTDFDIGKPLGRGKFGNVYLAREKQSKYVVALKVLF
KNQLQQSQVEHQLRREIEIQSHLRHPNILRLYGYFYDQARVYLILEYAAKGELYKELQRC
KVFSEKRAATYIASLARALMYCHEKHVIHRDIKPENLLIGLKGELKIADFGWSVHTCNRR
RTLCGTLDYLPPEMVEGKEHDAGVDVWSLGILCFEFLYGTPPFEAKKHSDTYKRIVRVDL
RFPSKPVISSSARDLICQLLVKDSAQRLPLSKVLTHPWIVNNADPSGVYNGHN
>Chlamydomonas_reinhardtii_CREI030110_Aurora
MRRVLKKVFQKNERQDDSDSILDLNPTSDRSLGASSDVYLPSASSSPLARGLSPAVEPLL
RSAAEAAGVGPSAKPPAVYQTHIGGLHPLTTHPHPQQLPQPSQQLPSPLKPHPPAGAPPS
PSSLPALASSSPVGAPAPPGADVPVTTLAAQVVAAPGNMAVASAPSTPPAAQPAPDAAAA
TSLPSPPRDHVAPKTYESVTIAMGRHCPPALRRPVWHVTDFDLRRLMYNGAISMVYHAVD
KRSGITVALKLYKRIKLNEIERHQVAREIRLHSELAHDSIIALYAAWKDRAYVYLALEWA
PGGDVYSYLKSQRGRLAEELAVPLILEPFMAGLAVIHDRGLIHRDIKPENMLLTNSFQVK
IADFGLSIDSKQEIANTRLGTIDYLAPEILDCPVKQHPEDHKDRPDTGYTNKVDCWSVGV
LAYELLVGQPPFAAPSAQETLRLIRTKKVEYPNWLSADSISFISSVLVRDPTLRPSILEL
LQHPWILKYSRREGAAGGAGGRGRARMLRRGTVDGGGVGQLVRSNTVGGVADLVPLAAHQ
QQQQQQQQQQQQFMPHPPAGAQPPANNAAAFQAQLAAAAANGQLLQPQYQMLQQQQYLQH
HHHHHMQQHQHQSALQHAQTYGHGHALDGNNAAAAAAAYAQLQAQAQQLQLQQQLQAQQL
QQQAFQQQQLQLQQQLAAQQAQHLQAAAAAAATAHSGGGAAGNTPMMMMLDDSEMDGGGA
AASGGGVPLYSMALPPPGVPAGIAAAACPLTSSAPPAAPSHAAGGLAPPAAAAAAAADKT
AGSALARKLKFWSSASSTNATPVQASMPQPTLLQLGGGAAAAAGGGAAGAALTSLSSPSS
GRVGPLPPVAAPAAAAAGSGGGLFARLTASKSKGSVSGGGLPLSTSPGAPSPVAAAAGMG
SAIGAVAMLSAAPGSPARLGSPARLGGSVSKTASMLAAAAAAAAAAGGEAGGCSPMEVEG
SPHTAASRGASFARNVGLAQ
>Chlamydomonas_reinhardtii_CREI012525_Aurora
MLSKGLKKFKDRIFSASRKEGSLSGTDYSEGPESPGNVGANSPRKFSSIKSKNSSYGERG
APELVATSSMRSNASAAHSTITLKEAPMLTDHASPGNGGTVLPPVQIGSSNNSFSSKAQP
PPLANMFSPSSGRRKSTPAALDMVLRTAEGKAAVEQLLQPGQNKLVFGNYFAGTSAAARD
QAAAVAAAEKAQRAKATAGPAGAAQAPGLVPRPPPGLPPTMPPPPHKMSSLSQVHLNDSM
ATVPEDVAMEDAVHTHATPSNSKKHAADGSSVQGYPPASPSGGTPKMHHFQPPPLQLQQH
LQQQAAGPSAMPQSPRTHTPHAPPQQQQQQQQAYPQQHAPQTLAQATQAVANLPPPPAMP
PLPHLQQQQQQLPPPQPLQQQLPPPQAQQLQQPQQPQQQAQPVASPARSPQAQQAPAEEA
SGSQRPASKLVSLSPQLPAAMQRKYWTLSDYNIIRKMYTGYASTVYQAMCKKSLEMVALK
VYHMQNLCELNHYQVFREIRVHSSLQHQNIIHLIAAFQEGTDVVLVQEYAEGGDLYRLLH
KNGGRLSERQAVEMVLHPFLLALHYLHTRGIMHRDIKPENVLFTEHRVLKLADFGLAIDL
TEERAVTRAGTLDYMAPEVLRCPPKNLPQENKNNPYLHYNNSVDAWAVGVFAYELVVGFP
PFAGETQLDSVDRIMHSVPEFPAKISEFAKDFICQCLRKHPGDRPTVMELLHHPWVRTFQ
RRTSMRITAMPRRRSSLVYNPGSLAHAPGAAHEAYTPPQEAAEEGTDVAVPMETDVGDVS
EMTPDEIEHMITKLQVAKAQAIAKSESHRSPGQEVLMQQVHPLRI
>Chlamydomonas_reinhardtii_CREI027096_Aurora
MLAQRQDAGQAAGTSGGPKRRWTIDDFDIGKPLGKGKFGNVYLAREKQSKYIVALKVLFK
SQLQQSNVEHQLRREIEIQAHLRHPNILRLYGYFYDKEKVYLILEYAARGELYKELVRCN
HFDERTSATYILSLARALHYCHTKHVIHRDVKPENLLVGLNGELKISDFGWSVHAPSNRR
KTLCGTLDYLPPEMVEGKEHTTSVDNWSLGVLTYEFLFGGPPFEAPGHQETYRRIVRVDI
KFPDKPAVSDSAKAFISKLLVKDAHRRLPLLEVQNDPWIKANADPDMLARGN
>Volvox_carteri_VCAR001026_Aurora
MLSKGLKKFKDRIFSASRKEESFSGTDYSEGPESPGNLGANSPRKFSSIKSKNSSYGERT
HPELMATSSMRSNASTSHGHTVTLKESPMLSDHNQSPFGATVLPPVQISSNQNSFTSKTS
QAPNLATMFNPSSGRRRSTPAALDMALRSAEGKAAMEQLLQPSQNKLVFGNYFAGTSAAA
RDQAAAVAAAEKQRARVAAAAAAAGGQHPSPRPPANQAPALTIPAYKPSQLHPAAIHSND
PGMATVPEDVAMDDVQSQQAAPSTSSRKHPTDSVSSISSVPQSPSYGAVGSGSHKLLHLQ
PHPPQAMPAQTPHPPSHTLQSQLSSHQQHPTTTAAAALLPSTSPQQQLGSPTQQQQQQPH
AMSLASPGRAVHQQQQQLLPATTANGEDAAASRVAGGGGGGKLVSLSPQLPATMQRKSWS
LADYNIIRKMYTGYASTVYQAVCKKSLEVVALKVYHMQNLCELNHYQVFREIRVHSSLQH
QNIIHLYAAFQEATDVVLVQEYAEGGDLYRLLHKNGGRLSERQAVEMVLHPFLLALHYLH
TRGIMHRDIKPENVLFTEHRVLKLADFGLAIDLNEERAVTRAGTLDYMAPEVLRCPPKNL
PQENKNNPYLHYNNSVDAWAVGVFAYELIVGFPPFAGETQLDSVDRIMHSVPEFPAKISE
FAKDFICQCLRKHPGDRPTVMELLHHPWVRTYQRRTSMRITSMPRRRSSVMFQQASLSHA
PGLPQEPYTPPQEVAEEGTDGAGPMETDVNEMTPEEIEQMIVKLQVAKAQALTRSESTRP
NGDVVMQAVHPLHI
>Volvox_carteri_VCAR002116_Aurora
MQQPLKPSNFAKTAVHAPGKPAQGGAKRRQQDEQGDQKAVRGDTGQNAQNSAASTSRQWT
IDDFEIGKPLGKGKFGNVYLAREKQSKFIVALKVLFKIQLQHSNVEHQLRREIEIQAHLR
HPNILRLYGFFYDEEKVYLILEYAARGELYKELVACTHFDERRSASYILSLARALHYCHI
HHVIHRDIKPENLLLGLGGELKISDFGWSVHAPSNRRRTLCGTLDYLPPEMVEGKVHTTA
VDNWSLGVLTYEFLFGGPPFEAPGHQDTYKRIVGVDLRFPDTPDVSDEAKAFIRKLLIKD
ASQRLPLTEVENDPWIRAHADPKLLGGQ
>Volvox_carteri_VCAR007545_Aurora
MLQPLKSSNLVNTGAQATAKLSQGEHNGLQQDERGTFKASNADAGQNTGNSTASTSRRWT
LDDFEIGKALGKGKFGNVYLARERQSKFVVALKVLFKSQLQDSNVEQQIRREIEIQAHLC
HPNILQLYGYFYDKDKLYMVLEYAARGELYKELVCCTHFGESRSASYILSLARALQYCHS
HNVIHRDIKPENLLLGLDGELKLADFGWSVHAPSNRRRTMCGTLDYLSPEMVEHKIHTSA
VDNWCLGVLTYEFLFGGPPFEAPDHYDTYKRISKVDLRFPDSPEVSPEAKAFIRKVCEAP
AGRCDPYISALLLIKDASQRLPLTEVENDPWIRAHADPKLLGGQ
>Coccomyxa_subellipsoidea_CSUB002709_Aurora
MADIAVLEKENLTPSGRSTTAAKRSAEWKAEKADPAKKKGGLRPSTRVINNPNVAKDASQ
PPKPAVMGPPPPRVPQRADDGATAGPSKAPVQGGVTDARAGSNGAASSINRDRRWQLADF
DIGRPLGQGKFGSVYLARERKSKYIVALKALYKTQLQQYKVEHQLRREIEIQSHLRHPNI
LRLYGYFYDEKRVFLILEYAAKGELYKELQQKNYFPEDQTATYIASLARALLYCHSKHVI
HRDIKPENLLLGMKGELKIADFGWSVHAPNSRRKTLCGTLDYLPPEMVEGHDHDANVDVW
SLGVLCYEFLCGVPPFEAEGHSETYKRILKVDLKFPAKPRISDGAKDLIGKLLKKDPKER
LPLAQVMEHPWIMGFSKDSPLASS
>Chlorella_variabilis_CVAR002085_Aurora
SLADFQLSKQLYKGKASTLYQATDRVSGEVVALKTYSKRRLSDLNWYQVEREIRLHGQLR
HPNIIQLHAAFEDDTHVFMVCEYAAGGDLYEDLKRAGGRLKERVVAGEVLPPFMDALAHM
HARSIVHRDIKPENILLGGGRAVKVADFGLSINWGEERPVTRAGTLDYMSPEERLELGYS
DAVDVWAVGILAYELLVGRPPFERESREETQQYIQRREPALPEGVSEAARGFILAALAKN
PRKRPAMEDLLRHPWIQQHARRPSTTTPTRTS
>Chlorella_variabilis_CVAR003561_Aurora
MPSAGVAAALLDKENVGVPAGKSMDGKLAGKRPLGDGADGGAAKLPRKSALQPLSANVLG
VQQTAAGPAPPPSFSDNTKPGAMGPPPPRVATSSRPASGAEASGASRERSASGAAMVRRW
QLTDFDIGKPLGRGKFGNVYLARERKSKFIVALKVLFKNQLQQSNVEHQLRREIEIQSHL
RHPNILRLYGYFYDHTRVYLILEYAARGELYKELQRAGSFDERRTATYVASLAKALTYCH
AKHVIHRDIKPENLLLGLNGDLKIADFGWSVHAPNSRRKTLCGTLDYLPPEMVEGNYHDA
AVDVWSLGVLCYEFLYGQPPFEAAGHSETYKRILRVDLRFPPTPERSDGAKDLIKQLLVK
DPKERLPLGQVLQHPWIQAHADPAVLARAT
>Ostreococcus_lucimarinus_OLUC006272_Aurora
MEKENEGVGTGGRGARGDATASGKTPRGARGTPGEGLGLGLGNERIGNVGGDGRDGAAQA
GKEWKLEDFDIGKPLGKGKFGSVYLAREKKSKYIVALKVLHKTQLCASHVEHQLRREIEI
QSHLRHPNILRLYGYFYDNTRVFLILEYAAMGELYKELQRQKRFSERRSATYIASLARAL
IYCHKKHVIHRDIKPENLLVGIKGELKIADFGWSVHAPNSRRQTLCGTLDYLPPEMVEGR
DHDYAVDVWSLGVLAYEFLVGTPPFEAEGHSETYKRILRVDLQFPSYISENAKDLIRSLL
VKEPASRIPLSRLLDHPWIKENASPNGIPIPEAGLP
>Bathycoccus_prasinos_BPRA005482_Aurora
MKQQLRDVSNTPTDTGNDDDDEKDEKNHHHRQREGARKSTRRGGGGAATTTTTTTQHHHH
NHHVMPSSLNDTTTTTKANTTTGEKRWQLEDFDIGKPLGRGKFGNVYLAREKQSKYIVAL
KVLYKSQLQQSHVEHQLRREIEIQSHLRHPNILRLYGYFYDQNRVYLILEYAARGELYKE
LKKARRFSEQRSATYVASLARALLYCHKKHVIHRDIKPENLLIGIKGELKIADFGWSVHA
PHSRRQTLCGTLDYLPPEMVEGRDHDHAVDVWSLGVLAYEFLVGVPPFEAEGHSETYKRI
CKVDLRFPDHVSAGARDLITQLLVKDPKDRISLRKVTEHPWILKNAQPNGVPMGDREM
>Micromonas_species_MSPE008466_MICPUN_113602_Aurora
MNGSGDKGVLATHQGNAYRSGMATGMAKPGDTFQKPAPVMQAPGATTSGDAGKENATASR
AAAAPASTSEPEKQEEKRWQLSDFDIGKPLGRGKFGNVYLAREKNSKYIVALKVLFKQQL
QQSHVEHQLRREIEIQSHLRHPNILRLYGYFYDQNRVYLILEYAARGELYKELQKAKRFS
ERRSATYIASLARALVYCHKKHVIHRDIKPENLLIGIKGELKIADFGWSVHAPNSRRQTL
CGTLDYLPPEMVEGRDHDSAVDVWSLGVLAYEFLCGVPPFEAEGHSETYKRILRVDLHFP
SHVSADARDMISGLLVKDPKARLPLSKLLDHPWIKKNASPNGIPQAEKDVAV
>Cyanidioschyzon_merolae_CMER003218_Aurora
MQATPGLAVQAGTTPEVRKWKADNSRQLYSDAKASPEKLLERAWLRLGRRDADALRETST
RATANASASAAELATRAPLSPVLSRVDSKDAKLHYTLQRSTSKAVIYASEDPHRNSKNKA
ISKRQLVTEWTPDKRIAMQVPDERPRGTVTAATGPVSTAVLRTPTASTPERRPWTLGDFE
IGRPLGRGKFGNVYLAREKRTRYIVALKVLFKAQLQKAGVEHQLRREIEIQSHLRHPNIL
RLFGYFHDDTRVFLILEYAGRGELYRELQRCGRFSERRTATYIAQLAHALEYCHRKHVIH
RDIKPENLLLGIFGELKIADFGWSVHAPQSRRNTLCGTLDYLPPEMVEGAPHDARVDIWS
LGVLTYEFLVGNPPFEAQSHEETYRRIARVDLRFPPSVSAGARDLIRKLLVRDPAERLPL
DALLKHPWIQANAEFVPRIGELSLPPRMHAAEQ
>Galdieria_sulphuraria_GSUL000247_Aurora
MNNASFQKSDSFSIASRLGELEQIRYENRSLLMANNYQKNMKLVGNKNIDQCDTRVDNQM
SLRWERDNRKELWDNKENRSPNVVSTEYLRTNDSPFHPSPSKKEKNENNPTNIGNEELTN
CHSLIQGTEGLQIRDGKHQSTHKLVNSIHIEDNSEKEKRADEISQVDHQQRTKTIKRWSL
DDFDIGRPLGRGKFGNVYLAREKKTKFVVALKILFKSQLVKAGVEHQLRREIEIQSHLRH
PNILKLYGYFYDKSRVFLILEYAAGGELYKELQKCGKFSESRAATYIASLAHALLYCHQK
HVIHRDIKPENLLLGIRGELKIADFGWSVHAPHSRRMTMCGTLDYLPPEMVEGREHDENV
DIWSLGVLMYEFLVGSPPFEAQGHTETYRRIARVDIRFPDWLSQDARNLISKLLVKEPER
RLPLHLVLQHPWIRKNAAYIPPVPYRWLGQEDSREI
>Galdieria_sulphuraria_GSUL002561_Aurora
MNYRHLEPEQEKENTTATNLNGTTPNTSIMDCSIFPRIFKQFVTSNTLYPTILDYHCLSQ
KTHHLQQRIIDGYNSGSKRGDSLSQEQADPLSEEEEEQLRCEIRNMILHDISEEITKSSV
REVTDVHDSESQQIYIHQEGNVENTSNIEKSKQQDIGKKEKEEDNQKCKDNNREKWMDVL
TELGENLNTDTEVKMRTSVTKVALNKGLKSPHKALPSEWKVDDFEFGKLLGEGKFGQVYL
VREKVSSYICALKILLKAQLQQSGVEYQLRREVEIQSRLKHPNILKLFGYFYSNRRIFLI
LEYAPGGEIFKELKKCGKFSERQAAFYIQGLTKALIYLHSKHVIHRDLKPENLLLGLSGE
IKIADFGWSVHSKSQRRNTFCGTVDYLAPEMVQHEKYDSAVDIWGLGVLLYEFVVGRPPF
EANTDQETYRRISRVEYECPEWLSAEAKSLLSLLLVKEPSRRMPLDKVLKHPWIRKNCQE
QYR
>Galdieria_sulphuraria_GSUL002309_Aurora
MQPGKQNNVDYGYINSTGDLNVEHESYKRLEDKENTVQVGTLCQQNSLENKYCLSNSEPR
KGLDSSCSVTPLTRKNLEVEKRSSRANSNQKTEEVKVEIMKEGDNVQEVSLIHQEYATKE
DEDLQTNPRSSKETVADSKPKQLESTGFSKNETNSLKESSSNQATVDRQPQVRYCSGNNP
SDRTWSLNDFDIGKPLGRGKFGNVYLAREKKTEFVVALKVLFKNQLAAAGVEYQLRRETE
IQSHLRHPNILRLFGYFYDKSRVYLILEYAPGGELYKLLQKSGRFSEEQTAHYICSLAHA
LCYCHHKHVIHRDIKPENLLIGAKNELKIADFGWSVYAPDSRRQTLCGTLDYLAPEMIEG
QQHDEAVDIWGLGVLMYEFLVGRPPFEASGQHETYSRITKVELNIPENISDLARDLLQHL
LVKDPRRRIPFYQVLEHPWILEHVHKIPHIPQSWIKKENNTTSKEF
>Guillardia_theta_GTHE006176_GUITHDRAFT_158596_Aurora
MVVQTNLDGDSGYKRENVETQLEDDVVRLRVKDEKKYGQGGCGETPVESEHAAAAAEVKA
SQQLVNPETKKSWQLADFDIGKPLGRGKFGNVYLAREKRTNYLVALKVLFKAQLSKAKVE
HQLRREIEIQSHLRHNNILRLYGYFYDQSRVYLILEYASKGEVYKELQKSKVFPEDRAAY
YIGCLAGALAYCHKKNVIHRDIKPENLLIDSKGEVKIADFGWSVHAPISKRHTLCGTLDY
LPPEMVEGQAHDKAVDIWSLGVLCYEFLVGSPPFESQGHSETYKRIAKVDLKYPSTLSED
ARDLISKLLVKEPDQRLSLDKVLEHPFILKGQEYKKTLEVGGLYPQRPSS
>Guillardia_theta_GTHE010202_GUITHDRAFT_76267_Aurora
MQAGKGVVRPGTAPGSSGHSESRGQDQGTERNQSARQGNVKTWELSDFDIGKPLGRGKFG
NVYLAREKKTQFIVALKVLFKSQLAKAGVEHQLRREIEIQSHLRHTNILRLYGYFYDQSR
VYLILEFAARGELYKELQKMKRFPEERAAYYIGSLAASLAYCHEKNVIHRDIKPENLLVD
SKGEVKIADFGWSVHAPSSKRHTLCGTLDYLPPEMVEGQAHDKNVDIWSLGVLCYEFLVG
NPPFEAQGHSETYRRIAKVDLKFPSYVSAGAKDLISKLLVKDPKARLSLKQVMQHPWIKL
GDAYKAQLDRENEGRFANLHL
