# Supplementary material for: Evolutionary dynamics of the kinetochore network in eukaryotes as revealed by comparative genomics
Source: EMBO Rep. 2017 Jun 22;18(9):1559–71. doi: 10.15252/embr.201744102 (PMC5579357; doi:10.15252/embr.201744102)
Supplement: Supplementary file 3 — Dataset EV1 [file EMBR-18-1559-s003.zip › kinetochore_orthologs_FASTAs/Bub3.fa]

>Homo_sapiens_HSAP017831_BUB3_Bub3
MTGSNEFKLNQPPEDGISSVKFSPNTSQFLLVSSWDTSVRLYDVPANSMRLKYQHTGAVL
DCAFYDPTHAWSGGLDHQLKMHDLNTDQENLVGTHDAPIRCVEYCPEVNVMVTGSWDQTV
KLWDPRTPCNAGTFSQPEKVYTLSVSGDRLIVGTAGRRVLVWDLRNMGYVQQRRESSLKY
QTRCIRAFPNKQGYVLSSIEGRVAVEYLDPSPEVQKKKYAFKCHRLKENNIEQIYPVNAI
SFHNIHNTFATGGSDGFVNIWDPFNKKRLCQFHRYPTSIASLAFSNDGTTLAIASSYMYE
MDDTEHPEDGIFIRQVTDAETKPKSPCT
>Mus_musculus_MMUS018948_Bub3_Bub3
MTGSNEFKLNQPPEDGISSVKFSPNTSQFLLVSSWDTSVRLYDVPANSMRLKYQHTGAVL
DCAFYDPTHAWSGGLDHQLKMHDLNTDQENLVGTHDAPIRCVEYCPEVNVMVTGSWDQTV
KLWDPRTPCNAGTFSQPEKVYTLSVSGDRLIVGTAGRRVLVWDLRNMGYVQQRRESSLKY
QTRCIRAFPNKQGYVLSSIEGRVAVEYLDPSPEVQKKKYAFKCHRLKENNIEQIYPVNAI
SFHNIHNTFATGGSDGFVNIWDPFNKKRLCQFHRYPTSIASLAFSNDGTTLAIASSYMYE
MDDTEHPEDGIFIRQVTDAETKPKST
>Xenopus_tropicalis_XTRO027026_bub3_Bub3
MTGSNEFKLNQAPEDGISAVKFSPNTSQFLLVSSWDSSVRLYDVPANTLRLKYQHAGPVL
DCAFYDPTHAWSGGLDHQLKMHDLNTDGESVVGSHDAPIRCVEYCPEVNVIVTGSWDQTV
KLWDPRTPCNAGTFSQPDKVYTLSVSGDRLIVGTAGRRVLVWDLRNMGYVQQRRESSLKY
QTRCIRAFPNKQGYVLSSIEGRVAVEYLDPSLEVQKKKYAFKCHRLKENNIEQIYPVNAV
SFHNLHNTFATGGSDGFVNIWDPFNKKRLCQFHRYPTSIASLAFSNDGSTLAIAASYMYE
MDDIDHPEDAIYIRQVTDAETKPK
>Takifugu_rubripes_TRUB014757_LOC101078815_Bub3
MTGSNEYKLNQGPEDSISAVKFSPSTAQFLLVSSWDCSVRLYDVVTNTMRMKYQHTAPVL
DCAFYDPAHSWSGGLDAQLKTHDLNTDQDTIVGTHDAPIRCVEYCPEVNVMVTGSWDRSV
RLWDPRTPCNAGTFTQPEKVYTLSVAGDRLIVGTAGRRVLVWDLRNMGYVQQRRESSLKY
QTRCIRAFPNKQGYVLSSIEGRVAVEYLDPSQEVQKKKYAFKCHRLKEDGIEHVYPVNAI
SFHSVHNTFATGGSDGFVNIWDPFNKKRLCQFHRYPTSIASLAFNNDGTMLAIAASYMQE
KGDISHPEDAIFIRQVTDAETKPK
>Danio_rerio_DRER028463_bub3_Bub3
MTGANEFKLAQGPEDSVSAVKFSPSSSQFLLVSSWDGSVRLYDASANSMRMKYQHLAPVL
DCAFSDPTHAWSGGLDSQLKTHDLNTDQDTIVGTHDAPIRCVEFCPEVNVLVTGSWDQSV
RLWDPRTPCNAGTFTQPEKVYTLSVAGDRLIVGTAGRRVLVWDLRNMGYVQQRRESSLKY
QTRCIRAFPNKQGYVLSSIEGRVAVEYLDPSLEVQKKKYAFKCHRLKENGIEQVYPVNAI
SFHSVHNTFATGGSDGFVNIWDPFNKKRLCQFHRYPSSIASLSFSTDGSLLAIASSYMQE
LGDVSHPADAVFIRQVTDAETKPKST
>Ciona_intestinalis_CINT008753_LOC100186469_Bub3
MANEFKLNNCPTDGISSVKFSPSTSQFLLASSWDMSVRLYDVTENSQRFKYEHKSPVLDC
CFSDSVHSWSGGLDGSVMMYDLNTGRETVVGRHNNSIRCVEYCSDTNVVVTGSWDQTIKL
WDPRSHNNIGSYSQPGKVFTMSVCGDHIIVGTCGKSVVVWDLRNMGYVEQRRESSLKYQT
RCIKSFPNKQGYVLSSIEGRVAVEYLDPSVEVQKKKYAFKCHRIKENGIEHIYSVHAIAF
HQRYSTFATGGADGYVNMWDGFNKKRLCQFHLFPAAVSSLAFSNDGSMLAVASSPLYGAE
LSPSSNGEDAIYIRHVTDAETKPKTSSGLA
>Branchiostoma_floridae_BFLO031382_Bub3
MPTVAETPNEFKLNNCPTDGISAVKFSPTSSQLLLVSSWDCSVRLYDVAGNNLRNKYTHS
SAVLDCCFFDPVHPYSGGLDQMLKTCDLNTSQETVVGNHDAPIRCVEYCPDVNVVITGSW
DQTVKLWDPRTPCNAGSFSQPGKVYTMAVTGDRLIVGTAGRRVLVWDLRNMGYVQQRRES
SLKYQTRCIRAFPNKQGYVLSSIEGRVAVEYLDPSPEVQKKKYAFKCHRIKEDGIEKIYP
VNAIAFHSMHNTFATGGSDGFVNIWDGFHKKRLCQFHRYPTSIASLAFSHDGSVLAIASS
YMYEELDVEHPEDAIYIRNVTDQETKPKTSGAAS
>Branchiostoma_floridae_BFLO007829_Bub3
MPTVAETPNEFKLNNCPTDGISAVKFSPTSSQLLLVSSWDCSVRLYDVAGNNLRNKYTHS
SAVLDCCFFDPVHPYSGGLDQMLKTCDLNTSQETVVGNHDAPIRCVEYCPDVNVVITGSW
DQTVKLWDPRTPCNAGSFSQPGKVYTMAVTGDRLIVGTAGRRVLVWDLRNMGYVQQRRES
SLKYQTRCIRAFPNKQGYVLSSIEGRVAVEYLDPSPEVQKKKYAFKCHRIKEDGIEKIYP
VNAIAFHSMHNTFATGGSDGFVNIWDGFHKKRLCQFHRYPTSIASLAFSHDGSVLAIASS
YMYEELDVEHPEDAIYIRNVTDQETKPKTSGAAS
>Saccoglossus_kowalevskii_SKOW020021_Bub3
MPEPNEYKLSQCPDDGISAVKFGPNTSQFLLVSSWDSSVRLYDINANIMRTKYTHPEPVL
DCCFHDQTHTYSGGFDRNLKMFDLNSNTETNVGSHDAPIRCVEFCPEVNVIVSGSWDQTV
KLWDPRAPCNAGSFSQPDKVYTLAVCGDRLIVGTSGRKVLVWDLRNMGYVQQRRDSSLKY
QTRCIRSFPNKQGYVLSSIEGRVAVEYLDPSPEIQKRKYAFKCHRLKVDGVEQIYPVNAI
SFHSVHNTFATGGSDGFVNIWDGFNKKRLCQFHRYPTSIASLSFSHDGSVLAIASSYMYE
LGEQEHPEDAVYIRKVTDQETKPK
>Drosophila_melanogaster_DMEL020794_Bub3-PA_Bub3
MRPPEFKLNNPPEDLISAVKFGPKSNQYMAASSWDGTLRFYDVPANQLRQKFVQDAPLLD
CAFMDIVHVVSGSLDNQLRLFDVNTQAESIIGAHEEPIRCVEHAEYVNGILTGSWDNTVK
LWDMREKRCVGTFEQNNGKVYSMSVIDEKIVVATSDRKVLIWDLRKMDSYIMKRESSLKY
QTRCIRLFPNKEGYVMSSIEGRVAVEYLDHDPEVQRRKFAFKCHRNREQNIEQIYPVNAL
SFHNVYQTFATGGSDGIVNIWDGFNKKRLCQFHEYDTSISTLNFSSDGSALAIGCSYLDQ
LPETPATVPHPAIYIRYPTDQETKQK
>Anopheles_gambiae_AGAM014213_Bub3
KHTEMARKAEVQILNAPSDVISSVKFAPKTNQFLLVASWDTSVRLYDVVNNTLRHKFFHT
SPVLDCAFLDSVKTVSGGLDNTVKLYDLNTHIEHNLGTHDAAVKCVEYASMVNGILTGSW
DRTVKLWDGREKECVGTYDQSAGKVYSMSCIEERLVVATSDRKVLIWDLRHMSNYVERRE
SSLKYQTRTVRCFPNKEGYVMSSIEGRVALEYFNPSPEWQKKKFAFKCHRSKQNEIEHIY
PVNAISFHNVYHTFATGGSDGFVNIWDGFNKKRLCQFHMYDSSISSLCFSEDGSALAIAC
SYMDEAETPPEPYPEPTLYVRYVSEQETRPK
>Caenorhabditis_elegans_CELE030675_bub-3_Bub3
MSTYQAATIVAAPNEFRVPFPPFVQISKVQFQREAGSRLLAASGWDGTCRVYEVGKLGDI
SEKLVFTHGKPLLTCTFAGYNKVAFGGVDHNVKLADIETGNGTQLGSHALAVRCMEFNPM
SSLIVSGGWDSSVKLWDARSYGNGAIESVNVSSSVYAMDVLKHTILVGTKDRKIFMYDSR
KLREPLQVRDSPLKYQTRAVQFFPTGEAFVVSSIEGRVAVEYVDQSGEEMMKRKYAFKCH
REKDTDGTELIHPVHTVAFHPKYGTFATGGADGIVNIWDPFNRKRIIQLHKFETSISSLS
FNEDGSQLAIATSYQYEKEIDPSPLPNNSITIRHITDPESRPK
>Brugia_malayi_BMAL004555_Bub3
MFHFAGGSTEGTIPHPSNTQISKVQFSPDDNGQLLAVSSWEGTVRIYHFPAGPVTALEKR
IYTHAKPVLACTFFSKNDIASGGLDNLIKTYNMESGVECVLGHHEAPVRCLEYCKEHNLV
ASGGWDSAVMLWDPRSKSSAGFGNNGDKVYAMDVHGNRILVGTKDRKIIVWDVRNLGEPE
QIRDSPLKFQTRAVKCFPNGEAFVVASIEGRVAVEYFDMSAEVQKNKYAFKCHREKDESG
TEMIYPVNCIDFHPIHNTFVTGGSDALVNIWDPFNRKRICQLHKFVYLFSIMSVSFNATG
TQLAIAASYMNELKERPNPEPESTVVVRKITDVEARPK
>Schistosoma_mansoni_SMAN005346_Bub3
MAPLTTTVDQYKLSSLPTDGVTTVRFQPGKAAPQFLVASSWDCTVRIYDVASGSQRLFYQ
HSTPVLDTAFSDTVHVVSGSLDGELKLFDCNTSQNQTLGSCLRAISTMHYNSNIQACITG
SWDCTVRIWDPRASVASSNATDSKGGAQSVHRQPSTVYTMDSIRNQLVVGTAGRHVLIWD
LRQMHAPLEQRESSLRYQTRCIQCFPNGQGYILGSIEGRIAVEMFDPSPEVQKKKYAFKC
HRVKEGDKETIYPVIAIAFHQGYNTFATGGCDGIVNIWDGFNRKRLAQLSKYPTSISSLA
FSEDGNLLAIASSYMYERGPIETEPEPTIYIRSVAENEVKPKHISNTNNVNATGGGGTVG
VSAGYKG
>Nematostella_vectensis_NVEC022895_Bub3
MAGECPNEFKLGQAPEDGISAVKFSPTSSSFLLVSSWDTSVRLYDVQNDDMRLKYNHSYS
VLDCCFQDAVHAFSGGLDNNLKMCDLNQNQVQTIGSHDDPIRCVDYCQPLGLIVSGSWDS
SIKLWDPRQKQCTGTYKQPAKVYTLALAGERLVVGTAGRKVMVWDLRNMGYVQQRRESSL
KYQTRCIRCFPNQQGYVLSSIEGRVAVEYFDPSPEVQKKKFAFKCHRTKDKEIEQIYPVN
AIAFHNMHNTFATGGSDGFVNIWDGFNKKRLCQFHRYPTSIASLAFSHDGSQLAIASSYM
YEEDEKDHPPDAIFIRTVTDTETKPK
>Trichoplax_adhaerens_TADH009733_TRIADDRAFT_53336_Bub3
MEGNGEFLLKESPTDGISSLTFSSATDSNALLVSSWDKSVRLYDVDSNSLQGIHNANMPV
LDCCFYDKSRAYSGGLDCKVICYDFNSSFEKVMGKHEDAVRCVEYCPEVGVIISGSWDKN
VKVWDPRHQQPVITAANPERVYTMSCVDEKLIVGTAARKVLVWDLRNMNFPQQRRESSLK
YQTRCIRCFPNKQGYVLSSIEGRVAVEYFDPSPEIQKMKYAFKCHRVKDSGNEIIHPVNA
ISFHNGYNTFATGGSDGFVNIWDGFNKKRLCQFHRYPTSIASLSFNATGTLLAIASSYLY
EEDKDESPAPDSIYIRRISDAECKPK
>Amphimedon_queenslandica_AQUE007867_LOC100638457_Bub3
MPLKMEFELPNPPTDGITNVTFSPVPGSSHLLVSSWDKSVRLYDTTAASESASGSQLVSY
SHSNAVLDCIFSDENHTFSAGLDRTLQTYDLAAQKQSTLGTHENAISSIEHCPSLSIIIT
GSWDNTLKIWDPRQHYAVGTYNQLNEKVYTMSLSGERLVVGTSNRKVLVWDLRNMQFAEQ
RRQSSLKYQTRCIRCFPNKQGFVLSSIEGRVAVEYLDTQQEVQQKKYAFKCHRLKEDGIE
KVYPVNAVAFHNIHNTFATGGSDGFVNIWDPFNKKRLCQFHRYPTDISSLSFSHDGKKIA
IAVSAVLPDEPAEGEEPSPKRDYVVIRHVSDGETQPK
>Mnemiopsis_leidyi_MLEI013924_Bub3
MSRSEAQEYQINSPPTDGISNVTFGPNNFLLVSSWDSSTRLYDVVNNHMRAKFDHQDAVL
DCSFITATTALAGGLDGQLKMFDFNTHSDRVIGYHQDAIKCVEWNSEVNLAVSGMGRRNY
IAIDCRGFSNQTNTSRMGKSSSKSSSHGIEWEGNIKYYQYGSQQPSYEELMKQMSEGHIT
HVRLYKIALSNLMWFADPLFFHAFVTFRTVDHGGEWWWSIEKNQVSLVLQRSKIDTDVRD
YLQGRKRRSFVNPKILLGNTIQELRFESLHSYIIFTDQLRVGYKFANENCKGFAKKVFDF
MAEPSCWNYDPNNDVKMFSSLLVFAFLPIAAFVFGKLRR
>Mnemiopsis_leidyi_MLEI000307_Bub3
MGMVEEVMVVGTGGRRVLIWDIRNMKYDAQRRESALKFMTRSIRCFPNKKGYVLSSCEGR
VAVEYLDPNPEAQKKKYAFKCHRIKEDGMETIYPVNAISFHKRYNTFATGGCDGFVNIWD
SENKKRLCQLHRLPTSISSLSFNDDGNMLAIASSYTFELGDKEHPADQIYIRHVSDAETR
PKSMP
>Monosiga_brevicollis_MBRE006089_MONBRDRAFT_24711_Bub3
MDKVELASPPQDGITRVAFAPASNDLLASSWDKTVRLYDTDANAMRHRFNLAAPVLDVAF
AGNNSAVWLDLTTGQARTVGAHESGVRCVNYHAESGMYSVILHSDPLRMLLSGSWDSTVG
IWDPRTNTRTGVLTQPSKIYAMTLAGNMLVVGTASRNVWIWDVRNTQQPFARRESNLKYQ
TRAIAPMPNGDGYVMSSIEGRVAVEYIEESKQAQKFAFKCHRHKDEQGQEVIHPVNALAF
HPGYGTFATGGSDGFVNTWDGGNRKRLYQFQCYETSIASLAFSHDGSKLAVAASYLMEQG
PKDHPADAIHIRTVQDKHVKPKEKK
>Salpingoeca_rosetta_SROS007741_Bub3
MTDTELVSPPQDGISSVVFSPTSNLLLVASWDKTCRLYDVDSNTLKFTFSHDAPVLDCAF
LDDTTAFGAGIDKQLHKYDLTTGKSSVVGSHSEAIKCVECSIKHGVVITGSWDKTIKLWN
LESLECVGEYAQPDKVYTMALADDRVIVGMAGRHVWVWNLNNMSAVEQRRESSVKFQTRC
IRAMPDAQGYVLASIEGRVAVDYLDPSESSQKRKFAFKCHRSKENGRDVIYPVNAVAFHP
TFGTFATGGCDGLVNVWDGVNRKRVYQFHEYPTSIASLSFNHDGSLLAIAASYTYEEGDK
PHPPDAIFIRRITEENVKPKPRS
>Capsaspora_owczarzaki_COWC002159_Bub3
MSSPAEFQLASPPSDGISSVTFAPAGSLNTDMLLASCWDSTLRLYNAATNTLLANFAHAS
AVLDSTFGPEGRVCYSGAVDGSLSSCDITTGAQSTLGGHAQGIRCVKFDPATGLVVTGSW
DESVKLWDARTARCVSTHQQSAKVFAMACTSDSKLIVGTADRHILIWDLRKMESVLQRRE
SSLKFQTRCIQPFSNGHGYVLGSIEGRIAVEYIDPSPAVQQKKYAFKCHRVPINGVNTIY
PVNSISFHPLYNTFASGGGDGIVSIWDGLNKRRICQLRPYPTSIASLAFNHDGSLLAIAS
SYTFEEGEKDMPNDAIFIRRITDADVQPK
>Saccharomyces_cerevisiae_SCER005054_BUB3_Bub3
MQIVQIEQAPKDYISDIKIIPSKSLLLITSWDGSLTVYKFDIQAKNVDLLQSLRYKHPLL
CCNFIDNTDLQIYVGTVQGEILKVDLIGSPSFQALTNNEANLGICRICKYGDDKLIAASW
DGLIEVIDPRNYGDGVIAVKNLNSNNTKVKNKIFTMDTNSSRLIVGMNNSQVQWFRLPLC
EDDNGTIEESGLKYQIRDVALLPKEQEGYACSSIDGRVAVEFFDDQGDDYNSSKRFAFRC
HRLNLKDTNLAYPVNSIEFSPRHKFLYTAGSDGIISCWNLQTRKKIKNFAKFNEDSVVKI
ACSDNILCLATSDDTFKTNAAIDQTIELNASSIYIIFDYEN
>Candida_glabrata_CGLA000076_CAGL0H08217g_Bub3
MRVEIKDVPREYISGIEIISEQNQIIIVSYDGTLSVYTVDRELKQVNLTVRLQYESSLTS
VAQLNIQGRQFIYAGSVDGQLLSVDLENSLFVKVDQIESSAGISCIAMHGDRVIAGSWDG
SIYVVNPKSNSLEFTLELPSEYKKCFKLSVQAHKLLISTIKCKIAIFKLPLTPTTKPHIL
DSGQIFQIRDSQLTPEGDGFVCTGIDGRVSVEYFDDTSKRFAFRCHKYDLDDTVMTYPIN
AIRFIPNTSEFYTGGSDGCVSAWHLHKKTKIKQLPKYNENSVVQLACNENILCVATSDDS
FKTNAVIDSNLELEPSRIYVEILTN
>Kluyveromyces_lactis_KLAC004803_KLLA0A07106g_Bub3
MNGYAKLQGVPKDYISDIRIISSDNRVVVSCWDGSLSLFDITQQQLLMKLQHSWPLTSCH
VSKDGRIWAGSVQGEVLEADWESERLIPNDTMSFSLGVSGITSIDHFIIASSWDGSLIVL
DYLRNQIVKQWKFEEKIFQLCASEVRVMCSLSSGKVKLIQFPSWDITETESGLKYQCRSC
TLIPNNRGFVQGSVDGRVSVEFFDDQSPKFAFRCHRMNLEDVQMVFPVTALAFQPNSLNL
FTGGADGKIVSWNLVTRKKQEEFHKLDDTIMKLCCTEDYLVIAVSDDSFKTCAVPQDIEL
HPSAIYIKHL
>Debaryomyces_hansenii_DHAN003516_Bub3
MASLISIQAPLDLDIISDIKFSPIQNQLLVSSWDGRVLLYDCSDIGHISMLTEFHSNVPM
LSIAYGLGNSTYVGGLDGTIRQIDYENLKIGNENIGEKTETDSSINNLKTIENQPHILAA
SDFNGKLQFIDTRKRTPILSRKLSNKIFCMDTTSEYLTVGMSGRSIEIYDHRNWNQPYQV
RESGLKYQIKDLKNFPTGEGFAISSIDGRVAIEYFDPTEEIQSKKFAFKCHRFSDKQSQT
DLVYPINSIAFNKGNNTLFTAGSDGYLCMWNWQKRKRIKQFPRFEDDHGNTQSIVKTDIS
FDNKLIGIATSDDSYKNIKSLSSSPNCKKPSKIYIKSLN
>Yarrowia_lipolytica_YLIP001079_YALI0_F19558g_Bub3
MSIIQIDALPDLISKVTWGPQKHLLVSSWDTKLRLYSVSHDNSRQVTEVSASSPILDCCW
GDNGVAFTGGLAGVVEAIDLQAGELLSIGQQHADAISSVVCDAGNNLIVSGSWDKNLQFI
DARGGFGNKDSSMMIPTAGKVYTMDKATNSNYVVCGLGNRQIHIYDIRNMGQVFQRRDSS
LKFMTRKVRSMPDGKGYANTSIEGRVAVEWFDPSPEVQAQKYAFKCHRAKEPDAQGRIEV
HPVNGVAFHPATPAFFTGGSDGVVYCWDGKQRRRLKQYPHMPTSVMGLDVDSTSGDMLAI
ACADDSFKENPNGALAKSSLHVRFLDGEGL
>Neurospora_crassa_NCRA009527_Bub3
MAPSTQFEVSQPPSDAISAVIFAPDNTNRLLVSSWDRNVYLYEIAEGTEDATLINKFEHR
APVLDVCFGANGNEAYTASLDCSVKRIDLSTGEQTVLSTHEKPVRCVVYSPQHSMLISAS
WDHTLHVHNTSAPASTPITISLPGKPHALAASPSKVVVAMTARLVHIYDLPTLATALSSA
DSASANITPWQQRESSLKFLTRAVACMPNDAGYATSSIEGRVAVEWFEDTAESQARKYAF
KCHRQTAPEEEGGGDVVYPVNALTFHPVYGTFASGGGDGTVALWDAEAKRRMRQYQKFPD
SVAALAFSNNGKYLAIGVCRGFETDMEDFNSEGRTKVFIRELGETEAKGKGPK
>Schizosaccharomyces_pombe_SPOM001200_bub3_Bub3
MNFSKTLLKNSKDGISSVIFSPSVKNELIAGCWDGSLLHYQISENPELLGKYDLSSPILS
LEYTDEKTALVGNLDGTVTTLDLNTRNHEFLGNHGKGVSCISKLRLENCFISGSWDKSFR
VWDVRVKQPVEGQDIGKKIFASSSRDNILVLGCSERENLVYDIRNLKLPFQRRPSSFKYM
TRSVCCNQNFEGFVSSSIEGRTSVEYINPSQEAQSKNFTFKCHRQIQKDYDIVYPVNDLK
FHPIHQTLATAGGDGVVAFWDIQVRKRLRVLNPSKINISSISFNVDGSMLAIATCAQEEA
AGNIYVHALESNFAAPKLKS
>Cryptococcus_neoformans_CNEO002043_Bub3
MSSDQVLQPPVDGISSVAFSPDSSRLLVSSWDGTIQLHDLSGPPQPPKIFTHPAAVLTAC
FGSTPNVGFSAGLDKRIRRWDFDTGLVQVLGKHDDAVQSIVWSPQYILINPIDVLISASW
DSTIKVWDPSSDTPLKSTQPLPARAYNLAYAPSSSRLLVSMAHRHVYVYDVAKLAAATEK
IPASQERESALKFMTRSVATMADGKGWASGSLEGRIAVEYIDPADQGSKYAFRAHRQNVD
GTDCVFPINALAYHPIHNTFASGGSDGFISIWDHNAKKRMKLFPKYPAPISALAFSPDGT
KLAIGASYEHDNAVTKPEEQATVMVLIKNTVMDDCKPKAKA
>Ustilago_maydis_UMAY002497_UM04052.1_Bub3
MSRPTSSRSSPVASSALADVQLPSPPKSSVSAVVFSPTPSTTTSMLISSWDHDVHHYRID
TTNICTSGTEAVHKVQVFTHEAPVLDVCFITPDLAASGGVDRRLRLLDLKSGKTMILGKH
EDSVSKLRWCPLTRMLISGSADRSICFWEVSESEQGGAKLLKKLDMPDKVIAMDVSPPFA
QATNSNDKIYSASLPGQPHARDSTPRLVVAMAGRHVFVYDLIPLRKAIDSEQAGKLVKER
DWQPDQQRESSLKFMARDLRCMPAGDGYAMSSIEGRIAVEFFDPSEKVQAMKYAFKCHRE
TVKEGDEDAAIDEDQERLEKPHGTFASLGGDSIVSVWDAAAKKRIRQYAKLSSAVTAGAF
DASGTLLLLATGSDKVDHTQQADEKDKVQLVLKCNAWNECKPRLKSSSSSGKK
>Mucor_circinelloides_MCIR008117_Bub3
MNDPTQIELKNPPKDGISNVCFHPTDPDCLLVSSWDKTLRLYNVEKNELLQTFNTESAIL
DCCFGDDNVVYFGGLDRKVKMINLDTNEESVIGEHEAPVSCVCYGSVTKKVYTGSWDTTL
RVWDAQTSTEQHKLKLNCKVFSMDLRDEKLAVAMSDRKTHIYDIRDMSAPWQVRETTLKY
MLKCIRLMPNGQGYACSAIEGRVAFEYFDMSPEVQAKRYAFKSHRLTINDTEVVYPVNSL
SFHPKLGTFASGGSDCVVNIWDGANRKRVKHMTGYPDEIASLSFNHDGSKLAIASSYTFD
EGERDHAPDTIFIKYISDSDVAPRIVA
>Phycomyces_blakesleeanus_PBLA005715_Bub3
MQEPISTQFEIADPPRDGISSLVFNPLDSNQLLVSSWDSTVRLYDIEQNRQLLRFDHEGA
VLDVCFGDGQVAYSGGIAKKLTMLDLATNTTKLLGSHEEAIRSICWNTETQNVYTGSWDK
TLKVWDPRLEEKKAEIKKVILPQKVFSMDTKNNILVVAMANRQVHVYDVRNMDAPLYTRE
TSLKYMLKSIRCMPNGEGYACASIEGRVALEFFDTSEESQAKKYAFKSHRQTINDTEVVY
PVNTLAFHPTHGTFASGGSDCVVSIWDGVHRKRIRQFPRFPDEISSLAFSPDGKTLAIAS
SYTYDEGERDHSPDAIYIRTLSETDCRPRAAVNSSN
>Mortierella_verticillata_MVER000627_Bub3
MSAEYELFEPPNDAISAVVFHPSKPEVLMVSSWDKSVALYDTVKNHQTSKYYHQAAVLDC
CFGEGMEAYSGGLDKTVKMHDFASGKDTVLGSHDDAVRAMAYSTANNFLVTGSWDKTIGT
WDHRAGGSEGNHNLGKYHQPEKIFSLDVCDQKLVVAMAGRHVFIYDLRNMKETLQRRESS
LKYQTRMVRCMRDGLGYASSSIEGRVAVEFFDPSAESQAKKYAFKCHRMTIDGTETIYPV
NALAYHPIHGTFASGGSDGGVTLWDGFNKKRLRQYPRYPTSVSSLSWSCDGKTLAVASSY
TYDEGEKDHAPDQIFLRSISDQEARPKTLPPSSASSAAVPRVI
>Mortierella_elongata_MELO014839_Bub3
MAAEYELFEPPNDAISTVTFHPSKPEVLMVSSWDKSVALYDIVKNQQTAKYYHNAAVLDC
CFGEGMQAYSGGLDKAVRMHDFSTGRDIVLGNHDDAVRTMAFSTANNFLVTGSWDKTIGT
WDHRAGGAEHGSNLGIYHQPEKIFSLDVCDQKLVVAMAGRHVFIYDLRNMKETLQRRESS
LKYQTRFVKCMRNGQGYASSSIEGRVAVEFFDPSPQSQAKKYAFKCHRQTEDGVEMIYPV
NALAFHPIHGTFASGGSDGGVTMWDGYNKKRLRQYPRYPTSVSSLSWSCDGKTLAVASSY
TFDQGEKDHAPDQIFLRSISDQEARPKTVAGMSK
>Conidiobolus_coronatus_CCOR001277_Bub3
MERPRRYELRDPPTDGITSMEFGRNNNQFLVVGSWDKYLRMYDMQTNGVKKKIDIGTPVL
DVSVENPLKGYCSGLDGSIWWADFMTGAVNRIGSHQKGAKCVNYSFERNTVFSGSWDATF
GQWDPRSSVSAGTYDLPSKVLAMDVLKDKLAIATADQEITIFDVRNLNKPFQKSHSNLRT
LFRCIKILPTLDGFAYGTVEGRASVDSFVVNDEPLFKRYAFKCHRQFYNGYDHVYPVNAI
EFHTEGTFITAGGDGTISTWCPKQRKKMRTFQYYPTSISSVAFTADGEYMAVASSYTFEE
GEKDHPPDAIYIQSVAPIDFVSDKTKLNNERSTISDDNSIAA
>Coemansia_reversa_CREV003345_Bub3
MSSKQFELSRPPGDGISRIKFHPTDNSKLLVSSWDKQVRLYDTQKDQLTSSHQGHQAAVL
DIAFGNEGAFSGGLDRRVLAWDSSFSQTTEVGRHDGEVSALEFVPMNGILISGSWDRTLR
AWDSRVQAAASPVAKLDVEERVYSMSARGALVAVALAGRKILIYDTRRFENPLEIRESSL
KFPTRCIKLMPDCRGFVCSSVEGRVAVEYLGIEKSNYAFKCHRQAAGDNTDLVYPVNAVA
FHPVHHTFVTGGSDGVVSLWDPDNKKRLKQYQAYPTSISALDFNASGSALAIASSYTYDE
GEKSHPPDSIWIKVISENETKPKAKRL
>Coemansia_reversa_CREV003349_Bub3
MSSKQFELSRPPGDGISRIKFHPTDNSKLLVSSWDKQVRLYDTQKDQLTSSHQGHQAAVL
DIAFGNEGAFSGGLDRRVLAWDSSFSQTTEVGRHDGEVSALEFVPMNGILISGSWDRTLR
AWDSRVQAAASPVAKLDVEERVYSMSARGALVAVALAGRKILIYDTRRFENPLEIRESSL
KFPTRCIKLMPDCRGFVCSSVEGRVAVEYLGIEKSNYAFKCHRQAAGDNTDLVYPVNAVA
FHPVHHTFVTGGSDGVVSLWDPDNKKRLKQYQAYPTSISALDFNASGSALAIASSYTYDE
GEKSHPPDSIWIKVISENETKPKAKRL
>Allomyces_macrogynus_AMAC013987_Bub3
MSDTCPTGPYQLPDPPTAAISRVAYAPTSSPDLLVASWDGHVRRYDTATNTLAATIRVGD
TAPPVTNACWSPVHPTTTSYTVSLDRAVRSIDWPTQTCTVLGEHDAGLRALAATADSLVY
TGGWDAQVRVWDARAANAMVSAHAQVGRVMDLDVTPAHASAQPLLVVTTHDRGVAVFDRR
QMTQPMQERVSPLKFPTRTVKCLPSGDGFVLASTEGRVAVEYFDADPAAQARRFAFKCHR
QMVDGIEYIYPVNAVAFHPKYPMTFATGGADGVVSYWDGMHKKRIKALPRQPTSIASLDF
TSDGNAIALAVSYTYEEGNKDHPPDALVIHSVRDADVRPRGATVRKAPDS
>Allomyces_macrogynus_AMAC010492_Bub3
MDLDVTPDHASAQPLLVVATHDRGVAVFDRRQMTQPMQERVSPLKFPTRTVKCLPSGDGF
VLASTEGRVAVEYFDADPASQARRFAFKCHRQTVDGIEYIYPVNAVAFHPKYPMTFATGG
ADGVVNYWDGMHKKRIKALPRQPTSIASLDFASDGNAIALAVSYTYEEGDKDHPPDALVI
QPVRDADVRPRGATVRKAPDS
>Catenaria_anguillulae_CANG002559_Bub3
MSSSAAASLVPVADPPGDGISSIAFNPSPAHAAHLLTSSWDSTVRLYDVESMSPANPPVH
LQSPVTKAVWAGAHDPTTVYATTIDGSLHQVNMNGGAQSVLGKHDQGLGCVVSCPGENVV
YTGGWDSTLRVWDPRSSSPCVSNHLQMGKVLALDVTASDQALGAPLLVLATHNNKVLIYD
RRDLSKSLQHRESQLRYMTRALRCTPDGEGFAMSSTEGRVAVEFFDASEASIARRFAFKC
HRQQVEGVEHVYPVNDLVFHPKHTMTFASAGADGVVGIWDGIKKKRIRALPRQATSISSV
SFSPTGDKLAMAVSYTWEEGDKEHPPESILIRCISDADVRPRK
>Batrachochytrium_dendrobatidis_BDEN002148_Bub3
MVGQQPLLGLELSNPPQDGISSMEFSKTDKNLLAVSSWDKTVTIYDVSANHPVAGYKHKA
AVLDLAFSSTAPVVYSGGLDRALRRFDVVSKTETSLGTHEEAISCINYSKEIGQTITGSW
DKYIKLWDDRLSISLTESYSHPEKIYSISSVQYKLVVAMANRQIYIYDLRNMSETLQRRE
SSLKFMTRRVACTPNGDGFASCSVEGRVAVEYFDPAEEIQAKNYSFKCHRQVIDGVDTIF
PVNALAYNSKHGTFASGGADGVVNIWDGLNKKRIKQYPKYPTSISSLAFNFDGSLLAVAS
SYTYEEGEKDHPVDSIYIRSVADNEMRPKLASGHTK
>Spizellomyces_punctatus_SPUN008099_Bub3
MATSTTANLGFELSNPPTDGISSLQFSPENPSLLLTASWDKKIRLYDVSSDELRQEWLDK
APVLDICFSDGDHGFSVGLDRKLKSMDLNAPGQSVIGSHEDAIRCVEYAKRTGQIITGSW
DKHVGVWDPRTNASLGKYAQPAKVFSLDVVDYTLVVAMAGRSVCIYDIRNMKESLQCRES
ALKFMTRAVRCLPNGEGFASGSIEGRIAVEVFEPASQLKKYAFKCHRQTVDGVDYVYAVN
ALAFHPSFGTFASGGSDGVVNVWDGYNKKRLRQYPRYPTSISSLSFNCDGSLLAVASSYT
YDEGEKDHPPDSIFIRSLGEQECKPKSMPAA
>Encephalitozoon_intestinalis_EINT000239_Bub3
MHELNCVPQETITSVSYNKDILISLWSGELMLYSGVTFGCKGSVEAEIPVTRAILTSDVV
AGDIEGSVRIYDMSLNEKAKISSGVGGIQLLHEYKGSVVAGGWNKKIVFVNGCVENVINT
EKKVYCSDILNDVLLVGQQEYVVAYDLRTNSFFFRRQFNTVVRSLALGPGGFFAGTTDGR
IYYEDFEDKSRSYVFNAHYSISGDSKIFYPVNSIVVGKYLLSGGSDGRVLRWKLEAKKTY
KEIACDKVGVSGLCTAEEKVAIGFSYSHDRGEKEEMSCSRVVLVDL
>Vavraia_culicis_VCUL001063_Bub3
MNLPDPPSDTITDIKVREDNIYVSSFDKTLRIYQDGLLSRTIAHNLPILKVEFFNSEPIF
TDIAGNVNTHHLCIKTDCGGIQGISVHNNAIIAAGWNKKLQIIQNNEIQRTIELQEKVYA
MDRCDDVILMGCSNNTYMLVDMRKPEKIMRRSVAGPITSVVLSEYAIIGMLNGKIRVDSS
VMGSSRASDTYTFNCHHKSSGNKRINYPVNALILDGTLISCGSDGSINEWNVLDRMMLKE
IYRSDLNVSAIERYKNKIVAGLSYNYEQGDRESFKPELRILHR
>Edhazardia_aedis_EAED002031_Bub3
MKVKRFDDTIITSLNYNNDLFLSSFNGCVYQMDLNMEIINTYEFNEPILSTNRNDNNLVC
TNDIGTIYITDISTKHQKTVNTNCGGIENISINDNLIMCGGWKKKITFVNNDKIVSEYNS
PEKIYKTQFTSNFLLCASDTKVFAYDIREMVEPFYIFEHQNKIESMVFNNCDSYFIGMVD
GKIRLEYFNGTNMESLYFNAHKLESENTYDLYPVTKLERNFFLYSSGSDGRIYQWNVEKR
KKMKCLFSTDKPITNFVFVDGKLLVLTSESEKISDDEYCENTNITKINCGNIENYADIVI
S
>Thecamonas_trahens_TTRA001803_Bub3
MPNITHARTRTRTRTRTHAHALARTRSQHVYVYDVTLSSVVSTVELPTPVLDTAYSADGA
HLAAATLEGVLAVADVSRPAAAPVASLMAPAAGEAMSQVAYAGEAAAFVTGSWDGSLGMW
DPRVGVRSASASAPGKVYALDISGHRVVAATAGRHVYVYDVRNFSEPVQKRESSLKHQTR
AVAASPSGDGFALSSIEGRVAIEYFDPEPAIQARKFAFKCHRAKPDPVKGTPAIAYPVNA
LAFHPTHGTLATGGCDACINVWDPAHKRRLASFGPFQTSLAALAFSPSGDALALATSYTF
ELGERDAPPDAIFVMPVTDAKFKSRGPKGKKK
>Dictyostelium_discoideum_DDIS007319_bub3_Bub3
MSNEPTSSFYELRLPPSDGISSVNFCPNSVNLLVTSWDSTVRCYDTQNNVQKWQYNHKGP
VMDGCFPEKNKVFSGDVFGSVKHYDPVAGVEKEVGSHEDGVRSVVYNSDTQQLFTGGWDQ
QLKLWDIRSDKMEISNHDLQSKIFTMDVSPISNMLVIGTADKYVTIYDTRQMETHLQKRE
SSIKYQTRCIRTFTDGKGYALASVEGRIAMEYFDPSPAVQSKKYAFKCHRLTESGVDVVY
PVNCIAFNPHYGTFATGGCDKNVFFWDGANRKRLHALKTYPTSISSMSFNTDGNILAVAS
SYTFEEGEKDHPPDQIFIHNILSEKIIKPIK
>Polysphondylium_pallidum_PPAL003295_Bub3
MTDYFELRLPPQDGISSLNFIPQTNLLLVTSWDTSVRCYDTTGNVQRWQYNHDVAVLDGC
VQDKSRVFSSDISGRIKSYDVASGVASDIGSHEKGVRALAYNHESQLLFSGGWDGILKAW
DVRDPHQPKEMHQHNLEAQIFTMSTTANWLVVGTADKMITIFDTRQMQQPVQKRESSIKF
QTRCIRTFIDGSGYALASVEGRIGMEYFDPKEQQAKKYAFKCHRANEAGVDVVYPVNTIA
FHPIYGTFATGGCDGNVYYWDGQNRKRLFHLKHYPTSISALAFNSEGNLLAVASSYTYEE
GEKDHPNDQIFIHTVNEKIKPFGK
>Acanthamoeba_castellanii_ACAS001118_Bub3
MAQMEASRTHEFELQQPPSDGISRVRFVRDSHLLLTSSWDGGVRLYDAAQNQLKDQYSHK
AAVLDVTSAGRSHAFSAGMDRRVVMHDWTTQTESIFGTHEKAVRCLEYSEPQGLLFSGSW
DSTVQVWDVSARQCVQSIALPDKAYTMDVSASRLIVGCADRQIWVWDLRNLNAPSEKRQS
SLKFQTRCVKLFPDDTGYATASIEGRVAIDYFSAEQQDRKYAFKCHRATIDGVHTVWPVN
CIAFHPIGTFATGGCDGYVNVWDGQNKKRLCQFHKYPTSIASLDFSSDGQYLAIASSYTF
EEGERDHPLDQVFVRQVAEAEVKPKARGQ
>Trichomonas_vaginalis_TVAG024710_Bub3
MFSSNNFIELRIEETDGISCIRFCKTNSDYLAFSTWDGSLHTYDIKTKRLLKTFKFDCPQ
LACEWAEHTCVSGGADGAISANGKQIGSHNDAVSCLAYSLGSSQIISSSFDKTVKTWDLR
SPNPISELSLQDKVYSVSTLDEYSVICGCGDQNIFTFDTRRPEKGKVTKSPLHYNISCVA
ATKDLFAIGSFEGRVGVSDTNNNTFTFKAHYQVEDDSKLLYSINSMCFNPQTRDLVTAGS
DGKIIVWDIEMKKQRYELGPYETSISSIDFSANGNILATAISYGYENGNISHPKDRVLLF
ICI
>Trichomonas_vaginalis_TVAG020300_Bub3
MFQEINIPSDDGISSLHFLPETGEQLCVTAWSGNLTIYSLENLEKIFETKFPSPLLCSTW
SDDQNVVCGAADGKLYTKNGQILQKHTQGVCSVGFIKAVDVFFSASWDGYVHFWFPGDEE
PLHSHNVGQKIVAACSNSNHVVICTAKNTVVILDLTKPEAITVEQRISSLQMQIRAICPS
YPEEYGWAVSSIDGRVAIEYFGDLKSQAQRFAFHSHRKEEEEKTIVYPINALCFHPKEGT
LVSGCSGGMVNFWDLKNKNKLQPIPFQFETSVSALEFSPDGNFLAIASSYMFDKGNIEHP
SDRLIIYKVTDENIKSVKQDENN
>Giardia_intestinalis_GINT003864_Bub3
METRRLLSVTPKDGITRVRFAPDKPLLAVSSWDENVYVYNTAEKDPDRTFIASLPLHNKP
IFSVDWVSDATIVSGGADGNVLTTSVGKRATSLVGRHAAPVREVCVLPSNRNIVISGSWD
SHVAAWDIRTAAPIPSTHEIARIGSPPPLSKIAAGGKIFCMDVRGSRVLLGLSSRTVQMW
DCLPTNDLGSSPLFKQVLVRESPLRHQTRSVAIVSDIGNQFCLGSLEGRIAVDNVAGPDR
YAFRCHRHQDPQANVFVSYPINAIKWCGWRNALFTGGSDGDLYLWNLQSRKRLFRLCESS
GIASIDISSQEHDTIALGLSYTWENGWDFSRKNATSALHDTKIVCYSVSEFFPKDDKAQE
GHQ
>Naegleria_gruberi_NGRU006363_Bub3
MSSQQLITEEGFDLHDPPTDGISSLNFSTLNHDLLLVTSWDKSVRIYNVKSNSLVTKYEH
QTSVLCGCFSNGEECTFSAGLDGKLVKYNMKSGEQSVIGTFPDFHKSAIKCISTIPGTPE
KIITGSWDGTIKLWDTQQNTCIQTLDLTKKVYSMDVTPDGSKLVVASQDLLIFIVHIQKD
SNQPLSLHIRKQSGLKYQTRVVKCFGDNNSYAIGSIEGRVAVEYFNNSNSNYAFKCHRSQ
TGQQAVETLYPVNTIDFNPRHPNIFVTGGCDGVLMFWDKDKKRRVSRSAPYSTSIAVLTF
STSGEYLACAVSYTWEMGNKSHPSDRIIVKKVYS
>Nannochloropsis_gaditana_NGAD003114_Bub3
MEPGSERLLDNPPQDGISSLAFSPSSSNLLLVSSWDKTARLYDTSSNVAKGIWQNHAAVL
DCTVQDDHTGFSGGLDRAVRKIYLNQPEDPGLNIGSHAGEVSCMEFSRELGALVTGGWDG
NVHIWDPRSQGRAQSLPPSEKVFTLAVSGQRLVVGTSDRSVLIYDVRKLSAPDDRRESSL
KHQTRCIRIAPDHSGYVLASVEGRVAVEYFDLSTEVQAQRYAFKCHRQDDLVYPVNAVAF
HPTHGTFATGGCDAMVYTWDGQNKKRLAHLGPYKTSIAALSYNFDGSLMAIAASYTYEEG
EKEHPPDAVYLRCPLEGEVKRKVKAGA
>Ectocarpus_siliculosus_ESIL006847_Bub3
MTTLRLYDARQNLSKRVIPSKMAQLDCCFKDTSATGFCGGLDKQVKQVDLETGAVTLLGS
HDKAVRCVEYNASTGTVLTGGWDAKLNAWDPRSKQALVQSRPAPGKVFTMSVSDMRAVVG
TSNRHIWVYDMRSLAEPEQRRVSSLKYQTRCVRIFPDQKGYAVGSVEGRVAVEYFDTSKE
SQDNKYAFKCHRKGDQVFPVNAMAFHPVYGTFASGGCDKMVNIWDGKNKKRLWQSSAYNT
GISSLSFNHDGTRLAIASSYTFEQGAIAHPKDQIFVRDVMDSDVRPKARK
>Aureococcus_anophagefferens_AANO002050_Bub3
YNVPDPPSDGVSCVSFSASNPDLLLCSSWDTTVRCYDLGRPASPLVASLPQPSACLAACF
AGGDDLAVVGSVDGAVRAVRVDGGRGGGAGAAFGSHDAGVRCLRYDGEGGVVFSGSWDRT
VGCWDPRSGQREATAQVPGKVFALDVAAGPTRVVVGTSDRHVLVFDARRLDAPLQRRESS
LKHQTRCLRCFPGGDGFAVSSIEGRVAVEYFADEAQGRKYAFKCHRVGKVVYPVNALAFH
PAHGTFATGGSDGFVNLWDGAHKKRLCQLPQFPTSVAALAFNCDGSKLAVASSYCFEEGE
KDHPKDEIYVHAVQPHEVTPKA
>Phaeodactylum_tricornutum_PTRI009141_Pt-BUB3_Bub3
MSSVSIPPEPKVLSDNPTDGVTALAFLSPSLLASTSWDGTLRIHNVADQTLQCAQTVTEA
GPLLSMAVHGNYSHQNDRPEETSTLATVPPIYVGGLDGSIRRFAAHAAGSRLANGNDDNN
SQKNPCLLSRHHKAAVSCLQWIPHAQGAWLVSAGWDGFLYLWDPTAIADTEVAKLPPPLA
TLSLPGKAFSMDVHTSESRTLSRIVVACAGRRVCVVQVTTSTGTEGSHETHTAPGLLPQV
ELVLDRESTLKYQTRCVRFLQDGVGIALASIEGRVAIEYFEELDIPAEGKKAYTFKCHRD
GDMVYPVNCLAFHPVHGTFATGGCDGTVVTWDGSNKKKLVALPKFPTSIAALAFSPDGSQ
LAIASSYTFEDGEREHPRDEIYIRAVLDSEVLPKRKQ
>Thalassiosira_pseudonana_TPSE009481_THAPSDRAFT_3058_Bub3
MSTATTPEAHPLPSPPNDGITSLSYIGSSSLVASSSWDGALRIHDTEANMAVQAGAGEKG
VIYTGGIDGSVKRFDIASNSVSTIGMHSPNIAAISGSEKKVAVSCLAVVGDGLLASAGWD
GKFHLWDIRSDASDDDSATIKKKKPVATIDLPGKAFSMDVSPDATKVVIATSGRRNVFVD
VANLQQRTESSLKYQTRCIKFLSDGRGIAVGSIEGRVAIEYLDDIGIPSGKKKYAFKCHR
INDTIYPVNTISFHPTHGTFATGGADGTVITWDGNNKKKLTTIAKLPTSIACVAFKEDGS
EVAMASSYTFEEGERDHPREEIYVRGVLEGETKPKDAR
>Phytophthora_infestans_PINF008982_PITG_09827_Bub3
MHAAAVRHVGYSVELGLAVSGGWDGAVRVFDVRNGGNAQIHEAKLPGKIFGLDMHRHLLA
AATSERQVAVYDLRNFSQPVVSKESPLKYQMRCVGVFPDLTGYALASVEGRVALEYLEDD
PAHKRSYAFKCHRGKVDDQTLVYPVNSIAFHPTYGTFATGGCDGVVNLWDGANKKRITHL
RQYPTSIAAMDFNRDGSMLAIAASYTYEQGEKDHPNDAIFLHTVQDAEMRPKKKTAA
>Hyaloperonospora_parasitica_HPAR002106_Bub3
MTDVELQAPPSDGVSCVRFSAQSQLLLVASWDETLRLYEGVRLRASVDMDTPVLSCCYGH
SDAEAFAGGLDGVVRQVDVQTHQKTTLGTHEAAVRHVGYSNELGLVVSGSWDGSIKIFDV
RNGAKAEVHQAAVAGKVFGLDVRSHLAAVGTSERRVAVYDLRQLARPLMEKESPLKYQLR
CVRVFPDLKGFAVASVEGRVALEYFDDDERTTTQEPSRKKRSYAFKCHRGKVDDQALVYP
VNAIAFHPTYGTFATGGCDGIVNLWDGANKKRITHLRPYPTSIAAMDFSHDGSVLAVAAS
YTYEQGEKDHPNDAIFLHMVQDSEVRPKTKAAA
>Hyaloperonospora_parasitica_HPAR002105_Bub3
MTDVELQAPPSDGVSCVRFSAQSQLLLVASWDETLRLYEGVRLRASVDMDTPVLSCCYGH
SDAEAFAGGLDGVVRQVDVQTHQKTTLGTHEAAVRHVGYSNELGLVVSGSWDGSIKIFDV
RNGAKAEVHQAAVAGKVFGLDVRSHLAAVGTSERRVAVYDLRQLARPLMEKESPLKYQLR
CVRVFPDLKGFAVASVEGRVALEYFDDDERTTTQEPSRKKRSYAFKCHRGKVDDQALVYP
VNAIAFHPTYGTFATGGCDGIVNLWDGANKKRITHLRPYPTSIAAMDFSHDGSVLAVAAS
YTYEQGEKEIRRCDPRQKLQRRRRDWI
>Albugo_laibachii_ALAI004729_AlNc14C37G3272_Bub3
MDVEIAAPPTDGITCVRYCPNGEKSLLLTSSWDSFLRLYDGANLRTHIELETALLSCCFG
ASDSEAFTGGLDGTLYRLDLSTREKKLIGTHKGTIRHVHYTIDHHLLCTGGWDSTVQFYD
TRKRDAVVSSNKCNGKVFGMDVKSHIVVVATSERNVDVYDLRQSKQPMETKESPLKYQTR
CVSIFPGLDGYVIGSIEGRVALEYFSDRQKDETEEKEESKATKKLSYAFKCHRTKIDQDQ
VLVYPVNAIAFHPVFGTFATGGCDGVVNLWDGHSKKRIHQLSKYPTSIAAMDFNLDGSTL
AIASSYTYEEGEKDHPSDAIFLHSVQEGEVRPKKKAVAA
>Aurantiochytrium_limacinum_ALIM001980_Bub3
MDRAQTLSHTFNDGVTSVQFADGDSHLLVASWDGSVTLLDTDLDRLLGKYHHASGVLAAA
FASSDCKSAVSGGLDRKVLLHEFETEIRDTLGFHEAPVRCVSALKPLNLVATGSWDSTVR
TWDVRQKGSATTLKQPHKVFAMDADGDRLIVAHAGLSVHIFDMRKPSEPLQERTQSLGFQ
TRCTRFLPGGSSFALGCTAGRVVVDYLEGDRESFKFKCHRANDKIYPVNAIAPHPVHGTF
ATGGGDGNVAIWDPVNHKRVSHFKFDETIAALNFNSSGSRLAIAKSYTFESGEDLARQSR
NSVLILPIQDSEVMPRVKRQKTH
>Aplanochytrium_kerguelense_AKER010584_Bub3
MSSDSFVLQSTCKDGISRLRFSPKGNSESGKQLLLVSSWDCSVSLHDVELNSLVSQYRHP
AAVLDCCFGESANKLYSGSLDRSVRCYDVETKIDSKVGSHDNGVRCLEYNTSAGVLVSGG
WDNCIKLWDVKRVGENCVQSVPQPGKVFAMDTYGHQIIVAHAGRTLHVYDMRNLDKPLEG
TQDKTHTESPLKFQTRCIKVFPDQSAYAIGSIEGRVAVEYFNATKSKFAFRCHRKKDAND
NETIYPVNSIAFHPKYGTFATGGCDGSVSIWDAQNKKKISQFSGYDTSIASLDFSSDGSK
LAIASSYTFEKGEIQNQPKDSIIIRNIKDEDVRPKARKK
>Blastocystis_hominis_BHOM005689_Bub3
MLQVEIYDLRKLDQSLRIENSNLSYNLRCIRCLQEEEGYVVGCIEGRVSVHFSQETPTCK
SYCFKCHRKNENGTSLVYPVNALEVHPSSIHSQSNHS
>Blastocystis_hominis_BHOM000631_Bub3
MTTGATTGRWFVKFYAPWCGHCKRLAPTWEELAEATLNEVNIAEVDATQNPQLSKLYNIQ
GFPTLLFFDSGKYATYNGGRDLDSLKDFVHEGYKSASFSNCPSLPSWYETYIEDLSQRAG
RHLGADPFVTCFALMGSGMVIGIVATLVVHCCCCRKPRYEPVSDEKKNDSCKRQSAIMHR
KLFILCDNRQIVVYDLATSPTLLCEKESLLKFSLRSIAAFTDGNGYVVGSIEGRVGVEYI
SSSEQEKPFSFRCHRKTDAYNELCYPVNSICVHPLYRTFATGGADGSVCIWDASAKKRLA
IFQE
>Perkinsus_marinus_PMAR004623_Bub3
MALDPGNGTRVIAGTSMREILILDIRNLTTPVQVRDSPFSQPIRCMAIHPMGTGFVCGSQ
EGKAAWEPFEHSDKVRGKYTFKCHHKKSVDSDGQDVSAVNGVAFHPKHGTFATCGSDGVV
SVWDGEARKRLWRMTADEVASGGVSSVSFSPDGTRLAMGVSYCFDNGPKSPEPPRSVIVR
PVSDAEMQAKKRVD
>Perkinsus_marinus_PMAR023213_Bub3
MSSSSAAFCTTTTLVSPPLDAISRVRFPVQATRSYGVGNIPAHLLAVSSWDGAVCATLGG
ALVLIDFNQGGKEVNRVDKFHSLPASCVEKCLLDQDLVVSGGWDRTIRLWDTRTREESAK
CTAAKGKIFCMALDPSNGTRVIAGTSMREVLILDIRNLSTPVQVRDSPFSQPMRCMAIHP
MGTGFVCGSQEGKAAWEPFEHSDKVRGKYTFKCHHKKSVGSDDQDVSAVNGVAFHPKHGT
FATCGSDGVVSVWDGEARKRLWRMTADEVASGGVSSVSFSPDGTRLAMGVSYCFDNGPKS
PEPPRAVIVRPVSDIEMQAKKRVD
>Toxoplasma_gondii_TGON002438_Bub3
MSIDLRHEPRDSISSLCYAPSHGKSILAATSWDKTLRIYDVDANEQLHKFEFDMPLLDAC
FLGDSAKVVIGGLDKQVSLCDLQTEKVVSLGSHTGAVKHCRYHVPTNLVYTAGWDGIVKA
WDPRMPQSAPICQAQLHGKAFAMDNSDTYLTVADSKKRTYVYDLRQGPQGLASPDFRDQI
LKYQIRCLRCFPNGTGFAAASIEGRVAWEYFDMNPEVQSKKYAFKCHRLKEGTGEVACPV
NALSFHPQYGTFATGGSDGGVSVWDGQSKKRLWRLPAFPTSVAALAFNPSGNQLAIGVSY
LYEKGPIPTAPAPQIVVRLVKDEDVRPKALQA
>Cryptosporidium_parvum_CPAI001728_Bub3
MQSYFLSECPEEPIGSIDVIKSYNRQEILGQNEGCLLALTCWNKSVKFYDPQIPYGASLN
DNFKYNPSNESIERSDELQNTSTSVQNTKYISTGKCLQSLQCEYIYLACKFKNDSTIFFG
GFNEAVDVINLQDSLYSPRKLVGHLAPVRCLSLLENSSILASGDWNGEVLLTCVNEGSFG
SQISKISLPGKVFCMDYSYNEEWLLVGDSLKNMNLINLKKLSSGIEATTPTEVVPNFMKY
QLRNICANKHKDVFATSSIEGRVQITSVEKALKGEVNSKESPKDNYAFKCHRTKDNSMMT
ETIYPVNSVCFHPQFANVLATGGSDASVFLWDTSAKKRLWRNSNFQLVDSDKNLIRVCNE
SISSLKFHPTLPYLISSCCDTFDQSCRLSSETRDQANDGSNSIPVQRSSIIFHSVHGVKP
LE
>Bigelowiella_natans_BNAT020016_Bub3
MHSVSELSQPPSDGITATVFANHSNNLLATSWDETVRYYNVNDDRLLQKFDLNTAVLDGA
LAPDDKKAYVGCLNGIIYMIDFTSGEVRELGCHGKELESSGIKCIEYCHASKLFVSAGWD
QKMKLWDPRAMNACANSINLKGRAYSMSISGNRIVLATSGRYVTIHDIRKIATPEQVRES
SLQNMLRIVRCFPNGHGYAVGSCEGRIAIEYFDVSEQIQRKKYAFKAHRKVESGRQIMYP
INALAFHPKYVLSYNCLVTDFRCIK
>Emiliania_huxleyi_EHUX018842_Bub3
MSEYALSDPPTDGVTAVRFGPTGDSLAVTSWDAALRLYDVATADVVVRLPQPAPLLDVDF
VDAGSVLSGATDGGLRLHGLETGVERVLGWHASGVRCVRFCGAVGAGVSGSWDRSLKLWD
VRTAEACVGTYAQPDKVFALCVGAPGAPPPPAPLVVVATAARHVHLLDLRRPSEPLQRRE
SALKCQTRAVAQMPGGLGYALGSVEGRVAVEYVDPSAEAQARKYAFKCHRTVVDGVGTAF
PVNAICYHPRHGTFATGGCDGHVNVWDGANKKRLCQLPRKPTSVAALAFSADGSRLAVAA
SYTYEMGERERAPDAVYVRTVAEAEVKPKAKRGDS
>Arabidopsis_thaliana_ATHA018268_BUB3.1_Bub3
MTTVTPSAGRELSNPPSDGISNLRFSNNSDHLLVSSWDKRVRLYDVSTNSLKGEFLHGGA
VLDCCFHDDFSGFSVGADYKVRRIVFNVGKEDILGTHDKAVRCVEYSYAAGQVITGSWDK
TVKCWDPRGASGPERTQVGTYLQPERVYSMSLVGHRLVVATAGRHVNIYDLRNMSQPEQR
RESSLKYQTRCVRCYPNGTGYALSSVEGRVAMEFFDLSEAAQAKKYAFKCHRKSEAGRDI
VYPVNSIAFHPIYGTFATGGCDGFVNIWDGNNKKRLYQYSKYPTSISALSFSRDGQLLAV
ASSYTFEEGEKSQEPEAIFVRSVNEIEVKPKPKVYPNPAA
>Arabidopsis_thaliana_ATHA006999_Bub3
MSGDRLEFENPIEDAVSRLRFSPQSNNLLVASWDSYLRLYDVESSSLSLELNSQAALLDC
CFENESTSFTSGSDGFIRRYDLNAGTVDTIGRHDDISTSIVYSYEKGEVISTGFDEKIKF
WDTRQRESLVFSTDAGGAVGCVTVSGNNLVVCVDASMHIYDLRNLDEAFQSYASQVEVPI
RCITSVPYSRGYAVGSVDGRVAVDFPNTSCSSEIKYSFRCHPKSRNGRLDGVCINAIEFS
PCGSGTFVTGDNEGYVISWNAKSRRRLNELPRYSNSIASLAFDHTGELLAIASSHTYQDA
KEKEEAPQVFIHRL
>Arabidopsis_thaliana_ATHA003310_BUB3.2_Bub3
MTLVPAIGRELSNPPSDGISNLRFSNNSDHLLVSSWDKSVRLYDANGDLMRGEFKHGGAV
LDCCFHDDSSGFSVCADTKVRRIDFNAGKEDVLGTHEKPVRCVEYSYAAGQVITGSWDKT
IKCWDPRGASGTERTQIGTYMQPERVNSLSLVGNRLVVATAGRHVNIYDLRNMSQPEQRR
ESSLKYQTRCVRCYPNGTGYALSSVEGRVSMEFFDLSEAAQAKKYAFKCHRKSEDGRDIV
YPVNAIAFHPIYGTFASGGCDGFVNIWDGNNKKRLYQYSKYPTSIAALSFSRDGGLLAVA
SSYTFEEGDKPHEPDAIFVRSVNEIEVKPKPKVYPNPPV
>Aquilegia_coerulea_ACOE019952_Bub3
MSAIVPPPPAPGKELLNPPRDGISNLRFSNHSDHLLVSSWDKSVRLYDATSNVMMGEFLH
GGPVLDCCFHDDSSGFSASADNTVRRYVFSSGKEDILGRHEAPVRCIEYSYAAGQVITGS
WDKTVKCWDPRGASGKERTLVGTYPQPERVYSLSLVGNRLVVATAGRHVNVYDLRNMSQP
EQRRESSLKYQTRCVCCYPNGTGFALSSVEGRVAMEFFDLSEAGQAKKYAFKCHRKSEAG
RDTVYPVNAIAFHPIYGTFATGGCDGFVNVWDGNNKKRLYQYSKYPTSIAALSFSRDGRL
MAVASSYTYEEGDKPHESDAIFVRSVNEIEVKPKPKVYANPS
>Aquilegia_coerulea_ACOE016060_Bub3
MTVIIPSPPPPYSGRELSNPPSDGITNLIFSNHSDDLLLVSSWDKSVKLYDASANVLRGE
FKQENAVLDCCFHDDSSGFSAGLDTTVRRCIFTCGKEDILGKHDAPVRCVEYSYASGQVI
SGSWDKTVKCWDPRGTNGKEHTLVGTYLQPERVYSLSLVGNRLVVATAGRHLNVYDLRNM
SKPEQWRESSLKYQTRCVRCYPNGTGFALSSVEGRVAMEFFDLSEAGQAKKYAFKCHRKS
EDGKDIVYPVNSIAFHPIYGTFATGGCDGFVNVWDGNNKKRLFQYSKYPSSIAALSFSRD
GRMLAVASSYTYEYGNKPHEPDTIFVRDVKDIEVKPKPKVYPTP
>Aquilegia_coerulea_ACOE029372_Bub3
MDGICLKFENPIRDAISKIRFAPQSNNLLISSWDSMLRLYDVESSIMRLETTSGAALIGC
CFQNESTAFSIGADFCVRRYNFDVGSCNTFGHHDDLATCIEYSEETSQVMSATLDKKICS
WDLRKENGVGCTKYVGGEVESMSTCGFYLLVAIGTSVSIYDLRKLDEPVQMKETSVDYRI
KSVCSFPNRRGYAVGSIDGRAALEFINPSDASEKSYHFRCNPKSKDGKDHLIAVNDIVFH
PSFYGAFVTGDNDGYAIMWDAQSKKRLYQFPRYISSVASLSYNCGGELLAVASSYTCQEA
NEIEEPPHIFIHRMDEISVGSSSIQRSK
>Oryza_sativa_OSAT018815_Bub3
MSAAAAPAAAVGSGKELANPPTDGISNLRFSNHSDHLLVSSWDKTVRLYDADANVLKGEF
VHAGAVLDCCFHDDSSGFSAGADHTVRRLVFGSAKEDLLGRHDAPVRCVEYSYAAGQVIT
GSWDKTIKCWDPRGVSGPERTLVGTYAQPERVYSLSLVGNRLVVATAGRHVNIYDLRNMS
QHEQKRDSSLKYQTRCVRCFPNGTGYALSSVEGRVSMEFFDLSESAQSKKYAFKCHRKSE
AGRDTVYPVNAIAFHPIYGTFATGGCDGFVNVWDGINKKRLYQYSKYASSIAALSFSKDG
HLLAVASSYTYEEGEKSHEPDAIFIRSVNEVEVKPKPKALAAP
>Oryza_sativa_OSAT048081_Bub3
MSTAPTGDPPVRVAVASGGGGMGLGKELREPPSDGVSSLRFSKHSDRLLVSSWDKTVRLY
DAEANVPRGVFMHAASVLGCCFHDDSSGFSASADNTVRRLAFSSGGNYFLVRHDAAVSCV
EYSYSTGQVITGSWDKTIMCWDPRGVNGTSHHTLVGTHNQPERVYSLSVSGYNLVVATAG
RHVNVYDLRSMSRPEQQRESPLRYQTRCVQCYPNGTGFALGSVEGRVAMEFYDQSESAPY
KKYSFKCHRVPEDGETKVYPVNAISFHPVHGTFATGGCDRFVNLWDGANRRKLFQFPRYP
SSIAALSFSRDGRLLAVASSYTYEEGDIPHPPDAIFIRDVNEVQVKPRPKITFTDPPSVA
SPSV
>Oryza_sativa_OSAT023213_Bub3
MDSCNNYLFSEFFLFFASNLFSEFHNRNDNLYLLICVYCCVVFLSGQVVTATLDKKLMFW
DSQTRNVNPNSIKNLDSDVASLSVCEMYILAAIEREVYIYDMRNLIGPVKVKDSPVEYHL
RSLHSSPEWKGYAAGSVDGVVAVKYFDRGTDGDMGYVFRCHPKSRDGRSSMVPINSIGIH
PLYVLYFFFVHLPAVLFLKVIFFFETNLKVMWTHWFLIGSDKTFVTGDNEGYVIAWDAQS
KKKLHEFPIYSGSVASIAFNHNGQIFAVASNSNYQESDKMVEEHQIFFEMKQHF
>Amborella_trichopoda_ATRI024541_Bub3
MSAVLPPPVTGRELSNPPSDGITNLRFSNHSDHLLVSAWDKTVRLYDASANTLRGEFMHG
GAVLDCCFHDDSSGFSASADHTVRRFVFGSGKEDILGRHDAPVRCVEYSYGAGQVITGSW
DKTIKCWDPRGASGQDRTLVGTYPQPERVYSMSIVGNRLVVATAGRHVNVYDVRNMSQPE
QRRESSLKYQTRCVRCYPNGTGFALSSVEGRVAMEFFDLSDAGQAKKYAFKCHRKSEAGR
DTVYPVNAIAFHPIYGTFATGGCDGYVNVWDGNNKKRLYQYSRYRTSISALSFSRDGRLL
AVASSYTFEEGEIPHEPDAIFVRSVNEIEVKQKPKVLPTPPP
>Amborella_trichopoda_ATRI015276_Bub3
MEKGSSKLQRPPNDAISRVRFAPESNNLLVSSWDCTLSLYDANNSCLRNRFSSGFPILDC
CFESETVALSVGSDCFVHRYDFHMGNESTLGNHDDLAICVEYSKETCQAISGGLDNKLRF
WDTRMGYGCVGHLQIADAQVECMSLIGLHLTVAAGVSVHMYDLRSLNDPIQIRESCSIYH
KKCIRTFPNGQGYILGSVEGQVELEFFAMSETSQANRYAFRCHPKSINGRHHLVAVNGID
LHPSYNTFITGDNEGYAIAWDGKSRRRLYEFPKFPASVASLSYNHDGEMLAVASSHTYQE
ANEKELPPEIYVFNVDDDLVRPFSSRTSK
>Selaginella_moellendorffii_SMOE012072_Bub3
MMGAVGAGAGRELTSPPPDGISNLRFSNHSDHLLVSSWDSKVRLYDASANTLKGQFEHRG
PVLDCCFHDDASGFSASADYTVRRYDFNTGREDILGSHEASVRCVEYSHHTGQVITGSWD
KTLRCWDARVLGNKPPVGTYQQPERVYSMSLVFPHLVVATAGRHINVYDLRNMSRPEQER
ESSLKYQTRCVRCYPNGTGYALSSVEGRVAMEFFDMSEAGQAKKYAFKCHRNSEAGRDTV
YPVNAIAFHPIYGTFATGGCDGYVNVWDGNNKKRLYQYSRYPTSIAALSFSRDGRLLAIA
SSYTFEEGEKPHEPDAIFVRSINEAEVKPKPKVINPAAS
>Selaginella_moellendorffii_SMOE023659_Bub3
MMGAVGAGAGRELTSPPPDGISNLRFSNHSDHLLVSSWDSKVRLYDASANTLKGQFEHRG
PVLDCCFHDDASGFSASADYTVRRYDFNTGREDILGSHEASVRCVEYSHHTGQVITGSWD
KTLRCWDARVLGNKPPVGTYQQPERVYSMSLVFPHLVVATAGRHINVYDLRNMSRPEQER
ESSLKYQTRCVRCYPNGTGYALSSVEGRVAMEFFDMSEAGQAKKYAFKCHRNSEAGRDTV
YPVNAIAFHPIYGTFATGGCDGYVNVWDGNNKKRLYQYSRYPTSIAALSFSRDGRLLAIA
SSYTFEEGEKPHEPDAIFVRSINEAEVKPKPKVINPAAS
>Physcomitrella_patens_PPAT011066_Bub3
MGSRGDGSLLGRELWPPPSDAITKLRFSSFSDRLLVSSWDSKLRLYDVSACVVRAEFSSK
GPVLDCCFHNDSSGYSAGADHILCRYDFNTGAETSLGSHDSAITCLDYSNVSGQVISGSW
DKTLRCWDARSRTLVGTHVQPARVTSMSLLGNNLVVSTIGRHILVYDIRKMSEAEQSSET
PLRFQARSVCCNSDGTGFAIGSIDGRVIIDWFDPSHAQAKKYLFKCHPKPAAGPKIFHPV
NALAFHPLYGSLATGSGDRHVNVWDVHIRKRLFQYSKCPSSITSLAFNSDGHLLAVASSC
TFEEGEESNSPIKIYVRSVNDAEVKPIRRTKQ
>Physcomitrella_patens_PPAT009025_Bub3
MGGGAPPLFPPPSQQHQHYLDMDANAQPAQLVLGRELASPPADGISNLRFSNYSDHLLVS
SWDAKVRLYDASANVLMGQFSHRAPVLDCCFHDDSSCFTASADHSVCRYDFNTGGEDTLG
THDAPVRCVEYSHATGHVVTGSWDKTVRCWDPRGGTGVGTYPQPERVYSMSLVGHRLVVA
TAGRHITVYDLRLMQRPEQTRESSLKYQTRCVRCYPIGTGTWLCGLVGYALSSVEGRIAM
EFFDMSEAGQAKKYAFKCHRKSEAGRDTVYPVNAIAFHPIYGTFATGGCDGYVNIWDGNN
KKRLYQYSRYPSSVASLSFSRDGRHEPDAIFVRSVNESEVKPKPKAYTSAP
>Physcomitrella_patens_PPAT017147_Bub3
MGSRGNGCLLGRELWPPPSDAITNLRFSNQIDHLLVSSWDAKLRLYDVAANVLKAEFGSQ
GPVLDCCFCDDSSGYSAGADQTLYRYDFNTGAETTLGLHDGAITSLEYSHATGQVISGSW
DKTLRCWDARSCSLAARYAQPARVTSMSLLGHNLVVSTIGRHILVYDIRKMSEGQQSSET
PLRFQTRSVCCNPDGRGFAIGSIDGRVIIDWFDPSEARVKK
>Physcomitrella_patens_PPAT018691_Bub3
MIGGTGGGGGVAPPPPLPPLQHQQQQQQQHVQAPLGSQSAHVALGRELSSPPSDGISNLR
FSNFSDHLLVSSWDAKVRLYDASANVLKGQFAHRAAVLDCCFHDDSSGFSASADHTVYRY
DFNTGSEDLLGTHDAPVRCVEYSHATGHVVTGSWDKTVRCWDPRGGKGVGTYSQPERVYS
MSLVGHRLVVATAGRHITVYDLRHMQQAEQIRESSLKYQTRCVRCYPNGTGYALSSVEGR
VAMEFFDMSDAGQAKKYAFKCHRKSEAGRDTVYPVNAIAFHPIYGTFATGGCDGFVNVWD
GNNKKRLYQYSRYPTSVAALSFSRDGRLLAVASSYTYEEGDKPHEPDAIFVRSVNEAEVK
PKPKAYAPAP
>Chlamydomonas_reinhardtii_CREI003735_Bub3
MAAVAPAAAYLGDPVESPPSDGISRVIFSRTSDLLLAASWDKNLHLYDASTRLPRASFSH
HAPLLDCCFESDGTVYAAGLDGQIKRYDTQTTTSAVLGTHSAAVQSLAYIPEKGVLLTGS
WDQSLKAWDPRAPPGQNCTAVVSLPGKVYGMSAGSERLVVATSGRHILIYDIRKLVGGAA
GEALEQHRESSLKYQTRSVAVYTDGRGYAVGSVEGRVAMEFFDAADAQANKYAFKCHRRN
EGGKDVVYPVHSITFHGGYGTFATGGGDGVICIWDGENKKRLSQTARYPSSVASMCFSRS
GEMLAVASSYAYEQGERDHPADAIYIRAVQDAEVRPKARKAA
>Volvox_carteri_VCAR002514_Bub3
MAAAAAYLGEPVEAPPADGISRVIFSQTSDLLLASSWDKSLHLYDAVTRRPRASYSHHAP
LLDCCFESDNAVYVAGLDGQVKRFDVQTSSGTVLGTHAKAVQSVIFLHGPGLLVSGSWDQ
GMRLWDPRIAPSQNCVSSVALPGKVYAMSAGRERLVVGTSGRHVLIYDIRRLAGGQGPEA
LEQHRESSLKFQTRSLAVYTDGRGYALGSVEGRVAMEFFDAADAQANKYAFKCHRRNEGG
KDTVYPVHSIAFHSGYGTFATGGGDGVICIWDGENKKRLFQTARYPTSVASMSFSRTGEM
LAVAASYAYEQGERDHPPDAIYLRAVQDVEVRPKARKPPAAS
>Coccomyxa_subellipsoidea_CSUB003652_Bub3
MAAPPPFLGRPLESPPNDGISGLRFSNTSDLLLCSSWDGSVRLYDPPRSLTKGSFSQQAP
VLDAAFQEDSSIFLAGLDGIVKRYDYFARAETVIGQHAAGARCVEWLPERGLVASGSWDK
TLRCWDPRIPQGRNCAVVMQLPGKVFSMAQSSTRLVVATSSLHILVYDIRKLEAGLPEQE
RESSLRFQTRCVRCYPDGTGFAVSSVEGRVAMEYFDQSEAGQTRKYAFKCHRSSEAGTDT
VHPVNSIAFHPVHGTFATGGGDGTVNVWDGANKKRLCQIQGYPTSVSAMAFSREGKYLAV
ASSYTWEQGEKEHPAEAIYVRHMSDAEVKPKPRI
>Chlorella_variabilis_CVAR003445_Bub3
MSLLGAELPSPPTDGVTALRFFADTPLLLASSWDGTARVYDTAANVLQGTFAAGAPVLDA
VFESDGVVYTAGLDGAVKRYDFFRGAEAVLGSHEGAVKCVEWLPAQGLLVSGSWDSSLRL
WDSRQAPGAAPVARVALPGKVYSMSASEARLVVAMSGRHVDIFDLRALQSGQPEQRRESS
LKFQTRCVRCQADGRGYALSSVEGRVAWEFFDLDEATQARKYAFKCHRKNEGGKDLVFPV
NAIAFNRPHGTFATGGKPQQQAPIPACRGSAQQCGDGVINFWDGEHKKRLHQVAGYPTSV
AALAFNGAATKLAVASSYTFEQGEREHPADAIFVRDVLEAEVRPKARQPAPA
>Ostreococcus_lucimarinus_OLUC001393_Bub3
MARRLTLLVTSWDGTARRYACRAREIGDVKSLNSIDLGAPALCGTFVGTDEDAACVGCLD
GSVRLVDFKTGAFRVVGAHDDGAVSAVEYDDATKKLFTFGWDRTIRAWDLTKDERGRAVS
TTKTAGKCYAADLRDGKIFVATSDGQVLAYETRDLVRAPPRPLINRRSSMRFQTRAIAAN
IRGDGFVAASVEGRVAVEFIRDEENDKRKYAFKCHRKTDDASVGEIVYPVHAVAFHPVHG
TFATGGGDGYVNFWDGDAKKRLFQSPRYPTSISALAFSPCGSLLAIASSYAHEERENNKP
EDRVFLRETRAEEVTPKSAKTS
>Ostreococcus_lucimarinus_OLUC007612_Bub3
MARRLTLLVTSWDGTARRYACRAREIGDVKSLNSIDLGAPALCGTFVGTDEDAACVGCLD
GSVRLVDFKTGAFRVVGAHDDGAVSAVEYDDATKKLFTFGWDRTIRAWDLTKDERGRAVS
TTKTAGKCYAADLRDGKIFVATSDGQVLARSSMRFQTRAIAANIRGDGFVAASVEGRVAV
EFIRDEENDKRKYAFKCHRKTDDASVGEIVYPVHAVAFHPVHGTFATGGGDGYVNFWDGD
AKKRLFQSPRYPTSISALAFSPCGSLLAIASSYAHEERENNKPEDRVFLRETRAEEVTPK
SAKTS
>Micromonas_species_MSPE005745_MICPUN_82557_Bub3
MADLGLELSSPPTDGVTSLRFGDDSGLLLATSWDAGVRLYDADPVSGSSTLRQHFTTPGP
VFDACFAAGGDTAIVSGGLGKSVVRHDLTSGADDVVGTHGAAVKCVEWDHETGLILSGGW
DGRLKCWDARLPEERRCIADVELPGKVYSMSLTGSGSPTRRLVVAMAGRAVHVYTPMGLT
MSGAPEQARESPMGHQSRCVRWLPDGTGFALASVEGRVAWEYLDLTPAAQEKKYAFKCHR
VRDAGVETIHPVHAVAFHPWGTFATGGGDGVVNVWDGAHKKRLYQYPKYATSIAALAFNA
DGDKLAVAASYVGESGDAPAPRDAVYVRKVEPGEVTPKSGVPK
>Galdieria_sulphuraria_GSUL006261_Bub3
MLMEPSKDAELYPPPLDGISKVCFGTNSASYFILASSWAGSISVYDSVDGTLRIEFGKAN
ENPPLLDCAWIDERQVVAGNSLGQVLLYSMQSTLPTEGQLIGQHTAGVRCVAYSETIESV
ITASWDSSIQVWDIRDNLSTSKSSASLTGKAFALSLHQNTCIVGTSKRKLEFWDLRKMDK
AWNIQESPIRQQIRSIACSPDANRFAIGSTEGRVAIQPFPSLESNGLETSSHASFSFKCH
RQSAGAPDGADLVFPVNVICFHPVYGTFATGGGDGVVNIWDGDSKKRICQLRSFPCSISS
LSFSSDGSQLAIASSYTFEEGERDHPPDALYVHSVADNEVLPRHFRTE
>Cyanophora_paradoxa_CPAR017016_Bub3
MSQEAELPRECKDGISRVRFAPTTDLLAVSSWDSNVRIYDAASPGPSMHSYTLKSAVLDV
CWVDNTRVVSGGVDKAVKAFDLGSGAETLIGTHDKAVRCVEHSAETSSVITGSWDKTRAW
DPRTNKCHGPERVYTMSLSRDKLVVGTAQRHIWVYDLRNMAEPLQKRESSLKYQTRCVAG
YPDGAGFAVGSVEGRVAMEYLDMAPEAQARKYAFKCHRTTQDGQDV
>Guillardia_theta_GTHE024267_GUITHDRAFT_62815_Bub3
MSTAQSELADPPQDGISAIQFAPSHNLLLVSSWNTEVRMYDVVQNAKRAQYNHQAAALDC
CWGTDQNRCFSGGVDKCVKTYDFASETESVLGNHDKAVKAVCWQKELGCCVSGSWDKQLR
VWDLRQTACVNTTLLPDKVTIFSLLFHHIVVGTASRHVWIYDVRNLSEPEQKAESSLKFQ
TRCIRCYPDGTGYALSSIEGRVAMEYFDPDAASQAKKYAFKCHRAQDEKGIDTVYPVNAL
AFHPTYGTFATGGCDGKVIMWDGQNKKRLQAPWSYPTSIASLAFNPTGAMLAVASSYTFE
EGEKDAPPDQIFFRSVNESDVRPRAKQAQ
