# Supplementary material for: Evolutionary dynamics of the kinetochore network in eukaryotes as revealed by comparative genomics
Source: EMBO Rep. 2017 Jun 22;18(9):1559–71. doi: 10.15252/embr.201744102 (PMC5579357; doi:10.15252/embr.201744102)
Supplement: Supplementary file 3 — Dataset EV1 [file EMBR-18-1559-s003.zip › kinetochore_orthologs_FASTAs/BugZ.fa]

>Homo_sapiens_HSAP015856_ZNF207_BugZ
MAMSSLGCLCALTVLIRYCNRDFDDEKILIQHQKAKHFKCHICHKKLYTGPGLAIHCMQV
HKETIDAVPNAIPGRTDIELEIYGMEGIPEKDMDERRRLLEQKTQESQKKKQQDDSDEYD
DDDSAASTSFQPQPVQPQQGYIPPMAQPGLPPVPGAPGMPPGIPPLMPGVPPLMPGMPPV
MPGMPPGLHHQRKYTQSFCGENIMMPMGGMMPPGPGIPPLMPGMPPGMPPPVPRPGIPPM
TQAQAVSAPGILNRPPAPTATVPAPQPPVTKPLFPSAGQMGTPVTSSSTASSNSESLSAS
SKALFPSTAQAQAAVQGPVGTDFKPLNSTPATTTEPPKPTFPAYTQSTASTTSTTNSTAA
KPAASITSKPATLTTTSATSKLIHPDEDISLEERRAQLPKYQRNLPRPGQAPIGNPPVGP
IGGMMPPQPGIPQQQGMRPPMPPHGQYGGHHQGMPGYLPGAMPPYGQGPPMVPPYQGGPP
RPPMGMRPPVMSQGGRY
>Mus_musculus_MMUS014014_Zfp207_BugZ
MGRKKKKQLKPWCWYCNRDFDDEKILIQHQKAKHFKCHICHKKLYTGPGLAIHCMQVHKE
TIDAVPNAIPGRTDIELEIYGMEGIPEKDMDERRRLLEQKTQESQKKKQQDDSDEYDDDE
SAASTSFQPQPVQPQQGYIPPMAQPGLPPVPGAPGMPPGIPPLMPGVPPLMPGMPPVMPG
MPPGLHHQRKYTQSFCGENIMMPMGGMMPPGPGIPPLMPGMPPGMPPPVPRPGIPPMTQA
QAVSAPGILNRPPAPTAAVPAPQPPVTKPLFPSAGQMGTPVTSSSTASSNSESLSASSKA
LFPSTAQAQAAVQGPVGTDFKPLNSTPAATTTEPPKPTFPAYTQSTASTTSTTNSTAAKP
AASITSKPATLTTTSATSKLIHPDEDISLEERRAQLPKYQRNLPRPGQTPIGNPPVGPIG
GMMPPQPGLPQQQAMRPPMPPHGQYGGHHQGMPGYLPGAMPPYGQGPPMVPPYQGGPPRP
PMGMRPPVMSQGGRY
>Xenopus_tropicalis_XTRO027978_znf207_BugZ
MGRKKKKQLKPWCWYCNRDFDDEKILIQHQKAKHFKCHICHKKLYTGPGLAIHCMQVHKE
TIDAVPNAIPGRTDIELEIYGMEGIPEKDMEERRRILEQKTQVDSQKKKTNQDDSDYDDD
DDTAPSTSFQQMQAQQGFMPTMGQPGIPGLPGAPGMPPGIPPLMPAVPPLIPGIPPVMAG
MHPHGMMPMGGMMHPHGPGMHPMMAGLPPGVPPPVGPRPGIPPVTQAQPASSPAVVSRLP
APNTSAPALQTVPKPLFPSAGQAQATVAGPVGTDFKPLNTIPATSAEPPKPTFPAYTQST
LATTSTTNSTASKVSTSITSKPATLTTTSATSKLVHPDEDISLEEKRAQLPKYQRNLPRP
GQGPMGNLGATAVGPLGAMMAPQPGLLTQQPGMRHPLPPHGQYGAPHQGMAGYHPGAMPP
YGQGPPMVPPYQGGPPRPLMGIRPPVMSQGGRY
>Takifugu_rubripes_TRUB003958_LOC101072187_BugZ
MGRKKKKQMKPWCWYCNRDFDDEKILIQHQKAKHFKCHICHKKLYTGPGLAIHCMQVHKE
TIDSVPNAIPGRTDIELEIYGMEGIPEKDMQDRRRTLEQKSQESQKKKSNQDDSDEEDDD
DDEAGPSTQQGASVQAQASYAAPMAQLGIPPVAGAHGMHGGYQGMPPMMPGVPPMMHGMP
PGIPPGMMPMGGMMPPMMPGMPGIPPGMPPHMVPRPGMPHMAPAPAAGALPSRPAAPAAQ
PAVTKPLFPSAAQMGSGVNSSTAAVSSPPADLQSVSSPPPFPNTSQAQQSTSGAAASNSH
STAASSDPPKATFPAYTQSSVSSSSSTSASNSSSSPVAKPPATVTNKPATLTTTSATSKL
IHPDEDISLEEMKAQLPRYQRLIPRPGQAHVAAPPVAAVGGIMPPQPGLPQQQPGMRHPM
HGQYGAPPAGMPSYMPGGMPPYGQGPPMVPFQGGTHMGMRPPAMSPAGRY
>Danio_rerio_DRER011919_znf207b_BugZ
MGRKKKKQLKPWCWYCNRDFDDEKILIQHQKAKHFKCHICHKKLYTGPGLAIHCMQVHKD
TIDGVPNAIPGRTDIELEIYGMEGIPEKDIQDRRRVLEQKSQESQKKKQNQDDSDEDDDD
DEDEAGPSSFQQPTAQPQAAYMAPMTQTGIHLGPQAQGMPSAGYAGMPPMLTGVPPMIPG
MPPVMPVMPPGMMPMRGMMPPGPAMPPMMPGMLPGMPHHVGRPGMPSMAPAAPVTVPGLA
SRPAVPITQSAASKPLFPSAVQAQQTVSGPSSTSSDSPKVTFPAYTQPPSTSSVVPASSS
TVAKPPATVTSKPATLTTLSATSKLMHPDEDISLEERRAQLPRYQRLIPRPGQTAATAAS
APPSGAVGGMMPPQQPGMRHPIHGQYGGPPQAMSGFMAVGMPPYGQNAPMVPSYQAGPVG
PPMGIRPSVMSPGSRY
>Danio_rerio_DRER004708_znf207a_BugZ
MGRKKKKQMKPWCWYCNRDFDDEKILIQHQKAKHFKCHICHKKLYTGPGLAIHCMQVHKE
TIDGVPNAIPGRTDIELEIYGMEGIPEKDMQERRRVLEQKTHDQKRKQNQDDSDEDDDDE
EPGPSFQQPAAAVQPQAAYAPMTQPGMAPVPAPGMPPGSYSGMPPMMPGVPPMMPGMPPV
MPGMPPGMMPMSGMMPPAHGMPPMMPGMPPGIPPPMGHHPGIPHMAQAPPAAARPAVPAT
TVSTPQTSVSKPLFPSAGQVQPAVSGVAASSPAPSAAPKPTFPAYTQSSATAAPSTSNTV
TKPGTPVTSKPATLTTNSATSKLIHPDEDISLEELRAQLPRYQFKIPSAGQVHVSSPPVA
PGGGVLPPQQGIPAQQPGVRHPIQGPYGAPPQAVPGYVPGGMPPYGQAPPMVPPYQAAPP
RPAIGMRPPVMSPGGRY
>Ciona_intestinalis_CINT009540_zf(c2h2)-28_BugZ
MDFLFQVHKETITGVPNSIQGRTDVEIEIYGMEGIPEKDQQDHEKKMRDQSGPKNKKAKN
NEDSDDDSDEEPNNMFNMNQHMGMGPMGMGPMGMPGMMPNMGMMGMPMGPMGPMGPMGPM
GGMMGQMPPNMRWPMPNPRMMGPMGMMGGPMGPMGPGNMPNMTSNMPNPPGFGGGSPSVN
EQKPDGQPDGSTNVPKPLFPAASNIPQTKQEELNSSGTDASKTGQKSLSATSKLMHPGDE
NNSLEEIRGKMQKYQNSKGPGLPQAPPMHSGYRGTVY
>Branchiostoma_floridae_BFLO035771_BugZ
MGRKKKKQMKPWCWYCNREFEDEKILMQHQRAKHFKCHICHKKLYSGPGLAIHCVQVHKE
TVDAVPNSLPGRADIELEIYGMEGIPEKDLKEHERQKIGGAAGPVPKKPKTDAGEGTSAQ
PQGQMPSPAASMAPGPVPGVPPAMQHIPGGMPPSSQPHSAPPTSQPPSTSAQQMQQPPAK
PLFPAAAPTTTSTTGPVGADFKPLNAPSNIGPQKLPPATTAVPLSTSAPPNPTQTRQATV
SAAPSISKPSTSGGSTGGSTKLMHPEPEDVSLEERRAQMPKYNRQMPPGMGMGPGGMPFG
GPPRGPPNMPFQGGPGMPPGMRPPMMAPQGRY
>Branchiostoma_floridae_BFLO040375_BugZ
MGRKKKKQMKPWCWYPFQTLHNAHVVVYIRKLGVGVEDTLKIPQATGVLNKGRFPRYCNR
EFEDEKILMQHQRAKHFKCHICHKKLYSGPGLAIHCVQVHKETVDAVPNSLPGRADIELE
IYGMEGIPEKDLKEHERQKIADEAAEAGGGAAGPVPKKPKTDAGEGTSAQPQGQMPSPAA
SMAPGPVPGVPPAMQHMPGMPMMPPPMPGMMPGQHGAPGMPTHMGMPPMVPGMPPMMMGM
PPRPGMPMGPMGPMGMGVPPGMVPPMHGHGMHGPGGPGGMPPSSQPHSAPPTSQPPSTSA
QQMQQPPAKPLFPAAAPTTTSTTGPVGADFKPLNAPSNIGPQKLPPTTTAAPLSTSAPPN
PTQTRQATVSAAPSISKPSTSGGSTGGSTKLMHPEPEDVSLEERRAQMPKYNRQMPPVSV
HAPASTSAPAPMGQPHAAPPVSAHAMGPPGHGMAPPGHAPPFGGNMMPPGNMPPNMRPPM
PPPMGHPGGMGGPPPQGMGMGPGGMPFGGPPRGPPNMPFQGGPGMPPGMRPPMMAPQGRY
>Saccoglossus_kowalevskii_SKOW012961_BugZ
MGRKKKKVQKPWCWYCNREFDDEKILIQHQKAKHFKCHICHKKLYTGPGLAIHCMQFYKY
NQPDTFFCDPVHKETVDKVPNSLPGRQDIEIEIYGMEGIPEKDIKERHEKIQREKRNQEH
HPESQDGASTSAAMPPKLMSHQPVAGMPTTQPNIPVMNPGIPPPMPGMQMPGMPPGMHPG
MQGMHLGMPPFMVPPRPGMPMPPMGAPPMMRPPFDLMQPRDMSGMQPNQQRGLFPPATTA
QMAHLPPPKPLFPSASRAQPETTSASSSMVGTDFKPLGGMPGMTSSAPIGPVKPTFPAYS
QPPSTSTAAAALPTTASAAAKTTLTPAPTISKPSTVASGGASSKLMHPDEDISLEERRGM
LPKYQRLKPGVTRVAPTTISSSAIISRPPALAGNMMAQQMRQHMPPQGTQQPGMGMPMGQ
GAPQQRMQRPPFPGPPPFQGGQGPPPMRPPMMQSGGVRY
>Drosophila_melanogaster_DMEL023731_CG17912-PF_BugZ
MGRKKKKASKPWCWYCNREFDDEKILVQHQKAKHFKCHICHKKLYTGPGLSIHCMQVHKE
TVDKVPNSLPNRSNIEVEIFGMDGIPAEDLRDHERQKNGGKSDSDDDEPVAKKKVEYAMS
VPPPMMMPPNMMPPHMLGQYGMGMMQHMPPLPPYPVPMMPHMMPPRPLFPAAMATTSAAA
AAAAAHHHHAAAMAQQKPTFPAYSNATISAPPTTNHAGGASSAPPSGPPDAQQHQQRPPA
PPAASGTSAAAVTTKIMHPQEDLSLEELRARQPKIQARLAAALASLANPQSRKSPSNNGG
PSTSIPTTPPPPSLAGISPTGSNSSSGMANSIVVSAAMSKAQENAALVAVAQAQAHAHAH
AAQVQAQAQAQAVVQAQVQAAHVAHAVAAQQQAVQQQQAAQQQQQAAVQQQAAVQQQQQQ
QQAAVQQQQAAQQQVKQLEELNRAVMLQRFQAARQPGNPGAAAAAAAAAAVGMMPLPGHM
QLMQPMLRPAMAIGPHGTLIGGNMLRAGGPGLHGMPAGLLPMQIGLPGMPGALPAGAMAM
PGMGVMLQGHPNMLQMMQPRFRXCLPAAPGLLQAPAGQPPTHLQPQPHPQHVQPARSFSR
TTAALQAQAPLLSLPLPLLFHE
>Anopheles_gambiae_AGAM010812_BugZ
MGRKKKKASKPWCWYCNREFDDEKILVQHQKAKHFKCHICHKKLYTGPGLSIHCMQVHKE
SIDKVPNSLPNRSNIVIEIYGMEGIPPEDIREHEKQKNGNRSESEEEEPAHKKMKQAEAS
VSQGMMQMQNMMPPHLQAAYSINPMMSAMGGINPYMVPPGMPMMPAMMAGAQRPLFPAAA
AASAATVTSASKPTFPAYSSATISAPPTTNSAISAAASGNSNNGLGGGDATKGASSSIMP
NSGTATSKIVHPPEDLSLEELRARKPQYQKQIQQATQQMLQQKQQEKQQAQVAAAVAAAQ
QQLQAQAQAQLKQHHQQQQQQHQQQLHQQQQQHQQQQQQQQQQQQQQQHQQQQQLQQLSP
FSSAAGTASIVSNTQTTAAMKDNRMMSPQEQAAVIAHAHAAAANHHKQIEELNRAAMIHR
FQAANAAAANAAAAAASRPGMPIGMVPVSLGGPVPLMSPMMRQGLAIGPPGGGNLALLGG
NMLRPGPPQMGLGPGRYNQYYRK
>Caenorhabditis_elegans_CELE000176_B0035.1_BugZ
MGRKKKKVDKPWCWYCNREFDDEKILIQHQKAKHFKCHICHKKLFSGPGLSIHCMQVHKE
TIDKIPAAVHGRDNIHVEIYGMQGIPSGAYRGAADEEPDEKRSRMDNGPPMPTPMPFPQH
FPFPGMPPMPSGPPPPSMAYGMPPMPSGMMPPRGMPGAYPPPRGYPPAPAPGVYMPPPGM
PGAYPPPRMPIGHGPPGGPPMPGPPQRSRFDQPDGGDRWGPPMRGVPRTPPYENEHEHQD
YQAPDDYNQGGYDDRFREGDRGGPPGGSRFDQVKAELKEEIVEPNNGPPTTSSGAAAASA
AAVVASKLGSRTRIVYPDDHSLSLEERRVKMLFEKRSNPYH
>Brugia_malayi_BMAL005894_BugZ
MGRKKKRAAKPWCWYCNREFEDEKILIQHQKAKHFKCHICHKKLFTGPGLAIHCMQVHKE
TIDKIPAALPGKDSVEVEVYGMEGIPDDAQEESAKKESKNTAAPVPPLIAPFPMLPPGIP
PMIPGFPPLPPSGMPPFGPPFMPGVPAPPRALPPLPVMPPGSAQPALTSVNLPSRVPLPN
GPIGVPGIPGPGTINTQPTPTVPAAFPAYSDPSSSKNAEPERMREMPNHIQRLGAKIHIM
HPDEDISLEERLAISKGFI
>Schistosoma_mansoni_SMAN005100_BugZ
MGRKKRKQLKPWCWYCNREFDDEKILIQHQKAKHFKCPYCHRKLFTGPGLSIHCNQVHKE
KLDKIPNALPNRTSTVIDIYGMSGIPEVDMIEHERQKFGLEGEDEPPEKIAKEDESIPFY
PPPPIHPALPFMQSLCPPMAPFGHIGLHNMPPHLNSVPYVPPPPPPPPPAAPAPPQPSTP
NDEKSPTSTPKATFPAYSSPSSNMRANVSKVPKPTSGVNGVVIELIHPDEDLSLEELRAE
LPRYKTIVENAAKKIIPPPIPITLGLTTPSFIPPQPTQIVYPPIVPPASVPMPFAYTPGF
IPPPAFGLPTMQPQIAPAPGQLTPWAGIPQLRF
>Nematostella_vectensis_NVEC010543_BugZ
MGRKKKKPMKPWCWYCNRDFDDEKILIQHQKAKHFKCMICHKKLYTGPGLAIHCTQVHKE
TVSAIPNSLPNRGDPEIEIYGMEGIPEKDLKERQQRQGKEDSGK
>Trichoplax_adhaerens_TADH009403_TRIADDRAFT_52848_BugZ
MSYAEVVIRYCGRDFEDEKILIQHQRAKHFKCPVCHKKLYTGPGLAIHCMQVHRETIKEI
PNALPNRTNPEVEIYGTEGIPEEDAKARAARKGDVDEPETKKAKSDEQPTPQAAFAPSAV
PPVAPGFWRPGVPGYPQPNMLSSLKQCANITFSKPDRLPTGMPMPPVPFGVPPMQARFPF
PNMPPPNTNMPPPIRAPPVSAANNSAPPSRPLFPSASQVSSSTTISSGPVGADFKPISNS
KTFEAKPVLNDSKGSVPPPAETTPITTPKISTTISSVGATSKLVHPEEDISLEERRAAKY
KTKIAQAAQPQFPTNSVHAAPPYSYGLPPPAANIMPTSRVPGFPKY
>Amphimedon_queenslandica_AQUE007669_LOC100633122_BugZ
MGRKKRKNLKPWCWYCNREFDDEKVLIGHQKAKHFKCHICHKKLYTAPGLAIHCSQVHKE
TITKVPNALLDRSILDFEIYGMEGVPEEARRMREIEKYGKL
>Mnemiopsis_leidyi_MLEI014559_BugZ
MGRKKKKPLKPWCWYCNREFEDEKILVQHQKARHFKCHVCHKKLYTAPGLVIHCMQVHKE
TVNSVPNSLSHRNNCEIEIYGTEGIPPEDVAIHEKEVRDREKGEGKEGDNADNGAQQPGM
PGMMPGMMFPGMNPAMMNPQMMQQMMRNINPQMMQQMQAQMQFGMPGMPPRPPMPGMMPP
GARGPMPGMPQRPGMPPPPPGPPRMGPPRPNLAERPPPPRPPAPDHQSMSRPPALNNVQP
PPGPPRMPPPGPPQRPPPGHGPPPSGMGGRPMLFPSAGGGAQGVPPPPPAKPSGPEVAPI
KPTLINNCQKLIYADDDLSMEERRAISRRRGLANTSTISAQPVRTRPPPQRGY
>Monosiga_brevicollis_MBRE001462_MONBRDRAFT_38851_BugZ
MGRKKRKSKADEPINVIWCYYCEREFDNEEVLIQHQKAKHFKCHLCSRKLYTASGLVVHC
MQVHKEDVKEVPNSLPGREDPELEVFGIAGIPAQLQQQKNAERLAKRAKESAEEAAGVPP
PPPTGAGAPPPPPPGATGYPMGPGGGPPPPPASGAGYPPPPGAPPMPYPGAPYGAPMPPP
GMYGPPPGAYPGPHYGGPPPPGMYPGGPPFGGPRPPYGAPYGPPGGGYPMPPGPPGARMP
PMPPPVSGYAPPPGSGAPPVASSGPPSAPPASYAPGPTSASSGPPIPPPQHQQPPPPPQQ
QQQQPPPQQQQQAQPPQAQPQQQAPPPLPSGPGQTTPVASTTPANGVAGVRTTASTGSVL
QHVNHPYQWLTLPVRFCMTTQSFILVGESKIQHPDSELSLPSMFRSEVPTCWFFRLRRKP
TNFALAKSLHFGYDLKGVMRTSDKCRHIKTEAKKSRDVGRSLSTSRAGEQVKKGAQKTSL
HTECCQSS
>Salpingoeca_rosetta_SROS003518_BugZ
MGRKKKKVTKKPEYWCYYCEREFDEETVLIQHQKAKHFKCHICNKRLYTAPGMVIHCHQV
HKVDVKEVPNALPGREDPGIEIFGMAGIPEDLLDDNTAKKSKVEPEPAAPAVPPPGGPAP
PPGPYGAPAPGYPAPPPGPYGPYGGYPGGPPPPPGGPPGFPPPPPHHFGGPPPPPYGHPH
HGPPPPGMPPYGGPPRPPPPGMPPRPPPPGVPPSGPPGGPPFPPPPPPPQGPRGPPPGLP
PHAYAQQQQYQHQPHQPAPSSATSAAYQQPRPQQPPVPPPPASSALAPPTAPMTSNASAG
ASNPEKPPLLPAPPPASAPTTTPSTSAPPPPPVPPPPAQAATAQPANGSTQPEQQQQQQQ
PPAPPPGVPAVPGVPPPGVPGVPGVPPPGVPAPTKTSGPPGTGPYLVHPDPSLSLEEYRA
SLTRYKQADAA
>Capsaspora_owczarzaki_COWC007650_BugZ
MGKKRRKVEDALLSCVCWYCERGFQDETALIAHQRNTHFQCKNCRKRLTTVPGLVRHCKI
VHGYTLGHVENALPHKSRQVGLNITGMAGVPPNDSDTGNQQDAPSGVPFGASGYGYDYEH
DHDALHDDEDELSHEKSNEISKRFAQFDPPAFAAVVAPERPQIYTRQPNDGLVADEERNW
WAAAGAQLLPFMVNAFDAHQHQQHYQEPGPPSFPLERQHQQGESSTVGLAIAELKLAAPF
SEAQSSDTLLVYSTQPTSMEERRALLPKYGRMPSHQQVAAN
>Neurospora_crassa_NCRA005984_BugZ
MGKKKRGHPDVEELLARPWCYYCERDFEDLKLLISHQKAKHFKCDRCGKRLNTAGGLSVH
MNQVHKESLDKVENALPNRQGLDIEIFGMEGVPDDIVQQHNQRIITNFYTAQAERHAATG
NPPPGQAGGQGPAKKIKIETPEELKKRLADHRAKVAAIKANGGVLPVPVVAPKAQPASVS
PVTGQSPAQGASPFPPPQPGFPYPPPVGVPGAFPPPGQPGVVGAYPPVYPPPGATPTPPG
APGGPGFNLPARPTGGALPQRPPYYNNYNGGAVPPPGAYPGGASTVDELVSGAARQGGGG
AQGDEIDQLIRAAEQGSKAPARAGEDSAGGEKKGKSKDKNMRMVYGDSEVSPEEKMALLP
RYAVSAA
>Cryptococcus_neoformans_CNEO002911_BugZ
MGKKKRSQVFVLKPWCWYCEREFEDDKVLLQHQKSKHFKCQLCPRKLNTAGGLMVHSQQV
HKCDPEPLTNTLPGRDGYDIEIFGMEGVPANAQAEWKARKEAEAGTALLAAAAAAKRPRN
SYNVIPEADLRAALSQHKILMAARNKAAPATPFPPFIGAPPPFPPGFPPAGAPPFAGMPP
ALPPGAIPPFAPPGVRPPFPPPGPSPFTSAGNPSDNLVPTPTFSSVNPPNFVPSTSGTSL
AETNVLPSKDGVIWPDTAASPYEKRAQQPRYRYASPTHQVEEEDGSATGRKRKAAADFL
>Ustilago_maydis_UMAY000455_UM06094.1_BugZ
MCNSDLPELVIITTGSATLRALRVLGAPSGAAFFLSRRKLESFLLSTFIRILDPSVPQEE
PATMAKKKRKTLQLEAWCWYCDREFEDEKVLLQHQKSKHYRCPQCPRRLNTAGGLAVHLT
QVHKADPEKIENTLPGRDSFEIEIYGMAGIPEKDLAEWKARRAAQRADGNVPTQNKRPRI
EKLVLSKEQLRIQLEAHKALMSGKAPIPGMMPGMLSGFGAPGPYSVPPPTLPPVYGAPPP
NFARPPPRQPPPGYRAAPSPTGGVSANVPPPNEQAALSGDGLETHKVRAADLF
>Mucor_circinelloides_MCIR009966_BugZ
MGKKRKSKPMRPWCWYCEKDFEDDKVLVTHQRAKHFKCEECNKKLTTAGGMVVHSHQVHK
IDIYKVPNALPGRDKLDIEIFGMEGIPEEDMIAHEARISGNHGNKKSKSGGSGHYGELTL
EQIQAQMAAHKAAAAAAAASSVDTTPKNTASPVITAPAVIQQPPQIQQQPQQYYNYNAYY
GQPAPGGYGQYYPPPPNGYNAPPLPGGPVPPQNYGYAAPPNAGYPGQWGYQGYPPVPTGP
MPTGPPPHHMAAAAPPMPVPAATSAPPPTGPGNSDYVPAAATAPPQPAAVAPAPATTPPQ
QPLSATQSPPQPHISENPMTSPVGVPTSTAPTITPNGKKKPSKVVLIYNNNEISPEEQRA
QLEKHQVF
>Mortierella_verticillata_MVER007288_BugZ
MAKKNKKKPARPWCWYCERDFEDEKVLISHQRAKHFKCTRCSKKLNTAGGMRVHVVQVHK
ETINAVPNAMPGRETVDLEIYGMEGIPEEDMIAYMAKQDALDNPVSKRAKVATSSLEFSE
EDLQSQLAAHKAMMQQAASPAAGAPTMPGAPMPPMIPGVPPPGVPVAGPPGFPAQPPPGM
PGPPGIPGADMRPPPPGQGPFPGQYYPGMPPAAASIMPAAYSQFYQPRPPQPLGVPPHPG
MSHPGAPPQFPPYGNQMPPGAWPPHAQQGPPGPHAPPGAPPHMPPHHPGFAPPPRFMGGP
PPPGFAPPGMPSHIPYGAPPRPGMPLHFPPGPPGGPMGSAPPRPMPASFPPSGPPPGIPH
SQIHGLKHTSHITSSPDPTTLAAAATTTTSASSTTTIAAPTTASAPTVPNGAIASAPVQP
IADASKPAANAKKDGVLVYSNNDVSVEEVRAGLERYRFRPQVESAA
>Mortierella_elongata_MELO005947_BugZ
MEGRESVDLEIYGMEGIPEEDQIAYNARQEAGDNPVSKRPKIAVESVEFSAEDLQSQLAA
HKAMMQAASTPPVGPPAGPPGMMPGFSGPPILPPGIPGGPPGSIPPMAPGFPPMVPPPVG
AMGARPPPPFPGQFQYPGMPPAAASVMPAAYSQFYQPRPPPPPFGMPPHPGMSHAGPPPP
QFPPFGNQMPPPGAWPPPQRPPFGAPHAMPPQPPHAGLPPPRFPNGGPMPGFTPPGMPPK
GPYGHQGPPPSGHALPPRPGGPPPPLLHNGLPTTSAPGMAPPSTGIPSSQMHQGLKNTSH
ITSTPDSTIKPPTGSAAAPSKPIVGAPAVSAAPLMGAVTATAAPVAPAATAIKTESVAAA
PAAAGGASAKKESVLVYNDNDVSVEEIRAALERYRFNPQTA
>Conidiobolus_coronatus_CCOR007874_BugZ
MGKKNKKKPIRPKCWYCERDFEDEKILINHQKMKHFKCEICNKKLSTAGGLVVHAAQVHK
ENISKVPNALPGKESTELEIYGLDGVPEEPEADLPTKPSLSNARYNAQPYPDPYYGAQAA
YPAYPYPNAQGHVPYHYMNYMPPPLPIPAADTYYAPQYTQPTNVLDSAAEIPLLSTTQSA
LPQKEAEQSSLSTLYSSSENSTIASGAVVSAPNAYPTSRTETTNTAVSNQDYNQEWRSTN
NTPATSSQRPTVLIYTDTEFSMEEKRAQLEKYRSDDNNVKHKADQLDQLVGSKLANLGNL
NIQLA
>Coemansia_reversa_CREV002489_BugZ
MVVHVAQVHKENIKRVPNSLPGRDNPDIEVFGTLGIPEKDKEDYEWRMREKLGEPIAKRP
RIPDNANANGAIGSADVSAEQLRWQLEQHRLSMQQQQQQRPDFGYGPPPPMHMPNGSTFP
PYPRPPGTARPPGAFGPPVPPRPASQFGPGPGFSRPPPLPPFAGYPRPPGYPPFAPPGGL
PPGRPSPPLNMSLTMPPPLHSATSEPGGFVRPPPPRPQIPPPVPPPSSMQMPVPQQASPQ
QPPPPHIQSRPPMQPQAQPQPQQSQGETIITGKPRVSAPNALAEGDSVSAPVDQIKPKVS
RARITRLIYNDTSISVEERRARLPQYAPTTLSDS
>Allomyces_macrogynus_AMAC010925_BugZ
MAKKKKKAFRPWCWYCDRDFEDEKVLLQHQKSKHFKCPHCPKKLNTAGGMVIHVMQVHKE
SVKKVPNAMPGRESVDIEIFGMEGVPQEDLDAHMAALEAAQNPKKKQKTSHLDSSDSATA
TPPPVAFPPHAFPFPPPPPPPGMPPLPPMPPGMPILPGMPLPPPPPGMPPFPIPPPPPGM
APFPIPPPPPPGMVLPGFPAFPPPPPGAFPPPPPVAFPGMPPLPLPGMPALPTPLVPGAA
AVPPFPPLPPPPPAPASSSSSMATASTTTQRQPIPGLPPKPPVSALTGLASASAAQSPRS
PDRKSFDRSAHSLSVKSPIKSPVKPSVKSLIKSPVKPPRAPVQAPSPPAAPAVPTAPADH
GTNGQPVGVNGSAPAPVVAAPAPVVAVPTTVTATTSVSKAPAVGARSVLVYDDVEWSMEE
RRAMKYYTTISEASTSTLSSP
>Allomyces_macrogynus_AMAC005831_BugZ
MAKKKKKAFRPWCWYCDRDFEDEKVLLQHQKSKHFKCPHCPKKLNTAGGMVIHVMQVHKE
SVKKVPNAMPGRESVDIEIFGMEGVPQEDLDAHMAALEAAQNPKKKQKTTHLDSSDSATA
TPPPVAFPPHAFPFPPPPPPPGMPPLPPMPPGMPILPSMPPPPPPPGMPPFPIPPPPPGM
VPFPIPPPPPPGMVLPGFPAFPPPPPGAFPPPPPGAFPGMPLPPPLPGMPPLPAPPVPGA
SAVPPFPSLPPPPAPTSSSSSMTPTSTNTPRQPIPGLPPKPPVSALTGTASASAAQSPRS
PDRKSFDRSVHSLSVKSPIMSPVKPSVKYPIRSPAKSPRSPVRAPLPPTASTAPVAPTVP
VDHAANGQSADANGSAPAPVVAVPMTITVVPTTAPVLAPAPKAPAVGARSVLVYDDMEWS
MEERRAMKYYATIPMGSAAMSSSS
>Batrachochytrium_dendrobatidis_BDEN006849_BugZ
MGKKKRKELKPWCWYCDREFEDEKVLINHQKAKHFKCDLCTKRLNTAGGMVIHGQQVHKE
VFKKVANALPGRDSVAIEIFGMEGVPEADLQAHIAEVEVHSEQQTKRTKVDMVVDQDALT
RQLEEFRQKQQASQVMVHGGVSGGMMSHGMQAGMMPGMPPEIAHGMRPQQHNMVHHVPPN
LQMQPGMPQLLPPGMPPNMPPGMHLRAPHGMPPRMPPGMFNPNGMPPNFPASMPFPQGRG
PSQYPGGPPFMPFGSNVMPLPWPPMAGMPQGMPMPGMPQGMPQGMPMQPFPGGLPPPPQQ
FSGAYSSGITHSVSNAPTVGSMSNAPPNKLSDFSSAAPPSGALGQVTAPLQQALAVSTGN
MTFDGNTLADTTSAASISTLVTPLNPVPAVASTQAPKKATDKPTRLVYVDTVSLEERRAL
LTKHRYDDTEGGH
>Spizellomyces_punctatus_SPUN004829_BugZ
MGKKKRKELKPWCWYCDREFEDEKVLFDHQRIKHFKCTECGKKLNTAGGMVVHMDQVHKM
KCMTVSNALPGRESTDIEIFGMEGVPEADLQAHYDKVSGGGQRNKRAKIDVSALTPDQIK
QQMEAFKQQQQMAPYGAPAPAPYGAPPAGPFPGPAPGYHVQAGGPPYGMPGPYGMPPPAP
YMPPGGGYPYSPRPGMPPAGIPQYGAPPFGAPGPHWGPPRPPMPVGGTPLPPRPAGPTPP
PPMHPMPPPPTQPAYSEPPAGAVSYSDAIPAVPEVAAVTGPTIPPPVSGPESPVTPSMST
SKAGSASIYMVYSDNDVSVEEKRALNPKYAFSEN
>Thecamonas_trahens_TTRA001162_BugZ
MAEIHSKPLEHVPGAKASRDDVSSQVYGMSGIPLAYDGYHPEREQASQDVGIGSDGG
>Dictyostelium_discoideum_DDIS010190_BugZ
MGKKKRSTQEKPYCWYCERVFEDEKILIQHQKAKHFKCNHCNRKLASASGMVVHVQTVHK
EILTKVPNAKPGRDSPEYEIYGMEGIPDEEEDDNNNNNNNNNNKKARFDNNNNNMNNMNN
MNNQQYQQQQQQYGGHMNQNSGYNGYNSGYGGGGGGGLIINHLYYVCHHNIFNHITNHTT
NHIINHHIMAHHHKCIIKCLQIVVVGHQIPTMVGHQIILMVVVV
>Polysphondylium_pallidum_PPAL010848_BugZ
MGKKKKGNEKPYCWYCERTFEDEKILIQHQKARHFKCPHCNRKLASASGMVVHVQTVHKE
VLTKVPNSKPGRDSVEYEIYGMEGIPDEDEEGRPEKKTKMNHQQQHQQQPHHHHQHPHQQ
QPPQNFNPQFRGAPPPPGSTPYGMPHLPNMPNPWMPNPYNYSMPPPPPGGMLPNQPIQFP
INPIMKFPPMFKLPPGPGMPGHMQPGILPPPPPPNGAPPPPPPPTSSPPPPPPPSSSPPP
PPPPSSSPPPPPPTTTSSNGTTNNNDIPPPPPPLSSPPSSQTNNSNGFNATTGTTTTTTI
SSKPTTIVKAAPAVIATHNQVPGTHLVYTDDLISMEEKRAQLPRYTVKQEVH
>Acanthamoeba_castellanii_ACAS003191_BugZ
MGRKKKRVDKPVCWYCDRSFEDEKILIQHQKAKHYKCAWCHKKLSTAGGLVIHCSQVHKE
TITKVPNAKPGRETTQHEIYGMDGVPAGGGGGGDDDDDGEGEPDSKKPRIDDPSSAHLLS
PGLAAARPGGLPVSPGMMGGPGGGPPQQRMMGGPGMPPPGWNPGGVPGMPPQYPPMFGGG
MPLRPGMPGMPPPFPGHHPMGMGGPGGPPMMPHQQPPPMMGMGMGMGMGFPGPFGQQHQH
QPGMPPLPFPPAGMPFPYGAPPGSLPHMPGMMMGMMMGPGMGGGGGMAPAGGAPAAAAAA
AAFPAYQADAAAEADQAATPKIHFIYADEAVSMEEKRAEAPRYRYDDSTIREQVSALDKS
IGSRLASLAAVRGV
>Trichomonas_vaginalis_TVAG010451_BugZ
MSKKVYCYFCNSSFDDENQLISHQKSKHFRCPICSQVKQNLKSLNNHMLTLHRTYLEAVP
GAIEGRKDPNVNIFGLSGIPEDVYVTWLASIDPTFKANIKDMNVDGAYIANQAVKLAALN
TAETSKSIFRNQLLQFTNARLQTAPVVEHVLTAKGVISSEQLHSQSKNTSFKASLENAQK
RFETSKRRAAQILWDAERAAEKSRKKLTKERRAKEELYFQPPSDGLTVFELRAQFLANNQ
KE
>Naegleria_gruberi_NGRU000467_BugZ
KTWCYYCDREFDDEAILIQHQKTKHFKCPYCPKKLVSVKGMKTHVLQVHKENINFIPNAK
PERNTFDFEIQGMQGIPD
>Nannochloropsis_gaditana_NGAD000191_BugZ
MGKKKSATKREEAPDIWCYYCDRAFDDEATLLLHQKNKHFKCQLCPRKLTSASGMVIHVT
QVHKETLKKIPGAKEGRDSVDVEVFGMQGIPMECLMERAAKKQRTGGDPGGSHGEANGGG
MPGLPPGMGPGMGMGAGFPPGMGGPPGPNGMYGQMPNFPPQQGGVFGGYGMGGQCQGRRA
CSLQQAG
>Ectocarpus_siliculosus_ESIL005764_BugZ
MGKKKKQKVAKDETEAWCYYCDRVFEHEEVLILHQKTKHFSCMFCKKKLSTAGGLVVHAQ
QVHRETISEVPNAKEGRESVDLEIYGINGIPAEAWAERAAKKARIAGTNGSDGAAAAAAA
ATPETPKAETAAPGQQPAIPGQGMPPQFNGHQPMPGMMFPGGAPGPGMGFHPMGQPGFHP
GMMGPPRPGFNPMQHGGPPPMHGGPNMPPHMFGGPRGPNGQMLGGPMQGGFPRAPPPAPP
GPPPRGLPPGLQPGRGAPPNGAPPGAPPVGPRGAVPPLFPAGAAAAAAAATAQQPVAVGS
TLTRAPTHGAPGGPPNASSGLPGQAQSMPAVVGDEEFSMEEKRAELAAYKV
>Phytophthora_infestans_PINF002648_PITG_02453_BugZ
MGKKKRRDDGAGEAAQRRIFCYYCDRNFDDEKVLILHQKARHFKCPACHKKLSTISGMII
HTQQVHKETLQSIPNAKPGKESVDVEVYGMEGVPDADGNVPKKPRLDAPMMGGYPGRGVP
FIGGRPPPPMQFPGGMAPPGVGMPMRPPPPPRGFPGGVMPPPRMAIPQGYPPYAGVPQLW
ARGPPPLGTVMSHPPVALGYPSQPTPMGMPPGAHQGVAVSNTNVFDGAAEKAVKNDLGLV
YADENVSMEEKRALRPKYAYKPLGLTATTGGNGVA
>Hyaloperonospora_parasitica_HPAR007452_BugZ
MGKKKRREDSAGGDAPQRRIYCYYCDRNFDDEKVLILHQKARHFKCPTCYKKLSTISGMS
IHIQQVHKESLKSIPNAKPGKESIDVEVYGMEGIPDATEGGSKKPRLEGPGGTLIGRYPG
RGIPPPIFSGGRGPVPMPFPGGMTPPGAGMSIRPPPPRAFIPVGVLPPSHAPGFPVYGSG
MPPQWARGLVPPGSMVPPPQAALGYANQGRLGPGPGPGVAPLAVTVGSTNVFDGAAQKAV
KNDLGLVYADENVSMEEKRALRPKYAYKLLGASACAGGSRVT
>Albugo_laibachii_ALAI006989_AlNc14C120G6650_BugZ
MGKKKRRHDGMFGDGGGFSLDVRKRRIYCYYCDRNFDDEKVLIQHQKARHFKCHTCHKKL
STAGGMVVHVMQVHKIPITTVPNAKPGRDSIDVEVYGMEGVPGERRASTLDMAAKKARPD
IAMSVPFPMGIPRPPMGVFIPGRLPPPPHLQHMAGMAPSMYPPPPSMMGPPGSLSCYTQA
QSFPLATQLPSDSSILHTTQPPWSSQPINPASEADLMEGVDNDVGSLISDVKFERGMVYK
DVGICMEEWRAQRPRYNYSSESQANHPVPFGVNLIPKRLCNQVELLTNSRIDTSLK
>Aurantiochytrium_limacinum_ALIM000315_BugZ
MGRRNRKTAQGKPFCYYCDREFVDENQLIQHQKGRHFRCLSCTRKFVSAPAMSVHMKQMH
DQELTAVPNAIPGRESATVPISGMRGIP
>Aplanochytrium_kerguelense_AKER009565_BugZ
MGKKKKKKPATAKPWCFYCDREFDDESVLIQHQKARHFKCPTCNKRFTNAPGMGVHMLQV
HKQTLEKVPNAKAGRENPSIEISGMRGIPLDHEASMKRMKLNNGSAAAGPSGGFPPGMPP
MGMPPMGMPPIGMPPMGMPPMGMPPMGMPPMGMPPGAGAVSFSLNPNNPQSGNAANMGGS
SSASALPQVENIIHQLGGLVFREEMVSMEEKRASHPKYRYDAEKIKAQLSDLDAAIGARL
SQYLKK
>Blastocystis_hominis_BHOM004204_BugZ
MGRKKKQVEKEDIWCYYCDREFEDENTLISHQVARHFKCEYCGKKLGTFRGLMAHTKTNH
HVDLQVVPHALPGRNSTATDVHGMTGIPETARFEHKAKKNKELGLPVPRREVAVIRNPKQ
EFVAKLEETRTKSQMADSFSSMVLPSSTLNNPFMSTWERGLGLKCRMAPMAPMAPMGGMA
PMGGMAPMAPMAPMGGMNPMGGMAPMNPMASMSPMAPMNPMAPMAPMAPMAPMAPMAPVN
PINPAQTPSTTQSKVPKMVYTRTDISMEEWRASQPKYRYHELLTLADARQ
>Blastocystis_hominis_BHOM004225_BugZ
MGRKKKQVEKEDIWCYYCDREFEDENTLISHQVARHFKCEYCGKKLGTFRGLMAHTKTNH
HVDLQVVPHALPGRNSTATDVHGMTGIPETARFEHKAKKNKELGLPVPRREVAVIRNPKQ
EFVAKLEETRTKSQMADSFSSMVLPSSTLNNPFMSTWERGLGLKCRMNPMGGMAPMAPMA
PMAPMAPMAPMAPMAPMAPMGGMAPMAPMAPMGGMNPMGGMAPMNPMASMSPMAPMNPMA
PMAPMAPMAPMAPVNPINPAQTPSTTQSKVPKMVYTRTDISMEEWRASQPKYRYHELLTL
ADARQ
>Symbiodinium_minutum_SMIN025000_BugZ
MGRKKVLGANEAPELLECAPFCYYCDREFDDVKTLIQHQRTRHFCCEEDGRTFSSVTSLR
VHMLNSYKKSLKAVPHALSGRENPDIVVHGMEGLPQDILEERL
>Perkinsus_marinus_PMAR017075_Pmar_PMAR022959_BugZ
MATVTPADSKQSEEGSLEALNVLLCLTGSVATIKWVPLVQALTQQGAALKKRVKVKVVAS
ERALHFMYLDGNTADVEVYTDDTEWNAWQGRGDPVTHIDLRRWADVVVIAPLSANSLAKI
ANGIADNLLTSVVRCLDLSPQGLLKCPVYICPAMNTMMWDNPFTREHLKVCLSMMGFRLI
MPISKTLVCGDTGLGAMAEPRDIAAAVLEGRSGDSLPQSWSENHSLTPGLASTPVVMGRK
NKHSEGGSKIFRPFCYYCERDFDDEKVLIQHQKIKHFKCTTCQRKLDTASGLVAHMLQVH
RETLNKVPGAIKGRENPDLQVRGMENVPMGMILDRAKGSDMENFYMRKHMELKHDALPPP
RPAPGLPFMPGMFMPPPPGQMLMGNPPGAGPRGQTPPPGLPGLGMPPTPPMPPFFIPQPG
GHPTSASPSNQPPQQQQQPPMGVPTPPPFPGFPPQPAGASAPGVVAAAAPMNFPPPPAMM
SSPPPVAHDDDAPKQYGDQASSAAAAAAAAAAAAAAKLQGTTSDEDQSSSSAQGVRLVHG
SGHLAGITLTSYHDDLQRGDQVCFEEMRAHAMLSAAG
>Plasmodium_falciparum_PFAL005261_BugZ
MGRKKRKLNIDLKPFCYYCDREFDDEKILIQHQKAKHFKCLHCNRKLDMANGLVVHMMQV
HKTNLKSVPNALPKRNDPELVIRGMNGVPTDIIEENLIKLKQKLGDKNIKRQQRVNWAQV
TMAPTMEQFLKQAQMGNFSFPGFNSPVLPTNNNILTNTLDINNKSTLPNIPLYIPNTTSN
INNINNINNLLQQPIGNNIIYPPKNSTLLNMPIPPINKNNINNHVVTNPNTFTPSNIPPN
IAHKYSANINLLPTNINQHNPMYMPPGLYPPPIPPLNHPSIPPTHIPSSTYPTKMTPIQQ
KRPSTKWDVPEPSEGDPSILKHNKEDSTENKNEEPHKVSQDDDLKQNEQKDNQEKNHTQN
CE
>Toxoplasma_gondii_TGON007909_BugZ
MGRKKRRGATLKPFCYYCDREFDDEKVLIQHQKAKHFKCTQCARKLDTATGLAVHLLQVH
KEQIDAVPNALAGRDMIEMIVHGMEGIPQEVIDERLNKQSKRNEGKESQKRQRVNWAQVT
MAPTSMEQFALQAQQGILPTFVGLPSLVPGALGAPGALPGVPLPFPPAVSPPGLAPALPT
PPSIQGLLGQTSGPLPGPGLSTGGIPGSLGSSGIGSQPGSGALGSMCGSMPGGAAQGAMS
GPPPGRPPVNYAAPPLPANVALLYNDDMISMEERRAHEQFGYREITA
>Cryptosporidium_parvum_CPAI002236_BugZ
MGRKKRKIAEIKPFCYYCNREFGDEKVLKQHQKVRHLKCLHCSRKLSTVSGLIVHMLQVH
KETLSRIPNAIPGRDIPDIVINGMKGVPSELIEERIKKQNVEIDIQKNLKSYNPHGNKMM
ALMNEVATNFVKEHSKFKFSNYLEF
>Paramecium_tetraurelia_PTET000194_BugZ
MGRKNRDLSYLKPFCFYCDKTFKNEVYLHQHQKAKHFTCQRCFKKFSSCDSLKNHVESAH
HEVLTKIPNAAGDRSDIKNKIFGMQGVPRVEIEKRIRKGAEEYWTKILSAQYQQRRKENK
LRIKQNKLVAKQENAQDIKQDVILLINQSRMNKKKSINMNIIQKLNQSALILILINYQNN
EVFQQ
>Paramecium_tetraurelia_PTET014640_BugZ
MGRKNRDLSYLKPFCFYCDKTFKNEVYLHQHQKAKHFTCQRCFKKFSSCDSLKNHVESAH
HEVLTKIPNATGDRSDIKNKIFGMQGVPRVEIEKRIRKGAEEYWTKILSAQYQQRRKENK
QRMKQNREISKKENQQDVKIDNEKEEIEQHEYNPEAKPISFDLDYEQLQKQ
>Paramecium_tetraurelia_PTET015583_BugZ
MGRKNRDLSYLKPFCFYCDKTFKNEVYLHQHQKAKHFTCQRCFKKFSSCDSLKNHVESAH
HEVLTKIPNATGDRSDIKNKIFGMQGVPRVEIEKRIRKGAEEYWTKILSAQYQQRRKENK
QRMKQNKEISKKENQQDVKIDNEKEEIEQHEYNPEAKPISFDLDYEQLQKQ
>Tetrahymena_thermophila_TTHE010531_BugZ
MGRKKRDLSHLLPFCYYCDKTFENEIILHQHQKARHFTCEKCQKKFSTADLIKSHLHQSH
NENLQKVPNSLSDRSSIELKIFGMQGVPRPFIEERQKSKAKEYWDKIISEKNQKLKKEQK
LKEKEQKKKQKAQKQTVEVEEKVQEQEKKAEENFDMTGFSFGFGLDLNAGQENKKDNFKP
SNIFGFE
>Oxytricha_trifallax_OTRI006912_BugZ
MGKKKRGVTVLQPFCYYCDKEFMNANILLQHQKNRHFACKQSNCNRKFSTAASMSTHMLQ
VHNIAVSKVPNAKAGRDQVDINVYGMEGVPAEVIEERLNYKMKKKMQKLERELQKMGINV
DDPKFNIKDYEVPDARPQKKRPEMIPPPLGMGMPPPPMFYPPPPMGMVPPPGYMRMPPPG
MMGGPPPGARPPFPGGPPPLDEHGNPLPPPPGYHPPHFPPQSGPGQHPPGQNHPGQQPPP
PVITGDRQQE
>Arabidopsis_thaliana_ATHA003624_SUF4_BugZ
MGKKKKRATEKVWCYYCDREFDDEKILVQHQKAKHFKCHVCHKKLSTASGMVIHVLQVHK
ENVTKVPNAKDGRDSTDIEIYGMQGIPPHVLTAHYGEEEDEPPAKVAKVEIPSAPLGGVV
PRPYGMVYPPQQVPGAVPARPMYYPGPPMRHPAPVWQMPPPRPQQWYPQNPALSVPPAAH
LGYRPQPLFPVQNMGMTPTPTSAPAIQPSPVTGVTPPGIPTSSPAMPVPQPLFPVVNNSI
PSQAPPFSAPLPVGGAQQPSHADALGSADAYPPNNSIPGGTNAHSYASGPNTSGPSIGPP
PVIANKAPSNQPNEVYLVWDDEAMSMEERRMSLPKYKVHDETSQMNSINAAIDRRISESR
LAGRMAF
>Aquilegia_coerulea_ACOE040932_BugZ
MGKKKKRASKVWCYYCDREFDDEKILVQHQKARHFKCHVCHKKLSTAGGMAIHVLQVHKE
TVTKVPNAKPERESTEIEIFGMQGIPPEVLASHYGEQDEEAPGKLARVELPSSNFVSGVV
GGAVGVGFPPQSTFGAMQPIYNSAMAVPPPGWPIPPRPQPWFPPHSAVSMPPGAPVGQQP
LFPIQNVRPPLSSTSLALAPAFPITPPGLPSSSPAISVSQPLFPVSGNHAIPSQSSPFPA
SAISAAIVSSSPSELKNPGDIYSNFNNSATSIYTPNIPGGSFLGSHSYASGPNTGGPSIG
PPPVISNKAPATQPATNEVYLVWDDEAMSMEERRMSLPKYQVHDETSQVSYNCLCSYISS
KGCMKALHIQMDGLSISLCHFQILCIGRYVCIYTLFDLFKRKRIIIVKMVATL
>Aquilegia_coerulea_ACOE032108_BugZ
MGTESMVCCYYCDEKFAKDKLLEHRREAHFKCHVCSKKFLSVGGMTLHFLQNHKDAKARE
LLVSEGVENEDTRNTKRARHAEPDGKLIETEICEREIIPPKMLAAHSGGQGEDTPSNLTK
VEIPSSNLVDVVVAGAAVQPINDSDLAVPPSGCPQPQVPPHPASPTVAPVGLQQQPLSPV
QNVIIPLSSTISPALPPSLPINGPRVPLACGSVSCPKTGCPPPVHSKKVRPALDNAHFVW
NDEDISMEERRMSLMKYQVYDEISQTKAINAANLKHKK
>Oryza_sativa_OSAT055042_BugZ
MGKKKKRVEKVFCYYCDREFDDEKILVQHQKAKHFKCHVCHKKLSTAGGMAIHVLQVHKE
SVTKVPNAKPERESTEIEIFGMQGIPPDVLAAHYGEEEDPSSKVAKVEVPSLRPPVMPNP
AGMVYPPRPAYGVAPPMYNPALNPLMARPPIWPAPPPQPWFTQPVVSVPQMASGLAPQQP
LFPIQNMPAPMTSAPANLLQTSFPMAHVGVPSPVTPQVSQPLFPVSTSAGNGAVSSPYVA
SVAPGSIPTSSPSVAPAGVGYAATNQGTGGPAAVPPPASNNKAPATQPGANEVYLVWDDE
AMSMEERRLSLPKYQVHDETSQVSSDFYNFISVILMICEKNQVEVHGDALNWNIV
>Amborella_trichopoda_ATRI004320_BugZ
MGKKKKRASKVWCYYCDREFDDEKILVQHQKAKHFKCHVCHKKLSTAGGMAIHVLQVHKE
TVTKVPNAKPDRESTEIEIFGMQGIPPEILAAHYGEQDEEATAKFSKVEVPPTRLGGILP
GSAVIGLPPQPAYSAGQQNSYNATSIPMHVPPYTVPTYPQPWFPQQTPVALTPTVPVLPP
RPQGQPLFPIQNVKPPTNPTPFPASFPINPPGLPTSTPQPPVSQPLFPISSSSSTLSLTL
PYPAVTPPISIPPSSLAELRSTIDTSAVSSPVTATSYGGTALHSLSTQGVPMTNSHMYAS
GPNTGGPSIGPPPVIANKVPASHPGANEVYLVWDDEAMSMEERRMSLPKYQVHDETSQMN
SVNAAIDRRISESRLAGRMTFGL
>Selaginella_moellendorffii_SMOE005671_BugZ
MGKKKKKVFKVWCYYCEREFDDEKILIQHQKAKHFKCHVCHKKLSTAGGMVVHVLQVHKE
SITKVPNAKPERESTEIEIYGMDGIPPELLANHGEDGFDDDERSGKYPKIDYGANAYGMV
SQQPVYPPVPSYGAQPPMMPPPATSQGWYSMPMQPQPPGPPPVGRPPQPLFPIQSQTQLP
SQPLFPIKPVTHIPPAYPVPQPVSAPSDVVAPPVSLPPITPRPPGAPAANEVYLVWDDEA
LSMEERRLCLPQYQVVDETLQMNSVDAAIDRRILEGRLAGRMAFKV
>Selaginella_moellendorffii_SMOE013223_BugZ
MGKKKKKVFKVWCYYCEREFDDEKILIQHQKAKHFKCHVCHKKLSTAGGMVVHVLQVHKE
SITKVPNAKPERESTEIEIYGMDGIPPELLANHGEDGFDGMKSFIFKRSGKYPKIDYGAN
AYGMVSQQPVYPPVPSYGAQPPMMPPPATSQGWYSMPMQPQPPGPPPVGRPPQPLFPIQS
QTQLPSQPLFPIKPVTHIPPAYPVPQPVSAPSDVVAPPVSLPPITPRPPGAPAANEVYLV
WDDEALSMEERRLCLPQYQVVDETLQMNSVDAAIDRRILEGRLAGRMAFKV
>Physcomitrella_patens_PPAT011030_BugZ
MGKKKKKTFKVWCFYCEREFEDEKILIQHQKAKHFKCHVCHKKLSSASGMVIHVLQVHKE
SVSKVPNAKSERESLIDLEIYGMEGIPADILAAHDGDYDEDENPSKVARVEVPPSLPFVG
GGMMGSNAIGMAPQPMYTATQPMYRPPPGSGPRPPSNWQPQPPPPQGWGGPLHGQPGPPR
MPQPPQPLFPIQGQRPSPPSQPPPQPLFPIRPPLPPGSAPPPPRPLFPVAQTPNGPPPPL
PPPAPPLSSAGSVVKPPPPSPGSNQSSINGSPAMAPSLPPSGASPGVNMGAGVNARLPPS
PYGAMSGPPPPPPSSHMYSSGPNTGGPSIGPPPVISNKPPGPAGGTNEVYLVWDDEFFSM
EERRAALRKYQVHDETMQMSSVDAAIDRRILEGRLAGRMSFHV
>Physcomitrella_patens_PPAT001803_BugZ
MGKKKKKTYKVWCFYCEREFEDEKILIQHQKAKHFKCHVCHKKLSSASGMVIHVLQVHKE
SVSKIPNAKPEREALTDLEIYGMEGIPAEILAAHDGDYDEDENPSKVARVEVPPLLPFVG
GGLMGSNAIGMAPQPMYTAMQPMYRPSPGLGPRPPPNWQPQPPPPQGWNGPPLPGQPGPP
RMPQPPQPLFPIQGQRPPTPSQPPSQPLFPIRPPLPPGSSLAPPRPLFPVTQPPNGPPPP
PPPSAPPLSPAGSLVKPPQPSPGSNQSSINGSPGIAPPLPSPGASSGMNMGPGSNARLPP
PPYGALSGPPPPPPCSHMYSSGPNTGGPSIGPPPVISNKPPGVAGGTNEVYLVWDDEFFS
MEERRLSLQKYQVHDETIQMSSVDAAIDKRILEGRLAGRMSFHV
>Chlamydomonas_reinhardtii_CREI018892_BugZ
MGKKKKQKEIEQCFCYYCDRIFDDESALIVHQKNKHFKCPECNRKMNTAQGLATHAFQVH
KLTITAVPAAKAGRDSMAVEIFGMAGVPDDVRPAKLQGDGPALKKARADDDDDVTPPPAP
PPPPGGMPPPMGGYHPGMPPPMGYPPYGAPPPYGYPPYGPPPPGYPPRPGMPPPYGAPPP
YGMPPPGYPPRPGMPPPGMPPGAPPPLGGPRPPFPPYGMPPPGMPPPGMPPPGMPPPGMP
PPGAPGGPLFPIGQAPPGAPPALFPIGSSAQPPAAGADAGAGAAAAPAAAGSVAPAPGDG
SVVVWTDEECSIEERRAQLPRYAIAAGGPGRNGA
>Volvox_carteri_VCAR023844_BugZ
MGKKKKNKEQEIVFCYYCDRVFDDEAALIVHQKNKHFKCPECNRKMNTAQGLATHAFQVH
KLTVTAVPAAKPGRDSMSIEIFGMAGMPDDVRQAKLGDGPAAKKARTDDDDDVTPPPAPA
PAPPPPPAPAASAFPQPAGPPPPGAPPGVPPPMGYPPGPYGPPPPYGYPPYGVPPPGFPP
RQGMPPAPYGAPPPYGAPPPGYPPRPPPPGMPPHPGMPPPHPGMPSHSPHPGMPPPHPAA
GGMPGMPPGAPRPPGPYPPPYMPPPGAPGMPPPPGVPPQGVAPPGMPPPLFPISQPPPGL
PGQPPALFPVGAPPPGAMAAAGGPGAASAVSGAATPAAAPAAAAATADGSVVVWTDDEFS
IEERRAQLPRYGLGPPPPAQLNGVAA
>Coccomyxa_subellipsoidea_CSUB009751_BugZ
MVRKKKKREAEQVPWCYYCDRIFSDESTLIQHQKAKHFKCTTCHRKLTSASGLRVHCHQV
HRFTLDKVPAAIPGKDSIDLEVFGMSGVPEGASPGILTPEEDEPASKAAKVDAPGPTAPL
QPPQPHHPPFNGGLPIMPPRPLLPPPMRPPLMATPGFPFGIPPSAGHPGPYPGVAPPWPP
PPFLHGLPPQPTGPLQQVPAFPIGSAHAASSPAPLFPIATGAETPASQGPVNLDVSASAR
SVPGSQPPPGLTPVDQHQSPAAPLISQPSSIDGVSTHDISAEELRARHPRYTARVSVPQT
>Chlorella_variabilis_CVAR007705_BugZ
MVRKRKKQEQEEEVTWCFYCDRVFKDEQNLITHQRERHYRCPECSKKLNTAKALSVHCLN
VHKRALTAVPAALDGREDPAWDIFGMAGVPIGMQPGEQPPYKPGQKPADGGGAGGATPGA
VPGGAAPGMAPPGMMPGMAPPHMMGHPGMQGGFHGPPGYPPYGMPPPGMHPYGMPHPGMH
PYGMRPPPHMMPPPGMPPPGYRPGMPPHGMPPHGAPGGPLFPAAGGPPAPGGALFPAAAG
AGAAPPAAAGAAAGTDGLVWTNEQCSQEERRASLPKYAAAAAKPAAAAAPQPGGPPAPAP
GQAPPPQQQPQFMGAPSGPPAGAPPPSMGRPPPPMQAAQQPGMSGPPPMQGFVRPMGQPP
GPPPGSMPPPQHAPQHPGMGGTPPGMPHPGQQAAPPGGMPPPMGPPPGMPPLQQQAPPPG
AMYQGQPPQQQHQHLMGGPPQHQQHMMGGLPAPGHQQMGMRPPGMPGFAPAGPPAGTPPP
S
>Micromonas_species_MSPE000708_MICPUN_64342_BugZ
MGRKKRRAELPWCFYCDREFDDEKILQQHQRAKHFKCTHDRCNKRLMTAPGMAIHMLTVH
KIKVEKVPNAIEGRDNPEWLIEGMNGIPEGFDFENNRALVDPKAENVVVTGKRPNLGEHA
PPGAIGGWGAPPAVGMGMRPMMRPPGAMGMPGMPPPGFPPPMMPPPPYGMMPGMPGMMPP
PGMMPGSMPGMMPPPGVAPAPQPQPVAPRPEQAPITETVMVWDDESESIEEKRASLSKYS
GVEGRAAADGEGETKDPSAEGEEDGGDAR
>Cyanophora_paradoxa_CPAR031605_BugZ
MGKKKRQKQQKPWCYYCDRLFDDEKVLLLHQKAKHFKCNECHKKLTSIAGLVIHCAQMHK
ITLSVPQAREGRDDAPPKGPNVAMEGIPEDCLGPDGGGGKRQRADDSDDDSGPAIPAALP
GISLLPPGTGGAGFVHTPASMPAGSMSMANPYMPQIPGMAGSMPSFPGMGPPYGMGIYQS
LQGMQGMPPPPPPPPMGGYPGFPPGMSPPPQPPSYVPPGMPGYGFPGAPPMPMPPQPAYP
GTP
>Guillardia_theta_GTHE023851_GUITHDRAFT_63305_BugZ
WYCGPERTFDDETTLVQHQRTKHFQCNTCHKKLNTATALKTHCLYVHKEEITRVPNAKEG
RDQFGFDVVGMDGVEGDFGLPPRVWFDLNL
