# Supplementary material for: Evolutionary dynamics of the kinetochore network in eukaryotes as revealed by comparative genomics
Source: EMBO Rep. 2017 Jun 22;18(9):1559–71. doi: 10.15252/embr.201744102 (PMC5579357; doi:10.15252/embr.201744102)
Supplement: Supplementary file 3 — Dataset EV1 [file EMBR-18-1559-s003.zip › kinetochore_orthologs_FASTAs/Cdc20.fa]

>Homo_sapiens_HSAP013515_CDC20_Cdc20
MAQFAFESDLHSLLQLDAPIPNAPPARWQRKAKEAAGPAPSPMRAANRSHSAGRTPGRTP
GKSSSKVQTTPSKPGGDRYIPHRSAAQMEVASFLLSKENQPENSQTPTKKEHQKAWALNL
NGFDVEEAKILRLSGKPQNAPEGYQNRLKVLYSQKATPGSSRKTCRYIPSLPDRILDAPE
IRNDYYLNLVDWSSGNVLAVALDNSVYLWSASSGDILQLLQMEQPGEYISSVAWIKEGNY
LAVGTSSAEVQLWDVQQQKRLRNMTSHSARVGSLSWNSYILSSGSRSGHIHHHDVRVAEH
HVATLSGHSQEVCGLRWAPDGRHLASGGNDNLVNVWPSAPGEGGWVPLQTFTQHQGAVKA
VAWCPWQSNVLATGGGTSDRHIRIWNVCSGACLSAVDAHSQVCSILWSPHYKELISGHGF
AQNQLVIWKYPTMAKVAELKGHTSRVLSLTMSPDGATVASAAADETLRLWRCFELDPARR
REREKASAAKSSLIHQGIR
>Homo_sapiens_HSAP027065_CDC20B_Cdc20
MEWKLERTAPRRVRTEEEMLWESIMRVLSKDLKQKRSQDSANVLDSVNATYSDFKSNFAK
RLSAEVPVASSPITTRWQQSQTRALSSDSFGEEQSTTYLPEASGSVLKTPPEKETLTLGS
RKEQLKTPSKGISETSNSALHFCKAPHAMDRDWKESVASKGQKCLKQLFVTQNVVQQANG
KMQLCEQSECVWKGCKDGVRDESFHLKSSGDINDSILQPEVKIHITGLRNDYYLNILDWS
FQNLVAIALGSAVYIWNGENHNGIENIDLSLTCNYISSVSWIKEGTCLAVGTSEGEVQLW
DVVTKKRLRNMLGHLSVVGALSWNHFILSSGSRLGRVYHHDVRVAQHHVGTLRHKQAVCA
LKWSPDGRLLSSGCSDGLLTIWPHDPGASAQGQPLKVITQSTAVKAMDWCPWQSGVLAIG
GGMKDGRLHILDINAGKSIQTPSTNSQICSLIWLPKTKEIATGQGTPKNDVTVWTCPTVS
RSGGFFGHRGRVLHLSLSPDQTRVFSAAADGTASVWNCY
>Mus_musculus_MMUS027438_Cdc20b_Cdc20
MEWKLQRTARRKIRTEEEMLWENIMRVLANGMKQQRNQGSPKELDSVAVTYSSFKSNFVK
RLSAEIPVASSPITTRWQLSPARDPESSSSVEEGPPSHTPESLASGLKITPAADTLTLRS
HNKNSPKTLSKGSSEVNNSTLRFCKTPLAGDRGWKENLATKGQRCLNQPFSTQKGAQQID
GKMHLCEESRCVRTGCRFGARDEFYLRRFSGVYHSTCQPEVKIHLTGLRNDYYLNTLDWS
SQNLVAVALGTSVYIWNGQNHSWIENIDLSVCCHYVSSVTWMREGSCLAVGTSEGEVQLW
DAITKKQLRNLHGHLSVVGALSWNHCTLSSGSRLGRVHHHDVRVAQHRVGTLYHKEAVCS
LKWSPDGRLLSSGCNDGLLTIWPHDPGAGVQGLPLKVIPQSTAVKAMEWCPWQSEVLAVG
GGVKDGCLHVLDINTGKNIQTPSTQSQICSLIWLPKTKEIATGQGAPKNDVALWTCPTLF
RSGGFFGHRDRVLHLSLSPDQTRLFSAAADGTACVWKCC
>Mus_musculus_MMUS001020_Cdc20_Cdc20
MAQFVFESDLHSLLQLDAPIPNAPVARWQRKAKEATGPAPSPMRAANRSHSAGRTPGRTP
GKSSSKVQTTPSKPGGDRFIPQRSASQMEVASFLLSKENQPEDRGTPTKKEHQKAWSLNL
NGFDVEEAKILRLSGKPQNAPEGYQNRLKVLYSQKATPGSSRKTCRYIPSLPDRILDAPE
IRNDYYLNLVDWSSGNVLAVALDNSVYLWNAGSGDILQLLQMEQPGDYISSVAWIKEGNY
LAVGTSNAEVQLWDVQQQKRLRNMTSHSARVSSLSWNSYILSSGSRSGHIHHHDVRVAEH
HVATLSGHSQEVCGLRWAPDGRHLASGGNDNIVNVWPSGPGESGWAPLQTFTQHQGAVKA
VAWCPWQSNILATGGGTSDRHIRIWNVCSGACLSAVDVHSQVCSILWSPHYKELISGHGF
AQNQLVIWKYPTMAKVAELKGHTARVLGLTMSPDGATVASAAADETLRLWRCFEMDPALR
REREKASVAKSSLIHQGIR
>Xenopus_tropicalis_XTRO016189_cdc20b_Cdc20
MDWKLEKISSRRVRAEEDMMWEGVMKTLGKDLRWSRKYSMQKMNKTPDGRSSYSRFKRSI
MKRRACHVPFASSPVSTKWCQNMDQIQGTGLSSSPSEELCQTPEPLVLLPYLTEIPITAI
PDCAQKPPSLKDTSAPKRTQKTSKKLLSQTRLKFLQEQNFLQTVEDFKRGSCIRHDSNIK
ICEKDTCMWKGCLQTKKNKSLGQKTQKVHICSHTILQPDIRLHIIGLHNDYYLNLLDWNS
ENLVAIGLKSTAYIFSGENRTVTQKIHLSCPATYVSSVSWISSGTCLAIGTSSGEVQLWD
IETQKRLRNMLGHMSVVGALSWNNHILSSGSRLGHIHHHDVRIAEHHIGTLQHKQGICSL
KWSPCGNKLASGSSDGDLKIWPCDPGETKLKSPLLNMPHPTAVKAMNWCPWLSDTLAVGG
GMTDGLIRIWDTNSGKNIHSANTNSQICSLLWLPQTKELLTGHGPSRNQMTIWQYPSLLK
MNDYYGHKGRVLHLALSPDQRRIFSAAANGTANIWKYGN
>Xenopus_tropicalis_XTRO028416_cdc20_Cdc20
MAQFAFETDINSILKLDTPITNAPLARWQRKAKEGNCSSLNTSANTSTMSPMKTSNRSHS
SSKTPSKTPGKSGPKMQGTPSRAGGDRFIPNRSAMQMDVASFLLCKENEPADTSPTKKEQ
QKAWAMNLNGFDMEEAKILRLGGRPQNAPEGYQNNLKVLYSQKTTPGSSKKTGRYIPSMP
DRVLDAPDIRNDYYLNLIDWSSQNFLAVALNDSVYLWNYATGDIILLLQMEHSEEYISSV
SWIKEGNYLAVGTSNSEVQLWDVQQQKRLRNMTSHSSRVGALSWNNHILSSGSRTGHIHH
HDVRVAQHHVSTLTGHTQEVCGLKWSPDGRYLASGANDNLVNVWPCVQGDSGEFSPVQTF
TQHQGAVKAVAWCPWQSNVLATGGGTSDRHIRIWNVCSGTCLNSVDTHSQVCSILWSTNY
KELISGHGFAQNQLVLWKYPTMTRVTELKGHTARVLNLAISPDGCTVASAAADETLRLWK
CFEVDPVTKKEKEKARSSKSIIHQSIR
>Takifugu_rubripes_TRUB000323_LOC101065248_Cdc20
MVPRPAIVETYNKFMGGVDLLDMLSALYKFSFGSRRWYMYIWWHTVTVAVVNAWHLYSRD
QKKLEPQMKPMGLRRFQALVGTSLTSAGKSKIKCGRPLSSPEATATPPPSQHCEMGDDRF
IPVRNSKQMNVARFLLTKNQPSCTNTYSLSERQKAWSIKLNGYNINNARILQFGGRTLND
PAGCQNNLKVKCGQTRMPASVQKARYVSPVPDRILDAPEVQNDFYLNLLDWSSHSVLAVA
LHNCVYLLDTTKGGIISLMKLECEEDYVCSLSWTKEGSYLAVGTSDCKVQLWDVEHQKRV
RSMASHTARVGSLSWNDHILSSGSRSGHIHHHDVRVAEHHVCTLTGHSQEVCGLQWSPDG
RYLASGGNDNLVCVWPRVQDGGLGNRTQAIHKWSDHQGAVKALAWCPWQHNILASGGGAS
DRHIRIWNVNSGSCISSLDTQSQVSALLFAPNYKELVSTHGCADNNVVIWKYPSLTKVVE
LHGHDDRVLNASLSPDCSTIATISGDETICLWKSFEVDPVKKHQRERTVQSLNTSFLRSM
R
>Takifugu_rubripes_TRUB015724_LOC101063487_Cdc20
MAQFGFENDIHSILKLDMPITNGPMARWQRKASSSSSSALSGLSPSKSANVSLGSSKTPS
KTPGKSKKQTPCKMGGDRFIPVRNNKQMDVASFLLTKENEPVEAKNNTALSSETQKAWSI
SLNGYNIEDAKILHLGGRPLNAPEGYQNNLKVLYSQATTPASVKKTRYISSTPDRILDAP
ELRNDFYLNLLDWSSRNFLAVALHNNVYLWDATRGDIIFLMKLEREEDYVCSLSWTKEG
>Danio_rerio_DRER002118_cdc20_Cdc20
MSQFGFENDIHNVLRLDMPITNAPMARWQRKASTSNSSSTNSISPNKSVNRSVSLSKTPS
KTPGKNGKTQNTPSKAGGDRYIPTRNNKQLDVASFLISKENEPVEESEPSTAPNQKAWSM
SLNGYDIEEAKILHLGGKPLYAPEGYQNNLKVLYSQVPTPVSVKKSRYISSYPERILDAP
DIRNDFYLNLMDWGRQNVLAVGLANQVYLWDAGEGDIVLLKKMEDDNEYICSVSWSKDGN
FLAIGTSDCKVELWDVQYQKRLRSMDGHSARVGCLSWNDHILSSGSRSGLIHQHDVRVAD
HHIFTFGGHTQEVCGLTWSPDGRYLASGGNDNMVYIWPMTTGSENQAIHALSEHQGAVKA
LAWCPWQPNILASGGGTSDRHIRIWNASSGSCISSLDTCSQVSSLVFAPNYKELVSGHGF
AHDKVVIWKYPSFAKVTEHEGHEARILNLALSPDGSTLASIAADETIRLWKCFEKEKDAA
KKPKQASGRIVQQSIR
>Ciona_intestinalis_CINT002102_LOC100179065_Cdc20
MSEGSDFEDDVGEEEEEDAGVITEAGKLPENPLVQEMVPECLNLLCKIGNGLAHAYVRLD
AHERDLTDIELLRKFIHVRYVDVSGNLLEDISPLNNLTHLLTLKADKNNLKTAKLDPLPY
LQVDLANMSSQFDFENEVNSLVRMDKPLQAGPIARWQRKANDLSGCGNLSLHNKSLNVSH
HLSLNISPSKNRSMSQSVNKTPGSTRTPTSGKNKTPGKLKPSSKNSSLNRTPGHGDRFIP
NRQATNFELGHYRIVSENGDQENSGSLAQEDYKRRMSENLQRASGIGGGERILAFKARPA
AAEGYHNNTKVLYSSCKKSMADRKKTRHIPTTASRILDAPDLGNDFYLNLLDWSSTNQLA
VVLGPSVYLWDASCGDITMLMTMEGENEYVSSVKWMPDGEHIAIGNSDAEVQLWDVAASK
RMRNMKSHAARVCSLSWNEYILSSGSLDGFIHHHDVRVPDHHVATLTGHSQEVCGLEWSK
DGHHLASGSNDNIVNVYSHMDTKPMYSFTDHQSAVKAIAWCPWQSNVLASGGGSADRHIR
FWNTHNGSCIKSVDTKSQVCALKWSTHYKEIVSSHGYVHNQLTIWSYPSMHWVQDLMGHT
SRVLYLAMSPDGQTVCSGAADESLRLWDCFAVDPSSKKKTKTPSTATSSKINTLFSIR
>Branchiostoma_floridae_BFLO029732_Cdc20
MSMSGPEDYVSAVSWIAEGNFLAIGSSNAEVQLWDVAAQKRVRNMTSQSSRVGSLDWNVY
ILSSGSRAGTIHHHDVRIADHHVATLDGHTQEVCGLKWSPDGRYLASGGNDNLLNIWGYQ
CTREGNVPLHSLTQHQAAVKALSWCPWQASVLASGGGTADRCIRFWNANTGHCLNTVDTK
SQVCSILWSKEYKELISGHGFANNQLTIWKYPTMAKVTELTGHQARVLHMAMSPDGTTVV
SAAADETLRLWKCFAVDPQKKPAQKSHPDKKTNTLLRQQIR
>Branchiostoma_floridae_BFLO029733_Cdc20
MSGSPTMSHLKFENDVNQLLRLDSAFTDGPVPRWQRKAMESSRCSGPSNNTSLNSSCRNM
SLNVSGCTPMKTSNRASAKTPSHTPGKAKTPRSGRKSKTPGKSKTPGNNAKTPKTPVADR
FIPNRSASNFELGNFKCNADKVHVDEEMLSPSKQQYQEAMSENLNGNVVNSKILAYKNKA
PQAPEGYQNNMRVLYSQTKTPSSTRKVTRHIPQVPERILDAPEILDDYYLNLLAWSCNNH
LAVALGNSVYLWNAGTGDIQQLMSMSGPEDYVSAVSWIAEGNFLAIGSSNAEVQLWDVAA
QKRVRNMTSQSSRVGSLDWNVYILSSGSRAGTIHHHDVRIADHHVATLDGHTQEVCGLKW
SPDGRYLASGGNDNLLNIWGYQCTREGNVPLHTLTQHQAAVKVRAWGRGYKARGEGVQGQ
GEGVPVHSGGERATSLANTTSGSCQGKGMGKGVQGQGEGVQGQGEGVQGQGEGVQGQGEG
VQGQGEGVPARGRGYQCTWEGNVPLHSLTQHQAAVKALSWCPWQASVLASGGGTADRCIR
FWNANTGHCLNTVDTKSQVCSILWSKEYKELISGHGFANNQLTIWKYPTMAKVTELTGHQ
ARVLHMAMSPDGTTVVSAAADETLRLWKCFAVDPQKKPAQKSHPDKKTNTLLRQQIR
>Saccoglossus_kowalevskii_SKOW019261_Cdc20
MAHFQFETSINELVRLNAPVGGPKPRWQRKQDERTGSDGCGNRLALPLSPSTTHRRPSAS
KTPSKSPHNSKSPLNSTTPKCKSPVADRFIPNRNNMDIDRSHFLLTRAPGEENDGASQKV
LQNALNEGQPPDSKILSFKEKAPRAAEGYHNSLRVLYSTTATTNTTKAHSTRLIPTVPDR
ILDAPDLRNDFYLKLIDWGSKNVVAAALGCSVYLWSANSGTISHLSEVNEPDYISGVCWL
PGWNVLAVGISNGTVEIWDVELQKCMRRMSGHAGRISSLSWNSNILSSGSASGSIHNHDV
RVAEHHVGSWVNHEQEVCGLAWSQSGEYLASGGNDNIINIWDASNMSGSPLYSFSHHMAA
VKALSWCPWQQSVLASGAGIADRTIRFWNVNTGLCLNTIDTGSQVSGILWSQEYKELISG
HGYSAYHLAIWKYPSMKKVADLKGHVSRILAMTQSPDEENVMTAGADETLQIWNCFKAKQ
KLNKSANAKTVPEAKLSMLARSIR
>Saccoglossus_kowalevskii_SKOW027838_Cdc20
MAHLSFENDINSLLKLDGPTRGPAMRWQRKAAEASSCNTSMNTSTCCTPMKTSNRSFNNS
MTVKTPTSKTPKTPCGSKKTKTPGKTPGKTKTPSKTLSGDRFIPSRSTTSFDLGHYKLLN
ESKKDIENDTLSPSKKDYQKTMAENLNGNALQSKILSYKSKPPQAPEGYQNNLRVLYSQS
KTPGSCRKTVRHIPQVPERILDAPDILDDYYLNLLDWSCNNHLAVALAGNVYLWNASNGE
IQQLLQVENPEDYVSSVSWIKEGNYLAVGTSSGEVQLWDVAQSKRLRNMTGHVARVGALS
WNSFILSSGSRSGNIHHHDVRVANHHIATLSGHTQEVCGLEWSPDGRHLASGGNDNLLNV
WQASIDNSGNTPLHTFTQHQAAVKAVSWCPWQPSILASGGGTADRHIRFWNVNSGVCLNS
VDTKSQVCAILWSKEYKEMISAHGFANNQLIIWKYPTMTKVTELTGHSSRVLHMALSPDG
TTVVSGAADETLRLWKCFEVDAHKKKEKTLASGKKSTTNSFMRSSIR
>Drosophila_melanogaster_DMEL025441_fzy-PA_Cdc20
MSQFNFVSDLQNALIMDGETRGPAPRWKKKLEASLNGSVNTTRSVLSVSYNTSFSGVQAP
TKTPGKSSEGKTKKSNTTPSKTPGGGDRFIPNRAATNFELAHFLVNKDSGDKSDEENDKA
TSSNSNESNVQASAHKGDRQKLISEVAQVGDSKGGRILCYQNKAPAAPETHNNPLKVVYS
IKTPISTKSGSRYIPTTSERILDAPDFINDYYLNLMDWSADNIVAVALGSCVYLWNAQTG
NIEQLTEFEEGDYAGSLSWIQEGQILAIGNSTGAVELWDCSKVKRLRVMDGHSARVGSLA
WNSFLVSSGSRDGTIVHHDVRAREHKLSTLSGHTQEVCGLKWSTDFKYLASGGNDNLVNV
WSAASGGVGTATDPLHKFNDHQAAVRALAWCPWQPSTLASGGGTADRCIKFWNVNNGTLM
KSVDSKSQVCSLLFSRHYKELISAHGFANNQLTIWKYPTMVKQADLTGHTSRVLQMAMSP
DGSTVISAGADETLRLWNCFAPDPLASKKAVSTSKGKQSVFRQSIR
>Anopheles_gambiae_AGAM008273_Cdc20
MAQFKHLNELNTFLTMDGENAKGPVPRWQRKLNLSGASTSFNSSALANTSARQTLSVSMT
GNANNTLQLSTTVNSLKTPRKNGGKGTASSASKKFSQTPSKGPTASSNTNGNAQNQPGGG
DRFIPSRTATDFDLGHYIVKQGTASNEEGEGGGNLENEEGAAGGGSTSNIPVSPKQSERM
KSLSEAMRGCDISKQRLLAFRTKVPAPPEGHVNPLKAIYSVKTPMSAKSGSRYIPNAPER
ILDAPEIMNDYYLNLMDWSTDNVIAVALGASVYLWNAATGTIEMLFENEGNDHACSLSWI
HEGHILAVGTSAGTVELWDCENMKRLRVMNGHSARVGVLAWNSYVLCSGSRDGTIVNHDV
RTRQHNIGVLQGHTQEVCGLKWSPDGKYLASGGNDNLVHVWSAAHGAPHATGEPLHVFNQ
HQAAIRALAWCPWQPNVLASGGGTADRTIKFWNVANGQLMNSVDTKSQVCGLLFSKTYKE
LISAHGYVNNQLSIWKYPSMMKQVDLMGHTGRVLQIAMSPDGSTVMSAGADETLRLWNCF
APDPLLAKKEKSAVREKPSLLKQSLR
>Caenorhabditis_elegans_CELE028126_fzy-1_Cdc20
MNNKGRTPGSAGRTVRSSAQQNGLTMRKRDMTPTRNTNLLPNATFVGDRFLGVRLDQDEL
DHANHLMTSKLYSNKENLNNSMSEPNSPEKKSVEGEALKQMMRHKSTGALTDADDGDRIL
CYKKNLAPPPAIGYINQAKVLYSTNSVINPASSVKKSTRHVKETATKVLDGPGLTKDLYS
RHLDWGCHNWVAVALGHELYLWNTETCVIKNLFEDNAPTNEGLITSVRWSQEGRYISLGY
ASGAVKIYDPNRPKTTEYVRELRTLRVGGASRCASIAWRKQGVMTCGYKSGDIVNHDVRI
SQHVVSSWGGDNGHCRDVTALEWSADENMCVSGSSDRTAKIWDGRHVRGSTVIQDPEPMF
TIDEHTGQVRTAQFCSFRDGILATGGGINDGTVKLWDVKRQFQKVRELNVCETGGVGGIV
FNRPYSEMLTASDDGFLRIYRFNANYKLSHEIQASNEPIMDLVGSPFDEVLIGDMEETLK
VFQLFNVDKSTNILDRTAPKNVGLNVR
>Brugia_malayi_BMAL014793_Cdc20
MPFKDSTNKTPRRHQNDNSRINNSKTPKSAKKENHSMSQKTPSHSSNISFNKSKGGLKKR
ELTPSRNPNYSGVGGGDRFIPNRSETQFEFANHCLVNHNSESDSLLNVSASAPTSPSRAE
RAYMIKMMRAKSANDVDTSIEERILCYKKGEAPLPPLGYTIQPKVLYTSSTLRPSGSVSK
GLRYIPNSPERILDAPNFMDDYYMNVIHWSCDNVIAVALTYALYLWNASTGEIVTLFELP
EESGNYITSVQWAEQNSILAVGLSNGFVKLFDPTRENSLLRTMQCQISRVGCLAWRQHVL
SAGCRSGRIYHHDVRIRNFQIGTFPGHGQEVCGLVWSNDGHYLASGGGDNLVKIWEPSML
TTEDPESLYSFSDHLASVKAIAFNPHQAHSLATGGGTVDRTIKFWNLASGTLCHSQDTDS
QVNALAFTSNYKELISGHGYPGNDLKIWKYPSMNCLKVLTGHTERILGLTISPCGQYVMS
ASSDESLRLWWCFKVDKSAKLKSGTKSSRLVQSVR
>Schistosoma_mansoni_SMAN007275_Cdc20
MNRAFGISRGKSNSKTPTRTPSRGGLVSDDPSNSFKRTPNSSIKKIPTVHECDGDRFIPN
RSSTNMCRARHVIRKCNEDPSNEEAVDYQQAVADSLNTNDCPGSRILRYNAAIRDSGNVH
CPTNSSVSTVKGLYKRAIPQMPEKVLDAPDIIDDFYLNILDWSVDNILAVALNQEVYLWN
SSSGDITCLMSCGFDDEYVSSLEWSPDSPNIIAIGLSAGRVQLWDVSSQSLVRTMRLGGV
SSAGRVPAVTWREYLVSSASKSGHIRHHDTRIAHHEVGVSDFHTQEVCGLSWSPDKRFLA
SGANDNFVCVWPFSDLSKPEHVLRDHQAAVKALSWCPWKPNLLCTGGGTSDHTLRFWNAT
TGACVKSVDVVAQISGIIWNTEYREILTSHGDPLKQLVIWKYPEITKVTHLEHQGRVLCI
ASSPNEEMVVSCASDETLRIWHCFQVDQNKKRIHEKSLRPSVYARGIR
>Nematostella_vectensis_NVEC011235_Cdc20
LNLLDWSCNNHLAVALSGFVYLWNASSGDIVQLCKLDSPDSYVGSVSWIAEGNYLALGTS
DGAVELWDVESQKRIRNMTGHPSRIGALSWNSFIVSSGCRSGKIHHHDVR
>Nematostella_vectensis_NVEC011523_Cdc20
VCSILWSNEYKEIISGHGLSQHQLTIWKYTSMAHVADLTGHTSRVLCMAMSPDGQYVASA
AADETLRLWKCFATQPKQKKT
>Nematostella_vectensis_NVEC011861_Cdc20
MENIKFENGVNDCLKNFEAPLKSGPIPRWQRKEQQRLRSSSGPLSPLPNNFQRHSESLPK
KTISKTPKKGTPKRKQDPSPSRGDRFIPNRPSNADCDWSHHQMMQANQGETAIEGSSEEE
DEDKGESATQKRMSNALADGKAESKILHFKSGAPAAKEGYQNDLHVLYCQSKPSGPKARS
SRHIPQAPDRILDAPELLDDYYLNLLDWGNNNLLSLALAGAVYIWNAESSDIKHLFQMDE
GEYVSSVAWVQEHSMTQYLAVGTHDGNVQVRISQSGSKCVRCMGGHAARVGSLSWNCFLL
SSGSRSGAIHHHDVRVANHKIGTLLNHSQEVCGLKWSPDGKLLASGGNDNVVNIWPYPST
VGSSAGEPSPVEPLFSLTHHQAAVKAISWCPWQPNVLATGGGTADRHIRFWNGSTGATLN
SVDTKSQVCSILWSNEYKEIISGHGFSQHQLTIWKYPSMARVADLTGHTSRVLCMAMSPD
GQYVASAAADETLRLWKCFATQPKQKKTHRGGEEPVNRLLSCMRVR
>Nematostella_vectensis_NVEC016095_Cdc20
MSHFNFETELNDLLKLDAPLAKGPAPRWQRKASSGRSQTSPLRNSSRLNTSTKTPTKTPK
SSNKTPLTAKTPKTPSEDRFIASRSSMNFEANYFKLVAKGPQDEENEAVSPTKQDFQKSM
ADNLNGSEINARILAYKNKAPTPREGYMNDLRVLYSQSKTTSVSKKKNWRHVPQVPERIL
DAPDLIDDYYLNLLDWSCNNHLAVALSGFVYLWNASSGDIVQLCKMDSPDSYVGSVSWIA
EGNYLALGTSDGAVELWDVESQKRIRNMTGHPSRIGALSWNSFIVSSGCRSGKIHHHDVR
AAEHHVATLDKHTQEVCGLKWSPDGKYLASGGNDNLLNIWDANISASGISTNSLFCLSQH
QAAVKALDWCPFQRNVLASGGGTADRQIKFWNASTGSCLNSIDTKSQVCSILWSKEYKEL
ISSHGYAQNQLIVWKYPSMTKMTELTGHSCRVLHMAMSPDGQTVVSAAADETLRLWKCFT
TDPTKKKAKTASFSSSSIIRQGIR
>Trichoplax_adhaerens_TADH004784_TRIADDRAFT_58017_Cdc20
MNSNIGIFNLDEPLSGPAPRWKRKRDACFSTGEKSKTGSTPQKHANKAMANTSTSGKTPS
SITPGIHSKSTIGKSKTPKTPSADRFIPNRDAMNMDVSHHKVMNSTNKDDGSHQNNNRVL
YTQNVTSSSCKKSSRFIPSTPERVLDAPDLVDDYYLNLLDWSVNNHVAIALRNVLYIWNA
GDGTIHQLMQMESTNDYISAVSWIKEGNYLAVGTSTNSVQIWDVGQSKCLRSMSGHSARI
GALSWNEHILASGSGSGAIHCHDVRVANHHISTLSNHVQEVCGLKWSPNGKYLASGGNDN
VVTIWQDNSMLHSLTDHQAAVKAVSWCPWHDNLLATGGGTADRCIKLWNASTGSCLNSID
TASQVCNILWSKEYRELISGHGYSQYQLTIWKYPSMVRVTDLYGHTDRVLYMTLSPDGST
VASAAADETLRFWKCFAVDKKEKVKKTKSVEYSKLAKVIR
>Amphimedon_queenslandica_AQUE000669_LOC100639886_Cdc20
MNKRLGELRFEATRKIETKAEKVLDAPGIVNDFYLNVLDWSRKNVVAVGLSEKVYLWNSE
TQEVEQVEGIGYDDVIVTSLSWADKGRFLAIGLDSGRIQLYDYDIKKKIRTLCAHASRVI
CLDWHLHLLASGSKDGEIQVNDVRLKECVIYKLYHKMAICSLHWSPNGSVLASGSNDNTV
CLWNPSVSNRPIHVLNEHTAAVKAMAWCPWKPLILATGGGSNDKTIKLWDTALGQCIKAK
CAESTVTGITWSVTHQELITSHGFPKNQVTVWKVESEITKLAELSGHKDRILHISLNPNE
CQLITGSADESLMIWNI
>Amphimedon_queenslandica_AQUE008927_LOC100634174_Cdc20
MATSSSHLSGLTHPRVLPDSSAPDQRWKRLPTKPRTDTAPLNLSQSSSKTPSYSRTRKTK
SAHTPGVTPRPGVTPSSSVNSCRFIPKRNTIQNEYGSYLLLKQKPANEENESDDELKDPQ
DEVYRKSLLSIACKGSVPRGVLSFHTPRNDDHLPQYVTSGPVGSSASISHSITKRFGDLH
FEERRKIDTKTEKVLDAPDIVNDFYLNVLDWSKKNVVAVALKEKVYLWYGETQEVEQLQG
IGYEGVMITALSWAEKGRFLAIGLDNGRIQLYDSDINKKIRTMRAHTGRVSCLHWHLHLL
ASGSKDCEVAIHDVRQGEHLLCKLLAHKMEVCGLRWSPDGSMLASGSNDNTICLWSPTVS
HSPIHVLEGHISAVKAMAWCPWKPLILATGGGSNDKCIKLWDTATGECIKTKCAKSTVTG
IVWLAVHKELITSHGFPKNQVIIWKLEPELTKLAELSGHADRILHISLNPDGSKLITASA
DETLRIWNV
>Mnemiopsis_leidyi_MLEI010241_Cdc20
MSKQCDLKLNEPVLSSRVVPRWQRKELEKSKSSRPNSKSNSNNASFSSQSNVSSTFGESF
SGPAESRKTPCKLPSLTLNMPYKTTNLDGTPKKKLSSSLKNQNKVGTPKKLSKSREGKRS
THTTPSCDRFIPPRSGNNFENSGFELLNDEDESKDSPTTRRYKDGMKQNLNIGHQPKILN
MKNKAPVPAMNLLNAQSKVLFAQSGGQVNRKASARAIPQTAWRVLDAPDVNNDYYLNLLD
WSVTNYLCVALNTSVFLWNAGSGDIMELTEHSSQVASVRWSPIVPEIVAIGDYNNKVCLW
NIEKQSLVRVMSGHTDRVSSLAWNEYILSSGSRSGQIFHHDVRVSEHHVATLVGHDLEVC
GLAYSKDGKYLASGANDNKVMVWADRETTPLHTLIEHSAAVKALAWCPTSKNLLASGGGT
QDRQICFWNAAHGTLQHTVDTGSQVSSILWSKNTKELVTGHGYSQNQLTVWKYPTMTRLA
ELTGHQDRVLQLAMSPDGSTVVSLGADEALRLWKIFDCETEKKTKRSDKSRSTSSKLSMN
CR
>Mnemiopsis_leidyi_MLEI011702_Cdc20
MTGKCEDVRQRSTSVEQLQGVCSLQNTPVKQHSETPPPSPLISRSRGTTLRTNSKRRRHE
KSTDRYIPNRSSTDVDMIHHLMTSKKSRLSLGTSTETPAKKSSKLMGRCLFSAENAKKAC
TKLLSFTAKRKLDFSMSECLIPRGSKSQMKMKEETAVKILNAPGAAKNFYYNLVDWGVNN
IVVIGLKEDVYYWDAAKSQAYVLPQEAGRDGDLVTCVKWKPDATKHIVSSRYGTTKLWDS
TVCKLVSSHVSPTVYSASWRDNNLVSLGRGDGTVLHWDVRTPDTLHRPFSATSGIICGVD
WDREGESLAVGCNDNKVQIFRNTNLRESETLTMVYQSAVKAISWNPLQRGVLATGSGQND
QRVVVWDLISGNYKNCIDTKSQVTGLIWSPSCNQLVTSHGHFDPNLRLWELKNSTNTCKL
TGHTNMIVSIAKSPLNDHIISLSADESLRVWNIFAKNNASNKSRLSSSALSLDKIR
>Monosiga_brevicollis_MBRE003361_MONBRDRAFT_10098_Cdc20
MASYFDNVDSTFGASVDGKTMPRWQRKALDSNSNTGRLQTPKKEAVDRFIPNRASMDIEA
AHYKLTHSENVPSPSKEHYAKAIESTLMGEANSKILAFKQKAPQPSEGHKNDLRVLYTQN
RGAQRVRKASRAIPQNPERILDAPEMRPDFYLNILDWSSQNQIAVALNNSVYIWDAASGN
TFELCHTEQAGDYISSVSWAGDGAHLAVGTSDSLVQIYDVTSQRKVRTMTGHSGRVAAMD
WNGHILSTGSASGLIMNSDVRVANHCVSALEGHSQEVCGLKWSPDGKLLASGGNDNLVNI
WSANGELRHTLTDHQAAVKALAWCPWQSNLLASGGGTADRHIRFWNTSSGNCVNSIDTQS
QVCSLLWSAEHHEIISGHGFSKNQLSIWKYPSLAQVTELTDHTERVLGMAMSPDGQTVAS
IAADETIRFWKCFAADASNKKQKVMPTSSRLGAMIR
>Salpingoeca_rosetta_SROS000800_Cdc20
MSNVFDNVDIQFASSISCKTMPRWQRKAMQAQNSSTSRMTPRKDRVRGDRFIPDRSAMNM
EASHYKMLSGADDENTQQDAAGMPGSSKILAFKQKAPKPKEGFQSDLRVMYTQSRAAAKP
KKTARFIPQAPERILDAPDLLANFYVNPLDWSNENMLCVALNDTAYLWNASNGSITELCH
LENAGDYIASVSWAQDGAHLAVGTNSGVVQIWDVTKQKQVRDMSGHGARVGALDWNNHIL
SSGSQRGIILNSDVRVRDHVMQALENHAGEVCGLKWSPNGRMLASGGNDNLVNIWSDAGE
VRHTLTHHQAGVKALAWCPWTHNLLATGGGTADGTIRFWNSTTGNCTGTIDTKSQITSLL
WSKEYQEIIAGHGHNHNGLSIWKYPSLDQVAELKGHTDRVVAMAMSPDGEMVVSASGDES
LRFWKCFQSDPKRKARKMSANPNSRLSSTIR
>Capsaspora_owczarzaki_COWC006480_Cdc20
MNFLADSSFLATSAPQTPASASLNVSAMSMGSRGSSRTSTGRRPSSGADRFIANRNSMDL
ELSNFHLLRDSPFTASSVEGAASVEASPVATAAAAESSPSRKRSRAEMSQLLFSEAAESS
ILALKQKVVSLPLTTVDANATSARTVTGKTKQTMRVVPQVPEKTLDAPGMHDDFFMNVLD
WNSNNLLAVGLSNSVYVWNASSGSICRLLELKDDAHVTSLKWSEADNYLAVGSSDSSVAI
YDVNREKQIRNMVGHQGSVPALSWRSHILTSGSTSGAIHNHDVRLPNHHVGTYSAHTGAV
CNVSWSPDGTQLASGGNDNSVFVWDGVTSLSSSTPAHSLEGHGAAVKALAWSPMQANLLA
TGAGLADRHIRFWNTANGALMNVIDTGAQISSLMWSKNHKEIVASHGLPSNRLTIWKYPT
LQMVAELNGHQGRVLHMAMSPDGETVVSASSDETLRFWKCFASAPAAKKSNQSTGVLSKC
AGQLNPSSLAAAIATSVGIKDRIR
>Saccharomyces_cerevisiae_SCER001925_CDC20_Cdc20
MPESSRDKGNAAISGNRSVLSIASPTKLNILSSDWSRNQGKVSKNSLKRSSSLNIRNSKR
PSLQASANSIYSRPKITIGAPPLIRRDSSFFKDEFDAKKDKATFSAYSSRSYPTIGSESV
VSQTSLSQPTTSREVDEQFTVAADRYIPILQGASQNKVDPETLHEALPPPNASPISHLRA
QTKIVFKQNVAEACGLDMNKRILQYMPEPPKCSSLRQKSYIMKKRTHYSYQQEQKIPDLI
KLRKINTNPERILDAPGFQDDFYLNLLSWSKKNVLAIALDTALYLWNATTGDVSLLTDFE
NTTICSVTWSDDDCHISIGKEDGNTEIWDVETMSLIRTMRSGLGVRIGSLSWLDTLIATG
SRSGEIQINDVRIKQHIVSTWAEHTGEVCGLSYKSDGLQLASGGNDNTVMIWDTRTSLPQ
FSKKTHTAAVKALSWCPYSPNILASGGGQTDKHIHFWNSITGARVGSINTGSQVSSLHWG
QSHTSTNGGMMNKEIVATGGNPENAISVYNYETKFKVAEVVHAHEARICCSQLSPDGTTL
ATVGGDENLKFYKIFDPRCTGRSREDGLMDGMLGLIGKEGCRTNDKENRSKNSSEIHTRR
PSSTSQYLIR
>Saccharomyces_cerevisiae_SCER002282_AMA1_Cdc20
MATPHLYHRYNSKSSNKNINSSGNSTEVDRFIPKSVSRNAYKSIPMLNGFDISYSELCEK
SPSPERLSSPEFFNELRNTGHYESISTTNEFSMSSISSSSESQVTRSGSARASRNDYSKL
TKEQKDHRKNIAHSLGFQLPDRVFTFETTSAEILEKNKAIKNCFGPGSCAEIRSTFDFST
LSPDVARYYIANSNARSASPQRQIQRPAKRVKSHIPYRVLDAPCLRNDFYSNLISWSRTT
NNVLVGLGCSVYIWSEKEGAVSILDHQYLSEKRDLVTCVSFCPYNTYFIVGTKFGRILLY
DQKEFFHSSNTNEKEPVFVFQTESFKGICCLEWFKPGEICKFYVGEENGNVSLFEIKSLH
FPIKNWSKRQKLEDENLIGLKLHSTYQAQAQQVCGISLNEHANLLAVGGNDNSCSLWDIS
DLDKPIKKFVLPHKAAVKAIAFCPWSKSLLATGGGSKDRCIKFWHTSTGTLLDEICTSGQ
VTSLIWSLRHKQIVATFGFGDTKNPVLITLYSYPKLSKLLEVRSPNPLRVLSAVISPSSM
AICVATNDETIRFYELWNDKEEIINEIQESGIYGSNIIEYMEGIETTHNKRIR
>Candida_glabrata_CGLA000119_CAGL0F07337g_Cdc20
MINKNDNSLASSAKRSALSVASPTKLNIMSSQNGNTKLHKVTKRPLERSHSLNIKNGNAN
EPFGKFSRPKISVQAPPLLKRNSSFFKEKSTSLYSRSDFAFNSPSKSQELSKSPMSSSQP
LPNDDTITLTDRFLPTLQSGSQNKVQHISLDTELPPPNASPVTHLRAQTKLVFKQNVAEA
CGLEMDNRILQYLPAPPSYSRERPATLMRRHQYHYQNRSSQTQLQKKNTELMKLRKVNTN
PERILDAPGFQDDFYLNLIDWSKKNILAIALNDSLYLWNGNNGEATLLKEYEECQITSVH
WSDDDCHISIGKSDGNTEIWDVETSTLVRTMRSKLNVRIGSQSWLETLLATGFRSGEIQI
NDVRIKDHIVNTWDEHTGEVCGLSYKADGLQLASGGNDNTMMIWDTRTSMPQFVKKDHSA
AVKALAWSPTNAGLLASGGGQTDQQIHFWNSTTGAKLHTINTGSQVSSLHWGQSYDTKGN
MNVEIVATGGSPDNSISIYNYETRYKVAEVVHAHDARICCSKLSPDGTVLATIGGDENLK
FYKIFEPKRKYKQKSKGNVVEELMTNNTPYYRERLDASRKLTNNDDSDYESSSYHHESVT
RTVINSKSPSSAAKATDFLIR
>Candida_glabrata_CGLA004440_CAGL0L06578g_Cdc20
MDRYIPLLTCKKAYKASNYKRNFDLNDVEIMDSSSSPERLSSPEFFTDLRYTGNYEHINY
RGDNLSGQDMQLSSAESSNSTRSSVSTMTSSASSSSNLHANDRSPIMRYRLSRKKKKRRA
GKIKEKNISKEVQKHKEYIARYLDFKSPERVLKFEYKTHIKSLKCNLTSDETKCLNTVPC
EDFLSKINPLLQTLPPFEARYLFSNLLITDQNDGLAIFRDSKRPKSLIPYRVLDAPCLRN
DFYSNLISWSRTTGNVIVGLGYSVYIWSERDGAIPVLNHSFLGLKHDLVTCLSFCPFNEL
FLVGTKQGRVMLFDQNRCIESYRSLGSSNRSEPLYEYQSLSCKGVSCFEWFLEDKICCDG
ANSAQIARLFIGEETGEVAYVEINSKISNCNVRDDYSKKGLDDLQILCLSKFQAQSQQVC
GLSLNQYSKNLAVGGNDNSCTIWDISDIRSPRLVHTLPHNAAVKAVSYCPWSKSLLATGG
GSKDRKIKFWHTLTGTLVKEIQTTGQITSLIWSVRYKQLVATFGFGDIDNPILLTVYSYP
SLERLIHVRSSTPLRVLTAVPSSNLNAICLATNDETIRFYEIWGEDENTISEVQEAGIYN
SKLIDFVEGISTHSEEYIR
>Kluyveromyces_lactis_KLAC000902_KLLA0F10791g_Cdc20
MDKNSQLSAKQSMLSLTSPTKLHVIPNENKITKRKGKSTLGNVTNTINRPKLIAKNGIPP
LLRRSSSFFREESPVHEPLSGTGYNSIDQETNPDRFIPQVHHSQNTKCIDLEEDPEEIKP
PPNASPFKHLSAQTKKMFKQKVANACGLDMNQRILQYMPLPPQPSLDRPIFSIGSRQTYK
FDSKTNALAKLRKINTNPERILDAPGFQDDFYLNLLSWSKKNVLAIALDNSIYLWDGESG
DVNLLVELKATCTSLTWSDDSCHISIGKNDGNVEIWDAETMTHVRTMRSGLGVRIGSQSW
LDTLCVTGSKSGEIQINDVRIKNHVVQTWERHQGEVCGLSFREDGIQLASGANDNTVMIW
DTRQNNDPIWTKRNHKAAVKAISWHPEITNLLATGGGSLDKHIHFWNTTTGNRLGTIDTG
SQVSSLHWGQSYSKHSGCMDTEIVATGGTPNNCITIYNYETKFKVAEIQQAHDSRIVSSQ
LSPDGTTIASVGGDENLKFYRVFEERRKRKYLDDRTHRYTDKLDTKSHENDEPQRSPSKG
TYIIR
>Kluyveromyces_lactis_KLAC001741_KLLA0E15863g_Cdc20
MINKTRETKLRDDFGVNFLGSLSHKPKLSFSSTKNIGGNGNDRFIPKTTSKKSYYSSSQL
QNFLTSLEQLVDPLLQSRSPSPEFFMGHDLPVNTLLTQEISSILDSGEKKSKKKVSRHTK
QHRKYMADALGFPDYNRVLQFSHMIPSLTIPSLSVDPLISILPPPEALKYANAQLSSWLN
NKDVEKQRISKRAESRVPFRVLEAPHLRKDFYSNLVDWSHATNNVAVALDTAVFLWSDQV
GAIHVLRRDYLEKTSDTVQCISFSSKDFLLVGTKRGKIFIFSQESVENNIGSGPPKPLIE
ITVKCHSGICCCQWFKDGNQFIVGTEVGVVYKFNIKTELIVIARSLRRTDTLRAKINGTS
AELNSEKVIQTHKIGESWSLHVHSQQICGIKICEETNQIALGGNDNCCTICKYNENDLDE
EPELQFKLKHASAVKAMAFCPWSKALFVTGGGSYDRHLRFWHSKSGTLLREFKTPGQITS
IIWSKGQKQLLVTFGFTNQELPVFIIMYSYPSMEEIIRIKQPTQLRALTAATSPDAKKIC
VASDDETVRFYSIWENTCEDMRETPSNGIYGSEIIEHEEGISLNCMLR
>Debaryomyces_hansenii_DHAN003858_Cdc20
MSHSLFFDSPSNSSPIKSAPPLNPEKDIGSKKRSYCTSPTGDSGLNSSPNKRVYLQHMSP
NVSRKTIQFNHIPPTPVGESNKSGLETPWDVKLIPRPKLKAPISNPRSKSSLVLSRSSHS
PKHKLRRTNSLISTGGSSSSSDNQQQSSTTSSDRFIPSRHNSTCGKLQTDNTNPHPNASP
ETHIKAQTSKIYQHHVAEACGLEMNSRILQFQPLPPERKKPVNLFSHISTANSSSKLVLN
SFMNKSLRPAAASARAKKIPTAPERVLDAPGLLDDFYLNLLAWSSTNLLAIGLEDAVYVW
NASTGSVGLLCELPNKTIVTSLRWSDDGSYISIGKDDGLVEIWDIETNSKLRTLNCDNHQ
TRIASQAWYQHILTSGSRMGNIYHSDVRVADHVVNKLKDSHSAEVCGIEYKSDGQQFSSG
GNDNLVCIWDIRQCHNNTSSQPLFSKSSHRAAVKALSWCPFQSSLLATGGGSSDKTINFW
NTSTGARVNTIETGSQISSLNWGYASGTGMEIVATHGFPTNNISLFNYPTLQKTGEIMGA
HDSRILSGCLSPDSLTLATVAGDENLKFWSLFDLYKSNKREYERIDGDDEQSGLNPSTKR
MTKMMNIR
>Debaryomyces_hansenii_DHAN001245_Cdc20
MSPNEHRRNQHPNSSPNHAFETNSRFFPVISSQVAYRNNELNSNVPTSPRNPTNRPSTPS
NSPARPQLALNDGMFYVRPESDSQSLNLEEQDVELSNTDPNRAPNSSPVSPHQEVIASAL
GFSSNSRVYQLSATNSSNGAHNSTMSLMGSLVDSPSSKEIRKYLASRPVTAPTGHRKRII
KLTKPDHNLEAPGLKDDFYCNVVSWSKMTNRIAVGLNKSVYSWSTNNDVVLMHHDNYITV
TAVSYSDHDYILIGKDNGEVLMLSQRENAIKATLSNHDRSIFCFQWFPGSRQFLAGDSKG
DVLCVNVTEDSMGNVSLRIQCILECHQQQICGLALSNDSQLLAVGGNDNCCSIWDVSDVL
APKIKSVLPHKAAVKAIAFCPWANSILATGGGSNDRTIRFWHANTGTLLNTFAAKAQVTS
LFWCKDRKELISTFGYGNSEKPLLLSVFSYPEMTPLIEVSSTTYLRCLSACQSPDRSSIC
VAANDSFVRIYKIWQSTEGPPLSPGSRSIGIYGSSLIEMYEGITRGDILR
>Yarrowia_lipolytica_YLIP004753_YALI0_C03377g_Cdc20
MSTKSPVTPRYGPAFSLTSPNSHPPHPHHYTKDSYSKDSSFLNASNSCSIKNSLSDYSTA
DYSSFSIKSDFSKPKSLFKSPKKPQSVIDSTPSILQLNVVTNDWSSKTNISNNNSQLSPK
KKKAVTDRFIPKVVGVTKLDERPETRDTSSDPRESLASSDTAVKKPSNSSRETLRSSHDR
EIADACGISLSHRILEFQPAPPSRTHDLRSVYNRPVKPSVAAVNRRKVPTCPERVLDAPG
ILDDYYLNLLDWSCGNQVAVALEKAVYVWNAETGSVGELLESRDYISSVKWSCDGAYLSV
GLGSGEVQIWDVEEQTKLRSMFGQTSRVGVTCWDRHILSSGSRDGHIFNHDVRIAQHKVS
EMNHHQGEVCGLDWRSDSSQLASGGNDNTVCIWDARSTVPKFTKTNHKAAVKAVAWCPWQ
MNLLATGGGTYDKYIHFWNTTTGARVNSIDTGSQVTSIKWSQHYKELVSTHGFPNNNLSI
WSYPSCTKIVDVVAHDSRVLHATLSPDGQTLATCASDENLKFWKIFESTKKSAGKEGVIQ
SKEISTVGIR
>Yarrowia_lipolytica_YLIP004076_YALI0_B17270g_Cdc20
MRADRFIPTVLPSQYNRSPSITIRRDRQLTSFSEPRPFIDTLLIDQYLNEVSSASSSEGG
GDITSGQAPTSPTTGGITNENQFYLAAALGQSSSDRVLTWESPATFHSTHSVVSPGNTSI
FSLPLPNSGEATEGSTNSPSTSSSTMTFNRLQSSRTSPPRANSERRQVYTMGSGMGVAGT
DYPMVMASLTISEVPDDSKKVDICRNLPYRLLDAPLLRNDYYANLISWSHQCGKVAVGLG
NEVYLWHEQEGASLLQISGNRSAIMCVTFNTVNDLLMIGCRNGMIYIADAPKDIILAKYD
HRSTRRGNSLECGVCSALWVPNRNDLLIIGDESGYTGVLGIKTVYDNDHEIHGLAELGGH
FQQICGMASPKDGSEIAIGCNDNSCSIWDISCLQDYNWTQDIELTLKHTLVHNAAVKAMA
YCPWSPSLLATGGGSHDRTIRFWHTGTGTLIKKIPVHAQVTSIFWSRFNRQFVATFGFSD
PGRGSLISVFTFPELELRVQVTSKAGLRFLSASQSANDGQVAVTSNDETVRFYEVWPVVA
GAVPMFPKSGIFGSDLIELIEGIERPEAVIR
>Neurospora_crassa_NCRA002631_Cdc20
MVTVTNMATPSVTTPKKSHTGLFSSRTAGGRVPLTPSPHHNANVNSSPFNKDKTSNDGQR
APAKTVYPGNISSQLARAASTKTNWDSPKSNIARGASTPKKALELGVSEFTLTGTGAQAQ
EQTQTAPTPKPKKTKIKAKPIKTTIALNADRFIPNRGSSSAIANGGSGKLNMRDQKRPKS
RNGESSNSTVLATPADDATEQLEFDSLLLDDDEAETYARPSPNTVAYQDSLANACGMNVN
TRILQFKPAPPESSKPIDLRQQYNRPLKAANSSAQFRRRVATAPERVLDAPGLIDDYYLN
LLDWSSGNQVAIGLERNVYVWSADEGSVNCLLETSPDTYVSSVKWSGDGAYVGVGLGTGE
VQIWDVAEGIKIRSMFGHDSRVGVMGWSKHLLSTGARSGLVFNHDVRIAEHKVAELVSHT
SEVCGLEWRSDGAQLATGGNDNLVSIWDARSLAVPKFTKTNHKAAVKALAWCPWNINLLA
TGGGAYDRHIHFWNTTSGARVNSIDTGSQVTSLRWSPRYREIVSSSGYPDNSLSIWSYPT
LVRNVEIPAHESRVLHSCLSPDGQMLATAAADESLKFWKIFEKKAGSGAGISGAGTSSKA
TMAKQMTIR
>Neurospora_crassa_NCRA001599_Cdc20
MGNDNSNRGSRAFVPGPTGTMTFHTPFPLLQEAQRQYHVCGSPYESPHSSSDSGYGSAPP
TPITPHKKRTLIEADYLWRLGDRNLSDQENFSESDDKNTSDQEYKLEAYNDRERRPRAAG
TEAVDIKCPEDESPRKRHKPATLPRSSARSRPPLLSFFTSDSGTKIPRGLKTSLSRGGNS
STRIPDRFIPSRTLSSNTVERFRTSKSPHELTTPEKLLRHNSATEDAFSSHRRVVATNTF
DIGPRARSNRAASRNRVGSVLGPVNTNASYRQDRQFSLGSIWAVGGLAPPAETAVNNGRG
HLMRSGTNARLFRTSFPTIKPKAEEEREKHEARLATALGLDRAARVLDVNIIPRQTQSKE
ERSNKSHTQWTGTEWVKEGPSPKQQKKKQENRTLPTAPFKVLDAPNLRDDFYCSILSYSA
TCRTLAVGLGDLLYGWSESRGVRLLNAGTQDDCHLTSVAFSSADGHKAILAYGRSNKTLG
LMSLLDDADPATSRAAPIPRFEVLHPSPIACLSWKPSCTMRPSGCPSTPGVLVATEDLLV
GDEAGRVWYYSVEWPDRWEVERHNWQGQLTLLARIDVHSQQICGLSWSPNGDRFATGGND
NLCCLFETQKVLDMNYARRNMGRVRHTEISQHSHTQGDSESSSATEIATEIRTTPRPASV
IPVLKPGDERYRWLHRAAVKAIAFCPWQEGLVATGGGSNDKCIHFFHTTSGAALATISVA
AQVTSLIWSTTRREIAATFGYAQPEHSVRIAVFSWPDCRQVAAVPWAGEHRALYAIPYPS
GPNDARKSGNSGGRARGSNRTAMEGCIMVASSDKSVKFHEVWTADKKATTGGVGMLGGSD
ILESLEGIDREGDVIR
>Schizosaccharomyces_pombe_SPOM001585_slp1_Cdc20
MEIAGNSSTISPTFSTPTKKRNLVFPNSPITPLHQQALLGRNGRSSKRCSPKSSFIRNSP
KIDVVNTDWSIPLCGSPRNKSRPASRSDRFIPSRPNTANAFVNSISSDVPFDYSESVAEA
CGFDLNTRVLAFKLDAPEAKKPVDLRTQHNRPQRPVVTPAKRRFNTTPERVLDAPGIIDD
YYLNLLDWSNLNVVAVALERNVYVWNADSGSVSALAETDESTYVASVKWSHDGSFLSVGL
GNGLVDIYDVESQTKLRTMAGHQARVGCLSWNRHVLSSGSRSGAIHHHDVRIANHQIGTL
QGHSSEVCGLAWRSDGLQLASGGNDNVVQIWDARSSIPKFTKTNHNAAVKAVAWCPWQSN
LLATGGGTMDKQIHFWNAATGARVNTVDAGSQVTSLIWSPHSKEIMSTHGFPDNNLSIWS
YSSSGLTKQVDIPAHDTRVLYSALSPDGRILSTAASDENLKFWRVYDGDHVKRPIPITKT
PSSSITIR
>Schizosaccharomyces_pombe_SPOM003874_mug55_Cdc20
MIIKKKESFKSPGRLWRVTKIRKLTAAKKNELQNRKCNQASNEEKKILYKSNFLDRFIPS
KANSDAFRIMENAFTEKLNTQESLLPDILNLNVKGVLHYKDNKKQKTTRLIESTNYQRQT
IHGASSSLVIEVEENGHLSNMQGSLYETPLRILDAPGLLDDFYISPLAWSTNGELAVALA
QNVYLWSEISGPSIMELSPTTYEVSSLAYSSDGGFLAIARVNGFVEIWNRKTKNNRCDYK
FHHDGDISCMAWSPINWTLLVGGSTGNIYVYRRTKSMMRRVHTIKKVHQEQVCGLEWNYD
GTQFASGGNDNLVCIFDIDSLENKKFYWIHLAAVKALAFCPWQKSLLAVGTGSNDQQIYF
YDTFRGHRIHSLFCGAQVTSVIWSRRYKEFCYSLGYSPEGTNSSLIVYRWPQLTKVFDIP
SAAIDGWGQDLRTIMAIHTHRKYSNNTWEEGEYVVVANSDETVKFYKIWGNEMQEIHNDR
VLYREGIFGSHILEMLENIPEQVLTNGVR
>Schizosaccharomyces_pombe_SPOM000317_SPAC13G6.08_Cdc20
MSTLYQVNKIKEILIRFLETIIINGMNSFSSTVYGQNAERSNTPTLIDPSNKETANVCPI
SKNLFQSYPKGSYRNSQRLTSRNGLDRFIPMTSNKDTISLGRHSSLSRNLVNKTKNASET
YQQLLEYALEVERDDNVFTYAKLQKSDMTQKCPTMVASEKDNKGKLNEKKNRSPENLLPF
RILDAPELRDDFYTSLLSWSPKGDLAIGLAENIYLWSKELGPTRVLEESIYDVSSVAYSY
NGDILAVGRVDGTLQFWQDNERVPRISIHHPGDIGVLAWKPVLETNRLLVGKGNGNIFVY
DIIWSESTSKAVLVATITNAHDEQVCGLTWNHDGSQFASGGNDNRVCLFKGSDLRQPLYV
WQQNAAVKALSFCPWQRSLLATGAGSHDKHIRFYNCFNGKKIDELYCGAQITSIHWSPKY
REFSVTFGYSLETVQHRFAVYSWPQLECLVSVLPSVPDIRCVHSVLTSQLNETTGRCEMT
DSIIIASSNETIKFFDLSEESSWHNSRVLTWHGIFDSQILEMLEGIDGKIDSHLR
>Cryptococcus_neoformans_CNEO006777_Cdc20
MSIIGIGRPLEILQNGFFSEDLSPWLAGRGRYAKKNLSGIILLKNGPFMLGEHTSGNLPG
DVSNPFITKPSSPKKSRGTSSTSDSTLASLRQGMGRMDISSKGSSIPYTTEVRERKDSKD
TRRELDRFVPARPASLSHSSHSSSTLPTLAIDSAGHTPDTSVDHSLSQDQSTLSLQASLG
LNSTSRILSFRSAPPLASHATSHLDAQRNYLLQSSASANRGTGSHSGKDTKKRAPPYMPE
RVLDAPGFEDDYYLNLIDWSCANRVAIGLGDMGYVWDAETGSVSALGSGAEEDTNKVTSV
SWSNDGAYLAIGLDTGDIEVWDVEENKKMRTMKGHLARVPVMSWHGHVLTSGCRDGSIYH
HDVRVAKHKVMELVGHNAEVCGLAWRSDGQFLASGGNDNVVNCWDGRIGASILNDEGTPR
GVAKWTKRNHTAAVKAIAWSPWQSSLLATGGGTADKHIHFWSTSTGARTASLPTSTQVTS
LTFSPHSKEILGTHGYPDNTLTLWTYPTLEKIWEVPAHDSRIISSALSPDGTTVCTGAGD
ENLKFWKVWEVRQAKKERDEGESGRGKTAVRIR
>Ustilago_maydis_UMAY004902_UM01647.1_Cdc20
MDSPLKDVSANLRDMKLGTSPSKSGGLKANSARLGLSRKDRLDSVPSASADLKVGITRDW
QGPDKALKPKVAASISRGDRYIPNRELKRSTTPHSHADADGDTIRSQMSGDATDPNIAAN
IAAASANPTDLDGHPSFEDSVSAETGQRILSFSAAPPSSLANPDVRSRYAMTKPKSTLPS
SLQSAGRRRIPTTPERTLDAPSMVGDFYYNLLDWSSTNMVAVALQTGLWIWNGNTGDASA
LLDTSTQAEKVGGGGLITGLRWDADGNILAVGLEGGFVQIWDVESSTRMRTLKPSGDGGA
DHASVNVAAWAPDGTLNAGFQSGIIREYDVRERDAITRTLEKAHHGPVCGMEWRSDSALM
ASGGNDNVVKVWDRRTSVAKMRKENHQAAVKALAWCPHNLSLLATGGGTTDRNIHFWNTT
QNSRTMTISTGAQITSLHWAPHYREIVSTHGLGTTESSKGLLNIWSHPQGTKVAEIEAHE
KRVLHSSLSPDGEVLATVSDDEELKLWRIFEKPQESSKASKASGGFGSHNAGGGLNVRTL
R
>Mucor_circinelloides_MCIR011092_Cdc20
MSLNTRATGPNSNKKRATSPHDSIRKYLTIKPSASSPTDASSSPPAKKALSSTDDNIKPP
EKANRMPVKSPAPSKSSETGQSRFLDLYKTTRKNTKSRSSTTATTASTSSSCTSSGTSTS
TKTTAIIRENRPSPVKRSYSAMSHLDTVNKSWMNSPISSNKKACDNKAYDRLTPGITDML
SAQAIIKSSQQILDNTGSESYQEQIAHAIGIDTTKRILSFKQESPRSQKIDISKNAPQTK
LNTHTSSHVKRHILQTPEKILDAPYMDDDYYLNVLDWSKMNVVAVGLGKAIYLWNADNGT
IQALNYNYDDQVASVNWSGDGSYLAVGTAGGDTQIWDVQSNTKLRTMHGQNCRIGVLSWD
KHLVSSGGRDGSIFHHDVRMAKHTVRELYGHSDEVCGLKWRWDGQSLASGGNDNTVNIWD
ARSTEPAHVKRQHTGAIKALAWCPWNHSTLATGGGRDDKQIHFWNSSTGARMKSVNAGSQ
VTSLHWSHHHKEIVSTHGLPHNQLTVWAYPSLNKVIDIPAHESRILHSALSPDGQVLATA
AADENLKFWRIFEHDGKARLGSESSRLTMKKEVQLRRTNSIR
>Phycomyces_blakesleeanus_PBLA012863_Cdc20
LSHNESIAAACGIVSTSSILQYQNVPPKNKNNNPVFETARGYLKVKPRRNIPEAPVKILD
SPYMVDDYYLNLLGWSCHNVVAVALERSVYLWNAETGTANVLDEDPKHMVTSVSWSADGT
LLAVGDETGETQIWDVYRSELLRSMGGPTCRVGVLAWNKCTVSSGAYNGVIYNHDVRIEK
HNISEFKGHDEEVCGLEWRSDGEYIASGGNDNILNVWDPRQHRNSIMSRQEHKSAVKAIA
WCPWNLPLLATGGGRDDKKIHFWDATKNTKLNTINAGSQITSLRWSHHYKEIVSTHGLPN
NNLTIWEYPTCNKIADIHAHESRILHSALSPDGELLATSSADENLKFWNVFK
>Mortierella_verticillata_MVER011723_Cdc20
MFSSSRLASSTSKPPSTTLSTPTTSLPSSTPTTLKSTPTVAALSVFSSSVLKDSTKDTVN
KTPSHHSNCNNNILRPEKMESPSLLGKRSSSVAGLSTPSRNRDTIPSPFLGSTPTQTSFT
PQSATKSPPRRSHPQIFGRSMSTTFTRTKSITPTTTSVGLARTVSSGNLLGTKLDIVSND
WKTSGGGSPKKSRKIFIQGDRFIPTRTATTITDAHVMLDLAKSIGMNPSGSGQSATQAVA
EACGLSLGSRILSFNAEAPSLDDRGTSAARKMYSRHGSFNRSLSSSSMTNLLMKRTILTS
PERVLDAPGLLDDYYLNLLDWSCLNVVAIGLDKSVFIWNAETGQAENLVTLPGATDAITS
VSWAFDGAFLAVGTFSGDTQIWDVESKSMVRSMGGHLARVGVLAWDKHILSSGCRDGSIW
NHDVRLPNHKVAELLKHTNEVCGLTWRGDGAQLASGGNDNLVNIWDSRTTTTPKFTKTNH
TAAVKALAWCPWQNNLLASGGGTADKQIHFWNTTTGARVNSLNTGSQVTSIVWSKDYKEF
MSSHGYPDNNISVYGYPSLNKIVDIPAHESRVLHTALSPDGQSVATVASDENLKFWKLFE
PRLKNAKGGKLTRTLSRSGSFSAGTSKGLGRDDYDDENSPGGGPVGSTGRTIASMTRIR
>Mortierella_elongata_MELO011692_Cdc20
MAKGSTLHRPPSFSGSSASTHHHIPVDPLDGSAYSQEVARACGLDLNSRILCFNAEAPSL
DNRDSSVVRQMYSRHPSFTRSNSNLLLKKRTILTSPERILDAPSLVDDYYLNLLSWSCMN
QLAIGLDKSVFVWNADSGHVESLVTLKGNLDSVTSVSWAYDGASLAVGTFEGDVQVWDVE
TKTKLRTMSGHAARVGVLAWDKQIVSSGCRDGSIWNHDVRVHNHKVTELSNHTNEVCGLT
WRSDGLQLASGANDNIVNIWDARSAVPKYTKTNHTAAVKALAWCPWQLNLLASGGGTYDK
QIHFWNSTTGARVNTLNAGSQVTSIIWAKEYKEFMSSHGYPNNNLSVYSYPSMSKVVDIP
AAHDSRVLHSAVSPDGQTVATVANDENLKFWKLFEKQPKDGKGSSKRTKLLSSGSAGSSS
GGLLEDDGDCGGDGGTGGGFLSGKSISSMTRIR
>Conidiobolus_coronatus_CCOR008613_Cdc20
MENNTSNFNNSNDSFKAPNPPSEFNNSKISNSIRSGLTGRLQDAKPNKYKFPSSYSSSKN
LFKNDKITENFQFKKPAKPKSIIRSDSFDRYVAQPILNDEYNLLGNMLTNSLNLGQNANI
ANDPDLQEMSAGLDRWSGADQVNSILTFGSATRPTSNLRNRPNDWGGIAPQAGMLRIPLR
RNIPLVPDRILDAPGLDDDYYSNLMAWSERNELAIGLGDTAFLWNAENSNVESLDSGEPS
ANICSVSWSDAGDHLAVGREDGTTQIWDASTKQLLRTMYAPQTDTAYDPSTITNFNRVGA
LSWNNHILTSGHRSRIVCNHDVRQKDHLVKTLREHDGEVCGLTWRSDGQCLASGGNDNRV
NVWDIRSDIPFRTTVIHKAAVKALAWCPWKLPVLATGGGTQCEIDTESQVTSIIWNSNHE
EVLTTHGHPANRINIWSYPTGHKLAGIDAHDSRILAACIDPSKETLATVSSDETVKFWKL
FGKEPSASENPAIHAPRVRHTPSEVRALGKIFCPPDRQSGVNGRRFIR
>Coemansia_reversa_CREV004426_Cdc20
MSENPQKILYNSSNAVAGQMRTQPRALKDERLARPSPRSVGRPGPGSAEGTTSALRPTAP
LSPRSKKTKPAAQYDRFIPNRSAMDMASSQFNIARADSDIPLDGASIAYQEEVARACGVS
INKRILKFKEEAPTSEKDDLRQVYSRPALKSSAPTGAKRRILNTPERVLDAPDLVDDYYL
NLLDWSVGNALAIGLDQSVYLWNATTGDVSSLCQLEGEAYIASVKWTADGTYLAIGTSSG
DVQIWDAESQSKIRTMAGHQARVGVMSWERHVLSSGCQDGSIWNHDVRVANHKTAELIAH
SSEVCGLTWRSDGALLASGGNDNLVNIWDARSVVPKFTKAQHTAAVRALAWSPWQLNLLA
SGGGSYDRHVHFWNTTTTARLNSIDTGSQVTSIQWSSEYRELATSHGFPHNHLALWSYPS
LTKIVDIPAHDTRVLHTAMSPDGQTIATAACDESLKFWRIFETRSKSGKGIKASSLMAAA
APGAGVGTAAAIEGVLDMSRPSHIR
>Allomyces_macrogynus_AMAC007740_Cdc20
MATVAAPVTPLRDRPASSRRSAATAASSSTHPATPFSLDKTSENDSPASMFATPTLATPP
PWSPATSTKTPTAPPARSALFGANSSFTPDLDDDDDHISIHDVDSPTLMLAGPGAPWRTA
TTAWDQRARSRRTTAAPSARPRRGQSTPPPADRSSTASSKASTPTQARPPRFRLPVHHAP
VRPASFHATTSIHPDAAVARLPAARKTRAGGMHPPPLKRAQTQPVPTAAPSFSTPIVVAA
NPDPVIRPRIRLADPAVALPLLTAPPLSTRETDFVDNLIRARGRPRARKSTAEVVEDVAV
HFADSMVVTPPRVRTAPPVLPRRALHDAPPVTEAAIRGAQDAARLATTARVGSIVDDTDL
VANAVGIDVTQPLSAACNEIYKENIYLRCAPRPPPAGPIRQVARPCVAQHVSNFANDFYT
SVLDFSPRHWLAYASYRSLTLLHLNGAHDPYSDLKPIYKLPFAASFAHPMGARDARATAV
RWAPDARHVAVGTSTGHVVVVDVTTMQPVRVVDQDPERCRAPDPQGNVGEMCRVNNVAWT
ADAVLATGALHGRVAVHDLRDRAPRAVIARDAAHDGIVCGLQPAPPGGVGDGPLIVTGGN
DNAAKIWDARAGMREARTTHWHTSAVKALAWCPANSALLLTGAGTADRNVRVFDTRAATD
APLAKFQTDAQIVHAAWTCATTNRAEILTVHGHDPRISFWDVNGREVPGMIRCPRLHDSE
DDIVRVFDAVTSRDGGVCAVATTDERLLVWDVSVPPPPVGAEEADDAPVRVWSAQRGLGA
QVPNEARPPVYSALAAALATSRRSAMHPAVTER
>Allomyces_macrogynus_AMAC001906_Cdc20
MSSGQGGHPPMPVVRRSDLNRIVRRQRRLAPRSAMLDVLRRPYSPAAALSANPARALVKA
HLRVEAALHHHGPSRAPSAWQSAATSNRPSTNMDPLLRKVPVLMDVLDLRGDHDPCVAPA
HVGPSTRPRDRASVVHQIMAEPARPRHELWPLLDPQPTYSPFEHLALPDGAAPHVMGHFA
SNPCKILDAPGFAADLGPNRVSWSAHDVLAIALGDRAYLWDHGTVHALDPNLPSRPSVSA
VAFHPAGSTLSVATARGSLNIYDVGSQTRARFVMANETQSAIRAMDWTTRYLATGDATGT
IKLWDERWNGMRETLALAVPPSPFQTTKPPSGPVMHVQFAPDKDVHLATATNQELALWDL
RRSDRPLTWISAAEYGATQIDSVAWCPWQNNLVALACSNDTDSLLVAWTLATREAVATFT
HPSLCTTALVFAPDDQLLLAAHHTPPPPKPPTWTRPQPGAFLAGYEFPSLRPKWHNEYAH
DGPVMSAALAPSGTRLATAAPDENVKLWRVRDPEVKRDAGMRIVAPPVRVVEGYQPWMAA
LPRAWPEVIADDGIPDPASTPAMDLDGRGDVRADDDDDDNAHHAPLWPPATPSAVESRTS
ALSLSPFGSWQSAVEIVSGLSQPNHARFEVVAAGTGHALGY
>Catenaria_anguillulae_CANG002125_Cdc20
PEKILDAPGTSDDYYASRLDWSSRNLVSVGLSSDTYLWHPNSGESTLLPPVSNSNATSRV
TALTFTPSGEHLTVGIDAGVVAHYDVATHTRLRSGKPTFPASDHLDLTSAKLANLGVAVT
RTTCMTYVSATTLLTGDATGRILLWDMRAPLASVPATLRRVHAPGNPVCGLAANDDGVTF
ASGGNDGVVCVWDARRLDKPVVTWKEAHVGAVRALAWCPLRANVLATGGGTADARIKYRD
T
>Batrachochytrium_dendrobatidis_BDEN005091_Cdc20
KRRTLPLNPERVLDAPEVLDDYYIDVLSWSHLGPLIIGLNDMCYLWNQTEEAVAMIYQAC
FPDYISCCSFSPQGHQAVVGTSCGKLLLFDVPNSTPLHPLQSHSHAPGISALRWIDANTY
IIGDTHGDLHVWDIRHQRTTPTITASGFHLDRVVGIATHWDEHTIATGGNGHLVNLWDMR
QLERPSRVLKHHTSAVRALQFCPWERNVLATGGGLQDGKLCIIDTDDGTCTSTIETDTQV
CQIVWSKHYRELISLHDLDKDQMVLWRYPSMEQVGMLPGHTGARPLYVALSPDGQTVATM
AGDETIKFWKCFPT
>Batrachochytrium_dendrobatidis_BDEN001698_Cdc20
AYQEQLAKACGIAIDQRILAFNIEPPGVERQDLRTTWNRPLRAPNVKLAKRRIPTIAEKV
LDAPGLIDDFYLSLLDWSSKNQLAIALDKTVYIWNADTGSVQEFCQTADDNFITSLQWTA
DGSYLAVGTDNGDAQIWDLDSNSKIRTMRGRNSRVGVLSWDKHILSSGSRDGSIWHHDVR
IANHKVAELLGHSSEVCGLKWRPDGQMLASGGNDNLVNIWDIRSTTPKFTKTEHMAAVKA
LAWCPWQLNLLATGGGTSDQNVHFWNTTTAGKISTIHAGSQVTSIIWSREYKELLTSHGF
PNNHLSIWSYPSLNKVADLSGHDSRVLHTALSPDGQTVASTASDENLKFWKAFESRK
>Spizellomyces_punctatus_SPUN003340_Cdc20
MTGGDNKYGEGSSSSNPAEQSTSTSSSFLFPAPPRTPRKRRRSEVDEDFTKRGRFDRFVA
SSISPHATPELRSAFRHNTRPDSPTRWSGASVAFPTPSTSSSSNKGSPYAEALGLGGEGR
FFRHGPSPTPQQKTDAELTWERLRITPTKQSDSSIPHTPRSIRKEQRVIPRLPERVLDAP
GLKNDYYINVLDWSANNILAVGLNNKVYLWDAATTAIHCIWTVEEPDYVTACVFSPCGLR
IAVGSEEGRCEIFSVPRHNFKAGKCKARIRHRNGLAAATWCQKDHSLLLTTGDKLGVIRV
YSTSVRRPNDPHPSRTHCELLREWAHTHSDRIVGLQWSSDNRTLASGGNDNLVCLWQLER
TENPKKIIRDHTSAVRALAWCPWNPELLATGGGLEDRRIRVYNASGEKKTEVETGSQVCT
VHWSKGYRELISSHHTTGDQLIIWSWPSMREIARLPGHSSRPLFFAMSPNGETIVTGAGD
ENLKFWKCFQLQDGQRLLKGPEQDIEEYRRRASDVR
>Spizellomyces_punctatus_SPUN003003_Cdc20
MPPPSISKDLQTGLNPMSPQIARRVRETMETPRRKSTAGRIAGTPTRSFADRLHVHGRTP
TRPSAGGASPSVAHTRSPRSYNATGLGHSPRSSVISGRNAENFIKQRLGVAAVSPSGGGK
RGKAKERMYDRFVPSQDAIDRASSQFNIRDTTDRQKLKTLDPDTLAYQEQVAKACGVALD
KRILAFNAEPPAAQRQDFRTSWSRPLRKPNSTVAARRVKSEPEKVLDAPGLSDDFYLNLI
DWSANNMLAIALDNTVYLWNGNTGKTAPLCSVTREDTYVASLQWAPDGSHLAVGLSEGDI
EIWSLESLKKMRTMRGRASRVGVLAWDTNVLSSGARDGSIWNHDVRLANHRVASLLSHES
DVCGLKWRPDGQFLASGGNDNQVVIWDARSSLPKFTKAEHTAAVKALAWCPWQLNTLATG
GGSHDRTVHFWNVSTTGKIASVDTGSQVTSILWSLEYKEFFTSHGFPNNHLSIWKYPSLT
KIGDLEGHDARVLHTALSPDGQTVATGASDENLKFWKIWEAKKKGGKCGKSVGEKDVEDE
LVNAYRRMAIR
>Encephalitozoon_intestinalis_EINT000365_Cdc20
MSINLGDIFTISGRRQSQKEDRYTKSTMGIHTNVLASIRLMTSSRSTRIENRHIDTSPHR
ILDAPGMLDDYYLNLLDWSTTNLLVIGLGESVYGYNAVDKSVVDIHSGENYVSSVKSNGN
ILCIGTSDGAMRLVDTSVNKEINTIRNHQARVSSLSWNGNIISSGDKAGKLCNFDTRCGK
ISMVGAHSQEICGLAWSADMKYLASGGNDNVIRIWQLGNNNSQTLLGHKSAVKALAWCPW
RSGILTSGGGAKDMTIKFWDVAENRLERSISTQSQVCTLTYLPKYKEIISSHGYSENDIR
IWKTSTMNLISSFGKHGSRVLHVALSPDGSELASVSADENLKFWKIFNTEKASVRRDSLS
FR
>Vavraia_culicis_VCUL001470_Cdc20
MKTINLDNIFSTEPRYKRLSRKNSQNKTVYNDRYTKKFGFMDKIIASTQIITEPRYKRLE
TRKVDTSPFRILDAPGVYDDYYLNILDWSSNNYISICLAEEIYLYDVANKDVINLATFKS
GVYASSLRSNGNVLAAGISNGDIIFYDVEKCKLMGKRSFHQTRVTSLDWNGNVLSSGSRT
GLISNIDLRDNKEISKFKFHTQEVCGLKWSNSKRYLASGANDNCINIWQLGSNSPRYTLN
GHSSAVKALDWCPWRVSILASGGGSKDKTVRFWDIETGTCESSVEMSSQVCGIHFLARYK
EMVTAHGYSENDICLWKVSNFKKICSFGKHDNRVLYTVLSPDQTIVASLAADENLKFWRI
LDRTDVSTPIVESVSIR
>Edhazardia_aedis_EAED001184_Cdc20
MKKISLSDIFSTNFRSERTKKDRYVSLGIKNHTLLSTNINLNLRSSRLEKRSIDDMPFKV
LDAPGILDDFYLNILEWSKNDLVCIGLSESFYQYNYHTKKVKEILTNNEGNFVTGITCSK
SPIVSEDIVAVGCNNGKVKLLNNGKEFMRLNASESRVCAMSWNDHILSCGTKQGVVINYD
LRTGAEVKRYSNHVGEICGLKWSPDKRFLASGGNDNQVRIYELRTSIPRHIITAHNSAVK
ALDWCPWKVAELITGGGTKDKTIKIWDTNECKLLKSVDVKSQVCTLNYIEKYKEVVSSHG
FSNNEIIMWKATNLKKMSVFGKHENRVLNVAISPDGSKMASVSADENLKFWKLFDSEKAI
PRNESIFR
>Thecamonas_trahens_TTRA005142_Cdc20
MSAFVNDWTNNLNAFDSALDTKVIPRWKRKAMEKAQQSSANASTSAITASSLATTPSRGT
KRRGSGTPQCDRFIPNRAAMDMSLGKFALQENNPTLGEDGSGAYSPAKEEYQQTLQETLL
NGRTECAKILAFKAKAPAPPVGYQNSLKVLYSQNKASAGRKRKVTRHIPQAPERVLDAPD
MLDDYYLNLLDWNKQNILAVALGQTVYLWNAENGSITELCTTEEPDNFITSLSWIEDGSY
LAVGTNTADVQLWDTEASRQVRCMKGHHSRVGSLAWNQFILSSGSRDSMIFNHDVRVADH
HIATLASHTQEVCGLKWSPDGTQLASGGNDNLLCIWDINGGESPKFTLNDHCSAVKALDW
CPWQENLLASGGGTADRCIRFWNTETGNCLNTIDTKSQVCSLKWSTHHKEIVSSHGFSQN
QLIVWKYPSMVKMAELTGHTSRVLHLAASPDGETIVSAAGDETLRFWKCFARDSASSAAA
TKPVIDNRGLRRNVNIR
>Dictyostelium_discoideum_DDIS003662_cdc20_Cdc20
MNSNYETAELEQLLSLNAPLENVEARWQRKARQNNSNTNNNNGNNGGDRFIPNKMNIDIG
HFNLTKENSNPNPNAINNNSSTSTSTTATSSTTNNIESTLYKDTLANQLFESNSGDLESK
ILSFKSKAPVGNVSSSTNSLRVLYSQNQVGSTPTDQSLKKQFRQIPQQPERILDAPDIVD
DYYLNLLDWSSQNVIAIPLGQTVYLWNATTSEIQRLFQVEQQDDYITSLQWTKDGNYLAV
GTNSCTIQLWDVAHTKKVRELRGHAGRVGALAWNDYILSSGSSDTNIFNHDVRVQNHHVS
TLSGHSQEVCGLKWSHDGGQLASGGNDNIINIWDINSENFETPAHTFEQHTAAVRALAWC
PFQPNLLATGGGAADRTIRFWNTITGVCLNTVDTMSQVCSIQWSTTYRELVSSHGYSQNQ
LCVWKYPSMVKCAELTGHTSRALHTAISPDGETVVSASADETLRFWRVFEKENKLPTANR
KSKEVSDGSMMRNINSLIR
>Polysphondylium_pallidum_PPAL002851_Cdc20
MNSNFYTAEIESMLSLNTPLENVEARWQRKAREASTSDRFMPSLSNLDISHFNLTKENVE
LNTLYADSLASSMFAEQSSDLQSKILSYKSKAPASSALANSSLRVLYSQSKVADVQALPK
KAFRQIPQVPERILDAPDIVDDYYLNLLDWSSQNVIAIPLGKTVYLWNATTSAIQRLFTV
ESADDYITSLQWTKDGSHLAVGTNSCVVQLWDVEQTKKVREMRGHTGRVGALAWNNYILS
SGSADTNIFNHDVRIQNHHVSTLAGHQQEVCGLKWSHDGTQLASGGNDNIVNVWDVNNDA
GFETPKFTFEQHTAAVRAIAWCPWQQNLLATGGGAADRTIRFWNTQTGACLNQIDTMSQV
CSIQWSIHHKELVSSHGFSQNQLCVWKYPTMAKVAELTGHTSRALHTAISPDGETVVSAS
GDETLRFWRIFEKENKLPVAQKSKESSSGSMLRSNLIR
>Acanthamoeba_castellanii_ACAS011369_Cdc20
MNTAKMMTGDRFIPDRNGINFDISHFNLTSSSSSKENVQQVQIASPAKERFQSSLSDAMF
GGDASAVKSTKVLAFKHKAPAASASFQNQMRTLYSANKAAAAKGTASTSSTRRLPSVADK
VLDAPGIRDDYYLNLLDWSAQNTLAVALDRSLYLWNATTSDIDMLFEMPDTDADDYITSV
SWMADGNILAVGTNSNEVQLWDVAKGRQVRTMKGHQDRVSSLSWNRAIVSSGSRDTTIMH
HDVRLAQHQIAVLEGHTQEVCGLKWSEDGTQLASGGNDNILNVWDEGRTEARFRLDHHTS
AVKAVAWCPWQAGLLASGGGAADRCIKMWNTRSGAVQVKYA
>Acanthamoeba_castellanii_ACAS013584_Cdc20
MNTAKMMTGDRFIPDRNGINFDISHFNLTSSSSSKENVQQQQVQIASPAKERFQSSLSDA
MFGGDASAVKSTKVLAFKHKAPAASASFQNQMRTLYSANKAAAKGTASTSSTSSTRRLPS
VADKVLDAPGIRDDYYLNLLDWSAQNTLAVALDRSLYLWNATTSDIDMLFEMPDTDADDY
ITSVSWMADGNILAVGTNSNEVQLWDVAKGRQVRTMKGHQDRVSSLSWNRAIVSSGSRDT
TIMHHDVRLAQHQIAVLEGHTQEVCGLKWSEDGTQLASGGNDNILNVWDEGRTEARFRLD
HHTSAVKAVAWCPWQAGLLASGGGAADRCIKMWNTRSGACVNSVDTGSQVCGLVWSRTHK
ELVSSHGYSQNQLAVWKYPTMAKVGEMHGHTSRVLFMSLSPDGQTIVSGAGDERLRFWNV
WPTATTKAASSTAAAAASAKSEEKAAASSRMYHIR
>Acanthamoeba_castellanii_ACAS004294_Cdc20
MNTKRPLHSSTMLMSPAPEAIGDRFIPARGGMNFEAAHYSLTSATSVASFPFTKKENTHP
NIPTSVVRSPAVWERYTSSLSGVLLGESKATKILAYKHKAPVLETYQNQMKTLYSANKKP
GTSTPSLSSNVSSSTRRLPSGPERVLDAPGLRDDYYLNLLDWSVHNVLAVALGRTLYLWN
ATSSKIDMLFEMPEDEDSITSVSWMADGNTIAFGTSSNEVQLWDVTQSRPLRVMRGHHDR
VSSLSWNRAILSSGSRDTTIINHDVRIAQNLVAQLAGHSDEVCGLKWSEDGMQLASGGND
NILHVWDEGRTTAPRFRLDHHTSAVKALAWCPWQGGLLASGGGTADRCIKTWNTRTGACL
HSIDTGSQVCSLLWSRTHKELISSHGFPHHQLSVWKFPTMAKVGDLHGHTSRVLFTALSP
DGETVASCASDERIRLWKVWPVGTGSSRSSSRKDGGASQPESTRLNHIR
>Acanthamoeba_castellanii_ACAS002979_Cdc20
MDAIGSFVAKKAFESKVDSLSKNFTSSLGLGGDEEGGGGSGSSAGEVEKRTRQSREAREA
EERQLREREEAHKKRKENNLAKANALREKYGLPTDAPQSSSRRDAASTTPYKGSSSPNGF
SRAGGGTTTKSSSSNSGSSSPVASPRAGRRKGSGLCVGDRFIPARNSAPLDLDLSHFKLL
RREGAPATTGSGGRKENTLPSPSAHHNAATLPSSSTTATAAGAADTTPAKEEYRSLLERT
LLGSEGRLATRVLSFSAASSASASPASDLHLGGSAAAGGNAPPTAAGPNSATGAASPLRG
AASPHRILHVERERAAASSAAVASSPSSPLARRRAPRRLPSSAERVLDAPDLVDDYYLNL
VDWSGQNVVAVALGPSVYLWNSGSGAITQLVSLGEDEGLVTSVSFSAGGGDLVAVGTQAG
EVQLWDVGAARRVRRILGHSGRVGASSWNPTHAGLLSTGSRDALVLTHDSRAARPVIATH
DMHSQEVCGVRWSPDGTQLATGGNDNLLCVWDASASWSSAGDADKPRHVMEQHTAAVKAL
AWCPWQANLLASGGGTADRCIRFWNTATGGCSNAIDTKSQVCALQWSKHSRELVSSHGFS
QNQLIVWNYPSMSKVGELTGHTSRVLHLALSPDGTTAVSAAGDETLRFWRLFEPKAPTAD
RASSPCSVLRRLDIR
>Acanthamoeba_castellanii_ACAS011365_Cdc20
MNTAKMMTGDRFIPDRNGINFDISHFNLTSSSSSKENVQQQQVQIASPAKERFQSSLSDA
MFGGDASAVKSTKVLAFKHKAPAASASFQNQMRTLYSANKAAKGTASSSAGSSSSTRRLP
SVADKVLDAPGIRDDYYLNLLDWSAQNTLAVALDRSLYLWNATTSDIDMLFEMPDTDADD
YITSVSWMADGNILAVVERDGTQLASGGNDNILNVWDEGRTEARFRLDHHTSAVKAVAWC
PWQAGLLASGGGAADRCIKMWNTRSGACVNSVDTGSQVCGLVWSRTHKELVSSHGYSQNQ
LAVWKYPTMAKVGEMHGHTSRVLFMSLSPDGQTIVSGAGDERLRFWNVWPTATTKAASST
AAAAAKSEEKAAASSRMYHIR
>Trichomonas_vaginalis_TVAG058445_Cdc20
MLTLVPHRRIPMSKERSQSYIEGELTKQQGSPFNKDRFVNSERKTPTKSPSPAYKSPSCS
NFRESPMKSPISTPKKEKKYQVTDTTLDAPNIIDLEVNQIMSFNSAGHLAVALGQHVYIW
RSGDVEYYMNAIVSIDALDWYDNDTLVIAPNGHVELWGVTSKRCARRLQQHSGRVNCIAC
TSGKIATAGTDKLINISDLKTFKTETLIGHKSEIVSLAWSPDGVILASADKSGILTIWSN
RKRKRIQLKLPISSIAWLSQTTIAVGCKNDEGTLKLVNILYPNEEEIPSIQTGQPISYIS
WTPVRGIFVAHRILPFDVELYGRDLVKIDEFQGHDGPIMQVICTSDGSYAASIAADEKIK
LWNFININTLDRAQSAQFFPTIR
>Trichomonas_vaginalis_TVAG015510_Cdc20
MIVQGELTKQPSSPFIKDRFVNSERKTPTCSPSPLYKSPSANSFVESPIKSPISTPKKQK
KYHVTDTTLDAPDILDLEPNEIISFNTENHLAVALGQHVYIWRDGDVEYYMNAAVNINSL
CWYDSDTLVIAPKGHVELWSVLTKRCIRKLQHHKGRVNCIACTNGKIATAGTDNVINLSD
LKTFKTDTLIGHKSEIVSLSWSPDGNILASADKSGLLSIWANKKRKKIPMHFPIASITWI
TQTIIAVGGSDQDGTLKLVNILCPDDEQSIFVETGQPISHIHWCLARGIFVAHRILPFDV
ELFGRDLTKIDDFKGHEGPVMQVISTLDGSYAASIAADEKIKLWNFVNEASLVRAQSAQF
FPTIR
>Trichomonas_vaginalis_TVAG039811_Cdc20
MYSSPFSYSTKGGFSRALASPNKAQSPLRSNRISPYSKDRFVSPAKSPSRSPLREGTNSI
VDTSANKRQSTPTTPKNRRAPIAEDNILDAPDVQKSLPVKLIDFNKNGDLAIALGTSIYI
WSQGQVTELMNGGTQFDAVSWCDEGLIISGNGNIELWDVRQQVAFFAFQNHERRCSAISA
SGSMAATGGADGITRITDTRSGDFQELKLHSKCGEISSLAWSYDGRYLAAGANHVVGVFK
SKQPQLYEASGKVQSLSWTQGDILYAADYDQGNVQMIRATMNSVLNQVDTGSPISGLCYT
DSWGLVTASAVTGDWSIYTPRELKLISDYHGHSDGIINITACEERNLVATIGLDETLRIW
TLKEPRGPLNSPSVVRRPPSPFGNFGIR
>Trypanosoma_brucei_TBRU007709_Cdc20
MDGGFPWTKHVEWNRFRNLGEGVGGFKGFRCCGGGQMRGLCGTELSVCCDCCLAVNESVH
NRLAVGLKRATPEPLWQPTRLTSPYCILCANGLRDDFYTSCMSWGRESVALSLGEKVLLF
KSSSPRESAVSLNLSGEACGYSESISSVAVSQFSDSHCFLGGVNGAVGLYESHGGGELSL
SSSFEMPPPLFGGDLASEAAFSGATTSIRCLSTTNVHPWVVAAGTAAHGLFVLDSRFTTP
AARMCGSDLWNSVDCRHSQRPLYPSEAISLLSSLNGICGVSWNSSGSLVATGESGGLVNI
WSLSNTRSPVQRIRLPSAHTTVKAVAFHPTNPYELVLGGAADDGCVRVYDVSSATPHYKW
GVSTGCQVTQALYSPDGSFIVSAHGARLKASVAIDAASAQSHATRAGVSRTDSGGGGWGA
GDELQWLTEKFERAMKCSENAAESSIDTCLGFNRASSSGLNEAKPLLSEAPPFSLVMWRK
GTQHQGTTPMSFTHGSGIHHQCAAGSPSRRCEPLPLVSMYTMMGHRSRPLQLAVPFSQTA
DQGCIASIAGGADCTIRFWKCFYSRSEMVNWGQRVCASLRTAITEEDVEEMTAMPLR
>Trypanosoma_brucei_TBRU004540_Cdc20
MNFELSINTPTRPTRWVSNETPSPPVNISFSTPDRFISDRNSQDNSISHFFLTTKENVVP
LRTASGQRAHSSVMVTPPNRGTTGGGGGGASAPPVFGGGGGSSGGGSPSKSAKRAAQCSY
TCAPELGTEPYTNKLARTLFPGTQSTVLGINSQVQPRPAPETEQERYSNSLGVVFEENRA
RNFMSRTFRVISRAPERILDAVDMIDDFYLQLMDWSAKDVLAVGLQGSVYLWYEKTSNIA
QLPCQRPANGIICGVSWSEDGNHLALGADDGSVEIWDVEAERITRRLHHHTDRVGALSWN
GSVLSSGSKDTTIRINDLRDPLGTWTLQAHRQSVCGLRWSPDGLRLASGGNDNQLLLWDM
RTLSMNSTPSMLLNKHTAAVKAIAWNPVQHNLLVSGGGSDDKMLRFWNTSTGECISNFNA
ESQVCGVLWNHGGTELVSSHGYSHNRLTIWKYPTMRRVADLAGHTSRVLHMCMSTDGEVV
VSAAADETIRFWRCFSPCEQTNYCRTRHESHRDPNCVPPGLGVNALQLDTSLRDELPLR
>Trypanosoma_brucei_TBRU008737_Cdc20
MRHWAQAEYDSTASEFRSKRHAQLCSSTPLQKLSTNNPRMMSRSPVEDETPPVRLSRHIP
QREGMDMVVSAYNLTTSPTPPLVLSPGVGASGVLSLPHSAGASFSSHFSESIVSDDSSYV
TSMYNEVLAEQLSSESTQKQRKIGGEVLGFNNADSLRSLVAPNLASSGGGRTISGSVSPT
EDDGPKHCEYSANTNSTRTAVAPLFAHAPTGRAMLLKKIKPGKAPTQRVMFTTPERTLDA
PEFPSDVSQLLHWGTNNKLIIGLKNGLHGWDAETAKASQIVCLEEHATIRAVHWLDGCTC
VALALDEGPVAIYDCHQVGFLRTLQTCLSGKARPSYIAANGPLLSVGLNSGTGGVYVFDL
RTKNALISVYEGHANGVASLNYCTKEPFYLAAGYANGAVRVWDARRANCPRYVFDSVHSG
PVTAIHWDPDKRSKMYTGGQDGMMCYVDTNAPTTNVPSAPRTEDEGFTGGCHFITRAINT
MHPISGIVAPPDVGELATTHRGKGQIQLRQSSNLHLIGALGSPNTSSDITCPTIAPDMQR
ICTAQDELLKFWRVFWPSVSPQRAECSTPPPVSLLEDELR
>Leishmania_major_LMAJ002729_Cdc20
MQQWTLDRNSESPESSGRPSALSREARLFKAEGRSTRRSTLIEHRRASREAFPTEPLSTP
YRNDKGDDEDEEGRRSAPQRLSRHIPQRVGIDMTVSSFNLMSSTACGAQTSTGSPLRMRC
CGGRDYGRNPYATAAPAGRHATPGNALLTSATVTNANGYAATAALTPPSSVLTSFSESMV
SDDSSYMTSLYNDVLADHLIGHHGGVMTATSGGTADGSGTTAYTRTLPTPGPSLSVCESS
AAMPGERGVTSLSNEECGSGWRVSADGPVSSARRGLGGEVLRFADTVSTEVTPRSLGVVS
PTEASSLRLATLSAKGPTRGVGSTAIATSVGTGLSSALPRVRSRTIYTSGSGSRGVCGAR
VFNTTPERVLDAPQFPSKATQLLDWGANNCIAIGMGKSLYSWSGDSGEAEKVVELDGTMR
IRCVQWLQKCSCVAMSVQDGTTAIFDSRTSSFLRVVRLPSGLEVTGLSVKGPVLAMASGG
PFGTTCAFDLRAKDALVATYEGHVGGVTNLHYCAAEPFYLATGGSDGSVRVWDVRRASTP
RYAFDGVHQGSVNAVRWDPQKRSRLFTGGEDGVMCLIDTHAPKRTIEMDTTADEEGLGFG
CNREHLTQYVARAVNAQHPISDLVCNGAHGEVLTAHKNKGQLQLRKASTFHLLATFTAPH
CDASLSCLTMAPDQERVCAAQADETLKFWRVFEKSAARGGERSGVQRVGQGWTPPHQDPS
SFLDEPLR
>Leishmania_major_LMAJ003119_Cdc20
MEFGTPPRAAHATTPGTTAATTETLFASPSSPAPRRPGNATPNSVDSSHLRGPSSRSSPL
DQYRRHAQSHARLSPPPLSSQASVDRYVSAPSRQATSIAHFLLTSRERKTPMLIRAAQQQ
QQYHLAIRSPSRDPSFDVSSSLEDSYNSLVRYAADRSSSRHATVASPRSHRSLPRVGSTA
MTPSSARLSSVFAKMHLHPSTTVRSSRERSGSSPSFTGVDTSGGCGGQLGDDGRSSPSSA
MELEPYTTKLARTLFSDVEQTTVLPVNDTAARPLGMAARSIGGCGHAEEAEEVSSPVKDG
TTGLGSRSAFGCSGARRHRADENDGENDDDALEADWMCNEEDEQALPSSVAIRRHMASVP
ARVPLAMSEVNQLGMAEGARFDASLGVVFECNRTRNFTTPSFRVIPHTPERILDAADMED
DFYMNLIDWSATSDVLCVALQNCVYLWDAKTCGITELPRVVPTGGGLHGDGRSGDAQLVC
GLNWAPDGCHLAVGGHSGAVEVWDVETQQIVHTYRQHADRTVSLSWEPLGGWLLASGSRD
STVVLRDVRERDTSTSASVASPSSSFSLASATAVLRAHETEVCGLKWSPTGAMLASGGND
NQLLLWDRRSISTGSHSSDTSGAYRHGECQPIFFLNKHTAAVKALSWNPTQPALLASGGG
SHDKALRFWNSLTGECVHHINTGSQVCGVVWNRAGTELVTAHGYTDNQLSIWRYPSLRRI
ANLIGHTSRVLHLALSADGETVVSAAGDETLRFWRCFPASELRESSPHLHRSSYKSTSGV
SFSSSTYGGGVGMSPGGTSASTSSIARARAVAIASGRCSSLSQDRGSRSLMNEEIELR
>Naegleria_gruberi_NGRU001022_Cdc20
MSVSEGDKENLHNKILEQRLFDGKKVKDAKILALTEKAPKAPADWNNNLRVLYSQNKIFP
GTTTTSTSQRKQVSSRHIPQTPDKVLDAPGMIDDYYLNLLDWNQNNILAVSLCDSVYLWN
GETCEINKLMSCSQQDNYVTSVSWSEDGSFLAVGTNYNDVQIWDVSRSKQIRTMKGHTQR
VCSLSWNSYILSSGGKDGKILSHDVRQAKHLLTTQSAHQDFEVCGLKWSPDGNQLASGAN
DNILNIWDKSLILTQNEVLPKFSLREHVAAVKALAWCPWQNNLLASGGGTSDRKMMFWNT
QSGTLLNTIDTNSQVCSIIWSKNDREIISSHGFSQNQLCVWKYPSLVKVAELTGHKSRVL
HMAQSPDGTTVVSAAGDETLRFWKVFSPNTLSEKSIPSEHQSVLSTAPRNMRSIR
>Naegleria_gruberi_NGRU005385_Cdc20
MKLALCRLASTWQMQRESGQSMPPNAQNLVQTPRHNKPESPTCPRTAPSHLVTNVPVKGR
GNGLSLHNNNVNLHLQNNPLSPNNKKRIHPHSALSPLKQAPLQQHIPQPGNGLKIQLGAQ
LVNDRNCLTSCNKTTKKVVAPFGDRKPSVVKRLDFSSLAGETNSVNTCSNDLQDNFSSSC
GEVFDPSAILSESILTPKTFTPTNMTSPKKNTDISAGWNMSPASKRRNFDVILNSPSLHA
DRFIPQRCTQSEMEIAKHLMFTSNDGNANTPGSPSSGQQGSSTSSQMNMPYQFESCLESR
LLDSKISEKKIFKFKPTNSNIHTSYPDDQDLFFDFSTRGADSADCVSDSIFDNQENIRRG
NAVNVPFSPKRSSQTPTSADTNIQNKLQAVFSCNKQFSQMTEMEKRQLLQGGSSSNSRHR
SISAIPERILDAPKLVDDFYLNLLDWSSQNLLAVSLFDTVYLWDANNGNITKLMETNDNE
EEETDNTVTSVAWTIDGHHIAVGTNNCTIEIWNVERKTMVRRMIGHQARVGSLSWNPRCQ
SILSSGSRDGKILNHDVRIGPGAIHSNSHGMFLHQHETIPQYPSQVVSVYSGHNQEVCGL
KWSPDGSQLASGGNDNTLHIWDASSASFSPALFTFNEHTAAVKALAWCPWQSNLLASGGG
TADRKIHFWNTSNGALLNSVDTKSQVCSLLWSKYDKELVSSHGFSQNQLIVWKYPSLRKV
AELTGHTSRVLHLAQSPDGSSVVSAAGDQTLRFWKIFSSASDILHSGSQSSSFGSKQFGR
FFSNQTTHTLSNDMMTLR
>Naegleria_gruberi_NGRU008994_Cdc20
MKSDYVNDYYTNNICWSGGNILAVATEDKAVNLWNANLGSVCELKQESDITTSVSWNKDG
SILAIGFNSGQIHLWDIERTIKIGQISGHRDRVPVISWNPVQKHLISSGSDNFGNIMTHD
IRSGEVISSVAGNCAKICGLEWSPNGQQLASSGSDNEIQIWKVNVEQPEFRLQKHNSTVK
ALSWSHNYQSPKLASGGGVGDGKICIWETETGKLIRKIKHLNSRVFGLVWSKVYSNLLIG
SAMSKNNAAENNAIRVFDITKEEGEELLVSDEITDNRILNIVESPRGGFVAGAYDNTLSF
WKVTKDGLTQQSSIKHNSC
>Nannochloropsis_gaditana_NGAD006546_Cdc20
ILSSGGRDAKILSHDLRLAHPRTRTMLGHQQEVCGLKWSPDGTTLASGGNENFLCLWDAA
MLESGTTPSPRLCLTDHQAAVKALAWCPFQRRVLASGGGTLDRTIKFWNTTSGSLINSVD
TGSQVCALLWSKHNRELVSSHGFSENQLCLWKYPSMAKIKELKGHTARVLHLDQSPDGMT
VVSAAADETLRFWEIMGQPPDKQRHSVGKGILFPPLNSSRQRPRSPSSFGDIR
>Ectocarpus_siliculosus_ESIL008007_Cdc20
MNDLEMMFAPRRGPSTPKRRRVAQPAYATPSMGSAGKMKGSPRLSTASRKQGSVPSPSAL
LAGIGGSNLFPVSGTSSSVPSTPRRGTSSARGEPATPTTKRKLSRTPASSSANIIHSNMG
GGGGSSSNSARNIEGDRFIPNRPSMNFDLCNHMLLSSDNSENEPQPGSDAPAPLRREFQQ
ALRNTLLSPMSGGPCKGDRGRSGSSVGGSPRVLSFTERPPLPQDRYTNVLKVLHTMSNTS
IARASVGRSIPSAPLRILDAPDLVDDYYLNLISWGHNNVLAVALGQAVYLWNAATGSIEH
LLTLPNPHDFVTSVAWMGRDGGDFLGVGTNHSAVQLWDASKLRQVRTMSGHSARVGTLAW
KRHVLSSGSRDSSIIQHDVRMPNHKMATFTGHEQEVCGLKWSPDGNTLASGGNENFLCLW
DASMSGRGGAGGGGGGGSSGGRSSPVHRPRRTLVQHQAAVKALAWCPSQRHLLASGGGTA
DRTIKFWNTANGAMLNSVDTGSQVCSLQWSRHNKELVSSHGFSENQLCLWKYPNMLKIKE
FRGHTSRVLHMDTSPDGSTVVSAAADETLRFWDMFGSPPNAKVGVSKRERIQSLRGCIYL
SAVTDHAPARSFRRRRRCKGKCAQDSNRPTRPPARPTERRELALGELSDLMKTMN
>Ectocarpus_siliculosus_ESIL004861_Cdc20
MCMSRSNYLMSKENDGGENTAPGGAGSTAAAVDGGNSGEFQKVLESNLLGHPPAAASAPG
HRVLAFRNKAPAQEEGYQNGLRVLYSQNKGSSRSSSSGSARPTRHIPSAPVRILDAPDLL
DDYYLNLLSWGSNDVLAVALGQCVYLWNAKSGDITELCSLEGEQDYVSSVSWTASGTHLA
VGTAGGETQFWDSSTVTMLRSMNGHSARVGALAWNEHVLTSGSRDTTAVHHDLRMQRHAV
GTLRGHTQEVCGLSWSPDGSTLASGSNDNTCCLWDASVGTGRFSTAAPRFTLTEHQAAVK
ALAWCPFERNTLATGGGTADRCIKTWNAQTGALLNSVDTGSQVLSLLWSTTEKELLSSHG
YAENQLCLWKYPSMVKTKELSGHTSRVLHMAASPDGRTVVSGAGDETLRFWDVFAPPSKS
SSDGGAGGRGGAAGKMLCGGHMSVSRLCYVGCI
>Aureococcus_anophagefferens_AANO009728_Cdc20
VDTGSQVCALLWSRHHKEIVSSHGFSQNQLCLWRYPSMTKLCELTGHTARVLHLAQSPDG
ETVVSAAADETLRFWSIF
>Aureococcus_anophagefferens_AANO006218_Cdc20
MALAINTNHNVADLEDILNPKDVKSSVMPRWQRKAMAKERSCDRFIPTRTAMNFEAAQHK
IEGSENESEGEAAQKRDAALKAGLLKDGCVDGEEGSRVLAYKQKAPAPKAGYVNHLHVLY
TANHGGPGLEGASRRKAKSTRHIPSAPSRVLDAPDLLDDYYLNLTSWGANNCVAVALGPT
VYVWNAASGSITELLTLEEAEDYVCSVAWLPGETGAGHLAVGTAAGSTELWDVASTRALR
RMDGHAARVGSLAWNGHTLSSGSRDATVVHHDVRIRDHAVGSCVGHAQEICGLAWSPDGT
TLASGGNDNDVMLWDAATTGARSQAPSKVFSEHCAAVKALAWCPHDRHVLATGGGTADRC
IKLWNASRGGDALNSIDTGSQVCALAWNPHEKELLSGHGYAENQLSLWKYPTMARVKDLK
GHTGRVLSLCTSPDGSTVLSAGADETLRFWDCFAAPGGKKDKKQRSATLSQGKMMHLR
>Aureococcus_anophagefferens_AANO008368_Cdc20
MVFDFETGAPVRDLGWVHDGRCGVLAWNPETRTLTTGSRDSCIWDLDLRCPGFPKTALRS
KHTQEVCGLAWSPDGRTLASGGNENLLCLWDARCSRPEPRVASKAHAAAVKAIAWSPDKR
SLLATGGGTLDQTVKLWNASSGAVLESKATGTQVTGLAWSKDTGQLLSSHGFSQNQLCVW
RWDAAKRSLDKLIEMRKHTARVLALAQSPDFSRVASVGSDEVLMIWSVFDARADAGRGAL
VGKHRDVRRWDPVFAGGAGLR
>Phaeodactylum_tricornutum_PTRI006191_PHATRDRAFT_45416_Cdc20
MESIRSNGEPCASPKSTGLIRPTEQPRVVSPVTLTPTPSLLLHQTSLRCGSIVSPSPSDQ
GARIGLAKPSILVTPYRHRQVQRKRQSERDSEAGDRFIPSRSRINTALCRRALFQQQQQQ
HAELGSKRLRDETIDTALEQPPSQPIQRLSNALFGLDEMNKQSWMGIVGSASTTSKKQKR
NGLPKNRDPDHVINELGLWMHSTAFGSDTKQARRVLDCQPADLFYVPGLLRPQDATTPSD
YQQQEHSPRTLQPATGSLTSWNDFHNVLAIAGDTVVHFWDAETREVQTPLIVCSQRSCQR
PGSSSSAQHRSTDTYPDSDDHTTGDCYVASLQWCQSSCDLRRLAVGTRDGLVQIWDTERQ
FCLQILKAHSGTRITALAWNKYSCSLTTGGADANLHTFDLRERSRGSGEDGALSQVARFL
NIGRGHKAAILSLMWNSDGTSLASASSCYSDTAVRIWDVRSYQRRGLQSCRTTLEQPVQT
TGSSARDRITALAWCPFERQILAVGTAQGKMQLWNATGERMLQSKDLSHHRGEKAESVSS
IVWSRQQKELYCTQGKAIAVRQYPCLECVQKVTSDVTHLSLRGSRDGSTVASIGVDETLQ
VWKIRRNVGDFSVSDDRSVTLSSLSLGMPTIR
>Phaeodactylum_tricornutum_PTRI007957_PHATRDRAFT_bd79_Cdc20
SVRPRWERKKQEYQSTENRRPLDANVGDRFIPNRASMNIELSKYQMRSSSDISMTDASVS
GIAEDQKSVSDAKKDQYTSNLSSALLGVDDPSSSRIISYKEKAPAPKGDTVNNLNILYSA
SATGPKKKSCTRLVARQIPSAPSRILDAPDLMDDYYLNLLAWSDTNVLAVALGQTVYLWN
AGTGDIQELCTFDATPTAHISSVSWVQAGGAHLAVGVSSGATQLWDVESGTQLRSMDGHT
DRVGSLAWNRHILTSGSRDTTIVNHDVRVARHSLATLKAHEQEVCGLAWSPDGETLSSGG
NDNLLCLWDASTSSASAPRVHITDHQAAVKALAWSPHERNLLATGGGTADRTIKFWNTRS
GVLLNSIDTGSQVCALQWNPFEKEILSSHGYARNQLSLWKYPSMTKIKEFEGHTSRVLHM
AVSPDGGTVLSAAADETLRFWDIF
>Phaeodactylum_tricornutum_PTRI005400_CDC20_1_Cdc20
MDLDPSTNSSVAKKVLRKVPGAPTRVLDAPDIVDDYYLNLVSWGKDNVLAVALAQSVYLW
HAGTGVIQHLVTVDAGSDYVTSVSWCPTPGQTRHVAVGTNAAVVHIYDGIALKKIRTLHG
HTGRISSLGWNQHWLSSGARDSQIINHDVRVARNIVSRYMAHEQEVCGLKWNEDGSMLAS
GGNENFLCIWDAAMSGSRQRLSSTNEISPRLILKQHKAAVKALDWCPFYRGLLASGGGTA
DRCIKFWNSSSGAILNSIDTGSQVCSIVWSKHQRELCSSHGYSENQLILWKYPSMTKIKE
LKGHTARVLNMEMSPDGASVVSAAADETLRFWNVFGNPSTYRNGSSGASIFGEDISFGVP
PIR
>Thalassiosira_pseudonana_TPSE010604_THAPSDRAFT_31062_Cdc20
MLEYKSSLLGIDDSKSRILSFADKAPAPKGDTVNNLQVLYSGSTTARKNKSSTKLVSRHI
PSAPTRILDAPDLLDDYYLNLLSWSDTNVLAVALSQTVYLWNAETGAIDELCNVESEGPD
AHISSVSWIQEGGGHLAVGTSWGKTLLWDVTAGKQLRKMDGHTDRIGALSWNRHILSSGG
RDNLIVNHDVRIAEHKTATLSGHSQEVCGLAWSPDGMTLASGANDNKLCLWDATASSSSR
ARYELTEHQAAVKALAWSPHERNLLATGGGTADRCIKFWNTQTGSMLNSIDTGSQVCALQ
WNPFEKEILSSHGFARNQLCLWKYPTMAKVKELDGHTARVLHMATSPDGASVVSAAADET
LRFWDVFAPPSKTHTGKRGASDVPGGAKSKKLSRTMHIR
>Thalassiosira_pseudonana_TPSE002939_THAPSDRAFT_264191_Cdc20
DRFIPSRSNFQIDIARASVASAEKNLSRTFEKLSRRQYELQMATTPSRGFQRMLSFQGTN
QQESFRSSSSSLETRLRSVSKTIGRRIPKAPSRILDAPELVDDYYLNLVSWGSNNVLAVA
LGQCVYLWEAETGNIKHLLTLRNEDDFVTSVSWANGVGGNNNQYIAVGTNHNAVQLWDTE
SERRLRSLDGHSARVGALSWNQHWLSSGGRDSQIIQHDVRSRNHIVSTYVGHTQEVCGLK
WNDEGSTLASGGNENLLCLWDAAMSRRGNNNGYNRTDPNFDSSNIGPRLQLMQHKAAVKA
LAWCPFHRGLLASGGGTADRTIKFWNTNSGAVLNSIDTGSQVCSLLWSKHQREICSSHGF
SENQLILWKYPTMTKIQEFKGHTARVLHMDQSPNGSCVVSAAADETLRFWDVFGTPPNER
>Phytophthora_infestans_PINF006199_PITG_07237_Cdc20
MASPSAEVRRLERASSSSVLMSPPSSRGISRKRSHNAAKKSRTDPSSGSTCSASSKSASD
RFIPTRSAMNLELVQCNSPDTVAAIEAASNRNKNSPSQSGGGFNAAEDEEKQIYKKRLAS
ALLGKEDDSKHKILKFTKAKPAVAPPDSFKSTLQARFSHNKVSVVPAAAAKKLNRHVPSA
PIKCVYLWNAASGEISELMGLDGDEYVSSVQWSDAAGGSAHLAIGTSESVVQLWDVAASR
QVRTMNGHSSRVGALAWNSYVLSSGSRDSTIIHHDVRARQHQLSTLTSHEQEVCGLQWSP
DGTTLASGGNDNALCLWKAGSIGTSRSMQAPTHRLEQHTAAVKAIAWCPWERNLLATGGG
TADRTIKFWNTTNGALLNSVDTGSQVCSLLWSATEKELLSSHGYSQNELCLWKYPSMTKV
KELTGHTSRVLHLAASPDGETVVSGAADETLRFWKVFGPNRKARKAGSATAELTSSSLSS
VMSIR
>Hyaloperonospora_parasitica_HPAR012211_Cdc20
MASSRAETRRLERVSSSSLLIRSSPGRSDSRKRSHDASESDASKPSSGPTKGVLSAKKSR
KDVACGSNCTTSSKKSASDRFIPTRSAMNLDLAQCNSPETAAAIEAVTKSRQKSSPSRSG
ARAASSTAAEEEEKQIYKRRLASALLGREDDSNHKILKFTKDKPAVAPPDSFKSTLQARF
SHNKVTVVPASAAKKLNRHVPSAPIKVLDAPELMNDYYLNLLSWGANNILAVALGQCVYL
WNAATSEINELMALEGDEYVSSVQWSDAAGGSAHLAIGTSESVVQLWDVTASRQVRTMNG
HSSRVGALAWNSYVLSSGSRDSSIIHHDVRARQHQLSTLTSHEQEVCGLQWSPDGTMLAS
GGNDNALCLWKASSISSSRSVQTPAHRLEQHTAAVKAIAWCPWERNLLATGGGTADRTIK
FWNTTNGAMLNSVDTGSQVCSLLWSATEKELLSSHGYSQNELCLWKYPSMAKVKELTGHT
SRVLHLAPSPDGETVVSGAADETLRFWKVFGPNRKARKAGSSTVELSSSSLSSVMSIR
>Albugo_laibachii_ALAI008705_AlNc14C186G8336_Cdc20
MNMDMVQCSVEAELDKKYVGQRSNHSTPARSRNIPEDNQTNPNNTEAECHVPEQPTQEAP
HIYKKRLATALFGRDGDNENYKILKFTAKLSEALPESFQSSLAARYSLNKLSSAKAISSR
RLNRYVPSAPIKVLDAPELVNDYYLNLLSWGSNNILAVALGQSLYLWNAESGAIDELVTL
EGDDYISSVQWSDVGSSPCLAVGMSNSMVQLWDVKACKQMRSMNGHAARVGALAWNNYIL
SSGSRDGNIIHHDVRARSHNVATLSSHEQEVCGLQWSPDGSTLASGGNDNTLCLWKSTLM
PTGISGSHDRSHEPVHRLAYHNAAVKAIAWCPWERNLLATGGGTADRTIKFWNTTNGAVL
NSVDTGSQVCALIWSTTEKELISSHGYSQNEICLWKYPNMLKLKELTGHTSRVLHLAASP
DGSTIVSGAADETLRFWKVFGVNRKRAKSASAAKAELSSTSLTRAMSIR
>Aurantiochytrium_limacinum_ALIM011168_Cdc20
MTYGTAHNYVQEQIELDECFNNFGEEVSSSVEPRWQRKALAARTPKSSRKRSRTGKTPSK
GKSTPQHDRFIPNRGAMDLANAHFNLMKENSSSASNQCESPTRAEFNKALASSMGAGESR
VLAFKKKAPAPPEGYENSLKVLYTQNKEKMARTQKPVRHIPSAPERILDAPDLLDDYYLN
LVDWGASNMLAVALGQTVYLWNAETGGIEELCQCDAEDDYITSVKFVQEGGGYLAVGTNF
SETKLFDVETCKLLRNMDGHSSRVSSLSWNQHILSSGSRDSTIVHHDVRVASHKVGVLEG
HVQEVCGLSWSPDGQTLASGGNDNLLCLWDARYSGDGRSQQTVQTPRLKIADHLAAVKAL
AWCPHQRNVLASGGGTADRTIKIWNAANGACLNSVDTGSQVCSLLWNPHEKELLSSHGFS
ENQLSLWKFPSMARVKDLRSHSARVLHLAMSPDGTTVCSAAADETLRFWKVFEAANPVKR
NKRAAGAATASHGGLARMSIRVYYRFMEDQVDSYMLTGGYASRDTRIKFKFEAMVAAEVA
DEGELIVLVANL
>Aplanochytrium_kerguelense_AKER004885_Cdc20
MDLENTPLFRRAFLEQENDEKSTNVSTTREKFNKTLADNMGTSKSRILSFKMKAPKAHES
SSFNSLKVVYSLNKDKKSKKPTRHIPSAPERILDAPDIVDDYYLNLLDWGSANLLAVALG
RTVYLWNAESGDIQELCETKNDEDFITSLKFVKEGGGYLAVGTNFSETQLWDVESCKLLR
SMDGHTRRVSSLSWNRHTLSSGSRDSRIINHDVRVAKHAVNILKGHEQEVCGLSWSPDGQ
TLASGGNDNLLCLWDSRSSGSANDVAVEPRLKLGEHQAAVKALSWCPHQRNLLATGGGTA
DRTIKLWNSANGAVVNSIDTGSQVCSIVWNPHEKELLSSHGFSENQLCLWKYPSMVKVKE
LTGHTSRVLHTTVSPCGTMVCSAAADETLRFWKVFQSSKNKSRNFSDSNNRLTRSMNLR
>Aplanochytrium_kerguelense_AKER011014_Cdc20
MTAANDYVKDQIELEQCLNFDQDVDSKVVPRWKRKALASASNTPRARKRNTCTRKTPMQQ
TDRFIPNRRLTNLENKPLYGTENDMNSANTLANNLGACNQRVLAFKNKAPKAETSGYSSL
KVMYSQNRTKKVSSKSTRHISSTPERILDAPDIIDDYYLNVMDWGSANILAVALGQIVYL
WNAERGEIQELCQTKSDDDYITSVKFVQEGGGYLAVGTNFCETQLWDIESQKMLRSMDGH
SDRISSLSWNDFILTSGSRDCGIVNHDVRVAQHSVSTYKGHEQEVCGLAWSPDGQTLASG
ANDNFLCLWDARGESRFDRKVVAPRLKLGEHQAAVKALAWCPYQRNVLATGGGTADRTIK
LWNAANGSVLNSIDTGSQVCSLLWNPHEKELLSSHGFSDNQLCLWKYPSMVKTKELTGHT
SRVLQTAISPCGTMVCSAGADETLRFWKGLSMELQSLKMSGKELKIINEILVVYNIHYVP
>Blastocystis_hominis_BHOM004431_Cdc20
MEQTAYAMEEDAPPSPEDDLRVLVYKEKVPTPETGYQNKLRVLYSKTNSTEMATSIPTRP
LPSSPEKTLNAPDLRNDYYLNLLDWGANNILAVALEDKVYLWNPSTGNVDQFSPCKNGEY
ICSLSWLKDGGNYLAVGTSSNDVQLWDCAQQKKTRTMGGHKARVGALAWNHYLLTSGGRD
ALVINHDVRIANHVTTIYHGHDQEVCGLAWSLDGKYLASGGNDNRVCLFDSQVAGDVEAF
NILTDHTVAVRALAWCPYQSNILATGGGTADRCIKLWNASSGTLLNSIDTGSQVCSLRWN
PHEKELLSSHGYAKNQLCLWKYPSMTLIKEFFGHENRILHLAVSPDGTVVCSAGADERMT
FWRIFGTSYSDKKSGVPSNSASMPSFNRIR
>Symbiodinium_minutum_SMIN042160_Cdc20
MTLSESTDMEDTRDVCMSDRLIPSRGTCSEVQQLKLRGDENWAPQNDYHEVLSQNVLGKE
ALSNVKILSYQHKPVRQDPHLSELKVLYSSNHGKTASRPCRHLPQSATKVLDAPGILDDF
YSHPVDWSSQNVVAVALSDMVFLFDASSGSTKKLLQVSRGSVTTLRWTESGGHLSIGSSC
GEVQIWDAASQRQLRNLRGHSGRIGALAWHKHMLSSGCADAEVHQHDVRVREHLVGRMTA
HSDLVCGLDYNSEGMLASGGNDNMVCIWETPMAESPVHTFTEHQAAVKALKWCPWQRHVL
ATGGGSADRQICLWNVSSGRLLMSTNAESQVTGILWGEQERELLTAHGYSRNQLSLWKYP
SLVKVGDLEGPEGRLLGLAQSPDGSLVCSPSADETLRFWRVFSPTNPDKALAPSTKTNTN
TILKTIR
>Paramecium_tetraurelia_PTET034026_Cdc20
MDRFIPKSKSKLLYQSHTQSNYNDLLYHINEEKVLNFGNQKQQQNYPISFLDQLHNQYRL
PTQQTVRQISSVPEKILDAPDIADDFYLNILEWGNNNVLSVGLQNKVYLWNASNQHIEQL
LQATSNVTAVHWINDHILGVGFDDASIKIVDVCSQQTITQLYYHNERVSTMSSSFELLST
SGRDNVIFNHDLREKNNNVVGVFQKHTQEVCGLKWNSSGTTLSSGANDNQLLLWDKRQMS
LRLSCEGHCAAVKAMAWCPWFPNILVSGGGSNDKNIKFWNSDTGLCFKSIDTGSQVCALQ
FLPRYRELISSHGFSKFQISIWNAEVIQQAKLVQELQAHKSRVLHLGISPDQSMLCSAAG
DETLIFWRLGTEQNNQDKQEMCSSKNLFLR
>Paramecium_tetraurelia_PTET001269_Cdc20
MLASCSYDSSIYLWDVKSRELKQKLEGHNGTVWSISFSPDGSTLASGGRDKSIRLWYVQT
GKQKAQLEGHTCGVLSVSFSPNGTTLASSSGDKSIRIWDVNIVHDKSGGYGHSNYVRSVC
YSPDDTLLASGSGDKTIRLWDVKTGQERQILKGHCSEIFQVCFSKDGTLLASGSRDKSIR
LWDIKTGEEKYRLEGHNGYVSTISFSFDGITLASGSGDKTIRLWDIITGKEIQRLEGHNG
YVSSVCFSPDIFTLASCGEDKCIRLWNAKTGQQASQFFGHTHQVYSICFSPNGNLLASGS
DDKSIRLWDVKEGQQISKLQGHSGGVISVCFSPDGTTILSGSADQSIRLWDVKSGQQQSK
LIGHKCGVYSVCFSQKGTNVASGSYDQSIRIWETIKRFDKKQINSLKVSRSEKKTNFTDI
NQNIHFKADQQKVKLYDNNDDFLSFSSIGTTKAFGNEGNNSIYLRDVKTGQQKAKLDGHS
SAVWSVNFSPDGTTLASGSDDNSIRLWDVKTGQQKAKLDGHSSTVYSVNFSPDGTTLASG
SLDNSIRLWDVKTGQQKAKLDGHSSTVNSVNFSPDGTTLASGSLDNSIRLWDVKTGQQKA
KLDGHSSTVNSVNFSPDGTTLASGSLDNSIRLWDVKTGQQKAKLDGHSSTVNSVNFSPDG
TTLASGSLDNSIRLWDVKTGQQKAKLDGHSSTVNSVNFSPDGTTLASGSLDNSIRLWDVK
TGQQKAKLDGHSSTVNSVNFSPDGTILSFGCGVKSVASGPCPNKSNGQIKSSIQMIIVML
AYAM
>Paramecium_tetraurelia_PTET004670_Cdc20
MDRFIPKSKSKLLYQSHTQSNYNDLMYHINEEKVLNFGNGKQQQNFPISFLDQLHNQYKL
PQQQIVRQISAIPEKILDAPDIADDFYLNILEWGNNNVLSVGLQNKVYLWNASNQHIEQL
LQATSNVTSVNWINDHILGIGFDDASIKIVDVCSSQTITQLYYHNERVSTMSSSFDLLSS
SGRDNVIFNHDLREKNNNVVGVFQKHTQEVCGLKWNSSGSTLSSGANDNQLLLWDRRQMS
LRQSCQGHCAAVKAMAWCPWLQNTLVSGGGSNDKTIKFWNADTGTCFKSIDTGSQVCALQ
FLPRYRELISSHGFSKFQISIWNADQIQQAKLVQELQAHKSRVLHLGISPDQSMLCSAAG
DETLIFWRLGTEQNNQNKQEMCSSKNLFLR
>Paramecium_tetraurelia_PTET015933_Cdc20
MDRFIPKSKSKLLYQSHTQSNYNDLLYHINEEKVLNFGNQKQQQNYPISFLDQLHNQYRL
PTQQTVRQISSVPEKILDAPDIADDFYLNILEWGNNNVLSVGLQNKVYLWNASNQHIEQL
LQATSNVTAVHWINDHILGVGFDDASIKIVDVCSQQTITQLYYHNERVSTMSSSFELLST
SGRDNVIFNHDLREKNNNVVGVFQKHTQEVCGLKWNSSGTTLSSGANDNQLLLWDKRQMS
LRLSCEGHCAAVKAMAWCPWLPNILVSGGGSNDKNIKFWNSDTGLCFKSIDTGSQVCALQ
FLPRYRELISSHGFSKFQISIWNAEVIQQAKLVQELQAHKSRVLHLGISPDQSMLCSAAG
DETLIFWRLGTEQNNQDKQEMCSSKNLFLR
>Tetrahymena_thermophila_TTHE017722_Cdc20
MEVLLQTQQKINQLHSIRKDNINNEQNLQTQNKLNSTNNKVQPKSNVCNKSDQALTKQAQ
ENTQKCQIELSNLQNAIEKYNIFKCINSRSIKQSDIMVDESDEYLVSFLFSRFGEQNQKM
QLNQNTKFDYSNQRHQDTIKKQKPSQAFNLSTFKEDLSINPLDINGQYNLVGLVEQKNII
LYNINQKQKNEIKINYDSTKSTIFNTCIKFSEDQQNLFTVSDSEGAVVLLDLVNLQQIGL
LQKQNKCVRVLDWQSPFVVTAAGKNNVIYNLDIRKKKYISQEFKLSQSNEVLSLRWNANK
QDFVYSGSNKEISVWSSLQQNAPIFTQQSSHIFNVRALSWSNLKSNHFITGGGNEDGTLK
LWDYHTQKNLYSVQAQNQITNILTPQNQFHGYFMTTYNTQSNAIEIWFEKNDSTLQKKVS
LSTEQQKIVYGAISNFDDKVITSSSNGNFNLWESFN
>Tetrahymena_thermophila_TTHE015441_Cdc20
MFWKDENVFKNKHSVGNNPLFGGKEKPAQSDCRFIPSRRGTNTSYNQYLLKENINTQNII
NQNGSCISQNFETSSQTSSTTATTQSSFFHFGTSGSGNIFNQQQSQQQSGVINSDEQTTN
SNQSMIHNASSSSSTQTSGINSSNLNISYCNSSVNSYQKLMEDCLFQQEKKNQKKRVLNF
RSESDMPIPLDKCISKTFEQANQQFMETNKIMRYISPMPERILDAPQLSDDYYLNLMDWG
DSGTDNKGTLAICLGSEVYLWDEYEIINLFKANQNIQATSVSWMNLKKKNCLAVGFSDNT
IQLWDTEKCIPYRILKGHTGRVSSLSWNNYILSSGSRDTQIINHDIRQKNNIIKRFQGHE
QEVCGLKWSPDGTQLASGGNDNTLRIWDINYAQNNINNNNTSSSSSQSASPSYQRACFYN
HKAAVKALAWCPWQKNLLASGGGTQDKTIKFWNTDKMELVNSINCGSQVCSILWNPQDKE
LISSHGFQDNQLIVWSYPSMQKITELHGHTNRVLHMALSPDGSTVCSASSDETLRFWKVF
PGSRYDRHDYDDSNPFTKHKRDGLSSQNLFIR
>Oxytricha_trifallax_OTRI022233_Cdc20
MNSNLSSLENNFVGNPFKPPIYQSLTSSHGPIGGIQNGCADIAQRSNSINFNFSKKSEIA
LLQMHHKSDKENNSLASNGLTQGNRKSCPNSKSSILSAGSISNGRFSVMSGESCADKSSR
SSSNNFKPDRFIPFRGTQDNYFEEYIMNNDQINENKKKVKPSTGRSSQAQTSTGSNINAT
LQNNQQPQRPSSGNRTGNSNSNLAQSGINNIVNDNSHYSSNSSDSSNNIQYSRGSGNKVK
QTFQEFIAESLFSNTRGSPNTLTFKEAQEEEQLQQKISVNKPVIQQQRILSFKEKKDKPT
MSLQKNISLINSIAQEKTHFQKKSLRYIPQVPEKILDAPDLQDDYYLNLLDWSQENILAV
CLAQTVYLWNSDSGEIQQLFDTENDEDIITSVSWMKGSGSVIAIGTSSKQIHLWDTSKFQ
RISTLAEQHTERVSSLSWNPLHTSLLSSGSLDSFIHNNDIRMPQSSSLLCTYKAHRQEVC
GLKWSHDGQQLASGGNDNLLCIWDINNRMRGLTSLNQLNNSSYIYGPKFCFADHKAAVKA
LSWCPWQKNLLASGGGSRDQCIKFWNTENGLLVNSTQTDSQVCALQWNPYEKEILSSHGF
INNQLSIWKYPQMKKVADLRGHTSRVLHLALSPDGTTVASAAADETLRFWKVFQPTSSQS
VLSMKPSLGGGYSNKCPTNSELHISDTSKLFQTPFAFTDALR
>Oxytricha_trifallax_OTRI010817_Cdc20
MNFSNNQTQQQHNPFKFVFKQSEAKNQSKQQFTQKQQQQLPNPFQLKSESNKNDENWNPN
SHQPLNSYKPNMSTMSSANSCQSKYQDFFSQQFKPSLDDVQDDAIRSKNLKTYGQNVEME
DLSNCDGEFLQLRENDAADKQKLGIQNFFNASKSQSVMTNSHNQNGLQTQNGHADRFIPV
RNNQDQDTHLQDLLMDISADSSHIKNKFDGSSTSPIDQKTLQSQETTHFKALLANQLVQN
KSKNQKVHNYHHSLSQSNLLSDANQDILMQLQKQSILPKKLLTFKKSQTKMSCDMQDEDG
RLISDDHNFQSQLLVTKRAFSYQATQDFNSTQNPALLQQDAQNQKFKQRKRAFPLPSSPM
KIFAAPDIVSDLNLNLIDWAPQSNPYAENSKFALCLYDDIYLVDLKGSKHKVMLSLKKQN
QTDGDEDHYISSVNFDRSGEAIAVGTSHHLIQIYDVERGMQVRNIYAHGARVSSISWNRS
VLAPYLITSGGQDAIIMNHDIRAKNSIINYMTNHRGEICSLSWSVNQSHELMQTSDPSNV
YLASGSNQDHSLGIWRLSDLAYAPAEESPWIFESDIFQGPVKALAWSPNHEGLLATGGGI
GDDIIRIWDFKKSMEVQHTIRCNSHITSLGWRKSKAKSNKQQLLEDLSLGFCEELISTHG
QPDCELKLWQINKYVCQSDATLDHLKIKPSSKRQKPMKYWFTKVKQWDDHQGQILGSTIS
PDGQYVGTVSSDETLRVWKMFERFQDLEQEETKQETGMSEAVSQIKKQNSKKMFERQDAI
LLERSLNQAQDTFKVHSTIDLKEEIHEVKSMFNNEGLSQNSVR
>Oxytricha_trifallax_OTRI011119_Cdc20
MNFSNNQTQQQHNPFKFVFKQSEAKNQSKQQFTQKQQQQLPNPFQLKSESNKNDENWNPN
SHQPLNSYKPNMSTMSSANSCQSKYQDFFSQQFKPSLDDVQDDAIRSKNLKTYGQNVEME
DLSNCDGEFLQLRENDAADKQKLGIQNFFNASKSQSVMTNSLNQNGLQTQNGHADRFIPV
RNNQDQDTHLQDLLMDISADSSHIKNKFDGSSTSPIDQKTLQSQETTHFKALLANQLVQN
KSKNQKVHNYHHSLSQSNLLSDANQDILMQLQKQSILPKKLLTFKKSQTKMSCDMQDEDG
RLISDDHNFQSQLLVTKRAFSYQATQGLNSNQNQSMLQQDAQNQKFKPRKRAFPLPSSPM
KIFAAPDIVSDLNLNLIDWAPQSNPYAENSKFALCLYDDIYLVDLKGSKHKVMLSLKKQN
QTDGDEDHYISSVNFDRSGEAIAVGTSHHLIQIYDVERGMQVRNIYAHGARVSSISWNRS
VLAPYLITSGGQDAIIMNHDIRAKNSIINYMTNHRGEICSLSWSVNQSHELMQTSDPSNV
YTQHLAATKIIRQVYGDQVTQLMHQLKNHHGYSRPIYSKGLLKHWLGHLIMKVFWQLEEV
W
>Bigelowiella_natans_BNAT001561_Cdc20
MNVLWQSLGCRFIPNRNGVKTELMTLGNHGSENQDPDNKKYKSVIAKTILDGDASSKILA
YRQKAPKPSEAHHNKLRVLYASNRENVRVRRQQFRHINSTPERILDAPDLVNDYYINVLS
WSSRNTLAVGLGPCIYLWDASSGGIQSLYEGENDEDIITSIEFMHDGNFLAVGTSNKDVQ
IWDVNQQKQVRSMQGHAARVGSLAWNNHILSSGSRDSTIFNHDVRIANHHVHTYRGHEQE
ICGLTWSPDGTQLASGGNDNMCNVWDLTNTRPVHTFHHTAAVKALAWNPTQKSLLATGAG
TSDRHIRFFNTQSGNLVNSVETDSQVCSIQWNNEGKELVSAHGFSKNQLSVWKYPTMTKI
ADLTGHTERVLHTAKSPDGTMVCSAAADESLRFWKVFEAPSKKRSSNSHVTTAHKSSLRQ
IR
>Bigelowiella_natans_BNAT020516_Cdc20
MSATKSASKIKVGLPFTPFSDSKKRRKFCSPFCPDRFISTSTSSNPDLQEFQFNSAPLLP
RDDEKNCPASASLQFQDTLAKELFNGDGLKSKILAFKQKPKAPKGTENFHNKLRVLYSAN
RESRRVRKAARYISAHPERILDAPELLDDYYVNILDWSSENVLAVGLGPTVYLWNARTGE
INQLMESEDEENLITSLRWVADGSHLAIGSGDKNVQIWNVENQRLIRSMQGHDARIAALS
WNNHVLSSGGRDSLVIHHDVRISQNVISSHSSHTQEVCGLTWSPDGTQLASGGNDNKCFI
WEFGHQNPRMEFTEHKAAVRALAWSPFQRNLLATGAGTADRCIRFFNTTTGTLIKSTETD
SQVCSLQWSRSSRELVSAHGYSQNQISVWNYSNMSKIIDLKGHSSRVLHTSLSPDGTTLC
SAGADETLRFWKIFNRQEKAKKTQSEASFKRYLSMPSSL
>Emiliania_huxleyi_EHUX001243_Cdc20
DVRRRGGAACTLPAHRGEVCGLRFAPDGVAQLASGSNDHTVRVCDVRSPRAARLELTAHS
AAVKALDFCPWRRHCLATGGGTTDGSIRIWDTGAAAERELQSVATGSQVSGVRWSVARRE
LVTSHGFSSMNSTSNSVRLWRPNLLPVAQLTGHRGRVLHLAVSPDGGTALSAGSDETLRF
WKISSIGGAGGQASPPLPEALSARCPGLELSRIR
>Emiliania_huxleyi_EHUX015574_Cdc20
RRHIPSSPTLILDGPGLRDNFYLNVVDWAATNIVAVGLEGVCYLYHPRTGLVQPVAQAAG
GDEGGYVTSVGFRRDGVRLAVGSSGGKVELVDAQETTAHISSLGGGGEGRASSLSWGGPH
ELAAGFAGGAVAIFDVRRRGGAACTLPAHRGEVCGLRFAPDGVAQLASGSNDHTVRVCDV
RSPRAARLELTAHSAAVKALDFCPWRRHCLATGGGTTDGSIRIWDTGAAAERELQSVATG
SQVSGVRWSVARRELVTSHGFSSMNSTSNSVRLWRPNLLPVAQLTGHRGRVLHLAVSPDG
GTALSAGSDETLRFWKI
>Emiliania_huxleyi_EHUX007914_Cdc20
MNATQFEECMNAMQGTPQKRSAAARLPSSAPGEEATRRGRTPVSRPHGDRFIPQRSAMDM
DVSHFELTRAREEENATEEYKKALAANLFAGGTRTPQGGGGFPRNVLGVALGDSIYLWNA
SDGSIQQLMQTSGDNSHVTSLSWVQDGPYMAVGTSDHKVQIWDVEKLKQVRVADHKVGTL
RGHAQEVCGLKWSPSGTQLASGGNDNILNLWDDRLEQHRAAVKALAWCPWQRNLLASGGG
TADRMIRFWNSSTGACLNAVDTHSQWAKHDRELVSSHGYSHNQLILWKYPSMVKVAELTG
HTSRVLHMAQSPDGTTVVTAAADETLRFWKILSGGEASKKERAAAKESILNSMSIRALSS
VATARV
>Emiliania_huxleyi_EHUX016052_Cdc20
MNATQFEECMNAMQGTPQKRSAAARLPSSAPGEEATRRGRTPVSRPHGDRFIPQRSAMDM
DVSHFELTRAREEENATVNASPAKARPLAPLPTFKRTSTPFPLPRPSSPPTPPSGGLPFT
RPPPCQLPSHPPASLQLLDDYYLNLLDWNERNVLGVALGDSIYLWNASDGSIQQLMQTSG
DNSHVTSLSWVQDGPYMAVGTSDHKVQIWDVEKLKQVRSMSGHRARVSSLSWNGRLVSSG
QEADGAAVNSVRVADHKVGTLRGHAQEVCGLKWSPSGTQLASGGNDNILNVWDDRYTSSA
NGVCDQPLLRLDQHRAAVKALAWCPWQRNLLASGGGTADRMIRFWNSSTGACLNAVCALQ
WAKHDRELVSSHGYSHNQLILWKYPSMVKVAELTGHTSRVLHMAQSPDGTTVVTAAADET
LRFWKILSGGEASKKERAAAKESILNSMSIR
>Emiliania_huxleyi_EHUX024548_Cdc20
MSSASSSSFFIDPVVAHSPRQKKRQAPRSDTPPTESRGLGDRFVPQRSAMDLDVSNFELT
RGSRDGHGGVNASPAKEEYKKVLAAKLFGGSATNKVLSFNAKPPPPREDHQSSLRVLFTR
NRDAGLLPKKYSRHIPQAPERILDAPELLDDYYLNLLDWNERNVLAVALGDSIYLWNASD
GSIQQLMQTSGDNSHVTSLAWVQDGPGGEGRYMAVRLEQHRAAVKALAWCPWQRNLLASG
GGTADRMIRFWNSSTGACLNAVDTHSQVCALQWAKHDRELVSSHGYSHNQLILWKYPSMV
KVAELTGHTSRVLHMAQSPDGTTVVTAAADETLRFWKILSGGEASKKERAAAKESILNSM
TIR
>Arabidopsis_thaliana_ATHA029856_Cdc20
MMKSIALALCLTHHSPMVLSIVDYGDSQEKTIDSLWKKPHGSDLTWSGFSRVGVTEAYFA
VPVDHFLTNPPSLRLSQTIYCRRGSSYVETEKVEEEDRDDFLKQVWFLTDNLVFFFVDIE
EYIVIEQLGDTVYLWDASSCYTSKLVTIDDENGPVTSINWTQDGLDLAVGLDNSEVQVWD
CVSNRHVRTLRGGHESRVGSLAWNNHILTTGGMDGKIVNNDVRIRSSIIGTYVGHTEEVC
GLKWSESGKKLASGGNDNVVHIWDRSLASSNPTRQWLHRFEEHTAAVRALAWCPFQASLL
ATGGGVGDGKINFWNTHTGACLNSVETGSQVCSLLWSKSERELLSAHGFTQNQLTLWKYP
SMVKMAELNGHTSRVLFMAQSPDGCTVASAAGDETLRLWNVFGEPPKTTKKAASKKYTEP
FAHVNHIR
>Arabidopsis_thaliana_ATHA027323_Cdc20
MDSDTCTVPDHFLPRKLSKQNLDRFIPNRSAMDFDFANYALTQGRKRNVDEITSASRKAY
MTQLAVVMNQNRTRILAFRNKPKALLSSNHSDSPHQNPKSVKPRRYIPQNSERVLDAPGL
MDDFYLNLLDWGSANVLAIALGDTVYLWDASSGSTSELVTIDEDKGPVTSINWTQDGLDL
AVGLDNSEVQLWDFVSNRQVRTLIGGHESRVGSLAWNNHILTTGGMDGKIVNNDVRIRSS
IVGTYLGHTEEVCGLKWSESGKKLASGGNYNVVHIWDHRSVASSKPTRQWLHRFEEHTAA
VRALAWCPFQATLLATGGGVGDGKIKFWNTHTGACLNSVETGSQVCSLLWSQRERELLSS
HGFTQNQLTLWKYPSMSKMAELNGHTSRVLFMAQSPNGCTVASAAGDENLRLWNVFGEPP
KTTKKAASKNYLELFSHVNSLRWCLVSFASGIDVLGKSNIIHSNCD
>Arabidopsis_thaliana_ATHA024555_CDC20.2_Cdc20
MDAGLNRCPLQEHFLPRKNSKENLDRFIPNRSAMNFDYAHFALTEERKGKDQSATVSSPS
KEAYRKQLAETMNLNHTRILAFRNKPQAPVELLPSNHSASLHQQPKSVKPRRYIPQTSER
TLDAPDIVDDFYLNLLDWGSANVLAIALDHTVYLWDASTGSTSELVTIDEEKGPVTSINW
APDGRHVAVGLNNSEVQLWDSASNRQLRTLKGGHQSRVGSLAWNNHILTTGGMDGLIINN
DVRIRSPIVETYRGHTQEVCGLKWSGSGQQLASGGNDNVVHIWDRSVASSNSTTQWLHRL
EEHTSAVKALAWCPFQANLLATGGGGGDRTIKFWNTHTGACLNSVDTGSQVCSLLWSKNE
RELLSSHGFTQNQLTLWKYPSMVKMAELTGHTSRVLYMAQSPDGCTVASAAGDETLRFWN
VFGVPETAKKAAPKAVAEPFSHVNRIR
>Arabidopsis_thaliana_ATHA024526_CDC20.1_Cdc20
MDAGMNNTSSHYKTQARCPLQEHFLPRKPSKENLDRFIPNRSAMNFDYAHFALTEGRKGK
DQTAAVSSPSKEAYRKQLAETMNLNHTRILAFRNKPQAPVELLPSNHSASLHQQPKSVKP
RRYIPQTSERTLDAPDIVDDFYLNLLDWGSANVLAIALDHTVYLWDASTGSTSELVTIDE
EKGPVTSINWAPDGRHVAVGLNNSEVQLWDSASNRQLRTLKGGHQSRVGSLAWNNHILTT
GGMDGLIINNDVRIRSPIVETYRGHTQEVCGLKWSGSGQQLASGGNDNVVHIWDRSVASS
NSTTQWLHRLEEHTSAVKALAWCPFQANLLATGGGGGDRTIKFWNTHTGACLNSVDTGSQ
VCSLLWSKNERELLSSHGFTQNQLTLWKYPSMVKMAELTGHTSRVLYMAQSPDGCTVASA
AGDETLRFWNVFGVPETAKKAAPKAVSEPFSHVNRIR
>Arabidopsis_thaliana_ATHA031477_Cdc20
MDSGMRATCTVPEHFLPRKLSKQNLDRFIPNRSAKDFDFANYALTQGSKRNLDEVTSASR
KAYMTQLAVVMNQNRTRILAFRNKPKSLLSTNHSDSPHQNPKPVKPRRYIPQNSERVLDA
PGLRDDFSLNLLDWGSANVLAIALGDTVYLWDASSGSTSELVTIDEDKGPVTSINWTQDG
LDLAVGLDNSEVQLWDCVSNRQVRTLRGGHESRVGSLAWDNHILTTGGMDGKIVNNDVRI
RSSIVETYLGHTEEVCGLKWSESGNKQASGGNDNVVHIWDRSLASSKQTRQWLHRFEEHT
AAVRALAWCPFQASLLATGGGVGDGKIKFWNTHTGACLNSVETGSQVCSLLWSQSERELL
SSHGFTQNQLTLWKYPSMSKMAELNGHTSRVLFMAQSPNGCTVASAAGDENLRLWNVFGE
PPKTTKKAASKKYPELFSHVNSLR
>Arabidopsis_thaliana_ATHA029939_Cdc20
MDFDFANYALTQGRKRNVDEVTSASRKAYMTQLAEAMNQNRTRILAFRNKPKALLSSNHS
DPPHQQPISVKPRRYIPQNSERVLDAPGIADDFYLNLLDWGSSNVLAIALGDTVYLWDAS
SGSTYKLVTIDEEEGPVTSINWTQDGLDLAIGLDNSEVQLWDCVSNRQVRTLRGGHESRV
GSLAWNNHILTTGGMDGKIVNNDVRIRSSIVETYLGHTEEVCGLKWSESGKKLASGGNDN
VVHIWDHRSVASSNPTRQWLHRFEEHTAAVRALAWCPFQASLLATGGGVGDGKIKFWNTH
TGACLNSVETGSQVCSLLWSKSERELLSSHGFTQNQLTLWKYPSMVKMAELNGHTSRVLF
MAQSPDGCTVASAAGDETLRLWNVFGEPPKTTKKAASKKYTDPFAHVNHIR
>Aquilegia_coerulea_ACOE007217_Cdc20
MRRSDMNGYSYNRLPSPRSQYDILPGDRFIPNRSLMDMSRAQTLLSDKPVQRSPNSTFSE
EYRKWIEENLTLGSDGKPYRMLVFRGTPKSGRTSVPPIDEFTKEEIQRKREEDLKLRKRI
QQLPKSADRCLDAPNLKDDFYSNPIDWGKNNVLAIALGSEVYLWNAKNKKIQKLMEIDDV
RDFPTSVAWSKDTKMIAVGCKSSTIQLWDVQTSKLIRSLKGHKRRVGCLAWNDRFLTSGS
LDGLIINHDARVRENSTSCVRGHDSDVCGLKWSGTGKLLASGGNDNVIKLWEASNLRSDR
VVHCLKDHCAAIKALAWCPHEYNILASGGGTTDRCIKMWNSHTGKCIQSIDTTSQVCALE
WNRHHNEILSGHGYSNNQLSLWTYPSMSKLADIMEHTSRILWLSQSPDGLTVVSAGADQV
LRLWKVFQPPDARTTEEESMYSVKRFHIR
>Oryza_sativa_OSAT010458_Cdc20
MDAGSHSISSEKSHGLAPRPPLQEAGSRPYMPSLSTASRNPSAKCYGDRFIPDRSAMDMD
MAHYLLTEPKKDKENAAASPSKEVYRRLLAEKLLNNRTRILAFRNKPPEPENVSAADTAS
THQAKPAKQRRYIPQSAERTLDAPDLVDDYYLNLLDWGSKNVLSIALGDTVYLWDASSGS
TSELVTVDEDSGPITSVSWAPDGQHVAVGLNSSDIQLWDTSSNRLLRTLRGVHESRVGSL
AWNNNILTTGGMDGNIVNNDVRIRNHVVQTYQGHSQEVCGLKWSGSGQQLASGGNDNLLH
IWDVSMASSVPSAGRNQWLHRLEDHTAAVKALAWCPFQSNLLATGGGGSDRCIKFWNTHT
GACLNSVDTGSQVCALLWNKNERELLSSHGFTQNQLTLWKYPSMVKMAELTGHTSRVLFM
AQSPDGCTVASAAADETLRFWNVFGSPEAPKPAAKASHTGMFNSFNHLR
>Oryza_sativa_OSAT044251_Cdc20
MEAPGSGSVPTAKRRRLVPRPPPVPLEVAGARGPYMPPLCIKSKNPSAKCYGDRFIPDRS
AMDMDMAYFLLTEPKKEKENTDMLSPAEEAYKRLLAEKLLNNRSRILAFRNKPPEPEGIV
QQLLYETLTSSQTKPARKCRHIPQSSERTLDAPGIVDDFYLNILDWGCKNVMSIALGNTL
YLWNSADGSIMDLVTIDEDDGPITSVSWSCDGQWIAVGLNSSDIQLWDTSSNRMLRTLHG
VHQSRVGSLAWNKNILTTGGMDGNIVNNDVRMRSHVVHIYRGHEDEVCGLRWSGSGQQLA
SGGNDNLVHIWDVSMASSNLSLGHNRWLHRFGDHLAAVKALAWCPFQSNLLASGGGGDDR
CIRFWNTHTGLCLNSVDTGSQNSLALWKYPSMVKLAELEDHTARVLCLAQSPDGFTVASV
AADETLRLWKIFETSEDAKPVFKTFVLVFQDNVRVGPWGTDCSYFQDLIALVVTMVTGSQ
KL
>Oryza_sativa_OSAT023639_Cdc20
MDAGSHSISSEKSSRYVAPRQPLQEAGSRPYMPSLSTASRNPSAKCYGDRFIPDRSAMDM
DMAHYLLTEPRKDKENAAASPAKEAYRKLLAEKILNNRTRILSFRNKPPEPESILTELRA
DAASIQAKPAKQRRYIPQSAERTLDAPELVDDYYLNLLDWGSSNVLSIALGNSVYLWDAT
NSSTSELVTVDEDNGPVTSVSWAPDGRHIAVGLNSSDVQLWDTSSNRLLRTMRGVHDSRV
GSLAWNNNILTTGGMDGKIVNNDVRIRNHVVQTYQGHQQEVCGLKWSGSGQQLASGGNDN
LLHIWDVSMASSMPSAGRTQWLHRLEDHLAAVKALAWCPFQSNLLASGGGGSDRCIKFWN
THTGACLNSIDTGSQVCSLVWNKNERELLSSHGFAQNQLTLWKYPSMVKMAELTGHTSRV
LFTAQVIFCSLYLPFKLTNIALNRLLITCLVVILQSPDGLTVASAAADETLRFWNVFGAP
EAPKTATKGSHTGMFNNSNHIHIR
>Amborella_trichopoda_ATRI016338_Cdc20
MTFIINNDVRARSHIVETYRGGGGGDRCIKFLNTHIGTCMNLVDTGSQVCSLFWRKNDRE
LLSSHGFTQNQLTLWKYPSMVKLAELNGHTSRVLFMAQSPYRCIVASAGADETLRFLQVF
GAPELLNSKPEAKTSFGPYNNINQI
>Amborella_trichopoda_ATRI013290_Cdc20
MKQERRYPLHEQMVPRRPSSRQQYSDRFIPDRRAMDLDVARYMLMDSKKENTTPGSPSKE
AYRKRLAEIVFQNRTRILAFKSKPPTLERAYEEVLSDKHQVRSAKTRRHIPQRTLDAPEL
LDDYYLNLLDWSCGNVLAIALGNTVYLWDGSNGSTSELTTIDEENGPVTSINWAPDGKHI
AVGLNNSDVHLWDATSTKQLRTLRGGHRGRIPSLAWNSHILTTGGHDGLIINNDVRIRSH
IVETYRGHQQEVCGLKWSNSGKQLASGGNDNILHIWDQSLSNSSNSPLHRLEDHLAAVKA
LAWCPFQSNLLASGGGGGDRCIKFWNTHTGACINSVDTGSQVCSLLWSKNERELLSSHGF
TQNQLTLWKYPSMVKLAELNGHTSRVLFMAQSPDGCTVASAGADETLRFWQVFGAPELLN
SKPEAKTSFGPFSNINQIR
>Amborella_trichopoda_ATRI018813_Cdc20
MDAGSLSSSASSASMKQERRHPLREQMVPRRPSSWQQYSDRFIRDRRAMDLDVARYMLMD
SKKENTTFGSPSKEAYRKHLAVIVFQNRTRILAFKSKPPTLERAYEEVLSDKHQAIALGN
TVYLWDGSNGCTSELTTIDEDNGPVTSINWAPDGKHIAVGLNNSDVHLWDVTSTTQLRTL
RGGHCGRIPSLAWNSHILTTGGHDGVIINNDVRVRSHIVETDRGHQQEVCGLKWSNSGKQ
LASGGNDNILHIWDRSISNSSNSPLHRLEDHLVAVKALAWCPFQSNLLASGGGGADRCIK
FWNTHTGACINSVDTGSQVCSLLWSKNERELLSSHGFTQNQLTLWKYPSMVKLAELNGHT
SRVLFMAQSPDGCTVASAGADETLRFWQVFGAPELLNSKPEAKASFGPFSNINQIR
>Amborella_trichopoda_ATRI022657_Cdc20
MDAGSLSSSASIKQERPHPLREQMVPRRPSSKQQYSDRFIPDRRAMDLDVARYMLMDSKK
ENTTSGSPSKEAYRKRLSEIVFQNRTRILAFKSKPPTLEKAYEEVLSDKHHVRSAKPRRH
IPQRTLDAPELLDDYYLNLLDWSCGNVLAIALGNSVYLWDGSNGSTTELTTIDDDNGPVT
SVNWAPDGQHIAVGLNNSDVHLWDVTSTTQLRTLRGGHRGRIPSLAWNSHILTTGGHDGL
IINNDVRVRSHIVETYRGHQQEVCGLKWSNSGKQLASGGNDNILHIWDQSLSNSSNSPLH
RLEDHMAAVKALAWCPFQSNLLASGGGGADRCIKFWNTHTGACINSVDTGSQVCSLLWSK
NERELLSSHGFAQNQLTLWKYPSMVKLAELNGHTSRVLFMAQSPDGCTVASAGADETLRF
WQVFGAPELLNSKPEAKTSFGPFSNINQIR
>Amborella_trichopoda_ATRI026148_Cdc20
MGVTKVSGLLNDYYLNLLDWSCTDILAIALRHTIYLCIPSKRRYCKLTTINEDNGLVTSI
NWDHRGDHIAVGLENSEVQLWDINSTKKMRTRRSGHRGRIPSLAWNSCILTTGGTDGLII
NHDMRVKNSHLETYRANSSNSPLHKIEDHLAAVKALAWCPFQSNLLASGGGGADRCIKFW
NTHNGACLKSVDTGYQVCSLLWSNDEEELLSSHGFSQNQLKLWEYPSMVKLAELKGHTSR
VLFTAQSPDGRTVASAGADEEMRFWQVFGTSKLLTS
>Amborella_trichopoda_ATRI000180_Cdc20
MAFRAFNHETRRLLLREWGNGGDSREHTMLPSTRIVGDRFIPVRAAMDMDVSSYLLRSKN
RNSEMVVSPSKEEYRKRLANIVLKDHNTSENHTRILQFHAKPCKRKQSSALADDEELLQI
PKKPRKLLRHIPQTAERTLDAPDIVNDYYLNLLDWSTTNVVAIGLGNTVYLWNASNSAIN
ELTQVHEDDGPITSVAWAQDGNHIAVGLNNSEVQIWDHSTMKKVRSMRGHSARVGSLAWH
GSTLCTGGRDSKILYHDVRNRNHITSQLSAHEQEVCGLKWSLCGKQLASGGNDNLLYIWD
SRSITSSRHLFRFDQHKAAVKALAWCPYQTNLLASGGGTTDRCIKFWNTQRGMLLNSIDT
GSQVCSLQWNHHEQEILSSHGFSENQLILWKYPSMRKITEIMGHTSRVLHMAQSPDGFTV
ATAAADETLRFWQVFGPAILVLMFVVMAEEMKQKMS
>Selaginella_moellendorffii_SMOE013605_Cdc20
MLVLGKENSQLQQQPLRSDCSQEEYKKQLAENLLRDANIFQKKSRILAFKSKPPPPPEGF
ERESRLLYSENTAPGASKPRRMFRQIPQAPERTLDAPEILDDYYLNLLDWGTNNILAVAL
GHTVYLWNATTGGIEELMQVSEDDGPVTSVSWAPDGKHISVGLNNADVQLWDAFSLRQVR
SLKAHTARVGSLAWNGPILSTGGRDNVIFNHDVRIREHVTGKMAAHQQEVCGLKWSPSGQ
QLASGGNDNLLYVWDAAAAASRGNSTYLHRLDEHQAAVKALAWCPFQSNLLASGGGTADR
CIKFWNTHTGACIQSVDTASQVCALQWSKHERELLSSHGFSQNQLILWKYPSMVKMAELT
GHTSRVLHMAQSPDGYTVASAAGDETLRFWQVFGTPDTTKATAVRTKASSSALNSRCIR
>Selaginella_moellendorffii_SMOE033090_Cdc20
MNFDVANMLVLGKENSHSQQQQQQQQHLRYDCCQEEYKKQLAENLLKDANILHKESRILA
FKNRPPPPPEGFDKESSLLYSENTAPGASRPRKMFRHIPQAPERTLDAPEILDDYYLNLL
DWGSNNVVAVALGHTVYLWNASTGNIEELMQANEEDGPVTSVAWAPDGKHISVGLSNADV
QLWDSLSLRQVRSLKAHSARVGSLAWNGPILSTGGRDNVIFNHDVRIREHVTGKMVAHQQ
EVCGLKWSPSGQQLASGGNDNLLHIWDAAAAVSGGTSSYLHRLDEHQAAVKALAWCPFQS
NLLASGGGTADRCIKFWNTHTGACIQSVDTGSQVCALQWSKHERELLSSHGFSQNQLILW
KYPSMVKMAELTGHTSRVLHLAQSPDGYTVASAAGDETLRFWQVFGNPDTAKAAVRTKAR
ETYSALNSRCIR
>Selaginella_moellendorffii_SMOE030322_Cdc20
MDLDLAHFNLLHEARENSHTPSEVASPVKEDYRRILAESLLSCETGSPKILAFTKKIPSL
SIQRCLDTELDILPSSKKPHRHICQTPERILDAPEIVDDYYLNLLDWSCNNTVAVALGPA
VYLWDADTGESFQLSKCEEHDTVTSVAWSDDGRLIAVGLSSACIQLWHATSRSQIRTFRG
HSSRVSSLAWNGSLLSSGSRDHKIINHDVRARAHKASVLAGHCQEVCGLKWSPCGQQLAS
GGNDNLLHIWDAAVASTFDSIHPGSRCAFRFDCHRAAVKALAWCPFQSRLLASGGGTVDR
CIKFWNTQTGTCLSSIDTLSQVCALQWSRHQKEILSSHGYGLNQLCVWKYPSMIRIAELR
GHTARVIHLAQSPEGTTVASAAADETLRFWRVFGSP
>Selaginella_moellendorffii_SMOE023915_Cdc20
MLVLGKENSQLQQQPLRSDCSQEEYKKQLAENLLRDANIFQKKSRILAFKSKPPPPPEGF
ERESRLLYSENTAPGASKPRRMFRQIPQAPERTLDAPEILDDYYLNLLDWGTNNILAVAL
GHTVYLWNATTGGIEELMQVSEDDGPVTSVSWAPDGKHISVGLNNADVQLWDAFSLRQVR
SLKAHTARVGSLAWNGPILSTGGRDNVIFNHDVRIREHVTGKMAAHQQEVCGLKWSPSGQ
QLASGGNDNLLYVWDAAAAASRGNSTYLHRLDEHQAAVKALAWCPFQSNLLASGGGTADR
CIKFWNTHTGACIQSVDTASQVCALQWSKHERELLSSHGFSQNQLILWKYPSMVKMAELT
GHTSRVLHMAQSPDGYTVASAAGDETLRFWQVFGTPDTTKATAVRTKASSSALNSRCIR
>Selaginella_moellendorffii_SMOE014232_Cdc20
ALDFFMQVCALQWSQHQKEILSSHGYSLNQLCVWKYPSMIRIAELQGHTARVIHLAQSPE
ETTVASVAADETLRFWRVF
>Selaginella_moellendorffii_SMOE010718_Cdc20
MARRPSISMVASSSHIFHVIGDIQGDRFIPNRGAMDLDLAHFNLLHEARENSHTPSEVAS
PVKVKSPKKQCRLTFPCQEDYRRILAESLLSCETGSPKILAFTKKIPSLSIQRCLDTELD
ILPSSKKPHRHICQTPERILDAPEIVDDYYLNLLDWSCNNTVAVALGSAVYLWDADTGES
FQLSKCEEHDTVTSVAWSDDGRLIAVGLSSACIQLWHATSRSQIRTFRGHSSRVSSLAWN
GSLLSSGSRDHKIINHDVRARAHKASVLAGHCQEVCGLKWSPCGQQLASGGNDNLLHIWD
AAVASTFDSIHPGSRCAFRFDCHRAAVKALAWCPFQSRLLASGGGTVDRCIKFWNTQTGT
CLSSIDTLSQVCALQWSRHQKEILSSHGYSLNQLCVWKYPSMIRIAELRGHTARVIHLAQ
SPEGTTVASAAADETLRFWRVFGSPNKKCGSDMKPSGLSRSASSIR
>Selaginella_moellendorffii_SMOE034808_Cdc20
MAAQGTATCSTPGRAPCLISNPPRKTPGKLQLQSDRFIPDRSAMNFDVANMLVLGKENSH
SQQQQQQQQHLRYDCCQEEYKKQLAENLLKDANILHKESRILAFKNRPPPPPEGFDKESR
LLYSENTAPGASRPRKMFRHIPQAPERTLDAPEILDDYYLNLLDWGSNNVVAVALGHTVY
LWNASTGNIEELMQANEEDGPVTSVAWAPDGKHISVGLSNADVQLWDSLSLRQVRSLKAH
SARVGSLAWNGPILSTGGRDNVIFNHDVRIREHVTGKMVAHQQEVCGLKWSPSGQQLASG
GNDNLLHVWDAAAAVSGGTSSYLHRLDEHQAAVKALAWCPFQSNLLASGGGTADRCIKFW
NTHTGACIQSVDTGSQVCALQWSKHERELLSSHGFSQNQLILWKYPSMVKMAELTGHTSR
VLHLAQSPDGYTVASAAGDETLRFWQVFGNPDTAKAAVRTKARETYSALNSRCIR
>Physcomitrella_patens_PPAT028267_Cdc20
MATMAKAFQTPTKSASARWDRDPLRERMSPEPVVTKKTPKTKTPGRSTDRFITDRSAMDF
EVANYLLSKENSSSEATSPMKMAYRKHLAENLLNDNCQKQSRILAFKSKPPPPSEGFQNA
RTTLYSQNVGAGDQKPRKTFRYIPQAPERTLDAPDLLDDYYLNLLDWSSNNVLAIALGMT
VYLWDATTSSIEELMTVDEEGPITSVSWAPDGQYIAVGLNNSTVQLWDSTSLRQLRTLRG
HSARVGALAWNGPTLATGGRDSTILNHDVRIRNHVIGKLTGHEQEVCGLKWSPSGQQLAS
GGNDNLLHIWDSAAASNSSSYLHRLDDHQAAVKALAWCPFQSNLLASGGGTADRCIKFWN
THTGVCVNSIDTQSQVCALQWSKHEKEILSSHGFSQNQLCLWKYPSMVKMAEFTGHTSRV
LHLAQSPDGYTVASAAGDETLRFWQVFGTPETKQTSQKRTKEVGSALTCLNRIRLGME
>Physcomitrella_patens_PPAT014513_Cdc20
MQTMAKAFLTPTKTKSLKCGKLESLPLRETVSPIQLKRKTPKAKTPGRATDRFIADRSAM
DFNVANLMLTRENSSVDVISPSKDEYKKQLAESLLNNNGQKQSRILAFKSKPPPPPEGFQ
NGRQTLYSQNVSAQSKPKKMFRHIPQAAERTLDAPDMLDDYYLNLLDWSSGNVLAVALGM
TVYLWDATTSSIEELMTVDEEGPITSVSWAPDGQYLAVGLNNSSVQLWDSTTLRQLRTLR
GHSARVSALAWNGPTLATGGRDNMILNHDVRIRENVIGCMAAHEQEVCGLKWSPSGQQLA
SGGNDNLLHIWDASAASSLSASPLHSLDEHQAAVKALAWCPFQSNLLASGGGTADRCIKF
WNTHTGACVNSIDTQSQVCALQWSKHEKEILSSHGFSQNQLCLWKYPSMVKMAEFTGHTS
RVLHLAQSPDGYTVASAAGDETLRFWNVFGTPEAKLVNQAKKTREVESALTSLTRIR
>Physcomitrella_patens_PPAT025901_Cdc20
MATLAKSFQTPTMNADNGSWKRVPLRERSSPDPVVTKTVESKSPDRSTDRFITDRSAMNF
EIANYLISKENSSSDANFQSKDVYRNQLGENLLNDHCQEQSRILAFKSKPPPPPEGFHNG
RKSLYSQNIAAGEAMPKNKFRHIPQAPERTLDAPDLLDDYYLNLMDWSSNNVLAVALGST
VYLWDATTSSIEELMTVQEEGPVTSVSWAPDGQYLAVGLNNSTVQLWDSSSLRQLRTLRG
HSARVGSLAWHGPTLATGSRDCTILNHDVRIRHNVIGKMSGHEQEVCGLKWSPSSQQLAS
GGNDNLLHIWDSAAASSFSSSHLHRLDEHQAAVKALAWCPFQSNLLASGGGTADRCIKFW
NSHTGVCVNSIDTGSQVCALQWSKHEKEILSSHGFSQNQLCVWKYPSMVKMAEFTGHTSR
VLHLAQSPDGYTGFRCGRRDLAFLASIWSP
>Physcomitrella_patens_PPAT001269_Cdc20
MQSMAKSFQTPTKTNSVSCGKWDSVSLRENVSPVQLKKKTPKAKTPGRATDRFITDRSAM
DFNVANLMLTKENSSMDVISPSRDEYKKQLAESLLNNNGQKQSRILAFKSKPPPPPEGLL
NNNRTLYSQNVGAAQFKPKKMFRHIPQAPERTLDAPDMVDDYYLNLMDWSSSNVLAIALG
MTVYLWDATTSSIEELVTVDEEGPITSVSWAPDGQYLAVGLNNSTVQLWDSTSLRQLRTL
RGHSARVGALAWNGPTLATGGRDNAILNHDVRIRDHVIGSMEAHEQEVCGLKWSPSGQQL
ASGGNDNILHIWDASAASSASASPLHSLDEHQAAVKALAWCPFQSNLLASGGGTADRCIK
FWNTHTGACVNSIDTHSQVCALQWSKHEKEILSSHGFSQNQLCLWKYPSMVKMTELSGHT
SRVLHLAQSPDGYTVASAAGDETLRFWNVFGTPETKEVNISHRTKKVGSALTSLTRIR
>Physcomitrella_patens_PPAT002560_Cdc20
MKSPDRSTDRFITDRSTMNFEIANYLISEENSSSDANSQSKDVYRNQLGENLLNDHCQEQ
YRILAFKSKPPPPPEGFHNGRKSLYSQNIAVSEATTKTKFRHIPQAPVRTLDAPDLIDDY
YLNLMDWSSNNVLAIEGGPVTSVFWAPEGQYIAVGLNNSTVQLWDSSSLRQLRTLRGHSA
HVGSLAWNGPTLATGSRDCTILNHDVRIRRHMKGKMSGHEQEICGLIWSPSGQQFASGGN
DNLLHIWDSAAASSSSSSYLHRLDEHQAAVKALAWCPFQRNLLESSGGTGNRCIKFWNTH
TGACVNSIDRGSQVCALQWSKHEKEILSSHGFSQNQLCLWKYPSMVKMAEFTGHTSRVLH
LARSPDGYTVATAVGDEILRFWQVFGAPETKKSSLKRATNI
>Physcomitrella_patens_PPAT007490_Cdc20
MESIVQGMAKVFHSPTRSDARNDRHPLREQFSPEPLGRKTPKSKTPGRPSDRFITDRSAM
DFNIANYMLAGLEENAVNNGSVHSPSKEEYKKQLAENLLRCNNHQRQSRILAFKSKPPPP
PEGFENSRKSLYSQNASPGESKPRAYFRHIPQTAERTLDAPDLLDDYYLNLLDWSANNVL
AIALGNTVYLWDATTCSIAELLTADEDGPVTSVHWAPDGRYLAVGLNNADVQLWDSQELR
QLRSLKGHSARVGSLAWNGPVLSSGSRDSSIINHDALRFCMDILMEVRIRDHVIGRMEAH
EQEVCGLKWSPSGHQLASGGNDNLLYIWDASAASNQGPSPYLLRLDDHRAAVKALAWCPF
QSNLLASGGGTADRCIKFWNTHTGVCLNSIDTQSQVCALQWSKHEREILSSHGFSQNQLC
LWKYPSMVKLAELTGHTSRVLHLAQSPDGYTIASAAGDETLRFWKVFGDPEALKAKSRSK
AKEVGSVLHSLTRIR
>Chlamydomonas_reinhardtii_CREI016711_Cdc20
MSSTTPGNTSSGSPLGTSKSVKLNFGTKTPGNGKSKEKMDRFIPTRSAMDFDSANFSLSK
ENKQGEQGSPSKEESYQKALAASLSVHDSSRILAFKQKAPAAPEGYENSLKSLYNQNLAP
TVKKTFRHVPTTQERILDAPELMDDYYLNLLDWSGQNLIAVALGRSVYLWNAASGGVEEL
CTVPNEGDYISALKWGSDGNFLAVGTSDAKVQIWDANRRKQVRELCGHTNRVSALSWNGA
VLSSGSRDSTIANWDVRKRRDEACVARLTVHEQEVCGLEWSLCGQQLASGGNDNVLAIHD
ASFRLCHKVQAHSAAVKALAWCPYQSNLLATGGGTADRHIRFWNTHTCAMLSAIDTGSQV
CALQWNPHARELLSSHGYSKNQLCLWKYPSLEKVAELTGHTGRVLHMATGPDGCGVVTAG
ADETLRFWRPFGEPPSAKDGDSKLGGGAMMGAAVGAGGSAGGFGGLRSIR
>Volvox_carteri_VCAR007631_Cdc20
MSGVQPPTPGSKAGGSPGGGNKSVKLSFGTKTPGNGKGKEKLDRFIPTRSAMDFDSANYT
LNKDAKQSSDQRDGQGSPSKEDYQKALAASLSVNDSSRILAFKQKAPAAPEGYENNLKSL
YNQNLAPNAAKKQFRHVPTTQERILDAPELMDDYYLNLLDWGSQNLIAVALGRSVYLWNA
GSGNVEELCTVPNEGDYISSLRWGSDGNFLAVGTSDAKVQIWDATRRKQVRELCGHTNRV
SCLSWNGSILSSGSRDSTIANWDVRKRRDEACVATLRVHEQEVCGLTWSLCGQQLASGGN
DNILAIHDASFSLVNKVQAHTAAVKALAWCPYQSNLLATGGGTADRHVRFWNTHTCAMLS
QIDTGSQVCALQWNPHERELLSSHGYSKHQLCLWKYPSLVKVAELSGHQGRVLHMATSPD
GCSVVTAGADETLRFWRPFGEPPAPKDADSKLVAAASGPMATGAAAGFGSLRSIR
>Coccomyxa_subellipsoidea_CSUB001200_Cdc20
MSSKKPKQQMDRFIPSRSALDLDVASFNLLKENSAAGTSSPTKPEYAKLLAEGFGTEASR
SRILAFKNKAPAPPEGHQNRLASLYTQNAGPRPVKKTFRNIPQAPERILDAPDLLDDYYL
NLLDWSSNNVVAVALRKEVYLWNAATGSIEQLMECAEEDDYVTSVAWAADGKHVAVGTAS
AQVQIWDAARVKQIRALKGHSARVSAMAWSGTTLSTGGRDSLIINHDVRVREHITATMRG
HEQEVCGLKWSPSGAQLASGGNDNLLHVWGAGGGAPLHRLTAHTAAVKALAWCPFQSNLL
ASGGGTADRCIKFWNTHTGALLNSIDTHSQVCALQWSRHEKEILSSHGFSQNQLCLWKYP
SMAKVAEMSGHTSRVLHLAQSPDGTTVCSAAADETLRFWKCFAEAPPAPKAKSALGSSSS
SMLRSVAIR
>Chlorella_variabilis_CVAR000669_Cdc20
MDRFIPNRSASNLDVANYNVSREAKDVENLDALSPTKLEYKKQLAANLGQDDSARILAFK
QKAPAPAEGFENHMAALYSANAGPRPKKAFRAVPQQPDRILDAPDLVDDYYLNLLDWSST
NAVAVALNQAVYLWNASSGDIQELLSAQGEDYITSLSWAADGKHLAVGYSSALTQIWDAE
RCKPVRNLGGHAARVSSLSWNNHTLSTGGRDSLILHHDVRVREHVTATLRGHEQEVCGLK
WSPNGTQLASGGNDNLLMIWDAAADRATHRITAHQAAVKALAWCPFQSNLLATGGGTADR
TIKFHNTHTGALLNSIDTGSQVCSLQWNRHERELLSSHGFSQNQLCLWKYPSMAKVAELT
GHTSRVLHLAQSPDGTTVVSAAADETLRFWRCFGEPAGAAPKGGAKPGAAAGSLLRSVNI
R
>Ostreococcus_lucimarinus_OLUC000867_Cdc20
MLSPTRRRATVESTTSFEHCRAGTPTGRAQVDRFIPSRSALDLDVAHYNLSREGGESEVD
DAVKEIKSPAKEAYKKSLADNFHVDNGSDSAKILAFKSKAPAPPSGLENSARGVYTNNSA
GVKAKKTFRQIPSAPERILDAPELIDDYYLNLIDWGSSNQVAVALGCTVYMWNADTGAIN
QLCQTNPDDEDDYITSVNWGADGKHIAVGTNSAEVQIWDAAQCKKVRTLRGHAARVGAVS
WNGSQLATGSRDNNIMIHDVRIREHCTSTLQVHQQEVCGLKWSPSGNQLASGGNDNLLHI
FDASSIGNQQALHRLDAHQAAVKALAWCPFQSNLLASGGGTADRCIKFWNTNTGAMLNSV
DTHSQVCSLQWNTHERELLSSHGYSQNQLCLWKYPTMTKMAELTGHQARVLHMAQSPDGT
TVVSAAADETLRFWKCFDNASEKTKKVRDSNDSSVLRRFNFR
>Bathycoccus_prasinos_BPRA004406_Cdc20
MMQPHHPQTPSRDRFIANRSAIDLDVARYALEGKSSTENSNDDDDENGGRMDDDGKHHHH
RSVGIASPSKEAYKKSLASNYSVQNGGENGDHLNSKILAFKSKAPAPPSGMENASREMYS
SNHIGVLKGGKKQFRHIPQAPERILDAPELVDDYYLNLIDWSSQNSIAVALGCTVYLWNA
GTGAIDQLMQTDVENDEEDYVTSVNWAPDGKHIAVGTNNAEVQIWDASRARKVRTLKGHE
ARVGALAWNGTQLATGSRDTTVMTHDVRIREHCTNTFTCHSQEVCGLKWSPSGTQLASGG
NDNSLHIYDSQSLSNGTYRHKLVAHQAAVKALAWCPWQANVLASGGGTADRCIKFWNANT
GAMTNSVDTHSQVCALQWNTHERELLSSHGYSQNQLCLWKYPTMTKIAEFTGHTARVLHM
AQSPDGTTVVSAAADETLRFWKCFAENSADSKRVAKDAANAERSVLKRFNFR
>Micromonas_species_MSPE006064_CDC20_Cdc20
MLHRFGDENAPKTPGKARPDRFIPNRSALDLDIAHYNLVKENANANDLDLAAEVASPSKE
EYKKQLASNFLSQDGGASSAKILAFKSKAPEPPAGMENSARGVYTNNAGAGVKSKKTFRH
VPSAPERILDAPELIDDYYLNLIDWGSTNQVAVALGCVVYLWNADSGDIQQLCQTDPNNG
DDYVTSVQWGGDGKHIAVGTNDAEVQIWDVSRLKQVRTLRGHNARVGALAWNGTQLATGS
RDNTVMMHDVRIREHRTATLTSHSQEVCGLKWAPSGNQLASGGNDNLLHIWDQNSIGNGT
HLHRLDAHQAAVKALAWCPFQSNLLASGGGTADRCIKFWNTNTGALLNSIDTHSQVCSLQ
WNKHERELLSSHGYSQNQLCLWKYPTMTKMAELTGHSARVLHMAQSPDGTTVVSAAADET
LRFWKCFSDSDAGKAKKLKDGASDSSVLRRFNFR
>Cyanidioschyzon_merolae_CMER000099_Cdc20
MPGSGTKILAFKPKPPVHLGDKAAHAAIAVVYTQNRLGAACRRHLHRHIPSAPERILDAP
EMVDDYYLNLLDWSANNVLAVALGSAVYLWNASTGGIEQLTDLAPGDQHTNQDYVCSLKW
VQGSGCAPHANAEASAPYLAVGTAFGHVQIWDVEANKRLRTLRTHQGRVGSLHWNGPLLC
SGSRDSTVQLHDVREARHLASTLVAHEQEVCGLQWSPNGMQLATGGNDNLLMVWDRRALQ
HPRLRFDEHTAAVKALGWCPWQSHLLASGGGTTDRMLRFWNTHTGVCLQAVDTESQVCAL
QWSMHYRELVTGHGFSRNQLVVWKYPDLNKVAELTGHGARVLHLTTSPDGQTVASAAADE
TLRFWKIFPKPQTSRFGVGKALLAGTARETLVPEDTRQLAHAGTASSSSSSQRSHAGDRS
ASATGRLPFTAMWKSLGSAESAPAGDTDASPAVEGTRFTEASASAFVRVSAARTADASRT
GDTASMTTLEQLSSLRNELNRRIGSRPLTTMRSSAIR
>Galdieria_sulphuraria_GSUL002407_Cdc20
MTSYSLEDFNTPLECAPLARWERKRKEQLDRTSKTPNKTPQGDRFIPNRNVMNIEVSRLN
LQQEYYGKENNQNSSSLLDSHMDNVEWNSGKDSPACHHYQSALASSLLQNSYHEERPQSK
ILTFKQKAPKPQEGYVNSLKVLYSQNMPQISEQRKRMIRHIPQTPDRILDAPELVDDYYL
NLLDWNHENILAVALGSSVYLWNASTGDIQELCNVSQDEMICSVSWVPDGHHLAVGTSMK
DVQLWDTQRGRQVRKMHSHSSRVGCLAWNGPILSSGSRDTTIHHHDVRIAQHHVETLRGH
EQEVCGLKWNVDGSQLASGGNDNLLMIWDHFHSNQPKYRLDHHHAAVKAIAWCPWQTHLL
ASGGGTADRTIKFWNTTTGACLQSIDTKSQVCALIWNRHDKEIVSSHGFSQNQLIVWKYP
SMVKMAELTGHTSRVLHLSLSPDGQTVVSGAGDETLRFWRVFEASESKLKSSNKTLGHSQ
KSIMRTCNIR
>Cyanophora_paradoxa_CPAR010447_Cdc20
MACEMDFEVNDILKSSFDAPLTRVAPSRFERKAAEKKGRTPSKTPSADRFIPNRSAMDFE
VSHLNLSDQENCNPASPAKEEAKKNLADALLDREKAKILAFKTKAPAPEAGYQNNLRVLY
TQNKLEKLCEPKKANRNIPQCPRILDAPEMVDDYYLNLLDWNAENMLAVALGKTIYLWNA
GSGSITQLMETSQPDDYVTSVSWIQQGNILAVGTNQCSVQLWDVTKQKQLREMRGHTARV
GSLAWNSHILSSGSRDSNIHNHDVRIAQHLVSTFAGHQQEICGLKWSTNGTQLASGGNDN
ILNIWEMSRQQPRFTMDHHMAAVKALAWCPWQRDLLASGGALLNSVDTKSQVCGLMWSRN
DKELLSAHGFSQNQLTVWKYPTMTRVAELTGHTARVLHLAMSPDGSTVCSAAADETLRFW
RCFSAPESKATSKGADGAKKRSTVPALRGGPTLRRF
>Guillardia_theta_GTHE017690_GUITHDRAFT_157545_Cdc20
MKRRRTTRFIPKSPDKILDAPDLVDDYYLNLLDWSKSNILAVALRQSVFLWNASNGAAHK
LMETSGRGNIVTSLAWGDVPSGNTLAVGTHFSEVQLWDVTTGTVIRQMGGHRSRVSSMSW
NGQIVSSGSRDSTIHNHDVRARDHQVAELIGHTQEVCGLKWSPQGTQLASGGNDNILNIW
EVGLLSALLPRLMRFYPLQAAVKALAWCPFHSNLLASGGGTADRKICLWNTSNGQCMNEV
DTKSQVCAVQWSTHDRELVSSHGFTHNQLILWRYAGRGRVHKVVELTGHQARVLHMAQSP
DGTTIVSAAADETLRFWRILGSPTRSAAKLKMEHSSRGLLGANCIR
>Guillardia_theta_GTHE017332_GUITHDRAFT_102558_Cdc20
MCAHVSAPKTPKAQRSPQGDRFIPKRSAMDGEMAFFNLCANENSNPQTPSSAKKTPGKDQ
YKSTLADSMGMGQTNKPHKILTLQADAPKPPEGHLNSQRVLYTQNKVSDMKKKVSMRYIP
QAPEKILDAPELMDDYYLNLLDWSSTNILAVALSQTVYLWNASTGSIEELCTTQGEDDYI
TSVAWVQDGNYIGVGTNNQEVQIWDVGGMRQIRTMKGHRGRVSSLAWNSHILSSGSRDSS
IIHHDVRIAQHVTARLEGAHTQEVCGLKWSCNGQQLASGGNDNILNVWDMGQTTPRHQIC
HHQAAVKALAWCPHQANLLASGGGTADRKICFWNTTTGALLQEVDTNSQVCSLMWSKHEK
EILSSHGFTQNQLTLWKYPSMVKVAELTGHQSRVLHLACSPDGNTVVSGAADETLRFWKV
FGNDSSKLDKSKASFQSASLARASSIR
>Guillardia_theta_GTHE004135_GUITHDRAFT_56821_Cdc20
KKISRFIPKSADKILDAPQIVDDYYLNLLDWSPTNVLAVALNQSVFLWNASTGAAHKLMQ
TDGRGDIITSLSWGSGNTLAVGTHSAEIQLWDVSTSSLVRTLRGHEQRVSSLTWSTGSSL
SSGSRDCQIIHHDTRANNHKIASLHGHRHEVCGLKWSPQANQLASGGNDNVLFIWEARNN
RPRLCIERHRAAVKALAWCPFQHNTLASGGGTADRKICLWNTSNGTCFNEVDTKSQVCAI
EWSIHDKEFVSSHGFTHNQLILWRHFGSGRLQKVTELTGHQARVLHMAKSPDGTTVVSAA
ADETIRFWRIFGAGRNSASKLKD
