# Supplementary material for: Evolutionary dynamics of the kinetochore network in eukaryotes as revealed by comparative genomics
Source: EMBO Rep. 2017 Jun 22;18(9):1559–71. doi: 10.15252/embr.201744102 (PMC5579357; doi:10.15252/embr.201744102)
Supplement: Supplementary file 3 — Dataset EV1 [file EMBR-18-1559-s003.zip › kinetochore_orthologs_FASTAs/Cdh1.fa]

>Homo_sapiens_HSAP034499_FZR1_Cdh1
MDQDYERRLLRQIVIQNENTMPRVTEMRRTLTPASSPVSSPSKHGDRFIPSRAGANWSVN
FHRINENEKSPSQNRKAKDATSDNGKDGLAYSALLKNELLGAGIEKVQDPQTEDRRLQPS
TPEKKGLFTYSLSTKRSSPDDGNDVSPYSLSPVSNKSQKLLRSPRKPTRKISKIPFKVLD
APELQDDFYLNLVDWSSLNVLSVGLGTCVYLWSACTSQVTRLCDLSVEGDSVTSVGWSER
GNLVAVGTHKGFVQIWDAAAGKKLSMLEGHTARVGALAWNAEQLSSGSRDRMILQRDIRT
PPLQSERRLQGHRQEVCGLKWSTDHQLLASGGNDNKLLVWNHSSLSPVQQYTEHLAAVKA
IAWSPHQHGLLASGGGTADRCIRFWNTLTGQPLQCIDTGSQVCNLAWSKHANELVSTHGY
SQNQILVWKYPSLTQVAKLTGHSYRVLYLAMSPDGEAIVTGAGDETLRFWNVFSKTRSTK
VKWESVSVLNLFTRIR
>Mus_musculus_MMUS037116_Fzr1_Cdh1
MDQDYERRLLRQIIIQNENTVPCVSEMRRTLTPANSPVSSPSKHGDRFIPSRAGANWSVN
FHRINENEKSPSQNRKAKDATSDNGKDGLAYSALLKNELLGAGIEKVQDPQTEDRRLQPS
TPEHKGLFTYSLSSKRSSPDDGNDVSPYSLSPVSNKSQKLLRSPRKPTRKISKIPFKVLD
APELQDDFYLNLVDWSSLNVLSVGLGTCVYLWSACTSQVTRLCDLSVEGDSVTSVGWSER
GNLVAVGTHKGFVQIWDAAAGKKLSMLEGHTARVGALAWNADQLSSGSRDRMILQRDIRT
PPLQSERRLQGHRQEVCGLKWSTDHQLLASGGNDNKLLVWNHSSLSPVQQYTEHLAAVKA
IAWSPHQHGLLASGGGTADRCIRFWNTLTGQPLQCIDTGSQVCNLAWSKHANELVSTHGY
SQNQILVWKYPSLTQVAKLTGHSYRVLYLAMSPDGEAIVTGAGDETLRFWNVFSKTRSTK
ESVSVLNLFTRIR
>Xenopus_tropicalis_XTRO021570_fzr1_Cdh1
MDQDYERRLLRQINLQNENTMPCVSEMRRTLTPTNSPMSSPSKHGDRFIPSRAGANWSIN
FHRINENEKSPSQNRKAKDATADSGKDGLAYSALLKNELLGAGIEKVQDPQTEDRRLQPS
TPEKKSLFTYSLSSKRASPDDGNEVSPYSLSPVSNKSQKLLRSPRKPTRKISKIPFKVLD
APELQDDFYLNLVDWSSLNVLSVGLGTCVYLWSACTSQVTRLCDLSVEGDSVTSVGWSER
GNLVAVGTHKGFVQIWDASAGKKLSTLEGHTARVGALAWNADQLSSGSRDRMILQRDIRT
PPVQSERRLQGHRQEVCGLKWSTDHQLLASGGNDNKLLVWNHSSLSPVQQYTEHLAAVKA
IAWSPHQHGLLASGGGTADRCIRFWNTLTGQPLQCIDTGSQVCNLAWSKHANELVSTHGY
SQNQILVWKYPSLTQVAKLTGHSYRVLYLAMSPDGEAIVTGAGDETLRFWNVFSKTRSTK
ESVSVLNLFTRIR
>Takifugu_rubripes_TRUB019177_LOC101076451_Cdh1
MDQDYERRLLRQINHQNLPAEPRQAKCVSAACSPVSVKSGDRFIPTRAGSNWSINFHYAN
ENCRSPDQSHKAKDASSDSSKDAVAYAALLRNELLGAGIESVPDPHTDERRHAVLSQDSR
SLFRYTVHAKGVPFDSDRDVSPYSLSPLSNKSHKLLRSPRKPARKISKIPFKVLDAPELQ
DDFYLNLVDWSAGNLLSVGLGACVYLWSACTSQVTRLCDLSVDGDSVTSVCWNERGGLVA
VGTHKGYVQIWDAAGGRKLTTLEGHSARVGALAWNGEQLSSGSRDRVILQRDIRTPPTAE
RRLQGHRQEVCGLKWSPDHQHLASGGNDNKLLVWNSSSLLPVQQYSDHLAAVKAIAWSPH
QHGLLASGGGTADRCLRFWNTLTGQALQSTDTGSQVCNLAWSKHANELVSTHGYSQNQIL
VWKYPSLTQVAKLTGHSYRVLYLAVSPDGEAIVTGAGDETLRFWNVFSKTRCTKESKSVL
NLFTRIR
>Takifugu_rubripes_TRUB000062_Cdh1
ALAWNGEQLSSGSRDRVILQRDIRTPPTAERRLQGHRQEVCGLKWSPDHQHLASGGNDNK
LLVWNSSSLLPVQQYSDHLAAVKAIAWSPHQHGLLASGGGTADRCLRFWNTLTGQALQST
DTGSQVCNLAWSKHANELVSTHGYSQNQILVWKYPSLTQVAKLTGHSYRVLYLST
>Takifugu_rubripes_TRUB000287_LOC101073863_Cdh1
MDQDYGCRLFRQINIQNENTSPIKAAGAVRALTPTSSPLSSPSKHGDRFIPSRAGANWSV
NFHRINEIEKSHNQNRKTKDGTADNNKADGLAYSALLKNELLGAGIEKVQDPQSEDRRLQ
PSTPAKRSLFSYSVSAKRALSEEDGNTVSPYSLSPVSSNSQKLLRSPRKPTRKISKIPFK
VLDAPELQDDFYLNLVDWSSLNVLSVGLGTCVYLWSACTSQVTRLCDLSVEGDSVTSVGW
SERGNLVAVGTHKGYVQIWDASAGKKLSVLEGHTARVGALAWNADQLSSGSRDRVILQRD
IRAPPLQSERRLQGHRQEVCGLKWSTDHQLLASGGNDNKLLVWNHSSVLPVQQYTEHLAA
VKAIAWSPHQHGLLASGGGTADRCIRFWNTLTGQPLQCTDTGSQVCNLAWSKHTNELVST
HGYSQNQILVWKYPSLTQVAKLTGHSYRVLYLAMSPDGEAIVTGAGDETLRFWNVFSKMR
STKESVSVLNLFTRIR
>Danio_rerio_DRER001772_fzr1_Cdh1
MDQDYERRLLRQINVQNDNTSPMKAKDVICHLTPTPESPLSSPSKHGDRFIPSRAGANWS
INFHRINENEKSPSQNKKTKDATSDSGKADGLAYSALLKNELLGAGIEKVLDPQTEDRRL
QPSTPERRSLFSYSLSAKRSTPDDNSVSPYSLSPVSSKSQKLLRSPRKPTRKISKIPFKV
LDAPELQDDFYLNLVDWSSLNVLSVGLGTCVYLWSACTSQVTRLCDLSVEGDSVTSVGWS
ERGNLVAVGTHKGFVQIWDATAGKKLFALEGHTARVGALAWNADQLSSGSRDRMILQRDI
RTPPLQSERRLQGHRQEVCGLKWSTDHQLLASGGNDNKLLVWNHSSVLPMQQYTEHLAAV
KAIAWSPHQHGLLASGGGTADRCIRFWNTLTAQPLQCIDTGSQVCNLAWSKHTNELVSTH
GYSQNQILVWKYPSLTQVAKLTGHSYRVLYLAMSPDGEAIVTGAGDETLRFWNVFSKTRS
TKESVSVLNLFTRIR
>Danio_rerio_DRER003723_CU467854.1_Cdh1
MDQDYERRLLRQINHQNVPEGHPTKQSNYAACSPVSVKSGDRFIPTRAGSNWSINFHYAN
ENCWSPNQNQRAKDASTDTGKDAVAYAALLRNELLGAGIETVPDPHTDDRRHTILTQDTH
SLFRYTIHTKRVPFDNEISPYSLSPLSNKSHKLLRSPRKPARKISKIPFKVLDAPELQDD
FYLNLVDWSAGNLLSVGLGACVYLWSACTSQVTRLCDLSVDGDSVTSVCWNERGSLVAVG
THKGFVQIWDAAGGRKLTSLEGHSARVGALAWNGEQLSSGSRDRVILQRDVRTPPPVERR
LQGHRQEVCGLKWSPDHQHLASGGNDNKLLVWNSSSLLPVQQYSDHLAAVKAIAWSPHQH
GLLASGGGTADRCLRFWNTLTGQALQSTDTGSQVCNLAWSKHANELVSTHGYSQNQILVW
KYPSLTQVAKLTGHSYRVLYLAVSPDGEAIVTGAGDETLRFWNVFSKTRCTKESKSVLNL
FTRIR
>Ciona_intestinalis_CINT008931_LOC100179951_Cdh1
MDQDFERRLLKQQNGTPMSPILSVRRSLPPSPSGLSPVKPERCSDRFIPARAGARWHIDF
NMIYDKGSSKSPQTNRKTRDASENGQDSLMYQCLLRNELLGSEIDRLKDNQLEGRKVCSS
PGSEKKNLFKYSLRMKRVDCNESTSPYSLSPIGCKSQKLLRSPRKPMRKIPKVPFKVLDA
PELQDDFYLNLVDWSSSNILSVGLGACVYLWSACTSQVTRLCDLGSEEDSVTSVNWNDRG
NLVAVGTHKGYVQVWDALANKKIKQLEGHTARVGALAWNGEQLSSGSRDRIILQRDIRSA
SAVTPGNSDKKLAGHRQEVCGLKWSPDRQHLASGGNDNRLLVWNASTSSAYQHQPMQTYC
EHLAAVKAIAWSPHQHGLLASGGGTADRCIRFWNTLTQQPLQCVDTGSQVCNLAWSKHAS
ELVSTHGYSQNQILLWKYPSLKQVAKLTGHTYRVLYLATSPDGEAIVTGAGDETLRFWNV
FSKSPSTKDSTSVLNLFTSIR
>Branchiostoma_floridae_BFLO009026_Cdh1
MDQDYERRLLRQQNGQNCFGSPVSSPISPMAGRESLGTSPVSSPSKDKYGDRFIPSRAGA
NWEIGFNSIQGMYEKTSGQARKAREANSDNGKDGLAYTCLLKNELLGAGIEDLKEQTEDR
RGVLSPTTPEKRNLFSPENTDHLSPYSLSPVGKKSQKLLRSPRKQTRKISKIPFKVLDAP
ELQDDFYLNLVDWSATNILSVGLGTCVYLWSACTSQVTRLCDLSCDGDSVTSVNWNERGN
LVAVGTHKGYVQVWDAMAGKRISMLEGHSARVGALAWNADILSSGSRDRLILQRDVRTPS
VVPERRLAGHRQEVCGLKWSPDHQHLASGGNDNKLFVWNLTSVNPVQQYTEHLAAVKAIA
WSPHQHGLLASGGGTADRCIRFWNTLTCQPLQCVDTGSQVCNLAWSKHANELVSTHGYSQ
NQILVWKYPSLVQVAKLTGHSYRVLYLAMSPDGEAIVTGAGDETLRFWNVFSKTRSNKES
KSVLNLYTHIR
>Branchiostoma_floridae_BFLO009503_Cdh1
MKTPTRKKSQKLQDRYLRSPTKQTHKIFKNPFKVLHAPELQDDFYLNLVDWSATNTLSVG
LGTSVYLWNLNDSQKTRLCDLSCNGDSVTSVNWNERGNLVAVGTQKGYVQVWDAMAGKRI
SVLEGHSARVGALAWNADILSSGSRDRLVLQRDVRTPSVVPERRLAGHSHEVCALKYSPD
HQHLASGANDNKLFVWNLTSVNPVQQYTEHLAAVRAIAWSPHQRGLLASGGGTADRCIRF
WNTLTCEPLKCVDTGSQVCNLAWSKHANELVSTHGFSQNQILVWKYPSLVQVAKLMGHSY
RVLYLAMSPDGKAIVTGAGDETLRLWNVFSKTRSHSKRY
>Branchiostoma_floridae_BFLO036117_Cdh1
MDQDYERRLLRQQNGQNCFGSPVSSPISPMAGRESLGTSPVSSPSKDKYGDRFIPSRAGA
NWEIGFNSIQGMYEKTSGQARKAREANSDNGKDGLAYTCLLKNELLGAGIEDLKEQTEDR
RGVLSPTTPEKRNLFRYHLTAKQASPENTDHLSPYSLSPVGKKSQKLLRSPRKQTRKISK
IPFKVLDAPELQDDFYLNLVDWSATNILSVGLGTCVYLWSACTSQVTRLCDLSCDGDSVT
SVNWNERGNLVAVGTHKGYVQVWDAMAGKRISMLEGHSARVGALAWNADILSSGSRDRLI
LQRDVRTPSVVPERRLAGHRQEVCGLKWSPDHQHLASGGNDNKRIVYKKGTFVDSFRPTN
MRCTALILLALLGAARAQSYYEVTGDWGDRFQANVYIPVSQAVNGWTATLKFDKAVELEI
WLAEVTSTSDGNTVFELKDMGWNANVPAGTFELSFIANTQGSAANLVGLWFNGQEVTSGG
TGTGTGTGTGTGTTHRPSTVSTSHTHATAPTAAQSGTTLGVVPPVVGAYDYVDALAKSIL
FYEAQRAGNLPGNNRVPWRRSCCQGDGQDVGLDLSGGWFDAGDHLKLHFPLSYTITVLSW
GMIEFKRAYEAAGEMANALDSIKWVTDYLIKCHPSKFEFVAQVSTHGYSQNQILVWKYPS
LVQVAKLTGHSYRVLYLAMSPDGEAIVTGAGDETLRFWNVFSKTRSNKESKSVLNLYTHI
R
>Branchiostoma_floridae_BFLO013693_Cdh1
MMQRNFRREIREDDISVVKKVLVRRATILAPGSVYEGRVFFLDIHFSQTIPSNLLRMNPT
GEKPYECEECGKLFSQGCNLKRHLRIHTGEKPYRCEECSRQFSHQDRLTSHMRCHTGEKP
YSCEECSKKFSRSDKLQIHIRTHTGEKPYRCEQCSRQFSRSDSLKRHIQTHTGEKPHRCE
ECSSGFSLLCSMKTPTRKKSQKLQDRYLRSPTKQTHKIFKNPFKVLHAPELQDDFYLNLV
DWSATNTLSVGLGTSVYLWNLNDSQVGLLLSRFCHGALAWNADILSSGSRDRLVLQRDVR
TPSVVPERRLAGHSHEVCALKYSPDHQHLASGANDNKLFVWNLTSVNPVQQYTEHLAAVR
AIAWSPHQRGLLASGGGTADRCIRFWNTLTCEPLKCVDTGSQVCNLAWSKHANELVSTHG
FSQNQILVWKYPSLVQVAKLMGHSYRVLYLAMSPDGKAIVTGAGDETLRLWNVFSKTRSH
SKRKFKVKKDRT
>Saccoglossus_kowalevskii_SKOW015629_Cdh1
MDLEYENRLLRQQNGRTSVGSPIISPLKSPNSLISPTREKYSDRFIPSRAGKNWHVGFNL
IQEPTKESPTTTRKAREAHSESAKDGLAYNCLLKNELLGANIEKIRDPQTEDRRLSLSSP
ESRNLFKFKSQAKRPCSEADEDSSPYSLSPVGHKSQRLLRSPRKQTRKISKIPFKVLDAP
ELQDDFYLNLVDWSSTNILSVGLGTCVYLWSACTSQVTRLCDLSCDGDSVTSVSWNERGN
FVAVGTHKGLVQVWDASAQKRISTLEGHSARVGALAWNADILSSGSRDRLILQRDVRTPC
IVPERKLQGHKQEVCGLKWSPDHQHLASGGNDNKLFVWNTSSLSPVQQYTEHLAAVKAIA
WSPHQHGLLASGGGTADRCIRFWNTLTCQPLQCVDTGSQVCNLAWSKHANELVSTHGYSQ
NQILVWKYPSLVQVAKLTGHSYRVLYLAMSPDGEAIVTGAGDETLRFWNVFSKTRSTKES
KSVLNLFNHIR
>Drosophila_melanogaster_DMEL017043_rap-PB_Cdh1
MFSPEYEKRILKHYSPVARNLFNNFESSTTPTSLDRFIPCRAYNNWQTNFASINKSNDNS
PQTSKKQRDCGETARDSLAYSCLLKNELLGSAIDDVKTAGEERNENAYTPAAKRSLFKYQ
SPTKQDYNGECPYSLSPVSAKSQKLLRSPRKATRKISRIPFKVLDAPELQDDFYLNLVDW
SSQNVLAVGLGSCVYLWSACTSQVTRLCDLSPDANTVTSVSWNERGNTVAVGTHHGYVTV
WDVAANKQINKLNGHSARVGALAWNSDILSSGSRDRWIIQRDTRTPQLQSERRLAGHRQE
VCGLKWSPDNQYLASGGNDNRLYVWNQHSVNPVQSYTEHMAAVKAIAWSPHHHGLLASGG
GTADRCIRFWNTLTGQPMQCVDTGSQVCNLAWSKHSSELVSTHGYSQNQILVWKYPSLTQ
VAKLTGHSYRVLYLALSPDGEAIVTGAGDETLRFWNVFSKARSQKENKSVLNLFANIR
>Drosophila_melanogaster_DMEL001602_fzr2-PA_Cdh1
MFQSEYQQRLLPGVAVGKKEDIDLRCIPTRAGNHWNRNFVNAPGDSNVYESSVYSCLLRN
EFLDENITSLENCEQTAQVHAQTDDFRDRHNRIFGFASGSSSPVRTPFANISESSQRLLS
IFKRPMRRLPRRPYKILDAPELQDDFYLNLIDWSSKNTLAVGLGCSVYLWSAVSGQVTRL
CDFNNEDNLITAVSWHGEGRQVAIGTQSGYVTIWDAENQKQINRLEEHSARVTALAWCGN
RLASGSRDRSILQRDIRNPPTHITRCLRGHKLEVCGLQWSPSNRYLASGGSDNRLLVWTD
DWPEPIYAFDEHKAVVKALGWSPHKSGLLASGGGSADRCLRFWNVLTGKLVKCINTGAQI
SNLAWARDSRELVTTHGHAQPQVIAWRYPSLKQMARLSGHTQRVLHLSVSPDNESIVTGG
ADETLRFWTVFTKQKISKEPNSVLRLFKGIR
>Anopheles_gambiae_AGAM001448_Cdh1
MFSPEYEKRYMQLRSPAARSLFSASESSSAHDRFIPCRANNNWTTNFATISTKSNENSPQ
STKKQRDCGENARDSLAYSCLLKNELLGTGIDDVKLVADDKNGSGGGGGGGGGGGGGGGA
GGGGLHANSQRTGLFKYQSPTKQDYNEQCPYSLSPVSIKSQKLLRSPRKATRKISKIPFK
VLDAPELQDDFYLNLVDWSAQNVLAVGLGSCVYLWSACTSQVTRLCDLSSDSNTITSVSW
SERGHQLAVGTQHGYVTVWDVAASKQVNKLQGHSARVGALAWNGDVLSSGSRDRLIMQRD
TRTPSQVPERRLAGHRQEVCGLKWSPDNQYLASGGNDNRLYVWNQHSSTPVHSYSEHMAA
VKAIAWSPHHHGLLASGGGTADRCIRFWNTLTGQPMQCVDTGSQVCNLAWSKHSSELVST
HGYSQNQILVWKYPSLTQVAKLTGHSYRVLYLALSPDGEAIVTGAGDETLRFWNVFSKAR
SQKENKSVLNLFTNIR
>Caenorhabditis_elegans_CELE031254_fzr-1_Cdh1
MDEQQPPANSPAIFHSPQAMPVRRTLGPHNSPVKSMSTNSSAHTSPRVTPTKGANPYGDR
FMPLRQSNIEWNARYHSINSDDDSGFKKPMGTSSCNRHLGGGQNSAFMSDSSTHPSSSSL
AGLGALATAPSSSQSSLSSHPHQHHNHHSSSSSSYHDYYQGTSSGSGNTSPTAQAACMDD
TRSSEAVLRALLRNEMLKDRIDDVKTQVQTSEEVIATFSLGPVVSAFPQPTQESGTRGII
PQLERNAYGGSVDTVFPVVANEGIIDVTRISGAESPTMAQMMEPRLRCGADSVADIPLSP
AASINGDTPTKAPPPALPLSPIVQKQSPARSLFTYSAKTTPVKYGGQATTTATSPFGGPF
GVDSQRLLRTPRKPIRKVPKNPYKVLDAPELQDDFYLNLVDWSSQNQLSVGLAACVYLWS
ATTSQVIKLCDLGQTNEQDQVTSVQWCDKGDLLAVGTSRGVTQIWDVTTQKKTRELTGHS
SRVGCLAWNADTICSGSRDRTIMHRDIRCDDNDMGRKLTNHRQEVCGLKWSPDKQLLASG
GNDNQLLVWNLRRNEPIQTYTQHNAAVKALAWSPHHHGLLVSGGGTADRCLRFWNTLTAQ
PMQCVDTGSQVCNVAWSKHSSELVSTHGYSFNHVIIWKYPSLQPVTKLVGHQYRVLYLAM
SPDGESIVTGAGDETLRFWHVFNKGNPPTITRSKLNLHSTIR
>Brugia_malayi_BMAL015126_Cdh1
MSNSYPNVIHTHVQRQYQNLKNYCAASTKQSYEIEKVILATNFTWLISGYRQHYARHLYL
LTFAQISHPWRSGMFPCNEYERKFLAQHNPGTSPQKAQGHSPRITPTKYRPDGGDRYIPI
RQSSAEWATRFAAIASSSPDTPNLFKRPTGMQGASTGASSSGNVSNAQAAPSATAIDDSR
MDSAAHRALLRNELLCDNIDDIRADLEGFDTGRLRDSPSGGLFKFGQRTPTKYGDASTSH
AARCLFGGPPLSEGSQRLLKSPRKPQRKVPKNPYKVLDAPELQDDFYLDLVDWSSQNMLS
VGLHTCVYLWSACNSQVVKLCDLATDGDSVTSVQWADKGDLLAVGTNKGITQIWDVHAQK
RLRELTGHSSRIGCLAWNTDLVCSGSRDRVIIQRDIRQPAQYAERRLNAHRQEVCGLKWS
PDRQYLASGGNDNQVLVWSLRRNDPCQVYTEHNAAVKALAWSPHHHGLLVSGGGTADRCL
RFWNTLTGQSLHSIDTGSQVCNVAWSKHSSELVSTHGYSYNQVIIWKYPSLQPVTKLTGH
QYRVLYLAMSPDGESIVTGAGDETLRFWHVFSKIGQQKVVRSKLNLLSSIR
>Schistosoma_mansoni_SMAN005120_Cdh1
MEQGYEKRLLGSPYKSPIKTVSPMKTPTKENYMDRYIPLRANARWKTSTSFEQTNSNPTR
RLFQSSRGNTDGLSNDVSPNQNGHQSHGLVSFTGESNWGTSGVNSAVQEPAPQTEARGCD
LLSALVANELEEASLGGAYSPVNSRCSFGNSGVLAARENNNMFSFKLRRESPCKLKTSPY
TMSPVSEKSQHLLKFPQKQARKISRVPYKVLDAPELQDDFYLNLVDWSSQNVLAVGLGTC
VYLWNAFTSQVTRLCDVSGETDVISSVAWSKKGSHLAIGTYRGHVQIWDVTKSSCIRSLN
GHIARVGALAWNADLLASGSRDRYILLRDTRASANSGGGPAGHLPITNPSNTSVLTAELA
DRDEIMTDFNSISSPSHIDQVESDSNYPRASTPMVSISSDLPEVDPPSTPAQMDIDMLGF
RDADHGSSWSAARTSANSTVTQTTALQSIENGTDRLVPGAVRVLKDHRQEVCGLKWSPDS
QYLASGGNDNRLLVWSQHAPSTGGPVLTYEEHVAAVKAIAWSPHQHGLLASGGGTADRCI
RFWNTLTGQALRSVDTGSQVCNIAWSIHSNELVSTHGYSQNQILVWRYPSLTQLVKLVGH
SYRVLYLAISPDGENIVTGAGDETLRFWNIFTKAKTPKVQPSSLNLFNGIR
>Nematostella_vectensis_NVEC023022_Cdh1
MDPGFERRLLMQQKATSPAASPISSVRIRYFMHLNSPLSCSPVASPSKERYSDRFIPSRL
GAAWKSNYNYVQENNEPGTHSGSITREAGTETKEGFAYQCLLKNELLGAGIEDLKECQLE
DRKVLSSNSNYVHNVFQYQVRRSKKEESSSAYSLSPVSKKSQRLLRSPRKSTRKISKIPF
KVLDAPELQDDFYLNLVDWSAQNILSVGLGTCVYLWSACTSQVTKLCDLSSDGDSVTSVS
WSERNGLVSVGTYKGLVQIWDASAQKKLLTMDGHSARVGALAWNGDMLSSGSRDRLILQR
DTRSPTQLERRLVGHRQEVCGLKWSPDHQHLASGGNDNKLLVWNLSGSTPIQQYSEHTAA
VKAISWSPHQHGLLASGGGTADRRIRFWNTLTGQPLQCVDTGSQVCNLAWSKHSNELVST
HGYSQNQILVWKYPSLTQVAKLTGHSFRVLYLAVSPDGEAIVTGAGDETLRFWNVFSKES
KSELNLFSRIR
>Trichoplax_adhaerens_TADH004876_TRIADDRAFT_64056_Cdh1
MYNCVIANEVLGTRAEPPRKIPKAPYKVLDAPDLQDDFYLNLVDWSPQNVLSVGLGTCVY
LWSANNGQVTKLCDFQSEGDSVTSVSWTEKGNHIAVGTQRGYIHIWDVTVSRLIALLDGH
TARVGTLAWNNDLLYSGSRDKCIFQRDLRTPCSITRKLRAHKQEVCGLKWSSDRQYLASG
GNDNKLFIWNLSAETPIQTYADHEAAVKAIAWSPHQHGLLASGGGTADRCIRFRNILTNQ
SINCIDTGSQVCNLAWSKYTNELVSTHGYSKNHIVIWKYPSLSKVAELSGHTYRVLYLSV
SPEGESIVTGAGDETLRFWNVFCKPKASKESKSLLNPFPCAR
>Amphimedon_queenslandica_AQUE003751_LOC100635784_Cdh1
MDPLYADRLYSSMHKSPISTPIHTTASPSPSRLLSSPYPITPQPKAAHYYDRFIPSRTSS
SLAKKCLFGVTKPKTQNTPKAKDNNDLLKPEALAYEAALRNELLGTNITEIPDAHGSKGD
PLASPLSENLFKYCTPPNKRFDVSSPYSVSPISSATAKMLVSPRRASRKIPKAPFKVLDA
PDLQDDYYLNLLDWSSLNVLSVGLGSTVYLWNASTCQVSKLCDLDDDRNTVTSVSWSEKG
HHLAIGTHKGYVQIWDAANMKQTHTLSGHSGRVGSLSWCGDVLCSGSRDNMILQWDPRLP
AFPTRRLLGHAQEVCGLRWSPNHQHLASGGNDNKLFIWDDSSTTPIHCLSDHKAAVKALA
WSPHQHGLLASGGGTADRTIRFWNVLTGQCLQSVDTGSQVCNLSWSHSSSEFVSTHGYSQ
NQIIIWRYPSLVQIAKLTGHTTRVLYLAMSPDGQTIVTGAGDETLRFWNAFTKSKSLKKP
NTPLEMASYIR
>Mnemiopsis_leidyi_MLEI005371_Cdh1
MESGPTSPIYTECKSDGTQEPQTPTKNRKNKSSGYYSPHLRRSLAGGTGSPSKEKSCDRF
IPTRNGAKWENSFSLTPETQSENGDEGREQHTYRCLLQNELLGADIDDIRLSSEDGSLQR
TPHKRRLFHYQSPSREPQDHGYSLSPVSRKSQKLLTSPKKSLRKIPRLPYKVLDAPELQD
DFYLNLVDWSYFNVLTVGLSASVYLWSACTSQVTRLCDLSCEGDTVTSVGWSDRSSNILA
VGTNRGCVQLWDTQAQKRTAIFESHESRAGALAWNGDLLCSGSRDRFIIQRDVRTPPHQF
KKLTGHKQEVCGLKWSPDRQHLASGGNDNKLFVWNQSSLAPVQKYSDHVAAVKAIAWSPH
QHGLLASGGGTADQYIRFWNTLTGQPLQSVHTGSQVCNLAWSKTTHEFVSTHGYSQHQIL
VWKYPSLQQVVCLTGHHCRVLYLAMSPDGQSIVTGAGDETLRFWNVFNKSRLQKESRSAL
NLFSSIR
>Monosiga_brevicollis_MBRE000659_MONBRDRAFT_30055_Cdh1
MHRTPCVCVCVCVCVCVCVCVCVCVCVCVCVCVCVCVCTALGSAVYLWTPGTSRVQTLCD
LQGEQGGDICSIRWSRQGNTLAIGDRNGNVHIYDAAKLQRIHTFKQLHTERVCALAWNSH
QLATGGRDRTVRLLDIRARSETSQLMNGHTQEVCGMQFSPDGSHLATGANDNLLCIWEPT
HAHRPRHTFRDHKAAVKAIAWSPHKHGLLASGGGSADQCIRFWNTLTDQALQVIDTSSQV
CNLGWSMYSNELVSTHGYARNEIVLWSYPDLTRQAALTGHTSRVLYLALSPDGQTIVTGA
GDETLRFWQIFPAAVMRVRHARCVQVLVLVYLAYCPLAHGLPSIAWQSAPTQGTETFVIA
GDDLQLVQVQACWNGHTDNCTALPAAGFHVVEQWNASIKIGTATPWQGPAAFRLVLASDT
SQVVAAAAVNEPDLWWGMALPPVSRSSLPYNPALSSNVTVVAYEGGSILRLMGRALSMDA
ASGTCRPSTDPTPDPDLTLRLDTSPLVSVTARQATCYDAEFLLPANLTAGRYTLQLASNW
GVSRQTGLLHIVSRPSPHTVQIDVDAAFQGNLSAANQHAATLTADPNVRAQLLLSARTYN
LTSTLHVANRTRLVGAGRDVTLLSLALPVTDSAQAFLLGQDDWGLSNLSIAILSAPAEFR
VVQHLAGGQHFSMLDVSVAMYQYNVSNALWIEGAAGEVARCRFDQIGACLYPNYGKGSDS
TNFMASNVLHMLNATDIWLHDNEIFWRCSHYDFDCSSRVIYEHNMAYATETGTVPHGNSI
SLYQARTYPTSQYWLFARNNISRPAFNDPWTHHNWFQRETVTSDGPGGWGTAFFGGWIDE
DQQRQVRLSWTTLAEAPIPGTTLLVLAGPAVGQTRLVTSYDATANVTVLDRPLPGLASTS
LLAVVASANYKAVVGNAFHWTAMAQYYGNSFFSLMADNSFANCSVSPQGAIQGVGECYHG
IGQNFFIEYYNNELSDSDGIVLQDHSGPSGEPECAAYEGPWQRWIIVRRNQLAGVSWAAF
SASPSNPQCGSIMRTGGSVPSLDLVVEANMVQCAYPGSLSSGNISLGQCDHCLASD
>Salpingoeca_rosetta_SROS007023_Cdh1
MDREFAQRLGSTRASPTSSPQRHRGGRSSRHGSPRKSGVREGDRFIPHPSSVARNAERPL
LHSPSGSPRRAAQQQRQDASPETGGSGGLRGLLVQNELLGADIRRMPDPAASNTQSSRSP
QPAPLSPPRSSSKRVLSFSAPSPHTHPKDDAYSLSPVGRSSRRLLSSPRRAQRPIPKTPF
KVLDAPDLVDDFYLNLLDWSATNTVAVGLDSNVYLWSALTSQVTRLCDVAEAMSRPRNTV
TSVSWSKNGAHLAVGTAEGLLQIWDVARSEVVAQYEHTHSRVGSLAWSSSTLAAGSRDRA
IRLYDRRQPEAATPSLVGHRQEVCGLQWSPEESTLASGGNDNKLLVWDVRALGVAHRFTQ
HKAAVKAVAWSPHQHGLLASGGGTADQTIRFWNTLTGQPLQTVQTESQVCNIAWSRTSNE
LVSTHGYSQNQIIVWKYPSMTRLGVLVGHTQRVLYLALSPDNQTIVTGAGDETLRFWHVF
SKGTAGKDTRSPLSVMAQIR
>Capsaspora_owczarzaki_COWC000143_Cdh1
MELDGIPALRLTPRRPAGPAAARVPVTPTASSASSDDFAFAAPASPASTAQGQRQQQQQQ
QQQQRLDADRFIPLRDGDWDFALTGSSPAELKPKNTLSLLLQTELLGGIVYPPESGDDST
TMPPNNKAAVVTPVTLPMTQIMPQVPPTLLNFGSPSRSDSFSSAGGSNHGSPSSSSSSSA
SYGRNSASSAAFVSPTRRSISMDETTRRFVRQPSNLSNSSGDAASSPLESPSFPRKLSSD
YYSPTAPVPLGTRSDESLQTSPFSTSAISALSERILTSPKPVLRKISRHAARILDAPDLQ
DDFYLNLLDWSSLNMVSVALGSSVFLWGANTAKVTKLCDLSEGLAVTSLSFVQRGTHLGV
GTTAGTVQLWDVEKNKKVQTLNGHTGRVGALAWNGSLVASGSRDRSIHIYDVRMHRPLVR
ELQAHKQEVCGLKWSPDGTMLASGGNDNKLHIWKLDQMREPILRFSEHAAAVKAIAWSPH
QHGLLASGGGTADKTIRFWNTTLGACLTHIETGSQVCNLAWSKSSPELVSTHGYSQNQIV
VWRYPQLSQLAILTGHTMRVLYLALSPDGETVVTGAGDETLRFWHVFSQPGNSRQQTSAL
QSVARIR
>Saccharomyces_cerevisiae_SCER001821_CDH1_Cdh1
MSTNLNPFMNNTPSSSPLKGSESKRVSKRPISSSSSASLLSSPSRRSRPSTVYGDRYIPS
RTDIDFNSIVSISSMASVPALNPSSTEDQVEYQKERQAHETYNTLLKNELFGEMLSKDTV
GSESSIDRIKNTRPSTRGNVHAENTTRHGYELERVSTPPPEAAGLEEFSPHSTPVTPRRL
FTSQQDEITRPSSNSVRGASLLTYQQRKGRRLSAASLLQSQFFDSMSPVRPDSKQLLLSP
GKQFRQIAKVPYRVLDAPSLADDFYYSLIDWSSTDVLAVALGKSIFLTDNNTGDVVHLCD
TENEYTSLSWIGAGSHLAVGQANGLVEIYDVMKRKCIRTLSGHIDRVACLSWNNHVLTSG
SRDHRILHRDVRMPDPFFETIESHTQEVCGLKWNVADNKLASGGNDNVVHVYEGTSKSPI
LTFDEHKAAVKAMAWSPHKRGVLATGGGTADRRLKIWNVNTSIKMSDIDSGSQICNMVWS
KNTNELVTSHGYSKYNLTLWDCNSMDPIAILKGHSFRVLHLTLSNDGTTVVSGAGDETLR
YWKLFDKPKAKVQPNSLIFDAFNQIR
>Candida_glabrata_CGLA001453_CAGL0A00605g_Cdh1
MSENSNSLRNPFVSNTPQASPYKKQQLEYHRRGSVEDVTRRPTSSSSSLSSPGKHSRRPR
SSLQRYADRYLPTRTDLDLRTIRSIGSSNATKNNTPVVPTSPTSPNSSCADHLEVRRERE
SMEKFDTILKNELFGDYLAKDRDLSPERDSIYNSSTSRFTSPRKSLQASSIDQIRNTVNF
SANSSPLKSASSIQFYRENQSDSDSDIGTDTDSDGANSSGLNNPYTSPSRRRHSNLFFNN
IGTSVSLPVTPKKLTFSAGASTEEVGSTKRGASLLKYMTQSSTRPSTASVLHSHFESLDV
SPIRRDSKKLLLSPVKQFKNISKVPYRVLDAPSLADDFYYSLVDWSSTDILAVALGKSVF
LSEHQTGEVIHLCDTPNEYTSLSWMGAGSHLAIGQGNGIVEIYDVTKEKCIRTLSGHLDR
VACLSWNNHILSSGSRDRTILHRDVRMADPFFEKIETHEQEICGLKWNTNDNKLASGGND
NMVFVYDGTSRTPFLSINEHKAAVKAMAWSPHKQGILATGGGTADRTLKMWNVNTSVKLN
DVDTGSQVCNMVWSTNTDEIVTSHGYSKYNLTIWEASNLEPLAILKGHSFRVLHLTLSAD
GTTIVSGAGDETLRYWKLFEKQKRKATADSTILNALNQIR
>Kluyveromyces_lactis_KLAC004736_KLLA0A08822g_Cdh1
MQNPFVNNPPSSSPVKRSQVPGGRINKRPTSSATTNMSNSSSSSSLLASPVRRPRSTSSA
GSGFADRFIPNRTEMDLNTVSSIRSNPSIPAFKPSNGSDNRLEWERERQAHQTFDIVLKN
ELFGELLNTDSNSGDTISRIQYSESLERPTTPPSGHRDGGDTDEDEEQTYQNLNSEPPTT
PRRNHSSFLHHDSHRPTSNSTKGVSLFSYGSRSQSNRLHSSNLDLGPNATASMMNNQYFQ
SLSPMRPESQKLLLSPGKKFREIAKVPYRVLDAPSLADDFYYDLIDWSSTDVLAVALGKS
IFLSDNTTNDVTHLATSESDFTSLSWVDSGSHLAVGLSSGIVEIYDVLKNKCIRTLSGHV
DRVACLSWNNHVLSSGSRDRKILHRDVRAPEPFFEQIDTHSQEVCGLKWNVNENKLASGG
NDNMVYVYDGTLRQPMLSMEEHTAAVKAMAWSPHTRGVLATGGGTADKKLKIWNISKAVK
LNEVDTGSQLCNMLWSKNTDEIITSHGYSKYNLTLWNYPTLEPMAVLKGHSFRVLHLTLS
ADGTTVVSGAGDETLRYWKLFDKPKSRGYQDSLITNAFDNLR
>Debaryomyces_hansenii_DHAN000277_Cdh1
MNNSKNNTASGRNVINNGYSSRRSTLETPRSPSRSTRNLEPPHLNDGGGLPSTSPRRRNQ
KSIFSDRYIPNRTGIDLQAAFSLSNQEILPEIKNRHDRIDNEIEIRKEEEANQTFSTILK
AELFGDNVPMATANLSKNAKVSNSRPNSTGNLNSTASSSSLHSIRSSGMADNASTGGDDG
TTGNTRITPPRSTRNNASNNSLTSGSVNTTNHDSNSITNTPRQTANLFTYQSPKKNRPVS
RDLQNELYSLSPVRQESQKLLLSPQKKPRNISKVPYRVLDAPELSDDFYLNLVDWGQQDI
LAVGLGDSVYLWDGSTQSVDRLCNLSNKDKVTSINWIGSGTHLAVGTSKGLVEIWDATKI
KCVRTMSGHSLRVSSLAWNEHILSSGSRDRSILNRDVRIESHYVNKFEAHKQEVCGLKWN
VEENKLASGGNDNKLFIWDALNTKPLYQFNDHTAAVKAISWSPHQRGVLASGGGTADKTI
KTWNTLTGSLTNNVNTGSQVCNLIWSKNSNELVSTHGFSRNQIIVWKYPSMQQIAQLTGH
TYRVLYLSLSPDGETIVTGAGDETLRFWNVFDKNKNDEPPSSVLLDAFSQLR
>Yarrowia_lipolytica_YLIP003557_YALI0_C18469g_Cdh1
MRKLHKDLEDEFPVLPSSPKPNLDPSKRSRSPNRRDLPGGGGSRSPVRSPIRSPVRSPAR
SPERQSSQPVATPVTTPTRSTPRPRATLDAHSPSRTLGSPSRGGPSHASPSSSPRRKTYT
DRYIPSRTGVNLQAAFSLLHNDPVPSASSRPQEIEQQKQQEANQTFSQLLKAELFGDDVP
NVIPSPISDRNQSAQTGNTAQQHNSNDDTGSSENEPIGFHGNNQNTNSEIFPQRTPFDLN
SLPSGNNTPPRNSSSRSVPTTPTRNLFSYRSNIERLTSGGSGRKAALDSLYSLSPVRPES
QQLLLSPRKSPRPVAKIPYKVLDAPELADDFYLNLLDWGSNNVLGVGLNSCVYLWQARTG
GVSKLLDLSQEGDKVTSLQWITRGNHLAVGTERGLVQIWDAEHNKKVRTMSGHQLRVGCL
AWKDHILSSGSRDRCIAHRDVRVADHYVEKFYAHRQEVCGLKWSFDDNQLASGGNDNKLV
VWDGITDKPIYRYSDHEAAVKAIAWSPHQRGLLASGGGTADKRIRFWNTTTGALLNEIDT
GSQVCNLMWSKNSNEVVSTHGYSQNQIIIWKYPSMQQVAQLKGHTYRVLYLSMNPDGRTI
VTGAGDETLRFWNAFNKNPTDDQGSSGVLDMYQHLR
>Neurospora_crassa_NCRA001286_Cdh1
MVTTGDVSGRAAHSAGTKRSSYDTRSQAVHPSTTRVTRSSRLQTPPPPSSGNSREEPPTE
IARNPRAPTRTEDHVNSLDVEAVDSALRREIQQRQTSPGPSSHRKRQRINGDRFIPTRSG
QDLQASFSLLHEEGSPATPRQKRRTPQGELHFQKTEEANRTFSTVLRSELFESTVPQIAP
ESLSPGHRRASRGYLHEGTRSQTPPRNGLQAAAAPTTLTPSTPHKNLFSYLSPRHASLGG
HPTPSRTPQSRHGINLDTRAEIYSLSPIKHKSQQLLLSPRKQPRAISKVPFKVLDAPELL
DDYYLNLVDWGSANVLGVGLGSSVYMWNAQTSRVNKLCTLEDDTVASVSWIQKGTHLAIG
THKGLVQIWDAEKARRLRTMTGHTGRVGALAWNTHILTSGSRDRLIYHRDVRAPDQWLKK
LVGHKQEVCGLKWNCDDGQLASGGNDNKLMVWDKLSDTPLWKYSGHTAAVKAIAWSPHQR
GLLASGGGTADRRIIFHDTVRGTVLNEVDTGSQVCNIAWSKNSNEIVSTHGYSQNQIVVW
KYPSMTQVASLTGHTYRVLYLAMSPDGKTVVTGAGDETLRFWNLFGKSPRKSVHDLDGGG
SGRSGDWGVIR
>Schizosaccharomyces_pombe_SPOM003003_mfr1_Cdh1
MGDRFIPIRNVSNEFNFSFQSFKECVLSHGSNLRRKTSGTIQRQFMELLSMELFGSQASR
SRAFYYGEDKRKIEKKMLDTPDRKSYSLSPISPQSQDMLRQPQKPKRAFPKTPYKILDAP
YLKNDFYLNLLDWGQSNVLAVGLASSIYLWSAASGKVVQLHDFGATNHVTSVLWTGKGTQ
LAVGTDSGVIYIWDIESTKSVRSLKGHSERVAALAWNDNTLTSGGKDEVILHHDLRAPGC
CAEMMKVHEQEICGLQWDRSLGQLASGGNDNNLFVWDYRSSRPLHKFEEHTAAVKAIGWS
PHQRGILASGGGTIDRCLTIHNTLTGRLQNKLDTGSQVCNMAWSKTSNEIVTTHGFAKNQ
VSLWKYPSLKNIANLTAHTNRVLYLSMSPDGQSIVTGAGDETLRFWKLFNKKPKEESTLI
R
>Schizosaccharomyces_pombe_SPOM000234_srw1_Cdh1
MDEFDGFTRPTSSNSSANRNSNNSMNRVENNNSNSDSANTVDSRGDAHTRMRQGFEKSFP
SSPNKKRPRTNEGDRFIPSRDASTELWTGFTKVEGPLTPVKKKQSVADRNFTTLLRSELF
GSNDETFNNSPIATPNTTIGVSTPRTDSGIDDIELTQRTPPSSSHTSSSILQNTPVTPSR
KIFHYLSPRDRNKSSYGKKAQYQDNPNRTIYSLSPVRSITKDLISASRLEGRELPSIPYR
VLDAPGLAGDFYLNLLDWGQCNMLAVALASRVYLWSGISSEVTVMHNFYPTDTVTSLRWV
QRGTHLAVGTHNGSVEIWDAATCKKTRTMSGHTERVGALSWNDHVLSSGGRDNHILHRDV
RAPEHYFRVLTAHRQEVCGLEWNSNENLLASGGNDNALMVWDKFEEKPLYSFHNHIAAVK
AITWSPHQRGILASGGGTADRTIKLWNTQRGSMLHNIDTGSQVCNLLWSKQTNEFISTHG
FMENEVALWNYPSVSRVGTLKGHTDRVLYLAMSPNGENIVTGAADETLRFWKLFDSKSKH
SASTMSSPFDPTMKIR
>Cryptococcus_neoformans_CNEO002853_Cdh1
MSIYDTEFSRRIRSSIPVPPSPVSQSPRYDLRSTNPAVASSSRLGPAGVEALEGKMDVFG
GVGMTPTKSSSPRIKGKGIAREYGDRFIPTRDGSDLHAAYQFMEGVRGQVKVKTRRKSGQ
PPNDGDVRRATFTHLLKTELFPSPTSSPRPGNQPAKTRHQKLAQPMTFDNSNIPSNPPSY
PVSSAGNTPLHHRPPPMALPASGSGNPSGVPMERELSPASTLPPLPMHAPSTPTSGHGRP
PGAGPSSSHHRAHQSQVALTASVTRGESISQSATHRSAFSPPPNSTANGGFSPSTPTKKR
ILNFGSPSRTAGLNGATSRGETLEDMSHPAYSLSPVGKESQRVLLSPQKGVRPIPKTPFK
VLDAPDLADDFYLNLVSWSASNVLGVGLNSCVYLWSAQTSKVTKLCDLVAEAELGERGDL
ITGLEWTNKGSTLAIGTNNGLVEIWDAEYCKRIRVMSGHSGRVGALAWNSHILSSGSRDR
TILHRDTRIPDQYIRRLQGHHKQEICGLRWNCDTDQLASGGNDNKLFVWGGVDARPTWRF
GEHRAAVKAIAWSPHQRGLLASGGGTADKKIRFWNSLTGGLVSEIDTGSQVCNLMWSKNS
NEIVSTHGYSGGPISNQIHIWKYPSMTQIATLTGHNYRVLYLAMSPDGQTIVTGAGDETL
RFWNVFQKAKGEVGYTKGPVGVAVGGFGGLR
>Ustilago_maydis_UMAY002632_UM03917.1_Cdh1
MTSPPIPIPGSSRDIARKSSAHRSSSLTNLAATSRADSSRSIMSASSSIKSSSPSKKHLA
SSYVDRFIPQRDGTDLHTAYQLIGDEPATPHRHKRKIALDMDAQKEEANQAFSSLLSSEL
FGTEAGLSTSPSRAQRANGFVNFASSSSSSVHTSGGSSATRHSSHAGLASPATPTKRNLF
SYSPSHIRTPGRSGSGMGRVVDFGIAEDELGASGSRPGGLFGGLASHSVETLDSPNHRAY
SLSPVKPESRSLLLSPRKPARVLSKVPYKVLDAPDLANDFYLNLVDWSSKNVLGVGLGTC
VYLWSAANSSVTKLCDLKDYANDVVTGINWAGSGNHLAIGTQKGLVQIWDVEKQKLLRTM
RGHSQRVGSLAWNEVILTSGSRDRVIYHRDVRAPDQHIRTLRAHRQEVCGLKWNTETNQL
ASGGNDNRLIVWDALNETPVHRFTEHTAAVKAIAWNPHQQGILASGGGTVDMKIRFWNAS
TGQMLNEVDTGSQVCNLMWSKTANELISTHGYSGGAIQNQIQVWKYPSMQQIATLTGHTM
RVLYLSMNPTGDTIVTGAGDETLRFWDLNTSHRAQHDKRREANAFNPFAKLR
>Mucor_circinelloides_MCIR004173_Cdh1
MGDYRRKLRSSKTTNEQEEEKEQVTDEKREIKQESLYEDDLLYKDPVSPKTPPTQSLESY
FPPSPFGRKRHQPHGDRFIPSRDRNLTRDFQMMEQSPSNSSKRSSDASASNTPSNSRESR
RMSAFFRAELLDDLSAVEEYVSPDSPARTPRRVLHYTNPFHNNNSSSNASHNNTNVVAAS
SSSSSAADSSHNVPSLHNSSNNSSTSSLFPHYRRSPEPFGNGESSSSALPVLSPSPTATD
YSTIVDHPNASRFQTSPIGEAGRRILLSSDKTIRHINTTAIKILDAPELQDDFYLNLVDW
GSNDCLAVGLGTCVYLWNANTSRVTKLCDFVTDDVTSVSWSTVGSVLAVGTKSGKAILYD
TEHSRRIRTWSTHPSRIGSMAWRSNILTTGGRDHTIYHHDVRASRPYFRKLIGHTQEVCG
LKWNPEGTMLASGGNDNNLLVWDSHENSIAHRFSQHIAAVKAIAWNPHRRGVLVSGGGTA
DKTIKFWNTIAGSLTSSHDTGSQVCNITWSKKTDDIVSTHGYANNAVSSSNQVIVWKSDR
MQRLATLTGHTSRVLYMAMSNDGSTVVTGAGDETLRFWDVFSTAEGIRVDPEDRQSCLR
>Mortierella_verticillata_MVER005244_Cdh1
MDSQFMKRVRATQQSDLGRVQSPRTPTSLSIPHRAPSTSSTTNNNSSDNSNKNNNTTATT
NTQTSARTTGGAIRRRDTATRARKIGPPGSSSTNTSGATTNGGPAGRTRLFGNVPVAGRS
KKKTEEATDSTPLDVSSASSSAPLPQPTSTYSLRGSTRKNTAETNANTTDNASSKTGGSS
SSGGQNTYASARTNPTSNTSNSNAISSNSNTNSTSSTNNTNTNGVSGGNGSGSGVNDSEN
VPLVPSTPQAKKTRSLPFATFELPSSPMDVYSGNSTTMRSPGLKSPSKKRVYDRFIPVRE
ADLSEQYSLLPDAPSTPSRQRMQNLSMTPSQVSQMADNYKKAQDQSHGAIMANELNLMPH
MQSPSENRMLTSPQRYLTSPQRRLFNYSSTTTYNTMHFDSPSRQIYSNTPVSYESRKILL
SPKKATRTVGASPFKVLDAPDLKDDFYLNLVDWSSQNVLGVGLGSCVYLWHALNGKVTQL
CDLGENDSVASLSWISMGTHLAVGTDSGAVQIWDVATSCRVRSMTGHQQRVGVLAWSGHT
LTSGSRDRNIYHRDVRAQSMWTHKLEAHTGEVCGLKWNVSGTQLASGGNDNRLMVWEKGA
TKPLYKFRDHTAAVKAIDWNPHSSGVLASGGGTVDRHIRFWNTNTGQAIGAYDTGSQVCN
LVWSKTTNELVSTHGYSQNQVFVWKYPSMEQIAVLKGHTYRVLYLSLSPDGQTIVTGAGD
ETLRFWNVFQKSKIERRDDDDLDGIAGVTTIR
>Mortierella_elongata_MELO011441_Cdh1
MHFDSPSRQIYAPTPVSQESRNILLSPRKGQRAISRVPFKVLDAPDLKDDFYLNLVDWSS
KNVLGVGLGSSVYLWSAATGNVHQLCDVGSPDTVTSLNWTGSASYLAVGTDKGDIQIWDV
AVQKRIRTMTGHTQRVGVLAWSDHTLTSGSRDRKIYHRDVRTQEMYQQTLIGHSGEVCGL
KWNGSGTQLASGGNDNRLIIWDRESTKPQFQFRTHQAAVKAIDWNPHQAGVLASGGGTAD
RHIRFWNTMTGTSIGAHDTGSQVCNLAWSKTTNELVSTHGYSQNQVLVWKYPSMHQIASL
PGHTLRVLYLALSPDGQTIVTGAGDETLRFWNVFQKSKSERRDDDGLSGAITTIR
>Conidiobolus_coronatus_CCOR007486_Cdh1
MDPLEQNFKKLKLSLGVLPTNGEGEGDRFIPIPDNNPSPLSQRYSTLQQQEKLEKTLQTS
RQTPVGIVQIEEVLQNQVHQLRDELLRTELLLNPPKRISQNSTKIGPNHINRKLFNFISP
VSPHKKSNLQSHNHTMYSPLLNEVVESFPKIKTPRHPKCHKVLDAPEIGRKLYATLVDWS
VNNFLAIGLNRKAYFLNNNNDEVVLFHDFQDKGPISSLGFDSKGERLLTATEQLKLNLWN
FETRKHIRQCQNNVQKVTQVRWSDHNLVMTGAKDSRINFLDFRAADALVNTVKCHKTEIC
GLDWSTDFGKIVSGSIDGACYVWEHRNLSRPLLKFPEHIDIPQALSWSPHRKQQLAVGGG
PRDPTVRVWDINSNKIVKTLNTTCQVTNVMWSPVTEELITSHGYPLTEHNQMDYAVALWS
YPDFVLQYFLKGHDDSVFGMKMSPDNTTLATVAGDETLRFWDLYEQNPTKDLKFTGCLDK
FERNMGKGVKRFR
>Coemansia_reversa_CREV000173_Cdh1
MLGTRSVPRRIARDPVKVLDAPGIRDDYYLNLLDWSSSDRVAVGLDREVYVWDAQTSATS
RLCGVSDDDWVTSVGWADDGRYLAVGLNSGIVQLWDSVRERRVREFAAHTRRVGALSWNG
PVVSTGGRDKRIYSFDSRMRAGAVVSTYYGHAQEVCGLRWSPDRTQLASGGNDNMLLVWD
TRFTPLDARMSPPLPDMAAGARAFRRPLFRLSQHTAAVKALAWSPTQRGLLASGGGTDDR
CIRLWCTLTGRHISAHDTRSQVCNLAWATDGTELVSTHGFSENHVAVWRYPDMRLACTLP
GHSRRVLYLAQSPDGRTIATAAADETIRFWDIFPRVAAATSVALSAPTTVPSTDHGVLLD
DLAHVR
>Allomyces_macrogynus_AMAC004334_Cdh1
MPMVPPYPPPLRRVAAESRWMAGADGPSTPRVARDMDAMRYRLSLLEQDPSSPSHHKRRR
RSLGDDASIYESILKDELLPPTPTDTTRRALFMGGTPRRRPALALAPPPPPLTPAPSSSD
PPAPAEVVPAVLPSPSAFTFPATGALTNPLQAMQALARPAARRSSLVTALFENPFHSTCP
LSRAGREMIMQPRTERRVVPALPYKVLDAPDLADDFYLNLLDWGQQNILAVGLGSCVYLW
NADTASVSKLCDLAPADSVTAVQWNPRGNVLSIGTHRGKLQQWDVVKQSLVCTTDAHTAR
LGAIHWTHGAVTTGSRDRTVAHWDMRRPSDTPLARLQAHRQEVCGLRWSPDGTALASGGN
DNKLYLYDARKLADPMAKYTEHTAAVKALAWSPHQSGLLASGGGTADRHIRFWNTHAAST
AAVLAVDTHSQVCNLAWSPTTDELVSTHGYSQHQVVVWSCASMTPIATLTGHSQRVLYLS
VAPDGQSICTGAGDETLRFWNVFPPAPATAAAKGVGMHAPWAQLR
>Catenaria_anguillulae_CANG005146_Cdh1
MAMSTQSPILRTQSSQSSLSSCYSNVSSSSAKSPSSGPAADPPSASTMATPLTISRPTTP
IMTPPPSSCSPPSPRRQQLSQRCSSPLLSTRATDDNNVPHPAPFHIQRPATPPTDSSSRS
GASGASSSIYPIGRPLESSSSHYLDSHRDPILSAVTSANSPSSYLITVPRTPVRHMTTPQ
SDRFITSRPKNNMSAARMRAEMMLPPPLSPSNTSAPPEYYRDPIHDPNGHWSRMMFTQMF
GSAPTECATPTSSSASRRLPFTLSTSDRATSSASGHDYPPPTVSTAFGTRSSSPTRSESS
STLASSPLSRRSSTLATATRRARPAHSRTSSRGDDPLLRSPIAKRVHLDLAALVDDNKDP
RAPHLLGGAGTGAKPRTPSTPSRRPRLMSLTSSNPNLHYLGGATPVEVAGRPHAGVLEPE
TLAAIRAQTAAVAAVRRRAEAIPDTCYKILDAPGIVDDFYLNVLDWSYRNVIAVGLGSAV
YMWDAATSAVTLLTDLAPLDSVASVKWNGNGKYLAVGTSKGLVQLWDVEKKVMVREFGQG
HHDQRVGVLCWSRDRLLSGSKDHRIFEWDHRAPGTPALSLNDHRGEVTAIQWAVDNQYLA
SGGNDNRLLVWDPRRVGLLRNSSTAASNTSPGSRASNGPLYTMTDHTAAVRAVAWSPHNP
GVLASGGGTNDKTIRLWNLRSSQPTRAFQMANVGSQVCTLAWSRTTPGELVSTHGFNGNA
IVVWDSRNLAPLATLSGHSSRVLYMSMSPDGTSIVTGSGDESLRLWKLFPPAPGAAVATG
HRNASAAAGQEPVVKRYPAGSSMMASRVFAAQR
>Batrachochytrium_dendrobatidis_BDEN003010_Cdh1
MSHRALQTSRKTFRHISKTPYKVLDAPELKDDFYLNLVDWSTKNMLGVGLDSCVYLWNAS
TSKVTKLCDLAPHDSITSVNFIQRGTHVAVGTNRGLVQLWDVEMGRRVRQFSDHQARVGS
LAWNNEILTSGSRDRFIHHYDMRIATALVKRHEGHRQEVCGLKWNANSKTLASGGNDNML
NVWDVRMDEPLLRYKEHTAAIKAISWCPHEHGLLTSGGGTADKCIRHWDTLSDSPNSIMY
VDTGSQVCNIAWSKSSNELVSTHGYSQNQIVVWKYSEMSQVATLTGHLYRVLQLAMSPDG
QNIVTGAGDETLRFWSVFNKPKNKTDHASSLMHILR
>Spizellomyces_punctatus_SPUN007828_Cdh1
MTSCPVNWFAVAMWFQGLTCADALGALRASRLLRFCLRPWVLSLVDDAEPATQSSAVMDP
HFRNLLQMSANRPKPPESPSSRHSQHVRSRPSSINSSALPSPSMSCGNNAPSTPRRNKRR
IDDILSPRSNNDRILMTSPCRNASAHALRSPMRNAFTGSPRVDGEDEPEDTYSLLMYREL
LDTPSKRGRLIGPSPQKRILPPPPDCALSPKYLRSSLSAASQSLVRSPQRGHWEIPRSPY
KILDAPELQDDYYLNLIDWSSTDILGVGLNTCVYLWSAASSKVTKLCDLGPNDSITSVNW
MQRGTHLAVGTDTGLVQLWDVEKEKKVRQFKGHTKRVGTIAWNGELLTSGSRDKTIMQRD
ARIRYGHVSILNAHTAEVCGLKWSPDETQLASGGNDNQLIIWDKRSDTPIWTPASPHQAA
VKALTWSPHRRHMLASGGGTADRKIRIWNVQTGHAMKQIDTNSQVCNLAWGKQSEHLIST
HGYSRNHITVWKQTETSLKEVATLTGHGSRVVYLAMSPDGQSIVTGAGDETLRFWKICNA
KKPRQPEIDTSTCVI
>Encephalitozoon_intestinalis_EINT000810_Cdh1
MDRFLINKKETTSRYAQRNFYDLGTKEEMYEARFACSMGEIPYLSTVGSQNLGPRIIIQP
YRQLKVKSLPDDFYSSLIDWSGENVFFTADNCLFVHNFFSSKTLQICNLSSLGITSVKYN
PTTSTVALGTSIGVMLNVDIASLKITRYSFHRSRIGVIESENANIITGSRDRKIKITDLR
SEKAVATILHHRQEVCGLSISKDLRFLASGGNDNRLYIYDYRNLSHPLKQCSSHKAAVKA
ISWSPLSPNLLVSGGGTADKTIKLWDMNLVNSSRSSSCLIRSVDYGSQICNLRWLKSNKI
LSTHGYSKDDIRLSQMSSFKVERYFLGHKNRVIHFSCSDDEKYFVSGSSDSNINFWELDG
ERDDEIKIR
>Vavraia_culicis_VCUL002188_Cdh1
MDRFLNHPSDRSLSPIKEHAPPTTLSEPFRTVHVSNLADDFYSNHLDWHQSTLMFVCENK
IKLMDFYSNRITDLKSFGSATVTCVKFGSDGKCAIVGTSNGNLHIVDMCTRKTSKFNVHR
SRIGTVESKDNILVTGSRDRQTKCMDMRSKHISFAVEKHVQEVCGVRMNRSATMLASGGN
DNKVFVMEMRNLKREVKICAHRAAVKAIDWSKGSDWMMVSGGGTADKIIRIWNVYGIAGG
SNENSNHVHTNRAHGMEPPCTTDKMLVKAQSFNSQVCNVYWSSTNKILSTHGYSKNDARI
SNLSLRTTNVMCSHKNRVIHFAVNERLGCFVTGSADNKLCFWRMEDFEDVGMWLR
>Edhazardia_aedis_EAED001322_Cdh1
MDRHIRPKNCTILPDECEISGLLENTPKKKHGNLQKESQKTSPNLLKICKVDHLVDDFYS
HILDWSNNNIYFASCDKLMQFNFTTNNMNKVYETEANIINAVKMGPSKVDLCFGTSNGTI
TFLDINTQRSVSVRPNKSRIGVVEWVSDFVLASGGRDKCVKIFDMRVKNEFVSVMSHKQE
VCGLKLNCDGTKLASGGNDNKLIIYDIRYIKQPLNIFTGHKAAVKAISWSKQCPNLLVSG
GGTLDKTIKLWDINKSEPASIYKKNDGLHRGVDLSNFRRKETDEETYFEECLINDLHIGA
CSSSRNHITPSFIRRLNDFSEDDLPNFNTVRAPHRVSGLGNFMNLNADSDRSSITDSMNS
FYPFCESRNCGFTITTNRNDNLTGNPNYYTQPSWLHAISKRESFNLAASNNSISQDQAVL
QNDNTLLTNNLSSSNNMEIPINSIDNTTVKDNESILSNNADSKKIHDYDIRRQAKCTFSV
DFMHNFSILKEYESTDVLQNISSPCKTVNFDAYGLVDNVFKKNTDTVIHHRQINRTKTKQ
TSNTEIKFIESIMKENNDISKKDFRKQVSLKQPLIKNVKVGAQICNLYWTKNDEIISTQG
YSNHDIRIYDKNLALKEVLYGHKGRVIHFAISENENNFVTGSTNNLFYFWKLDNLEKDND
MFSRL
>Thecamonas_trahens_TTRA005095_Cdh1
MALAAGWGWGCVKSSMLHQSYEKRLRRSMSPKRRRRSAGGGGGRTGSPSERLLRNTKRRL
LGGAGGLDDSLASTSSAGGASPNASLDSTASATAAALLETSFARSERFGSAALENRAPSP
VYADRYIPSRAGTNYSLGLSLLDAMDDENEAGSAPGDGAGPSGDAAPGAGAAAVPGNMQG
GRGRASSTASDASVTGDAGATTYSTVLRSELLAFAYSSPGEGGEGHAMRGAGGSPHRAAV
AMASPSLVTSPRKSPGAMRSRRGRDAGAGVAGAASSPARRNLFQYAPPAETQAPVDSPYS
LTPVGIQTQRLLLSPRKAPRKISRVPFKVLDAPRLKDDFYYNLIDWSALNMLAVGLGSCV
YLWSACTSKVFKLCDVGPNDTVASVTWVPDGKHLAVGTVQGKVEVWDAAKRSLVRTFAGH
RDRVGTMAWSTTVLATGSRDRQILQHDLRAADSHVGRFYGHNQEVCGLRWSPDEQHLASG
GNDNRLLVWSVSSTLPVLKITAHKAAIKAIAWSPHQSDLLATGGGTADRCIKFWNIAGGT
TPLSIVDTGSQVCNLHWSRNVNELVSTHGYSQNQIVVWSYPSMRPLSTLTGHTYRVLYLA
VSPDGQTVATGAGDETLRFWNVFPSGASSSSSGSPALHPSRSDIR
>Dictyostelium_discoideum_DDIS001124_cdh1_Cdh1
MFHSEYEKKLRSPSKSPGSKTNYYNNYSNNNNNTPIPLPLSIFHSTYEDNGSNNNNNNNN
NNINLNSNNNNNNSNNSGSNINNNITTPIKSTSTTTTTTTTPITTPTTTTTTTTTTPSYD
SYGDRFIPLSIGLESQNNYSFDESSYEYLYCYPSENSYTIDKQRDESHLAYNIVLKNELL
GSSLSSNFFDSPSSIYKSSIFNNNNNNNNNNNNNNNNNNNNNNNNHVNNNNNNNNNNNID
TPTNNNNNNNNNNNNNNVNINDTTATTTTTTTTNTNIPTTTTNATNNNNNNSNNTTTTTT
TTTNTTNTTNTNTNTNTNNNLININQSPSKKQSLMSATMNNNNSNNNNNNNFGILKYNQK
QKSTMSNHLDCSPYSLSLLSDDSQKLLSSPRKPQRKISKTPIKILDAPMIKDDFYLNLID
WSSHNILAVGLDTSVYLWNATTSQVSKLCEMESGQPVSSVGWIQRGGIHLAIGGTDGVVS
IWDVNKKKKIRELQGHNTRVNALAWNNHILSSGGKDKVILHHDVRDCSNNYTNRLVGHRH
EICGLKWSPDGQQLASGGNDNLLNVWDHSMTQQPQQQHQPPPPPPSSNTSSISQQQQQQN
TSKPLYQFKFHYAAVKAIAWSPHQRGLLASGGGTHDKCIRFWNTTTGQSIQSIDTGSQVC
NLAWSKNINELVSTHGYSQNQITVWNYPTMTPVTTLTGHTMRVLYLAVSPDGQTVCTGAG
DNSLRFWNLFPSNKESSFSSNLDSFYNKKGLDIR
>Polysphondylium_pallidum_PPAL010174_Cdh1
MFHSQYESRLRSPSRGSPSKSINWNQDQPPLGVPNFERVIDLDSKQQINNSSSSSDTNSS
NFNNNNNNNNNNNNSFESKNYKNIINNSNNNNNNNSLNISFNESTSSYKNNKSPIKNSKS
PIKLNNNSSSNYGDRFISIPFTTESLDKFSVLDVNPIHSPSLNSNASSSSSSFDKQENHL
AYNLILKNEILGNHSILEYNNPQSIQFSNQNDPLSTTPTTNTTTTSNNPTTTVTNNSNNT
NTATSNISNQQFSQTFSSSTFSQLSLLEGAEDIIDSYSTSRNILQYTLPKKKSKDFTDSP
YSLSPLSDNSQKLLSSPRKPQRKISKMPFKVLDAPAILDDFYLNLIDWSSQNIVAVALES
SVYLWNAATSKVSKLCDYQNGVVTSVSWIQRGSHLAIGGDDGLVQIWDEAKTKPFCTMIS
HNAAIKAIAWSPHQRGLLASGGGTQDKCIRFWNTFTGTPLQAIDTGSQVCNLAWSKNVNE
LVSTHV
>Entamoeba_histolytica_EHIS000385_Cdh1
MVCVCQSYLSLLNSFVEGEKPSEVKYKRHEPLTPYLYLDVPGVIDDFYLNIIHWNTQHEL
LVALTDVLYIWNSESGEANEIYKCSNDIELNTYISSVLFMDDTTVIFGDVFGVLRVIDLT
TQRLIMERQMHTDRINSLAKTCCTLATGSRDNTVQLFDTRCEDIVCSELVCHKGEVCGID
FNGSGTYIGTGANDNSVILSDLRMIKPFLTYFHNAAVKAIKFDPTNEHIIATGGGSSDRT
IKLMNINTNQLITELKTHSQVTGIVWCDDELMVTHGYPFNTITFYDTQHWNKTGEFDGHD
GRILSIAMNNHGIAATIGSDEMIRVWKVCNSNDSILK
>Entamoeba_histolytica_EHIS005371_Cdh1
MKSDFHHLDKLIQIYPINKFQYSLQRFCENEQISNELYKYKSTKLKLSINPLIGDDFIGR
DIGDWVGLSLKSKRTKKHITTNSLYKEIYVEGVVNQFYFNCIDWIENSLIVGLSNSVFAV
NVITNENCQLIPTYELYSVSCVKKEGKKTVILGDCDGTLYQIDLEENVVSNKAKIHNDRI
GRIICRENIIVTGSKDKKLNLIDRRISFDKPTSSTLFEGEICGLVIKDNTICIGTSNHIV
YVYDIRFNNTPINIDYFHKSAVKALCFEINRNNVILSGGGIRDRTIERWNYLTNERSYVE
TNAQVVSIDYKEKQEYILVALGYPSNGFIQLDYQMNVLNRFDGHEGRLLSTAGFSSHEDP
LYASLGSDCKINIWDFM
>Acanthamoeba_castellanii_ACAS012401_Cdh1
AEGALATESPTDRQPLSSSPSSSPPKKKTQCGDRNLADDFEKHAALLAAAALSPTSPTSP
PQLSSSPGKESMSPYELVLRSELLGETKPTKSCRRRLFQYKPDGDAVGCATTPATSESPI
SKRSQELLRTPPKTPRKIATSPFRVLEVPAIRDDFYLNLVHWSSQNILAVGLGNCVYLWN
AGTGQVTNLCELAPSDPVTSVNWNARGTHLAVGTNKGVVQQWDVAKRTKIREFGGHVSRI
GALSWRDSVVTSGSRDRLIINRDVRERSPHTSKLIGHRQEVCGLQWSPDHQFLASGGNDN
RLLIWDPVQAVDTGSQVCNLVWSVSVNELVSTHGYSQNQVAVWSYPTMTQIATLTGHATR
VLYLSMSPDGQTIVTGAGDETLRFWNVFPPTRTAATLGDFGSLSFGSMQIR
>Trichomonas_vaginalis_TVAG037835_Cdh1
MNSTDRIIQTPRTPRSKINSSSAMMSPLVKSPIPKSPLLHKNHSSMPDFYSSISSPRLIS
SPLSKFSARKDIPIRPYSKIDFGSLTADFYRSPIDWSSKNCIGLIPINRPILYNLDSNTQ
IPIFYPFNDCYALKFSNNSENLTLGSEKGVLSVINISENKIVKTVQHTHFAITSIEQNEN
TLIASNQDGSVILYDTRTGDESPTILQAFESYSITTKISPTGKYFIVTSEAPVVKVYDFR
KLEEPYLEYKDINSTVRAVDWNPVIPNVAAIGGGFEDRKINIFNIENGQTICTATTTSQI
CNIFWNKEYNEIVATHGYTDNNITLWRASDYKEFLQ
>Trichomonas_vaginalis_TVAG044815_Cdh1
MNFASRILNSPQESRTSNDRFLSPVKPSRPRLSLTPDVKFSKSSPKFSAKAFSPSSSQER
FHSPGRNSLSSPLFASNSQDRFNSPRRSSSRASLDSQPSSPSSKTRHYPSKPIHIAKFED
IPSDFYINPMDWSRKDVLALALNSGLVFINPKTFEAELPPQAPEEILCTKFNNAGNLLFL
GCSDGSATIYDALRYTPVMNIDTCQSSILCIDNNDFKFFAGHRNGHYSIVDERSCEIINN
VEAHFEELCNIRVSPDGNNIASCGNDCVVKIWDIRNLQKPKTVFEDHEAAVKAVAWLPHE
NAIIATGGGTSDRTIKLWRSDTGEVLQSIQTGSQVCNLFWNECYNEIVSTHGFSQNHIAV
WRGGDLAPLASFNTHKERVLYMAASPNGSNIATAAPGDNLQIWKMFPPKNLSVSESILLL
R
>Trichomonas_vaginalis_TVAG010217_Cdh1
MTFASRILNSPKEIRNSQDRFLSPMKSPKVRMSLTPDVHFCKSTPKFSPSAFSPTASQEK
FFSPGRNSLSSPLFTCNSQDRFASPRRSSIGKSLDSQPSSPNSKSRHYPSKPIHTAVFDD
IPSDFYINPMDWSRKDVLALALASGLILINPKTFEAERPPSTPEDIVSLKFNHSGNSLFL
GCSDGSATIYDALRYAPIILTQPLDDAILCVDHNDLTFFAGARNGKFAAIDERTGNVNFE
VEAHLEELCNIRSSPDGTEIATCGNDCTVKIWDVRNTQKAKTVFEQHEAAVKAVAWSPSQ
KGVIATGGGTSDRTIKVWKSENGEILNSVQTGSQVCNLFWNDSYNEIVSSHGFSQNHIAL
WRGTDLAPLASFHTHKERVLYMTASPNGGCIATAAPGDNLQVWKLFPQKTLSVSESILLL
R
>Trichomonas_vaginalis_TVAG019385_Cdh1
MPLSPSKNPYTDRLSPKIKSPNINSPIRNSKIIPKSPMQSPTILASPLHKVQIRKDIPES
PFIYLQVENIPADFYQFPLDLSPTNIIGMTSGLQPFLFSLDSKQSLKCFYKIHNCRSLKF
NSDGNQLIIGTANGKISIGDIENNKFLYTLNISRCFINAVDECKGLISTANSDGTFSLID
SRDSQKIILKKIDEVSSVRTKFNPSGNQICTTAENPGVKIWDIRNLNTPFCEYNEGKSLV
RALDWNYENQNLMAVGGGLNDRKIRIFDINNGKTINSADIGSQVCNIFWNCKYNELLVTH
GFSSCAISLWSVSNMKNISSINVFHDRVIYAAISHDKSMVALASPKDPLMVWKLFPNSES
KTNISSNYIR
>Trichomonas_vaginalis_TVAG018005_Cdh1
MDFQTCFSPTKCTSQKKDRLFPEDRSPQKYYPSPKFKKTSPKYNTDLYESLINQNSPDQV
FIKSSPIREISSPKFKGKYTFLTNPNVHPVISLNVPSVSSDFYIHPIDWSKKDQICVTSD
NSVYFFNSNNRNSKHILTNIEIPSSCGYSNDGNSVTIGTRCGNIYVINSNTFQAESCMQI
YDSTISVIRNTSQGTLIGDQDGNILRFDSRCPTNLDVISAHESEVCNIAISNDGNHFATG
SNENTVKIWDFRALSNPYSSYCEHSAAVRALSFSSINPDLIVSGGGTTDKTIRIWDINTC
VTSKTVQTGSQICNLIWNERYDTILSTHGFSQNSICLWSSQLKLMNSIKIHKNRVLYSCS
SPESTHVLTAAPHDKVYIWKLFPKHESMSVQQIFSLR
>Naegleria_gruberi_NGRU004951_Cdh1
MKSGIKDTKVAFIYHCYNHYMVPIGYEESSEMQSQIYEKDIEKTNTWFLIGDNSRLQEPV
ECVKFSDIEKDLKQEGPKFFNIRHPERGIQKKEGGKSRGNVDCILKFTCDSTQVNIRPEK
RTNFDKTRKQSFELVWAEKQPETISTASSRNNLSNTVPLCDRSSSNLRFGLSSPTNHYSP
QTQQSSLQLLFDVSDQSYRHSVTDSSIRTSLTPSIFDGSNVQDNRISHLPLNRPRSAPLV
NNSSTTTQTTQQTSPEVSLRRRRSQSLNSSSNTSTTIVDSSLSYNTVSLHQHRTYTTPSR
TLSRAGSGYSSPRGTTTSNSSTQLSIGSLSESGRSNSLNNSSNSLSSINSILNDGSFDDS
IFNSNGLSNDYDPNLRNSGQSDNLTFIDDFLTSTHSHTTLFDEEQENSNTCEDTIPPSRV
PNSFNLDGVLVGGKGDAFDTLLMSELLPNSQPINNHLTVSETPNPVSYNRRTRSSNSSPV
KRINTNSTPNSNILNFSPHNKTSNSVVISRRQTYNSNKGTPEPAFSMLIHPNNTVLTKNG
INLKTNKKIALPKSNRTIPEKPIRVLDAPGLKNDFYLNLLDWGESDLLAVVLNTNVFLWN
ANNHSVSSLLTTPENNTITSVSWMKTDPYVLATGNEEGFVSIYDVQKEKKIRDVHRHTDR
VGRLVWNGYSLTSGSRDNQIIISDIRSKKSIIQLSGHSQEICGLKWNNTGKQLASGGNDN
NLFVWEPQHNNRYPMWKFNDGHNSAIKALSWSPYDSNILVSGGGVSDRCLKFWDTSNGQV
LSTKKTSSQICNIYWSKFTNEIVTTHGLMSQNHITIWSSYPELNPVSTLYGHTERVLYLT
ASPDGSQIVTGSGDETIRFWSIFPSKEKQNQDILSRVSLNIR
>Ectocarpus_siliculosus_ESIL001844_Cdh1
MSYSISPVSQSTRMLSKPGKAKRKIPKIPFKVLDAPQLQDDFYLNLVDWSSLNVLAVGLG
ACVYLWSACTSKVTKLCDLGRDVVSSVAWTQRGTHLAVGTNTGLVQIWDTGNCKKIRTMT
GHSNRVGTMSWNAHSLASGSRDRLILMRDVRAAEPFTQKLVGHKQEVCGLKWSFDDKQLA
SGGNDNKLLIWNAHSTSPVLRFGEHTAAVKAIAWSPHQHGILASGGGTADRCIRFWNSQT
SARLSCVDTGSQVCNLMWSKNINEIVSTHGYSLNQIIVWRYPSMTKVTTLTGHTMRVLYL
AMSPDGQTIVTGAGDETLRFWNAFPGPKSREGSGSAGLLFPAGVGIR
>Aureococcus_anophagefferens_AANO000867_Cdh1
RRIQGAPFKVLDAPGLSDDFYLDLVHWSSSNVLAVGLGSKVYLRSPRSAAREKGATSRVD
ELCDVGARDAVSSLAWNARGSLLAVGSRSGRIAVWDFGNVALFSCPGDAPGHGARVGTLC
WRGDALASGSRDRAICCRDVREPRSNYARLRAHRQEVCGLRWSPCGDFLASGGNDNDLKV
WDARRLLQSFGDHVAAVKAIAWSPHKRGSLASGAGTADRTIKFWDARTCALVDSVDTGSQ
VCALAWSRSVDELVSTHGYSLNQICIWNVPSLTNYATLTGHCRRVLYLAISPDNQTIVTG
AGDETLRFWSCFPGAR
>Phaeodactylum_tricornutum_PTRI006124_CDH1_Cdh1
KRKRRISKVPFKVLDAPALKDDYYLNLVDWSSQNVLAVALGSCVYLWSACNSKVTKLCDL
SLSNSSSSASEDSVTSVSWAQRGTHLAVGTNRGDVELWDTTKGKRIRSMPGHTARVGTLA
WHGPTLASGSRDRLIFLRDVRVQSAYTDQLDFHKQEVCGLKWSFDDPGLLASGGNDNDLH
VIDSRNPSSPVHKFSEHRAAVKAIAWSPHQHGLLASGGGTSDRCIRFWNTQSGVALHKID
TGSQVCNIAWSRNCNEIVSTHGYSLNQIIVWRYPSMSKVATLTGHSYRVLYLAMSPDGST
VVTGAGDETLRFWQIFPGPQSDNKDN
>Thalassiosira_pseudonana_TPSE006986_THAPSDRAFT_40704_Cdh1
MRKIAKVPFKVLDAPAIQDDYYLNLVDWSCKNLLAVALGHTVYLWSASTNNVTKLVDLAA
TEAVTSVAWSETGKHLAVGTSQGDVQIWDVVAMNLIRVMSGHEARVGSVTWKNFGEGASV
IASGSRDRKIRLRDPRSSKPFDAVLKGHSQEVCGLKFSFGDRTMLASGSNDNKLLVWDIK
KHNTPLHTFGHSAAVKALTWSPHQHGLLASGGGTADRCIRFWNTLTGQIVNSIDTGSQVC
NLSWSQNCNEIVSTHGYSLNQIIVWKYPTMSKLATLTGHTSRVLYLAVSPDGSTVVTGAG
DETLRFWTIWPGRHNPTKADNKFTFGAVVR
>Thalassiosira_pseudonana_TPSE002473_THAPSDRAFT_14370_Cdh1
RKISKVPFKVLDAPALQDDYYLNLVDWSCQNVLAVALHNCVYLWSATTNNVTKLVDISNT
EDLITSVAWSETGKHLAVGTTQGDVQLWDAAAESLVRVMSGHSARVGAIAWNGASSGLGS
SLLVSGSRDRLIHLRDPRSDRSYEARLVGHKQEVCGLKWSFGEKPMLASGGNDNKLLVWD
LKKHSQPQWNFGDHNAAVKAIAWSPHQHGLLASGGGTADRCIKFFNTLTGQIVNSIDTGS
QVCNLAWSKNCNGIVSTHGYSLNQIIVWKYPTMQKLATLTGHTYRVLYLAVSPDGSTIVT
GAGDETLRFWNCFPGRK
>Thalassiosira_pseudonana_TPSE003235_Cdh1
RKISKVPFKVLDAPALQDDYYLNLVDWSCQNVLAVALHNCVYLWSATTNNVTKLVDISNT
EDLITSVAWSETGKHLAVGTTQGDVQLWDAAAESLVRVMSGHSARVGAIAWNGASSGLGS
SLLVSGSRDRLIHLRDPRSDRSYEARLVGHKQEVCGLKWSFGEKPMLASGGNDNKLLVWD
LKKHSQPQWNFGDHNAAVKAIAWSPHQHGLLASGGGTADRCIKFFNTLTGQIVNSIDTGS
QVCNLAWSKNCNGIVSTHGYSLNQIIVWKYPTMQKLATLTGHTYRVLYLAVSPDGSTIVT
GAGDETLRFWNCFPGRK
>Phytophthora_infestans_PINF002302_PITG_02840_Cdh1
MVCIEKNASHFVISSSVRSAKGLGPLASLRVKSGCISSRKRRLSGSGQVDSMGRDCVVFQ
GTTAQPLHHQYESRLPGFSGENGKTPTHRTIKRSKYIYSDRFIPSRLTTKLDTGFGLTAD
SSRQCSNQSHDNGASRPQGASLSTSTPGGGAGGSVDSNSKNQVGTPSPYSMMLKRELLGL
HSPTRTNFGGGQSSAASSASSHDGVSAVYDPRSSLCVRMYNGSTCIRPSGSSSSNILRFK
APRQTPYGDVKPFIPFFGLTDPSHRFLGTGLQDGENGRRRIARTPFKVLDAPSLQDDFYL
NLVDWSATNIVAVGLSSCVYLWSACTSKVTMLCDLGPNDSVTSVSWSQRGTHLSVGTNSG
EVQIWDVSAGKKTRTMTGHLARVGTLGWSGQSLASGSRDRSILMRDLRTQEPFQNKLAGH
KQEVCGLKWSFDGRQLASGGNDNKLLIWNVQSVSSSLRGDTTMPLARFNEHSAAVKAIAW
SPHQHGLLASGGGTADRCIRFWNTQTLTALPFVDTGSQVCNLMWSKNANEVVSTHGYSLN
QIIVWKYPTMTKLATLTGHTFRVLYLAMSPDGQTIVTGAGDETLRFWNAFPSTKAQRGSR
LGTDLMLPLSVGSEIR
>Aurantiochytrium_limacinum_ALIM006647_Cdh1
MAFSPPSSPARRLDSNYEARLKSPGHQFRPSPTRRKSLLSSPGTSVATATPKRDRSVYSD
RFIPSRSGTQLETGFSLLGADESGGGGANSVNKAANGANGSSGGNPSTGEVKEGFSTYSM
LLRSELLGLESSPQRKGASPSTNVGNSSSPGNGSDAKDSPEQRGASGGRVAHSSPGRNLF
RFKAPRQTALDLKKSFSLSPGIGPNSPGLMSSPRKAKRKIPKTPFKVLDAPALQDDFYLN
LVDWSSQNVLAVGLGSCVYLWSACTSKVTKLCDLGPQDCVTSVCWTQRGHHLAIGTNLGT
VELWDAAKCSKIRTMTGHSARVGCLSWTSNQLASGSRDRLILMRDVRQPNNYMKRLTGHK
QEVCGLKWSFDDQQLASGGNDNKLLIWNHQSTSPVLRFHEHTAAVKAIAWSPHQNGLLAS
GGGTADRCIRFWNTLTGSPIKCIDTGSQVCNLLFAKNVNELVSTHGYSLNQIIIWRVPQM
TKVATLTGHLTRVLYLACSPDAQTIVTGAGDETLRFWNVFPAPKNKDGSRLGTSLLFPSG
ADIR
>Aplanochytrium_kerguelense_AKER004464_Cdh1
MSAISSPKSPSSPARSLHSNYEARLRSPGQFRHSPNRLRKSMLGSASDRASVTPKRDRAV
YSDRFIPSRSGTRLENGFTLLDDSMSREERTNGAAPSAAETGASGHGVGQLYGGANAGAN
SAHDPSNREGFSRYSMLLRSELLGVDYDHTLAQSQQYGQQLKRKSSDGWSESDKKGSTPT
KIGSTSSVGSGSPARNLFRFKAPRQNALDLKRSSFSLSPIGGGSHGLLSSPRKIKRKIPK
VPFKVLDAPQLQDDFYLNLVDWSSTNVLAVGLSSCVYLWSACTSKVTKLCDLGSEDCVTS
VSWTHRGNHLAVGTNKGEVQIWDASKQKQIRTMGGHTARVGALAWNANQLASGSRDRHIY
RRDVRVPEFYTGKLVGHKQEVCGLKWSFDDQQLASGGNDNKLFIWNVQSTLPVAKFGDHT
AAVKAIAWSPHQHGLLASGGGTADRCIRFWNTLTGAPLNCIDTGSQVCNLLWSKNINEVV
STHGYSLNQIIVWKYPSMSKVATLTGHTYRVLYLAMSPDGQTVVTGAGDETLRFWNVFPG
PKNKDGSRLGTSLLFPSGADIR
>Symbiodinium_minutum_SMIN029900_Cdh1
MAHTEEVCGLSWSEELQLLASGGNEGNVFLWGRSDRAERRLGSHDAACKALDWSPRGVLA
TGGGTADRSIRLWSAATGVQTAQVETAAQVCNLAWSLDGELISTHGFSTCEVNVWKSHVG
GLSQLHSFHWHQARVLHLAMSPDGQSAAMGTGNEMLCFWHLSPKHAKVSTTSSSSSMSKG
SSLTRTIR
>Perkinsus_marinus_PMAR011240_Pmar_PMAR016430_Cdh1
MAPSGRTRQSMFSHEIPPVAGNTRDFQSTFAILGELHRNGAFWRSDAAAARQSAGHSAAD
AQNMRAEASRESYMQALCSELLDFDLSPDMPGNSEDASSLTPTARSIVYNQDGSSSQSHG
MSIGKPCLFGTLGGGDSKVSMLPSQSDAEYLNAAKELHPVPRNNRKRLSYAEPLRKISRA
PAKVLDAPNLQDDFYLNLVDWGSCNLLAVGLARTVFLWCPVTGAVNQLCEVPEDDLVASV
AWSQDGSSVAIGTGKGQVQMWDPVRCEKTSDLLGHSGRVGALAWSGSRLATGGRDHSILL
RDIRSPQRNVGKLIGHRQEVSYVCAFVRRSACQVCGLSWSYNGTMLASGGNDNKVLTWSA
SMMPSGSAMDVGSSLVATPASHVWLLVGGTADRCIRFWDTHTGTCLNCVDTGSQVCNLSW
AKSVNEVVSTHGYSLNQVVVWKYPSMRKVVTLTGHTYRVLYLSVSPDGQTVVTGAGDETL
RFWNVFPPIRGVPPNGYRVRCATVVPQNLEINICQRTRKWQKCVAWKNTTDIQNEIPIIN
LIHVLPTID
>Plasmodium_falciparum_PFAL001895_Cdh1
MDNIFINSPIIKDYYNIKDFFLHIDNEIHLTELPFPCDYNTYGHFCLSNEEINKIMCTEE
NRFEEYNIEKENEDKITNYIYQTRYSRYSKYNIKMDEYTLRRNDYVKDNNVYYNPNHHKT
NSITNYKNDDINKKSDNNKYFDDDIFIFNMYKNMEERNIRKNINRYNLIKDDNNMYRNIL
FEHSHKNIMLREYDKTKNITFHPHGTYFLTYPFYILNNNKKEKRKIPNMPYRILSAPELM
DDFYLNLLDWSKKNIIATALCDKLYLWNNNTCTNQKLFVANKIEKEIEQKDKGDDKKTEK
KDKDKKEKRKSNNDKYYNHKCESMEILKPSEKKKNKPQKTISSLKWNINGNFLATGLSNG
VVEIWDIEKCVRIRKYKNHKSRVNTLCWNHNTLTTGGRDNKIINSDIRSKEIYYIELTKH
KSEICGLEWNADGTYLASGSNDNSIYIWDKYTNKYLFHFKKHKAAVKAIAWCPYKNHILS
SGGGSVDKKIFLWNIKTGKSINEIYTKSQVSNIIWSINTSELISTHSHSLNQIILWNLPQ
LKKVTTLRGHKSRVLYAALSPDGTSIATGSPDQTIRLWNIFPKCGDKSISLFFPLSNCYN
TVR
>Toxoplasma_gondii_TGON005104_Cdh1
MTSAATTPQPAEASSTSRLYRRASCFSSRASRSFSPSLLCESRAEDRFIAPPSLSLLHRL
RSAVKQPSLSTSLISPSASRNRLGRHSSSPGNASALPVSPSSPSSPSSSSSSSSSFQGER
GVKSEAKREGRARRGAGRQLELQELQAHEAYRRLLCASLLPTLSAEVKSRRSGEEDLLDS
SSQGVSDREAPRETAERRHTPRRAAPSSPASTPRRRVKHLLSPTCSLPSKVRKRFHLLDL
AGEATPESLSPSSFFADENARPASEVSSRLSHSPGDPRGRPSRRRSLQEEQERQEGEHER
ERERDCGEEGDSFFASPLGMATVWDECGDDRVEEPFLGSDEDSCEEEEDQSNQSAAVPQR
PYRTLPAPDLLDDFYLNLVDWSRANLLAVALKSKLFLWSPQPRHFADGRQARLLFSASGT
SIPLADGGEGREDGVVCVKFSPQFSSLLLVGFRSGLAEIWDVHAEKKLRSLRGHASRCTV
AAWTPSQLTVATGARDQRILIRDLRLASPYVSCLTGHGSELCGLQVSPSETLLASGGNDN
LLCVWDFRSLPFSSPVSASPVSASSVSAPATARWGTVSSLFASSVSALYGAGGRLGSRDV
FSERLRKPLSPLAVPASQSAGFPLSSAASLASWAAVRERQNSFLDRSYAFQASGATVPTV
GSGGVSFVDSERGSLGLQARPSRSQRFGLPTFSSSSTPSFPAPLPVVPRVSAWQEDPGAP
EETEEREAPDAREFRIGSSSSGSAVLFSSPTAAPSGWRGSSLLRAPDSLPDTSLRLSPFQ
VWTSSLSLFGAEERCPFEREANDAGTRGRGLFSLPETHAGFETTLSSHMSSPFVSTVPAA
SALLSDRTRQLFSPSLGTGAVASPYGSPFTAGGGSSSSRQLFAAPGRSRSTERDRTLSAF
SSLPAPVPPVAPAFGDTLFSGRERRETLRPAGTLGLATSARSFPGAQLAPAPGAPRRGAP
RDARPGAGALARDKRDRSRSTPLFAYEEHSAAVKAVAWSPHASGLLASGGGTADRHVRFW
NTNVATTSSVHRFDVGCQVCNLCFSPHSEELLSTHGFSLNQVFVWSYSPRLLSSSAASYA
RPSFLASSPSSLPDASLISAFSSPCLSTAAVERPMGKTATLSGHTARVLFVAVSPCGRRA
VTGAGKGDETLKFWKVFQGNAGAKHRTQGEPFDDFFSRGLRASGRRSRARWAGNRETDEN
EDTEYTREQEEEDIDAWR
>Cryptosporidium_parvum_CPAI002504_Cdh1
MNSLSLSHSLGKSYLFERYSRFGMSDSIIQRNFQNPVSVYNELLATELLPTTESDFSAMV
KLRVGSQSMGVQERRKLGSKKLYGDENEYSRLNSCEVFDPFATVPLRSVSMDPAWLSSTN
MGMGPISRKIPKGPFKILDAPNLQDDFYLNLVDWSSTNLLAVGLSSSVYLWSASTCKVTN
LLNLQDQDTVTSVSWTQQGNHLAVGTRQGSVQIWDVVEQKKVRTLNGHRARIGAMDWCGP
ILATGGRDHTVLLRDVREQEHWCSRWLGHKQEVCGVKWSPNEMQLATGGNDNKLLIWSQG
YDTPVCQFQEHTAAVKALSWNPHQSGLLASGGGTADRHIRIWNTVTNSCVMAVDTGSQVC
NIAWSGNVNELVSTHGYSLNQVILWKWPSMQKIATLTGHTYRVLYLAVSPDGQTIVTGAG
DETLRFWQIFPTGRPKGPKNLAALSVPNAPAMR
>Paramecium_tetraurelia_PTET037902_Cdh1
MSKLKLQFCSGPSLQSSIANNQKQFQGNQQDPISALQQENLINMGNTDQKRRNNCAGDRF
IPTIKKKFSILTETKAPAQDIASSQAALEMLYKQQILDQEPIMESENGSLKFINQNNFQY
KNEHVHYIDSIDPKNYNSPLVDHKYFALPETISSYYGKYIRKIPKVPFKVLDAPQLQDDF
YLNLIDWSNYVPXYAVALNNCVYLWNAQSQKVTKLLDLCNDVVTSVGWSLRGPLLGVGTN
NGEVQLWDACKLQKVRTYKSHAARVGTLCFAESTLSSGSRDKSIIQRDLRQKEDSYFKSI
AHKQEVCGLKWSPDSQLLASGGNDNKLYIWSAAQYDKPIFKFNEHQAAVKAIAWSPHQHG
LLASGGGTADKTIRFWNALEGKMLSKEDTGSQVCNLMFSKMENELISTHGYSQHQIILWK
CNGMKRIATLIGHTSRVLYLAMSPDGYTIVTGAGDETLRFWSVYPQSVGNEQNSKCQLTL
QNISIR
>Paramecium_tetraurelia_PTET011067_Cdh1
MELRAKSHKNTTFVLDIQESEEEWLSINKTAINQFSSCIKVSSKIYVKHKFYFCLQMSQL
KLQDCSSSCAQTSLSKIQTMIHGKQPDPISAQQQENLINLGNSDQKRRNSCAGDRFIPMI
KKKFNILSETKAPAQDIASSQAALEMLYKQQILDQEPVMEPENGSLKFVNQNNFQYKNEH
LHYIDSIDPKNYNSPLVDHKYFALPETMSSYYGKYIRKIPKVPFKVLDAPQLQDDFYLNL
IDWSNQNTLSVALSNCVYLWNAQSSKVTKLLDLSNDIVTSVGWSLRGPFLGVGTNNGEVQ
IWDACKLQKVRTYKSHVARVGTLCFAESMLSSGSRDKSILQRDLRQKEDYFFKQTAHKQE
VCGLKWSPDSQLLASGGNDNKLYIWSAAQHDKPIFKFTEHQAAVKAIAWSPHQHGLLASG
GGTADKTIRFWNALEGKLLSKEDTGSQVCNLMFSKMENELISTHGYSQHQIILWKCNGMK
RIATLVGHTSRVLYLAMSPDGYTIVTGAGDETLRFWNIYPQSFGESQNNKCQLVPQNISI
R
>Paramecium_tetraurelia_PTET038983_Cdh1
MFDVNYNQKISVNIQCRDADQFLRAKALTVPEKVNLDDFQFHMVEDQQSDLKKDLDLNER
LRMEGSQAKYNYFLKQNLFESKSQSSLFVYQRQPSKYKPYIINNDCPSPVRKINKTPYKV
LDAPKLKDDFYCQLVDWSIGNQIGVALENSVYSWNAQTGETTQLLEIEAPSYISALKWCS
RNELMAVGDDNGAVRIYDINKGTILKTYENHHKRVGCLDWNGLCITSGSGDKTILMQDIR
TENDCEIALYSHKQEVCGLQWNQNGSYLASGGNDNNVIIHNIRMPNQPLYVFRDHCAAIK
ALAWSPKQNNILCSGGGTTDKTLKFWNISNGLLQKSVDTGSQICNVKWSFNTNEIVTSHG
YSLNQIVVWRMPKVERIAVLHGHSLRVLYLSLSPDGENIVTGSGDETLRFWKLFPQKCES
SISSRTSLFNQINLDIR
>Paramecium_tetraurelia_PTET039087_Cdh1
MSKLKLQFCSGLSLQSSFDKNQIILKGNQQDPVSSLQQENLINFGNTEQKRRNNCSGDRF
IPTIKKKFSILSETKAPAQDIASSQAALEMLYKQQILNQDPIMESESGSLKFINQNNFQY
KNEHVHYIDSIDPKNYNSPLVDHKYFALPETISSQYGKYIRKIPKAPFKVLDAPQLQDDF
YLNLIDWSNYNTLSVALNNSVYLWNAQSQKVTKLLDLCNDVVTSVGWSLRGPLLGVGTNN
GEVQIWDVCKLQKVRTFKSHTARVGTLCFAEGILSSGSRDKSIIQRDIRQKEDYIFISIA
HKQEVCGLKWSPDSQLLASGGNDNKLYIWSAAQYDKPIFKFNEHQAAVKAIAWSPHQHGL
LASGGGTADKTIRFWNALEGRMLLKQIDTGSQVCNLMFSKMENEFISTHGYSQNQIILWK
CNGMKRIATLVGHTSRVLYLAMSPDGYTIVTGAGDETLRFWSIYTQSMGNQQNSKCQLAP
HNISIR
>Paramecium_tetraurelia_PTET023505_Cdh1
MIYYQKTVSYQALCNEASIQLENHPQAKQENQYNLSSTDYKRQKSFQGDRFVTQLKKNFS
IVQENKLESQDIASAQMALEMLYKQQILEQEPIFESDSMQFINQSGFQYNQQNNCNIHNS
KIYNSILIDHKYFTISETLSNYYSKYVRKIQKVPFKVLDAPQLQDDFYLNLIDWSSQNTL
SVALNSCVYLWYENAQSSKVTKLLDLHNDSVTSVAWSLRGPHLAVGTKIGEVQIWDAIKL
QRVRTYKGHIARVGTLCFSDNVLSSGSRDKLILQRDLRLKGNYFLKQSAHKQEVCGLKWS
PDGQMLASGGNDNKLYLWSSHKQDKPIFRLTEHQAAVKAIAWSPHQHGLLASGGGTADKM
IRFWNALEGKPLQKEDTGSQVCNLMFSKIDNELISTHGYSQNQIVLWKCNNMKRISTLVG
HTCRVLYLAMSPDGSTIVTGAGDETLRFWNLYPQINQDFKQLNGPLHIPTIR
>Paramecium_tetraurelia_PTET034105_Cdh1
MIKHPIKEIDLNKQSWTSPKDKSDRFIPRNVQSNLYQLFMSEENCQGNTYNNLLQSSILG
KSPAINQKLFNYKTENKQNEMNKIINNGLNFSNTPTKVEPEKPPRKINKRPYKVLEAENL
QDDFYLNLLDWSPFNALAVGLENSVLIWSGHTSKVSRLCTLEDPDMVCSVAWSQRNQHLS
VGNTMGDVDVWDVVKQKVIRKWNGHQGRIGSLAWNNYLLATGSRDRNILVRDVRCPNESI
QKYVGHKQEICGLKWSFDEQLLASGGNDNKLFIWSLKNQGELTHFSQHQAAVKAIGWSPH
QHNIVASGGGTADRCIRFFNTQTIEQVECIDTGSQVCNLMFSKNSNELVSTHGYSLNQII
VWNYANMSKVATLTGHTQRVLYLSGSPCGQNIVTGAGDESLRFWSVFPSSNSKNNHGITR
AETIDLR
>Paramecium_tetraurelia_PTET039509_Cdh1
MSTNTIKMLQQRNMDVEVSCFEDKLQISPSKQNKENSHHIKAKTCDMSDLIKMLNKVEIQ
STQQGDQIEIEQDSTPKKQVQQGKTCRYIPLRSGQKQTLIEEFQYREIEDENQEPQKGSD
YKDQGNVSLKDIYRMHVFGQPLQNEELHWEQKNIFRFNDNTPQKRNILQDINPSVLETYN
NLIEYREQFQNSLDYQYSQRKINKVPFKVLDAPQLQDDFYLNLIDWSSQNVLSVALSSCV
YLWSAYNNRVTKFCDFGNNDVVCSLIWNPMGNQLAIGTGSGEIHIYDQEKMKRMQVIEGH
SARVGSLAWSGHTLCSGSKDRSIILHDPRQKRQTGKFEGHKQEICGLKWSPDEYQLASGG
NDNKLFVWRMGSQIPLAKFSQHQAAVKAIAWSPHRHGLLSSGGGTADRTIRFFNTLTTEQ
LDWIDTGSQVCNLMFSKNVNEFVSTHGYSMNQIVCWKYPSLQKVTTLMGHTSRVLFLAMS
PDGETIVTGAGDETLRFWNAFPKKEQAQPTNTILLPQMIR
>Paramecium_tetraurelia_PTET039177_Cdh1
MSTNTIKMLQQRNIDVEVSCFDDKLQISPSKQNKENSHHMKAKTCDMSDLIKMLHKVEIQ
STQQGDQIEVEQDSTPKKQIQQGKTCRYIPLRSGQKQNLAEEFQYREIEDENQEPQKGSD
YKDQGNVSLKDIYKMHVFGQPLQSDQLHWESKNIFRFNDDTPQKRKILQDINPSVLETYN
NLIEYREQFQNSQDYQYSQRKINKVPFKVLDAPQLQDDFYLNLIDWSSQNVLSVALSSSV
YLWSAYNNRVTKFCDFGNNDVVCSLIWNPMGNQLAIGTGSGEIHIYDQEKMKRMQIIEGH
SARVGSLAWSGHTLCSGSKDRSIILHDPRQKRQTGKFEGHKQEVCGLKWSPDEYQLASGG
NDNKLFVWRMGSQIPLAKFSQHQAAVKAIAWSPHRHGLLSSGGGTADRTIRFFNTLTTQQ
LDWIDTGSQVCNLMFSKNVNEFISTHGYSMNQIVCWKYPSLQKVTTLMGHTSRVLFLAMS
PDGETIVTGAGDETLRFWNAFPKKEEAQPIKTILLPQMIR
>Paramecium_tetraurelia_PTET038650_Cdh1
MSTNTVKMLQQRNIDIEVSCFEDKLQISPSKQNKENSHLSKSKTCDISDLVRLLHKVDIQ
SANHGDQMEQEQDSTPKKQIQQGKTCRYIPLRSGQKQTLNEEFQYREIEEENQEPQKGSD
YKEQGNVTLKDIYKMHVLGQPLQTEQLQWESKNLLRFADNTPSKRKILSDINPAVLETYQ
NLMDYREQYQTSQDYQFSQRKISKVPFKVLDAPQLQDDFYLNLIDWSSQNVLSVALSSCV
YLWSAYNNRVTKFCDFGNNDMVCSLIWNPQGNQLAIGTGSGEVHIYDQEKMKRIQILEGH
SARVGSLAWSGNTLCSGSKDRSIILHDPRQKRQTGKFEGHKQEVCGLKWSPDEYQLASGG
NDNKLFVWRMGSQIPLAKFNQHQAAVKAIAWSPHRHGLLSSGGGTADRTIRFFNTLTTEQ
LDWIDTGSQVCNLMFSKNVNEFVSTHGYSMNQIVCWKYPALQKVTTLMGHTSRVLFLAMS
PDGETIVTGAGDETLRFWNAFPRKEQAQPINTVLLPQMIR
>Paramecium_tetraurelia_PTET039101_Cdh1
MLRQRSTSKGKHFDRLVPEKVNLSDYQIHMVEDQKNESLKELDLNEQLRVENSQAKYNSL
LKQKLMENKSQSSLFVYQRQPSKYKPYIFENECPSPVRKINKAPYKILDAPKLKDDFYYQ
LVDWSMSNQIGVGLGNSVYTWNALTNETTQLLEIEAPVCVSCIKWCDRSEIIAIGDDTGA
VRIYDIVKAKILKTYENHNLRVGCLDWNGCNITSGSRDKSILFQDIRTNNDYELSFQSHK
QEVCGLQWSPNEQFLASGGNDNNVMIQSIKMPNQSMYVLKDHIAAVKALAWSPHQPNILC
SGGGTTDKCLKFWNTSNGQLQNSVDTGSQICNMKWSTNTNELVTSHGYSLNQVAVWKMPK
IERIATLYGHSFRVLYLSLSPDGENIVTGSGDETLRFWKLFPSKNKHSNLVNQSKLDSIR
LDIR
>Paramecium_tetraurelia_PTET024267_Cdh1
MMDTRVNRIQLCRNKSAINQIRKCIKVSCKIYVKHKFYFCLQMSQLKLQHCSSSCAQSSQ
CKIQTMMHGKQPDPISAQQQENLINLGNSDQKRRNSCAGDRFIPMIKKKFNILSETKAPA
QDIASSQAALEMLYKQQILDQEPVMEPENGSLKFVNQNNFQYKNEHLHYIDSIDPKNYNS
PLVDHKYFALPETMSSYYGKYIRKIPKVPFKVLDAPQLQDDFYLNLIDWSNQNTLSVALS
NCVYLWNAQSSKVTKLLDLSNDIVTSVGWSLRGPFLGVGTNNGEVQIWDACKLQKVRTYK
SHVARVGTLCFAENMLSSGSRDKSILQRDLRQKEDYFFKQTAHKQEVCGLKWSPDSQLLA
SGGNDNKLYIWSAAQHDKPIFKFTEHQAAVKAIAWSPHQHGLLASGGGTADKTIRFWNAL
EGKLLSKEDTGSQVCNLMFSKMENELISTHGYSQHQIILWKCNGMKRIATLVGHTSRVLY
LAMSPDGYTIVTGAGDETLRFWNIYPLKILVNHKTINANWFHRILVYVDVINFIYSFFLL
MMMLIFFLWLNHGLQVHLRVASTLSFQNCNISLKVKVSQCLLPKRYPFSFREQSSFQLQI
NPL
>Paramecium_tetraurelia_PTET030807_Cdh1
MNDQTPIKEVDLNKQSWTSPKDKSDRFIPRNVQSNLYQLFMSEENSQGTLYNNLLQSSIL
GKQPAVNQKLFNYKTENKQNEMNKIINNGLQFSATPTKVEPEKPPRKINKRPYKILEAEN
LQDDFYLNLLDWSPFNALAVGLENSVLIWSGHTSKVSRLCTLEDPDMVCSVAWSQRNQHL
SVGNSMGEVEVWDVTKQKVIRKWNGHQGRIGSLAWNNYLLATGSRDRNILVRDVRSPNES
IQKYVGHKQEICGLKWSFDEQLLASGGNDNKLFIWSLKNQGELTHFSQHQAAVKAIGWSP
HSHNIVASGGGTADRCIRFFNTQTLEQADCIDTGSQVCNLMFSKNSNELVSTHGYSLNQI
IVWNYNNMSKVATLTGHTQRVLYLSGSPCGQNIVTGAGDETLRFWNVFPQSASKNDHGIT
RAETIDLR
>Paramecium_tetraurelia_PTET008008_Cdh1
MQQEQIPQQQNVTPKKYQLATPTKDKKQNKTNQSTTIQSPQNNDFYSPKNMNPWKTPKSL
LKSNHKQSTPDHGFQASPYSDRYIPLNVSRNLFNKQIQPFEIEEENQYEELLSENVLEID
ENKHVSILNFNKQKHDKVQSAKQLETPKRKIDTLPIKVLDAPGLEDDFYQDTLHWGKNNL
IAVGLQRSVYLYNVDNSKVFQLAEPINNNELSAYYTSLQWNTNGQMLAIGCCDGFLKLWD
YNKNSFTGSMNLSNKRISTISWANPNIFAYGSKDKTINICDVRVPNYSIFQLLGHTQEVC
GVTFDGSELQLASGGNDNKVFVWQMRGGNNNSNNQYISWEIKSHKAAIRALAWNPNSCGI
LATGGGNQDKTIKIHSSLTNQQVASINCDSQVCKLRFSKIVNELVSTHGYEKNLVCLWQY
PTMKRIHQLEGHSERVLYLSASPDESTILTGSGDETLKFWKIFPTQVSNNMSSLFSMCEI
R
>Paramecium_tetraurelia_PTET033215_Cdh1
MESQDIASAQMALEMLYKQQILEQEPIFESDSMQFINQSGFQYNQQNNFDIHNSKIYNSI
LIDHKYFTISETLSNYYGKYVRKIPKVPFKVLDAPQLQDDFYLNLIDWSNQNSLSVALNS
CVYLWNAQSSKVTKLLDLHNDSVTSVAWSLRGPHLAVGTKTGEVQIWDAIKLQRVRTYKG
HIARVGTLCFSDNVLSSGSRDKLILQRDLRLKGNYFLKQSAHKQEVCGLKWSPDGQMLAS
GGNDNKLYLWSSHKQDKPIFRLSEHQAAVKAIAWSPHQHGLLASGGGTADKTIRFWNALE
GKSLQKEDTGSQVCNLMFSKIENELISTHGYSQNQIVLWRCSNMKRISTLVGHTCRVLYL
AMSPDGSTIVTGAGDETLRFWNLYPQTNQDQKQPNGSLLIPTIR
>Paramecium_tetraurelia_PTET028229_Cdh1
MNDQTPIKEVDLNKQSWTSPKDKSDRFIPRNVQSNLYQLFMSEENSQGTLYNNLLQSSIL
GKSPAVNQKLFNYKTENKQNEMNKIINNGLKYSATPTKVEPEKPPRNINKRPYKILEAEN
LQDDFYLNLLDWSPFNALAVGLENSVLIWSGHTSKVSRLCTLEDPDMVCSVAWSQRNQHL
SVGNSMGEVEVWDVVKQKVIRKWNGHQGRIGSLAWNNYLLATGSRDRNILVRDVRSPNES
IQKYVGHKQEICGLKWSFDEQLLASGGNDNKLFIWSLKNQGEFTHFSQHQAAVKAIGWSP
HQHNIVASGGGTADRCIRFFNTQTLEQVDCIDTGSQVCNLMFSKNSNELVSTHGYSLNQI
IVWNYNNMSKVATLTGHTQRVLYLSGSPCGQSIVTGAGDETLRFWNVFPQSASKNDRGIT
RAETIDLR
>Paramecium_tetraurelia_PTET037513_Cdh1
MSKLKSQTVSNQALCNDTSIQQQNHQQVKQENQYNLSSTDCKRQKSFLGDRFVTQLKKNF
SIIQENQMESQDIASAQMALEMLYKQQILEQEPIFESDSMQFINQSGFQYNQQNNFDIHN
SKIYNSILIDHKYFTISETLSNYYGKYVRKIPKVPFKVLDAPQLQDDFYLNLIDWSNQNS
LSVALNSCVYLWNAQSSKVTKLLDLHNDSVTSVAWSLRGPHLAVGTKTGEVQIWDAIKLQ
RVRTYKGHIARVGTLCFSDNVLSSGSRDKLILQRDLRLKGNYFSETVSPQIRSLWFEMVT
>Paramecium_tetraurelia_PTET015843_Cdh1
MNDQTPIKEIDLNKQSWTSPKDKSDRFIPRNVQSNLYQLFMSEENCQGNTYNNLLQSSIL
GKSPAINQKLFNYKTENKQNEMNKIINNGLNFSNTPTKVEPEKPPRNINKRPYKVLEAEN
LQDDFYLNLLDWSPFNALAVGLENSVLIWSGHTSKVSRLCTLEDPDMVCSVAWSQRNQHL
SVGNTMGDVDVWDVVKQKVIRKWNGHQGRIGSLAWNNYLLATGSRDRNILVRDVRCPNES
IQKYVGHKQEICGLKWSFDEQLLASGGNDNKLFIWSLKNQGELTHFSQHQAAVKAIGWSP
HQHNIVASGGGTADRCIRFFNTQTIEQVECIDTGSQVCNLMFSKNSNELVSTHGYSLNQI
IVWNYANMSKVATLTGHTQRVLYLSGSPCGQNIVTGAGDESLRFWSVFPSSNAKNNHGIT
RAETIDLR
>Paramecium_tetraurelia_PTET021907_Cdh1
MQQESYSQDANISPNNYQLSTPTKEKKQNKTNQSTTIQSPNNNDFYSPKNVNPWKTPKSL
LKSNQKQTTPDHSQQASPYGDRYIPLNVSRNLFNKQIQPFEIEEENAYEELLSENVLEID
ENKHSSILNFNKQKPEKLQTNKQLENPKRKIDTLPIKVLDAPGLDDDFYQDILHWGKNNL
IAIGLQRSVYLYSVDTSKVFQLTQRFNNQVNQIQYTSLQWNANGQILAMGSYDGQLKLWD
YNKNAYTGTMNMSSKRISTISWANSNIFAYGSKDKTIHICDIRVPTYSVFQLHGHTQEVC
GVTFDGNELQLASGGNDNRVFIWQLRGGNTYADSQYVSWEIKSHKAAIRALAWNPNSSGI
LATGGGNQDKTIKIHSSLTNTEINSVNCDSQVCKLRFSKIINELVSTHGYEKNQICLWQY
PTMKKIHQLEGHSERVLYLSASPDESTILTGSGDETLKFWKIFPSQISNNMSSLLTMCEI
R
>Paramecium_tetraurelia_PTET022298_Cdh1
MQQEQIPQQQNVTPKKHQLATPTKDKKQNKTNQSTTIQSPQNNDFYSPKNLNPWKTPKSL
LKSNHKQSTPDHSILASPYSDRYIPLNVSRNLFNKQIQPFEIEEENQYEELLSENVLEID
ENKHVSILNFTKQKHDKVQSAKQLETPKRKIDTLPIKVLDAPGLEDDFYQDTLHWGKNNL
IAVGLQRCVYLYNVDNSKVFQLAEPMDNNELSAYYTSLQWNTNGQMLAIGCCDGSLKLWD
YNKNTFSGSMNISNKRISTISWANPNIFAYGSKDKAINICDVRVPNYSIFQLLGHTQEVC
GVTFDGNELQLASGGNDNKVFVWQMRGGNSNSNNQYISWEIKSHKAAIRALAWNPNSCGI
LATGGGNQDKTIKIHSSHTNQQIASINCDSQVCKLRFSKIVNELVSTHGYEKNLVCLWQY
PTMKRIHQLEGHSERVLYLSASPDESTILTGSGDETLKFWKIFPTQVSNNMSSLFSMCEI
R
>Paramecium_tetraurelia_PTET039432_Cdh1
MSTNTVKMLQQRNNDIEVSCFEDKLQISPSKQNKENSHLSKSKTCDMSDLVRLLHKVDIQ
GVQQGDQIEQEQDSTPKKQVQQGKTCRYIPLRSGQKQNLNEEFQYREIEEENQEPQKGSD
YKDQGNVTLKDIYKMHVFGQPLQSEQLQWESKNLLHFADNTPSKRKILSDINPAVLETYQ
NLMDYREQYQNSQDYQFSQRKISKVPFKVLDAPQLQDDFYLNLIDWSSQNVLSVALSSCV
YLWSAYNNRVTKFCDFGNNDMVCSLIWNPQGNQLAIGTGSGEVHIYDQEKMKRIQILEGH
SARVGSLAWSGNTLCSGSKDRSIILHDPRQKKQTGKFEGHKQEVCGLKWSPDEYQLASGG
NDNKLFVWRMGSQIPLAKFNQHQAAVKAIAWSPHRHGLLSSGGGTADRTIRFFNTLTTQQ
LDWIDTGSQVCNLMFSKNVNEFVSTHGYSMNQIVCWKYPALQKVTTLMGHTSRVLFLAMS
PDGETIVTGAGDETLRFWNAFPRKEQAQPINTVLLPQMIR
>Paramecium_tetraurelia_PTET037928_Cdh1
MLRQRSTSKGKHFDRLVPEKVNLSDYQIHMVEDQKNESLRELDLNEQLRVENSQAKYSSL
LKQKLMENKSQSSLFVYQRQPSKYKPYIFENECPSPVRKIAKTPYKILDAPKIKDDFYYQ
LVDWSMNNQIGVGLGNSVYTWNAITNETTQLLEIEAPVCVSSIKWCDRSDIIAIGDDTGA
VRIYDIVKAKILKTYENHNSRVGCLDWNGCNITSGSRDKSILFQDIRTNNDYELSFQSHK
QEVCGLQWSPNEQFLASGGNDNNVMIQSIKMPNQSMYVFKDHIAAVKALAWSPHQPNILC
SGGGTTDKCLKFWNTSNGQLQNSIDTGSQICNMKWSTNTNELVTSHGYSLNQVAVWKMPK
IERIATLYGHSFRVLYLALSPDGENIVTGSGDETLRFWKLFPSKNKNSNLVNQSKLDSIR
LDIR
>Tetrahymena_thermophila_TTHE021380_Cdh1
MNFTSPLKSNKANNLFESPSCYMSPSAFDKKGDQNTNTLNVINAPFCNSIQQNKSPQNSQ
FKTPTKYSDRFIPARTDSISKTLFDLKDEMIVEEQPANRMLTESPFLFQGSRQSHANNSN
SQSTTINGFSNGHTLNSSQQLTTPSKKVNFLSQQDENTKSYNELIQRELFGNYEGSNNKK
SSEELQKTPILKFHWDQKNATTSPLLNIQQSPFQISTPDDRSKEQKRKISKTPFKVLDAP
QLQDDFYVDLLDWSSQNLIAVGLGKSIFIWNAATGSVQKLCDSKASNFGTNIENCQNQSQ
LSQYTSLKWSPNGNQIALGNYNGQVELWDLTTRQLISEFSAQKERIGCIDFNNNNVFAAG
SKDKSILIQDIRDPKILRMARGHKQEICQVKWSPDQQYLASGGNDNMVAIWDIARSYSQN
INGFGSNEISPYQKHNEHQAAVRALAWNPHQYGVLLSGGGSRDQTIKVWNINTNSLLGSV
EVGSQVCKLLFSPDQNEFVCAHGFEYNKVTVWKYPTMSQIAELEGHQSRVLFMSMAPDNQ
TIVTGAGDETLKFWKIFQGRPVSKQQSLLKHSDLR
>Tetrahymena_thermophila_TTHE020935_Cdh1
MNQLFSCIGFALGIYLFAFLNINYFFQKNELLDQSDYESIQSLIDIESYLFIKIKDRQRK
EIQDNECHGINKNLTKKISKNQQQQLRNKQQYSKQRYINQQVIASKELLKIKYSFALAQM
LNNQVLESIRHYYQKNGGRQESKNTYKFDGCNNQRGGQPAKVMINDASSTTTDDSNSLQS
LDQQPINECFFDEALSSQNTVFISSKGGPDTPTFQPTSRVISSSIPFCKSISSFSGPIQI
TSSQAQQSLLEIQQQQQQQVCSSNSIAGLSSSKPIIHKNIFKIQKSKAQYEDRFIPSRKH
SKLSIALTMAHDENIVPQLQLMNSQDSSNQQNGNSSNNGLNYQVIQAVNQKDLCSQQVSI
ADLYKTQVLGIKPPETKFSKYEGKFQNRNILAFCSPKKAKQFSKAKLGPKDNELLSQNDL
NGDINFLDRVTNNLFGSQFSDNLEQNQYTVIVDPISNMSNQNYYSRQILSHIDPLNNFHS
THPFNLNPDIKTYFTRNTRKISKIPFKVLDAPTLKDDFYLNLIDWGENNQIAVGLGSCVY
LWSASTSRVTKLCDLRNTININGQSTDESDNITSVSWSSQGTYLSIGTNSGSVSVWDIVA
LKKVKEYNQHRQRVGALSWNKNLLVSGSRDKKILIRDVRLYQPVVHKLLGHKQEICGLKW
SYDHQMLASGGNDNNLFVWNMHSSSPIIKLQSHTAAVKALSWSPHQHGLLISGGGSLDRT
IRIWNTITREQIKCIDTGSQVCNLQFCKNRNEFVSTHGYSENQIIIWNYPDLDKLAVLTG
HTQRVLHLAMSPDGDTIASGAGDETLRFWNINDSQSKEHEIQNSINKSQLLPQKNYLR
>Tetrahymena_thermophila_TTHE004936_Cdh1
MSEIQIEEQPFCFNIGLNENELNSSFCSQNIEQELYKKQNSQASLYFQSISQQDNTSDKN
QSSQSQCPPINFSNNFYHNLEQIMFSDDANDNHSSCTNTSSNVFSLKKESNPSFRKQSSF
NLDKKQNSSQNFDNCIQKLRKYESDDCKNQLSYGFATTTNANTELSLSNQNSFSSAISTP
FSRNTKKQNNATFSAHSQDSSLGYERFIPTRKNNKMFINFQNKDSSDMTKKSSQIKNDPQ
TACYSQNSNESFSIASLYQKHILDTSDNSKILSFNGNRQQNTNSAFMSQQKSGLYSQQSI
MEQENINDEDFFRSNGQLPSQSSLSFKKKQSLVITDSTKILDAPGLEDDYYLNLLHWSAQ
NVISIVLKNEVFGYNYSNKKIFSMQKPDKNNIYKFTSVKFSKSGKLLAIGDSLGGVQIID
AETRREVAFFQNHEDRVASLSWINDEILASGSKDRNIYCHDIRDKNIVRKYQGHRNEVCG
LEWSCDQQTLASGGNDDKLFVWNIGYNQHQYKFSQHKAAVKAITWSPHQHGLLVSGGGSR
DKTIRFWNIHTGKEVDCIETSSQVCSLAFTKNTNQFVSTHGYADNEIYVWKYPNPQKVKI
FQGHQQRVIYMALSPDQKQIVTGASDETLRFWDAFPDAPSFKGPESTLKFSDLR
>Tetrahymena_thermophila_TTHE000454_Cdh1
MNCLRNLQNSNPANRKESLDYSPINEKKSNSQNVESQKYLSPQQLGQSYSTQPSFRSPMS
GENSSCCQNQQQISFVQQAHPSLPCFEEEFEYSPAEGICTPQNGNNKDSTTKQLCEQASS
FSQKSEYSIQLFNQLSEQFSNISLEDQTIGSPLQNNSSYFQEKSQNSEQNFYNMSDTFLN
STQNSKTPYGIRNQYIENPDIEFFLKKGIMSARYTNSNAFVKRNDQQSTPKDQDGMEESF
DEIITKFDEALEVSDFTQKVKQDDLVMQIPLQTPKSQRKLKEDDWKENFSSPERLSLQTS
LFSKNKTQFDNQLCTLSNNNQAIPSIWKSSKQKFNKKKSDRFIPNRKTSKLSIALTSAHE
IKDENENKNFFKGEFYDKQSQVSIEELYKSHILGISNNNQKTPFGISSSQFSQYFANHGS
AMIPPRYVNNSSQEVERSNNTPHLPIYLNQDENEVSQTIQSFSNQNILRFKDSPQKNKQD
IGKFLPEYSNKYSLIDNQNSCIFDFKRKETRKINKIPFKVLDAPSLQDDFYLNLVDWSST
NILAVALGSCVYLWKADNNKVIKFCDLGSTTVTSVAWHPKGHQLSLGTSAGQVQVWDANS
LKMLRSYNDHIVRVGSLSWSTSLLACGSRDKTISLRDQRDDNSIVRTFKEHKQEVCGLKW
SFDEQYLASGGNDNKLFVWNNHSTIPICKFTQHTAAVKAIAWSPHQHGLLASGGGTQDRC
IRFWNTQTSTMLDYIDTQSQVCNLMFGKTENEIVSTHGYSLNQIVVWKYPSLQKIAELTG
HTSRVLFLAMSPDGQTIVTGAGDETLRFWKVFPSVNDGYKPPSVLVNDIRDLR
>Tetrahymena_thermophila_TTHE005072_Cdh1
MDYLEFGGQEWSQPMQADMLCSNNTKQSQLLQGNLQVMKNGCEINDNQSWTTDTSIPSQD
IDYPSISYQNNKLSPIHSPQYSQNSTHLFKANSLENSVENSYFKDSISSPSFQPSYLSMS
QSYHQSAGQQKQIPSSSFRKQQPQSQDQSIQLANPFSRKLQSSSLAHQIEGIESKQAKKT
DYITDRYIPSRKQSKLNTYQAYECNENYNYYENQFTTDSPRGSSTNSVFVKNAVDKEEIN
QISISQLYKNYVLGIKDKRMLNLSLSSAHAFCPYKNQNVLRFTKPNILKNSMQIGIEANQ
QKSILQSSSAYPNQLFLNLEEEQCCSHLRFSRKISKVPFKVLDAPALQDDFYLNLIDWSS
QNILAVGLSSCVYLWSACSSRVTKLCDFGRTNEVTSVNWSPRSSLISIGTNTGEVEIWDS
VKLEKVRVMKGHSQRVGTLAWNTNILTSGSRDKTILQRDLRTKNLYEQKLIGHKQEVCGL
KWSFDEQQLASGGNDNKLFVWNMHSNKPITKFGNHNAAVKALAWSPHQHGLLVSGGGTQD
RTIRFWNTLTSRQLECIETGSQVCNLIFSKNVNELVSTHGYSQNQIIIWSYPEMEKLITL
TGHSCRVLYLAMSPDGQTIVTGAGDETLRFWNVFPSNKEKQIDDSTSTLLSKNHALR
>Tetrahymena_thermophila_TTHE019662_Cdh1
MEEQVYQKEADQLQESLKFYDPDTKKIRGYLSDKTNSDEYNRVHNNFNVSASNNYPNFYS
SNNTQMYFNSINDNQSVSNTLQQSQNNSKFPNNHIENQQSVHQQTNFNQNSKVGEECLKQ
PYLFQVKPIIFDQSSYNYQEEENQVWKVNKKLQSEASESLCQTKTELNKAPSIYLSQELV
SSDSSIGHIFNENALNMDKNQSQQIDSDKTQIYFQTYENLSNNESTPSHSQQSSLQIINN
ENSSQLEIKSNASGQKQKSSGKKYNDRYIPNRVSTNLYNLINPTQLSSSSSQQNSNSSQQ
PNGDEIDDGTMRRQSDNPRVQQNSKLYSNLLQSSILGESPELLQQSRHWGSSNADYILKD
SQMINYGQINAYQTYKQKKILTYSTKQQIQNYENELKIAAHNQIILSHEQNIRKIPKQPY
KILESRNLQDDFYLNLLDWSPLNYLAVGLKNQVAIWSGCNSTISRLCGLGDVGVSSVSCS
QRSNHIAVGDSIGNILIYDIHHKEQPLLKIDGHSDRIGSIAWNGSLIASGSKDKNILVRD
LRAPQKYIQKYSGHKQEICGLKWSFDENILASGGNDNKLFLWTLKTKDELAKFSQHTAAV
KALGFSPHQHNILASGGGTADRCIRFWNTQTLQQIDCLDTGSQVCNLMFSKNVNEIVSTH
GYSLNQIIVWKYPSMKKIQTLTGHTQRVLYLAMSPCGQNVVTGAGDETLRFWNIFPSVKN
KSNLLGTSSLFPSCIDLR
>Tetrahymena_thermophila_TTHE006757_Cdh1
MSNQVQTIESEQYPLCAMDENLLFSSNKNQNFTQESSAKHNYFNNSQSDKKKSLSSNKEN
SSSTQYVKEGLISLHFNNKSEMVVQPFSSQNAQTKLHQLPSFRQANHNQTCKTADKMFER
KAHQNQRETESAIQIELSPGWTASSSISQRQIHSEKSEMQEEETQEMTGNGIARSELKDV
VRNLNLIDLAKTEDESPMSQSLSALSSSNLFRSESNNSTTSDQFLREISTNILNQNSQND
FITLDKKQKFYKKCNFDRFIPSRVESDTYKLFQIHSQMELDQANHQQNLQSNQQNSNNNI
KEEQNRQLYHNLLHAHFLENNTVINHNYCSPADDTSLFANSQESASKQSQFKPLKKLFSY
GENNSSSNMQSNNSSSLSSFMPPSSSSSSSKKSSIYQSLINLPDNNMYMRDETPKLKINP
RPYKILEAPTLKNDFYLNLLDWSASNLVSVGLENYVYVLSGANQSVKTQFTIPEYVDHNL
LKMQSGQDQIQQSDYYNMVCSVGWSQISDHISVGDRQGKVYLFDLTKNKFLRVMQNHTGR
VGQIAWNGNLIATGSRDKNIIITDIRDKSSNSIVFKGHEQEICGMRWSFDEQTLASGGND
NKVFLWSLKMNGKLAKISSSKAAVKAIGFSPHQHNILAFGGGTADRCIRIYDTQQLKQIE
CIDTGSQVCNLIFSKNSRQIISTHGYSLNHIQIWNQSNMKKLATLTGHTQRVLYLAESPC
GQNILTGAADETIRFWNIFKNDTVNELSPSSLGLR
>Tetrahymena_thermophila_TTHE024335_Cdh1
MDIESLLSSLSFEESQQQQHQFDALDFQLQPQLSSQSSTSISSSYSLSSPSYQQHYQQQI
PSQQDCFSSMHLAKQSSSISSCSTSSSAWSDSRFIPSRKQSKYNVMLSSAHEVKMQKSTK
GQFLHDENDISIAQLYKKHVLELNNSKNENKLHFCDSKVSNKQFGRKGNKASAASSNSLS
AALPYGPDSNMLLNNENSCNGLESMILSMQKTQAQHRINEQLSASNSSSFSRKQNQISYS
QIKVLDAPGLIDDFYLNLLDWSQRNLLAVALGSTVYVWNGQNNQVLKMCDVTKIPNPLIQ
DQSPHVLEQNKVQSIQWSQSGNLLGVGDANGIISIYDLHTQKRLNSLPLHTDRIGSLAWR
DDFIVASGSRDKSIFCTDIRISTPSNKRCIQRFTGHKQEVCGLKWSFDHQMLASGGNDNK
LFVWSLRTSTHINKFQEHKAGVKAIAWSPHQHGLLVSGGGTADRTIRFWNTQLGEQVDCI
EVNSQVCNLVFSKNENEFVSTHGFQDNDIIVWKYPTLQKIACLTGHTCRVLQLGLSPCST
KIVTGAGDETLRFWDVFKSNKNVPNKQGSLLDTKVDLR
>Oxytricha_trifallax_OTRI004790_Cdh1
MSSSLVMQYQNYLQGQQQHSKTYGQTSSQGDRFISQRNCSQEMYNNYETKSEIFSQNSQI
NLLDKLGSHTSQIVEENNENQMNQINSMQGDENQRMYTTLLQNQVLGIQNPHLIQGGYLN
DEFMDSVGSIEKSIPLSLAPPSSYNVLRFNQRSAVERQPLEQFNPYQVAPFAGFEEDQLL
TAPYKQQRKIPKVPFKVLDAPALQDDFYLNLVDWSSSNILAVGLGSCVYLWSAQSSKVTK
LYDLGQNDSVTSVQWSNRGNLLAVGTNSGSLQVWDTQKSKMVKSLTGHEGRIGTVAWNSR
FLSSGSRDKCILHRDLRTKHNFEAKLMGHKQEVCGLKWSYDEQQLASGGNDNKLLIWSLH
NSSSPQAKFSNHIAAVKAIAWSPHQHGLLASGGGTADRCIRFWNTLTLSPLSTLETGSQV
CNLLFSKNVNELVSTHGYSQNQIIVWKYPTMKKLATLTGHTYRVLYLACSPDGQTLVTGA
GDETLRFWNVFPPKKESRSPVSSIMPSTMDLR
>Oxytricha_trifallax_OTRI006006_Cdh1
MFDNETNFSALASGIHFPQFVHSVSLGGKQGMHRMNNPEDYESETFKSPLAIKTSMIKVG
GANNDANNRVCFTEQKTFTTPFKNSTIERTNGNTLSVNNGFFNTERKLAAPQNGKQLNDL
KYNELCHRENFQSENRDLIKKVSGNVANHAEQNATKTKQSKVKQSIGGSNIEEIEYQPKS
FQGDRFIPSRMSDDQYEQQFQHEELLMLQRSAIYQNSANGNSDSSQPSNTNNNNSQVGSD
GQPIPQSATQGSQQINGQQNQGDMHMNMYSNLLQTQTLGDSYISYDTGYQNLSYFGSGSQ
SSYGMPNSSSDFTSFQQNSPVGIFSTQSSTAVTGSGLNGSSSLNQTISSMMAASKKNNIF
KYKNREKYQQENMAPYQVNPLLNIDASDEQTSPSVKNTRKIPKMPFKVLDAPQLQDDFYL
NLVDWSSTNVLAVGLGRAVYIWSACTSRVTKLCEVPHDDSITSVSWSQRGTHLAVGTNSG
DTQIWDTTHLKQVRTLTGHLSRVGCVAWSNSIVSTGSRDRNILQRDLRAHNQSVMKLVGH
KQEVCGLKWSFDDMQLASGGNDNKLMVWSLQGGESPLVKFSDHTAAVKAIGWSPHQNGLL
ASGGGTADRCIRFWNTHTLQPINYIDTGSQVCNLMFSKNNNEIVSTHGYSLNQIIIWKYP
SMQKVATLTGHTYRVLYLSMSPCGQNIVTGAGDETLRFWSAFPSTIKQKSAVDSFGGAAS
MSQLYPSSMDIR
>Oxytricha_trifallax_OTRI003698_Cdh1
MQQTLQRPSQGDRFISSRGQGEDAASIFGTKVEIFSINKEDEEMEERRNSTIVNSTQQKE
SSPVEEENKKMYTALLQNQVLGIDNPYLIHEIHDSDENHTKTNLYSQQQRASMYESPSHN
DTETKRSSFSNACGQSHDTSPFNSKFTVLKFNSPQVKVDKYSGSLISQDSYSKRGLFSNV
SNDSFLHSQASSSDIFSQGSAQSLSAGAFKHNPLCGFDEDQVIVPKKRQRKIAKIPFKVL
DAPALQDDFYLNLVDWSSNNNLAVGLSSCVYIWSASSSKVTKLHDLGQRDTVTSVCWSKQ
GQHLSFGTNSGTVEIWDIQKSKLIRVLKGHEGRIGALAWSNSILSSGSKDKSILQRDLRE
KDDYFANLQYHKQEVCGLKWSYDEQQLASGGNDNKLGVWSVHNNVDPAGKFNSHAAAVKA
ISWSPHQHGLLASGGGTADRCIRFWNTQQMLEIDKIHTGSQVCNLLFSKNCNELVSTHGY
SDNAIVVWKYPSMKKIATLTGHSFRVLYLAMSPDGENIVTGAGDETLRFWKVFPPSKSAL
DKEISQIDPTSFNIR
>Oxytricha_trifallax_OTRI021387_Cdh1
MSSSLVMQYQNYLQGQQQHSKTYGQTSSQGDRFISQRNCSQEMYNNYETKSEIFSQNSQI
NLLDKLGSHTSQIVEENNENQMNQINSMQGDENQRMYTTLLQNQVLGIQNPHLIQGGYLN
DEFMDSVGSIEKSIPLSLAPPSSYNVLRFNQRSAVERQPLEQFNPYQVAPFAGFEEDQLL
TAPYKQQRKIPKVPFKVLDAPALQDDFYLNLVDWSSSNILAVGLGSCVYLWSAQSSKVTK
LYDLGQNDSVTSVQWSNRGNLLAVGTNSGSLQVWDTQKSKMVKSLTGHEGRIGTVAWNSR
FLSSGSRDKCILHRDLRTKHNFEAKLMGHKQEVCGLKWSYDEQQLASGGNDNKLLIWSLH
NSSSPQAKFSNHIAAVKAIAWSPHQHGLLASGGGTADRCIRFWNTLTLSPLSTLETGSQV
CNLLFSKNVNELVSTHGYSQNQIIVWKYPTMKKLATLTGHTYRVLYLACSPDGQTLVTGA
GDETLRFWNVFPPKKESRSPVSSIMPSTMDLR
>Oxytricha_trifallax_OTRI016263_Cdh1
MGSAGRNYGEQNLMSHFNNMNNAHLSPITNNSINSMFNNQHTGAISRRENQNLVEMGATN
RGGIEGADRSYLLNTIHNDNLGNQPISVLKNKDQQNGKINYPLTTGRKAQGYKSILNSEI
SQNNNQNRDFFSRKLFSPQDSAHHTGGMMAGSISQANQILSAGKSNEKLMDRFIPCRMGE
NLQAKFEAVSQKKEDEIKYNHQRASQLANSLGLDNDVEMGASGNNSANNQDQSMTSVNPS
SNNNSNNVQQRQYSNIFGGVSTLDQINGFIQPPNSNQGTNMGAGQGRDDSHNLHNYNNLL
EQQIFNGSDQSDTDPVQDSGRNLSIFNNQNQEFMRSFKVHKENQDVNIQPDANHSSSMSQ
GNNNQANQSLLNSKLFKFKKNTQSVVRKFGDNLATHPFTSLINLEPDQQQSPVELSVQRK
ISTQPYKVLDAPNLNDDFYLNLVDWSASNILAVALGQSVYIWNACTSRVSLLCDFGQNHT
VTSVSWSQKGSHLCIGNNFGEIKIWDINQQKEVRSIGGHSNRVGSSSWNGSVIATGSRDR
TILIRDVRAKQTLHQKLIGHKQEVCGLKWSFHDENQLASGGNDNKLFIWQPQSTPEPAAK
FSQHKAAVKAIGWNPLQRGLLATGGGTADQCIRFWNTLTLQPINFINTGSQVCNLMFSKT
NDELVSTHGYSLNQVIVWKYPSMDKIATLTGHTFRVLYLSMSPDGSSIVTGAGDETLRFW
NVFPKSRSCQGTIGGTGVIGNGNSALFPSNIDFR
>Oxytricha_trifallax_OTRI017396_Cdh1
MFDNETNFSALASGIHFPQFVHSVSLGGKQGMHRMNNPEDYESETFKSPLAIKTSMIKVG
GANNDANNRVCFTEQKTFTTPFKNSTIERTNGNTLSVNNGFFNTERKLAAPQNGKQLNDL
KYNELCHRENFQSENRDLIKKVSGNVANHAEQNATKTKQSKVKQSIGGSNIEEIEYQPKS
FQGDRFIPSRMSDDQYEQQFQHEELLMLQRSAIYQNSANGNSDSSQPSNTNNNNSQVGSD
GQPIPQSATQGSQQINGQQNQGDMHMNMYSNLLQTQTLGDSYISYDTGYQNLSYFGSGSQ
SSYGMPNSSSDFTSFQQNSPVGIFSTQSSTAVTGSGLNGSSSLNQTISSMMAASKKNNIF
KYKNREKYQQENMAPYQVNPLLNIDASDEQTSPSVKNTRKIPKMPFKVLDAPQLQDDFYL
NLVDWSSTNVLAVGLGRAVYIWSACTSRVTKLCEVPHDDSITSVSWSQRGTHLAVGTNSG
DTQIWDTTHLKQVRTLTGHLSRVGCVAWSNSIVSTGSRDRNILQRDLRAHNQSVMKLVGH
KQEVCGLKWSFDDMQLASGGNDNKLMVWSLQGGESPLVKFSDHTAAVKAIGWSPHQNGLL
ASGGGTADRCIRFWNTHTLQPINYIDTGSQVCNLMFSKNNNEIVSTHGYSLNQIIIWKYP
SMQKVATLTGHTYRVLYLSMSPCGQNIVTGAGDETLRFWSAFPSTIKQKSAVDSFGGAAS
MSQLYPSSMDIR
>Oxytricha_trifallax_OTRI015908_Cdh1
MFDNETNFSALASGIHFPQFVHSVSLGGKQGMHRMNNPEDYESETFKSPLAIKTSMIKVG
GANNDANNRVCFTEQKTFTTPFKNSTIERTNGNTLSVNNGFFNTERKLAAPQNGKQLNDL
KYNELCHRENFQSENRDLIKKVSGNVANHAEQNATKTKQSKVKQSIGGSNIEEIEYQPKS
FQGDRFIPSRMSDDQYEQQFQHEELLMLQRSAIYQNSANGNSDSSQPSNTNNNNSQVGSD
GQPIPQSATQGSQQINGQQNQGDMHMNMYSNLLQTQTLGDSYISYDTGYQNLSYFGSGSQ
SSYGMPNSSSDFTSFQQNSPVGIFSTQSSTAVTGSGLNGSSSLNQTISSMMAASKKNNIF
KYKNREKYQQENMAPYQVNPLLNIDASDEQTSPSVKNTRKIPKMPFKVLDAPQLQDDFYL
NLVDWSSTNVLAVGLGRAVYIWSACTSRVTKLCEVPHDDSITSVSWSQRGTHLAVGTNSG
DTQIWDTTHLKQVRTLTGHLSRVGCVAWSNSIVSTGSRDRNILQRDLRAHNQSVMKLVGH
KQEVCGLKWSFDDMQLASGGNDNKLMVWSLQGGESPLVKFSDHTAAVKAIGWSPHQNGLL
ASGGGTADRCIRFWNTHTLQPINYIDTGSQVCNLMFSKNNNEIVSTHGYSLNQIIIWKYP
SMQKVATLTGHTYRVLYLSMSPCGQNIVTGAGDETLRFWSAFPSTIKQKSAVDSFGGAAS
MSQLYPSSMDIR
>Bigelowiella_natans_BNAT016488_Cdh1
RKIAKSPFKVLDAPSLKDDFYLNLVDWSGLNVLAVGLGQCAYLWSACTSKVTKLCDLSNV
GDSITSVAWTQRGHHLAVGTQKGEVQIWDGVKCKKIRTMTGHQTRVGTIAWNSTLLASGS
RDRLIFLRDYRVREQHVKKLVGHKQEVCGLKWSFDERQLASGGNDNKLLIWNAQSSSPIV
RFNEHGAAVKAIAWSPHQHGLLASGGGTADRCIRFWNTLTGTSLSHVDTGSQVCNLMWSK
NVNEIVSTHGYSLNQIIVWKYPAMQKLATLTGHTYRVLYLAISPDGQTIVTGAGDETLRF
WNVFPTCKCTS
>Emiliania_huxleyi_EHUX014391_Cdh1
MGGHLGRVGTLSWSGPSLSSGSRDRTICMRDVRSAPPFTSQLVGHKQEVCGLRWAHDGSQ
LASGGNDNKLFIWSPHGTSPLLRFSDHTAAVKALAWSPHQNGLLASGGGTADRCIRFWNT
QTATALSALDTGSQVCNLCWSCTVNELVSSHGYSQNQIVVWRYSSMAKVATLSGHTMRVL
YLALSPDGQTVVSGAGDETLRFWNVFPQARRTTGDEAAPFSRAYTVR
>Emiliania_huxleyi_EHUX014475_Cdh1
MEPPYTPPSARSSGWGGFSTPPSRSSGGSSSKADYTGDRFIPTRRGVNLAEQFALLPEGG
SGGGGGSGGSGAERSGDGGAATTPRDDDPYNMLLRNELLGDNVAVTSRRGSGRHGARGGS
AGGGSGGSLFQYRVSPARDAPASPFSLSPVEADPMLPAARRTQRKIPSVPYKVLDAPALQ
DDFYLHLVDWSSTNVLAVGLGACVYLWSACTSKVTKLCDLGQETVTSVCWAQRGTHLAVG
TSVGEVQVWDAAKASLLRTMGGHLGRVGTL
>Arabidopsis_thaliana_ATHA030445_FZR3_Cdh1
MASPQSTKTGLNLPAGMNQTSLRLETFSSSFRGISSLSSPSKSTCSDRFIPCRSSSRLHA
FDLQDKEPTTPVKEGGNEAYSRLLKSELFGSDFASPLLSPAGGQGSASSPMSPCTNMLRF
KTDRSNSSPSSPFSPSILGNDNGHSSDSSPPPKPPRKVPKTPHKVLDAPSLQDDFYLNVV
DWSSQNVLAVGLGTCVYLWTASNSKVTKLCDLGPNDSVCSVQWTREGSYISIGTSHGQVQ
VWDGTQCKRVRTMGGHQTRTGVLAWNSRILSSGSRDRNILQHDIRVQSDFVSKLVGHKSE
VCGLKWSHDDRELASGGNDNQLLVWNNHSQQPILKLTEHTAAVKAITWSPHQSSLLASGG
GTADRCIRFWNTTNGNQLNSIDTGSQVCNLAWSKNVNEIVSTHGYSQNQIMLWKYPSMSK
VATLTGHSMRVLYLATSPDGQTIVTGAGDETLRFWNVFPSVKMQTPVKDTGLWSLGRTQI
R
>Arabidopsis_thaliana_ATHA023943_CCS52A2_Cdh1
MEEDESTTPKKKSDSQLNLPPSMNRPTVSLESRINRLIDSNHYHSPSKPIYSDRFIPSRS
GSNFALFDLASSSPNKKDGKEDGAGSYASLLKTALFGPVTPEKSDVVNGFSPSGNIFRFK
TETQRSLNLYPPFDSDVVSGVSPSPVKSPRKILRSPYKVLDAPALQDDFYLNLVDWSAQN
VLAVGLGNCVYLWNACSSKVTKLCDLGVDETVCSVGWALRGTHLAIGTSSGTVQIWDVLR
CKNIRTMEGHRLRVGALAWSSSVLSSGSRDKSILQRDIRTQEDHVSKLKGHKSEICGLKW
SSDNRELASGGNDNKLFVWNQHSTQPVLRFCEHAAAVKAIAWSPHHFGLLASGGGTADRC
IRFWNTTTNTHLNCVDTNSQVCNLVWSKNVNELVSTHGYSQNQIIVWKYPTMSKLATLTG
HSYRVLYLAVSPDGQTIVTGAGDETLRFWNVFPSPKSQSRESEIGALSFGRTTIR
>Arabidopsis_thaliana_ATHA024184_FZR2_Cdh1
MEEEDPTASNVITNSNSSSMRNLSPAMNTPVVSLESRINRLINANQSQSPSPSSLSRSIY
SDRFIPSRSGSNFALFDLSPSPSKDGKEDGAGSYATLLRAAMFGPETPEKRDITGFSSSR
NIFRFKTETHRSLNSFSPFGVDDDSPGVSHSGPVKAPRKVPRSPYKVLDAPALQDDFYLN
LVDWSAQNVLAVGLGNCVYLWNACSSKVTKLCDLGAEDSVCSVGWALRGTHLAVGTSTGK
VQIWDASRCKRTRTMEGHRLRVGALAWGSSVLSSGSRDKSILQRDIRCQEDHVSKLAGHK
SEVCGLKWSYDNRELASGGNDNRLFVWNQHSTQPVLKYSEHTAAVKAIAWSPHVHGLLAS
GGGTADRCIRFWNTTTNTHLSSIDTCSQVCNLAWSKNVNELVSTHGYSQNQIIVWKYPTM
SKIATLTGHTYRVLYLAVSPDGQTIVTGAGDETLRFWNVFPSPKSQNTDSEIGSSFFGRT
TIR
>Aquilegia_coerulea_ACOE017928_Cdh1
MDYLENIGGMWGWHLVCGLKWSYDNCQLASGENDNRLFVWNQHSPQPVLKYCEHTAAVKA
IAWSPHLNGLLASGGGTADRCIRLWNTSTNSHLSCMDTGSQVCNLVWSKNVNELVSTHGY
SQNQIIVWRYPTMSKLATLTGHTYRVLYLAISPDGQTIVTGAGDETLWLWNVFPSPKSQN
SDTDIGASSLGRTQIR
>Aquilegia_coerulea_ACOE034814_Cdh1
MDVPLTPSIETRSETSRISSSLNLPPNMSRTNLSLDTSAITTTSSSMTHVDRMLGVGYQP
SPSKTIYSDRFIPSRSGSNFALFDLSSPSPSGSSSEGREDGSGTYATLLRSVMFGPDSGV
ISPVTPEKQMSFDGRSFPMSPPSRNIFRYKTETRRSMHSLSPFGFDDSLPGVVPSPAKTP
RKVARSPYKVLDAPALQDDFYLNLVDWSSNNVLSVGLGNCVYLWNACSSKVTKLCDLGVD
DSVCSVGWAQRGTLLAVGTNNGAVQIWDAARCKRVRTMEGHRLRVGALAWSSSLLSSGSR
DKTILQRDIRAQEDFVSKLTGHKSEVCGLKWSYDNRQLASGGNDNRLFVWNKHSPQPVLK
YCEHTAAVKAIAWSPHLNGLLASGGGTADRCIRFWNTSTNSHLSCMDTGSQVCNLVWSKN
VNELVSTHGYSQNQIIVWRYPTMSKLATLTGHTYRVLYLAISPDGQTIVTGAGDETLRFW
NVFPSPKSQNSDTDIGASSLGRTQIR
>Aquilegia_coerulea_ACOE029630_Cdh1
MDSSTSTTERRKSGINRPSGMTETTLQLDTFSIRSSLSSLSSPSSKSKCGDRFIPCRSTS
RLHAFDLIENGASPIKENDYCRLLKAEMFGADFACVSPAGQGSPMSPSTNMFRYKTEVST
PNSPYSPSVFSHDIGVSGEASTPPKPPRKVPKTPHKVLDAPSLEDDFYLNLVDWSSQNVL
AVGLGTCVYLWTASNSKVTKLCDLGPSDSVCSVQWTREGSFLSIGTHLGEVQIWDGVKCK
RVRTMGGHQTRAGVLAWSSRILSSGSRDRNILQHDLRVQDDFVSKLVGHKSEVCGLKWSH
DDKELASGGNDNQLLIWNQRSQQPVLKLAEHTAAVKAIAWSPHQNGLLASGGGTADRCIR
FWNTTNGNQLNHVDTGSQVCNLLWSKNVNEIVSTHGYSQNQIMVWKYPSMGKVATLTGHN
MRVLYLATSPDGQTIVTGAGDETLRFWNVFPSKKSPAPVRDSMLSLGRTHIR
>Aquilegia_coerulea_ACOE006445_Cdh1
MGHIANAFRHLLNYVAQVLLTLPYSFSQLGMQSGILFQLFYGLLGSWTAYLISVLYVEYK
TRKEREKVDFRNHVIQWFEVLDGLLGKHWRNVGLASGGNDNRLFVWNQHSPQPVLKYCEH
TAAVKAIAWSPHLNGLLASGGGTADRCIRLWNTSTNSHLSCMDTGSQVIVVYNSLGWQRE
DIVRIPVSM
>Oryza_sativa_OSAT006532_Cdh1
MATDASPKPAPPRLNVPPAMAGGLRLDPAVASPARLLLDVPKTPSPSKTTYSDRFIPCRS
SSRLHNFALLDRDRASPSSTTDDAPYSRLLRAEIFGPDSPSPAPSSPNTNLFRFKTDHPS
PKSPFAASAAATAGHYDCTAGSAESSTPRKPPRKVPKTPHKVLDAPSLQDDFYLNLVDWS
SQNTLAVGLGNCVYLWSASNCKVTKLCDLGPRDSVCAVHWTREGSYLAIGTSLGDVQIWD
SSRCKRIRNMGGHQTRTGVLAWSSRILSSGSRDKNILQHDIRVPSDYISKFSGHRSEVCG
LKWSHDDRELASGGNDNQLLVWNQRSQQPILRLTEHTAAVKAIAWSPHQQGLLASGGGTA
DRCIRFWNTVNGNMLNSVDTGSQVCNLAWCKNVNELVSTHGYSQNQIMVWKYPSMSKVAT
LTGHTLRVLYLAMSPDGQTIVTGAGDETLRFWNIFPSMKTQAPVRDIGLWSFSRSHIR
>Oryza_sativa_OSAT011454_Cdh1
MDHHHHHLPPPPPRSPMENSASSKPPTPASTPSSRLAAAPSSRVSSAAPHPSPSSSAPTP
ASRTVYSDRFIPSRAGSNLALFDLAPSPSHHDAAAAAASPGAPPPSGSTPASSPYCALLR
AALFGPTTPDRVASSASACSSSSSAGASPVGSPATGNIFRFKAEVPRNAKRALFSDGDDE
GVLFPGVFTTRGTGPRKIPRSPYKVLDAPALQDDFYLNLVDWSSHNILAVGLGNCVYLWN
ACSSKVTKLCDLGVDDNVCSVGWAQRGTHLAVGTNQGKVQVWDATRCKRIRTMESHRMRV
GALAWNSSLLSSGSRDKSILHHDIRAQDDYISRLAGHKSEVCGLKWSYDNRQLASGGNDN
RLYVWNQHSAHPVLKYTEHTAAVKAIAWSPHLHGLLASGGGTADRCIRFWNTTTNMHLNC
VDTGSQVCNLVWSKNVNELVSTHGYSQNQIIVWRYPTMSKLATLTGHTYRVLYLAISPDG
QTIVTGAGDETLRFWNVFPSPKSQSSDSLSSIGATSFVRSYIR
>Amborella_trichopoda_ATRI010738_Cdh1
MDIDNENPSSMEDQASSTRRPSPSLNLPPGMSRTNLSIETPSPASSSSFSSFPSARRSLC
FLSTSPYGLSSPSSSRVTYSDRFIPSRSGSNLANFALIDRSSSSPSTSHSSNGGEGKEDG
SGVYSNLLKSVLFGGDSGVISPATPEKIFGFGPGKYSTLSPPNRNILRFKTEHRRSGYTD
SPFSLSPVGVDGALSGIVSTPPKAPRKVPRSPYKVLDAPALQDDFYLNLVDWSSHNVLAV
GLGTCVYLWSASSSKVTKLCDLGVDDSVCSVGWTQRGTYLAVGTNLGEVQIWDATRCKKV
RTMEGHRFRVGALAWSSSLLSSGSRDKTIFQRDIRAQEDFVSKLTGHKSEVCGLKWSFDN
RELASGGNDNRLFVWNQHSTQPVLKFSEHTAAVKAIAWSPHMHGLLASGGGTADRCIRFW
NTTSNSHLSCMDTGSQVCNLVWSKNVNELVSTHGYSQNQIIVWRYPTMSKLATLTGHTLR
VLYLAISPDGQTIVTGAGDETLRFWNVFPSPKSQFILHRYKKYVGKLGSTYAPSITEKLH
EYSSALKASLAIFLFEKTP
>Amborella_trichopoda_ATRI004686_Cdh1
MDSGNNGRKTTLNLPSGMSLHTLSTISSPSKPTIYSDRFIPCRSSSRLHCFSVNEKASPS
KEGGNEAYCNLLRSELLGSDCSPSTPEKFSGRSSRVLLGSPASPSKNLFRFKADPIRGST
PSSPYESPADWIEAPTPPKAPRKIPKTPNKVLDAPSLQDDFYLNLVDWSSQNVLAVGLGT
CVYLWSASTSKVTKLCDLGPSDSVCAVQWTREGSYLAIGTISGDVQIWDSARCKKVRNMG
GHQARSGVLAWSSCILSSGSRDRSILQHDLRVSTDFVSKFVGHKSEVCGLKWSHDDRELA
SGGNDNQLLVWNQQSTKPVLKLTQHTAAVKAITWSPHQHGLLASGGGTADRCIRFWNTSS
GTLLNSVDTGSQVCNLAWCKNVNELVSAHGYSQNQIMVWKYPTMGKVATLTGHSMRVLYL
AISPDGQTIVTGAGDETLRFWNIFPSAKTQTPVRDTGIWSLGRTHIR
>Selaginella_moellendorffii_SMOE006732_Cdh1
MEDCEDFSEEIKGLEAESPRAKIAARRSLVFSSSGFNAGKVESAAAVASSPKVNRITYSD
RFIPSRSSSNLTGFALLDKSPSSNVSNVSHGSETREDSAAAYSMLLRTELFGSDPGGPMV
PSTPEKLLGGSSRDSARTPMSPTRNLFRFKNEHRGGAGACASPESPFSLSPVGLDVALAG
TVTSPRKAPRKIARSPYKVLDAPALQDDFYLNLVDWSSLNVLAVGLGPCVYLWSACTSKV
TKLCDLSPNDGVCSVGWTQRGTYLAVGTNLGEVQIWDATRCKKVRTMGGHRTRVGTLAWS
SNVLSSGSRDRNILQRDIRAPEDFVNRLVGHKSEVCGLKWSYDDRELASGGNDNQLFVWN
QLSTQPVLKFSEHTAAVKAIAWSPHQHGLLASGGGTADRCIRFWNTGTSTHLSCVDTGSQ
VCNLVWSKNVNELVSTHGYSQNQIIVWRYPAMSKLSTLTGHSYRVLYLAISPDGQTIVTG
AGDETLRFWNVFPCPKSQSAVRNTGIWSLGRTHIR
>Selaginella_moellendorffii_SMOE009438_Cdh1
MAAERLRVEISRAVSVLNPAVAGGGGGGSTPSPTRMSYSDRFIPSRSSSNLAGFALLDNS
PSLGSDASKEEGVAVYSMLLRSELLGGDAGPLSPGTPDKNSLVSAGVRDSTKSPLSPSRN
LLRFKSDSRAAGAPCHKSESLSPGALDFGTTGASSSPVKLQRKVSRVPFKVLDAPALQDD
FYLNLVDWSAHNVLAVGLGNCVYLWSASTSKVTKLCDLGHDDSVCSVAWTHRGTYLAVGS
NAGEVQIWDAIRCKKVRTMEGHRTRVGTLAWNSVTLSSGSRDRNILNHDVRVPEDYTSKL
CGHKSEASSVCGLKWSFDDRELASGGNDNQLFVWNQLSTQPVCKFSEHTAAVKAIAWSPH
QHGLLTSGGGTADRCIRFWNTSTNSHINCVDTGGQVCNLMWSKNVNELVSTHGYSQNQII
VWRYPTMTKLTTLTGHTYRVLYLSMSPDGQTIVTGAGDETLRFWNVFPSPKSQNAVRDSG
MWSLGRTHIR
>Selaginella_moellendorffii_SMOE028545_Cdh1
MAAERLRVEISRAVSVLNPAVAGGGGGGSTPSPTRMSYSDRFIPSRSSSNLAGFALLDNS
PSLGSDASKEEGVAVYSMLLRSELLGGDAGPLSPGTPDKNSLVSAGVRDSTKSPLSPSRN
LLRFKSDSRAAGAPCHKSESLSPGALDFGTTGASSSPVKLQRKVSRVPFKVLDAPALQDD
FYLNLVDWSAHNVLAVGLGNCVYLWSASTSKVTKLCDLGHDDAVCSVAWTHRGTYLAVGS
NAGEVQIWDAIRCKKVRTMEGHRTRVGTLAWNSVTLSSGSRDRNILNHDVRVPEDYTSKL
CGHKSEASSVCGLKWSFDDRELASGGNDNQLFVWNQLSTQPVCKFSEHTAAVKAIAWSPH
QHGLLTSGGGTADRCIRFWNTSTNSHINCVDTGGQVCNLMWSKNVNELVSTHGYSQNQII
VWRYPTMTKLTTLTGHTYRVLYLSMSPDGQTIVTGAGDETLRFWNVFPSPKSQNAVRDSG
MWSLGRTHIR
>Selaginella_moellendorffii_SMOE034074_Cdh1
MEDCEDFSEEIKGLEAESPRAKIAARRSLVFSSSGFNAGKVESAAAVASSPKVNRITYSD
RFIPSRSSSNLTGFALLDKSPSSNVSNVSHGSETREDSAAAYSMLLRTELFGSDPGGPMV
PNTPEKLLGGSSRDSARTPMSPTRNLFRFKNEHRGGAGACASPESPFSLSPVGLDVALAG
TVTSPRKAPRKIARSPYKVLDAPALQDDFYLNLVDWSSLNVLAVGLGPCVYLWSACTSKV
TKLCDLSPNDGVCSVGWTQRGTYLAVGTNLGEVQIWDATRCKRVRTMGGHRTRVGTLAWS
SNVLSSGSRDRNILQRDIRAPEDFVNRLVGHKSEVCGLKWSYDDRELASGGNDNQLFVWN
QLSTQPVLKFSEHTAAVKAIAWSPHQHGLLASGGGTADRCIRFWNTGTSTHLSCVDTGSQ
VCNLVWSKNVNELVSTHGYSQNQIIVWRYPAMSKLSTLTGHSYRVLYLAISPDGQTIVTG
AGDETLRFWNVFPCPKSQSAVRNTGIWSLGRTHIR
>Physcomitrella_patens_PPAT030943_Cdh1
MDGSGDSENGFQSRIARSLNLPFGMSRDALHLDTIARRSWQGLESPMDMAGTVNIPSPAR
TSYSDRFIPSRSSSNLTGFALLDRSPSGANIAQSNDYREDGFAAYSMLLRSELLGQETSL
PATPEKPMGIGSRDQMRSPISPTSRNLFRFKSDVKGNLGLNGRSESPYSHSSVGINSMLD
RATVSPRKAPRRIARSPYKVLDAPALQDDFYLNLVDWSSHNVLAVGLGTCVYLWSACTSK
VTKLCDLGPTDSVCSVAWTQRGSYLAVGTNLGQLQLWDVTRYRMVRAMSGHRTRVGALAW
SSCILSSGSRDRNILQRDVRVPEDFVSKLEGHKSEVCGLKWSCDDRELASGGNDNQLLVW
NQQSTQPVVKFSDHTAAVKAIAWSPHQHNLLASGGGTADRCIRFWNTATSTPLKHYDTGS
QVCNLAWSKNVNEIVSTHGYSENQIIVWRHPTMTKLATLTGHTTRVLYLATSPDGQTIVT
GAGDETLRFWNVFPSSKSQNAVPDAGVWSLGRTHIR
>Physcomitrella_patens_PPAT016499_Cdh1
MDHPMDGSVDIENGYQFRIAQSLNLPVGMSRDALHLDSIARRSWQRSVAPTKNMIGAAST
LSPTKTSYSDRFIPSRSSSNLSSFSLLDRALSGANIVQSSDSKEDGSGAYSMLLRSELFG
QVGSSPVTPEKSFGIGSRDSMRSPISPKSRNMFRFKSECKPSTGLNSQPESPYSLSPVGI
DSTMTGATVSPRKAPRKIARSPCKVLDAPALQDDFYLNLVDWSSSNVLAVGLGTCVYLWS
ACSSKVTKLCDLGLTDSVCSVGWTQRGTYLAVGTNLGDVQIWDATRYRKVRTLGGHRTRV
GALAWSSHMLSSGSRDRSIFQRDVRSPEDFVSKLVGHKSEVCGLKWSCDDRELASGGNDN
QLLVWNQHAAQPIVKFSEHTAAVKAIAWSPHQNGLLASGGGSADRCIRFWNTATSSHLNC
YDTGSQVCNLAWSKNVNEIVSTHGYSHNQIIVWKYPTMSKLATLTGHSMRVLYLATSPDG
QTIVTGAGDETLRFWNVFPSPKSQSAVRDTGVWSLGRTHIR
>Physcomitrella_patens_PPAT016669_Cdh1
MDRPIEGAARSEDGPQTRSSSAARSLNLPVGMSRDALHLDTIARRSWQGLASPMKHGVCT
TTSSPTRTSYSDRFIPSRSSSNLTGFALLDRSPSGANISQANDTREEGGAAYSMLLRTEL
FGQEAGSPATPENRTGISARDPMRSPISPTVSRNLFRFKSDPKPSTGSKARPERPYDISP
AGIDSSLAGTPMSPRKAPRKIARSPYKVLDAPALQDDFYLNLVDWSSNNVLAVGLGTCVY
LWSASSSKVTKLCDLGPTDSICSVSWTHRGTYLAVGTNLGEVQLWDAAKCRIVRTMGGHR
TRVGALAWNSHILSSGSRDRNILQRDVRVPDDFVSKLVGHKSEVCGLKWSYDDRELASGG
NDNQLLVWNRQSTQPVVKFSEHGAAVKAIAWSPHQHGLLASGGGTADRCIRFWNTATSTA
LNCYDTGSQVCNLVWSKNVNEIVSTHGYSQNQIIVWRYPTMSKLTTLTGHTMRVLYLAIS
PDGQTIVTGAGDETLRFWNVFPSPKSQSVVRDNEVWSLGRTYIR
>Physcomitrella_patens_PPAT009579_Cdh1
MEGAADSEDGHQSRSSSVARSLNLPVGMSRDALHLDTIARRSWQGSASPMKQGISSAATS
SPTRTSYSDRFIPSRSSSNLTGFALLDRSPSGLNIAQLNDVREDGGAAYSMLLRSELFGQ
EAASPATPEKSMGISLRDPMRSPISSSVSRNLFRFKSEPKPSTGPNARPENLFDLSPVGI
DSALVAATMSPRKAPRKIARSPYKVLDAPALQDDFYLNLVDWSSQNVLAVGLGTCVYLWS
ACTSKVTKLCDLGPTDSVCSVGWTQRATYLAVGTNLGEVQLWDATKCRKVRTMGGHRTRV
GTLAWSSHLLSSGSRDRNILQRDVRVPEDFVSKLIGHKSEVCGLKWSYDDRELASGGNDN
QLLVWNQQSTQPVVKFSEHGAAVKAMAWSPHQHGLLASGGGTADRCIRFWNTATSTALNC
YDTGSQVCNLVWSKNVNELVSTHGYSQNQIIVWRYPTMSKLATLTGHTMRVLYLAISPDG
QTIVTGAGDETLRFWNVFPSPKSQSAVRDTGVWSLGRTHIR
>Chlamydomonas_reinhardtii_CREI018777_Cdh1
MATSEVSKQATEREDLNPGYNLLLRSELLGATFPGPISPDKVQQLEQLRAPASPGKSLFR
FKTGDVHSPHGGPSAQSPFVVSPVGDDTAAGSPFASPRRAQRRIARAPFKVLDAPSLADD
FYLNLVDWSSQNVLAVGLGTCVYLWSASSSTVTKLCDLAPADSVCSVEWSCRGTYLSVGT
NSGKVQIWDVAKLKLLRTMDGHRARVGTQAWGSHVLCSGSRDRHILQRDIRCPEHFTAKL
VGHRSEVCGLKWSPDDRQLASGGNDNQLYIWSLASSSPQIKFSDHTAAVKAIAWSPHQHS
VLASGGGTADRCIRFWNTSNGTAINSIDTGSQVCNISWSKNVNEIVSTHGYSQNQVIIWK
YPNMAKLATLTGHTLRVLYLAVSPDGQTIVTGAGDETLRFWSVFPSAKSTGPDTSVASMN
RTTIR
>Volvox_carteri_VCAR018520_Cdh1
MEPEYASAAGASGHAQPSSPLRDHSRHNLHTSSPLRSPIWSPKSRVTYSDRFIPSRAAAA
RLDYSILDREMATSDDLNPAYNLLLRSELLGSSCPGPISPDKVRDPGWLRAPASPGKSLF
RFKTGDVHSPHGGPAAQSPFVVSPVGDDTAAGSPFASPRRAQRKIARAPFKVLDAPSLAD
DFYLNLVDWSSQNVLAVGLGTCVYLWSAMSSTVTKLCDLAPHDTVCSVEWSRRGTFLSVG
TNSGKVQIWDVAKLKLVRTLEGHRARVGTQAWGSHVLCSGSRDRHILQRDIRCPEHFTAK
LVGHRSEVCGLKWSPDDRQLASGGNDNQLYIWSLPSSSPVYKFADHTAAVKAIAWSPHQH
SLLASGGGTADRCIRFWNTATGMPLNCIDTGSQVCNISWSKNANEIVSTHGYSQNQVIIW
KYPSMAKLATLTGHTLRVLYLAVSPDGQTIVTGAGDETLRFWSVFPSAKSSGPDTTVASM
SRTTIR
>Coccomyxa_subellipsoidea_CSUB008112_Cdh1
MDTPPFLRAPRTPIYSDRFIPSRATSSRLEGYSLLDRAGVADETAHVSEREEASGAYTQL
LRTELLGLPPSQLSTPDRHGSTSNGFVSPTSSPARKIFRFQCGDAASPIAGAPLQSPYAT
SNMGRDTSLGSPLTSPKRAQRKIARSPFKVLDAPQLQDDFYLNLVDWSSQNVLAVGLGTC
VYLWSACTSKVTKLCEFPAGPGGDSVCSVSWSQRGTYLSVGTNSGIVQIWDVAKVKMVRT
MGGHRGRVGTMAWSSHLLSSGSRDRNILQRDIRAPEDFQHKLLGHRSEASPLHATGLPLV
CGLKWSPDDREIASGGNDNQLYIWGLHSTSPVLKFSSHTAAVKAIAWSPHQHGLLASGGG
TADRCIRFWNTATSSSLNSIDTGSQVCNLLWSKNVNEIVSTHGYSQNQIVVWKYPSMSKL
ATLTGHTLRVLYLAVSPDGQTIVTGAGDETLRFWNVLPGPKSQGSGNDSSVSSMMRTLIR
>Chlorella_variabilis_CVAR007622_Cdh1
MDLASTSGGGAQEGGGGSGGADGASGSGLPEPQQHQAFSSPVKQRPAAFGQTPLRSPKVV
YSDRFIPSRATSSRLDFSILDREAAASETPRRTAEKEESNGAYNMLLRSELLGCPAAPVS
PEKGAGAAGVAGVASTSGAHPVSPSKSPSRKLFRYMAGDVDTPTAGLPTQSPYARGPIGG
DDSVASTLASPTRMLRKIPRAPFKVLDAPALADDYYLNLVDWSAQNTLAVGLGTCVYLWS
ACTSKVTRLVDFGEGGGVCSVSWSQRGSYLSIGSDKGEVQVWDTTKCKRIRTFPGHKQRV
GCMAWSHHTLATGSRDRSILLRDVRAPEPYVQKLGGHRSEVCGLRWSPDDRELASGGNDN
QLFVWHQHSAQPVLRFSEHQAAVKAIAWSPHQHGLLVSGGGTADRCIRFWNTTTGQALQC
IDTGSQVCNLSWSKNINELVSTHGYSQNQIIVWRYPTMQKLATLTGHTMRVLYLAVSPDG
QTIVTGAGDETLRFWNVFPGPKAQGSGSDSGMGSMMRTLIR
>Ostreococcus_lucimarinus_OLUC005978_Cdh1
MANGGHRGVDVARRLIFEDSTRRGTGARDGSAPGTPEREGRASAGRGASAGRANAGYSDR
YVPSRSASAGFRGDFSMLEACASVGVGATGGGRGEEIGGASGGGGGRIGRDGRGDADRGR
EGDANRDADSAGAHRGDGGSARAHEREDTSAAYGALLRSELLGDVCPPEAYGVTPPATPS
AARYRPRTPATPIDGSSYSYSTPGRNLFKFRDDGSFGTIARGESPYALNPVGDGDGPLGM
TLLSPRRRAPRKIARSPFKVLDAPALQDDFYLNLVDWSSSNVLAVGLGTCVYLWSACTSK
>Ostreococcus_lucimarinus_OLUC002816_Cdh1
MANGGHRGVDVARRLIFEDSTRRGTGARDGSAPGTPEREGRASAGRGASAGRANAGYSDR
YVPSRSASAGFRGDFSMLEACASVGVGATGGGRGEEIGGASGGGGGRIGRDGRGDADRGR
EGDANRDADSAGAHRGDGGSARAHEREDTSAAYGALLRSELLGDVCPPEAYGVTPPATPS
AARYRPRTPATPIDGSSYSYSTPGRNLFKFRDDGSFGTIARGESPYALNPVGDGDGPLGM
TLLSPRRRAPRKIARSPFKVLDAPALQDDFYLNLVDWSSSNVLAVGLGTCVYLWSACTSK
>Ostreococcus_lucimarinus_OLUC000530_Cdh1
MLGHRSRAGTLAWNSHTLSSGSRDRAILNRDIRSPSDYSSKLLGHKSEVCGLKWSYDDQQ
LASGGNDNQLFVWNSHSTSPILRCSEHTAAVKAIAWSPHQHGLLASGGGTADRCIRFWNT
VTNTPLQCVDTGSQVCNLVWSKNVNEIVSTHGYSQNQIVVWRYPSMSKLTTLTGHTLRVL
FLAISPDGQTIVTGAGDETLRFWNVFPGMKSPVSGAGDNTVSTLARTSIR
>Ostreococcus_lucimarinus_OLUC001016_Cdh1
MLGHRSRAGTLAWNSHTLSSGSRDRAILNRDIRSPSDYSSKLLGHKSEVCGLKWSYDDQQ
LASGGNDNQLFVWNSHSTSPILRCSEHTAAVKAIAWSPHQHGLLASGGGTADRCIRFWNT
VTNTPLQCVDTGSQVCNLVWSKNVNEIVSTHGYSQNQIVVWRYPSMSKLTTLTGHTLRVL
FLAISPDGQTIVTGAGDETLRFWNVFPGMKSPVSGAGDNTVSTLARTSIR
>Bathycoccus_prasinos_BPRA002161_Cdh1
MRENDPRQPPRKGSDGKKEQHEEVIYSDRFVPSRDARAGANNNNHSFDEDELKAFEDVDD
REDVDNDGELVYPNYRHRYEQQSLRRERRETNEDDLDDDFDRVPETTTTTTNNNNNNNNN
NNNNVRMIVANTEREDTSAAYHELLRSELQLPNYTASGGGARGRGDDSGGRGNGTSGGGG
GGNASTGGGGSQGSQGGSQGNHQVLYDGSPLKETHRNKKTLRFKTDSPPSSGPKKRYQQY
NPEQDGYYGQGGNGLGAQGSRGMSENNEENAAGVSYYEHHSNSTSPYSLSPIGRTGPLGT
ALAAPRRMPRKIARSPFKVLDAPALQDDFYLNLVDWSAHNVLAVGLGSCVYLWSACTSRV
TKLCDLAPSDSVCSVAWTQRGTFLAVGTNTGDVQIWDAHKCKLIRTMTGHRSRVGTLAWS
SNMLSSGSRDRSIMQRDVRSPEQFTGKLLGHKSEVCGLKWSYDDRELASGGNDNQLLIWS
ASASSGGPALRLPQHQAAVKAISWSPHQHGLLASGGGTADRCIRFWNTTTNTPLQCVDTG
SQVCNLAWSKNVNEIVSTHGYSQNQIVVWRYPTMSKLATLTGHTLRVLYLAVSPDGQTIV
TGAGDETLRFWNVFPGQRSQGGVQENSVWNLNRTQIR
>Micromonas_species_MSPE005685_CDH1-CCS52_Cdh1
MSTPGTPNVKTPGGKRPTVYSDRFVPSRSASAGLQGFNLLDTGSPPASASHPNSGEREDT
SAAYSTLLRSEMLGENGASILGASPVNPSKKLFRFKSDGVLSEGINAADSPYSLSPVGGD
DALNGRHPQRRSHRKIARSPFKVLDAPALQDDFYLNLVDWSSHNVLAVGLGTCVYLWSAC
TSRVTKLCDLGPGDSVCSVGWTQRGTYLAVGTNNGEVQIWDATRCKRIRSMGGHRTRVGT
LAWSSSTLSSGSRDRNILQRDVRAPEHYTSKLSGHKSEVCGLKWSYDDRELASGGNDNQL
YVWSANSTHPLLRYSDHTAAVKAIAWSPHQHGLLASGGGTADRCIRFWNTTTNTPLSCID
TGSQVCNLVWSKNVNELVSTHGYSQNQIIVWRYPNMSKLATLTGHTLRVLYLAISPDGQT
VVTGAGDETLRFWNVFPGPKSQGSVHDNSVWSMGRTHIR
>Cyanidioschyzon_merolae_CMER003370_Cdh1
MSTAWTPRRSRRSGDRFIPVRERDSALGLDSTQLRFQLQVATELSFQGRNTPSRDIAAES
ENNASDVGQVTESSPSRRLRDTSPMHQRRLLMAARARHVEGSEALATFVPGHQIESELSL
AQAAERYIENARRDWSDIFGASPSAPALLVSGSERAGQRSLQLETSPDADEGTLTYQSRL
GRSVNEPPVESSRESGTSPNRGLAAAERAGVRAELETLLATLSVGRASDARNGAYDGSER
PARTSRAEQPPARRQSRRERELADLLERMDREQRDANHSVSSSSRSSTVEQIRALLQAAA
ELGDAADDVAVVDLAMELFADPRALYSMETLRGSVQHLAGTLMRGTLASPGGTGISSLAP
GMLATDVGSRVTELQGVITWSEGGTVTRPGAANANAVLALSAHLPPHAQHATIESATRSA
NEAAYLTQTSGTGGAAPNTSTPGISPSTTGRFVVSAPGGPSTYAIILENELLHEVNTTRT
ELATDMDALVAENESTSPTEPPPSGRRPEPGFGLATPPRHSNPTRATRNSPVAASPGASH
VSSSSATPVVARRSLLEFSRQDTSVHESSPSPRHRQYSENNGSPIRLDALRTSPVLAADP
TIARQLGLGLRRKQRKISRVPFKVLDAPNLADDFYLNLLDWSARNILAVGLGNSVYLWNA
YNSKVSKLCELDTPPQGVCSVSWAPSGDLIAVGLASGVVHLYDPTRQEAAQMLTGHTARV
GCLAWNGPLLASGSRDRTIMEHDVRAGREPVRTLEAHRQEVCGLRWSFDQTQLASGGNDN
KLFIWTPQARRPLFRFEEHEAAVKAVAWSPHQHCLLASGGGTADRCIRLWNTTTGSLLQC
VDTGSQVCNLLWSRAVNELVSTHGYSQNQIVLWRYPSMQKVVTLTGHLLRVLYLAASPDG
SVIVTGAGDETLRFWNVFPPPRSAARMSQQRAASSLSPSRLGGTRSLYAAALADLTTLPS
AYAPTPSQASPMHDLWNTSAMIPSSFIR
>Galdieria_sulphuraria_GSUL003806_Cdh1
MEIEPQNTCIDIMSRSVPTSPPPNVTRKRPNRYSDRFIPSREGGDLVSAFSLLESPKQSK
PLPWLENCSDNHVSSCVLRISNGASPASTLSHSRSERDNIGDEEESTVNQEDRVETSYKH
VLRQELFGEWWNETHCLEKSDSYNNLSGVDSSCQDYSNGFNSTFGEVRQWKDWKQLNNSS
KKLFRFKARSKSRLVTSPLNLSLEGLLSSEVFTSTPTTTRKIVKSPYKVLDAPNLADDFY
LNLVDWSCNNILAVGLDRSVYLWNALNSKVTKLCEVSSGDAICSVSWSPRGKELAVGTRC
GEVHLYDVSCLKNIRTFMGHTLRVGCLSWNDRLLASGSRDHSIRVRDWKSPSNQVIELCG
HSQEVCGLKWSYDDKYLASGGNDNKLFIWNPGCSFSPVNRLDQHTAAVKAIAWSPHQSGL
LCSGGGTADRCIRFWNVVSGTLLKTIDTGSQVCNIAWSKNVNEFVSTHGYSQNQIIVWKY
PSLSKVTTLTGHTYRVLYLAVSPDNESIVTGAGDETLRFWNVFPGTKTKADTMESKSMLS
SCRTCLR
>Cyanophora_paradoxa_CPAR000386_Cdh1
MSLTYIARLASPVKRQRTSPSPPGTPSKDVYSDRFIPTSPSVEASFSLMNSSPGPPQQPG
DGTKEDGLSAYNQVLRNELLGLDIAGPGPSSPQPGGGLVDENSGLARSPEPQSPYATTPV
GTGQELPDALGTPKRATRRIAKVPFKVLDAPALQDDFYLNLVHWSSQNVLAVGLGPCVYL
WSACTSKVTKLCDLSGEDNSVTSVAWTQRGTHLAVGTNRGELWDTAKCKKTRSMPGHDMR
VGTLAWGSHVLSSGSRDRMILQRDVRSPSPFFMKLAS
>Cyanophora_paradoxa_CPAR001875_Cdh1
HKQEVCGLKWSFDDQQLASGGNDNKLFIWSLQSAQPVARFGEHTAAVKAIAWSPHQHGIL
ASGGGTADRCIRFWNTLTAVQLNCVCNLAWSKNVNELVSTHGYSQNQIIVWRYPSMSKVV
TLTGHTMRVLYLSMSPDGQTIVTAGDETLRFWNVFPGPKTRATLTESQALSPSWATSI
