# Supplementary material for: Evolutionary dynamics of the kinetochore network in eukaryotes as revealed by comparative genomics
Source: EMBO Rep. 2017 Jun 22;18(9):1559–71. doi: 10.15252/embr.201744102 (PMC5579357; doi:10.15252/embr.201744102)
Supplement: Supplementary file 3 — Dataset EV1 [file EMBR-18-1559-s003.zip › kinetochore_orthologs_FASTAs/CenpA.fa]

>Homo_sapiens_HSAP011513_CENPA_CenpA
MGPRRRSRKPEAPRRRSPSPTPTPGPSRRGPSLGASSHQHSRRRQGWLKEIRKLQKSTHL
LIRKLPFSRLAREICVKFTRGVDFNWQAQALLALQEAAEAFLVHLFEDAYLLTLHAGRVT
LFPKDVQLARRIRGLEEGLG
>Mus_musculus_MMUS037970_Cenpa_CenpA
MGPRRKPQTPRRRPSSPAPGPSRQSSSVGSQTLRRRQKFMWLKEIKTLQKSTDLLFRKKP
FSMVVREICEKFSRGVDFWWQAQALLALQEAAEAFLIHLFEDAYLLSLHAGRVTLFPKDI
QLTRRIRGFEGGLP
>Xenopus_tropicalis_XTRO025836_cenpa_CenpA
MRPGSTPASRRKSRPPRRVSPPLPTTSTRSPGRPSAPEQRKAPRATPKKRFRPGTRALME
IRKYQKSTELLIRKAPFSRLVREVCMTYACGLNYSWQSMALMALQEASEAFLVRLFEDSY
LCSLHAKRVTLYVQDIQLARRIRGVTEGLG
>Takifugu_rubripes_TRUB010838_LOC101061714_CenpA
MRPGPSSSRRKDKTPTRRPPVLSKSPQTPKKSQVSKAPASPRKRRFRPGTRALMEIRKYQ
KNTNLLLRKRPFSRLVREVCQKFSVLQLRWQVYALMAIQEAAEAFLVMLFSDANLCAIHA
KRVTLFPRDLQLARRIRGVDDM
>Danio_rerio_DRER013080_CENPA_CenpA
MPRHTSAHKRKPSTPRRRSPPASLPPPAGSRTRRHSGPSGSSPRKKHKFRPGTRALMEIR
KYQKSTGLLLRKAPFSRLVREVCQMFSREHMMWQGYALMALQEAAEAFMVRLFSDANLCA
IHAKRVTLFPRDIQLARRIRGVEHM
>Ciona_intestinalis_CINT004561_LOC100177125_CenpA
MVRQPQVHSPGPSTSRTPNKSRHSQSSASGSAKRKSSQPKKKTPVRKPRKRPGVQVLKDI
RKLQSTTNLSIRKLPFSRVVREIQYKINPRISAWQSLAIQALHEAAEAYLVRFFEDCNLA
ATFTNRVTVMTKDAQFIRKLRHRDGTE
>Branchiostoma_floridae_BFLO019702_CenpA
MQTFFQSYFTGRKHRFRPGTRALMEIRKYQKSTSLLIRKLPFARLVREVCQEVGSGMDHR
WQAYAIMALQEAAEAFLVGLMEDANLIALHAKRVTLMPRDIQLARRIRGPEKGFSAM
>Branchiostoma_floridae_BFLO000919_CenpA
MPRVRNTQSGRTGSPARGGGRGGRRGGTPGRGTPGRGPTAGPSRAGQQQQGRSPSRRKRR
FRPGTRALMEIRKYQKSTKLLIRKLPFARVAAESFLVGLMEDANLVALHAKRVTLMPRDV
QLARRIRGPEKGFASL
>Branchiostoma_floridae_BFLO009891_CenpA
EKRRFRPGTRALMEIRKYQKSTKLLIRKLPFARVVREVCRDVGGMDFRWQAFAIMALQEA
AESFLVGLMEDANLVALHAKRVTLMPRDVQLARRIRGPEKGFASL
>Branchiostoma_floridae_BFLO029126_CenpA
MVRPAGSSPGRRGTPARGPGRAGGADRGQRPAARGPTPGRAADGQARRKHRFRPGTRALM
EIRKYQKSTSLLIRKLPFARLAAEAFLVGLMEDANLIALHAKRVTLMPRDIQLARRIRGP
EKGFSAM
>Saccoglossus_kowalevskii_SKOW003861_CenpA
MVRTQQHSSQKATPTPKGGKRRKSATPKRIPPREESSSRSSGSSSPDSPRIIPRRPAQPS
KPSRLKIPIEMSPFAPKKCRRYRPGTKALMEIRRFQKTTNLLLRKLPFARVVREVAQTVS
GGWNLHWQSPAIMALQEASEAYLVSLFEDCNLIAIHSGRVTIMQKDMQLARRLRGQRL
>Saccoglossus_kowalevskii_SKOW018388_CenpA
MVRKQQDRQRKTATPKGGKKRKSSTPKRIAPHVSSSESISSPDSPRVIHKSRRSPHSPKR
RYRYRPTRRALMEIKKFQKSGNLLLQKLPFAFVVREVAMQVAGGLSYNWLSPAIMALQEA
SEATLVSLFEDTNLIALHTGRVTIMQKDMQLARRLWGYGRGL
>Drosophila_melanogaster_DMEL028507_cid-PA_CenpA
MPRHSRAKRAPRPSANNSKSPNDDDTAFRSPEPEDGTDYGLEFTTSQLTLQDNNRRSSTL
RRDAGRRQPAARDSSTSGEEEDQENRYPTTRSPQTRRMTVQQESKTRAAGPVAAQNQTRR
RKAANPMSRAKRMDREIRRLQHHPGTLIPKLPFSRLVREFIVKYSDDEPLRVTEGALLAM
QESCEMYLTQRLADSYMLTKHRNRVTLEVRDMALMAYICDRGRQF
>Anopheles_gambiae_AGAM005907_CenpA
MPRPKSAPRSLSERKERKSKARTLRSQAQSDLFSSSEEEEDASQRNRRGASSASSQSSGT
QNRSRSVETPRPTSTQSQSQRSQQTDEPRASRSAARQHTPSSTSDEEEEDEEEHDPSQRN
RRSRSSTRTPSEPVASTSQRRSVSAGPPGGGSTSQNVRPNRKPRIAPLLKEMLRLQLSWH
HLIPKASFGRLVRELFDHRYRITPQALEALHEATEVFLVQLFEDAYKCCLHRARVTLAPK
DIELVIILRRGIK
>Caenorhabditis_elegans_CELE018214_hcp-3_CenpA
MADDTPIIEEIAEQNESVTRIMQRLKHDMQRVTSVPGFNTSAAGVNDLIDILNQYKKELE
DDAANDYTEAHIHKIRLVTGKRNQYVLKLKQAEDEYHARKEQARRRASSMDFTVGRNSTN
LVDYSHGRHHMPSYRRHDSSDEENYSMDGTNGDGNRAGPSNPDRGNRTGPSSSDRVRMRA
GRNRVTKTRRYRPGQKALEEIRKYQKTEDLLIQKAPFARLVREIMQTSTPFGADCRIRSD
AISALQEAAEAFLVEMFEGSSLISTHAKRVTLMTTDIQLYRRLCLRHL
>Caenorhabditis_elegans_CELE015237_cpar-1_CenpA
MADDGPIIEEIAEKNGRVARIMQRLQHDTQRVTSVPGFNTSATGYADLIALLDQYKNDLE
AVGFNDLEQARRRAPSVDITVGSNSTNLVDYSHGRHDMPSHRRHDSSDEEITAANSHHQS
PINVGNRNDTDGTNGRNGSRAGSSSSDRVRMIAGRNRISKTRRYRPGQKALEEIRKYQES
EDLLIPKAPFARLVREIMQTSTPFSSDLRIRSDAINALQEASEALLVQMFDGSSLISAHS
KRATLTTTDVQLYRRLCLPNL
>Brugia_malayi_BMAL001256_CenpA
MVRTKADVRRYDLSSSSSRNNSAVEGREEDWKKIINESEGGLNRSGGHPRYGHKAVRDSR
KRSRRYRPGIRALKEIRKYQKSTMLLIRKLPFARLVKEIANEMSDSSIGYRFAVEAIAAV
QEAAEAFMVQFFENALLCSQHAKRITVMQRDVQLVRRLFNI
>Schistosoma_mansoni_SMAN011472_CenpA
MDDLSDPVYESTPKNYRKRSTRKTNFATPHVPLAGGGIKKARVAIEQLNFSNQAAPLDEQ
SVVNTNVSSSRRSVNKQLAQPRRVTSTGNKSRQNNWMYVNRKETSKSNSRRVSPVRNRLS
QSSGRNLKLVQKQQSSQTTGTAQNDKQIRPKKRAAQYSVALKEIRAFQRSTNLLLRKLPF
ARLVRSITVRTLGPSYLSFHWQAICFLALQEAAEAFIVHLFECAQRCAIHAKRITVMSKD
IQLVTHLQNIPTSSQFTHYHHTIQSQQLQLAHLKQIKRKHSSQRRRKDHSQESDVDEDDT
DDTS
>Nematostella_vectensis_NVEC015255_CenpA
MVRVKSSGGRSSSPVRRDPVHYSSKPRSPSVSGASHGRTPSSPRKARRFRPGTRALMEIK
YYQKTTHLLLRKAPFMRVVKEVADRFYTTSELRWQVAALMALQEAAEAFLVRLFEDANLC
AIHAKRVTVMPRDIQLARRIRGQDAGLG
>Nematostella_vectensis_NVEC011703_CenpA
LRWQVAALMALQEAAEAFLVRLFEDANLCAIHAKRVTVMPRDIQLARRIRGQDAGLG
>Trichoplax_adhaerens_TADH009747_TRIADDRAFT_53301_CenpA
MGRTTQSGGLPATSRRKSTPVKRVPASATSSKANESQTRRQKRFKPGTRALMEIRQYQKN
TNLLIRKLPFSRVVREVAYDITSQHFYWQVEALLAIQEAAEAFLVSLFEDTNLCAIHAKR
VTIMPRDVQLARRIRGRNDILN
>Amphimedon_queenslandica_AQUE001698_LOC100633101_CenpA
MVRKSAGRKSIQSRKSQGRNGTSRAPQQRPPIPTTTRRKGTAALREIRFYQKSVFLLIPR
LPFCRLCSEVLRGFNRSHDMRWQKAALDCLQEAAEAYLVSIMNDSNLLAHHAKRVTLMPR
DIRLLRLIREL
>Mnemiopsis_leidyi_MLEI012643_CenpA
MARTKKVPVVKDKRKSGKSKNVMASSKKRKNRAFAEIRKYQTSTDHLIPKAPFARLVRKV
LQSAEMDTGVPCGNYRVTKEFLVCIHEASEVYLTVYFEDINILARHAGRVTIMSKDITTL
RQIKRVDSSRVLPK
>Monosiga_brevicollis_MBRE000458_MONBRDRAFT_12797_CenpA
MCVLLYALTLALCASLMELMPSVGFAIAAQRNASTARTAGGGTRQTRHRFRPGTVALREI
RRYQKSTNLLIRKLPFARVVREVAQDFYHTAPLRWQAKAIEALQEAAEAYIVRLLEDGNL
CAIHAKRVTLMVRDIQLARRIRGVKDGLG
>Salpingoeca_rosetta_SROS007326_CenpA
MARTKSDASPVRQAQEQPSTKACRQRALGVIVTLVARIGDARFQPRSLSNELSRIKQGNA
CGNMRERKRNRSPRKRRHFRPGQRALREIREYQRSTDLLLLKRPFQRLCREIAQDMKSDC
RFRVDALLALQEATESYVVGLFQDAMLAAVHAGRVTLMPKDIKLARHIRGELIGVFADM
>Salpingoeca_rosetta_SROS008043_CenpA
MARTKVSSGSSSRRKPATPQRSKPGDPMPLTKRRFRPGTVALREIKKYQRSTDLLIRKLP
FARVVREVAQDFYTGNEPLRWQAMAILALQEAAEAFLVHLFEDANLCAIHAKRVTIMVKD
IQLARRIRGPHGGLA
>Capsaspora_owczarzaki_COWC003418_CenpA
MPRAPHHTPSVASRHSSSRSSSAVSTPVRTGMAKRSAGGLPLSSQSSSQSSSRGSSQQQQ
QSDTPSKHRGITKRRYRPGTVALREIRKYQQTTDLLLRKLPFARVVREVASEISKHADGL
RWQAHAIMCLQEAAEAFLVHLFEDANLCALHAKRVTLFVSDIQLARRIRGPTAGLG
>Saccharomyces_cerevisiae_SCER003239_CSE4_CenpA
MSSKQQWVSSAIQSDSSGRSLSNVNRLAGDQQSINDRALSLLQRTRATKNLFPRREERRR
YESSKSDLDIETDYEDQAGNLEIETENEEEAEMETEVPAPVRTHSYALDRYVRQKRREKQ
RKQSLKRVEKKYTPSELALYEIRKYQRSTDLLISKIPFARLVKEVTDEFTTKDQDLRWQS
MAIMALQEASEAYLVGLLEHTNLLALHAKRITIMKKDMQLARRIRGQFI
>Candida_glabrata_CGLA004974_CSE4_CenpA
MSTRQAVFERDVDEDRWPRSARGLAGVNTVFEGDSEINSKAMRLLEKTRHRRNLLNRRED
RRRYLGGVKAKAIESDYYHRNQLPSSYDAGNDDFEPINNSHVESEEENKRLPEKYSLDKY
VKRSRKQRDHRHIVAKPKEKRNFAPSKLAMYEIEKYQRSTALLIQKIPFAKLVKEVTEEF
AGESQDLRWQSMAILALQEASEAYLVGLLEHTNLLALHAKRITIMKKDMQLARRIRGQFI
>Kluyveromyces_lactis_KLAC003479_KLLA0C12529g_CenpA
MEQSIRSIDGSRSLSNVGASLIDRESINQRALQLLQRNRRRRLLLNRSEDKARYIQPERS
ASSQQIHPPEHHISAHERITKARGTRYKPTDLALAEIRKYQRSTDLLISRMPFARLVKEV
TDQFTTESEPLRWQSMAIMALQEASEAYLVGLLEHTNLLALHAKRITIMRKDMQLARRIR
GQFI
>Debaryomyces_hansenii_DHAN000350_CenpA
MARISTSSSNRNLPSSNALRRQREREEQIRRGRVGQSSANHSRQSSVNRQRETGIYQNQP
GDPPTAKATSTKRKRRYKPGTNAIREIRQFQKSTDFLISKLPFSRLVREIAENYIGASYG
IRWQSNAVLALQEASEAYLVHLLEDTNLCAIHAKRVTIMQRDIQLARRIRGHI
>Yarrowia_lipolytica_YLIP002982_YALI0_B13508g_CenpA
MARISLASSSAGVAGKPRGGGGLHPLGQTRKTLPGERRDTTQKITKPRYKPGQKALKEIR
RYQRGTELLIAKLPFARVVREVALNYLGSEYGNLQWQSMALLALQEAAEAFLVHLFEDVN
LCAIHAKRVTIMQKDMQLARRIRGAWGGAG
>Neurospora_crassa_NCRA000152_CenpA
MPPKKGGVTKSKAVSKKAAAVPTPKATPPGRRKSRASSVQPGDPVPQGKKRRYRPGTLAL
KEIRNYQRTTDLLVAKLPFARLVREIAMQFRPMDEEMRWQSQAILALQEAAEAFLVHLFE
DTNLCAIHAKRVTIMQKDIQLARRIRGVWGGAGWV
>Schizosaccharomyces_pombe_SPOM002782_cnp1_CenpA
MAKKSLMAEPGDPIPRPRKKRYRPGTTALREIRKYQRSTDLLIQRLPFSRIVREISSEFV
ANFSTDVGLRWQSTALQCLQEAAEAFLVHLFEDTNLCAIHAKRVTIMQRDMQLARRIRGA
>Cryptococcus_neoformans_CNEO000060_CenpA
MARTVTSPSRGGGRSSIGEGSRKTKNTARKSTGGKAPRHSGVQRNPPPDPKSPSGPKKKH
RFRPGTVALREIRHYQKSTDLLIAKLPFSRVVREVAMNVGSDEVGEYRWQSSAIMALQEA
AEAFLVHLFEDANLCAIHAKRVTIMQKDLQLARRIRGRY
>Ustilago_maydis_UMAY001292_UM05257.1_CenpA
MVFSGSPWLACAHWLISAAFTNTGNVGQKKRFKPGTVALREIRKYQKSTDLLLRKLPFAR
LVREIANDFVTSYEHGEYGSGLRWQSSAILALQEATEAFLVHLFEDANLCAIHGKRVTLM
KKDFQLARRLRGRWDGLGGY
>Mortierella_verticillata_MVER000299_CenpA
MVKQPAGKQPSSATSRRTGMTGSGRSRAGDPIAPARGHRYRPGTKALREIRRYQKSTDLL
IAKAPFARVVREVSEEFVSSVAGPGQVGLRWQSEALMAIQEAAEAFLVHLFEDANLCAIH
AKRVTIMQRDIQLARRIRGQHGGLG
>Mortierella_elongata_MELO002718_CenpA
MARLSSDNRGGQGSSRTSAKTTGGTHPPSRQGAAATQRGSKTKPGAGNPAAAAAAKGRRY
KPGSKALREIRQYQKSTELLIRRAPFARVVREIAADFVSQVSLNDNVGLRWQTAALMALQ
EATEAFLVHLFEDANLCAIHAKRVTVMQKDIQLARRIRGHHGGLA
>Conidiobolus_coronatus_CCOR002899_CenpA
MARTKQTARKSTGGSNGKLMTPRKRSLLKDIKDKKYKSDPGLKRRLNNGEGVIRDIHKFT
TNSDSLIRKLPFQRLVREIAHEIKTDIRFQKSAVDAIQEATESYLVRLFQDANLCVLHSK
RVTIMPRDLVLAQKIRGEKFTMR
>Conidiobolus_coronatus_CCOR005406_CenpA
MVRQKNTARKTTGSKGYRIAPRKQDAIQIQRSKKYKPGPDLGKAQRARPGQRANCEIQHY
TITVEHIVPKLPFQRLIREIIHKINAEIRVQRSAVDILHEMTEDYIVKLFQDANLCVLHA
GRVTVMPKDLILAQKIRVTAYTSASLVVYQQIYLI
>Conidiobolus_coronatus_CCOR005479_CenpA
KPGEPIVRTKKRARPGTKALRDIRKYQKSTDLLIPKLPFSRVVRDIANELFGAGMSYGGS
DRGTYGSGIRWQSTALQALQEASEAFLVHLLEDANLCAIHAKRVTIMDRDIRLARRIRGI
SYGL
>Coemansia_reversa_CREV002883_CenpA
MPRSPAIRGKQPAGSPARKRRTPNGIKALREIRMYQKNTNMLIAKLPFARVVKEIAQDYV
SDYTHSGTPTGLRWQSSAILALQEASEAFLVHLFEDANLCALHAKRVTIMQRDIQLARRI
RGQWGGLG
>Allomyces_macrogynus_AMAC008895_CenpA
MARTTKPKGMAPRIRPAGAAAAAASQPSTQASTAASTPSKTVPAAKRSLDVAAKKKKASD
EAPPTPKRKRYRPGTVALREIRRYQKTYDVLLRKAPFARVVRDIAQNYTFLDEDGSEVSF
RWQSSALMALQEASEAYLVGLFEDTNLLAIHAKRVTIMAKDMQLARRIRGLRDNFN
>Catenaria_anguillulae_CANG003656_CenpA
MLKQPGASTKRYRPGTVALREIKKFQKSTDLLVQKLPFTRLVREITQELPYRIVEDQSRF
NQDNYRWQASALLALQEAAEAYLVHLFEDANLCAIHAKRVTIMPKDIHLARRIRGHQDRF
>Batrachochytrium_dendrobatidis_BDEN004932_CenpA
MVEGVFQAINFPDSSQPKQTRRYRPGTVALREIRKYQKSTELLLRKLPFARLVKEVSAEM
ASIHYVSASAPRWQAHAIMALQEATEAYLVHLFEDANLCAIHAKRVTVMQKDIQLARRIR
GPWGGLG
>Spizellomyces_punctatus_SPUN000389_CenpA
MVRTTPVKTPTRSKAPVKRTPATKGKLAKKSSSRTAPPPPPRPHRYRPGTVALREIRKYQ
KSTELLLRKLPFARLVKEVSADLSTMEYSGGQPPRWQATAILALQEAAEAFMVHLFEDAN
LCAIHAKRVTVMQKDIQLARRIRGPWGGLG
>Vavraia_culicis_VCUL001265_CenpA
MARTVRPSRPKSQSPIKKVRKPIESKVARKKSLSIKTPTVKQLPIKKPSKLRYHVEKEIK
YYRQSITHLVPKACFIRMLKTMVLKMDTQMRFTKDALDMLQDAYESYIVANMETSYLATV
HAKRVTLKSVDINLVKRIKDRQLF
>Edhazardia_aedis_EAED002773_CenpA
MARTRGGVPKKQPKKTLINDKSSPQGTPKSTPKKSLPQKNTARKRSLVVKAPEIVASTKP
VPKKKRGMSMACREIRFFQSTTGHLMRKIPFCRFVREVASSVTADHQSFRFTSTALMALQ
ECAEALLVTLFEDSNLCAKHAKRVTLFSSDIDLVRKLSKNGQI
>Dictyostelium_discoideum_DDIS004221_H3v1_CenpA
MANKPKPSEHLRDLIRSGQRTSPEADLQLKQQQQPRQTQPSRPSSSLTQSYEPPGTTRVP
VSPVISTSESSGSSRSPASSGSSRSSGSSGSSRLSGSSRASVNTIMNLSNIEFNDTPSVT
DDSYYTNVMTESPIRKAASQRLPTGVMDSIRGSLENINVSHNLTPTTPLSKPNTLMYKKG
APAPPRLTPILPSYKTNLKPVVQTPKIQRKTSQIEEESDDDSSSQNNSSDQEEEEEEEEE
EEEEEEEEEEEEEEEEEEEEEEEEEEEEEEEEEEEEEEEEEEEEEEVREAPKRSGGKPLP
SPSLSSIFSNYDESSSVASSESSKQSRVKVSKKPSPLIKKKPAPIKKVTTPTRSKQQQQS
PLPPTRRSPLPSEAKKPAASKKVSKNVLSSSSSSPSSSSSSSSSLTPTKSRRETIVTTPT
KTPPSTRSKSITPLSTPTRTPPSTRSKTSSTPSSTPSSLSISTPSSTSISSPVSSRTSTS
ILTPPSTPTSTHSSTSASITTPTTPRIRVQRTTTTPTTPTTPRKKRRRRLVASVIRRLRN
SVDFMIPRLPLSRLVREIMCLFDDGLRITPGALLAIQTTTEAYLTRLMEDSGLLASHAGR
KTIRSVDMYAWKRARHFLF
>Dictyostelium_discoideum_DDIS008311_CenpA
MYSSSSSSPPLSSGNEESSIYSPHTTVKPSGISKLAAQHLKNPAPATPDSKEAPRVSRTL
RSQLKPSGVSKPAAPYLKKPQENWPAPAAPGSKEAPRLLDLPITSPSTNKEITKGFTIKF
IIIIITIITIIITIITVITVITIIPIITVITNTIITIITIIITIITIITIIITIITIITI
ITIIIISILPKSKESSTNPSKFKGSTKSFKTKFKFFPKKEKKKNLVLREIKKHQKSDKLL
LPLLSFSRLAREILDGFGTNLRITPGCLIALQYAFESHMTLILENCGIMAFYGKRKTINR
SDMRLHSRICPLFKN
>Dictyostelium_discoideum_DDIS000655_H3v2_CenpA
MTSVNNNMTSRRNLVLREIKRQILWAWTDPKSYRMSVGAIHALRTAFECYMNIIMTDCAI
MAAHGKRKTITDRDIAFHQYIKPFYLPRY
>Entamoeba_histolytica_EHIS004168_CenpA
MKSLSMMPKSVKIEYCKKMGVILPEMRNRMKVEREIRELQRTTNILIPSGVFNKCVREVI
NEYTTKLFRIEKDANLALQQAAESFLVSLFQEADMMARHCKRVTILEKDMLLAMRLKSI
>Acanthamoeba_castellanii_ACAS005142_CenpA
MPSSSSSSSAAASGGPPSGETTSPERRGRKSSTPTKNASVSSPRSRQMARKSTGAARPAT
SSSSSSTPPEKKKRKFRPGAKALREIRKYQRTTDLLIPKMPFARLIKEVASNVSYGLEPF
RWQAQALLALQESAEHYLTLLFEDANLCCIHAKRVTIMTKDIQLARRIRGPREALF
>Acanthamoeba_castellanii_ACAS000288_CenpA
MGEIDAVGDCRLLLFRCSSAQRPIKLSAAILTTAPCRLLVVFKISASDHKPDNFMRVKPH
ARKSTGGRKPHWVPHPRTPQMRKGDPPTPASTPSTPQSSTSSPSSSSSSSSFYTASSSLR
EAGRPIQMQRERCSQAARKSLFGRRPSYRHSPGSLALREIRKYQKSTDTLIPKATFSRLT
RQLTLEIKPGHRWTKTAVDALQQAAEAFVVGVLEEANLAAGGSELVA
>Trichomonas_vaginalis_TVAG008013_CenpA
MEEEPRPIHRGKKRRIPLSSGAARPPDNSSDKSESQKKQRRKRNSWLREIHFYQKTTNLL
IRKLPFCRLVKEITQSVSIGEFRYTTGAMEALQEASEAFLIKLLEDGQVCAIHARRITLM
NRDLQLAQRLRGDR
>Giardia_intestinalis_GINT008371_CenpA
MSGGSRSQVARNTGHRRREISGRNMIPGVVVNARQSRSKLSSDPFSSVPRRPARVSHMER
EIYHYQHNVDTLIQKLPFARLVQELVEQIAQRDGSKGPYRFQGMAMEALQSATEEYIVEL
FSTALLATYHANRVTLMSKDILLVLRIQQRNLNSLR
>Naegleria_gruberi_NGRU000485_CenpA
GVQKQKKTTTSKSTARRPPSGPKRRPGEKALAEIRRYQKTTHTLIPKLTFARLVKEISEM
VAVNSRLRWQAHAIDAVQTAAEDYLIHLFEDSNLCASHAKRVTIMVKDIQLTRRIRG
>Naegleria_gruberi_NGRU000526_CenpA
NEKRKRKQRWLQEIRKYQKSTRNLIPRASLIRLIKQVTAELSEKIPYIRQLAGEGAIRWR
KDALAALHSAAEDFLHEFLTLSNYATLHAKRVTLMGRDLKLVQNINREH
>Naegleria_gruberi_NGRU000478_CenpA
VKKPRKWKKGTVALREIKKYQKGVELLIPKANFVRLVREIANSKRQDDPLRFSADALLAL
QEAAEHYLVNLLEDSYLCALHAGRVTLMKKDIQLIKRLLG
>Nannochloropsis_gaditana_NGAD006158_CenpA
MARMKTAKGTLGRGIVGGKGTSPRKDEEPKKRRARPGMRALREIRQYQRTTELLLRRLPF
ARLVREVQGEISTKQYRWQANSLLALQEAAEAHLVHLFEDANLCAIHAKRVTIMPKDMQL
ARRIRGPLRE
>Ectocarpus_siliculosus_ESIL003807_CenpA
MARLKHTKNKAVGGSKSTKSPRKTLASRQGGGGSADGGEPRKRRRFRPGERALKEIRAYQ
RTTELLLRKLPFARLVKEVQETLTPAGKSYRWQAAALLALQEAAEAHLVSLFEDANLCAL
HAKRVTIMVRDFQLARRIRGQSRE
>Aureococcus_anophagefferens_AANO008662_CenpA
RRKHRKRPGQKALQEIRVYQRSTELLIRKLPFARLVREICNDETGNAEFRQASAISALQE
ATEAHVVQLFEDANLCAIHGKRVTIMVKDIQLARRIRG
>Phaeodactylum_tricornutum_PTRI000261_PHATRDRAFT_16843_CenpA
APKRKRRMRPGQKALKEIKMYQKSTDLLIRRLPFARLVREIQMEMSREAYRWQGTAILAL
QEASEAHLVSLFEDTNLCALHGKRVTIMPKDMQLARRIRGQTRE
>Thalassiosira_pseudonana_TPSE009982_H3_CenpA
MRPGEKALREIRQYQSSTSLLLRRLPFARLVREIQYGMTRQPYRWQGSAILALQEAAEAH
LVGLFEDSNLCAIHGKRVTIMPKDMQLARRIRGWVRE
>Phytophthora_infestans_PINF011866_PITG_13828_CenpA
MSTPASDASSSSVTDSGTDVSTPPNSPTTKRGDAPARPAAAASSASSVSTPSPPPNLPAR
RPSVVPVGRQAAIHATPTAPRRKRKATPPRRRPSSPTTATQTVKRRRKPGEVALREIRLL
QRSTKLLLRKLPFARVVREIQTEFTGVGYRWQAEALLALQEAAETYLVRTFEDANLCAIH
GKRVTLQVKDIQLSLRIRGIRPTAS
>Hyaloperonospora_parasitica_HPAR007498_CenpA
MSTAAPDRDVSGSSSVTDSGSDESTPPNSPPPRAAPSKRAATPTRRPTVSSLSPPLNVPA
RRPSVVPVGRQAAIHATPTAPRRKRKAASPRRRVVSPTTATATVKRRKRSGEGALREIRL
LQRSTKLLLRKLPFARVVREIQTEFTGVGYRWQAEALLALQEAAETYLVRTFEDASRTFS
YHFGSAGFDQQLRNDRW
>Albugo_laibachii_ALAI009454_AlNc14C123G6729_CenpA
MAPSPYRTPPSKRRTSSTSSDSDDESEQKTSTVKKRPRKSTPTRTAPSIKGGASKAKTTP
KRRFRPGSVALREIRYYQRSTELLIRKLPFARLVRDIQMQYANRPFRWQAEALLALQEAA
EAHLVRLFEDANLCAIHSKRVTLMVKDIQLARRIRGRHQE
>Aurantiochytrium_limacinum_ALIM001341_CenpA
MRKRRKRRHPRRNSEGIHERARPGERALREIKKYQRSTGLLIQKLPFARVVKEETERYTQ
TDEFRWQSEALTALQEAAEAYLVSILHDANLCALHAKRVTLMVRDIQLARRIRGD
>Aplanochytrium_kerguelense_AKER006428_CenpA
RKKHRARPGTKALREIRKYQRSTNLLLRRLPFARVVREETQRYTRTNEFRWQAQALLALQ
EAAEAYLISIFEDSNLCAIHAKRVTLMVRDIQLARRIRGD
>Blastocystis_hominis_BHOM004297_CenpA
MARALTVNRNSKPSKKEPANNDENMDTSQLVKTKKKRYRPGVKALHEIRRYQNSTELLIR
KLPFARLVKEIAERFTKEQLRWTLTAIEALQCATEAYLVSIFEDANLCTIHAKRVTVMVR
DIQLARRIRGRFN
>Symbiodinium_minutum_SMIN008428_CenpA
MAEAMAVVAEEGEQDGNRHSRRRHNFQKLASESYHKSVFGPDSELPAPVRDTLRDAARRW
AKENEIAVADFSSPRAKPEGYHYTVAQCNACVDCSAWFRFEGSWNSTQDAFQLTVHQSGV
CGGQPKKARKARVAQREDCQPTVEDVRRFHLACDELCEGSLKITPSAVAVRLGKENRIAA
TALKNLVKSRKKSCGPMTRRFIESVETFLEYSESRRDDGAGELHFHKVCARRDAFKWVAT
LPSFWKLLEDQKNEKGFQSWCVTSDFTHRLSIQGYQVGFLSAIVFRRLGGRSRRTSWPLV
AMCEPRERTSAYADAFEVVVQQCTARGLPIPSQLHIDWFGGVAGDAGAVGASWKRHAGSR
VINGLEHMVRNLELNQRRGSAYVTSKFFVLGLLLRQSKRTGQQRRPRPPRAAKAAPKPRF
RPKAAARRPPHLERREIGYVIQVIRTLLFCPSQAMFSILMGSVLDRLQHVHGEASWVAYF
KRQYLCQAAGPGGMLSAVWWAGVLSKIQPGYPPSQQCAEQLNTKVKRDMETLPRETHAQV
CQSLEKVIGTWSATLKKGEEMLDTPKLALTAPSRQIGMDRPPEPDDWMIHGKSHVVLKPG
AIQKRFPSIPVILQQMRTLNSAGTSPFFESVQLADGRSIICMAQNRPEHLALGRLRHLRK
YLNTTDSQTLCDMFVEDGILERTDVEAAPYRFKLKAYCDIFDKYCLCFQLPGQRRFVCSC
WAFAWTGMCTHAFATEEFMGIRQHVPTAVDSLWLSVEPLCGTAEGKKALEKKTGHKKDAR
APRRKRRPSAVILEDEPLPSDSGPEDEVKVVKKQRTSDKPNVDLIAVPEAIEDPEPANVA
PHDTQECARLDVLGLASRKTSLNDRGLEEVLDWESRVGVAQNKKPGVRGGHGARERAEFV
PLCGMLRTPFRKLVRECLDKVCAERIAAGDTNILPYYRIQEEAFLAVQTAMEASLQLAFE
DAVILSRHAGRATVMSDDWWTGLELRSMRVREDFMASFGPLTSEDVFADLGSGRGGVVLD
TPMTAIGVELSEKRASTARRVADRLEKADRPRLLLLQGDFLELDSWLNATLVYVNSAAFT
VSLLFKLRSALQRLQAGSLVLMVRRLPGCTRGLWPLRSISLPFNWAREVKMHVYMVAPWY
EDGNHTELEWLSYHRSFGKILDCSSPRLPAQQRLCTRASSVGLKIWAASWSEGPGDEDDI
SISATRCAWRELHARHELERRGADNTEQPGFAFAQSLTSLDLTDHQGRSLLHHAAEGHAA
KALQALLKARSADFKTHHHLLRARDASGQTVLERAGDNESLALLLEARASVSDRPRCCRG
VLLAASTLCLESNFLAQLPGDVHGADALALHEASHCCAAAVKALLARGFPTDRRDLQGRT
PLHLVRDGFATNVLLEARAMIDEVDFDNSTALHLAATRRSGDSVVMALLNARANVEIRNS
QGLRPADVAIPASWASFLGVFWDECVVLIHSNDPFSMWILDPKLDGNGLPEGGSLRLLDP
CAKCLDSRYAKDWNRRDGPRYSPMAVVPDRRAINDFDWQGVKPPGKHLKDLVIYETHVRG
MTRNPDSKLDDWDQTAGTFLGFIQKIPHLLEMGINAVELLPVYERNPENGEQLCHFWGYS
TVNFFVPMQRFSSRDRIGAAIVGFKTMVRELHRQGIEVILDVVFNHTAEGAWGCGNTVNA
NDPMCSDWIVECLCYWVEEMHVDGFRFDLASALTRGNDGKVSMDPLLMRKMANEPKLKRA
KFIAEAWDCSWPDGYLVGKFPSGGPPRWAEWNGIFRDTVRCFIKGDAGKKGDFATRICGS
SDLFKHNGRKPYHSINFITAHDGFTLKDLVSYNDKHNTCNGENSGDDHNNSWNCGHEGET
GDGGIKHLRNRQIRNFLVALFMSAGTPMILYGDEYGRSQRGCNNGWCQDARCWFSWSDCE
KENGKLLRFTRLLIALRKTYAGIFNREEFVSNKDIWWRVHWDDPYNYICYVLHDHHATGQ
GYAGLLVAFNAGHEVRSCDLPEGKPWYRIIDTNMGPPHDICENEASAIKISSHSYVMQPY
SCIVLKTFSDKKSIKEYAKSDAEYGAHQDINRHMKEIIRRRMSLEFTSSLGPPMMEDLSR
RQSNENMERVQSMVRMRSLMSGAFLDTLEAVEEGAPATPSAKEVSYAPPPREAKAPTPQN
VAMPSAPSFAGKPATGGKGIEVIAQDLGDRRVEALLHPKEGGGSILEVQAKGFGSGELIF
HWGAIESPGAGWSNPPPEVQNNSWPTKTKTFPGANQTSFSDPEADGFRRVMITFPAKYKL
RSVNFVLHEPPKGWHKPGNHDFCAEWPQDESLFKTASDRAVDAESGKCGCLGPLLALPSH
ICRCFCRCFQGRWYWPFRETVRTTRWKVNGGNLMGVAAVYTEGAVVHFVTDLNTELMLHY
GSGDAYNKWVFARSVNFQGAPEQGIKEVIVNLKPEEVTKKFMFVLKFPNNHWVKDGAEDF
KLWLPEDESFAQAQITKQKEEERKAQAKVVEARKIAERLASDFDNKLRQKDAAKVHFQSI
TLSEQVGDVDIACRREGNGFIVEITALMHPDKVPLGTAWLHWGVLTDFRNRSWHCPPEEI
LPQGTKIIDAKACQTYLDPYDDGTSYVEIHLPTSTISDDGCVPSIPGMAFVIRVPEKDKW
LKCDDGKDCVAFFRDPPKKPSGGWKGGWQEQVDLIMDSETQWGHMTLMHRYNNCRQVVEA
WANRSDSGPAAMRRMPSWNSTFNKEALRRASWSRLPSSSLLVDPDEEKAEEIRKMPFMSL
IS
>Symbiodinium_minutum_SMIN020647_CenpA
MALLTPNSPEVVHEAYLFLAEADFHMSRFAAAKEHLAWYLSEKPTCPNGLQLKADLEGHE
VEGDEDSGDDKEQHLPMSHEAAEAAAQEIMDMPPVLEAATERAEAVGSVEAPLHGGQRSC
MISVSVPISSTLKALLEKHEVSREADAATFHFNNGKVMQAALKTVEAVQPAGTVAKVVSQ
RTSRPEHLRKELQIPKKAFARLIKDMISDLDLDSSFKFHQQALECLQEATEVFLSELFSR
CVLVAQHAKRKTVFVADMTLVLHVQAHCLWRPPRKCTAVLREMEAAATQSSRFAVGSLDA
WLQAMNIGNVWCSPKLKWQEFIRMAPAVPLVTLKPNDTKAFFQYGIEYFLAACRRVIHQN
VVYEMLANPILAHLVAIVGAPQKSGGIRVWGDFRVLREVHGVRHCPFWAAKLDNPQLVAN
YRRLWAQDXVVLKQSLAVEVGIPRFRLRLLANNWALEDNQTLTCQVVQLVILGFEPPDRE
IDQELMDASRRNDSRLLEMALSRPRNPNFEDVNGITPLYEAALHGNLQCLSLLLEAGADK
ERGRSKRWLQDTPLFAAAQAGHQDIVRALLESLANPDHGRTDDEEHETPLFIAAEEGHLG
VVRLLLQYCANKDRGTRCDGETPLCIAAGKGHVDVVRLLLASGANIDQGTIQNGAMPLFR
AASNGHLEVVQSLMESKANKDQAQTADGATPLFTAAQAGHLEVVRXRVGCLAFSPDGRSM
VMHFGAQEYVFERGDRLYLIAFASVSSLSFEFSSLSEAVRSMKNLSEFTSPLQQLLGKPM
DRFTNVLKLLGRDFETGQCVTVDDLSLDDEQRRAAQQILEADGCVHALWSAAGGGKSYIL
AVLLAAWARIAGQTALAIYVTSRKKHRDPILKLLRDKLSKEEVWINAGDSEVQDEENHLM
AGVGASSDIALARVLNRLQELDEKIDAVGPKEPAALALHAERVQVLFVNILWKRHEQMQA
MLTGTKIMVMTADLARKTLSKTPVWARNRQLQVLVHDEIENSSFTEFISLAAHFDFVIMA
GDKPQRLEQAKNTYRGMPGHDPEERQTGTAQSLPSSALPLYPIYTTATEFLVPHANNVRL
HTVRRWGQRIADLLHQLGEERVTCRCSHDTVLHKIQLSGSLWEDVGRRSGVTCVFGRTLF
MLITSVAKAWLQQRMTVGIIVLYRHSVNILETWRSGLQEEEQARIAVGTPETVQGDTFHK
VIFLSLQRRKPEETAPGGHSTHAGRRLVGLTRASHELLILAEAMEPSVNSRTSQLQSLFD
ENVCLDRAEESVRLFRALDLPEPTLQSFPWPEAEHFQEHTRTAAVEFMQKPSEWQAAWTQ
MEWEPPNRQIPAVPAPREDNEENATALLIPTLPMVSFGRTSIFMPLNFVLPEAASHHDNQ
DTNAILDGLMRKCADNNSSYRYSTRHHKLKSEEFGGDVSYYAQACNTLRAAHVLENEYGK
DLLKVYHGMGTELQRDEVASLVLTASDMPALSAFLEVLVTEYGCGEAWHCARHSAIQRRS
VAPPSSVAASQRQAASQRRAAIQRRSVAAPSSVAASRRNPASQRRSAKQRRSVAPAMERR
SVTAPCSVAASHRRTASRLNSAGAWPGPLSRGTAKHFHDTIVGVLLTPSPERVTQRPMGS
TEVMRLPYTLEPITSRERNPDCEPRSPEASEHAKVRQPPVAPTPVQRSRLQAEIKKVAFE
STK
>Symbiodinium_minutum_SMIN008810_CenpA
MKYHEIAPLRQAPTWWGGNKLSSQAVDLLQQLLRLKPEKRPTAAAIARHPWLEIAAHEDL
AEAATFMIPRRLFLLAVARQLEDAECHPFHCLFRAMEAQCRGPLTEQAMASAIQRLGGVQ
NPLPNQKLLMQVLKAVYLVMGAVDSDASGSISWGEFLASILLTQEDVLKALRKKQLQETA
FDRACFRAFDHLSLGDPKISANSLRRGLRSHKAQKSVIDPEAMFRELGPARELSLEDFLL
VLDGIETPLVKESISEEPLPPLPAPKDSREEGDKPSLSPAGTEEFIWDGLYDAAKVKAST
QRASSLALMVDKPMQLRAACAKCENISGSWWNMPQRLQHHGATCCQLVSDHDFFKMKIPN
VNGLALAVAMGWKSTEDKLDLSLDDLAMDGKAGNTRVGNLPYSTSWQDLKDHMRRAGEVL
FCEILAEPGTALGSKGCGLVEFATPAAARRAISDLTDTAIQGRKIFVREDRETESQSNFQ
GGRRVFVGNLAYSVSWQDLKDHMRQCGEVLHCDILREPNTTLGSKGCGIVEFASSSSAKR
AIQEMTESMLKGRAIFVREDREEHGSTGRFEHRENVRFGRPSKPERFGRARSRSYSAGRQ
RWQPVGGAKGGYSEGGSNRRVFVGNLAYSVTWQELKDHMRRAGDVLFCEILKERGTTLGS
KGCAIVEYSNASEARRAIRSMTDTELRGRKMWVREDREERFCIVSRTDFFGFVIFHHQHP
VPSELESAMGACMNCEVLKEEAEEVKGYAELTGTEAQEISIMSPQIRLEENYDFPRERGL
QDLPVESLTLIASYLPALEFSRLRRVFQHSVKINKKEMRQRAVHLVNPDREDAFRSAMEF
LDKKEHSEEVEGIPDQLQGFLHLTQNIDFWWAEDRKGVLQIFDALKDFSCWTSRQPDEAK
ARHRLLLFCASYCLTSETKSLRHFFAKQVKHLLYRGSTEDKLNVCSMLSTLRFGLGRFEE
PFVRALIQLATDEKLNCQVHAACLRSLQTVIPANGAAKYPSILPILKLYHFDATPPIEVD
EELITLMEQLGHRKIRELNMLEKVLLPFIESWEKVPDADLECSPGPQVMLHFFQSFCSGS
WGSCARKADPSAPVHQGVKASNAGSFLEALSLKPSVVDDGELQFPPRSQVRPRVSNPAAT
RQKSLKSATSAAKMHTSHNSHNSYAAADFQDLPHSSLQWQTSQEDWGAEVQVNASSHRVQ
FKYHQRCTSGTMARGRGSPAGAEPTSSLGAKRGVRKDREPERDVTRMRQSADREIAKMQQ
DHNFLSIPKTAFCRLVMEIQSSFAKEKMRFSSEALELLQMATEEYLMYLFADGYLATAHR
RRVTLSSEDVRLVRRLRQPHCWGETR
>Symbiodinium_minutum_SMIN002937_CenpA
MAGCSNSLLFPPYLLPEGLRDVPKIGIIIGKCLQGLPEQEKEEVLVDLPPRGKGRPRKGM
ERPVRLQVGKFGGQECRRSDEQVRLLQADLGVACIHRAPLVALVKECLTHHGDYKISRAA
LDILHEAVEAKGLQFLVQCNILALHAKRVTVTQRDVGTLTKLDSLVSSSVCVQPVSSGSR
QARKRKAEDAA
>Symbiodinium_minutum_SMIN010545_CenpA
MASAPTEADLQSKLKGMKHAETKEAAGLDPQMLLEHTCFSEIVKVSTYLERHGLAKPDIS
PGYTELLDEYKKQKNNTRPCRQPLSKEEVVALAWTGEQAAIMWSKFCHWLPLDFVAAVAP
PEAQPEEAQFDLQEARRRHAIALACNGASMRSFLTFLSPQYSPPSADTMAGILCELDREI
NLEIEKLLSRNIWMLSADSATSKDHRLFTIDAVNEDNLCVHVKTVHSSWASQNAEWLKDN
LKEVADKVAYLAGLAQDSAATCKKAFRMLHSELPACKRSSCFEIVCCEHQAQLLNQDIAK
AIPWLKDCPKSDMAESVEMSNVSMLVPQHLMPQKLKGNVLVGLSIGGFLFEPPAAPQPTP
EADLQAEAPKRGRPKKGTVRIHKDAKGKYGSRQCRAADQEIRHLQNNLTLKCFPLKPFQR
WAADILRDVVTKHNAEVDERLHDPLPELRLSKNALAILQDATEAGLVALGTETFVKASLA
AAHARRRTVKETDVQLVEQLKHMPRQRVIANERFVACIKASKETTQKKLDACLKTWTADP
PYFRARRALFICGPVASLSRKVAGQDFFAVYPIFLDTRKDVLAALDANDFADSTKREDAG
TVAARRREIENVLTKRGEVFSTAVHKAAWVLDPRVVEFYLSPEGSQLHPEARQEAIRTTM
SEFIPRVQALEEKLDAPGISRQQQSVLTHSLRMKRAELQRAMRESQRLSDVANAGVSSMC
DGGG
>Perkinsus_marinus_PMAR020858_Pmar_PMAR006549_CenpA
MVGVENLGVGFDELLTRGGCGVRDDAVEIAFRGVEGLEDVLKDYMVRNKDGKILSVARPV
DAEHSEELLGLAAAIGRSYGSLICAAAHNGGVRLPVGKGDDDGDSNNSSDEEADSGCGGA
AEGDEAGDVGAGAGDVGDGAGDGAAEGDGAGDAGNGAGDVGDVGDGAGDGAAEGDGAGDG
AADDAHGAGDDGEGSRNGGPPLVVQMMVLVMMNGNGNGADDGGNGVDDGEGDGDGHQGNV
EGDGHGDGQDDGDGEGSVDSSGNGGDSEPSLEVSREGSENRPKLLPPVEGRTSSSAAAIA
APPVPSAGSHIITGSGGKVPTAGKRPRQFVKKSSAKKGRYRPGTVALREIRRHQEITDPL
IEKRCFQALARSLSREVEASMRWQPQSLVALQEASESFIVGMLEASQLLAVHGRRITLME
KDVKMWTRLAAMFGSTTFMDQEKQVGGT
>Perkinsus_marinus_PMAR016640_Pmar_PMAR023084_CenpA
MLFPTVFVMHQEREEAKKRAEAEKERKRVEKEAARKKRKSLYLEKMDPVRTLEMQRKKRR
DRENYKPLKPGQEYSDTDTEEIIEWAFARRDYLIKSKGKAGLKEAKELERRALLHLEWKE
RRVERRGKKEKKTRGAGEDRVRKKKPAKKSRPSGGTDGGKKRRFRPGTKALKEIRQFQRT
TELLVPKAPFARVVREIQLLFVGEEWRWSREALIALQTAAEAYLVGLFEDAMLVAIHAKR
VTLMAKDIRLVRRIRGDVFG
>Perkinsus_marinus_PMAR020874_Pmar_PMAR006533_CenpA
MVLDAAEEVMMACKRCVALEFKVKKLEAELSCSNERNHKLSKEVRDLRASRHEWEDQRDK
YIDRLARVKEWVKMTKVKHKMEKEALMRAHEEELVMALSRHMESHKHNKGLDDDQRLAEG
KRGPPWIPPEYVSRVLWGGMIRHPVQSMESPTRPSPVSWTISVTDLTPRKINNSPRQLTN
RNPRKSSDNHQHVKEAPRRSSNAPRGTSNTPRETSNTSRETSNTPRETSNTPPVANNTPR
VISNTPRGTSNTPRGTSNTPRGASNTPRGTSNTPRGTSNTPRGTSNTPRGTSNTPRGTSN
TPRGTSNTPRGTSNTPRGTSNTPRGTSNTPRGTSNTPRGTSNTPRGTSNTPPVASNTPRG
TSDRPEDSITPKTVPTNYQDCKGALKKKDFNAALEAVMSLVEKHNTEAKNMMASAGVAEI
FHSAVDDKEGDEPSKGVSSEEQQPQTVIPDVVASEDSFVSPDEGEVDTVTVTPPIVVSAS
NVVNEAKPKTVLDMPVVAERSRSYSVSVPYVGRRSSAQLGLPQPPSAYWVPNAGTMFTTA
ARGDAGPTTVEAPKGMSRRSFAGPLPEIRQSRASSLVSSVLDGIVFEMPRHVQLQASTGY
VGIQPRIGTASLPFPLLPLNSDRRHSMIERCNHDRVNKRPYQDRQDHHDQPFTFYRYMLS
RLSALFSSQGSSRGSGRAGSSESSEPMTPPETVPSPLRAPPPPPRRMTGRSSSGGGRMGS
TPGMSGRLAAKTSPAAAPSSASSSPMSPPISVPTPKRAPPPPPGRGRSPPSGFRGSRANQ
GGTEAATAATSEEEEEYIREKGRTWWWCVRRRRQETENGNSRFRPGTKALKEIRQFQRTT
ELLVPKAPFARVVREIQLLFAGEEWRWSREALIALQTAAEAYLVGLFEDAMLVAVHAKRV
TLMAKDIRLVRPKDATTNKSGFIRL
>Perkinsus_marinus_PMAR003296_Pmar_PMAR022398_CenpA
MLHLSGGDLRQAVFVGGTEAATAATSEEEEEYIREKGRTWWWWCVRRRRQETENGNPRFR
PGTKALKEIRQFQRTTELLVPKAPFARVVREIQLLFAGEEWRWSREALIALQTAAEAYLV
GLFEDAMLVAIHAKRVTLMAKDIRLVRRIRGDVFV
>Plasmodium_falciparum_PFAL000728_CenpA
MVRTKKNIPNHNPLNAFNRDKSFKTNKTLPNRTVHHGISSKTTNINRPSVNRGGINEVAQ
KNLHRTNIRKPHRYRPGVLALKEIRAYQASTQLLIPKIPFVRVVKEITRLFELPDEQFRY
TPEALLALQTASEAYLVSLFEDAYLCSLHANRVTLMPKDIHLARRIRGRD
>Toxoplasma_gondii_TGON008272_CenpA
TTPARRAGPGSRPKLTTATGGAVGAAPKSRVGAAFPPPSHGRKPVHRRSSAPSSPSDDDS
PESSYSSRSPSPSRVASSSGSHSSSSRRGSHASGRPPARSGRDRGLQPRRRAPPGARVLR
EIKRLRESTDLLIPRMPFLRLVHEVAQDCTPPYALTYRCVISPFLGPG
>Toxoplasma_gondii_TGON005894_CenpA
MARIKTTPARRAGPGSRPKLTTGSGGAVGAAPKSRVGAAFPPPSHGRKPVHRRSSAPSSP
SDDDSPESSYSSRSPSPSRVASSSGSHSSSSRRGSHASGRPPARSGRDRGLQPRRRAPPG
ARVLREIKRLRESTDLLIPRMPFLRLVHEVAQDCTPPYASPYRFTADALMALQCASEAYL
TGLMEDSYLCAMHAKRVTLMPKDLHLAQRLRHAFPC
>Cryptosporidium_parvum_CPAI003727_CenpA
GTVALREIRKYQASTDLLIAKLPFARVVREVTLKFVPHGEMWRWNAEALHAIQCAAEAFL
QGLFEDAYLCTLHSKRVTLLPRDIRLARQLRGRYGDFI
>Paramecium_tetraurelia_PTET038933_CenpA
MANKKTTKENNNQSFQVDNNEKMPSFMHSLFDSDEKSVIAEKSNERSKKSEKKKVERISA
IQVQKARDKLQKRNKPMSKVLQEIRQLQASSVLVCRRAGFQRFVRQTGIKVSDELGFKEF
RYSSKSLECLQTLTEQYMVDLFEDSVQCTFHAKRVTLMAKDLNLTARIRGIEQPLQEIRN
LKLR
>Paramecium_tetraurelia_PTET039164_CenpA
MANRKKKAKENENQSFQVDNVEQMPSFMHSLFNSDEKSIIAEKSKEESKKSERKRDERIS
GIQVQKARDKLQKRNKPMSKVLQEIRQLQTSGVLVCRRAGFQRFVRQAGIKVSDELGFKE
FRYSSKSLECLQTLTEQYMVDLFEDSVQCTFHAKRVTLMAKDLNLTARIRGIEQPLQEIR
NLKLN
>Tetrahymena_thermophila_TTHE023279_CenpA
MARKAYQPKRRSNSNQNQQRSDSLKKNKQDNLRSKSAGNQQGNEKNKKDIQDQRNKASTK
KKRESSGEKYESARDKVIRRFRPGDNALKQLRQYNQTPSLLIRKLPFQRLIREISTRMTE
EDSLRWTSFALVLLQTVVEDYMVSFFEDANACALHAKRVTLMSKDLALAARIRGQKNVTG
IFIPTKK
>Oxytricha_trifallax_OTRI018663_CenpA
MQTRSQRPATQEEVTGNIGDLGPRNAQLQNRGNTAPNMNQQQPVQQANQNSRVHPNQQTP
SSDMQANIQTNRQSDQLQQQIPSQMQSVDSSRRGSQSNLNESMNSSISTEKPANSNSTGN
RSNVGNFMFNRPLIQNSQVGTNMTSNRQSYETDGTRGLNQSYQSDYSQPDTQSNVGMSPS
IGFNSRSQHQSQRQSTQSQSQSQNLNNRQFNQSPIDNNGDPNSSSSDSSHSNSNRHEDEE
MELSHHTSESVEQMATQLQVNVNPFNPSETSQKFDFLIRKSLNQKLGNQDQPMSDDDDDQ
ENDQNRANQFQSHNVAQISHMKTPLTHFPKSRQTSVMDFLKKEYVDINKREPLFNRKINH
QSSKRKDVVGLANNRSNRQGAAVGTRAQRAREIEQDRYKKNRKPGTVALREIRYYQKTVR
LLIMRLPFQRLVKQIVTHNYGPFKMQSQALLCMQESAEAYLTGLFEDAYLCAIHAKRVTI
MQNDFILARRLRGEMTIYDNKRYEQNRDDSGFQFPNGDDKGFYPGQYKMLEESKNYKLSK
SRPQPPANPKQLEAQRRNSQINQQQTSQQSPFGAMTRNVQNPHHQVYDQIRQNQAQMLSQ
TDISSFDDLQ
>Oxytricha_trifallax_OTRI005586_CenpA
MQPGKGKGKGKFLGSGKKILGRHQASSTETIQTNPVSSPNYRVTSQGPQSPQPHNHQHRP
QNLSARVARKTAQVSSKPKVARRFKPGQLALREIKRLQKDSSLLIARLPFQRLVREIARS
SNPDIRFTSQGLIALQEAAECFLVGLFEDAYQCAVHAKRVTLLSKDIQLARRIRGERFGK
SN
>Bigelowiella_natans_BNAT008093_CenpA
MAAIGLCSGKSAPGKSPAPGKSTAAGKAFKGASKMPKRPLSVSKTMKKPHRFKPGTVVTR
EIRKFQKSTELLIRKLPFQRLVREISQDMKTELRFQSSSVRALQESAEAYLVSLFEDCNL
CAIHAKRVTIMPKDMYLARRIRGEAY
>Bigelowiella_natans_BNAT019668_CenpA
MARRKQTARKSTGGKAPRKPLATKTGGNDDRTSSAKRERHCYRPEIRKYQKGTDLLMRRF
PFSWLVREIANDFKSDMRFQCKAVLALQEAAEAYLVSLFEDANLCTMHAKRVRVMPKDIQ
LARRIRGERT
>Bigelowiella_natans_BNAT014499_CenpA
MARHKTVVGGSSNRRKPSAYRVSTTAEVKRKTKKRFRPGTVALREIRKYQRSTDLLLRKL
PFQRLVREISQGLGNDGSSHRWQSSALMALQEAAENYLVHLFEDANLCAIHGKRVTIMIR
DVRLARRIRGVSEHFAV
>Emiliania_huxleyi_EHUX013438_CenpA
MVARRVGSGYSRWDMPGTVALREIRKYQRSTELLIRKLPFARLVREITQTCASHPLARTL
PRRRPDPSAGWCPNA
>Emiliania_huxleyi_EHUX006306_CenpA
MSRCPPSPSPFFPSSRLSPAPRARRRPGTVALREIRKYQRSTELLIRKLPFARLVREITQ
>Emiliania_huxleyi_EHUX030094_CenpA
MPRRKPAVSAPVRKPHRFRPGQAALREIRKYQSSTELLIRKMPFARQGEENRRTERLGRL
DTSKKTVGYVR
>Arabidopsis_thaliana_ATHA004583_HTR12_CenpA
MARTKHRVTRSQPRNQTDAAGASSSQAAGPTTTPTRRGGEGGDNTQQTNPTTSPATGTRR
GAKRSRQAMPRGSQKKSYRYRPGTVALKEIRHFQKQTNLLIPAASFIREVRSITHMLAPP
QINRWTAEALVALQEAAEDYLVGLFSDSMLCAIHARRVTLMRKDFELARRLGGKGRPW
>Aquilegia_coerulea_ACOE027929_CenpA
MARTKQRRTKTRRRSTTAGETSATPAPSTSVFTLTVSISTSFHMFSSRKPHRWRPGTVAL
REIRHYQKSSDLLIPFAPFVRLVRRSPINLALRLIVGPQKLCMQFKRQLKLI
>Aquilegia_coerulea_ACOE008732_CenpA
MSRTKQNRNKTRRRSTQAGKTSATRAPSTSNQRKPHRWRPGTVALREIRQYQKSSELLLP
LAPFVRLVREVTNQFSFEVTRWTGEAMLAIQEAAEAYLVGLFEDSMLCAIHANRVTLMRK
DWQLARRIGGKVQRW
>Oryza_sativa_OSAT034475_CenpA
MARTKHPAVRKSKAEPKKKLQFERSPRPSKAQRAGGGTGTSATTRSAAGTSASAGTPRQQ
TKQRKPHRFRPGTVALREIRKFQKTTELLIPFAPFSRLVREITDFYSKDVSRWTLEALLA
LQEAAEYHLVDIFEVSNLCAIHAKRVTIMQKDMQLARRIGGRRPW
>Amborella_trichopoda_ATRI024403_CenpA
MARTKHMASKKRTTRSGRAFGATEEATATQRKRRRRRGSVSLREIRTYQNSTHLLIPSLP
FVRVVREVTQQYTNQVTRWTAEALVAIQEIELMKTELVVLLELRKQNDKGILSDENGYFV
L
>Selaginella_moellendorffii_SMOE026478_CenpA
MAERSNEAEKMEKWMKATSEIEKRGIKCVCRRDFMINERCPPSEYMYGFASSDGVSRKIT
TYISKVKQFKRINKRKNVAPGFTAVFTAQILNGKKYNKNRLPNKAEVQKVFDKNTRGIHP
YVFSALHYGYGIPFDVCKELKKETAQRLLNSMNEYHPKFQLSCMQSVPSKEQQAAEDYLV
QLFEAINLCALHGKKSHNKHKSMLISGILNHIFLEN
>Selaginella_moellendorffii_SMOE026759_CenpA
MECAAGGDGAGTSRAGAQQNKPHGKRRFKPGTVALREIRRFQKSYELLLRPLPFARVVRE
ITNVFSSEVSRWTAEGLIALQEAAEDYLVHLFEDTNLCAIHGKRVTIMPKDLHLARRLRG
ASERFV
>Selaginella_moellendorffii_SMOE012971_CenpA
MECAAGGDGAGTSRAGAQQNKPHGKRRFKPGTVALREIRRFQKSYELLLRPLPFARVVRE
ITNVFSSEVSRWTAEGLIALQEAAEDYLVHLFEDTNLCAIHGKRVTIMPKDLHLARRLRG
ASERFV
>Physcomitrella_patens_PPAT021460_CenpA
MARRKTTPVHGNHRASTSSVGGAAVRPRKPHRWRPGTKALQEIRHYQKTCDLLIPRLPFA
RYVKEITMMYASDVSRWTAEALTALQEATEDYMCHLFEDTNLCAIHAKRVTIMPKDLQLA
RRLRGAIV
>Chlamydomonas_reinhardtii_CREI019632_CenpA
MARTKQAKPARPGREAAAQRSTRAGEAVGSPARGGTPARSGRSPAGKAATGAKKPHRYRP
GTVALREIRKYQKSTELLIRKLPFARLVREISNQMLREPFRWTGEALLALQHVAEDVLVH
LFEECNLCAIHAKRITIRVRVLSRLCPRTCSWRAASVGPSTAFPVTERPLMFSGDGMAVA
ALTPAPYDAAATFTATWQQQAESRNSGCCHSSSGDACTLQRAARQSSQLPTL
>Chlamydomonas_reinhardtii_CREI030868_CenpA
MARTKQTSRQYMKSPPGVGIKKKAAKVLKAQTAVGQRTPTRATAAGIKPERVETGRLGPK
SPPRKSPARRGPPPLRGRGVTLGVARKKPAAVPPPKPKRRVRRGTVALREIRKYQKTTEL
LIRRAPFQRLVREIANKGAPGGQAEFRWRADALEALQEAAEAHLIAMLEDSNLCAIHAKR
VTIMPKDMQLAKRLRREDEASS
>Chlamydomonas_reinhardtii_CREI021392_CenpA
MARTKQSKPARPGRKAQAEAATPTKSKRPSGAAATPTRGGRSPGGGTPTGKKPHRYRPGT
VALREIRKYQKSTDLLIRKLPFSRLVREISNQMLREPFRWTAEALLALQEASEDMLVHLL
EDCNLCAIHAKRVTIMPKDMQLARRIRGPIYGISSN
>Volvox_carteri_VCAR003779_CenpA
MARTKQTARKYVGHTGPKKREAMLKKAAKAPKLVKIKEEPVETTNVKRKGAQGKKSKKKP
VTQEPAKPKRRFRKGTVALREIRKYQKSTELLIRRLPFQRLVREIANKGAPGGQTDFRWQ
HDALEALQEAAEAYMISMMEDANLCAIHAKRVTIMPKDFQLALRMRREEGASE
>Volvox_carteri_VCAR027086_CenpA
PHRYRPGTVALREIRKYQKTTGLLIRKLPFSRLVREISNTMLREPFRWTAEALLALQEAS
EDMLVHLLEDCNLCAIHAKRDMQLARRIRGPVYGISSN
>Coccomyxa_subellipsoidea_CSUB008190_CenpA
MARVKATARKHTGSSHPFRAPQNTKKGQQGVVKARRVRNPLYNTNKRARPGTVALREIRK
YQRSTALLIRKLPFRRLVRELSQSLLNGIRFQESAMEALQEAAESYLVGIFEDSNLCAIH
ARRVTIMPKDMQLARRLRGEIE
>Coccomyxa_subellipsoidea_CSUB003802_CenpA
MRQGIAPKPRHERYRGSSTIKFNDGDPDSFRPWKTTNQVFAAACAQEQLCNNHSVDAIMA
RTKQTARKTMSSRTPAKAPKKVKKSARKSVPSRREPAPDRRTQIYARCGREIRKYQKTTE
LLLRKAPFQRLVRELTHSMMPDARWQLSALLALQEATESYLVSKFEDAQTAAIHGKRVTI
MPKDMQLALRLAASGKPGM
>Coccomyxa_subellipsoidea_CSUB005012_CenpA
MARTKQRRPETGRRSVARVTPNKNRGGSKGVRSPGGRGAAAGTVTRTHRFRPGTVALREI
RKYQRSTELLIRKLPFARLCREITNIFAPEPFRWTAEALLAMQEATEDFMVHLLEDCNLC
AIHAKRVTIMPKDLQLARRIRGPLAGVSSY
>Chlorella_variabilis_CVAR006332_CenpA
KPHRFRPGTVALREIRKYQRSTSLLIRKMPFARLAREITNNVAPEPFRWTAEGLLALQEA
TEDFIVHLLEDCNLCAIHAKRVTIMPKDMQLARRIRGPINGVCSY
>Ostreococcus_lucimarinus_OLUC006765_CenpA
MARRLHGKRFKAPQRRLSGADGAERQELDKKKRRYRPGTLALKEIRRFQKTTDLLIRKMP
FARLVREISNELSPEPLRYTAESLLALQEATEDFLVHLFEDCNLCAIHAKRVTIMPKDLQ
LARRIRGPIYGVAAY
>Bathycoccus_prasinos_BPRA000402_CenpA
MTYFSRLCCWFCPLIPQKRRYKPGTLAIREIRKYQKSTDLLIRKLPFARLVREICNEFTD
QPMRWTAEALLALQESSEDFLVHLFEDCNLCAIHAKRVTIMPKDMQLARRIRGPIYGVSS
W
>Micromonas_species_MSPE009765_MICPUN_93197_CenpA
MSRKLQGKHQRKAKKPRKESSKVIDADGSQDRKRRRYKPGTLALKEIRKFQKSTELLIRK
APFCRLVREISNEVSPEPFRYTAESLLAIQEATEDFLVHLFEDCNLCAIHAKRVTIMPKD
LQLARRIRGPIYGVSAY
>Cyanidioschyzon_merolae_CMER000591_CenpA
MVRVFGNPVGGAHQYRQTQALNRDESLREQLQRTTVAEQDENIEPEPERSSPDEAQSRLK
SLLGSVARSSSLLGRRVAGPPGSSLSNLAETRLLTEEAANRPTGAGRSERVSAGRAEPLP
PGPTTATTNADANTVQRGLSVASAFPPRAPLQAAGFTVARRTTRSGVQRKHRFRPGSRAI
MEIRKFQRSTELLLRRLPFARLVREICERLFGSSAFRWQASALEALQTAAEDYLIHLFED
SNLCAIHARRVTIMPRDIALARRIRGYHSDPHGYL
>Galdieria_sulphuraria_GSUL006690_CenpA
MPRTGKILSRSVVGGDRNRRESKLMKASQPPSSTAKNSTGVKAHRYRPGTRALMEIRKFQ
KSTELLIRKLPFARLVKEITQHYHHELRWQVEAVLALQTSAEDYLVGLLEDANLCAIHAK
RVTIMPKDMQLARRIRGYRDDPHAFM
>Cyanophora_paradoxa_CPAR004798_CenpA
TVALREIRKYQKTTDLLIRKLPFQRLVREITQDINPLLRFQSHAMLAIQTAAEAYLVGVF
EDANLVTIMPKDIQLARRIRGEISKIIKPDSDKDSQIDKA
>Cyanophora_paradoxa_CPAR022740_CenpA
MARVKATPKKNTAGKAPSKEAVLRAENGRKNGSAAASATKPARYRPTVALREIRKYQKTT
DLLIRKLPFQRLVREIAQPLSNDDLRFQASSILAIQSAAEAFLISLFEDANLCAIHAKRV
TLMVKDIQLARRIRGEISKIEKSQPKPAASTSPDVTPITALAANLGDQLQL
>Cyanophora_paradoxa_CPAR026130_CenpA
MPRVKKKPRKSAKAAPAAPPKAKKHTKTESPGKRPYRYRPTVALREIRRYQKTTELLLRK
LPFQRLVFEVAHDLGATDKRFQSSSVLALQEASEAYLVGVFQDANLCAIHAKRVTIMPKD
MQLARRIRGERT
>Cyanophora_paradoxa_CPAR004349_CenpA
MARVKVTPKKSDQRMASKAATGAKTGTKSVIPGRKPHRYRPTVALREIRKYQKTTDLLLR
KLPFQRLNYGMPDKRFQSSSVLALQEASEAYLIGLFQDANLCAIHAKVTLMPKDMQLARR
IRGERT
>Cyanophora_paradoxa_CPAR010062_CenpA
MVRVKQKSGSRRSLGGGARRSEPGALREIRKYQKTTNLLIRKLPFARLVKQVSTSFATYE
AILARGQRAAEMAKQQQQQGFDNELEITAFLQSFQTTSFNDDESRYKYKDKLQLVKNRRE
RRIEIDLEDVIESGREQLYANVVSNTRRYVALFSDAIDKLLEDMDATDQLPAEDVFDVLL
EQRTEQLRKGEVSLDSSTAFPNELRRRELTFKPDTKAKAVSIRKIRAEHIGRLVTVKGII
TRVTDVKPLCAIATYTCNNFMPLVNCPSQKCQTNNIKGQLYIQTRGSKFSKFQEVKLQES
PEQVPVGHIPRTMTIHMRGELCRSCLAGDHVEIGGIYLPVPYTGFAAIRAGLLTNTYLEA
QSVRQIKKTAQEEDPELQAKIDELREQDVYSKLAESIAPEIYGHEDVKKALLLQMVGGTT
KTMNDGMRIRDLHIILVGDPGVAKSQLLKHIASMAPRGVYTSGKGSSGVGLTAAVIRDQY
TNDLFLMGICCIDEFDKMDEYDRTAIHEVMEQQTVSIAKAGITTTLNARSAVLAAANPVR
SRYNHKMSFEENVNLPPALMSRFDLIFLLLDRADTDKDLKLAKHIAHVHQKGAPPTDRNF
QHIDARLMRAYIAQARTKEPMINSDDVMSHIVETYVETRKKEMDEQYRHAKSTARSLLSI
MRLAQAAARLRYSDEVSKHDVDEAIRMIRASRESLAEHTSGKDDDNDQDPEGKLWSLVKD
VLAQKVNRAMTKAEIERIAAAAGLTSYVDKMIQEYSDIDVIQLSEDGNEVILVDRENPER
>Guillardia_theta_GTHE003017_GUITHDRAFT_175459_CenpA
MARHGQPSPARKQRKHRFRPGTRALMEIRRYQKSTDLLLRKLPFARLVKELTMHYNNTGL
RWQADALLAMQEAAEDYLVRLFEDANLCAIHARRVTLMVKDIQLTRRIRGLSEATR
