# Supplementary material for: Evolutionary dynamics of the kinetochore network in eukaryotes as revealed by comparative genomics
Source: EMBO Rep. 2017 Jun 22;18(9):1559–71. doi: 10.15252/embr.201744102 (PMC5579357; doi:10.15252/embr.201744102)
Supplement: Supplementary file 3 — Dataset EV1 [file EMBR-18-1559-s003.zip › kinetochore_orthologs_FASTAs/CenpC.fa]

>Homo_sapiens_HSAP007216_CENPC1_CenpC
MAASGLDHLKNGYRRRFCRPSRARDINTEQGQNVLEILQDCFEEKSLANDFSTNSTKSVP
NSTRKIKDTCIQSPSKECQKSHPKSVPVSSKKKEASLQFVVEPSEATNRSVQAHEVHQKI
LATDVSSKNTPDSKKISSRNINDHHSEADEEFYLSVGSPSVLLDAKTSVSQNVIPSSAQK
RETYTFENSVNMLPSSTEVSVKTKKRLNFDDKVMLKKIEIDNKVSDEEDKTSEGQERKPS
GSSQNRIRDSEYEIQRQAKKSFSTLFLETVKRKSESSPIVRHAATAPPHSCPPDDTKLIE
DEFIIDESDQSFASRSWITIPRKAGSLKQRTISPAESTALLQGRKSREKHHNILPKTLAN
DKHSHKPHPVETSQPSDKTVLDTSYALIGETVNNYRSTKYEMYSKNAEKPSRSKRTIKQK
QRRKFMAKPAEEQLDVGQSKDENIHTSHITQDEFQRNSDRNMEEHEEMGNDCVSKKQMPP
VGSKKSSTRKDKEESKKKRFSSESKNKLVPEEVTSTVTKSRRISRRPSDWWVVKSEESPV
YSNSSVRNELPMHHNSSRKSTKKTNQSSKNIRKKTIPLKRQKTATKGNQRVQKFLNAEGS
GGIVGHDEISRCSLSEPLESDEADLAKKKNLDCSRSTRSSKNEDNIMTAQNVPLKPQTSG
YTCNIPTESNLDSGEHKTSVLEESGPSRLNNNYLMSGKNDVDDEEVHGSSDDSKQSKVIP
KNRIHHKLVLPSNTPNVRRTKRTRLKPLEYWRGERIDYQGRPSGGFVISGVLSPDTISSK
RKAKENIGKVNKKSNKKRICLDNDERKTNLMVNLGIPLGDPLQPTRVKDPETREIILMDL
VRPQDTYQFFVKHGELKVYKTLDTPFFSTGKLILGPQEEKGKQHVGQDILVFYVNFGDLL
CTLHETPYILSTGDSFYVPSGNYYNIKNLRNEESVLLFTQIKR
>Mus_musculus_MMUS007314_Cenpc1_CenpC
MASFHLDHLKNYHRRYCRSSRAPNIHTKKGQNMLEILQDCFEDQSKASFLDDFTESLTSS
TQKKKANYSQSSSKKCPESHSKPVPVSSRTGEASLQASAEPSEAAGGSVQANEVHHGASD
ELDLCVGSPVVLLDANVNTLQKAASPAGQKRVASVSRSPVDRQASNKNISFKTRKRLNFE
DKVTLSTAETENSVLQVEDNLSKGQEGTSSEITQKRDDLSSDVQSRSKKNFSELFLETVK
RKSKSSSVVRHTAAVPFSPPPPSDMKLLEDEFIIDRSDRSFSSRLWVMIPSKDRHLSAHK
PSPENTALLQGKKSREKSHSLSAMTFARNTQSDKAHPIEEAQLSVEENPATTCTDELEND
CRSPENKMQSETAKTPPAWERTTKQSQRRVSKPKAAEELRKGQSSWENSNVSNTGQDKLQ
INSKRNMKDCEEVRNEPNPKKQKPALENKKKTNSTQTNKEKSGKKFFSGGSKNKFVPKKV
TLTSRRSCRISQRPSEWWRVKSDESSVDRNPSKENNSPVVYPNKKKQTKRNHVSKRAGKK
PGSSKRQKTEMSPRVQKSLNVKDSGGTVSGHDDTSRSQRKPLKIIEADPTQKSLAISRPK
RGCKYRNNVMTSPNVHLKSHTEEYTSKTQMESASNSEMSKRSVWEESGPSRFKNYEMPGS
SNSEMGDEQDQKSLHFTTRSFNMVPDKKLHHKLVLPSNSPNVRRSNRIRLKPLEYWRGER
VDYQESSSGQLVLEIISPSSVPTKIKAQRNLGKVNKKVTKKPTHLNSHEKAKMELPLDMR
LGDPFQATLAKDPETAELVPMDLIRPRDTYRFFVEQHGLKVFKTLDTIYFSTGKLVLGPY
EEKGKQHVGQDILVFYVNFGDLLCTLHETPYKLTTGDSFYVPSGNHYNIKNLLNVESSLL
FTQIKR
>Xenopus_tropicalis_XTRO015142_cenpc1_CenpC
MEQQRFKNVYRPRYLYGDRLQEPQKTRPGQNILSAIKNCFEDANSQVYFKKPGQIMGMNS
LLSLESGNTMIDSESGEEENTEQIPLGDEGVVLLGKEHIKAATKPGVVRNLVKSLDQTYI
LEQSAVQNPASPTITLPTKKRLSFRNLTEPDANNIKGMRMFEKDPMCTTEEKQSEIQHNF
MAAEKKNHASPHKKRKTLTGFNEKRPSNVVSYTQNPLSLQQDEIENDEDEFLIAEVDSIV
VDSWISNPKKSKSDLPGSMSARSRKSQLVLEEAKTIQRNICDRDHVLSKELSSENVSYGH
NANMSPNKRGSAIKRNLSQRFSENDFDCSDEVQHLQQTLSNSQVVSQLASQGIFMNTATR
VDVQSPNEKITRLRKNADLPGAKEEVQLPKTKVMSTSKSGHIKEIDIGGSFQKQKKQSDL
QSVELTHSLKDAADFERSDVEEGKKHANVTNFDYHKEDKAETCLPKKALCKSNHAVVSVG
KKSIAKKTVQSSAFEQTVDKPEMLEKTWETEGVVPLVNSQKSEKRNHLFEIRNPRSPVCS
MFLQAATQGHASRYSIVPEAPGFDTPHQGEEDENDFVFDDAALLDCDPLISIPRKGKPVP
LKKTLLPESDTDALQHVMEQDKNVSAIEQNKQVTPKKKSTKENPTLSRRLTLNAEKLLGE
VDNGVITHRYKGRNVKSASVHGLDELEENVDNCALSDEHDLQKTSSKKQALSKTNKGKPV
KKAQKKKQTQKTKSKPSLLNRNKNNDGQGAVNSDTGSSEEVCTSAEIQKPSTSAQISINS
KVASPTKRDIFSSEENENPNVTNTRRASSSYKRVKTKDIKNLQFPEIVSPQDLKQTSVPN
QRLQAVNAAEKVINTPCDQMESGRRQRISRPPSQWWIVSPSQKVAELPPKTLENKKNKLK
NKKGTKKGKIPDANEGKGFTVTTPSKVQTPLKKGNKRQLKGILPADDDCAVIPVTKSAII
PNVCDNTEVQDSEMYEDLQKMPKSIVKKNNRRSKKLISSEEECADFSEDDEHLDNVCQVP
QAQESQVLTLYKLMADSQKHNFRGSVATYLDSCDESPDFVDQASERSSESDSDCITNGIK
AGKTLMSTSKDAQLEEIKLTPRLQSTNSEGIDKPNPRSHQKYREDLYTSTVGSGPALPRT
VCLTSANERPITYEPYTSSSGSEIEYGTQLHQEKIIQPSKTPNVRRSKRTRVKPLAYWKG
ERVNYKIRPSGGFLVEGVVPPAEVEPPRKALAKRRVYRKQKGDIPTCVEPPKDDYLEPAN
VIDVATGTITSIECVCTSEDCFYHWPDKPVSICKSISTSDFSTGKVKIGPLQEKGLQYVC
LHTIVFYIMTGSVQLTLHLTTYNLKTGDFFYIPPGNMYKITNLLNEDALLIFTQIKG
>Takifugu_rubripes_TRUB007901_LOC101063065_CenpC
MYSTLKRPKRKLCYISDKKCSSEQWADKMSLVDIDKIFDDLEPSSHDEDDDLVCAPLLHI
SNTTSGTEEAVSPVLQQKGPRIKELPKVSPEQCVSPKPRPLSPELDIGLNCPFKAHRPVK
TSSPIEKKSVANCTEEVHNKEGVMSPVLFPCEDNMDNGCNESDFESPPQKVTLNKCKMTI
DKHAPPISGQKRRGSPASAARRQTGAKMPEKKPEPVHGQTSSRAEKDMTTFLQKLRDAAQ
PKPSRSRKSLTPVKVSSPPVLEDDFLILEDDEAFRISIPSTTNKRHRRTSSRDKESPADK
GAKGSSAVKQPQTDQVNNKLEPQTVGPKVKKKGRDMIASREKNEVTPRGNEVDVPENVPS
CDLNEPQKSSKRKWPKEGPSKDSDKAKEQPQTGRRASGGRGKPAEKKETRQEKSKYMKTV
TDDSEATIHKSSKVTQKAAQDLVCDDATMAEDNKITLEAKLKKKHQRGKLPAVSEESSSG
DSPIQKRKRRQPGEWWVSSCQREDTDVSNRQPTPKKAKQNKKEPKMSLNSPENGKDRVEK
KRTRKQPAQPSLPKPKTQPLKNGNKEKGEKQKNNLNLKGCAPGRRKLFDEVEAEQVEQQE
VVDQDLGPVQSSPLILRDHSLNPSKKSQSVFHKVYQHGSSEKKSRPAVDSPEKSEEQPGP
GKRERRRREPTGNWWMVKESSDDVESGSLQPQRQEVKRRKERKKQPKRIKSPGLKTPQNN
SLPISPIPPEGAPTPHLRAKPASAPKTIKRSLATFKDIFTSTSETPADRGRSDAALNSGP
VVGSGPSVVAECSAGEDNTATVISMDARDFKSSNNQEPAENSTNQSDNMLKSLRSGPTCM
IELQQYEENDETNLPSSRFEAVLSASDLCGPPLKPLTLQPKDKANLSLWFKSLWSVAADR
GPDITPDDFDWYFYKGRAVGIQEDLTCNSICNGKLLLGSFMKKPLWVDHNANTVFNLLTS
SVKVSVNGRESHFTPAQSFMVHSGEAYSVQNLTMQPAVLYFTRIFAESSD
>Danio_rerio_DRER024599_si:ch211-161h7.4_CenpC
MSQVKAKKKLHYYQGHEIATSDYKVNEVLSLRDIDKLFDEIDADSDLGLPLLSPLPKNTV
NGEKKSESSSSSEMQNASSKQVVVEHKEALIQENSIEEDEQMDKEESPFKGIAPIKTSSP
IVLETERDKTMNGVRPVADPLLFGVEDEEPIGGDISEASCTQQSEAVKESLNMDSGSLAS
PPEKLEFRKTTKPNADALSSMKTAENNRAPVQATQSSSPELMDEDPNQISPVLLEECEDK
LEAEQCQNQVAEDSVRGLSFQHKLKKALMPKSPCSRKQAAVSAAPPPADLEEDFMILDDE
APVLFIIPRKADGSKNKRPVPADIMKENLLTEPLSADQLSQSEAHPASRHGADAKKKQVQ
VESAKQKLKGKRGKASKKAAKDSVSDVAVEDGADTVTETLEERVCDQASTQNVQQHKAVP
AGMRRRNSKPPEPAELTKKNGQTETGGSKEIPVAESRTTKKSTQSSNQGRQRSKAKKESN
KVNVVADLHTANSVKSSKNRKNSKKEDSVSKTKKQSSKQQIVLVHPSCEEQEHEPSPAIS
EQEEEQRTVLNKQSPVKKQKRKETKTVEPKPKDPPPILSDISSDSPLCVKRKRNPPGQWW
LTSPNESTTDLQPKHVTCTTQRPKASTKTATNKTPAVDSDETPSFRPVQENKKKQKRCNV
SDSTEKVIAGANGRDVGAEKKTPKKKGGQRKQKPTAAPLTTSSQEVGSGLNDNALENSPE
WCSPRRQHSVLAGEKRVFDSVYSRDTGSAKKRLSSSFRMPEVSEPDNNPQKRQRKAPSNW
WETPQSQETANELPPPCSPPPQKSQHSPNKISNIPKKKGNSAKSQKTKNHAKNIKRKIVN
TPKSIKRSLASMNAIFASAKNKSMVKSGQRHRKLGRRNLLHSLEDQSDHSSETMAHTDDQ
MQGMSHMSLGFTSGVTVQPSATTNKTSVRVSSGCNRLSDVDIDFRSGPSSMVELQQHDEE
DDDDDDVDLPSSRMTHVRQTARVLARCDVCGPPLQPVVLEDEDWNNLHAWFAHLWPPASK
NGQVISPDDFHWHSHGGRAMGHMVDLQSRSFSHGKILLGSFMKKPPQVDLDTVSVFSVIS
SCVRVEIEGVKSVFNSGQVFMIPSGQMYCIHNLCQEPAVLIYHRTQSDDT
>Ciona_intestinalis_CINT004993_LOC100184049_CenpC
MDDNYDERIQNLRKRVVSNALTNQEKKQFSNYFLHLKDNNIGKRTGKPIKITDDVYNLFV
SSPASSEYDEPRETTDSGISGTGMEVEVAEKSSVVNDIVPQASFVSENSTPGIESFAPPP
TELCTTVIEPMSQFQLTKDGTQDGSFTSIPSSQTVNETELNKAKINKRLTFSERMKWTRT
PVPNQPTKNVTSASIHGLFEDNSKRNKSSTINNIPQTNMDVSDDGSYNSFDSQFVVEDLT
ETSRLSKKATKQKTTSPAKRPSTVKKKISQRKSLKTSTKDANKTSSGDKQVFRSKLQSPK
KHTRVTEIPLQRETSLNIANEEHDMIPNSNVEQQPSDNTKVNDQTQKKKRRNTARKSINN
SKVNKVNRMDTTKHKQSLEKSNQVSDEIPGVNTSPIINHAVQSATNLPENDSDLDLDRTP
TPEEPVTYTEHLTVLPDKNISVLPEQNSLKKVSKSNRTAKKSIGKRRKRFSNLNDVENEV
GNTEGVSPSKLRRISTKKVQNKTQTSNASQLKEWLNTESGGVEENNVHLPSKPTKTKRKQ
GRPPKKKKNENLETVGAETVPLAPEQRISSDLVQSDLTEDVTETIHHAVFPHVDQSSIMN
PNDMINIGKAMMGPPASTPRRAKKHRNIIPPEPSPPEADEIDIENEESSVSNFDDDSYSE
RVDPISVELTNNSNQRDKSNEKTKSPEKKKSIRSSSRNRHTGGEDDTDDTITHSPVKQKR
KYQKKKQNRSNHQETEADKTVESPRKTNVKQKVKKAKSGSKNTSSQNKENKPKPRGEKKN
RGKYNKSHNKTQNLFNPYPVELIVPDIVSVADEGLRRSKRVRTRPLDPWEHIVYGDNNEP
ISVEIEDSVKANMVKIWKNASILAPAVIPAKLTKQKPLKKNKTTAKAKRGRPKLQDQNVP
LISSHRMENNEVSEPEDLQTLKKRNKSHVLSYLSEESENENIASVDNYDDVVEQAEHTTE
HERQIEPEIPQQNTKVDHVSETSHKKIPSKRGRKKKTIEPQIEPELPEQNARVNETGETS
HRKSKRVKKNKNKNIDNESKLTSQPNNTYNSTNQLQTTTTSALDINNSSIDIVVKKKIVT
LGTKEFFHLPENEIYFNGNGEPWQDNDPIKHSKGISNQGFSMGSMVIMPGERKELSRMKL
NTLSCVVLSGTIEVAFGGREVVVTRGAYFYIPPKNEYSITNVSPVEEAVLHYSLYKNCHP
LGQLDDSVATNQ
>Branchiostoma_floridae_BFLO021942_CenpC
MGDKGRSALRPLHNTGEAMGERRQLTKKMYAWQRDPRVGRRTGIVMKKDVKKDAYGFDDV
NDYFSDTESEESIAISEPSTKKHPKPKKDIRPRRMSSFSPIKPDTGDLSRTSTSPAVSPA
KDSAPVDNPDPAVSSAPEEIPPPAVSSSVISPIPSPTPIENSTSADSPAPAHSAVSPAQS
DSAGAMPEASPVSNHEVLSQSADVSSMNFTADDSGSISKISSQNPNTVVKPVAALKKRLT
FGGAASDSPDITAQKESVSTIETASSDREAVGEVIEAVVCEKPAKQTKRRSQRKGKAKAV
PKPAETTEEEITPEEEGTGEEERTEEKGAAEKEDDVLAFPAKEAKRRSQRREKPKPPETT
EEERTAEKEGATEKEGAAEKEGAAENEARQQREVLAEDSERDGSGRTVQQEEQKGISADG
ANKKQKDQKETVPKKVVQKVRGVRKQPLVVQMVDSDDDDDDDDALLCLKGFRVNLTNRQN
TSAESQATKEPTAGGKRSKNTSQQPSKKAKGDNPNDETVKNKKAERSRKRKKNKAMDSET
QPKMINDTTQSISSPEKRRKRSEPQESRMDTMVDDAHREGPSAPVQEEAGDEDSNSFNSG
PQDFVLPSDREEAEDVEIPFQPSPRMSNKKRSQKRRGRKNLSSQFLDESSEIQNSTTENL
EESTGPKRRKTAKAKERRTVPKRPGKQRRQVSPVENSNNDSLTVEEDLQTSDLSSQPGQE
SSASDGEVRKKNRGRPRDLSSLPAQESSASDGEVRKKKRGRPRKEIQSARATNESSEIQS
EANVSARLEDNTEPKKKRGKKSAKRPGKQRRTDSYDHSLSNGDDVPVSATPSRSILKGGK
NYTPRSSTSTLPRASVTSPKHYADVTVSKSAAKKAPAAEARQLRIISPKKDHTPGVRRSR
RNRIRPLAWWEHERVVYERRNSGRVMVDVQKPEIKDTGRRPKKTQIAKVHGRPRKGASKP
QQPLQQETVPNVSAHMDVPGDWEEVENPMIPVVNPATREEILVDCVKTSSMFDFRGPQGK
AAVEEDGIKVCKALRQPQFGLGQIILEPKQEKGTQFVRNDTLAYVVMTGKLAVTIHRSTV
MMQSGDMFLIPAGNTYNIKNLRKDRARLCFCQIKPSAQ
>Branchiostoma_floridae_BFLO020425_CenpC
HTPGVRRSRRNRIRPLAWWEHERVVYERRNSGRVMVDVQKPEIKDTGRRPKKTQIAKVQA
SKSRQPLQQETVPNVSAHMEVPRDWEEVENPMIPVVNPATREEILVDCVKTSSMFDFRGP
QGKAAVEEDGIKVCKALRQPQFGLGQIILEPQQEKGTQFVRNDTLAYVVMTGKLAVTIHR
STVMMQSGDMFLIPAGNTYNIKNLRKDRARLCFCQIKPSAQ
>Saccoglossus_kowalevskii_SKOW034191_CenpC
MALQQESGIVRPFIRGNIGRRTGRPVLKKTPRVNSDGFDVFDDYWTDTSESDDDWSVMSY
ASHNGDNINRTLTLQKKTVTKKKRSSPLKAMPTFSPRSASTVGGSASVSNNNNPVQKENI
IFPSSPANITGTILKVPSAHVESPNTTTTIVEKRRLTFSRVVTDDETEDNLPTCDAEQQG
TEVETDEQVLTEDEDSMRCQESPAINQTDTNIHRTSISTAAESYSLALPPSPNKKRKSIL
KVANAPHDTPEESFLNLSLLKKVVSPVVAHKTLLEIDDESDASETHEFVILSDNESFEIS
NSRQSQQSTKSAVMNKSHNRKGEHKAVGDADINRDSKNNNRQTNQGNQIKKVVVREQYDE
NDDSDQEVVFTLKSKKPKKRGPKTKSTNRSTVHQNINNNSQDLSDMEVDVPTVHESSDSD
YSENIAMDSPRQSNKRPLVNKSHNRKVQQEANDAASYVESRNKDRQTKQKKKLTRKQYDD
DDDVSEHEVISQKSKKSGTRGSKTKRSTVDQIINNNSQDLSDMEVDVPTVHESSDSDYSE
NIAMDSPRQSNKRPLVNKSHNRKVQQEANDAASYVESRNKNRQTKQKKKLTRKQYHDDDV
SEHEVVISQKSKKSGTRGSKTKRSTVDQNINNNSQDLSEPESEHDVQSMHENFMHESDYS
ENIAKYSPRRPIKGTSRNKSRNKKIRDDLQVDDTDSYSDSDSGNDNRQTKQRQKKQDAIG
RRHYDEITFYDAPVASEKLKKQKRKGSKTKGPNKTNAHRNINNNIEETGEDVHSEIIALA
ATVLKESPMKKGTGVVAEKKRHYEAEKPSASSAAVKSKKKATTKGKAYKAKTSEKKKLNI
YKDSTVDIENIEIVISSQNSSQSQRNATTSQKKGKIQNRQATPARKSNRTRIPPVEFWVL
DNSQYQGTDLDESTSEKAKKNKQQPNLNEVHGKVQESNKDVKKAKKGLSNKEKVNESVLA
RKDEYVKNNSSTTRKKTSMVVKSSATPARKSNRSRIPPVEFWVLNESQGQDTVMKENTLP
KEQQTPKEWPSEVQRSNKAANKAKKKPKQSRGKMNNVTELEKVENNTNTDRKKTEKKKSS
VGEYSESSELYSSLLQEFDSVVNENEDSASSSGENTLVNTQNESLKRQRDQSASDNRDSD
YEVMAKIQKVTKNATKSKNKQPKNKKASSRTKSKTNTKHPFSTHSVSETPAGKKIMKVEK
QKIITACNNPTPGTRRSRRNRVPPTRFWMLEKPIYERRQSGGLALVDIQTPSTKIRVKRN
NNIPKKGHSKKAVNKIPEYTSNVFHDVQLDGTYEEISDVMIPVIDTSTNSVINIDCVRPS
FAIDYHGPTGEPACPDDSLIISKSIDEKDFSVGSLILRPLQSKPAQLVGQYTLAFIVKTG
LLNVLIHETEFLVRTDDHFFVPPGNAYSLQNLKNEDAEIIFFLVKK
>Drosophila_melanogaster_DMEL014129_Cenp-C-PA_CenpC
MSKPQNNDTLELDDILSQPVKDKERFAAFMMRKLAENKPAQNDNLFGNFKLDFDLDFEVP
LIKKSQAKPKSKLPEVQPLGELVSKNSAATEKVNEPPVDQAPNENVPPRRSPTLSPNNRR
SMRRSGNVPGSDKLRRHAIRRRSRSCGRQLLPEFEETVNLTRSISSPVNFLPEISSTPCT
EKQKEEVAKNTTRVETDKPAEKPMELSQEPEPENPLQTKVTSPARNPILAAEIEQICKER
QSSFHKNVLQLDYSGRAPYSRPPTPSSPSVAGLRRTYTMEKGPAPGQLLLSPSHRYDTPS
KMPVVKAKRFNQELMVPDTPERQSHDPAWQSEPQPEFVVPETQPQDLGELVQTLSRSAIS
PIVVINTSNSNRSVRRDAVAMKSVPTSPVTALSSPPIAPSPRRSAAASPQKSIAQLPRVE
ENMDAIMTDDESDEHPSTVPLNLAPSGGNTTRQRRLRSSNRARATIESQESSMRLLNLHK
SVNAKKSKPRKTAIPLNKAPSAPINGEQFARELTRMSNYEILDLRKRNSLNEIYPLNGHR
NHRSEKLILEEEIQRELLRRNLMDEAEGLPKQQSSDDSNEDYIPVPPKTQSLRTKSNDRS
QGRGRPRSTRRDLPMTTELVNYLGLSQTLETRRKSSKDGKRCLYTKGSSDHEDNDSLSPV
KLPRLSKSIQIVPPPPVSLRYSQSLQNLPCSGKFDFDNVVMAAPPDFHDSVNSDAIEIAP
PPPEYVVNTRGRSTSGRKSNKNDLVLPPPGYEGGQEEEHDERPSQPRCTAKELQQSTQNG
RRAMENELVPPPIEYVEEENRNNEQSRRSTKNGNLVDRNTHNAVEYCEPPEPPEYDDSDH
GQASILRRSGKKLQHSKQSVQKSNKEQIIAPSYENNEDYDSDEEPIYNEEYGKEESQNKN
VTRRKSDKDEMASHTLECIEGPDPNWNSSCNKQNRNHQNASKSKENDKLANRSSKSQKLS
NPRQNAVGTEKSVALSNRGEECTEKSSDVMESLRVNTPTPPIDQNSDDVPSRNPSPSRTL
LSDDVPSTSRAALEFLQRSQNMSKSRPPDESSADVVFKKPLAPAPRAKSKKGKSEVDKLK
LAKMPVEAEELNTTGIRRSKRGQVPLQMSWCHTMDPSKFNFMSGFIEPRSKNSKTKKGNL
SKAKKASATKPKPTVEKNLPDNRGPLCSSTPRISEKLPGAIPHSESLGLSTLTWEETEVQ
AEAEKVPKKRGRPKKAVGGVQTDTEAEPEPEPEPMISSVAPLTSDQEEPDVPDEQAPYTE
AALGPVVFSTPLRDEQEEASTKLMQWLRGVGDAPPSASMSDENASVSSANELIFCQVDGI
DYAFYNTKEKAMLGYMRFKPYQKRSMKQAKVHPLKLLVQFGEFNVETLAVGEEKEVHSVL
RVGDMIEIDRGTRYSIQNAIDKVSVLMCIRS
>Caenorhabditis_elegans_CELE027268_Y47G6A.26_CenpC
MADQYTRRVPRPRSTLVPGRRMTEMMMLHEAGIDETLSYLDEPSQVSTRNSNTAIQAFPV
MNGIRDSTDEHPMRSPAMSSEGSPRNRSGRDVEVQDDDVFVPSMASTPISKKSKLHPNLA
KSKLVDHSCSRPKRNRIPPLRYWIGERPLYRYDQNFCREFVGISEAFSPKSLENAEKEER
KARTKRSKKSRKRKRT
>Caenorhabditis_elegans_CELE024402_hcp-4_CenpC
MNRKPRTRSTIVPGRKMITEIVALREAGLDDTRPSYLEEPTVIVDESMMNDSANLEEREW
RKQGLSEKQMFAILEKRKQTQLNNARKRLEKEMYGAKTFKELIACREYSECESDSENTVN
QNVRSASVFAIPALPKHISEKSMMGSPIANSRGSGKAGLSCSTPKSSSDTSMRSLRSLDI
SHVVNTDRLDAERVTVHTKSVVIPTILEERESTLQKTLTIEKNHSSQLQKTFTVAEDAPE
ELQKTVTIEKNQSSEMQRTFTVAKDASKEQSQLQRTVTIEKNQSSQLQGNFTVAKDAPEE
LQKTVTIEKNQSSEMQGTVTVAKDAEHSSLQKTFTKPTEKDESSLQRTFNVANRDENNDS
TLQKTFIIEERDAYEQGTTSVGVKPPVLAQNTMEGGEKRRTSKVTSDERERRNASISNPL
HNSMLEKEEIQSPGANFFKHPRKKIRPVVQTPPRIKATSRLSTESNKERTIEMESVAEER
TMEADSIGSSYISPTFNASRVSPVPEVPEKVEPMHVSKAATPKSIRHTDNSIRNIGPTNN
VECARAALLSTPTRMDIVDSVNRVTPARRYEQPTFASLVKRMNMKDANRLLEETSRKNTP
AKTTATTSSAAVRMVLEDDEEDQATEVIEKRSENGGVIVDGEDEAADSSNRSLNIELNAL
TVNEEPAHDISAIDFPEDDTNEMRSSSDEEEMEARPDPRKKSSRRLGLLSDSIALGLASS
SRRRPNDTFVDETWYPEPNSKGNRRPRTHRGMKLKEHQLMKPEDAPDGVRRSTRVRVKPV
RSWLGEQPVYVNSPISGCKRLTGVTAVVIKDPRLCYYRTADVRTATERELKDKANKRALA
QEKKQQRQNARSGRRHDSDDDEEDDM
>Brugia_malayi_BMAL011836_CenpC
MSSLVAESECRRDVSSMLPKWFKHTRSIKCGRKIICTDQLYGWRGSDTGYYGSEELEDVP
DFLDEVKIPPVQIEMKNEQLEALRKEAEERIEKERKTHPNFNILTDRAPTPDFSITYIET
SYNTDGESVNKSHKENVISATEAEKTAVDDSAGDQGNGFGEPMEVDNSSYFRHVTHHQNE
DVCGAVDSILDNDKNLTYIMGKNGDNVNLLLPASEDRVSSSEECKPILQFKLDGTIIVEK
LHEAEGGQTQNGEKDQHDVSLFSCNHTDETAKNTSPQREMLNKVMEVAEYQMLQTTNSIT
VHHDDGISPQSANQKVFACPAPLQATFDLSRIDKVDLSTGAKSEISQTSPVNQRVCRTSR
PDLLKQIDSGITNLNIPRLNDQTVVSFKTPKQHVETVMKRTVVRKQPINATPLFKKKSVA
STALRGTSTPVEGSACYVCPRYNAHHAALASHATQTGSGTPVSFHSRIMPANTLTPIRRP
LANSSRFFCPPTAMKASTPRTPLLTNALTTISQYGTPPSLSKRNALVDYELTPQSHVLSK
IRTPQQKCNGAKPENQSTSSVTQIPMSRFAFEHLKSGGTPRPTSNTEKKWKKITGDSSLS
SVPKTPVAKADISQMLVDNVMRSGPAYRRRPHPSKLLLPIGKLQFEKSAENPDFSSKHTS
PVTEIAKDSPLNAQEEMNTTQLVVIDSFDGDAVEKLCEDTASLSIVNEQNISSEEPKFIF
DTTTSEYRKKQKTPVFDTGNYFGRRRILSMLNDSNVSVNTPGKKEDLVVKHDYVLNPSFS
GDSRQPSDISASPVHIIAAKDENKHAAVLCARKIIHSEEEGQGLRRSTRNRVAPIRRWLG
EKPVYRRDQQGTYELVRVEEAIVKDPLFVKYNTVDMAEVLERQKREQKQHARARKLRKFD
RARRGYAEEDTKTSEPDDNSLHN
>Trichoplax_adhaerens_TADH004775_TRIADDRAFT_58032_CenpC
MPKKKRSQSSRPSRFDHVGPLSLGLPEKLRKLLNANSQPKRLKKAVRRDDAGFEFFEDYL
DSIQESSIDDSVLSNATPKSSKLKSQILPDLTTTPKHQSDPGLRDSHIDFIEDNITVTPT
RDNEKNSRAQSTPKTTNIMKRIEDNDKFTSLRTYNDISFSSCDEDGQNNTLSNEAPSPIV
EIEEDRPCNESMTEEVDVIDEIPVNSNESIEIEHISDNITHDEVVNVDIAENNISVHPAA
TAEITVDNNIDDEKENNMECSVEVSPDVEDSTRKAKRHKFAIPLSNSSVFTNESVVISSE
LDKKNINRSSHISTGPKKSFDLAKKVFIKPQKIIEPKNERTPGVRRSNRKRVRTLEYWRG
ERIQYKANTSGLQIGGVISPHVSKKIRHNGVGIRKMGEGGVLSDEYDCDIKTESSEDEIE
SLDDYETTATPSGVVFNSSQSKEVLTTVVATESMLTLKNPAGEVATENDPLKMAKVWTND
RGAIGLLEIAPEKEKGTQFVRKDRMYFVILKGKLAVDIGRKKTILNERSFFFVPEGNTYN
IKNISKKKPATVAFMQLKGMETPAV
>Monosiga_brevicollis_MBRE000673_MONBRDRAFT_39193_CenpC
MSARRTSRRRVQETLGPELIGLSAGHRAPRDAKRKSDGSYDMDDFFSDRSEPVDDLEDSQ
DLPSPVSTAPPSTRATLGKKGPISRVTSTPAVSSPLSRQGNKTPQSLHKPSPAMSSIKRS
SKRTSLAPGTPMTPEVPPPDFDDAPTPGAQTPVQAIDFDGGDATPTNASHQSAAAEASPA
PAESSQTDNAEEEGATAPSAAKASAKRAPRARGMDINVMNILEPHAEGRPQRKRIPPTRF
WKGEKPIYVPRTLDQLGPPPLPCRFMASMTLCWLTRPNPLTNIAIATSFLLSTDADEVDG
HRTGTMTIADVLTKPTPAVEHKRMRRTKRKLTKAEKMAAGSRTPVVTPKRPRGELNPMDV
RVLESPEIPVIDYTSDKPDETVPLKVAMTYAMQQWASTPKNPGLKYSKNFQDRTCGWSSG
MLELDFGASKGEVSSTNNFMLFSVLSGVVQATVNESKITLGPGGTFFVPPNNKYGLINQS
DDCKVILSFASVQLKR
>Salpingoeca_rosetta_SROS007748_CenpC
MSGKQEGLRRRSQHFHAPGVAGRATGIRAKENVRRDAHGLEDVDDFFDSDREDVTGDVGE
FNEDSDADTAVAAAANDNDNYDDDDDDDDDQIPSSPYTSTVLKRGGTSSGAAARASSRPS
SRRRTGNRAHMSSSTPIASIKKKLHFDEDDVPSPIHNGEHDDDDDDDDDDDDDDGNASDV
PSTSLGVPLFDLGGADDDGDVSDDDGDGGRRGDRGKGKGNKRRSARQTAVSPALPLNKGG
RKAAKTKTTKTTKSKRGTRHSDDGDGDGDGDGADTGVVSPRQSQRGRTTRQKAVSPPATA
AKRSAKTRTSPRSAKTPSKRNAPQRSTPLRHVSTRASFHAEEDDAAAGPLSPLDEEEGVE
ESADDGDMSVHDSTKEEEEEEERVVRGRRGGKSARGGAKQKKQKGRRTKARSPSPSPSPS
PPPAAAAAATKRGRKTKATAAAAAASKTKGKRATRVKKEAKEGPRDLDIITTSSTPINPA
TGRPQRTRVKPLAFWKGERVVYEPVVNQGRKTGLVQVKDVVLVDTPQENQRKTRKRTSKA
TAGRSTRAKRSGSNDENDGGSDGDDHDDGERKPRVVEKIVTQPPQLDMQQLPTDEVTVKE
WEGEGEATIPAIKTYAMNAWKGKGGMRFCKAFALADARWSSGQIELDPGASKPRQFTRRN
FLVFTITAGTARVCIHNDEFVVGLGTCFYVPPDNFYAFENVGSDVLRAFFVQVKADTPPP
PPPQEQQSEGEQTQETQPME
>Capsaspora_owczarzaki_COWC004981_CenpC
MPQLSRGMAGRRTGVPEKQNVRKNADGLEDVGDFFDSDSDGDDFGGDRHGRTPGSVHRRR
MSVAPASTAAGAATPKPNQSKSAMAVAAPRSTAKTPKTASKTSSQTETKNAPAHADAIRR
RLDFSGDEDVEPPKTPKTPAAANKGASRMPVAPASPANKLASPAKQVVATKPAAPASVLS
PTRPAQRPLMTSSTTNDADNDDDDDDDYGRETNYKPKSARALGFGTADETPSPDAGDDDN
YGGFGTFSLGGKQAKAKSSAPTKALQTGKPQPPAASVTLAKPPAKKPAKQDQALVDMSSD
SEMDPASAAPSKLTGRRTLPVSARSGKETADSASSPATSPPPAKSKTNAKAVGKSQAAAS
AKETAKPSGKSSSKVTKKAEDDLPPASNMARKGKAAATAPMDVDDDGDFVEESAAASRKP
AAATSGKGKKQPPASKSAEPSAVAKPQKRAAPSEPERPVKRSRQIEEESSAESHDEGRKS
GRVRAQPAEWWKSGSGAAVKEIQRNESPAKAAPSRKPPAATKTTKAKAAASKVASPQQKT
KEASPAPKAKADSPQMPKPVPAQKAKAATPQKPKPAARVAAQPEHVEPRASPKGKTRGGS
KAEAKPPAAAAASPKKAVQKPAAPRSPERTARGKSRESRFEPEDAEDEGEEGDEHAVTEV
DGYAPHLLQQRVFFDLLKLRPNASKVAYTKVAERERPETQSQVAITDPTGGIAQRAICKT
PAMVKVDLRSGTNVEGENLLEMTRFVSNPGWGAGTLTLTPLALKQNQNVGKNTLLFFVVF
GQLSVQIHGSSFIVSDGSFFYVPPNNQYELRNLLDGHCKLFFVQLSGLPATH
>Saccharomyces_cerevisiae_SCER003278_MIF2_CenpC
MDYMKLGLKSRKTGIDVKQDIPKDEYSMENIDDFFKDDETSLISMRRKSRRKSSLFLPST
LNGDTKNVLPPFLQSYKSQDDEVVQSPSGKGDGSRRSSLLSHQSNFLSPANDFEPIEEEP
EQEENDIRGNDFATPITQKLSKPTYKRKYSTRYSLDTSESPSVRLTPDRITNKNVYSDVP
DLVADEDDDDRVNTSLNTSDNALLEDELEDDGFIPESEEDGDYIESDSSLDSGSDSASDS
DGDNTYQEVEEEAEVNTNDNEDDYIRRQASDVVRTDSIIDRNGLRKSTRVKVAPLQYWRN
EKIVYKRKSNKPVLDIDKIVTYDESEDEEEILAAQRRKKQKKKPTPTRPYNYVPTGRPRG
RPKKDPNAKENLIPEDPNEDIIERIESGGIENGEWLKHGILEANVKISDTKEETKDEIIA
FAPNLSQTEQVKDTKDENFALEIMFDKHKEYFASGILKLPAISGQKKLSNSFRTYITFHV
IQGIVEVTVCKNKFLSVKGSTFQIPAFNEYAIANRGNDEAKMFFVQVTVSEDANDDNDKE
LDSTFDTFG
>Candida_glabrata_CGLA001525_MIF2_CenpC
MDYMNLGLRSRKTGIDVKKNLAKDEYSMENIDDFFKDDDTSFLSRRKSRKSSLLPEADIQ
NRILPSPLTKQHNVRDTDGFKVPQNINVSHRSTIERAPTEFQHSVISEDIPEVIPYEGQS
ATPDRNIEPIDEDELANMPKPRYRSQYNLGAGNDDTDLINLTPEKDGRGTYNDVPDLIDD
EGDTSKDNTTFNTSDHAMLEDEVEDGFVLESEEDRDYMESDEGSLADDTDDASDSGDDIG
TQFAAEINRPGNESPLSSDDEDYISENSTGHNRLEDEIDNPSLPTRLSKPYDIVDGVRRS
KRVKIPPLEYWRNEKIQYKRRRNEPVLDIDKVITYNHSESEEESEEEQKKVKKQRKPVTR
TRPYNYVPNGRPRGRPRKNISDDPNGNLIRKIENGEEPKGEWLKHGMLEATVKNLHGEAK
TELVAMAPNVSQSEETKASGEDDYSIEILFDKYNEAFASGMLKVPVDGRKSPADSNTAFI
TFHVLDGIVEVTLDGKNFICTKGSSFQIPAYNEYAFANIGSNEVRMFFVQVSPPSDFYSE
HY
>Kluyveromyces_lactis_KLAC004061_KLLA0B13629g_CenpC
MDYMNLGVKSRKTGLTVNKTVQKDEYSMENLNDFFKDEQDSFIDMRRRSRRSSILLNTKI
RSNAAASLSQPGAAENVSSFDDDRFKIVSNIPEPGTSQVQQDRTPDNADVYDKRDSGLPQ
GYETDDFPDIHADGGDIMDDNDPLPDSYRTPPKPTRRERRFMRQLPEADENEEDEDISVQ
LTPVRRELDDYRDVPDLINDADTTRDESFNTSENALLEDELDDDFQPGSEEEEDRDYVEG
ISGFRDASSDSSEDSSDYDSEEDDAVLSDVRKQKRDIESASDVYDSDEDYIQTQAKDLLK
DESPSTEGGIRRSNRVKVAPLEYWRNEKIVYKRKSEKPVLEIEKIITYDHDQDEEEEQLL
KSKRAKKQVMKTKTRPYNYIPSGKPRGRPRKIKPVDDQNITDPNAPIIQDIQQGTYPNAE
WLKQGILQSKVNVTADEKKEQNILAFAPGLAQTEQVTSTNQDKFTLSILFDKHKERFASG
MLKLPLDGEKTPSDSHNAFINFFVVKGVVEISVGDNKFVCTTGSSFQVPAFNTYGFLNKG
MTEAQLFFVQTTVPEDFNGADDIFEDSEMSSNKSSSDMSLTST
>Debaryomyces_hansenii_DHAN003799_CenpC
MDLLNLGSQSRKTGLKPRANLSKDRYNMEDVDEFFAEEEEDKDSDNNERRLHESDKYIQA
SGSAVSRGSEFSAESSTPRHDFNNVARKINFTDVEAGPFNLSPISIPSKRSKSRNKKSPL
RSPLQENKGNKRREEATGDDEEYGYNDNNDMDNDLYGDDIDMSLSPVDLSPIKLRTEFMS
KDTKKSDTGTPKSKSNRDKSASSLTKKMALGTTKPRKKRSIIEDDSEEETTQDYSKDDRG
DLISPPPTTKKEPVRNKISEETITKPSPLPSPPPDGLRRSKRTKIAPLAFWRNERIVYTR
AIDEEDADTTLASDIKNIPLQEIEAVVHIPETNKQAATNVNKKRSVSKSRITPPKSKKSS
PKQVAYDYESDPEISGSEWFKDKSLKLRVFEGPSDDRVERSVAWAPNEGDFENPPNTGEI
ENFKVAALFGNDRDFTAGGLIEFPYGGFKSLRNSSDSVYIFHVVKGLIEVTINEDKFVVT
RGCSFHVPRANSFAFKNLGQDTSKLFFVQSKMVIADEDEEWE
>Yarrowia_lipolytica_YLIP001149_YALI0_F27819g_CenpC
MLKRERGKTPFSIGDGLTGRRTGVTVEDTGERDENGMEKIDNIYQESADEDSEEEKPLKG
SHAMSDFKVQRDDSDDEQASHVSLPPQTLTRPPKTKIQAIGLNDVTQRATNQLPKQTTKQ
TTTPARGTTLKAPSSARRLKIVSAVPVSKVVSKPSTSSKASSFDSKPATQSSSTAPKITK
VSAIKSIQPVPAQKLPAPQPKQRQPSPDDTVDSLDMSPAPYNNPYVAPPTKFVPKTFSST
KPFTATDSVFKTPARANSLYGDSPADSTPGVPTPAFKPAQFNPGTFQFGGAKDVFDIPED
EPINMGMDIDMGMDMSMDMDVHDESIGYSSPKNEIKGVRPADVFNSPNVPNSRDSRGSLF
GSPDVPKPLPKPKAKSKEPKKKPAKERKPSFAEKYKPRDFSKANDDLFKPFKVPSKTVSS
KTVTSKPASRVEDDSIEAMSDNDSNAMDFTSIVKHSGPGSFVNGKSSKSKDTKTHKPNTS
VDSLDFDLSGTDDIGGGDYDISMGGDDDVATNGGNGSLGEDDSISSTPRHFDRSINYREI
STVDDSRMDYEEDSDDDYYDQSYRMEDDGDDDDDDDDDDEYNSAVDETMNHGRGVLPSPP
RSLRRHRPKRNVGRPVRYWMGEGIQYKLEKSEAGGFVPVVKSVTRLPDNEEAAERTKRKR
RKAYDVDDAIAEADADANENTNDNNGVVTNWQKKKSVEVEVFNYTAEEGDPETHMETVAY
SHDGCDYTDPSPEGLSVAQLFGDKKDFTQSGMVRLIGGGRKPERNSRHHLHHFYVLSGIV
DVTIGEKVIRIKAGCPFIIPRGTMFALQNASETIEALLFYVRSHDTLLRYEERVAQAEMD
GVNETGEGEGVQD
>Neurospora_crassa_NCRA009403_CenpC
MAPRPSGARRSLFPEPEHVYELGVAGRKTGVTLKDSGIRDEHGMQPLEDLFSSPHKPTED
RDEDEGEDDEDGGASEDGRADSEDMDITTTSGIAPAALLNGNASRLPLPVSRTNRSPVKV
VVNSPARNRLMARSSSPTRGSLGANKENYDRGSSSQPAEDINTARRRLNFEALKAGGRSL
SQPTTTNGLNGLNGYHDEAEEEEQENTAVPDETDAFIEESMAMLEDNGEVEEEQPADQEE
EEPEDAPEAVPVPAAKKKPGRKPKAKEPSPAPAAVKRGRKPAAPVVEEEEREEEREAEGE
PEEVAPQVAGKRGRGAKGKAAAVEEPAPAAKPGRKRRTVEEPATDAEESSSSRQPKRQRT
ETAPAPAKGRGRPRKSLTPAPREVEEPEPEPVEGGPSRSRAAKGKGRAPTPAAEPVNEKV
TKATKATKPKGGRKRQPSPAPAADADTSIAIPRGPPLPKSRGLVINRREVPGDSNAIIRT
RSGRHSFKPLAYWRNEHVDYEYEEDEFVADHAPKASKGSSAGEVARKRKFVLPTIKEVVR
VEEEVVDFPRSRGRGTKRGGNNAAAGGTSRRAQRDEDPSPPEPWELNPGILGGDVVTWYP
QHEFHPPALDDEVEVQEKQLAISGRAIRTQKVKDAAFRYAKTVNEGFFGAGVVDLPPGAV
KRPKNSRKMFMTFFVYTGRVLVTVNETVFRIGKGGMWFVPRGNYYSIENDYDQPARVFFS
QGCEVQVRPSSEGDEGVSGAENSVLDTSAAASASA
>Schizosaccharomyces_pombe_SPOM002198_cnp3_CenpC
MTMNETSAIPARQRENQFFEIGVVGRKTGFTVPRDVKKGDDGFEDMDAYFLSDGSIHLDE
DNGDIEQDMPPVTRLQPTSPMAVNAASDEASHASSSDSSDKNPDIPSSPLLMNSRALRAS
RGSSGPLIVPIDHSAFQAEDEGTADKTKVDGNKLSIQPRKANRIVDFSRIKASPDRKKFE
PRRSTELPSKIPSSTPKDDNVQESPAFPDENITALQKNVANFTSIKDSGGRDNLYIQTIS
KPRRSYVQNNKSEQTIKPSKQNKQKEEKKTISQGNKPNSRDEDSELSIDVPLSMLNRSLA
NNSQKNKKRTPNKPLQESSINSVKEGESNPVVKRKRGRPRKNKLEIGNSVQTSEATQVKG
AKKPAIRNAKKMSNEKDDSLNSQSDSASGEFIKTIARNNLQEIKQVEREDTLVGVRRSKR
TRIAPLAFWKNERVVYELHRDENRIPALPEVKQIIRVDDPSPSIRQGRKKRHAKRSGVEI
KSNLEAKSNDVEEYDAFYKDEINCEVLSWNEQNPKASEERVVGYSLPSVNLQQISNQQLK
FASLFKEEPSFAAGVVEMPAGAEKPVKPSKHNIMSFCILQGKIEVTVNATTFRMKKDGVF
IVPRGNYYSIKNIGKEAVRLYYTHATDTLENKRRGIGDFPNER
>Cryptococcus_neoformans_CNEO004859_CenpC
MSHITPSRRKEERYIPFNNDPRNIGTRTGLPMPQNVPRDSNGFEIPALFFGSSPENGASR
TISSIKSKAIQTPGGQSTYSRADSTPGTARRLTRRLSDLDMDDGLRGGDDLLMDEDDLAI
ATPGSLFANSEPPPSITLPSRSRLPISSPANASFDSVPSPSVRPSPRRSHHSAANRVTSS
LAKTITKVQKPSADEGESLLTLRNGLNQEEEREGSPVKSKKKTPRVASSDDDGSPTKDKK
AVSPPKGRSASVSDNEPANDYEGGYEGNHTVDFDDLPPMGPMDDYDIEAALTMEREEDDE
DVQNVDDNVVEEERTVEEEEMQVSESEDEEERPPVVAKKKKSPKKQADGKDRARSARSGS
VVAQRKRTRPSELGPGDDGYHGNFVTRRSGRQHYKPLEFWRGEKVEYMRGPGCAVIKEIV
TIPEDPPVPLAARRSRKNGRARDGSVAVGKRKREDSVEDEEGWDHKTEPTGLVQDYPFGE
ECYRKIACPKALLDPKLVSGGNFKYQKVFGEGHFMAAGIVYIPVGQIKNTKPSKDNTYVF
YVIQGAVQVTIYRTSFVMAPGSQFLVPRGNDYCIENISPDKEAQLFFAQARKIRANEVDA
DGVSESQAGEAGLPSRKSMGASQNHSQSEKKNKRLPLVREESRDISQSEREDEEDDEEEE
IIVKKKRKSKGKSRR
>Ustilago_maydis_UMAY006260_UM00289.1_CenpC
MASQASRRFHEAGVGSRTGLRLSAVARDQDGFEDLEAFYKASQAALDHQKQQHPDELEDD
DEDYDSFDEATFNRRRQAASSSSMMDIQNSSAPSPRSLLRSSRGSAAVASVSSPERAGQA
HGNITLADDDDQLDLPELSTGSRSFNLVTMASNDANDDEEPEQRLRAPSTPQRGLSERKA
GTLPNAKRKGKEPVTARRNIQLSDSDDDDILASIQQRLESAYDDEQDQWPMSEDEIVPVK
PSPAKMTTAAASSHTKPRKRSRMTKGTADERPAVSAPSGASSKRPKKAKEPTNESSVVTA
PPAASSKNKPERPPKSRAVEKEPEPEPELAFGLDEDEPEPAHFAARSSSISTPPPAAKQL
PKRKRGEPAKKSSAEQPAAASRVPQKASTTSTGVGRPAASSEKHKATKPKKVADEVVERV
RLQPREATVINENGVRRSTRQRFAPLEYWRGERIRYGRPSLPSGTTPDDLCGSQGRGEDE
FEEDPSMMLVRRRVPVLDIKEVIRVPRAPGEGTFSGTTMRARTTTRRKVERKSEERAPRL
TPQTRVPEDEDEYARLDPTADTIYVEDGWDEETVETGMVIKDEASAEVEVSVVRTKATHR
PIPVANQRFRFEKFFNSGGVMATGILHLPPGASKPTKSAKDNSFVFCVLQGALRASVHRK
SFIIGPKGVFQVPAGNTYSLENICQREVHLFFAQCIKTKIANAGDLTMFTQMSDTSYGTP
GFKAGLYSHDQRGGRDDQRLEDEMRKTTESAAGESMQLQQQRGNGKVLDHRPVLTARSDA
DDSDEDDFELSRRVKSAKRVFRKL
>Mortierella_verticillata_MVER004313_CenpC
MSRNPDGAPRARGINYFDVGVVGRRTGITMKANVKKDEDGLDNIDDFWADEDENVDEEVE
DYGQENSEHDDGNQSEDRSTYYDQDLPEELLATPTSRRSRAVPMSNSGSRRGLLSSSAYD
HGAEEYQSPSFHAVKKRLVFTKEAHDAGGVENNFSDRESSSPALDRLLSVSKHKALLTKA
APSPSLSSKLAQTKGANKPTPSYISKALGLNRPGINKAFNLGSDDKTAENGGLDNSDEEP
ASRPTTSRATKATPQKKRAKSVKTPVEVRRTSKAALPPPPPASPSPPPEPRDDDHEYHEE
EEATNNGFTFSDEEDRRPNRKDSDDEEQEQEQEPIDHRKTKNAQSKTQVKETKAPIDTSK
AASRANIPKKPTKATATTRKPAAKSTSRAKKISTSDNSDSNDASSDDHSVPTSRKTTTQR
SKTTTAPKPGMIEIPVVPEAHEPADGTRKSSRTRLQPLEYWKNEKVILGKSNVQGVAEIK
AVIKAPVVEERTLVSTSKRRPTKRPAAKSTIGHVAKKRARGPDSDVDELHVEPIVDGEEE
DRMAIEEQGLKEEERQEIDTIDYSTGKTISRVVAESKSALLFRKVQGGGFQYYRGLEDKE
HIVSGTMKVLPGGQKPVGSGAKTSIVFYVVSGAAQACVNKTEFAVSTGGCVMVPRGNPYS
FTNLSSKRDLILFFVQSKQADAQGSSTSTTSEASTPTLTYTSKGTTMAEAAAAASAAAAA
AVAATAKPKPKTKSRSKAAPATRKTRRSSEPTAA
>Mortierella_verticillata_MVER012463_CenpC
MSRFKVIPESGYKHHSGLACGEISSGVMKIQPDCEKPNRRTNAGTVIFYVTKGRVEVTIN
DCTFAVTTGGQFMVPRGNQYSIKNASRDDCTIFYARVKAHDVTPVPRADECKDERKGNTG
RSKKEQTKPESKKLLQPPSPEPSPESSSLSSPEPMVVVTKKGRSKKAATS
>Mortierella_verticillata_MVER012462_CenpC
MQSTNPSRDSRITPARQPRLSDMFARLHHTSSSPMHDYTHNPFRDSQFYLLDTPSRPSHS
VVPYSMWTSRAVDRKRYDSLGVGVQGTREVSNYLESTVYPSNEEISEPPMFYFPDEDDVI
AANSYGQLGIEYDEAAVAEMMAERRKVVAPESIRTAVTITSASSRQSSRHSSPRTNLLKL
QPQKLQTSPKIDLPEAPSHHSSSSTLVSQTTDQQSTSTTDHLRNQMESTGYYRESPAPVT
SRVSTSRFERVPTKDHRSKEMGLTTVLVLDRGAVLGQYADVDYSMVSAAPEEFKVKAIGK
TKSTTTRQAALAGNLLSKQIVTTATVRPNAKKPKKPNGEFEEPAPVTVQHERQVLIPPQK
TVSEIQRAQAPPCDDASVRRSRRTRLQPLEYWKNERAIYELSKTSPDAGRVIKGVTRASE
EPHMKDVKMPPRKKQSTANTRSDLQSASNQQNVNQTVDTYDSCDADDEQDALAQSGFDEE
ARVEGNVVDPATGAAIVVRSK
>Mortierella_elongata_MELO009667_CenpC
MTRSRGKSKASSNNSTAKKAGRATHSGHDTSSATHEVPIVPEQNVEDTGVRRSGRTKVAP
LKFWMNEKVVYSKTREGPVIKSVIRAASEEAQEKPKRKPRRESKPLPVRQQRAAKEKKER
EKKEKDKGKEDEQEEGEESGQDRALEKDKHDSIDVDEDQTESSTGFREDPRVTADIIVFG
TDDVVSKDIAESDSSIQFRNVKSGEYQLHRGVEDPGYVVTGTLKFRPNGKKPVNSGTNTS
MVFYVIKGLVQVKVHETEFVVSTGGRFLVPRGNTYSILNVSTKESTLFFIQTNQPSSDTT
ETPSSLSAATNSSVAARSTESRTKRKSMTGGSTAVQPEPDSSERNPPPPPEDATTTAAVR
SRSPSPDATTPSSNKRRLTSAGRLLSNVRSPTPPVVLSPSIEKVAGSHTGADERKSPSSL
ASFLQ
>Mortierella_elongata_MELO009666_CenpC
MSKDYDAGPRVRANNFFDIGVVGRRTGITMKSNVKKDADGLDNIDDFWKDDDDNDAAVNS
QNITQDAEQDDFSGEDDFEDEVHPSPSVRKSAPRRYLEQEAPEELLLTPTSRRSRAGSRG
TLSGDGSFHGSNLSAGAEGTPSPSIDRIRKRLVFTKDSSNNDTEQATSHRGHSNKANSGS
PALDKILRDSQDRKANMKTNAAREPAWPVKSTSVGSKSSTAVTSKEATVKAAPSKAPPKP
TSIQLWRIFRRSGGRL
>Conidiobolus_coronatus_CCOR000339_CenpC
MTANKRKKMNYTNTGNEGRKTGIKLPEYTSSGTSKEQIDYIFDEANAEHEASTMIDVSFR
KKEAIGEEEIVAENNLSFQVDPDESFYIPETSHSWSKTKTNSSPHNSNSKSPRSKSKSKI
DTPTRASKISTPSPIDRTTTDDYDHGNDNSITLGLDALDINEETPSRYYEILPRLIAANQ
KSTPSKSPKLAKSPTASNEKQSSISPRKSQRLATADSPSKRQLNKISPTKNNKLAESEPS
TTEKKLKSAKAPPASSPKKATNATKQKPKARFSKPTQTASSQDKSEEPGLRRSARTRIQP
LKFWENERMVYKFETIGSGMVPVLKEVIKTDEAEEHKISTKSKKRGLERSTNLDKKEKKL
AKINNIKSYYENISDKKRFIKPPAAVVDDYETDTVVAQDIHYPYPALGFDKDSHTSQTRK
TYIEPKFFSAGVISIQAGGGKELRNTRHNLMVLI
>Coemansia_reversa_CREV001084_CenpC
MSARAFLKKAKSPADRNRFNDIGVTGRKTGVRVAGSVRVDEDGLENVDEFYKQTSPPDNS
LLSAKPKPSTRSLHTLLSPTPIRSTPNYDSLIGALEIPNVDHSHTDDDIAAAVATREDEA
TVTPSKAHALRAHFVSKPSAEELRDTSPTAKVSARPAARRTTIAPSQMAEIDKEWVRSPK
RNRRVTMGFAAQRLKAELEEEAAAVAAASADAAVVEETTMEEFDHPVEDPGELTSATVIE
ADDGQDDIHNASEDDISSRIIEDPIEEEEESDDRLSNADDAANVPGDAEDLNDHHAAISA
AESSAEHSDKADSRNEDNSEPSPLSKSSQTKPKAGSKRSHKKHKPEQPIRRSTRASVQPL
AFWRNEHIEYEYEPGASNGIPVPKMKNIVRVRQTKEEKNIAKKRRVKRSAHLPSLRGIKP
NELDLDNRNRFYYYDDESYGFPVKNDPSCNFGPKYKSPRKPSKASKRSIEQFNDDDDIDV
VSNPVLVLESDGETEQQREVVLSRQDIEWTNINKKDDEYRAGLGLYTEQPDGSINASSGT
LSIAVGGKKPARNSADKTLFYLVTSGQVEVSVHSSTFRVGILGQFLVPKYNSYSITNVGT
HPAQLYYVHLCTSVASNEHEGRAEDSSDSE
>Allomyces_macrogynus_AMAC013873_CenpC
MPRFFSEPKSEQDPLPHVEEEEEAPSVATKSTARERQPAAKKGGGRGRPAAAKKPAPVKK
PAAPKKPAAPKKPPAPKRAPAARSVAAASVAETLVTITSDATSGPGGRSRRARAPRVNWW
EGESVVYETTFVGGVKTRQVKGIALKRGSDELSSAAAAAPPTKRVKTAAAARSPAKAKAA
TAPAIKARGRGRARKVAPLPEPEPEPERMQVESEAGQEQEPERAPPVPPALTRGRERARK
NAAQTPAWSPPPVPPPAPDTITMDEDHHVDVDDTHLDLPSPTPPARMVETPPTRNVSTPP
LTRPIQKARRTGRFISSPKSTTPAGSPPPLPADDENEDSDDDENDGDDGVSLPPLGEAAV
RSASPPVAVIPFPAGSPSAASEASMSSAGDLYDPTAVLDMPVMNPDTHEEMAQKCIYRPE
SFVMGQVLNADYLFSRTFSDKTFFNAGVLDLPPGTTKPSRNTLNNAYIFFVVRGRLTVTI
HRNLAECGPGDMIIVPRGNQYKMENFGNETARLYLASARDITQAGPEGMVAMHPPPAPAP
LAPPMPVVPPTPVAPEPAAKSAGRGRGRGRARGRAKK
>Allomyces_macrogynus_AMAC002722_CenpC
MALDARVGAFTLSSWPCAPTPIRFDRGRGAAGKARENPGRRAVAAKAKAAAAPAIKGRGR
GRARKVAPPPEPEPEPEPMQVESEPEQEQEPAPAPPAPTRGRGRPRKDVAQTPAGLPPPM
PAPVPDTITMDEDHHIDVDDTHVDLPSPTPPARMIETPPARNASTPPPARPIQKARRTGR
FISPPKSMTPAGSPPPLPADDDEVSDDIDDDDDGGDGLSLPPLGEPLSPILPGALSASPP
PPPPAPHAAIPFPEGSPSAASEASTTSTSSSSTGDPYDPTAVLDMPIVNPETHEEMAQKC
IYRPESFVMGQVLNAEYAFSRTFSDKTFFNVGVMDLPPGTTKPSRNTLNNAYVFFVVRGR
LTVTIHRNLAECGPGDMIIVPRGNQYKMENFGNETARLYLASARDITQAGPEGMAVMPPM
PVVPPAPEPEPAAKPAGRGRGRGRGRGRGK
>Catenaria_anguillulae_CANG003188_CenpC
MKSQASKPAPQPGFILGDNVGRRTGMAIAPDALPDMNGVLDFSVFSSAIRPQSAATGSTA
HATAAPNKGPSLLADQSFRIDSDDERDGYDTHVDGEGEATHVSPRCQDGEGFEHDGHDFA
ADSTNDSHESDHDQDDADDSRSVYSSDASFLTPSTNRVTPAHNQDQQSCAESVPLTSSPI
ARRLSGFDQQQTVSHRHIAETPAPRAPFPSTPRAQASQPTTLEDQPSLTYHNSLDDDTSS
ATNRSPSPDLLSRPTAGAVRSGQATLTAIVSSPRFSSFSASASAFRAPSYTPAGQLLASH
LHSNMEPVGFQAGTDTLAEQGTHTSTNHASVTALNMSMASSHIDLQPGDDQALVGTINDD
GSPSHDPTTEQPGPLVTRPSSPSKLLQSPPSPPEFRDMQSETSSGRQAEHSAASSRASLS
KILAGFQVATATNLATPLRDTAVSSVTRRQNKVDDLLVPSPHASSPGSSMLGEPPTAPRG
TTQDKIEHLRQTLRQSVAPRDEFETSHSRKTFNDDNIPPTERARPVLQSKHLQEAQARAR
VRAQHKAQEAKAEQLSNAPRRQLEPTELLPPTNVNGESHHIDHAEPRNRRPTLPLPVSSS
SEQKAAPTLPEEEDLPPVRMHQRVRLPETPRDQHRPRYTPAPVHHDQVDAFQRDDLDHKP
RHDSGSEQCLSEHDDDETEGFDSSAPPAPSVQGRFAASRGASRRAVRIASPSPVSQSPEP
LDHQSPRDFDADEHVNMMEQDVRVPAAAALDTFRADFGAEPESYGMDDSFLAGTGAPGNT
DSMDDPDGFDTAMDRQEAYVPSGDQGYLDERQEHDEYVTPEQPKEPAEPEGHGEHEEPEE
PEEPEEKSVAQSSRRKGKAATTRRKKASTKKSTGDIPPAPSSTAGKKPVGSKTESAPSTR
KRSREVYEPLEPPPELDRNGRPKRNRTAPLEWWRGERKEYVASRLSSGVVVPHVTGVVRK
RDVSDDDDEEDRREVASASKKANSGKRKAPAKSTGKTKKQKVVDEPEETVDPMEVQVQEH
ETYDSAPTKAKSKGKSKAAGSRRKQTDLDLQPDHEQEQEQQLYQDYDAPMDLDDQYQYYD
ARASSSTSQHLAPRAEEPEPEPLPHQQELAPEVGDEPDLPDVEAYDVSTSSTQQLPLRWK
SSMFKLQPVKGDPLFRVHNLFSLNNFVVGVLSLSPNGIKPNRSTRENCMTFTVVSGTVEV
MIHNNKFDHAEGDIFIIPPKNQYKIENKGAKEAVLYFTSGKAFDPPKPSEDRCVS
>Batrachochytrium_dendrobatidis_BDEN001440_CenpC
MASTAVASNSAQRLPLAATGRPNQHFELGVKGRKTGWAQTKQVRKDADGLDNVDDFFQSD
DEDNINVASRPPSNVKDNQGNQHLGQYNQDLQEPESQELEEDSRFFDESFAEPQSPTSDK
NRNIHQEHLQVSVSESRQHQRLVMESPITPTVNQHSASANKRTGRFLQSVDSFDTTLNGP
LDDEGVAQYDTSIQKPLPVKHVVMADQPQQQGSISHTPVQFVSRPKIARTPQGVVYSESM
YPQNVTRSAPRQSMDGREYRYQNGRQLVSTSRKSITPQQLVKPSMSIGSAKAMSSRRPQQ
HFRQGGPTLVSKPIKYDHDEYDQSMEYRTRGRLSHAMTETAAGRMVRVNTSRQTNNDTRG
YLDEQDMLDPYLTHNQADLVANSRAIRPPARRHIPPAAEYYNEQDEDNIYYTDDPRAEIN
PQTGSRRIGMSAHQYTNVNQFQQPFVQRRAVMMDESDMHDNPRPMKRQRSAQPQQQFSPD
YHDEYKKPHAHVERRREIMYASPAHIRQGQTVQHLIRPQQKGRQTISSARTSTKVAEFSS
VKDEDLPCESPLKNWSENAHDKPTYTESNSNVYYDDNIPDTYPESDGENEAENFHDSAIV
RDNPVVSGSLSKVQKQHSTKQAHSSHSLKPSDREYDQVEYAQASHSPIDVQRRPPTQGNG
RKKGAQRLIIRELDPEEEEENQRNSSVVQPEHAEDSGEDGQVDVNESDMREQPLPDTARD
LEVSLPPRNPRGRPPKSRGIVPKQKHIAVHQELDSLDHRTNQGQLVVKQRSVPIKKSIAV
VSASIKQEGEEVEIETDGARRSRRTKVQPVAYWKNERVIYGRRVSGFGGVPTSVKEVIRI
PSDDETIAHRRSRAEKIKKEETEAVPSEVSVFNYRTGQEELHNIVVTPGMIVPRTVGAGD
YRFQKVFSEGDFLASGVLALPRGAKKPIRGSGDSAMIFLLLSGQVQVRVNETSFVISHGS
QFFVPRGNLYEIENIANREARLFFCHGKEVLQSST
>Spizellomyces_punctatus_SPUN006978_CenpC
MLTEHHPAEADADVPGRKARWQKDPRPNNYHEVGVKGRKTGVTAPKNVQTDANGLMSVDD
WFREDEDETDEITRGPREGVSGRMSTPSKPKYAKADSASDVEPYQQPPRRVSPATGFTKE
KTPGTATRNAISRLPRPSMLEGPLDTATKHTPQSQRSSKGQFSNISSAYIVDEDMPSPRT
ILSPAAPLRLEHPVSETTPKSQLDDRRRSRTSGSLTVQLPQRTREPLVEGSKTSRKSVGG
PSSFIPSRLSHVANVDMSGGDDIARGAELLEDGLVEYRQEEAFCASVTKTLTKSSENGSD
DGAGRAGSPPSPTPEAITSKKGIVREDIAEPDEENAVLEGKFNEPSSARRSRKRKAAIPT
SDAESDRDIIPSMRQALPDSDDGTPLRRGNAAYMVGTSRTIRRGNQPTQHEYETSGIIDE
PILASARKTTAKHAVRNVHDPDDSEVDTRRYGGSARRNLSEEFEKSTRKAESSIDGRSSV
ESREDVEVGHDAALEPIEAVDETQYFADANEVNHEELSDEGGEKENEIKSKRHQNAPARK
GKQTATRTRTRKAKQPRRELPPEVTDAVFQLDDQDEDENGARRSKRMKIKPLKYWAGERV
VIGRRESGFFPVPVVKEVIRVKSDDESSNYGKGKPTTRVKSEPAPLVQPDVPVINITTGQ
EENQRIVATPEMLNPRTIGAGDYKFQKVFSEGEFIASGILVMPKGSQKPNKNSNQSAMIF
YVVSGEVEVQIHKTIFVVKTGSQFFVPRGNQYRIQNVASREAKLFFCHGKEVLMEAPAGQ
R
>Acanthamoeba_castellanii_ACAS000903_CenpC
MSLRASRLSVGANIALLGIVGRKTGIAPKANVLKDADDMDNVDDWFASSDEEEARDLAEM
EEEVEEEVEVEEEAEMEESEIGEQEPSFAIASPARRGGGALSILDQSFMQNVTPIRRVSS
RADVTFAEQDSLPWVSPPNLSPTRASESTAAKSRAGGEKRRSTVTANVATTAAAAAAQPS
SIRSGSVVNARAKPTPPSPPPPVDDGNDDQLDTSGYSSVPESVAMTTSKPAMASTADQTA
TSTIKSGRKGKKSAARTTSAKPRREATVIADDDSSVSGHASVAAASDQSAWAVSSVSSSG
VDSVRLPPTPKVMIMDESSRPRARRKKRGRDLTEERSDDDEKEERSEDEDEEDSAKPRSK
GKAAKQSTKALSKKQEKRKRDEEEDDEEEEKQQKKKKKENESKQRRRTEEEEEDDVSGGE
DEADVQYARNAKGRKGAASARTAAAAPTKSAAASAKDTGKRKAAATRSPPPKASKKRRLE
DDDEEEEEEDDEEERRRESKRRGKQKATTPSPPASPARADDVSFGGADVSGFTEPDHSLG
AADVRSVSMEMASPETSHSDDGGGGGGYETHIPLKDAAPSSPVGQRYLSETSMNDLTVYE
ELPTFVDPNDVTWAANDSLIEETEANRQAPTRRSKRKKVTPLAYWKNERVVYGFKEGDRM
RSVKDVVRITSPEVPWRAHADGVMRSRLVFILWAPDATSTKERMVGEHVRPRAPRASSTS
GAAEA
>Trichomonas_vaginalis_TVAG040862_CenpC
MDSSSDSGGWDPSGVVSNFTNSPKASESSTKKAGFDDINDFWQKNSPKQAPIFSWEQPAE
IPKRTVGEKVNKPKTSLSDSKIKNNITESPELKKTTSNTQNKPISAQAVPYQTITISSTS
KFESDDEITGFGPSSSDVEEPVLLPHHNETVIENEKQKIPEKPKITKPKEPPKPKEPKIS
GDSTKKRTKKSKEQNPEDNTKTSKSTTKKTKGKKEEAAETTENPTKPKKPKNSNKIKKER
SPSSLEKQKSEVKPKKVKEETSESQKPAKTKKSQIPKYDFSVISSDDDIQIIIPEIDDSK
QENEDLPMALRRSKRIRVKPLRHWMGEHVKYGVGEGNLRYVAGIQNYSTMASRVTTPMRS
QEKKTVNHDEDVKTKKAKVDIVSGPYKEEEITIPADDSMDFTPETFGRHVVHLDGSGVMN
LNGRQYRLEEHSDFYIPPNQECHIESRLSSPLTLLVINYK
>Naegleria_gruberi_NGRU013898_CenpC
MNNERQDGFPSASNSNQQPSSSNANNQQPPIMGPPSASLTAALFAERAPRRSALQTREGT
GYIPRTRQREGYDDVLASQNAFQNIGKRSGQIIVNTDSVDPNAFFEANNNQNFNQQLHRD
DQSSVLSLSNITMNDSDDTMSMLSSKTAVTFRSSGDEQSPDEALKIDKTSMEYVTSSSED
DTSVKIPTVTIKQPKKPDSPKISLPPVSPVLDTFREEEQPAEAADIIAPPTPTPTFDIEQ
GGLDDDHAFDNLFEEQEEQTFQPEPKKRKISEPRKTKKYIYEKSSSSEEEQDDDESDDRE
NRRSLKSRQQKQALKSFPASLPQSEPESESEYESDKSSQPKATLEDSGIGPTQLEKSNVD
LGRDFYRDEEVKLSQKQTELIGEKYVLREALLKDIENVDETDDEEAKEVNEKVYKDDEDF
NAAVSENEEENDMLNTTLISTQNEDVDNGTDPLGIQTSNSVDSRLRRKVTKPCKFWENER
PLPKEAGKLMKVKPVVTEPEKKKKAPVEPRKRKVDPLSDVTDGIYKVMNEFGEEEDVKIY
ATAQMHQSSHFKFRKDETKAGGYATIKANEDTAQLSIYSSLTEKGVGVGTIIIQPGGIKP
SSNTSTQSEVLYILKGQASVVVHTNPAIQMKLGSVIHIPPFNSYSMKNIGRGECHILYVF
SDTKDRSEQDESEQEEEQDHQVLTKEQHGTMSDEEN
>Ectocarpus_siliculosus_ESIL003332_CenpC
MEAIEDAMPRLAAKARARAGGGGGGAAAENGHAAAKEKIESFFDSMKAKRELDASEGKVL
WRGRRTGLLIDGTQVAKDADGFDNIASFFDSARIGDASAGASTTPSSVGFSTVSPGSAAS
SAWTAGRPPSPLGADDESHDEGNDMSNNNGGGAAAAAGGGIDDGDDTETEDDGMGFGDGD
GGSGGEEEDFGEEALRGRQLDYPPAKTPKKGAAAAAAVARSEVSTDEELAAVPAGRRGRG
RGRVDEDGDTEPDGPLPEKQPQQKENGAGPPRKGANKNGTKAPSPPSRTKGAAPGGSGAP
TPARASSRRGRGKGGASPAAAVTRAGRKARSKPQEGMESSSDDNAGGGDDWDPTDFGEGG
DADGDNGALTATGLVKGKGQEEKPAGSGKEAEGEQGGDSGGVDDDQEMADFGGGGDAYDN
GDEGMAPFSPDDDEDGGGDGGDGEEKARPSPATRAAAGKSKKGGVGNGDNSNDSQSAKGT
KKANDKAPAAAATAAKKKMKKAAAGGDHHHHRKSVVARLSVGRGKRSAAAAAAAAATPGP
PRREGGSRFVDISEVAEVSHTPGVRRSGRQRVAPLKFWRGDNIQYGVDEKGLQVAEGIVK
GPALPEPSSPSRKRGSEGKKRRRPPAVKDEHMSPLSPSKVSEMRKSKKFKLMEKDQKCLV
WDEETAAFKTRQVVMSSSNLVSHDVTATHQRAPGKEKIGQAAQAFLVGPEVGISEWLTGR
LELPPGAIKDSEHVALSTQIYVVAEGQPDALEIAIAMPSKKTKRTTFDAKTAQRFLLSPG
DHFYVPVNNVYRLENHSDRAKAVIYWTIIKICGLRSRWLPRLCNTNGFGITPRLALTKPE
AKGYRTTRWRLDVEETIPQEPRVR
>Phaeodactylum_tricornutum_PTRI000430_PHATRDRAFT_50344_CenpC
MDSERAPETVASRSNEPATVWYSTVRRTKLPRELNNESLLTNTMAKRKALIAVERQKTVP
MTSNNTASTSLRGRRTGVIFSSQDDAPLRVDSDGMENADAFFESARTPPAIAVTRKEKEN
RPQKHLRFSLDSHGTSGSHGFFDKGALRRSQATRRREQWSPSELSKVSTAPPSVDRTREA
AVLEEDVEQTRKGDDLDDEEGADAVFENRHAPGSPGANDLVVTNDPFDDDGDDMIPEPPP
DSPTPDDDLTQEDDHMEAPTQNESDFPVDMDDDDDLVDDDNEGDGFQMAGSPVPETPDNA
LTERRLVEEKRFEEKRLKKKRKEEIKLAAMKAFNAANKSSSEADSDDQDAKTPKRKTKGQ
KKKTSRNAVFSPKGIPTGPREYNAVPVSELKQSPPAEAKKWRRSRRARTKPLDFWKNERI
VYGPNDFDDDEYVGVKNMPVPIAFSLAQPTPYKKRKAPVWIDSDKAIALKKHRVAESSAV
SIEEEPFDSSKLRKKYDYMNGQDANLWDDGTHEQVFTKAVAFHDELEERKLPLSKLRAKS
DGKVVGRAAQAFNIHTECDYVGYIMGNLTLPPKAIKDPESVGPCAQTFTVVSGQKGAIEI
AYGAPSEEEGLLDDQTAQRFLLGPRDMFRIPPGNCYRLQNHSKTSECYMTWTIIRAPVNP
AESP
>Phaeodactylum_tricornutum_PTRI001567_PHATRDRAFT_49354_CenpC
MDSERAPETVASRSNEPATVWYSTVRRTKLPRELNNESLLTNTMAKRKALIAVERQKTVP
MTSNNTASTSLRGRRTGVIFSSQDDAPLRVDSDGMENADAFFESARTPPAIAVTRKEKEN
RPQKHLRFSLDSHGTSGSHGFFDKGALRRSQATRRREQWSPSELSKVSTAPPSVDRTREA
AVLEEDVEQTRKGDDLDDEEGADAVFENRHAPGSPGANDLVVTNDPFDDDGDDMIPEPPP
DSPTPDDDLTQEDDHMEAPTQNESDFPVDMDDDDDLVDDDNEGDGFQMAGSPVPETPDNA
LTERRLVEEKRFEEKRLKKKRKEEIKLAAMKAFNAANKSSSEADSDDQDAKTPKRKTKGQ
KKKTSRNAVFSPKGIPTGPREYNAVPVSELKQSPPAEAKKWRRSRRARTKPLDFWKNERI
VYGPNDFDDDEYVGVKNMPVPIAFSLAQPTPYKKRKAPVWIDSDKAIALKKHRVAESSAV
SIEEEPFDSSKLRKKYDYMNGQDANLWDDGTHEQVFTKAVAFHDELEERKLPLSKLRAKS
DGKVVGRAAQAFNIHTEGDYVGYIMGNLTLPPKAIKDPESVGPCAQTFTVVSGQKGAIEI
AYGAPSEEEGLLDDETAQRFLLGPRDMFRIPPGNCYRLQNHSKTSECYMTWTIIRAPVNP
AESP
>Thalassiosira_pseudonana_TPSE008559_THAPSDRAFT_21986_CenpC
MTPLFLQLPSNISQLHISCSSKQLDTPQQRNNALSIPSSITPSRRFRQILLPSISHCRCQ
FQTHRISITQHARRLRLRIDDDDEELTTEQAFANANAKQIGKRTGVTLPPRGEIPMEKDS
HFEDADAFWDAAKSPAPGSSSSSAAKRSGKGAAKGGHGKKGEVKRAERERIAEQQRVERM
QFEEASRKNALKKPDLLNTQDDFDDDDDDDDGDNNNSSRKAQQTPKPAPGWSNRLLHKAM
GIPTGDSPANTVLSKVSTAPPSTGARSSISGSRDEFTSTSVKHALRRGHVENQLDTLGRD
DGEGSPAVVGGEVVDEKGMDPPEEVEALQRSGGGGGRGVDPEELEDAPEDPADFGQDNDQ
FSTGGMDSVGGGKSSSKSTPTEALESGVESMMAKHDDYDDDNEGGSGMQLHTQEEHSFDN
NNDYDDDLESHHASQKSKSSKGSATEGSFNENVKPNKKKAKKDEKSPVTPTSVLRTKKSK
KKKTQNNRVNWSTPNGHTGMVAGNREYEAVPVTDYKEEYAPGEEPRTPGGTEIRRSHRAR
FKPLQFWKNEKLIYEAQNESGLLGEAMGDMPVVSGVHKAKPTPYKERKVTVKPKQEKNGK
RRRGSEDDDEEESSYDGGPNAKNPFDPKTLGKKYQLNNGEHGSIWSETLEDTTESKVVSR
LDNRSFSKLPLSNTRKKKESKVVGFASQAFHVPTDQDDLFPGYISGNVVLPPRGIKDAEG
VGLCSQVFNVGDCQPNSLEFALADPTNQDGEFNAKTAQRYLLSKGDMFQIPPGNVYRIEN
HSKTDKACLFWTIIKCTSRAEAASDGEGGAESDEE
>Phytophthora_infestans_PINF003203_PITG_03777_CenpC
MDDIEALMPRTKAANDRAPVDKAKLKQYMATKNAVHTVGARSGVVVRGDVRKDAEGFEDV
DDFWVDDDSMQDDSVDDDDSLTASDKESADTSGDISEPSEHEVELADIGSPVISDREGME
IEPGTIPSRKRSQRSSGRAEREEKKEDADPAPSSPLRSDVSFDFGGSPHESVDMSVDTNA
KAKARRRESFGGRGFDEDAASPFSMNEEHVTPLSNASDRTLKSIPSFSDKNSLSPNISKD
LFKKGDYDSDASDEKPKKKQTNGKKAKKTASAKLSDGDTKKRRMRPTGKYGYRTAPPATD
TSTQSVQTDDDNDESFEAQNDSGGETGDDSFYNEPDAPTGPVRDRLPDATRILDDENDEA
WDGSGLRRSKRRRFKPLAWFKSEHMVYERTFVGVGTVMPTVVGVERLGHDSPTSKRTKAK
PPSKRTNSSRALTLKELPKDIQKRIVDSEWATLFDSQAGCMNDLNVICRSSEIRLRKLPT
EERGGAVVHAYAGQSFNLFSPSPFARWISGRVVLPPGAWKEPEGVGQAVQLFYVTGCQPK
SLELALGPETDDDFIGSKHTTHFLLSPGDEFYVPAGNVYCVKNHSSSADCDLRFTILKPE
APPMPDDNDSDPEQEKEKEDPVAAEAKPEATETANSPLKRKREEDAGDDADAESDSV
>Hyaloperonospora_parasitica_HPAR005014_CenpC
MALYACSSTCGATVNVELCICGREEVEEGEGVGNGVFVCGLAANDRATVDKAKLKRFMAT
QKTRPKSIETQSDVVVVRGDVRKDAEGFEDIDDFWVDEESAQDDSVDDDDDDSLTVSDKE
SADTSGDVSEPSEQHEVELPEIDSPASSDRESMDVETGPILSRTQRTGSNSRVEREKKKE
DAVVPSPTRSDVSFDFGGSPHGSVDMNDDKNVTIRSRRSAKSTERKSKHTEPTTESSTER
GFDNDAASPFSTNEGPVTPLSNASDRELKRIPSFSDKSSLSPNVSKELFKNDEDGSDATD
ENREKKQTKAKKAKKTAVTKRSAGETKITPRLRPTGKYGYRTTPPATDTSTQSMQTDDDN
DESFEAQNDSGGETGDDSFYNEPDAPGGPVRDRLPDAVKILNDHEKDAAWDGSGLRRSKR
RRFKPLAWFKSEHMVYERTFVGVGTVMPTVVGVERLGLDSPTTKRTKAKPPSKRTNNSRA
LALKELSKDVQKKIVDSEWATLYDGQAGCMNDLNIICRSNEIRLRKLPTEERGGAVVHAF
AGQSFNLFSPSPFARWISGRVVLPPGAWKEPEGVGQAVQLFYVTGCQPKSLELALSPETD
DDFFTSKHTTHFLLSPGDEFYVPAGNVYFVKNHSSSADCDLRFTILKPESQQLPTDDNDS
DVEKENESAAGSKPEASGADSSLLKRKREEDAEADADSDSV
>Albugo_laibachii_ALAI000264_AlNc14C5G677_CenpC
MEHLEQCAANEASKIDSAKVREYFQASDVRKSTEKQLNKTIRKDEQGFEDIDEFWVDGDD
TDGKSGDNTEADSTLNSGALASVDDLPGNPTAVDAENSLDLSKRDRGSSDHDVDFGGISD
DDARNSLELAVSKQTDPSNSSYHHIIENPEIAEDSISTKTTGMRSPDSSRKNASQPKKKT
MPTTGSKSKESRGENKKVEKSTLSSKTASARKNPGAFSMVSSPFSVNEAPVTPGSNASER
DIKLLKPFTDLGSPPIQTKLFSEGANTSTSKASAENKRKKDRKLAKVSTPKETSKARRKA
VYKDTPPGTDVSADLAHTDNDSTFRISDMDSERDQSYIDENGKGILDLSHAQDVLRDRAR
RASSDGLRRSGRKRYKPLAWYKGEHYVFERRQSGIGCVIPTVVGVERAGTHTPSKLEENG
SKSTRPTRKPRQPRTKLKPFPREKLPKEYTYQENEWAKIYDHTADCLNRMNIICRANEIE
HRQLPPSEDQTIVGFAGQSFNLNTSIPYSRWISGRLLLPPGASKEAESVGEAVQIFYVQN
TQPDALEVAYTPAITKSKGEAEPVDYFDLEKAARFLLKSGDEFYIPTRNAYYLKNYSETA
EAELRFLILRANTYKSDKQNDAPGTEETGS
>Albugo_laibachii_ALAI000165_AlNc14C5G677_CenpC
MEHLEQCAANEASKIDSAKVREYFQASDPYRKSTEKQLNKTIRKDEQGFEDIDEFWVDGD
DTDGKSGDNTEADSTLNSGALASVDDLPGNPTAVDAENSLDLSKRDRGSSDHDVDFGGIS
DDDARNSLELAVSKQTDPSNSSYHHIIENPEIAEDSISTKTTGMRSPDSSRKNASQPKKK
TMPTTGSKSKESRGENKKVEKSTLSSKTASARKNPGAFSMVSSPFSVNEAPVTPGSNASE
RDIKLLKPFTDLGSPPIQTKLFSEGANTSTSKASAENKRKKDRKLAKVSTPKETSKARRK
AVYKDTPPGTDVSADLAHTDNDSTFRISDMDSERDQSYIDENGKGILDLSHAQDVLRDRA
RRASSDGLRRSGRKRYKPLAWYKGEHYVFERRQSGIGCVIPTVVGVERAGTHTPSKLEEN
GSKSTRPTRKPRQPRTKLKPFPREKLPKEYTYQENEWAKIYDHTADCLNRMNIICRANEI
EHRQLPPSEDQTIVGFAGQSFNLNTSIPYSRWISGRLLLPPGASKEAESVGEAVQIFYVQ
NTQPDALEVAYTPAITKSKGEAEPVDYFDLEKAARFLLKSGDEFYIPTRNAYYLKNYSET
AEAELRFLILRANTYKSDKQNDAPGTEETGS
>Albugo_laibachii_ALAI000527_AlNc14C5G677_CenpC
MEHLEQCAANEASKIDSAKVREYFQASDVRKSTEKQLNKTIRKDEQGFEDIDEFWVDGDD
TDGKSGDNTEADSTLNSGALASVDDLPGNPTAVDAENSLDLSKRDRGSSDHDVDFGGISD
DDARNSLELAVSKQTDPSNSSYHHIIENPEIAEDSISTKTTGMRSPDSSRKNASQPKKKT
MPTTGKSRGENKKVEKSTLSSKTASARKNPGAFSMVSSPFSVNEAPVTPGSNASERDIKL
LKPFTDLGSPPIQTKLFSEGANTSTSKASAENKRKKDRKLAKVSTPKETSKARRKAVYKD
TPPGTDVSADLAHTDNDSTFRISDMDSERDQSYIDENGKGILDLSHAQDVLRDRARRASS
DGLRRSGRKRYKPLAWYKGEHYVFERRQSGIGCVIPTVVGVERAGTHTPSKLEENGSKST
RPTRKPRQPRTKLKPFPREKLPKEYTYQENEWAKIYDHTADCLNRMNIICRANEIEHRQL
PPSEDQTIVGFAGQSFNLNTSIPYSRWISGRLLLPPGASKEAESVGEAVQIFYVQNTQPD
ALEVAYTPAITKSKGEAEPVDYFDLEKAARFLLKSGDEFYIPTRNAYYLKNYSETAEAEL
RFLILRANTYKSDKQNDAPGTEETGS
>Albugo_laibachii_ALAI000698_AlNc14C5G677_CenpC
MEHLEQCAANEASKIDSAKVREYFQASDPYRKSTEKQLNKTIRKDEQGFEDIDEFWVDGD
DTDGKSGDNTEADSTLNSGALASVDDLPGNPTAVDAENSLDLSKRDRGSSDHDVDFGGIS
DDDARNSLELAVSKQTDPSNSSYHHIIENPEIAEDSISTKTTGMRSPDSSRKNASQPKKK
TMPTTGKSRGENKKVEKSTLSSKTASARKNPGAFSMVSSPFSVNEAPVTPGSNASERDIK
LLKPFTDLGSPPIQTKLFSEGANTSTSKASAENKRKKDRKLAKVSTPKETSKARRKAVYK
DTPPGTDVSADLAHTDNDSTFRISDMDSERDQSYIDENGKGILDLSHAQDVLRDRARRAS
SDGLRRSGRKRYKPLAWYKGEHYVFERRQSGIGCVIPTVVGVERAGTHTPSKLEENGSKS
TRPTRKPRQPRTKLKPFPREKLPKEYTYQENEWAKIYDHTADCLNRMNIICRANEIEHRQ
LPPSEDQTIVGFAGQSFNLNTSIPYSRWISGRLLLPPGASKEAESVGEAVQIFYVQNTQP
DALEVAYTPAITKSKGEAEPVDYFDLEKAARFLLKSGDEFYIPTRNAYYLKNYSETAEAE
LRFLILRANTYKSDKQNDAPGTEETGS
>Albugo_laibachii_ALAI000072_AlNc14C5G677_CenpC
MEHLEQCAANEASKIDSAKVREYFQASDVRKSTEKQLNKTIRKDEQGFEDIDEFWVDGDD
TDGKSGDNTEADSTLNSSLASVDDLPGNPTAVDAENSLDLSKRDRGSSDHDVDFGGISDD
DARNSLELAVSKQTDPSNSSYHHIIENPEIAEDSISTKTTGMRSPDSSRKNASQPKKKTM
PTTGKSRGENKKVEKSTLSSKTASARKNPGAFSMVSSPFSVNEAPVTPGSNASERDIKLL
KPFTDLGSPPIQTKLFSEGANTSTSKASAENKRKKDRKLAKVSTPKETSKARRKAVYKDT
PPGTDVSADLAHTDNDSTFRISDMDSERDQSYIDENGKGILDLSHAQDVLRDRARRASSD
GLRRSGRKRYKPLAWYKGEHYVFERRQSGIGCVIPTVVGVERAGTHTPSKLEENGSKSTR
PTRKPRQPRTKLKPFPREKLPKEYTYQENEWAKIYDHTADCLNRMNIICRANEIEHRQLP
PSEDQTIVGFAGQSFNLNTSIPYSRWISGRLLLPPGASKEAESVGEAVQIFYVQNTQPDA
LEVAYTPAITKSKGEAEPVDYFDLEKAARFLLKSGDEFYIPTRNAYYLKNYSETAEAELR
FLILRANTYKSDKQNDAPGTEETGS
>Aurantiochytrium_limacinum_ALIM005483_CenpC
MLGDANADDDDEDEEINDDKEESNEEDDHDFSFAGQMESDRSDEEEEQKGEREGIAQNLN
LKIEASPSPQMMRQSRGTLGNISRSDLINSEDKPKGSNKGSTIRLLTVSPKQSTANSSSL
DERDDQTNSSVSGEEGPQESESLIQVKEELARANQDSDNTDDEDTLDIRQLITTARMSPP
PRPRHRLPIVKQETPRLPPSALKRSPRSRKAPQSVKSVRFSVQKTKSPEELPSLPMDNEE
VVEHKTRSARISRTQRSSNLSISSKSSREPVSNKSQGSTRSRISRALRPEDQEDILVASN
ERNLESEDSDHASLGQNDDIASLHLLDGNGGEESDDGYLGDARSEVESATARVNDQESQS
GIEDSSELAQTPARRSERSRLFSRSSTKSTPDSLAVSSSGESPRTDRTERSDRSRSSRST
IIKETPQTRATSSTSRSRDRGSSSSSTSAGTHSTRSGALATPVSFSFRDAVTPGKSRRLE
SDEDDDEEASDRDDRNSTEDYVYRTAEKQPRRLVEPMFDPSKEPSTPGMRRSRRKRWRVL
EHWRGERLIQQRKRDARLGIYIDEVVGAEKPNLFLTPAPPKRKKQKRSPSEELTANKRAK
RDKVKSKLQFDDVNDAPSASLLDLPPDVVLNSSKEALQHFDPDRNTTVESILVRGAEDIE
LEDMPPDLNTDFHASDGKTVAAASARAGAAFEDDRFISGICVLPPLCSKPMESALGFTQI
FIVAEAQPGSVVVQVDENRYRLSAGDHFWVPRHTSYGLRNYSENTTAPA
>Aplanochytrium_kerguelense_AKER003750_CenpC
MPRVFNPQGSTLSGENLEPNRLRSVELDSRRPLKASVERGRPVGGRTKRRGFNLEHADEI
AVSEKPPVVEKEKKVEPEIKGRRTGLSFNRGKSRDSQGFEAIDDYFGNDSNENSSNNASS
PAKGLEKSTFLVSASSSKKSLLKGASKTSVGHYLQQVVGPTSNSKNNSPLPSKRKSKKKI
ENVQPSLLSSKANVPKKQENWLEPKPLPELPELTASPETTDPAQSILSKSRNTKTLAGKL
SRKSLGSRKLVERRGIQLKGQSTFMLSDTSDSESDDDFSSSPSRRQRMGKQSQKETIATN
GKLQKIVPKDTGSAHSARYFDDITSLGSPRSSIRKRQESRPFSTGIASTPKANLDFDSPS
LVNRSSQKKKELKSAMKKSKSSRRASVTFDEHLSARGSEGKSRKRLSTYSFKSGKVVESP
SAVSEGGYEYEAFEEGAANQSLPSQSPHSVRSRMVVESDSEDEVSRSKSRRRSSIASSAA
STYSLRKDRDPSYMEDYSPMSHVKRQKRRLTNDGRDRHISPINDKDPTPGVRRSKRVRFR
PLKHYEGERMLYQRAREEEGGIKLAAVVSKASKPLEFKTPVALKRKGLARKNVKPGKVGD
VAKLSPPKIPKSLSLDDPSSPVQYLNTETGDYEEKIVIRDSKELIMNILPGDSKAKFTSQ
NGEVIQARPTQAAAAFDDDRFVSGVVVLPPLSKKPTENTSVCTQVFVVQKAQEKSVCVTV
SDRNFTLSEGDHFWVPVNTYYSMQNFSEEIEARLAFVLIKSPDSN
>Symbiodinium_minutum_SMIN026930_CenpC
MCFCSDDLFLKNAEYIEYMASPIFGPSVCGLELPVVVVCSMASMPNQPRLEADGLPSVDF
AIRSPNVEETSSDDEGPSHRERRPDEHLSESNDGGLSGYLDEIPLTEMDGPTPGSPPRGE
KPRGVPGSPSPLQIEDTEAPSAAPAVVGRAGRAALAFMPSPVRGRRSLSPKSVAEAPVGK
ARPNSYGRGNNTDLMDDSIMGASPDTEASLDSLASFFQDGHYHVPLRVPAGDGLLEEPPH
QERDCLSSQDGIARCCQHGVPCTASFPSPDAIGGPGVIAGAGRYAHDTSAGAADSQELRS
GVPRIPGPTAHQCMAEFPSTGLSPAHLSPVNARSHPAPSRAPVFAEPVRTGEGPAPEPPQ
DAPQQSAYLGDVSSQGAAPGSETTSAARPRPSAPVPEAFVPDFTSPGAGLPSAGVPLPAG
GPQSAGPMPAEPEVGTGRFGPAELRTEGQVFSALPAQSAQHPPVTFGNQVMPGFAPQTWG
FGGVPPTSQGPFNQGAFPYAASPPVYGTGQRLPQFQQDMSRALPALHPSGLGFAGAAPAA
TQGFSGAAPAASQGPIAPPMPAPMHGPGMGMPAMTSAATMAAPPPQVPPPTHGQFGAPPQ
PTFPAMPAAMPAAGQATASGETAMPGLRTMGRMPEEDDALEGQGPVPARAESGSGIPPAL
STSAAPTAPVAPVSNAGVRRVPPVLRTEAPIPPQSDVVQPSARHGAPPSATQGSSQTEGR
QPEVLEEGVTEDERSTPNLSQGQLFPDQQENASESEVKDLHHVDIGVSPSRFQVDSPVAP
SGAPDDDILDDASHQLDTPPPAIPRTDQGQQTTPQKTRMPKKRPQQEPIRLPRDGDFKLV
QVDMDEVRSCNQAQGRPKRKQMRVLESWKNERVLYERVPGSACPTICSVIVAQPLEKDQK
AIPLELNLAEDMVPQEKGFVEGKAWSPLPSNKSDSTYMHGQSEEEILSVQFEMDQTEEEG
EGEVVPRDQVLQSSKRAKTTKSIRSRLRKVQMAAEAGSAAAAATFDVATPERVRPSHTAN
GFVRVPIAEGSTDACEIRVGLDNGSWMSCDINIPPRSFNTPEQLAENRSLLIYVLHCQDG
AFDAQVGEDIVTLATGSSMVIRPGEEYCLRNGSDQEVAQLKMVLINSSRS
>Symbiodinium_minutum_SMIN030655_CenpC
MEAEREEVSISPVEPIGLVDEKDLLDSTEPVEPEEEEPAKPQPKRRGKAAEKVRDETCQR
KTSRQRIAPLEHWKNERCVYERKSGSSAPSLAAIVKCTAAEGEASKRSSNGKDKGKATKV
DDPTKRRRKDVVAESTADSADVNLTDHEDVGMVSPPVPSIYDIAEKKNKRRSEKEATPMA
PGKKQGTGHAQKDPISKATASNTSKGKAQSSPPRGLMGALEAAREAAKMREIARPLAPAT
DNAPSLTGFRGKPSLARMAAAAAAAVGNRPAPAREVAAGVAKSGQKRAKN
>Perkinsus_marinus_PMAR003304_Pmar_PMAR022390_CenpC
MANHGQFPPVHGGGSSSAAYPPPPPAGVSYPHPDEVYPPYVWAPAFPGGFALPPGPNYDD
NPAWVRFRQAMSHPMATPVVPEAARKRTNEVLARLSEERKQLMSRFPPLTPSSVGGQQYQ
GGFTTPLPRGIEGLVSPRGHGHQGLGPTMNVIHEESPHQEQAPPGSAPTFGEGPRFGTAE
ARSPEERAVAARRRNTMLRTSLPNRRSTIDNFLNRDFRRSLSADTRIENEPPGDAYEDKE
NYHRSSNMTEGRLRNHHLDQTAAFGSFEPAQVSPRLKRRSTTGGVPNRPARPVLFSRGTG
NADIRDVHAMCCDACPCKNGGKAVCCEHCSLKDENRHKKRADRGEVKDTACNTDWEGEGV
TKGGLSNAVKMRRKRPRNSSPSDENGQEGRRRSSEDVCHHIGPWRGEVPPRPTPPEDAAV
PERIARPEMRKAGSRVRGEQQLHHSSQTSYEGTFQSLLDEAEAAVTEVVNQHERRHHQQQ
SHRAHRRAHHRGGHREERRKKETGVPRQGGSLSSADDLQPDQPQGKGTSYDSPVGGHSNP
VEESYEDPDETARHLSFDEDLSFDVAVEAEPDFIVPVMDEEDTISDIPLPHDQPQRGGQH
TLEEISFTNQHRRGGRGNKMVDTSLQVGPELYPPVPAPTRKKTTQRRRNRDPESSDGTLE
EEFEQHRYGRGAPRSTRRAPLDILKGERIIYKRTDSGDDLMIGVLTRHKHDKKRNDHSLE
GGRSRRSSAVERASFHKNRASQESYDPNQSAAMRAPVSEGSSRAQQKRKGQVVEKRGKKK
AVSRTRQPQPKAKSRAARKKTGVINAKKGAQKVAAANASKGQQDTIRANKKNRDSRKEVT
GTDGVVAHAHRGGGPTCAQYCPEDKCWKSDGMDREIPAGHKLVSYAKDRTMKIFTNVRCV
VPLDSQHFMPVLFQLGPLQQKLPETVSEGSSAIITILECGEGGDKAVDEFPVSVKYEDKE
RSLGAGDFFIVRAGITYSILNEHRTKDAKILMVLRQDTVEDSGLNSDVEA
>Plasmodium_falciparum_PFAL004147_CenpC
MMENKYPNELFCYINRYNINEIIENGEEKYVNEYDEDKNMSINHMNENDGICEYEIPFLL
DYVDDSNKEDSEKNSLKSYLDDGASTILSKPDELENYNKQNENEFDENNNNKNNKIDQLK
EKINIIIIPNKGVINNFEEILSMANRNDKNIEKKLNDRFYQICCKSIADINTHNLNKIKD
LKKKKNNKGSLNIEHIDYGDIFLTIHDTLKSNNKIKGNNKTNLLHDSSYEIKKKTRRGTN
IYKNPFHHRGSYLTSYENQKDIIYLNNLNNIMMDKYSNCSDSRKKEYSHFNSQEFSYDKY
SMKDRMFLKNLYMKQNRLRDKRGKYHKLGDYQNIENYRKTGEHSFDCMNMSDIMHSNKMS
HVNIMDHMIYKDNNNMSKLVDTINSREKDVKNYDDNFESYNNFFKNNNDEQHICLEYDDT
YNLKDTVKNIIVEEEQCGKGVACICDKNEDVDDLFVSKKTNYSSNKKREDYEKVFLEDNL
HLKQTPSKRTKINIIPDYYDNNRSNKSYKENEEDALFEVCGSLKNDDILYKDNKLNVINE
DNIKEEDDKESVVHLDNDEDKKEEMYKDVYPNVLSCEKETIRRNEKYNKSLNSTSSFEKI
DNPSEINVESKEDTEYFDLLIKKYEDTKINVYDNESLLLDLSNELREEMAKGDSNKNVNK
VEDNDNKKENICHDNIMEDICHNNNVEDMYRNNNVEDMYRNNNVEDMYRNNNVEDMYRNN
NVEDVCHNNNVEDVCHNNNVEDVCHNNNVEDVYHNNNVEDMYHDNNIEDVCHNNNVEDVC
HNNNVEDHVNYDNEELNKKMDEMKEEKEERNEDRGIYDELLENDMCDLYNLKMHDLHNLK
SYDFGLSKDLLKKDIFIYSNNLKNDDMDDDDNNNMNDIAIGENVIYENDIHENNIDDNDM
YNNYVNGNDLYINNMQDDAMDDIVYDEEEIKSFLDKLKSDISNQMNVKNGNVEVTGNGGN
EEMSYINNDENLQAFDLLDNFHMDDYGNNYNDNEEDGDGDGDDDEQKKRKQKELHNVNGK
LNLSDLNELNVDDINNNFYMSTPRKSIDERKDTECQTDFPLLDVSRNTNRTPRRKSVEVI
LVEKKLKKKKQKCMDKYTDANEDSNRRYPKRNRIKTLRYWIGERELTERNPYTGEIDVVG
FSECKNLQDLSPHIIGPIEYKKIYLKNLNSNEHEENEDNNGDIIENNNGDVIENNNGDII
EDNNANEKNHNNLESEGKGIVYDDVNNLHVHTNSDNSAHSKKIKGAPSRFSNTNNGRKKR
RRRKFINVVNYIKKKKKKKLIKSMDNMEVTDNFKNDMSDENKQSGDENKQSGDENKQSGD
ENKQSGDENKQTNNDIKQSDNDIKQSDDIYMNEDMNLFNDLNDNFDNNEYFINNGDKDSH
AEEEMAIENIQSKSIEKDILNNEEQDNNNIFDIDNELIDMKDGNVDEMESDEKLKTFEKL
ESLKSTTHLNNTDNCDVNLSEQTNEINYDEEKKVNKKTNHEKMKKKKKKKKKKKKKKKKE
KKQIDIMYKNLSRLNLNLLLPTKKKVKKSKNSFKKEEEKQKKKNKKVKKIKGINKGEKIK
SNKKENKDNNNDSSTECVVEGEKGKDLHEFNKNGNLEDEQMDVDISMNISSINCESDNKN
VSKEGEEEKKDIAENKEEVDKNKEEVYMDKHEMDLNNEEVYMDKNEMDLNNEEVYMDKHE
MDLNNEEVYMDKHEMDLNNEEVYMDKHEMDLNKEEVYMDKHEMDLNNEEVDKENEYDENI
LSDNIIYNENNSFGNNKNSFFNNTSPLKTEIINEEENSLNEMKEDINEYVEMENKLDTEK
IKDSEKIGGKIEVDNKMISPINRHNFYLTILEGMNKNFPRQWNKNNITLSKNQGQIYKGR
KEKKRKRSYRNDEKLLDHSILNDINISDKMDERNELLESIKSNSTINNVLEIIKYDNRKK
IKKNDTNKEIIKYDNFTSKYNNKSNDIQLNGGIYINKFKLSLDMPINKLAVSSNLGPPSS
IGSTEIQPIQKNFNDFKMNINVYCIRMEPHEKYSSYSHKNNLVVYIDKGEKINIIINMSK
TYEKGDFFYIPRFSNFQIINDSRCDCVLYVCPLI
>Cryptosporidium_parvum_CPAI001009_CenpC
MRIAGIKSNSITPLRQPFETFVTGNDGTYKSIDRWRSKYYSSNDDYLSPTFLDDSCSLSS
SPIFHDETPNTTIGTPVTSPRKKSSSTRKVRVSIDSVLTNSNENTPTNNLNYKRPPSIGT
PILTPPSAKTAVHDNEGFLIPDLPGTSRTRNFRSSHRNDISRSCNNYSSADPVHITMPPR
LGLPSQTPLNMKDQYRKSPLPVVSANLDYRTVYMGDKLAARAKDLRRNYTVSLREASPFF
RNNYEYDHSYSENPTIHEDDLILHRGEILRNKYSKLHRARPSTNCVASDQRSRSLSSYYS
ESASRKNFSPGYRSNSLYNNYRHSIFGNFRWNNKRRRLGSYIASQNDILQQHIQIIDKSL
DRSSNGDFALFEGGMLDSPDSNKNCTHESSSPIKSRYINSQELNFNLEKSSVKAISSPSN
EVKSSNINSREANNSEAINYTTDNMKNLEVPSDSGKLTFKHFDSNEPDDPAQPNDQDVSF
NSVFGSSQANEYGESDIQDLSVVVMSSSSKKCLPSAISNSSLDEIVPHPIPNSSEISNRD
IYGAPNEIESFTNDDSHSNENKPEKSKNVKNKRTRADSQKKHARGKTINRRRHIDYHIPI
DQVKPPPGIGTKPLSDEPSNFENSSRRYPKRLRTAPLKWYLGERLEYHRDEKNELGYTIA
AIHKVANPKMLPNERGSIHPNSDISTYPASCKPNTDELEFHKKSNRDVCSDKSKPRAENT
NISKKVKSKVKRVSGNDQEKKSNAVILKDYETNEEFSMISVFDRNTLCWADVEYTAGKPY
SVALSFISSQATCCEICLPPLTEKGLDESQDNYILGHVYMAPDSKSLQIMISDNNVYNIG
VGDWFLIPDNTNYNFSNTSDHSEIYISLYVIKDS
>Cryptosporidium_parvum_CPAI003201_CenpC
MRKKKSSSHLNNENSIVENIERLPSLGKVPEHEGAILMSSEISKSMKRSSSQITDELAIS
SLLSNAKFTLSVIKIGGNTKTKYEKNTHGFIVVHILSCKADSLIYSLDNKYEFVMSNGSY
VHIPPNHFFSFKNLSNESAKISFVVLPKRIREVGSEPAFHRPIVD
>Bigelowiella_natans_BNAT021618_CenpC
MAVDPSRLFHRQRRRDKAGLRKRALLPRLSYEKVQNKKEGKRETVAVKKSAEPDLEDFWN
DLSDEEERLEMGIVEEIEETKAKEAPKTQGIGKIESEDPATQELDFDDSIGNDDFGDDDF
DNGDDNEEENDVDMKHGRQDTKHIESTSESEKAKRKKRAHRRGTIKIIEKAHKSGLVDQW
EDLEDGERRRSKRRRIKPTEWWNGQVRELERRKSGVGPMLPTLKTPTAKRSRHFVDINKW
EEEKKAQRKKTRKTTKKRKKKDDDEEDEDDEDAADFQTKAWVQNARNGMEEHLSVAKLKS
MITMEPLFQDGEKLPLAKCPLAGKWFETDQFSSGQLILPPGSFKAREVSISTEIFFVVGC
EPKQMQVTIEEEVFNMSKGSHFFVPADNEYELHNNSKDTPARLLFCLVRDNAEAKSEDAG
GKQSKAAKKGTR
>Emiliania_huxleyi_EHUX005634_CenpC
MGTSPIAPGLLEAAAGGASCGADEAAPMETDGCSDAGSPAAFDDNDAPASSLPDGGPTLD
ELVRQNIEEKFEQPPQPAAPKPRAGRKRKTSLDRIGRLEGEVAARTGLVVDPASQGARRS
KRNRIQPLEYWRNERVEYGRRDSAKFECPVTRKPRDATPVWEKRARERISKPPEQKKGK
>Emiliania_huxleyi_EHUX006818_CenpC
MGTSPIAPGLLEAAAGGASCGADEAAPMETDGCSDAGSPAAFDDNDAPASSLPDGGPTLD
ELVRQNIEEKFEQPPQPAAPKPRAGRKRKTSLDRIGRLEGEVAARTGLVVDPASQGARRS
KRNRIQPLEYWRNERVEYGRRDSAKFECPVTRKPRDATPVWEKRARERISKPPEQKKGK
>Emiliania_huxleyi_EHUX029105_CenpC
MGTSPLSAAEEEERQRRSLGTSPVAPGLLEAAAGGASCGADEAAPMETDGCSDAGSPAAF
DDNESLDGSDGGGDETQEPDGGPTLDELVRQNIEEKFEQPPQPAAPKPRAGRKRKTSLDR
IGRLEGEVAARTGLVVDPASQGARRSKRNRIQPLEYWRNERVEYGRRDFAKFECPGGVTR
KPRDATPVWEKRARERISKPPEQKKGR
>Emiliania_huxleyi_EHUX015124_CenpC
MGTSPLSAAEEEERQRRSLGTSPVAPGLLEAAAGGASCGADEAAPMETDGCSDAGSPAAF
DDNESLDGSDGGGDETQEPDGGPTLDELVRQSIEEKFEQPPQPAAPKPRAGRKRKTSLDR
IGRLEGEVAARTGLVVDPASQGARRSKGNRIQPLEYWRNERVEYGRRDSAKFECPGGVTR
KPRDATPVWEKRARERISKPPEQKKGK
>Arabidopsis_thaliana_ATHA005547_CENP-C_CenpC
MADVSRSSSLYTEEDPLQAYSGLSLFPRTLKSLSNPLPPSYQSEDLQQTHTLLQSMPFEI
QSEHQEQAKAILEDVDVDVQLNPIPNKRERRPGLDRKRKSFSLHLTTSQPPPVAPSFDPS
KYPRSEDFFAAYDKFELANREWQKQTGSSVIDIQENPPSRRPRRPGIPGRKRRPFKESFT
DSYFTDVINLEASEKEIPIASEQSLESATAAHVTTVDREVDDSTVDTDKDLNNVLKDLLA
CSREELEGDGAIKLLEERLQIKSFNIEKFSIPEFQDVRKMNLKASGSNPPNRKSLSDIQN
ILKGTNRVAVRKNSHSPSPQTIKHFSSPNPPVDQFSFPDIHNLLPGDQQPSEVNVQPIAK
DIPNTSPTNVGTVDVASPFNDSVVKRSGEDDSHIHSGIHRSHLSRDGNPDICVMDSISNR
SSAMLQKNVDMRTKGKEVDVPMSESGANRNTGDRENDAEINEETDNLERLAECASKEVTR
PFTVEEDSIPYQQGASSKSPNRAPEQYNTMGGSLEHAEHNQGLHEEENVNTGSASGLQVE
NAPEVHKYSHKQTNKRRKRGSSDSNVKKRSKTVHGETGGDKQMKTLPHESRAKKQTKGKS
NEREEKKPKKTLTHEGKLFSCRKSLAAAGTKIEGGVRRSTRIKSRPLEYWRGERFLYGRI
HESLTTVIGIKYASPGEGKRDSRASKVKSFVSDEYKKLVDFAALH
>Aquilegia_coerulea_ACOE006617_CenpC
MSVLLQNLPDPLIDPLLDSSNSSLLDCAISLLPRTFIEDKDTTEKWKQGDTQSLLQALAA
KTSNNRLDQARTILGSSSELQNSELPQSMQSAFEDRGIPQMVKNRERRPGLGFKRARFSL
KPSTSSQSSLGADMSLNIEKLADPEEFFAAFEKHERAEKELRRLRGEVSTDYTQQMLTTK
TRTRRPGLSGRIARYKHYNYSSDVADLNERFGSSQKTSEVVIPSSCNSIMDLEITDKHGP
PQENGVAGGGRMDSLAEQKYKVAGSLDEIPINDSANPDRDVISNLLEEQIRFSKEKLDLP
LLSRVRKSDANISLEQLDRSMKPSSSIQNVTKRVKDKGSVERQQLSISCTSSPDSTPSRS
PLASLSMVARHIAQADRPNNTFSFTSGVDDISPIRDLTHAVGIEKGAPSPHIDSDKPDEA
NGNGLSFSDKFESIIKEKNPSDGNTVVDKLVTENSTHSLDAVDYNQSEICNETNPLLNIC
DVGLEDKVEDMQQVEALGTEKTLEINDNLDKLVTENSAYSVDLVEDNCIEHMDCSDHGLE
DKVSQIEDIGRETMASNRTELGTIENMECLGNVSGPSMDEDHAPHGEANILPGQNNETHQ
ERARNTVNVQSKQKAPMHNKRRGREVSFRKSLAGAGTQWKEGVRRCTRKRIRPLEFWNGE
RLIYGRVHKSVESAVCCTYASPAKGKAESTLKVESFVSDRYKVKFPSLF
>Oryza_sativa_OSAT004880_CenpC
MASADPFLAASSPAHLLPRTLGPAAPPGTAASPSAARGALLDGISRPLKGSKELVEQARM
AMKAVGDIGKLYGGDGAGVAAAAADGKNNQLGRRPAPDRKRFRLKTKPPANKPVQNVDYT
ELLNIEDPDEYFLTLEKLERADKEIKRLRGEVPTEGTYNNRGIEPPKLRPGLLRRKSVHS
YKFSASSDAPDAIEAPASQTETVTESQTTQDDVHGSAHEMTTEPVSSRSSQDAIPDISAR
EDSFVWKDNSFTLNYLLSAFKDLDEDEEENLLRKTLQIKEISIGKVCLPDFNVPGDTPAS
NTTEQKNPMSDHALERTAPGSNLARISQLEKRIFVGDALEDKHADLSKDDESDGSPESLL
CKQSPVRRSSDAVGLMINEGSTAMETPSPSIKSPEHVLESESNPPDGVTTDEQPTENSPI
GVDRDSELVKEKGTSSRHSVSLEEDVMPIDCTVSPPDHLEGGSTEVLTNITSRNVSPLHH
GDGNSEHQEIVGGDVAQDNPIHTLETPPEDTPQNQSEIHRGSIEKLAVDKSNALSPSQGK
QHRGKNKKQPSKRGKRETDNPIHTSETPPMDTNPQNQSEIHRGSIEKLAVDKSNALSPSK
GKEQRGKNKKQPSKRGKRKTDNLIHTPEIPPEDTDNTVHTPEIPPEDTYPQNQSEIHRGN
TEKLAVDINNALSPSKGKEQRGNNKKQPSKRQKRAAGEAGDLETHAPNFEPEIQPHVQDT
DVEQQPACTSQSPSPSNGTSKNEVRKRNKKQDLNRRKSLADAGLTWQAGVRRSTRIRSKP
LQHWLGERFIYGRIHGTMATVIGVKSFSPSQEGKGPLRVKSFVPEQFSDLLAESAKY
>Amborella_trichopoda_ATRI023563_CenpC
METLSQTLENDPLAGLSLHSLLPRTLDFVSNTPEFTGSHEELHDLLRSKALDRANEIMEL
AKAVVESNKENKEKENVIHAKERRPGLDRKRPVFSLKPDTSVPSLSFDVNVAEPNVEELQ
DPAQFFAAFELKEHAERELKRLRGKCVMEQTDDNKPTKTRLRRPSLLGRKAIYKHAYSNL
PEIVETHRPSGKENVMKGNYNSSHLERASGSLPESPKSIKGNEKKLVLEGKESDKCDVAE
NEINELLQRLSTSQTMDEEGTIDLLQKHLQLKEVETNKMSLPSSSELIKGADAMPGGKII
PRMFQPEVGSSKSPFTTPTPPKSPLAYISLLQRHVADMRVLNGPYEFSLEMETNQYTLAM
VGNQVQSHSLSMDSDGVEGIRPIAHQSPIPKTVYENHSSNDSLIPKAFDENQTSFDGACQ
SAGLDEVDNTCRDNQTENEPICVNDFPSPFDRGICDTSTGCDIDMDVGPSKPNNSADLIE
VEKEPVLDTTRLSNGNTVPHADWFNADAGIHIPREGDLGQSRISTKQKNKEGEHATKRHG
KRKELTHRKSLAGAGTKFEGGVRRSTRIKSRPLEYWRGERLIYGRIHDSLATVIGRKYAS
PLPMGRSKGRKDIEPALKIESFVPEEFTRLVEFAGRYPSELVRELER
>Amborella_trichopoda_ATRI023348_CenpC
MGLTALSSPKFFEKKPVVLKNWYLMKVPSETSGKRLAVGGFHSKTHFHSCPIEERISAFR
LRTSDGAILLLEGCIDEQWTLENGFPFEISGLFRIGFPYTWKILVSQFLSEDSSGFSIRE
VETNNGSSTFLPITHLFGRNLFPSETERFHKQNEEERKACESERQTTKSKSSSVARIQQY
EVCLGQANVNVNDSSSSKVRFGSINEETISKGIDNEQPKCAKGFGSLYSNSKVDVVITPE
GVKYHGTKLSDWDVPSPSGVSLKVLESNKKASQVAGSKVRRKRTAAILDPELNCSVNLVK
KSRTSSSKELKALQTPLSREFKTLYSPSKELKALRIPVSKEFKTLHFPSKESKALRIPVS
KELNVLQTPSKGLTALQTPSKESKLSISRSGRIIVRPLAYWCNERIVYGKDGSITSILDG
DKYDEQCTRGSKSAPPKRRHTRNQNSSKSKQGERPSERKLTRNEKPSKPKGSPMKLRRR
>Selaginella_moellendorffii_SMOE005914_CenpC
MGESGPSQSKSNEVEDEDQSLVCRLSRVRSKKNATNKSRVMPSIPSCSKGGLMDVAEFWD
REEGREENPSFMSRLSRVRSKNSARRIKHTLDLSFMKPQVPETVSLSAPTCETVDFAPTE
DFAPTEDCTPTCETEDCAPTCETEACAPTCETEDCSMAMKMATTETANELLEELRLKDFD
CETEDCSMAMKMATRETANELLDELRLKDFDCETEDCSMAMKMATTESANELLEELRLKD
FDCETEDCAPTCETRRVKRKREVKAEAEQSPWLKESGMEWKNGRRCSTRYRSRPLEYWRG
EKLLYGRVHKTMPTLIGIKHSSPMPPHPKRGEKPKEFKVESFVPDQFKHLVKLAAI
>Selaginella_moellendorffii_SMOE017005_CenpC
PVQAESGMEWKNGRRCSTRYRSRPLEYWRGEKLLYGRVHKTMPTLIGIKHSSPMPPHPKR
GEKPKEFKVESFVPDQFKHLVKLAAI
>Physcomitrella_patens_PPAT019289_CenpC
MRGGMVGFVVNEKENTPVREKGKKGTGTKSKEAEISRRLSISESKSRPHYLRVITNRFQR
KGGSGRGRITAHRPIHLDGSPYEFSSRSDREGNKRKSFTVYEDDMDCMSCSFKQPKFPIE
LGSSRNVPTVAGSKNATLERCRTLNDGGKWEQIAPTLVGQQEPKLHILESFTAFRARNKA
RFSVNLKPSLLEPANQQESGSVSLEVLAARWQRGGRRSLYTRRSLGMSELEDIKESFRKF
EEQILEKEMHDQYLEKEISNQHVEKEIHDQYLEEEMHDQYLDEEMREQDFERENHEQDVE
KKMHDQDTEKEMHDQDVEKEVNDQDAEKEMLEENLLDQGRSIVPVQDSVAREAAAVPVDA
QENVRESGPEPFCSLDWELSSPRSGGLETEDETAYVDLSTPQLNVSKDKLRLNQEALFSE
STSVILELGVSPLASDSNEAIEQLTPANLPTTGCSADDTPQQSLEELESELAQTVEAVQV
WSVELDPSRRRRESEYYNKRHSPGLRRFVLSSSKLANQVPETTDYVMPTPTMFSDHVDRA
TQFNDGWPSSMTPNEFITSKPVNEPVQSCEGGLQSTDLPSSEKSLNEVPRDVMITASGFP
SCLDHAAPDELETQDSFTDNERETQAWGDSKTTPTTCGSPWPDQSPVPPMRSSAQPSRLH
EKAKSSFGSPSLQLEVPRRDDSMAATPLMLKPSFDTFGMSLTPPRNPCLLFGDPFMRQMN
GEELSRMWLQFCTSPTVVSDGLVGKKNSSTVESPSTRPICRQPRASFQSEQVLQRTTKVD
VVPRTDEEGGKRRDLDGKTSVYAEGVFPIAGQGVLTNDFLDGKTSTHDEDVLPNAEVEAL
SSDGHDGGMDYENEYDDMSNDTTCIVQKVLSCSINDQEGTSALKECPREIDPLDIDMRQT
TSTPSRDDIHAGTIAGSVVEYSPAQQDEVHIDQFMNSLQVTPGVDESRLERANTYGESVS
NDVNLNGQSPPGNVGRLSPDKELITPGKDGSKRSAEAQDECTPVLRKPKPKRSRKGTKAK
KVDSPLDAGSKWSDGKRKSTRIRSKPLDWWRGERMLYGRVHSSLNTLIGIKHLSPDPVWP
RPRDKKNKMVPPKFKVDSFVSDEHKELLRLAAQ
>Chlamydomonas_reinhardtii_CREI029136_CenpC
MENTTYMFQLRRQPRKPGSGRQRRPLTLPLTSALGATGAGIKRRSRLRASTKHALTTATD
DAGCLVPAGPPAVGTASALGLHPPAQPPTQSPVVRAKKQRVAEIPKQKPATAAAANSPVA
ALAPAAAHGETVVHAFDPTEGRQHRVLVMGFSQGSRRRAQPRTFTLSFKVPPPPRYPTPA
PSPVPSAAPSPLATASRLATPARSPAATVSLSPLTGMRGRISAAASPGVREPHLDDLVAL
AFEAAHAAEARKQAEMQRPSVSAAATPAPGRLPAGPAPGLLTQDTPARLHATPIEGVPER
LLLPPLTSDRRRRFGNLEVRSTPAAGQQVPGTSVKGFTPIEGVPERMPDRSVKRMRLSAP
FARHLPPVPPSLQQERGDGQAAGKDVPEPSERAVPENNGTGQKAASPSGATSQLDNLAQL
QPAEIAAAVSAVARAALERVRNFHERLQPCSASTEQEGCAAAATTDVATSSHTCVSTPAG
PTSSLTSNTPAVVKMHNLAAAAVDAVQRAAEAMGGPPTCRPRPSLLAGLPPRPPASVSGT
PVASGGPAGAAGAAGPAAAQHLMEAADGQAGMEDIIHRAPAGTLIFPSRTPSPMGGFRWP
STTQGPLPQLDPGAVRSAGMVTPTLVAATAAAAAAVGSTSSPALEERVGSGEQAGPSRPS
GAQAAGIAAAKAAPVAVAVSSASAKANGTSQQAQAAAGAVDDAMEAGWQEDAANDLGMDE
DMEYDDQEEAEAGAERQEDEQDADAAQEVLALPEEPAARGSSAEQRSAGSSGARASGSSS
GERNHSSGAEGEAAARSGSAAHSLRHSVEEHVKERRFLQGRKSLAGNGLTVDEGGTRRST
RSRVRPLQYWRGEAKTYNRAHNTLPTIKAIKMRTPEPKWPRPTSAHEKAKRKARTKQAAG
LDAEAQEA
>Coccomyxa_subellipsoidea_CSUB000512_CenpC
MSSRVFHRLPEQVTRDCSDTENVQTSTPGVVRKQQAAHQEPGQERLAGSVLLALLQEARS
ARQAAIVHRGGSGRQATARPLDVEFHRVPPPPTPYCPTPEVAMEVASLPRTPGTALRASA
AQSDVRSTLSRRSRSASFDTPMEGVLERHGFVLQPKTPALAFTPMEGVLERLGPMLPATC
ARRRLHTTTPGPSRARSSAAADGRLFTPGDAAVLASGGDPDHDSPVEGLLQQNTAAGAQA
AQASAAPGGGSSSGSFAFSRAAGGIPAAPQQLGGRMEQAGGDPLGFFAADGGKALHRRQG
IDSLDGAPPTSPWHLRDYNPSPQVQFPQPATPASLHSAPKRSSLGQSVVACSLQPSPAAE
PNLGMDYDDDDDDGFGGGGADWDLGEPSEMDHMSGAEGPEEDAEMEEAGSDEHTPAPEEE
AEASEQAGDAAAGPSRVHDRIPVSCNKRLKREFRARKSLAGVGLQPDAGRRRSTRVSCKP
LEWWRNERKVYERKFHSLPTVDHLEVYSTTPTWTFVSDYKEKKTKARTK
>Chlorella_variabilis_CVAR001994_CenpC
MAQLESDELEQLMPNIEHRVRQQSSPANTGALREYIRVLGEKPVNVPAGSTVPQKPRTDG
LQTRAGSGRRPQRRYFTIKWRVEPEPEPQEQVEVDPEALKDALLEQAKAQRRALMEAALR
PGTGRFPRSREFAITLLPLQLEEQEEELLEEAGADQLLQQDMEWQAAGEAGDEQLLEYGE
HEEQAWEVEEGVLAEQQARAAVQPAAADAPASTAATPGAALLRQQDGQPQSGGLQQERPD
SQRGQAKTPATSLFGRYTPMEGVPERLALLATRGKQPPATVSRSARPARTPAGFTPTEGI
PERLLAFQPPLGGPRPLGLPGATLVCSNQAQRSVDSPVEGLVQQGVRRSKDGAAVPQPTD
ADAGFAGFAQPSPRQQEAEQQLAEEEQQQHEEQGVADDDDNGDFGFADDGGYYDEDGAPS
PSAPQAAGTGSFPFLAGRSPAHMEDACVQTGASLGAEERAAAEAAAPAAEADNEGAYGGY
DAGGDYDALDVHGQEPSFDADLPEPSAAARQRVRRKATKDPGVRLRNELKRKSLAVDPTI
GRREVLPGVRRSCRSRQGPLKWWLNERQEFGRQHQTMPTVRNVVHKVPNTPWQTVTDIRR
RPAKRQRAPTPHDLDEMLGGAADEEQGWEAEEEEVVQEEQPDVEEEQEEQVADDAAEPAA
TEEQHEVEQQQGRRQSSRRQQAAAQPMSRRQGKAPAARVPAAKGKAMKKKAAGSKRRGRR
>Ostreococcus_lucimarinus_OLUC004298_CenpC
MDDRGEVAPTVDLKTARGETRAKDGAENDATDATGRDEREERGLTKTLARGDGAVGTTTR
LAQLRAARAAAAAAAAAGGKPAGAYAPRASRRERLRLRRGTGREVRARPFVIRVNIPGIM
KQKSSSDMDVSNGSGGEAFSAPNGVSIVEIGEDSHASAGSGSGSGGSNVNPFTVNTGSMD
GPRPMFRPSTHILHDAAATPNGSKSKAGRLSSAGTPNAAEALAMMMHAEYPEGLPEEMQG
VSHFANSQRDEPPLADFYGEEDMDLGYDDVAAYDDDGFPEPPAPRKRTTAGVPHKRLRAE
MERRKSLALAGLQATEGGVRRSTRQRSKPLEYWRGETKVYQRVHNSLPTVTQIERRTANP
IWPRKTPGGPSQPFRVSRLRPAEALRDLGGSLPDPSPLDRRGVRYGLMPPPPPASWAERY
GINPLSTSIAPAPGRGVPLMREEDVDEDALRGGAKKQKKRGRKPKAIKEAEERAANEAFV
ASTVANIMSNVIAANRSPEEIAEDEAQASKDVIEAEVVVATEELDDDEVERQAEREADEA
VAEVERELAAELAAEAAAEAEEEGARSIEEERVVEEAPLDVSELEDVVELNTDFTRVHDA
AEATTTTTTTSQVVEEPATVAAPVELDAREETPLQELEMNDDPMDVDAPPSVLKATPSKT
AADENVEPEAAEEEA
>Bathycoccus_prasinos_BPRA007265_CenpC
MNNNINNNGQTTQIKSALKSTSRSLVYRQNQHQHQQMENMNEQQRRVSFQSGRPPVVEGG
ARLAQLRAARKRAAQQKAQETSSNTNGQGNKLPFGTSWGNQTDQAGAQRRRHQNLTQHSS
MSSSRMERLRKRKGTGRQVKPRPFVLVMKAPAESLGRAALPDGGAKKRRTAMVVEELDGT
NFTGEGEHSAAASRDGDRAGSFAENEGFAGYDFNGNRTAQPMFRPKSPHAKGQQQRKVSM
EMNSQLRLLREQHMQEGGVLAEAIEEERLKREQMELEKRREMLRKSSMGSGGEVTNTPMA
AEALVNMFNIPGREDEAILHQDSPDWQGVSHMGAAGGQSQPQVQPVGMLNENLNNDDDEF
GGGFEAGDDDFDQEDLVGGQFADDRAFDEEGFPIRKPRGEAHKRLREEMARRKSLAFGGL
QTIVVEDLTGGSQKVRKSSRQRQKPLEYWRGEKKVYERVHGSLPTIKATQRQTRNKMWPR
KTPGGPSETFRVLKLRPTEQFNKIGAERRDSLDQLMTARNGAPLHDSDAEDEEIWDVDGV
EFDQHGRRIKTFAKTPKEYYGRNGRATPNYNNNNNNNNNNNMNNNGSGKKKRGRPRKNPT
VLVDENDDDDGQQQQQHQEEEQNEQVRGKHIRLAPDTDDEDEEDERDDELEENTRRNSEA
IHNTNHDDDDDQEAEKEANEAARMAELELEEEREEEARKASKAKEDLIMEAEQKAAMELK
ITQEEIPEEEEEEEEEDDEESRALKKRLADAEAELDALDAANEAARKMLDQHDERDSLEE
DGNGDALPPSTAREKDGQAKVEEEKTSRFSMSLEANKGVFYDEEADKDLIENDPAIKSGS
INLEEDLDDGDDDDDNEDDDDEEDRDVAAKRDSLSSKSEEENDRRDNDALAIPMDLDE
>Micromonas_species_MSPE000638_MICPUN_64479_CenpC
MDIENMTRREVLDAKLGDEARQIQPRRFEIVLRCVARRPSSDDVARFSHPTQPRRDAISA
PFPPPRRALSLTRPPLATPRRKPLAPVNGWSNVLAPKSAFKTPGVTPGGGLTRRVSFKPD
PAVADDAAWRSLETPAQRPPASRRRVTHRRAGMRARKGTGRAVAARTFSLVLRAPHERVN
TAVRSGDDDANTEPGDASRANGARSQSASADTGSHGGSGGSVNAGDAFDEARDLGRYFSS
AKPGIDVAPAVDTPASEDGFHTRVPAAGRPSLVPYALTPTDTEEGTFAHAAGGSRGGAPA
ALADASDAAAMGGNPAMFDDDFNDGFGFEGGYDGDDADAFFGATPAAIEAKMLVDGGNDP
MTDRGEGKKPRTPLRRLAGVKRPAGTPHKRERKRFERRKSLTSAGLRDDLMETEDGRPLR
RSTRERTKPLEYWRGETKKYSRVHQSLPTVEVVRTRTPNPAWPLLPTPYHAHGAGGEIVI
TDHVRDWSQKDSRRKKATRPTEEESRRAGEEARKRALALADVAHLSDSELDDDELPDEVG
GVELNGEDRGVSPSEGIEIVEEEEETPAMAIEPEAAPEPETADATVDEEAAAEENVTPEK
EEDEAPEPVVVEVPVVVEEPEEAVPAVDESTAVEVPEEVMPAPEPFAVDDAATEEVPAIP
APDVDVTAMEEEEEVNLDEAAATTLEPTIEPVAEETAAADGTMADEPVAEENDADVFTRP
ESPPRRVTRRSARNLLDETADALEDATIDEKEDGAAEPEQAEPEQEPEPEPSPPRRVTRR
SRSASLASTADADKTMEADEEEEEEEVDLEAKTVSPPRRSTRRSARNANVDAADTEAKTV
SPKSTGRRVTRRSSRAASVAGDLDETVRVDED
>Cyanidioschyzon_merolae_CMER001461_CenpC
MSAQALSLAELLRLRSLSSSGTSLGSTCPGASAWSKRRREKLFLLRARAGEVQQTLSHSG
SLLEEAHCSFCSIVDTSIAETDGNGVTGSDESQKQRLRAAIGATSRRTRGRAPRRLSTEI
HGLEDVAQFWALYKALSTSKVDNKVGVDHVKIDDMETREVSTLHNRYSPLSESVLHTPDR
NLVSVAQRLNFDPTDDRGASSYTPIHSSVGPAEHHQSSDFHFVRGRKRSRIQSSESEGSA
RNALEGHSTLDSPQTKHHESVQVQRLEICTPEKYRASQLEHGFDLSFGDDAPQCDQGPVF
EYTPENQKELSHDESANPEVRIVQLPAEPSSTVTKAIQTENETTFEVVNRPRRVMCAGDF
LSQTEREKYMSHRQKIKFTASDTFRNGRRSRMRVLRFWRGETLEYAFNERFRFPTIDSVI
TAPASPRDMLPADRRRYCKATPKSGFRTFCRSRIVTPERAAFYADVRPNMLWARS
>Galdieria_sulphuraria_GSUL006516_CenpC
MDPSLETIKTPYLKKLFSPSPTKENVHSNDIHSLEEEKKPYDSQQPNILPLAEALEYAQK
YGLPKQRRILLPSSKRKSSLRTNKVARETIHLTTEEAIQATIERIGPRRHRILSLIASRD
PMDTITSEDFWKPESQVDDNEQEQSSDTRSNHSTSTPPVLHSTGIQNTVQSDEMDYPWVK
QVDGYTSTTTPCTVQVDFDVPQTTENDDLSFSYEMVANDEDEIYLQQDIHDHPKHAYKIQ
HVAGLTVDCDSKGTSSHPSKRPKGINSPSKNKQSLETRKTENRRGQPRELRFLPTSREDD
GLRQIGSGVRRSQRTRFPVLKFWKNETILYERRDSRQFPTIAGILAYPDTPQEERRSQRR
RRRGKHYSRTTSSGMAMSNKYPNDTETSKSSSEEQSHHSMLPSIHSQAHG
>Guillardia_theta_GTHE018832_GUITHDRAFT_135067_CenpC
MADQDLVSNGQRATPRRQGTGREITTRGFEFKKRVFSMPPQPLADVTSQQNSSIIPSRGR
RTGLKIGSSVLKDSFGMERLSDFWNAEEIEAMRRKSSLASDARDRSKTSMDTGPLSEYSG
RVSQYSQDTESSNDNDSASPSGISKRSEYLADCSQSSGKASLSRNDESQDQTEQSYADAS
CTSAEKSNVNTDASKQSISELNSPSVADMSDGSPAMDASKRLSFTDSAEKTSKTDDASPC
SSDVSSRQPRVSFAESAIRRKSSISFARTPGTKNGDTSMEDFDVDDCAAADSGDEQNDDQ
DENQSIQQEEIKPKKAASKKRERDDGRLALIDRLDTMGRASYCNTDSYAPKSKRLSDVAP
RPVIEDDGKRRSKRRKMRPLQYWRNERVEYARETGAVLPEIVDLVVRSPEPTPFRRKRSK
EEQAVESSPTSANSKAKTVKKNRNKNKKSKKTSSRDNLQKVDVEEDEDEDDAPIKKPKGK
TAFFLFSADKMWEVKEQHPDLSISERAQILKDQWLDADEATKKHYERQAKNSAKV
>Guillardia_theta_GTHE023716_GUITHDRAFT_104032_CenpC
MQSVDRLTEDENSSHSMEIASHMVNEVNASIMTSLSYAKSVLSDSYKPSGLMCAVQKQTR
RSARKRMRPLQFWRHERIEYQRKNGSVVPEISCIFVLTPNSKKRA
