# Supplementary material for: Evolutionary dynamics of the kinetochore network in eukaryotes as revealed by comparative genomics
Source: EMBO Rep. 2017 Jun 22;18(9):1559–71. doi: 10.15252/embr.201744102 (PMC5579357; doi:10.15252/embr.201744102)
Supplement: Supplementary file 3 — Dataset EV1 [file EMBR-18-1559-s003.zip › kinetochore_orthologs_FASTAs/CenpE.fa]

>Homo_sapiens_HSAP008524_CENPE_CenpE
MAEEGAVAVCVRVRPLNSREESLGETAQVYWKTDNNVIYQVDGSKSFNFDRVFHGNETTK
NVYEEIAAPIIDSAIQGYNGTIFAYGQTASGKTYTMMGSEDHLGVIPRAIHDIFQKIKKF
PDREFLLRVSYMEIYNETITDLLCGTQKMKPLIIREDVNRNVYVADLTEEVVYTSEMALK
WITKGEKSRHYGETKMNQRSSRSHTIFRMILESREKGEPSNCEGSVKVSHLNLVDLAGSE
RAAQTGAAGVRLKEGCNINRSLFILGQVIKKLSDGQVGGFINYRDSKLTRILQNSLGGNA
KTRIICTITPVSFDETLTALQFASTAKYMKNTPYVNEVSTDEALLKRYRKEIMDLKKQLE
EVSLETRAQAMEKDQLAQLLEEKDLLQKVQNEKIENLTRMLVTSSSLTLQQELKAKRKRR
VTWCLGKINKMKNSNYADQFNIPTNITTKTHKLSINLLREIDESVCSESDVFSNTLDTLS
EIEWNPATKLLNQENIESELNSLRADYDNLVLDYEQLRTEKEEMELKLKEKNDLDEFEAL
ERKTKKDQEMQLIHEISNLKNLVKHAEVYNQDLENELSSKVELLREKEDQIKKLQEYIDS
QKLENIKMDLSYSLESIEDPKQMKQTLFDAETVALDAKRESAFLRSENLELKEKMKELAT
TYKQMENDIQLYQSQLEAKKKMQVDLEKELQSAFNEITKLTSLIDGKVPKDLLCNLELEG
KITDLQKELNKEVEENEALREEVILLSELKSLPSEVERLRKEIQDKSEELHIITSEKDKL
FSEVVHKESRVQGLLEEIGKTKDDLATTQSNYKSTDQEFQNFKTLHMDFEQKYKMVLEEN
ERMNQEIVNLSKEAQKFDSSLGALKTELSYKTQELQEKTREVQERLNEMEQLKEQLENRD
STLQTVEREKTLITEKLQQTLEEVKTLTQEKDDLKQLQESLQIERDQLKSDIHDTVNMNI
DTQEQLRNALESLKQHQETINTLKSKISEEVSRNLHMEENTGETKDEFQQKMVGIDKKQD
LEAKNTQTLTADVKDNEIIEQQRKIFSLIQEKNELQQMLESVIAEKEQLKTDLKENIEMT
IENQEELRLLGDELKKQQEIVAQEKNHAIKKEGELSRTCDRLAEVEEKLKEKSQQLQEKQ
QQLLNVQEEMSEMQKKINEIENLKNELKNKELTLEHMETERLELAQKLNENYEEVKSITK
ERKVLKELQKSFETERDHLRGYIREIEATGLQTKEELKIAHIHLKEHQETIDELRRSVSE
KTAQIINTQDLEKSHTKLQEEIPVLHEEQELLPNVKEVSETQETMNELELLTEQSTTKDS
TTLARIEMERLRLNEKFQESQEEIKSLTKERDNLKTIKEALEVKHDQLKEHIRETLAKIQ
ESQSKQEQSLNMKEKDNETTKIVSEMEQFKPKDSALLRIEIEMLGLSKRLQESHDEMKSV
AKEKDDLQRLQEVLQSESDQLKENIKEIVAKHLETEEELKVAHCCLKEQEETINELRVNL
SEKETEISTIQKQLEAINDKLQNKIQEIYEKEEQFNIKQISEVQEKVNELKQFKEHRKAK
DSALQSIESKMLELTNRLQESQEEIQIMIKEKEEMKRVQEALQIERDQLKENTKEIVAKM
KESQEKEYQFLKMTAVNETQEKMCEIEHLKEQFETQKLNLENIETENIRLTQILHENLEE
MRSVTKERDDLRSVEETLKVERDQLKENLRETITRDLEKQEELKIVHMHLKEHQETIDKL
RGIVSEKTNEISNMQKDLEHSNDALKAQDLKIQEELRIAHMHLKEQQETIDKLRGIVSEK
TDKLSNMQKDLENSNAKLQEKIQELKANEHQLITLKKDVNETQKKVSEMEQLKKQIKDQS
LTLSKLEIENLNLAQKLHENLEEMKSVMKERDNLRRVEETLKLERDQLKESLQETKARDL
EIQQELKTARMLSKEHKETVDKLREKISEKTIQISDIQKDLDKSKDELQKKIQELQKKEL
QLLRVKEDVNMSHKKINEMEQLKKQFEAQNLSMQSVRMDNFQLTKKLHESLEEIRIVAKE
RDELRRIKESLKMERDQFIATLREMIARDRQNHQVKPEKRLLSDGQQHLTESLREKCSRI
KELLKRYSEMDDHYECLNRLSLDLEKEIEFQKELSMRVKANLSLPYLQTKHIEKLFTANQ
RCSMEFHRIMKKLKYVLSYVTKIKEEQHESINKFEMDFIDEVEKQKELLIKIQHLQQDCD
VPSRELRDLKLNQNMDLHIEEILKDFSESEFPSIKTEFQQVLSNRKEMTQFLEEWLNTRF
DIEKLKNGIQKENDRICQVNNFFNNRIIAIMNESTEFEERSATISKEWEQDLKSLKEKNE
KLFKNYQTLKTSLASGAQVNPTTQDNKNPHVTSRATQLTTEKIRELENSLHEAKESAMHK
ESKIIKMQKELEVTNDIIAKLQAKVHESNKCLEKTKETIQVLQDKVALGAKPYKEEIEDL
KMKLVKIDLEKMKNAKEFEKEISATKATVEYQKEVIRLLRENLRRSQQAQDTSVISEHTD
PQPSNKPLTCGGGSGIVQNTKALILKSEHIRLEKEISKLKQQNEQLIKQKNELLSNNQHL
SNEVKTWKERTLKREAHKQVTCENSPKSPKVTGTASKKKQITPSQCKERNLQDPVPKESP
KSCFFDSRSKSLPSPHPVRYFDNSSLGLCPEVQNAGAESVDSQPGPWHASSGKDVPECKT
Q
>Mus_musculus_MMUS013706_Cenpe_CenpE
MAEEASVAVCVRVRPLNSREEELGEATHIYWKTDKNAIYQSDGGKSFQFDRVFDSNETTK
NVYEEIAVPIISSAIQGYNGTIFAYGQTASGKTHTMMGSEDCLGVIPRAIHDIFQRIKKF
PEREFLLRVSYMEIYNETITDLLCNAQKMKPLIIREDTNRTVYVSDLTEEVVYTAEMALK
WLATGEKNRHYGITKMNQRSSRSHTIFRMILESREKAEPSNCDGSVKVSHLNLVDLAGSE
RAAQTGAEGVRLKEGCFINRNLFILGQVIKKLSDGQVGGFINYRDSKLTRILQNSLGGNA
KTRIICTITPASLDETLTTLQFASTAKYMKNTPYVNEVSNDEALLKRYRREIADLRKQLE
EVNTKTRAQEMEKDQLAQLLDEKDLLQKVQDEKINNLKRMLVTSSSIALQQELEIKRKRR
VTWCYGKMKDSNYEKEFKVPTSITTRKRKTSVTSLRENSLMKFGESAASSEFEMLNNTLE
SLAEVEWSSATTLLSEENVESELNSLNAQYNDLVLDYEQLRRENEDLKLKLKEKNELEEF
ELLEQKEERDQEMQLMHEVSNLKNLIKHAEEYNQDLENDLSSKVKLLKEKEEQIKNLQEY
IDAQKSEKMKIDLSYTSDATEDLKQAMRTLSDLDTVALDAKKESAFLRSENLELKEKINE
LSDSRKQMESDIQMYQRQLEAKKKMQTDLDKELQLAFQEISKLSALVDGKGLLSNLELEK
RITDLQKELNKEAEEKQTLQEEVNLLSELKSLPSEVETLRRELYEKSEELHIITTEREKL
FSEMAHKDSRIQGLLEEIGNTRDDLATSQLSRRGSDGEWQALESLHAELEHRHAGVLEER
ERLKQEIGALSKEAESLAFSLDSVKAELSHKTQELEQKTVEGQERLNKMEALREELESRD
SSLQSVEKEKVLLTEKLQQALKEVKALTQEKKNLKQLQESLQTERDQLRSDIQDTVNMNI
DTQEQLLNALESLKQHQETINMLKMKAAEELSDNLHVKDRGGARDEAQQKMDGIDEQNES
AHTLLGGGKDNEVTEEQRKIDSLMQENSGLQQTLESVRAEKEQLKMDLKENIEMSIENQE
ELRILRDELKRQQEVAAQEKDHATEKTQELSRTQERLAKTEEKLEEKNQKLQETQQQLLS
TQEAMSKLQAKVIDMESLQNEFRNQGLALERVETEKLELAQRLHESYEEVKSITKERNDL
KELQESFEIEKKQLKEYAREIEAAGLQTKEELNIAHANLKEYQEIITELRGSISENEAQG
ASTQDTAKSAPELQGEVPEQELLPVVKEARHSAEKVNGLEPVGAHSRTVHSMTMEGIEIE
NLRLTKKLEESQMEISCLTREREDLRRTQETLQVECTQLKEDARRTLANHLETEEELNLA
RCCLKEQENKIDTLITSLSQRETELSSVRGQLALTTAELERKVQELCEKQEELTRKETSE
AQGKMSELEQLRELLLAQASALQNAESDRLRLNTQLEESQEEMKTLREEREELRRMQEAL
HVESEQQKESMKEISSKLQELQNKEYECLAMKTINETQGSRCEMDHLNQQLEAQKSTLEK
VEMENVNLTQRLHETLEEMRSVAKERDELWSMEERLTVERDQLKKSLEETVTKGMEKEEE
LRVAHVHLEEHQETINKLRKMVSDYTDEISHTQGDLKHTNAVVEAQNQDLREKEHQLSQV
KADLRETVDQMEQLKKKLEAQSSTLESREIEKLELTQQLNENLKKITLVTKENDSLKIMD
EALREERDQLRKSLQQTEARDLENQEKLRIAHMNLKEHQETIDRLMETMSEKTEEISNMK
MELENVNMKLQEKVQELKTSERQRVKLKADASEAKKELKEQGLTLSKIEMENLNLAQKIH
ENLEEMKSVRKERDDLKKLEEILRMERDQLKDNLREAMLKAHQNHEETMKCGKGLLCAGE
YCTGRLREKCFRIEKLLKRYSEMANDYECLNKVSLDLERETKTQKELSVTVRTKLSLPHT
QTKEMEKLLTANQRCSLEFHRALKRLKYVLSSIARIKEEQHESINKREMAFIQEVEKQNE
LQIQIQSLSQTYRIPARDLQIKLSQEMDLHIEEMLKDFSENDFLTIKTEVQQVLNNRKEI
TEFLGKWLNTLFDTENLKSTIQKENKSIGLVNNFYHSRITAMINESTEFEERSATRSKDL
DQYLKSLKETTEQLSEVYQTLTASQSVVHLHPTVQPSTRDSERPQAASGAEQLTSKNKIA
LGAVPYKEEIEDLKMQLVKSDLEKKATAKEFDKKILSLKATVEHQEEMIRLLRENLRGHQ
QAQDTSMISEQDSQLLSKPLTCGGGSGIVQSTKALILKSEYKRMGSEISKLKQQNEQLRK
QNNQLLSDNSQLSNEVKTWEERTLKRDSYRETTCENSPKSPKVTRTDSKRRQNTTSQCRA
QNLQDPVPKDSPKSWFFDNRSKSLPAPHPIRYFDNSSLGLCPEPDDVENVEPKTDLCQAS
LEKDVSQCKTQ
>Xenopus_tropicalis_XTRO015113_cenpe_CenpE
MSEEDAVKVCVRVRPLIQREQGDQSTLLWKAGSNTISQVDGTKSFSFDRVFNSHESTSQV
YQEIAVPIIQSALQGYNGTIFAYGQTSSGKTYTMMGTPNSLGIIPQAIQEVFKIIQEIPN
REFLLRVSYMEIYNETVKDLLCDDRKKKPLEIREDINRNVYVADLTEELVMVPDHVIQWI
KKGEKNRHYGETKMNDHSSRSHTIFRMIVESRDRNDSANSENCDGAVMVSHLNLVDLAGS
ERASQTGAEGVRLKEGCNINRSLFILGQVIKKLSDGQAGGFINYRDSKLTRILQNSLGGN
AKTVIICTITPVSFDETLSTLQFASTAKHMRNTPHVNEVLDDEALLKRYRKEILELKKQL
EDLETSSEIKAQAMAKEEHSQLLAEIKLLQKEREDRIWHLTNIVVASSQESQQDQRVKRK
RRVTWAPGKIHSSLHGSSVSDFDMPSRLPGNFSKKAKFSDLPAFPEIDDSVCTEFSDFDD
PISMIDNNGIDAEWNFASKVTRREKASLHQSMMDFEGRISDSVQFHDSSKEMAECRRASF
EKEITSLQQQLQSKEEEKRQLVQSFELKITELEGQLRDRAKNLEMVTDLREHSINAEVQV
DFEKEVLRKEMSVLGDSGYNASSSGLQDSSIDRKRLSSSHDECIEHKKMLEQKIADLEEF
IKNLSKKSENDAQKSHEQDFMESVQLCEALIAEKANALEELALMRDQFDGVILENETLKR
EIADLERSLKENQETNEFEILEKETQKEHEAQLIHEIGNLKKLVENAEMYNQSLEEDLDT
KTKLLKEQEMQLAELRKHTDNLQKKVRNFDLSVSMGDSERLCEEVFQLKQSLCDAEAVTR
DAQKECAFLRSENLELKEKMEDTSAWYNQKEKEASLFEKQLETEKANYKKMQTDLQKELQ
SAFNEINYLNGLMAGKVPKDLLCRVELEKKVSEYSKQLEKALEEKNALENEVTCLSEYKS
LPKEVDFLKDQISKASDEIMLLKHEGELSSSTISKQEVILQEQSGQIVELTDKVTQTQSK
VQQAEEQYLEMKKMHDDLYEKFICTTEETTKNKREAEDLLREIENLKGTMETLEVKLAAT
KHELEECQMDKEQLLNKKNFLLQAMQAAFSVASLSDSSPSLSALVEEKSQDPIQTDEYHK
LISLAKERTSIMVCLETERNSLKEQVIDLTSEVQSLQAQGIAKSDLQKEKQDLEDKWVKL
VSEMEQLQEQLTESQLSLEKMQLENLEVTEKLQSLQEEMKNITKERNDLQTNLEDLKAER
DSLKQDLSENIEQSIETQDELRAAQEELGGQKQLVHSLRQQLVDCVGGVLSPNHDSAGEQ
EKLSLFKENLQECEMLRGERDELQTSCKALVSELELLREHVKSVEGENLEVAQKLHILEN
EILGTSEEREVLKPVLENVKEENNKLKEQAEEYCSKINELNEELQMFSERDLKNDGYAEV
KQLQEKMLATIQEKEELQEILGSLRTERDELRCNLQENIEMSIETQDELRNVLDELKRKT
QLLDELKSQVNQCNTQDEQSLGDGDDIQNKEALKHHSDQYSAELAEERANTQQLQNQLEE
KLRKMEEQENLLKSISENLQDTSSKYEKAVETLELVTMEKDQLLVTLDSLRLTTETLTKE
LESHKQEALHCTTNQTKPETEQSNTQLEEENAAEKVEELEHQLSKTLDILIEEESKYEMA
KETLALVNGEKEQLLSELESLKLAHELVIKELDLYRQVRESKDQDMQTLDEVHRTDVKEV
ALSPMKLEWSEAESRSQESLQQLHNQLDSAIQEREQLQQLILSLREEKSQLISDLQKYTQ
HENRCHLEEEFSGSQKLVDEIEILKAQLKAAEERLEIKDRDYFELVQTTKTSLVEGKLET
PVQDDSVEGNTDQHSVKVEQDRSDQGSVSEEKVLEEKLESNQYLLKRLQEEKLELSNKLE
ILQQEMEESVLLKDNLQQRLECLLNENILLKENIETAVRHQSDTHGQLQKSQQELEYHLQ
LANLGGDSSDNSPVTQEKETSTECMHPLEEKILLLTEELHQKNNEQQKLQHEKEELEQAQ
VKLKSEVEHLVNSMMELQSSLESLQHEKHDTEQQRLALKQQMQVVTQEKEELQQAYDHLT
AEVDQLKGDLKENIEMGLNFKNEMRQKTNEEQCLLNQNKELEQSQHKLKCEIEELMKSLK
DKELALETLKESEQKVINLGQEMEALMLEMEELKNSQRTVMAERDQLQEDLRENVEMSIE
TQDDLRRTQEELQQQKDKVQQLTSQISVLEEKISLLENQILHNVTTMKETLSERDDLDQS
KQHLFSEIETLSLSLKEKDFALEQAEKEKADAATKIIDLTEKIATIEEQLLQNATNLKET
LYEKESLIHSKEQLALDTEHLRQTLKSKDLALGEMEQDRDEAVNKVIALTENISFLEEQI
SENATTLNKVVDENESFSLSRQQFSSQMEELRESLKTKDFQLEKAEKEIGDAVNKIKDLT
AKISSLEEEILQSADIVNETLSEKENLSHCKQQLASELEQLALTLNSRDHALVQAKREKD
EAANKVASLTDEIRMLSKEMDEFRDSKESLQKQSAHLNEELSTCKTELQMIKQQKEEINN
RLAEKVNEVDELLQQLSSLQQQLDQIQKELKHEKLRNYELCEKADLMEKEISVLRLMQNE
PQQEEDDVAERMDILQCKNQEIQELMVKISAVYSDQHSLLTSLSSELQKETEAQKQSMLN
IKESLSSTLSRSFGSVQTEHVKLNTQLQTLLNKFKVVYRTAAVKEDYSLIQDYEKELASE
QKRHDELQLQLQCFEQHGTKWSDSASDELKFCELEFLNQLLFKKTNIIQCVQDDFSEVQV
VLNHVGSALQEELEQKREFMQWLEEFEDLNIDAKKLSEGVQQENKRIASTIQLLTKRLKA
VVQSKIQREVTVYLNQFEVKLLETKEQNRELMRRMEHHAPSSSVMEEENARLLDKLKTVQ
DESKKLQSRIQKLENELNLVKNDARQKEEKVAVLQDKLLSRTAEADLKEMQLKLTDKQNR
LQAAMKDIQNLQERVAKGAAPYKDEIDNLKTKVVKIEMEKIKYSKATDQEIASLKSCLDD
KEECLRRLKEELRRAQADSDTTVCIAKDYRKASNFPVTCGGGSGIVQSTAMLVLQSEKAA
LERELAHYKKKYHHLSRTISNSEDDLKKTKAKSDVHSSHTGSSHRGFPHKTETYRHGPVS
PGRSEMPSLQPGSPKKSESHNKRVVSPNRSEMYSQLVMSPGKTGMHKKHVLSPSKAGLHK
KRTVSPNRSEIPIQHALSPGKAGLHKIHTVSPLKTEGTLFGNLSPCKRQNVQENLDSPKN
TFFDMKSKSLPYCPSQFFDNSKLGDFSELNMAETSAKSQSDNWWCDTKKETAPECKTS
>Takifugu_rubripes_TRUB004995_LOC101071056_CenpE
MTEESAVKVCVRVRPLIAREQSSAETTEPVQLFWKADDKSIHLIDDGSSTSKSFCFDRVF
TAEETTNHLYQSIAKPLVVSTVQGYNGTIFAYGQTSSGKTFTMMGGGHIPGVIPLAVEDV
FQTIKNCPKKEFLLRVSYMEIYNETVTDLLVDTWKRKPLEVRETINKNIFVADLTEEMVT
NPAQALSWISKGEKNRHYGKTKMNQRSSRSHTIFRMILESRERSDPASGENADGAIIVSH
LNLVDLAGSERASQTGAEGARLKEGCNINRSLFTLGQVIKKLTDENQKGFTNYRDSKLTR
ILQNSLGGNAKTVIICTITPATLDETLSTLQFASTAKKMKNDPHVTEVSDDGALLKRYRN
EIVDLKRRLHEVSSVTQTAATEKKVLSQLLQEKDQLQREQEDRIKNLTKLLVTSSNLVPF
KKLPKRRVTWGGPMLRLAQPPACGGSGDLSFAEPFSKKWKPDRSCLSELGEEQRAAELEL
QLQSEAQQKHEALEKSHSSEQRAAELELQLQSEAQQKHEALEKSHSSEQRAAELELQLQS
EAQQKHEALEKSHSSEQRAAELELQLQSEAQQNHEALEKSHSSEQRAAELELQLQSEAQQ
KHEALEKSHSSEQRAAELELQLQSEAQQKHEALEKIHSSEQRAAELELQLQSEAQQKHEA
TDKAELLLRVAELERQLSERSHVQGGADEQVRRDFAETIQLCEALASEKDLMVTERDYLK
QELGMFLEQIGKLEKENALLSKELQEMKEVEEFESLEEEFRKEHEDVLQNEICDLRRAVE
GSELQCQELQNKLESVTVELKKKSDFAEELQTMNGKDLVQEVAELRRSLHDAEGLGRDAK
KEWAILRSQNLSLEESVVTLTASHNKMEAEVGSLRHQLSVEKSHNKQMQTDLQKELNVAF
DENTKLTALLDGKVPKNLIDAVELERSAANLTKELTASREAEEALRGQLASLQVLPDQVQ
HLGKQLEQSEQQKLSLEEKINEMQQLLKDLEEKLVDSENSRETEEEISKELQEQLNELNR
ELQCERAEKEQNVHSSTETERLISSLTAERDQFRAELQDNVEKAAEAQAVLHSFQDDIQH
HRQKNADLMKLSEQKDSDIENLSRELQRVCDELAEARRSGEEERQLQPVIDSLTAEQDQQ
GRFAILNREKEELQEIIDVLRQEKQQLKAELEDRMELVAGAQGGFAQAEMLSLDQESHEE
EIEQLQTSLQAANDQRIQLEDELQRNSELLQQLQQHLESSKEEVNQLKSDLEENVELMIE
NQEELRTAQKEIRGLEEEIRVLRHQKSELEERQLSGSSADDSLPSQELQNQIQCLKEELL
NIKAERDALWSEKDASCSNSLQEKSDLQSRLTSLTEEKEELQSRLVALGEDKEALQNSLI
SLTEEKEELQSHLTSLSKEKEELQSRLMALGEYKEDVKSSLMSLTEEKEALQSRLMALGE
DKEALQSSVQSLSKEKEELQSRLMALGEDKADVKSSLMSLTEEKEALQSRLMALGEDKEA
LQSSVQSLSKEKEELQSRLMALGEDKEDVKSSFMSLTEEKEELQSHLTALSKEKEDLQSQ
CPSLRREGGAAEPSRWLSKEALQSHLMALGEEKEALQSSVQSLSKEKEELQSRLMALGED
KADVKSSFMSLTEEKEELQSHLTSLSKEKEDLHSHLASLVEEKEELQSRLVSLGEEKEDL
QRSLLSLTEEKEELQSHLTSLSKEKEELKSRLESLCEEKEALQNSLMSLSGEKEELQSNL
TSLSEEREEFQKILEMLRQEKQHLQAEMQERVDSLQTEISTVNKKMDDIKTERDGLMSEK
EASCWASSQEQELQSRLTSLREEKEEMSELLEMVKREEQQLRTEMKCKLVALQTEVRTLT
EKLQGISETSQENEEMQNRLASLGIEKEELQISALQQETDGGEREAELQQLLVEANSSIA
ALQDQLDRLIKNPIMSQLQDSNKQIQEFLGTFQQFIEACSRMKVTVQNEAQRVNNPCPKF
VPKSSRKSYSTVCQLRIQTLQCLLNTMEYLQEQAQVYRNLFEDLLKKDRLTFEEKCLQDV
LLCRDQTYSFSVRDEDFNKLWRYRLTELLDKRNVYMKKMQTIWEKLWANMSYFTNELSAE
VREHESFKEQLQAKVGLDQILGGELQRRSTMVETRNIHLQQLREENSNMCEELKCLQLMN
AEKQQLEKDQLQVHGRLSSHKEATQLLQTELQDSRAQVQDQDNTIQTLRNQLKEAQKSAS
PSAEALEHLRSKLLRADVELSSASEQHQKEIQKFKVLLNTKEESVRKLKELLRKSQQHGE
ESSKKMVLDLSRLGEDLHARLTNPKGLNIRTSIAAEKAKLEEEVQQLQLKISELESQVSC
QAAELSKWKSRAIKLKAKTKPELDKPGSPCTPTKRGLCSTTESSHLLSSPKRKVLDSPKS
SALDSPKSRFFDVGGTSDLLSRTFPKQFFDNSNLGLPQAVDKNDEWWPRSPKQEDMCKTQ
>Danio_rerio_DRER019937_cenpe_CenpE
MTEESAVKVCVRVRPLIKREASESSEPVQLYWRSDKQAIHQLDEDGAQTKSYSFDRVFSA
AESTAQLYQDIAKPLVVSAVEGYNGTIFAYGQTSSGKTFTMMGSEHNPGVIPLAMADVFK
TIKSFPKKEFLLRVSYMEIYNETVTDLLCDSWKRKPLEIREGNYKNVYVADLTEELVTSP
EQALSWITKGEKNRHYGKTKMNQRSSRSHTIFRMILESRERSDPTAGESADGAIIVSHLN
LVDLAGAERASQTGAEGARFKEGCNINRSLFTLGQVIKKLSDESQKGFLNYRDSKLTRIL
QNSLGGNAKTVIICTITPATVDETVSTLQFASAAKRMKNDPHVTEVSDEGALLRRYRNEI
VDLKRRLQEVSSVTQTTATERESLCQLLQEKDQLQREQEDRIKNLTKLLVTSSNIALIPK
VPKRRVTWGGKLLRSAHLLNEDLCSTDMSFAEPYLKKRRADCSLADVGEDMDEFDSRFDF
TAMEEPNMDMEMSSITVRSSSEGSHFLDSPRASELMQKVSSLESQLEAETQSKQIAEEMN
AELQMKLSHLQNMLEAQSAPSHEEKNTISELEKQMEDLQRRLETEVQERQTAEEKSISLE
LKVAELEKPSEELLHSQNTCERVKKDLEEAIQLCETVSFEKDAVIAERDMIKHSLDMTTE
ELESLKAEKDSLQKEKDALQKDKDALQKDMEERRDADEFEKLEEESKRDYERELEAENSR
LEKNLKQSEDMIQKLKADLALMSSELQKKTDLTTELQGFSGKDIVQEVTRLRRSLDDAET
LSLETKKEWAFLRSENISLKERDVTLTTDYGKMEAEVKMLQDRLEQEKSRFKKMQTDLQK
ELMGAFDENTKLTALMDGKVPKNLTDNVVLEKTVCDLRKELDQIREREQSLQSKVSELET
LPAKVDELLGQVCVVSEELRSVREERDAVCSAQASVNEAHQRLTEDYSTAQHQLLQMESD
LLEAQLKETQLSQELSDNTQQLHNMQTENDTLLTSLQEAQQKCEQLSADLASVCAERDLL
LSEKMEGESEELQSLRNTISSITEEKQQMQEILQSLREQRDQLKTDLEENVEMMIETQAE
LRDAQEKVKELQGEINRLESGRVEPDEQREDGQMDTLHQQIKQLTEELQATVVEKERLLS
DRSELMEKMNTDVTSFTEQRSELQERLQQLERDSDTMKTHLEEKEQTILQLQSELQEKQQ
QQILDQDQQDFSEEKTDELQQIQTLKEELEAVLEQKNQLTLRLEESAQQVCVVSEELRSV
REERDAVCSAQASVSEAHQRLTVDYSTAQHQLLQMESDLLEAQLKETQLSQELSDNTQQL
HNMQTENDTLLTSLQETQQKCEQLSADLASVCAERDLLLSEKMEGESEELQSLRNTISSI
TEEKQQMQEILQSLREQRDQLKADLEDSNGMLMQAQLEHGGPQIDTPHDELLQQIQQLRE
ELDATNEEKNQLKSDLQENVEMTIENQEELRAALDKVKDLQKSLEELQTKQQESKHKSQL
ELQMQQLREELESVRHERERLLSEHSPNTHTDAEQMKADITSLTEEQEQLQRTLQELRDQ
LMQTEQTVLQLRADLESVCAERERLLMDRSRDVEEMEKMSCRLTEERDALQQTVQQLSDQ
SEQLRRDLEENQDMVLQLRADLQSVCAERERLLTEKSSDMENLSCRLTEERDALQQTVQQ
LKDQSEQLRRDLEENQDMVLQLRADVESGCAERERLLTERDQDLASITKEREQLLDLLKA
NREEKNQLRTDLEENQENLLHLRQELESVSAEKDHLVSEMSREQKEHLEEMKTTEEKLSA
VTVERDQLMESNTEHNQTIVQLRADLQSACAERDSLMVERDQSSSCSALSDGGDLQEILQ
GVRELIQVQGELKQKKHQHSDPLSPTHKQKAQLQQLQSLTTEMESLRNERMVLRKDLEDA
AATSKMYQELLHVSKEELKQQQKENTELMEQSSARETQLQQQLNELNEDLTALKVLRDQH
DTEIQRLQSELRSLSREKEDLLEKSRAEGELLRRDLQTLQDQLEKSPTEQLLQSLTEERD
QLRRELQGKMEKLTHIETKAEQLEKQKILLESEVHSLSQSLSEVNCSVSPDQNNTQSKHL
IMAGIETSEEKLQTAFTKLQQIMERPVDQLSDVNREEWAVLYQLVPFIPKERRTINATHT
KKTTRLNHAIIKIAEAYQRLAHRFHTHFQTELQRDVCCFQESRLQDLLLCISPAPSQSLC
SLQDDFQQLWEQRLSHLLEKRQQYLQKLECVLVVLEEGLSRYAEMLSEERQHRTEELQEL
KTLLRSAHADAVIELLERQISRRDKAAERLNTYYFVLLNKCDSEINPLKSSSSESERRLE
DQRRQTLTLLKAQNGTLPKTEAELLQDNQHLSQQLQQAHRHVEEIQEQMKELQVQADASN
QKQHEDLQELRVQLMEKQNLVQSLEDKLRHSEALVKSSMTPAASELAALKDKLVKMELEH
IAVTTSHEKEISQMSSMLEHRGDVIRKLKETLRKQQQDDEQSFTDGDEFELKTSSRATTT
LKEKKMEDLQKKNAQFESLVSKQQEEISKWKRRAYKMKESKRDAPCTPTKRDAPRTPTKR
HPALAETEVNSPKRSVLDSPKSRFFDLRSSVPLSLSHHTQFFDNSSLGTVPEVSCTPAEP
AATAADSSDSDDEDCSSNAAVMSNAAHKDDWWQIPDASPTKTDTNACPTQ
>Ciona_intestinalis_CINT002612_LOC100177785_CenpE
MATANDDGVKVCIRARPLIRRESGCQAQWELDTQQIKLISNKEKVKSYMFDRVYGDDETT
RDVYEEVAEPIVQSAMQGFHGTIFAYGQTSSGKTYTMLGNTNSPGIIPLAVQDIFNMIQK
TPEREFLLRASYLEIYNENLKDLLSTEVTTLKIKEDEFKHVRVYGLHEEMVTSPDDVMKL
MARGEKLRHMAATNMNDRSSRSHTIFKMIIESRERVDFNRTREVSDDTAVKVAQLNMVDL
AGSERASQTGAEGQRLKEGCYINKSLMVLGQVINQICKDNESTSGSVFINFRDSKLTRIL
QPSLGGNALTVIICTVTLAAVDETDSTLRVGTIEH
>Branchiostoma_floridae_BFLO014081_CenpE
MPPRSRSSADSSDAFKVAIRVRPLIARERKTGAQMFWSCDTKQIFQLGADGKQLGLGHFF
DRVFDHEETTQDVYDEIAQPIIESVMEGYNGTIFAYGQTSSGKTYTMMGDGKTEGIIPYA
IDDMFHYIDQHPDREYLFRVSFMEIYNEAVSDLLAVKDAKPGGLQIREHLEGGVYVANLE
EKLVRSKDEVLEWMKKGEKRRHVAGTNMNERSSRSHTIFRVIIESREQGAKDDAVNVSQL
NLVDLAGSERASQTGAEGQRLKESGAINQSLLTLSNVIRKLSECPPEG
>Saccoglossus_kowalevskii_SKOW029747_CenpE
MAEMNNVKVAIRVRPFISREEGQEQFWQVKEKVKICEIDPVTLKSVSKSYYFDRVFDSHE
TTNDVYSEIGLPIVQSAMDGYHGTIFAYGQTSSGKTYTMQGTERNPGVIRRAIRDIFDSI
EKTPDREFLLRVSYSELYNEELKDLLSSEKKSLTIREDGKRVFVQNLTEELVNGYSQVMD
LLRKGEGRRHIAGTNMNEHSSRSHTIFCIVIESREYDESNESNDTAVKVAHLNLVDLAGS
ERANETGAEGTRLQEACKINQSLFCLGQVINKLSSGSSHIPYRESKLTRMLQSSLGGNAK
TAIICTVTPATVNLTHSTLQFASSAKTVMNNAKMNEVLSDEAMLKKYKTEIKGLKERIQQ
LEEGNASVLGPETQLQFAELLAFKEKQEEQIEKLKKLFIVSSVASTPKKIKTKSNRRETW
CPGTRKPFFPPPRLGAASLGLSPIGECSSDEQTVMSVFRKHNLSVRGDETEASFSGTIEF
SPACDNSVFLNDLDEKAQQLDSSLPVKFEEMPPPPPPPPQSSVTSQRRKRRNLVHFADAP
MKLLEEHTQDKGSQTDTVEDVVIETNIDANDELQQQLSELSSVSESLTAENIDLQNQLFN
AENRVEELVLVKSQLEEEASLQQQQSAEKLEEILIENTRLREEIISKEAGEQGGSTHLEQ
TLADLEMLLRAREVEISMLKEMVSAAEDEKDNLRERHSASVSELNQRIEELQNQPRNELL
VSTSNENDEVHLLKQKNEEFKKELEEALGLCERVVMEKTTLEQDFENAKDDRDRLHGDYL
MLQGQYEALHTELEKKESELKDLEEFTRLEKDVEEQEIAEVKEKHQLDISHFKTNLESQT
EKINELSEQVTHYKRISCEIAGDANIVQTVESLRKSCSDAEQVAMDTNKKLSQKVTESEA
LKEKLEKLQKQVKQLETEKSDFEFHIEMQQKRHNSLSKQLREDLQCTFSEISQLKGEEVV
SVDQLSSSGKEKIEQLETEVKRHSETIGELEAERQNLSLKLTEIETHREALTKDLQAMEK
EKGEAEEQCLILKAERESLNAKIEELLKTTSELEVLKDLHAMEKEKDEAEEQCLILKAEK
ESLNAKIEELLKATSNLEALTKDLQAMEKEKAEAEEQCLILRAEKDSLNSKIEELLKATS
NLEALSKDLQAMEKEKAEAEEQCLILRAEKENLNAKIEELLKATSNLEALTKDLQAMEKE
KAEVVEQCLILKAEKESLNAKIEERLEATSNLEVLRKDLQAIKKEKDEVVEQCLILKAEK
ESLNAKIEERLEATSNLEALKKDLQAMEKEKDEVVEQCLILKAEKESLNSKIEEHLKTTS
KLEALRDSIVSDLEAEQNWHVESNQKCMVLESEKENLLLKMKSLEDRLLSLNAENNIDEQ
SQEIEVLKSKILELENERDILSNQVGDLITEKETLTSSMVELGEIQKSENMEESQTLMME
KAEMIDKLKNLVNEKDDLSSQVEELNIEKENLVAMLSDFQKSSSELLVSKLQVVCSERDA
LVEKVQCLERAQKTAQSEIEQLNTERLEMIIKIQELEILQSSDNTELDSKYSALLQSLAE
VKEALRDARSEKAALETEKEDLSTKLRMLQSEKENLMDQLMTVKEELASLTEERDELKSD
LNDNINEAIVVQDDLLQHQDMLEESKNKIKELKEAQQDMVSEMEFMVQQQQTLQSDLEEE
LSKNLKMCEQVMMFEVNEKSLKDEINSYKQQMDEATVELEKLTNKQIESEDASLKVSEEN
VILQEKLCTLETKLSLAVESVQDTTGSSEECQRLNDQVQRLLVDLHKMEELEELTRKEAD
ILQKEVEELRAELTLSNKQNVQLEENGTESSEECQRLNDQVQRLLVDLRQMEELKELTRK
EADILLKEMEELKAELTLTNKQNVLLEENLRAAKDISDSLSGLQEEVDELRQKNEFLEKV
KTASFNETSGLQVKLVELERQLQLERAVNEDINGQVGNSQEIIAEFERKLQEECMRHQQT
MMKLENDQ
>Drosophila_melanogaster_DMEL010689_cana-PA_CenpE
MSTKNASSIQVCIKVRPCEPGLTSLWQVKEGRSIQLADSHAEPYVFDYVFDEGASNQEVF
DRMAKHIVHACMQGSNGTIFAYGQTSSGKTYTMMGDEQNPGVMVLAAKEIFQQISSETER
DFLLRVGYIEIYNEKIYDLLNKKNQDLKIHESGNGIVNVNCKESIVTSEDDLLRQLYMGN
KERVVGETNMNERSSRSHAIFRIIIESRKSDHSDNDTVKQSVLSLVDLAGSEQVDPADHA
SSLMIFRNLVKSLSESVDSKPNSFRDSKLPRIMLPSLGGNVLTSIICTITPSFVEESSST
ISFGTCAKKIRCKPQVCKIDSETTMMRQLDRGISMLKDKLAKKKIKNESQLVLQELEGRI
KRDMLKIVSSASLDDYRLQKRRRTWTLTASGSEGDAPVLALPEPEESRLPRPSKLTNLPK
PLFQRRGIAPKAKGICKTLKEKRLQTDNMDTMPGRAKQLGRETASRIPSVMMSKKYQESV
PNCDAPQTEISALTASNQVAKETIEKYEEQVKRLKETIERLEMENGKAVNLGEQFETHKA
KSKQMEEELLSSISEKDSTIVSLQQSLEELSRDVLRNSKEDQMRSMCPELESSCERICNK
CLELERLLPLASASGLDSVACQFDQLRSEIAATRMKLESMLSTFSHASCEVSQKTTDCKR
LSEQISTAHDDFGQLQEKYNNLKHKWSSQKLAIDTMQVDYNTIQQKYLQLQDEYRHLELR
SDEQCQQLQDENSKLQAEIGTLKERVEEIHSELLEVPNPDTHPEDMELQNQELKKRLSKL
QWEFDEIQLNYECLSNELMSTIQECDALREEHKQRTTNSDLESMKSSGVGTECSDPENEL
DTDLLQQFTKLSKSIQQIELTDYSGGRRLFIYNHAEQDQSVPSLKLCLEPAKYLEGDGKQ
HDASDSVFLKGFLKCQRFQIVKINQEQNLVKEEDRMRDIIFQLKQEVDGKKNLIEEEKEV
INNLRAQITSLNQIETIKNQNAKTKILCEELQTKDTVQTANKQESQEVLTLKTSLAHLKS
KVCELQKKLEKQSEDEKISELQSDIGEISECCLSMELKLADIVNWQAEELRPLDQLQESG
VELQHHSTTAEESLNVEKPIQEQTERTLTTEYERRIEQLEESLQRAQEELSILEKRKTDE
NKSLQLEYMAKIETSENENRSKFRAYCLDLKETQKRYEEQLQQTNEKLASVTTQCQVHLD
VIKRSLQEKITQAEKERNELAVRHKAELEKIRETLKEKESSYKEKLRQAEEERDKEISRL
EVMRNTIAELHKTNSDREVELEGVKMEKCQLKKLYDKSMLELEQLQCTADQKSSDLLPGS
SNENIDDLQKKCDQYVQDLELLRGEKAELLSEIQKINGQHSNTIKKLEEIEAEMITLTTQ
KELERCEIAEKLETFKSKEADIKEALHCAQLRLHAYDKLVCEYERLKGCLSDSNKLSENL
QKKVERLHAEQLALQEGISGRDSEIKQLRSELKDAIDENKTVREAKVGLENSLKAVQENM
SAQEGQFKQKIADIKGSVDELQIKLKSLQEVRDHLESRNEELKRKLKDAQELQNMVDKER
KLNSSLREDFDKLEQTKLDLEEQLRAKKVEIDRRSKELGEVTKDCENIRSDLEAQTNDFL
KERETLNLTISDLRLHNEQLLETSKNYLSDITAANNLNLEMKKNLHDLTKECKSLRSDLQ
SKEEYFQTQKQLLDETISNLKEENRKMEEKLSSGNKALKEDCEKLRSTLESKELILQQNK
QELEERLTVINEKNGKNALLDAQLKSNETAFTSLRKAWIKQSLAIEAANKRSLEMEQKVD
KRTREYEELRSTLKTREINFRSEKERMDGTISSLLEDKRNLEEKLCTVTELLAKLKRELP
ALHTQKVNGGDVSIELNSSNGSPTPAAVPATKKPLDCNSAECVPKKSSSLETAERKNRRM
TAYDENRKQFC
>Drosophila_melanogaster_DMEL009120_cmet-PC_CenpE
MSAKNASSIQVCIKVRPCEPGLTSLWQVKERRSIHLADSHAEPYVFDYVFDEGASNQEVF
DRMAKHIVHACMQGFNGTIFAYGQTSSGKTYTMMGDEQNPGVMVLAAKEIFQQISSETER
DFLLRVGYIEIYNEKIYDLLNKKNQDLKIHESGNGIVNVNCEECIITSEVDLLRLLCLGN
KERTVGETNMNERSSRSHAIFKIIIESRKSDHSDDDAVIQSVLNLVDLAGSERADQTGAR
GARLKEGGHINKSLLFLSNVIKSLSENADNRFTNYRDSKLTRILQASLGGNAFTSIICTI
KPSIMEESQSTLSFATRAKKIRIKPQVNEMVSDATMMKRLEREIKVLKDKLAEEERKNEN
QQKVEHLERQIKHDMHKIICGHSLSDKGQQKRRRTWCPTASGSHLELAETGTTEDRIDQF
PKVSHLPKPVFFHTSNAGKRWDNIPKTINILGSLDIGTESNSISEEFLPAECIDFGSPRP
DVLKPMLTIRQLPDLPLTPKGPLTTDKIKKEIQDLQMFTSLEKHFEVECEEVQGLKEKLA
EVTAQRDNLEQESLAEKERYDALEKEVTSLRADNEAANSKISELEEKLSTLKQTMRIMEV
ENQVAVGLEFEFEAHKKSSKLRVDDLLSALLEKESTIESLQKSLDNLTRDVLRNSKEGHM
LSIAPEQEDIAGDSICNKCEELEKLIADLESKKNSCECDQLRLEIVSVRDKLESVESAFN
LASSEIIQKATDCERLSKELSTSQNAFGQLQERYDALDQQWQAQQAGITTLHEKHEHVQE
KYQKLQEEYEQLESRARSASSAEFQRLQNDNTKFQADIASLNERLEEAQNMLTEVQNSES
TVEKLRIQNHELTAKIKELETNFEEMQREYDCLSNQLMESVQENDALREEIKQRPTSHVE
ESMRSSGISSDFDEQKQDINLLHQFVQLSESVQQIELQHHSGISRLFRANQMKLDQSEPG
LKLCLESAEYIEEDNRQSDATEPICLKGFLKRHRFQIKRLSQEHVDMGEEKRLLDIISQL
EQEIEEKSALMEATEATINEMREQMTNLESALLEKSVIINKVEDYQRQIESLEKQNAEMT
MVYEELQDRVTRESSMSESLLRVPPDEDTLPGCPTSPSRREQEVATLKTSITELQSQVSD
LKAELENHLRQIQLKDGNIARLQTDFEEMSERCLSMEVRLAELDEDTKQKQELLDRQAQK
LSDDLCLIDQLQKKNAQLVEQYHKATESLSLADAKPDQILLSSQYDSQIEKLNQLLNAAK
DELHDVRRIKDDEISALRMEFLLQIETNEKENQAKFYAELQETKDRYESNVAELKEKLLQ
VEETLSSVTVRCQAELEALKSAHKENISQAVEERNNLIVQHQAEMETIRETLKNKLAEAS
TQQSKMEDAFRAEINEVRATLMEQLNQTKEDRDKGASKLEEVKKTLEQMINGGRVMSDTI
AELEKTKAEQDLAVNKLTKDNIELEKQCSKTQEQLQMESLTRDQISFEIEAHIKKLELIV
ASSKKRIIELEEKCDQQVLELDKCRLEKLSLESEIQKANSEHSCTMEKLQELQAEMKVLS
NRNEKEKCDFETKLETFTFKITDLEEVLKEAQHKVILYDDLVSQHERLKICLAEANELSS
NLQKKVMSLHTELIDSQKGISSRDVEINELREELKAAMDAKATASAEQMTLVTQLKDVEE
RMANQAEKFTREAANLKGSINELLLKLNSMQETKDMLESGNEELKEQLRNSQNLRNMLDE
ESKMCISLKEKLVKLEDAKTSLEQQLRDNKSEIYQRHTELTKEVELGRNRIGELTKKCEE
LCSDLENSDQIRLDLQETKEQLKKTLENNLGWQQKVDEVTRECEKLRFDMQSKEVQNESK
VQELISECEELRSTLKSKEASFQSEKESMDRTISSLLEDKRNLEEKLCSANDIVAKLETE
IAALRPRKSLDRNPVPRKSITFESEIRKNRRISVHDERRQSYWNDVREFGIMTDPVDNNC
NCAELNSKLQDCQRELFIRESQVTALKMELDHHPLKDENAQLTKRVIEEQDKAKVEQKRL
KMKLQDLNARINDLTTASAKEPESNQMAQAAKPATVAAQTQTESDLETILEKTNVKYQEA
VRMLRYRYHLIQELKEKLRQNENSDTSNITSLSAGQTSALKAQCESQKKEILAIKYKYEA
AKRILAIRNDDLDALREKLAKYETTTSDK
>Anopheles_gambiae_AGAM008165_CenpE
MSDNVKVSIKVRPLIKRERENKLVSQWRIRDNIIATIDGNGDPFVFDHIFDETVPTRQLF
DTVCRPVILSALNGINGTIFAYGQTSSGKTYTMIGNDREPGVVPLTAREIFEQIKKIKER
QFLIRVGFIEIYNEKIHDLLNTANTNLKIVENQCGDVSVNSKECITNCAEQIIQHVDDGN
KARKIGETNMNERSSRSHTIFRITIESRVIGPANGVDGGMDNEAVQIGILNLVDLAGSER
ADQSGATGSRFKEGVCINKSLLSLSCVIQKLSENSDKQFINYRDSKLTRILQASLGGNAV
TSMICNITPAVVDETYYTLSFAMRAKNIRNKPKVNEILTDAAMMKRLEREIKRLQSELRS
EQNKNSKIKTMELQNAITLRTNQFINSNQAQQSLADNARRRTWCPSTTEIPRLAPGHRPT
PDLMGEGGRTLMGPPPAVTNGGQYLVTMNGATPQIAIRSMSADEDYVATRSGDIRASDGF
AATLALIGEDEPNIQYRELLDHQDLLARRVRSTSPNGLLNPFSSYGDEFVPGEQISFGSA
SVSPLSTMERELHTPKSLRRTRRSSTGDSPPQFNFEQRCRELEQELLELQEFTKLENSVE
TQHLKKELDKRTGELSELKHDLEKKEQRLEQLEERCAQLEVELKGQMATVSKAENDLALA
TKERQAAVREAELHRNQHTGIEFEFERYRQRSEAREKELIESLQEARNNGATSNGGDSFK
LDQKREEMKRLEMQNYEFTLQLEECNKQLEQLKSSNLEQHRKLENVKQAVLQHYQTLSGD
FAQSALVNSLRKLLLLSPDGGEQEHTAQSNGFNDTTMGQSVLDGNGNATMLDGNATLMGE
EKTIQELVKIVEQLEETIRALEQEKRALQEASDVQLGELKSKLDGGQTSIERLEKEIVQW
REKFAAQTTEYDELSTQLMDQMQDNEDLRKQFEEAKQTALANEKDVQRREELEHEMGPLR
ESLEKANAEREALQRVCDSLREEVSALKASIESHASQVETIVAKKEQLSVERDEVKIRLE
EAITKQKETMKELETVQAAKQAEVATVNEEIDRLKQEIVKLETSIGEQSVEKELLATENS
RLSAQLVQLQKEQQLAGAASDQKAREDLQRLQQLKDEADGRVVQLEVELEVFKNKLDAAE
SEQNERFQQWEAEKQSLVKEISELQLRMEELQASLHQLREEKNSQTNLVQIQTEKESSLQ
EQLAVLRQKQASEEARIHELQQKVCDYEGEIAALTEREAKQGESFESSLKQVQEELDCAR
KALAQLTEEKDAIAAEEAKVREELLKAAKTVAELQKRIEEVEQELECSRSELSAIAGKQK
EEQQSHEETRKEIEKQLEMANTAFAKIKEDYSELLKRQHGDREDQAQCVQALTKCKETLE
QRLAEKEAELAKITSELETARAKCETLAEEQKTEHESYNSARQQLDQEIELLKQMVEQVS
ADKATVELEHSECPSRQQALQNQLEEREVEMLRYITELDALRAEQIRLVEQQNGVKRELE
AKAAALQHELDSLQGNVSQLMNENEALLREQLEGEKSQQERTSADAEELLKLRSCRDESE
RLVSQLERDLATVRAELEMVRTELLEEKRRRDEIEQTDRERSEAVKEETERLRHAITALE
DEKQRLQEATDRLRVELTEKERHTAELEAVQQQKESALDEMRKENNDLTIAVQELSAKIV
NLEEQVDSNEASQRKTIDTLVQERQEQDAALAALKQALTVAEAKLTDVEKQHDQVRDELR
DTKAALEESLAARLRLEADIEESSSVRDVLERELRDLKSDLESLDHKLANERYEQERAVS
AGLRRELDEKRKELESFMATGRPSLGDGRVVQALRRENEDLLKQLNEVRQLDGLRARQLQ
ERVDELERLEGEIAKLRDEMSSMRHESSFNEKVEEISHLQKQVQDAEKVREETVHQKRSL
ERAFDQLRFKHQSLAKEVDELRKTTDKERKNRRQSTHDDRRGLLFNSKEVSTMTDPTSAD
CACSEMNEKIKEMRNKLTLKDCQLNTQKLLSSANPLKNEIAEMRRKLEEQHREKSQIEQE
LREVLEQLDQERKDRKRHCTQCMRHSRQQNARCDKAVQAYQPTTDSPSTTTAVSVSIVST
GRNTSVAVGANDAAASAELTALQKRCEEQQEQYERLNEKYQTMKHLCRIRNDKISSLSAG
LAEKENESTNVNRTVQNECIQLKQQLKEAENRYAQIYHHAVQMRGKSANKADVGLQTDND
ATREEAEMYRVKYERYKALAARLIDEAKAAKMNGQRTGGGV
>Brugia_malayi_BMAL011156_CenpE
METDVVEDNIKVVVRMRPPLARESARVYWKVIDDHTIVDGEEKSYTFDQVYREIDRTQDV
FVNSAKDVVESAMAGYNGTLFAYGQTASGKTYTMFGTDNSDGIVQMALDTIFAKILEGSG
KRYMLRISCVEIYNEKVRDLLSNSIADLPIKEFKEKIVVDGLREEVIVCKDGVAMLIQRA
FANRVTGETALNERSSRSHVILRFVIECYDDAVASNSSSYISFLNVVDLAGSESAKHSGG
DGDRLKESGKINTSLLALQKVINQLSEKGNGHVSFRDSKLTRLLKNSLGGNARTLIICTA
SPTEVTQTLQTLRFAASAKNIKNKPRKNWNTEGLLTQYIQTIERLKAELEENRKNETAEL
ELINKNIELSKEVERLRKCILSSRVLPQSIQKDNDRRARRQTWGGNWARPGTDLLLPCAN
SPPNVQLHENLVVAGLKDSAVDEISEQQDTATFYDASVVAFTTLRLDDDEADTVTDDFQV
SNQDVNQVRENESMVTTDDEIENQQSPTTNHSAEDEKLSIGNSTIDQKISEDDSPSCGEN
EDIESIQSSPLNEFKKKVNHLEATVDELKAENENLKEELRCRNRDISWLEKQCDDADSKE
TELREQVYETQKINEENLLVIAALRNEIVQMKDSMMASDAVDIQNKENLFRLENEIQKKE
KEAREMKGEIASKDRKISGLLLELRRVTNKQECMAEKARFGENDNDSISSKPANCTNAQM
KSKNRYAIKVDSSQSTPVKNYPECTTQ
>Nematostella_vectensis_NVEC016188_CenpE
MSDAISVSIRLRPPIKRESGFRNDWRVNGNTISQISKSSVVYAFDQVFDQITSTEDVYGS
FAKPVILSVMEGFNGTIFAYGQTASGKTHTMMGDDSCPGIIPQAIDEIFTYIDQHPNREF
CLVVSYMEIYNEVITDLLSTNKKNLKIGEDVKGKVWVKDLTATPINSSEQVMDLMAQGEK
HRHFGQTLMNERSSRSHTIFQMQIESRDTNEEDDGAVRAALLNLVDLAGSERVSSTGAEG
VRFKEGCNINSSLMALGTVISNLSEGESFIPFRNSKLTRILQNSLGGNAKTGIICTITPA
AIDETASTLNFASRAKKIKNKPEINEVLDDASIIKRYKRQIKELEEQLNSNTKIEELKNE
NEMMAQALEEQTRMRRNQEEKLQKLTTFFCTSGGLPKRNFAKRAKRRETWCPGAGLLPLP
LLARTPGTKPCDLSVPNILEEQERLVSEEVPPPAAGTAHDISLSSSYNAKEVQCDLQSEI
IFQEVQQLRKTLQAKIDDLEHMTFLYYEREVNVEDAHNRLRENTEIQQQLRDKNQEHKQR
IEELTFELDLASAEIDRLQDNAPSSDDALDIQNIKEE
>Trichoplax_adhaerens_TADH004181_TRIADDRAFT_3836_CenpE
DHVFANENDNSDVYQKVASPIVTAAMEGFNGTIFAYGQTSSGKTHTMMGNHNDPGVIPLA
VNEIFRYINQKPNREFLLRVSYMEIYNEVITDLLNPSNTNLKIHENQKKEVYVGSLTENI
VNSPSQILTIMTQGETHRHTGGTNMNERSSRSHTIFRMIIESREQNQDQNEADQDTAVKV
SALNLVDLAGSERVSQTGSEGIRLKEGGFINKSLLTLGSVIAKLSEGEGNFIPFRDSKLT
RILQSSLGGNALTAIICTVTPVSLDETSSTLKFASRAKKIKNKPEVNEVVDDE
>Monosiga_brevicollis_MBRE001816_MONBRDRAFT_34081_CenpE
MVHDAVSRPIVADAMQGINGTVFVYGQTSSGKTHTMMGTDDHPGIIPQAIDDIFESIEAQ
NDREFLLRVSFLEIYNENISDLFNGSNTNLKIHETVEGDIFIGDLTEEVVYTPEDVLSLL
ERGLRNRKVGATRMNDHSSRSHTIFRFVIESREYVPETSENAGRESLQGAVRVSHLNLVD
LAGSERIANTGAEGMRLKEGASINKSLHCLGNVISKLTESTDAAHVPYRDSKLTRILQNS
LGGNARTGIICTVTAAAVHQDETISTLKFATRAKKICNHAVVNEVYDEKAQIVKLRKQIR
ELEKEKLELESGAAVQQLEAEKAQLARDLAAQKENISKLSTMLLHSDALIQPSPRVQNPR
ARRNERRKTWAAPKHRRSMMRSRMSILPGSGSGIGGRRSILPSADVLLNSSEPMETAVEG
PVDTSRRRRQARPAASATDSGTFSRQEVLEGKNRQLERQVRELEDALNSVNELLEGTIRD
KDRVTEQLEQAMAQAAAAPAQEVGPSPSEIEELHQKLKAAAEHAEELVCAKKQCEEYLQH
QLQEQRDLNNMLKDELEAFQSITPPASPSGAVRAAVGPLESTIEELRAQLAVHEDTIKNL
QGEQATREASHNQAMEELRESARAEAEAQLREELEDMAKQVGAANDAKQAAEDNAYMLEH
QLNTTRSKLEAATQELQQARGEDQSTESKTETDAATSVLQQRVDELEAEREEFLATLQPF
GLGAPADLLAYLNGIKTSVEAMQAETLAQSTAATEAEAKVAELTNQLDALNATAAHAFEL
EGQLQKAQQEAATSNQARAAAEEACATATANAEHLQRQLAALQAARDTLESSMSALATQM
AENGAQDAALAELHAQMAQVQQERVLAEQARDQFEHDCQKWQAKANELKKTLADRDWEAD
EGSWHTTRRMEELQAEADDNEARCEALLEDFQVLESQNEELVLATQELELRVHMLESQST
TSTAALQVDVTQSETTHVATSSLQALLAHAEQHIAELEAERDGLAHAVEELHGGDEDAIE
VACAFAEAAFDYSVRQSLAETRAQLEVAETRLAVVMAQESAQPEASDVLTPRREALQAEC
TMLRQQVAELRDAKEQASPQQTAATPPTAPSTAARARKGLLSKLTKSVSRSVSKAVKRKR
LGRKTAIDSPMVGGAVSAFDMEAAAVANESPMPMEEDGPAVSPEMAAALHDLAELREAHT
SLETNFVAASEMAERLQAQLTAAKLEAAEIQEAFAIAQQQREAMAAELEALQSEPASEPT
VDEATMAALKSERDALQTQLEDMVTQDSYDEQVERVLELDGRLTRSQACVTEMEQQLEAL
CHERDLFQAKCVVFEQKEESMRQELEHLREARLSAEPVVDEDLTAKFQALESKHTSLTAE
LASVTARLSAEVESKQTDLDDLRVRVAEMTTQLSAAQQAHDSVMQELTEARAQLTAAADQ
EALAAEHEAQVAALRAQLATLQAAQASAENDLAASAAQRDEAEARASELHAQLAQTQQEK
ETVCTELAKTRDELSQAEQSHKHETAGVSASLEEAEQARAAAEHELSVQREQADLARAEV
ASLHEKLAELQTAERDAATSRTELEEALQKLATTQSKLSEVEQALAAADSAQASLEAEHA
TQVREHQEQVEELQDTVEGLRLHCTELEAQIAAIDSTNTANEEVTTLTLQLEHAQRARDE
AVAETENLKAQLAEAEEKLVAVQQKSLDTRAELQRVELRLTKMKSKHDRLHQTIVAGDNY
LEMRIASLTEELEARTGELQALREGLEREGARDAEMDDLRAQISRLQEEREDVAAAAARA
RQATQEIEALQEELTQARACLSGIDSTENTLKAALLDVREENHRLRSLVDKLRVVEPTSS
DASQAGSTTAVGGPDHEVSLVDPNASLVARARAVRSAASDAGSGTAGVGARVVRAMSALE
PDVGETTLENVAPEAAATPTNAAPSLEPSGSGSGKRGAALSSSATSSPSRPAAKRPLSER
IQNTPSKDLFGRSKQKAEMIRQASGKEDTQQVRFQLPSGEQVTTGDEVVAPRDPVAAGSQ
LARKSRQAEVRSDIDRDEHPAECAPQ
>Salpingoeca_rosetta_SROS005300_CenpE
MESVSVSIRVRPLNDREAQSNAHVSWDVDQNSITQCNRPPQAPRYVFDNVFNMDSRTKMV
YEKSARPIVDATMAGMHGTIFAYGQTSSGKTHTMMGEPTEEGIIPLSIQDIFNSIEKTPD
REFLLRVSFMEIYNEVIADLLAPENNNLKVHETSEGDIYVGGLTEEVVCSPEEILRHMQI
GQKNRKTGSTRMNDRSSRSHTIFRIVVESRECTPASSESSGEQDRQSMDGNGAVRVAHLN
LVDLAGSERVSLTGAEGQRLKEGAHINKSLLTLGTVIAKLSDGVTSETGHIPYRDSKLTR
ILQNSLGGNARTAIICTITPASLHVDESISTLKFASRAKTIKNNVVVNEVYDDAAMLRKM
KREINQLKKRNQLLEDGSELQALKSEKQSLEEALKQRDVASQRQAAQLDRLKRVILTSNT
VHALVGPPPAAAKQIKTRRNRRKTWCPGLSEDSVAKRSLGLLFSPSKAATSSSSSSTRPR
QRSMFLEASNEEQASALSQFKGARNHAADSNNDSADGTNTTTTTTTSGTDTAQPATEYPG
DTSTASGSGAGARRKRSLFGNGVPRLKTAKDTMATFKRKARARRSLASSAANLELMNGLL
SAGVHGGSCGSSSIGGNVGVGGMQSIPEDAPVADDHDSARPVATRADIFKAKAQRLQTDL
IEKQRELESMREALDTAEAKLAEAQAAHQQQAATGVSTQHDDEEVARWQAELKSLHDTLA
SQHAHVEALEGRIVEQQQHFETELKEARENTGFLQEELDILRETCDQEQAATAALKQEVT
ALQARIDEQATQLAAQQEKLSAADTEHETLAKTVAEKDARIAELEAEVVQTRTAAKEEAT
RELQAEMDAARNEAQQALRERQEKEDALCELEVKLASQTRKLNEMMSELTTQRGGDDSDT
DGDAAAEKARMKTEEEEEEEKRRGMEREMQQQLETMTAAIRKLHNMLNATPSPSATTTTH
GDGDASQATSAAQLSTQDMVAAVVEAVEAMQKELAASKEQSQTLLSDIAQQKQDAAAAAA
RSAEEHESLEAYVQQLQTQLVDAQQEHAEVDAKLQQQQQELEALQVEQQKQRAQQQEEED
AEETAAADTPAAVNVEAVREEMKDEVRAELEAFYIAQQQELSADHDRRVQQLMEAHQQQL
REETAKLDAMQTEVEALVMASESQTQSQEDKATLSVEEHERVLTEAKAEWEKQAATLQQE
LSSAHAEHDAHMQQLRSDLDAAKEKLVVAAEEKETAHAKVAALQAELDSATAAHDEAVQA
LQEEVADMRAELMEMEAERDALSYEYTVMKARTRQLQQSLCALQHQLKEATAAQATRMEQ
DAVACSGDSAGDDCSNARTDADATCTSSSNISSNSDGDVKQAGNTAITAETTNNNNNSSS
SSSHDDDGDNDNADDDDESPKRKGDSRRFGRRKRKKKLGGRGELTSPTTLAQPKSGFRSL
VSKLMTPIRRKNKQHRKKGKGGDDDNEGSACAAGSSSAAATPVRETTNKPRMAALLSPST
PAPSTPLTMNNNSSSKGHSESVTSTPNTTTTTVSMDHANASPALASPKDRNHTHALSTRF
EELTAAHTALQDAQANLNAQLQAATEQVTVSQERIAELEAEAARVSEALKGAEEQRDAAQ
SALHQAEDVHKSAVSALESQLAELRSEHAQATTAKAELAARVEQLQTAGDEATTLLAEAK
ATSERLTTLEEENTEMASYVEELETVNERLLSQLETMQQEVEEAHAQREQALASMMNTAD
GDGDADGAGHETSGNDNDAVAGETKAEDEANAEEAENEHKQGDATAATASSTPVKMEEDT
DAATAESGEETSETAVTDLASLQELEKECTVLKQRVTDLEQSLEQQETSFADERAHLVEA
REAATAKCTQLATALATVRQDVQALCAVREQLKQDVAAAARQHEEGVEKCQVALTQQSQA
AQHAREEVSRLEAELTTMASKLAEAEAVAHALQSEAAATTTATEQEVVSARQELQRVQEE
CTELRKAMATKDNEAVSQLEKLQQEHAAAAASVSQLQASVESLSSELTTMSLEKEDALQR
CKALEEQCARVRARAAASEQEAQAALARAQEDKSTRVQQLEAERTALSKEAKHLRTQVQD
QVRLLDTARDARLEMEVELEHARAQSQELQAQVDKLCAAVRDMETKANEQQQAHAGDVEA
LQRKLASAVAAKESAEQRVAELESSKTKAEESCATLRKDWQRASRKLKKLTAAANCDDYW
QRQAEELKAHVERLQQEADSASGLGAKVETLQQELAAMTKASEGVGSELEQTKAALGEKQ
RELQKLRLKVDTMQAYNDQLQDKLKEQGSVAGESDAPGQVGQSANYELKEKNKRLVRQLE
QKQTECKRLAQQLTKLGHAAEVSALPSLPTSASASMSMPMGLGVSNNANPLSVSVASTIK
GTAADGGSEFAGMMTSTPEPKGLRARSTRRGAIAKMASVKEESCGDEDAAGVDNEREDAG
REDQDRAQPLSKRSKVGRSACGGLQERNQRVGGNDGVGNDAVGDAVAASKKAATREKQKK
GSGTMREDPDAENQENGNSSGNSKGAVKLSLNESVISPSRALYERAKAQRRKPGQQEAAV
ADQCNQQ
>Capsaspora_owczarzaki_COWC006352_CenpE
MDNINVTIRVRPLNSRELNGGQGQTWSLENNSIVQCNASGRPIPSSSYTFDRIFGANSKT
RDVYDQVAANIVKSAMDGVNGTIFAYGQTSSGKTHTMKGSPSEPGLLPLAIDHVFTCIQK
SQDREFLLRVSYIEIYNEIITDLLKPENTNLKIRENVSGEIFVSDISEEVVVSPNEILKL
MERGESSRHVGETNMNEHSSRSHTIFRMIVESRDRVSAANSPERLSMDGAVLVSSLNLVD
LAGSERVGHTGAEGVRLKEGGFINKSLLTLGTVIGKLSDGVNESGHIPYRDSKLTRILQP
SLGGNARTAIVCTITPATVHCDETISTLKFATRAKTIRNKPVINEVISDEALLKRYRTEI
SELKRMLTDKRDPQDTPAVTAELAELQNERQKMQETLIEREREKQLQQDKIDKLTRLILV
SSTNSIASTVESLDTHARLDETLPFPTKANKSRRETWWAGAKRLDVRSANAAPTAPHPGS
ATATTAQRVVNESADISFSSASYSRTDDRRVSSIRMSSITAGRSAAQRVSIAPVAHDSQR
SQQHAQAKQVRSKQMQPEMPPPEQAQDKVAALEMELHEAREQIRSMEELLEQTNEQLQLQ
LENSPPANANAADSTQNLAILSRLATLETEKAELVRQHEIQLRTLAENEDFVRNENQALV
EILATLEQQVVELQKEKLAFSEAQVMHQQQQQQQQQLQQQHDEQLQQIEMLQKQQQEAAE
QLAREFDEKLALAKREHNTQLANAEAQIQSLEQDLAAAASAVPSSEPVSNSAEIDTVTAD
FEAKIATLQAEHNELHQHMLAEHDQLDQEVQELHLRVQQLETEAAEKDHHAESLMVDLEK
QTILQERIELQAEEAERAAAAKLCELEQAQAAALAEVQALASQRQARCEALTQQLAEAQV
ELASKSMQDQDTNHAAMELAAELETKLSAALVQLTQTGVERDAATTRAAELEQILSKACN
DQAELEAQLKQADSEAESHADRMASLVQELETAQAEVALLKEEQQSVQSNLEQALQSQLA
DAQDKLALAQSTVEELKQQLASVDTAHAALLEEVVTLQEQTAAQADSTSESQEQLKQQLA
KAEANLSEVQTALNESVLQKASLQTALDNTKASLQNNKQTVCELQAELELLNGSLASFHD
ESDTEFARLQAELSGATERANAKEAAVADALARVEQANLDRDRTLAELGELQALMATQSA
TLVSAEVVESMQRQLARSTAIAAEHESACRDLQGQVFAMRDEIRNKTLELDVLQTEKEQY
VAQAVSATQRNEVLEAQLAQAQTLSAELEGRLSDASEDALKLTEQARVAQSSLETAFSDL
EETRAQLQSTTADLEALQQDYAACEAALIAQRSAAQSRSADVEAILAEKSQLEALIAKGR
THVEGLTARLNSATQQLQERSSASSSAIDALQADIEGLASKLDQVNAEHATTQEQLHQAL
DQCEAAVAAEASLRAEQLAQLDALRQVHSTELAGVKADASALLDAAKQQHAEEVAKLQHQ
AQEALCYADSVQARLELAERDSSEIANAAVVLEKEAIAARQEAATIRQAHTALAARWAEI
EKRQQSMVASAVQTDAPRPRNLTASAVFTDAVVDFGCDRSATPAPATHAPSPRGLDYKTS
MTSSPTPIPGSAAVGSTVLASTASLCSPSSSQSQPVALTSSSLASKAELPGNSKPIEVSS
EPVCDPVAAESTADLPTSDVEMSAEVAGWSSPSTSTSTASPAPAANVPVKAALKSASSAT
GGPKQVKFAETATATTEDNELLVQPLASDKENDQSDQLDSMSSFAASDKSALEADSALHS
GFAALLSGSSSASVLDAKCVSSNSTSGSLSHLRSFSTAPSLAVAGTGLLRASNRMRPLVA
SSRKSTAIVAGDVNLDMTVSDGRAPLPAATATPAAAASFGLPATPAIEQPGDCAQQ
>Saccharomyces_cerevisiae_SCER005549_KIP2_CenpE
MIQKMSPSLRRPSTRSSSGSSNIPQSPSVRSTSSFSNLTRNSIRSTSNSGSQSISASSTR
SNSPLRSVSAKSDPFLHPGRIRIRRSDSINNNSRKNDTYTGSITVTIRPKPRSVGTSRDH
VGLKSPRYSQPRSNSHHGSNTFVRDPWFITNDKTIVHEEIGEFKFDHVFASHCTNLEVYE
RTSKPMIDKLLMGFNATIFAYGMTGSGKTFTMSGNEQELGLIPLSVSYLFTNIMEQSMNG
DKKFDVIISYLEIYNERIYDLLESGLEESGSRISTPSRLYMSKSNSNGLGVELKIRDDSQ
YGVKVIGLTERRCESSEELLRWIAVGDKSRKIGETDYNARSSRSHAIVLIRLTSTNVKNG
TSRSSTLSLCDLAGSERATGQQERRKEGSFINKSLLALGTVISKLSADKMNSVGSNIPSP
SASGSSSSSGNATNNGTSPSNHIPYRDSKLTRLLQPALSGDSIVTTICTVDTRNDAAAET
MNTLRFASRAKNVALHVSKKSIISNGNNDGDKDRTIELLRRQLEEQRRMISELKNRSNIG
EPLTKSSNESTYKDIKATGNDGDPNLALMRAENRVLKYKLENCEKLLDKDVVDLQDSEIM
EIVEMLPFEVGTLLETKFQGLESQIRQYRKYTQKLEDKIMALEKSGHTAMSLTGCDGTEV
IELQKMLERKDKMIEALQSAKRLRDRALKPLINTQQSPHPVVDNDK
>Candida_glabrata_CGLA003471_CAGL0M02189g_CenpE
MSASRDSEKYRFETPRVMKSPSPSLDSAVSISSYARSRSSVTRGFRNGSSSGSSSRSSSP
LRPGSFGGDPYLQYGKIRNRSESSSYENGSGNLDKYTGTIKVVIRPKPYPTEKIVSWKIH
GDKVISHNDIGDFTFDHVFSTGCSNFDIYGKTTQPLIDRLIEGYNATIFAYGMTGSGKTF
TMSGTEEEKGLIPLSVSYLFSSLLEKTNTENEKSEVWVSYLEIYNEKINDLLDVASGSNV
QNTPSRLFTSTHTSSSGDLKIRDDSECGVRVVGLTQKRCDTSEEVLDWINKGNKNRKTSE
TEFNTRSSRSHAIVMIRLISKDIRTGEQNIRTLSLCDLAGSERGVGQNERRKEGAFINRS
LLALGTVISRLSAENNGSHHTGRAANSQQSLASPNGSSSGNHIPYRDSKLTRLLQPALSG
DSVVVALCTIDLAHESSSETLNTLRFASRSKNVALDVSRVYKRINRSAHPFSSPSKLDGG
DDRSEQRIQELLIQLQTRDRELAKLREVSAGVASGTMNGAQQNLHPDTQLLTKENLLLKN
KLKHYESLLVEDGMGVSGASTRNTSNSSSSSTLVSSSPALDNKGRYAGTNSTGVDAELEE
IAQLLPSEVAVMLETKFDNLRRQLQSAHRYSESLEKQLNDSHTETEQLKRSLQTKDKLIE
ALTSAKRLQQQQ
>Kluyveromyces_lactis_KLAC002964_KLLA0D05951g_CenpE
MITKPVALPLHTSSYNSPKRLMRPPSTPNLRTSSTVRPRSTSSSSSSQCSSPARSSSTKA
ASPIRGGRSSYQGTISVGVRIKPTHGKQDSWHVNNNSIIHEEFGEFNFDHVFSPEMNNDR
VYETMALPMIDKLFEGFNCTIFAYGMTGSGKTYTMSGSKSGPGIIPMCVDTIFDRINVGL
PRKKFTVRVSYLEIYNERIFDLLNLPQGKTLNSNIMVPSSTLTNDLKLRDDLKYGVKVVG
LVERNVSSNKELMKCISIGDHNRKTGETDFNTRSSRSHAVVLIRVFCTDEITGEQVMSTL
SLCDLAGSERATGQQERRKEGAYINKSLLALGTVISKLSMESSGLSTNVGHIPYRDSKLT
RILQPALSGDSLVATICTVDTRPETSTESINTIRFASRAKNISLAVKRNEADSNVSKSQL
IQTLRKQVREQQITIDNLTRGKGFIGSGISSDTSLLRENELLKMKVEHYERLETLEPSIL
KDTELVEIIDMLPQDIGVMLETKLVNMDSQLQESKRYISQLESARTRDASATAATAELLS
NVSDIDLTQVLHEQEQELMQLHQSLERKDKMIEALKSAKRLRQQLAEYTGEAVSATDSDI
EIGTATAANVLKPISPNASDLNRQERPITIGSGTSITTTSDSSGTGSDYLKPVPKYSIAS
DVFPKSVL
>Debaryomyces_hansenii_DHAN001873_CenpE
MSQQRTPLRSRSSLANFSTAGMSTPSQQTTKPRATLTELRRPPSSRTMRPASPRMTTTRS
RPSSAMGNLSSGSSRPTTPSFVKQVPYTGTITVSIRPNPHSFNPAHSPWEIEQYSNTINN
RSDSVSYSFDNVFPPESALTNREVYYKSCSPIVNKFLNEGFNGTIFAYGMTGSGKTFSMK
GSDQDPGFVKLSIDDIFSKIENDRGNKQFSISITYLEIYNEKIVDLLNTSSSTELKIRDD
PVYGTKIVGITSPVINSKEQLLSLIKKGDNNRKTSATDFNARSSRSHSILQIKLNTIDLL
NSTEQNSTLSLCDLAGSERATSSLERRKEGSYINKSLLALSTVINKLSLSSSGLSSPNTG
NDHIPYRDSKLTRLLQPALSGSSLVSILCTIHLGSLNSAHSQQFISETYNTLRFAARAKD
IVINVNKNQQSSIGGAETARLIEELKKTIENQKNEISMLKLHSSDDTNMDNSVILEKNMK
IAQVVAENQILTEKLEHLTRLNDLQKTETIILRNDTLNDLLGAGIDNSSSQVMMANLEEF
YKRVNYEIDECKSYIGHLENQLKITHQQNAFKNDSNNGVKEHSDKHMDAVLKDQEEEILH
LKELLKDKDHVIKSLTKTTKLRKLIDSNYNDENKQSNTINDPNDKENLSNFKEFNINSKK
PHVSLDIY
>Yarrowia_lipolytica_YLIP001091_YALI0_F27027g_CenpE
MRQFRPQTPSRPQTPVLRRPASTMSMRSNRMGDISPLRRPQTPLGNRETYQGTISVGVRV
KPSTTKPTGPPAPQLQLSDNRIETDLGDFTFDNVYAPGCANRDVFESSVRDLVGHVMNGF
NGTVFAYGMTGTGKTHSMQGTQADPGIIPLSAETLFAAAAKGDYKVRVSYLEIYNEHLND
LLNPGTPSEEIKLREDALRGVRAYGLKEVLVTSPAQLLDVVQQGDACRRTEGTEFNARSS
RSHAVVQISVEGSSSALSPPISATLYLCDLAGSERAADNDERRKEGSFINKSLLTLALII
GRLSDQSTGSAHLPFRDSKLTRLLQPALSGKSLVSVLCTVHGDATAAMETLRFAARTKNI
SVSVRQNTLGGDARADRLQQQLDAARAEIETLKKGGASARTADDIPTTTRLSRLESENKI
LRERLEHSARMATAVNDPLEREKEYKSYIQHLERQLGTAEEARTMFGSQSPEKVFAYQRE
RIEELEADLVDKDKIISALNAVNRRKANMTSNMNTMPLSVSPTQLRNGARGHSPEKLSVV
RDPQLNILGKEGFGKESLTQV
>Neurospora_crassa_NCRA002641_CenpE
MSSTVPKPARLSSGPPNSAGPALSMGKTRRSIGGLSVSTNTAMPSTPKSGVLRTPSSASN
FRNSTASPATGGGLPQPRAVSSINASSKTLRKSVSINSFPQPPRGEGRLTSLPPSPLSAV
ASSRKSKTPTTPTYQFSGSTGSLVNGSGDGRTAARSRNSDGLISIASPPQSRSSSAQDSY
STSATQYEDMEATQSRPDTSAGSKSKRESKTETKGNVVVSVRVRPDASGNEHTTDGEWMV
DGRRSLISYNGKEGGDYYYDNVFTTHDDNSKVYDHSAKRLVRRVMEGYHGTVFAYGMTGT
GKTFSMQGTASSPGVIPLAITDIFSYIRETPSREFLLRVSYLEIYNERIHDLLSMATGGN
GPGAPAQEEIKLREDSKRGVYATPLKEEIVQSPTQLLRVIARGDQARRVASTQFNARSSR
SHAVVQIVVESRERVPAGDSSGGSKRQGLLPGGVRVSTLSLIDLAGSEKAADTKERRQEG
SHINKSLLTLGTVIAKLSENKDKDDKHLPYRDSKLTRLLQGALSGNSLVSILCTIQCGAG
GSTAGSTHINETLNTLKFASRAKNSIVSRAKRADEALGAGGDGNARVLLERYRMEIAELR
KELEKQAKANSQKEADEEMERDAKEELARELEMEQRHEEQMLEMQLARTALKERIDHLNR
LILSSKSIGVNANGSLSSYSLNTFNNRFSVGSVRSVMTASNAGRPFLERSTSMASSSSTI
GRRSFEKRSSSTGPEAPLTEAEDEDSIGEFGDGTASLAAQNRALQADLADKNRYIQTLEK
RLLQARRASSSRTSLGITPGNKILVGEDHSVSTLLREKDAEIIELRARLEDKDRMLAALR
SAARSRDNADRVESRTSNRNSRVFSDDGNYSLANTPGLTTLSSPTGSTPTLSSQVSLMNS
IKTRTKSVDEMSKMLDDMIQDRVESGQLIRGNRGSIRVAPTPAPTMPPPPPPGPIHGEHR
EPIRLSQRTPSRTPSPPTQMNEPPIKLQLLSKLRTSYVAESQGPVIMEV
>Schizosaccharomyces_pombe_SPOM001616_tea2_CenpE
MSSSSSKPVNTGLVTPRRYSTMTGIRTGPSQSGTGSIPYSPTSPLSRNFSNYSIPMLRSN
STQTNVNGPTAFDLGVTEKLMSPGTLDRYTRPALYPSKDLDYLKNEYVNYESTTSQQTNS
KGLKESNFVGSGIITSIRIRPIGKNQGVWSHGKLSNDPYGREYIRQQTSTSSSTIQQEYL
FNNVFGMESKNYDIYKRSVKSVVRNVFSGYNGIVFAYGMTGTGKTYSMQGTENEPGIIPL
AMNDLFEMVENNSDDDTFQIRISYLEIYNERIRDLIGNSDEEPRIRENASGEVNVTPLTR
VLVTSPEEVSQVIEQCNAIRKTAATDFNTYSSRSHAILQVFLIRNNPTAHTSQISSLSLV
DLAGSERASAHHERRKEGAFINKSLLTLGTVISRLSAAANPSLTSNSGHIPYRESKLTRL
LQQSLSGQSQISLLATISIESNHTMETTNTLKFASRAQNLPQDIRQAEAVTNVQAELASL
HSALEKNAQEVEYYASLVKQLTSDLEERDTYIAMLEAERSQGTAISRARLRMEELLSDHN
FEIADLRDELQDKEQIIYALRYAQKQRDIADFNQSLAKFPHKILKKNVTRGSRSSSDQFS
NETKTEILPDDQQQSKKDSVTQETQLLS
>Cryptococcus_neoformans_CNEO006838_CenpE
MSLSPNKSTLSRQPSSPSLAVGLPPALPESNIMAPSTTSPSKLPKSRSKNRIHRGDVEST
ESSDTEEIPRNHAGTPKRKVINTGPVSMSSNNKVKKRETLAERLAAAAVGNVNAKVKNSS
SVNDGLKASNSTSALTTASASTSAIAQTPPAQARTSMMIPSTMPVQRTSRPSSGSSSSDK
VVVCVRIKPTQSSFSSMAYEITSTSLTLSDNHPKVKQRGGKAGREDTYTYTFDKLLEYPS
TTPELYVDKVAPLIDKAMNGFNSTVFAYGQTGSGKSFTMTGIPTELGIIPCAVDGVFDAI
TEEPDRAFLLRVSYIEIYNETLRDLLNFKKGPLRDYEKPSIHTSKGKVYVEPLVEEIVST
PEDVMELLEKGNAQRRIGATDWNERSSRSHCVFTIVIESRPRDGDGDEDIRLSRLNLIDL
AGSEKAVSDSERRGEGKHINQSLLALREVINKLTEKAKASHIPYRNSKLTHLLENALGGD
SNICVICTLSAEEEHCGETLETLKFAGRCSQVKTNAKKNILPASERALIRAKDQEIEELR
ARLMGLTNSRSSKMEPDTDQVTDLAESVAAMEARKAKLTAQLAKLNSEILTSELPRHPST
IMGTPMSPPKPKRRRISDFSAIMSVGLDRTGLGMGTPKKVDRRAVSGLTRVQEEEDAPGT
LGKLSAGGNNGAPNFDHDIALVTLRKSLTQKEEELSLANRNLASALFRASQLSERDERIA
SLTTELSTALKSLSALRATLQSTETDLRDRDSQLEATRANLVATMEDKATKIDELEGEVL
ELRKSREELVIEDEGRLQEVQMQLDMAVKDKQEIEQRIKLQEDEGAARKKAEEGEKAAKK
EVESIKSQLDVLQKEHVAVYSSAQNASTKFAEYESSISTLTAQTNILLSAKLSGETALEQ
LRSEHAETKKQRDQAAEDLESFQKEAMANETKILGELREEIGNLRRLREDEKAVWDRSKA
EMEASIESLKQGEVKSEAQLVEALKTLEDAAQANRSLEKKLSCEAEGRRTAQEERDQALE
RAKEAAGGAHAQLEQEIATRHELTAQLASLKEQLDSQGAVIETLTRDLDTERQSAKELAR
QLDMTQKEIETQEARIEKAVDERKDVERRLSEMENALEAGEKEWKARVDDEAHKRREAEE
KLNELEKMRKVGTSAEKELQMKLDVEAKARDELEQRLKGAQEKHSSFKALENDLRKQLDA
QATSRESAESKLQEITSLWESESADLRQQLQTAVSHCQKVEEDFTALQHQHDTTTTSDAE
LRKKLEVESTARKVAEKKVIQLDRQRETSSSEEANLQKKLDDEQRAKEELQRKLQDMEGR
MQNEMEELRVKAEAEFKHRQEAERKFTELTEKQGISEATNQDMQNLLKAEIAAQQTANDK
VTALKEKLEAAASTEQRLRQRLSEESVSRAQIREQLEAAALAEQRLRQLLEAECVSRQAA
ERKLDEVFASSKIDSEKHKNLEAELAKHRAANQKLASLEAAHIELQTQFKTLKSASEAAQ
KDSEAEYSKEVNALRKELVILQESLSKAKAEAGDAKIEADAHRLKSTKLARDIVELEARD
KDNKTLSSSTSVSARLRTLSTPGPWANGGGMSDASVKGMKARELKGTTAGFGAGERDSSM
ARLHVGHEDEIERLEKVVEVQKGIIDEQRMKIERWSKEMEKQREIVRLLTNDTTSTPLSA
SPLPPNRFRGKSHSISHSPTESPAIATPAKGFPSTFTARNLALPTTPTPLPMHPSQFSNA
SVRKGRRVTIEHDIDLLTESNKVNRAKAMFETPDKGSKQGPANPTREPLRANQATWSIPR
QRRP
>Cryptococcus_neoformans_CNEO005706_CenpE
MDPHSRFRGPQATPKSLSRARAIFGPKTPSTTSKPYPLSSHNSNTHDILPLPQGLSPKDG
QSSVKVKIKSSTTPEARSRVLVKPLGARLPGAGSGTTPSIKLVTKQPERKEPEPFVDDWM
SAPMDADSISPSYDNYEEDLAETEAVQVSIRVRPPNSMELRMDSRCVWTMPEHDQHALKL
AKGTEGSREDRDWLFDRILPPHCDNAKTYGTSARTHVRSAMEGYNAVIFAYGQTASGKTH
TLTGSSSEPGIIPLAISDLFAQIRSTPDREYLLRASYIELYNETIFDLLHPSHGHELHLS
ETKKGVTINGLTEAAVRTEDEVRRLLRSGEEKRRVGATDWNSRSSRSHCVFRITIESRAR
SLNGDEAPKTPGRNDKTTRISTLSIIDLAGSEKHTSSKERNAEGRHINQSLLTLKLVISK
LADLASKRNVTHVPYRDSKLTRLLQNSLSGDALISVICTVSPSALNLAESISTLAFAQGL
KRVVLKAQKKEIVDPHALIQQYQNEIAELKAQLRAKEAGGETIGSKSEKEKNEAMEKRLN
ELRSMILTSVNVKSPNPGDQAYMPPPSPAKMKYPKLDYDRSTAELQEELHAEQLCRAELE
DEVARLRAELATRPLEPNAQIIQLRNENSELKLIADDYERHLREPSRKVREDVEKEYISK
MKTLENQLDSKKIWANRLDENVRFLTAENKQLQARCADAEAKVFQIIEWINTALAPADAQ
AQSPLELSTNSSQPLGSLVVSNDDFAPAPSNQVKSTLTLSASKMRATFSQMDLADFNNKF
GSLTMNGRGKGASGLGSDMVREESHFDLAEVASDDEMF
>Ustilago_maydis_UMAY005653_UM00896.1_CenpE
MFLFRSSTSSPAPPFPTPRKSSLSGLPSTISASSEISSGSSLASSPSSNSILSLLQAHSS
VSSSSSVSSVPSPATCFATLPSEPILTANALTPDTSEPKKAAATPARPSTSPNRSTLPTC
PRTSRATTTIKACPSFNTASRRSTISPSNTEHRPSKSVTMAKKAKVGSAAKSSPFTKLVA
ADTATKQSAVSATTDVETSLPTVAEDDAATPAATSNASTVNDVDTSSSSTTESKQNVVVC
VRMRPSRASSSDSEASVWNCDSEKNRIFPTEHHPAIAKRTTSSERAGAGASIAAAPSSHD
LDHEDPTSSTYHFQFDKLITGAQTTDDMYHSHIAPVVRAAVEGYNGTVFAYGQTGSGKTH
TMSGSDAEPGVIPRAVEQIFQMIKDEPDREFLLRVSYLEIYNETLKDLLAPLPPLTGSTG
SSLQTTDRPASPIKGGSSHAAGQSQSCTLRIIEDQKSSRVIITGLREEIVTDANTVLCLI
QRGQDERHVGATDWNERSSRSHCVFQLTIESRSRAPSASKEVRISQLNLIDLAGSERAAS
QAERRKEGAFINKSLLTLGTVIGKLTEPVENGDAHIPYRDSKLTRILQTSLSGNARIAVI
CTLSPDTEHANETLSTLKFGKRCKLVVTTAKKGTAMDDKALLQKYRKELDALRAKLEANG
PSPNPNEVMTIVSAEASKESQQKLDQLNQQKEAAQREVEDMQKKRSHLKAQIEHLTRLIL
TSQSVASDTADSNAAAGPSTPIRNRGAYASALARRGPRMSDLGSGCNSPISLTAPLETTL
SGAKPFELEAELAALRRQLRQQIESRTALITAHTAELTARDARQAELQEAIRLNEEELDE
AEAAYDKLKAERDEARSIALKEQAKARENRKKLLEEQEANRLLKLVAKARAGEQDQALQA
QIEKLKKLLESKEEELEQVKRALDEELREVRRAVEEEKAARAQAQGELNELKQAKTALQL
ELDQAIASVTELKEKQDATNKASRDDDEDEDDVKTEFRNIVRGSQVKDDASEQLKQRQLE
LQEREAQLERLGTELEQARRQLASAQTPCAPSPISLGELSTLRDELGASEEERQTLQVEL
AKLRAVASGRERVTEKLASLETELSRANAKISELEKEILAEKARSAEALKKVSRPLPVPL
PIQGGSMTGSPVSPTKALAGGSKLRPGATTPTCTLTSGLNRAGSVKEYRRYQSGADASSP
TPPSPSPASGSRSVMLGHTPTFSGSSLGSHTSILAASPSTATQPAGKAERDEIDRLNAVI
NSQRAIMADLENSVASWKTRMKTQAELIHKLMVSNGTSSAAGQSPPSSDAEADEVFGQGS
PRRHKQAGWQQDAQHTLPRTTHLALSSTNNSVPTPYYGAHTFNRPPSTIGSPTKPFSNSS
TADSWSYSSPHPLPLPGSGDSVSPSKRKPRKTIEMDLKLLKSSPRVESSKNRFNLENEVA
NSADTPTKRRATNASAYYI
>Ustilago_maydis_UMAY002025_UM04524.1_CenpE
MSPAVTRAIAATAKKVSTADSGSPSTPSADFISIDDGRRSSTPSTARQPFVPKRKPNKPT
PYAYLLSEASASVDCLPNPTPARGNSLLINSGHHLNVPARPASALETHLYPSPPNTSLTH
SPSPHHSLAASQRPTPIPRTTRSSSRSFGLQSVGIPPSSAPCSAATTPVLQTRSAFATTD
SEIRKPPVQTRPRSHTPTTMTAHTAATPAMPRIKAAVSADVAARIRSPKKHASTSALRAT
ANQSTPFSSSGSGGGIKPAHPLQQATEAYAYSSSTWQQHTESSKDEADQNGDSSFVYEAD
ANNENAHTEATGLETVQVHVRLRPPKHGEDCAWVANPYTGTVALEAAIATGRTQSASLGP
FTFDGIQTGSANRPVYVSVARPLVRAALDGYDAVVFAYGQTASGKTFTLSGDEKGQEAGI
IPRAVRDIFRGIRQSSARREYLLRASYLEIWNEVVKDLLEPSNVPQVRDDKRRRGGKGTT
VQPLREEIVTSPAQVRELLARGQANRHVGATDWNERSSRSHTCFKITIESWERDQDQRSA
GADAAETRYGKKVSVSELCLIDLAGSEKYVSQGSDRRAEGAHINKSLLTLGKVIYALSEK
SGSTGVHIPYRDSKLTRILQNSLSGNARVAVVCTINPNPSAVDESLSTLNFAKRIKKVGL
NAKRNEVDGTLGGGIGAEAQALILRYQTEADALRKMVDELQRNPQKHSQVVEVEDDRIRE
LQERLDVIGSLVVRGGRCTEGASADVSEDEDLSTTQASQIASNSSTGYNSTTPATSRSTS
TSSSTNFARPVSPVKRSYNFGFDDPPHLLAEKLFLANRKIESLSRKLASRPSLPSTRSGQ
VELISSLQQQVRELEAACEAQATDAPPKIREDVEREYASRLNDMSAKLEEKDLFIKELQE
EGVRLRRANEKLMELAHRQTQDMVENLSPSRKASPLKDASNSTSPSRRRVAGGASPNKLR
PMSLFNPPSTMVDFSVLKSTQQQSNGHTMGFTLPPPSARGVPSRRSISNDYTLLQMDTSE
IEDEIVQKSSRIPASETFAVFPK
>Mucor_circinelloides_MCIR001604_CenpE
MGNETEPGVIPRSVDNVFGFIKKAITREFLLRVSYLEIYNETIKDLLNPSNDNLKIHQDK
IRGVYVTPLTEEVVTSPEDVLRIIERGEANRHISSTDYNLHSSRSHTLFQMVIESRERSY
GNHAARSKETVKISQLNLIDLAGSEKAASDQDRRKEGSYINKSLLTLGTVISKLTDPNTG
KSPSHIPYRDSKLTRILQTALSGLAKVAVICTISPSNMEESLNTLKFASRVKRITTHAKN
DEVMDDKALLQKYRTEIVELKSKLQSTAELLQKEKESALLAERRDHDQQMRQMRNTRNAM
KERIDHLTRLILTSSSVVTNDPASATATLQQQLQDVQNGLPSPPADSQRNNSNANGLVTG
GSSQYIHQQQQEMANLQKLLSKAIKESNEKDQRILALEEQLGQQIAINAQLETELSVTKA
ELELNKQLQAKEGGDEKNNLIPTVSQRKQQLVWH
>Mucor_circinelloides_MCIR010823_CenpE
MTAASHNNGLITPPATPLWNQSSSKFSSNIPIPTNNTTSYPSPTTSSSRSSSSASLRPSF
STRSTSIRENVQVMVRCRPRSKKEMEYDEEPCWLISPEEGLIEQARLKSPNSIRAFYYDN
VVMGTDNAQVYKAGILDLVRSAMMGYNGTVFAYGQTASGKTYFELIIFSLKLDNGTEKEP
GVIPRAVQDVFSYIEEDTNGREYLLRVSYMEIYNEKIKDLLCIENTSPEIIEDKKGIYVR
NLKEVIVKTSEEVMNCIREGEGNRHISATDYNERSSRSHTIFQLVIESRSKGIPNSANRG
VRLSQLNLIDLAGSEKVATDVERRKEGAYINKSLLTLGNVISKLTSDEPASHIPFRNSKL
TRILQAALSGNARISVICTINPTFASKDESLNTLRFAQRAKLVKTAAKMTRIMDNSELQN
CLLQIAKLQTEMQEKNDLEAETRERLTNLLGLILTSSKDHADNDGQEGNEMYARLANITS
DDLKNDATMRDVVARCEEGIAAQMTAHNKQMARMMTSLESMQDMLNVMEAARNKQQDALA
KRDAHIDKLEQELSNAKASMMIRPSKVPANGSAPAPSTLPTSTSSTTTTTTTTKKQASNP
RKTMTPSVPHPDMLTPAIQLATQKITAAISSGLQLDTNGNLDDDDYDMLTSSSTSTDLLS
NTGISTAIHSVIRKVLSFPLHTNNNNNMSQDIDCDTSAITNAIQNAVKNAAATEAVAPRC
ENIAEFTPIEEAVSFVRSSTSSSFIMESAVFIDEPNNRAVEEDDLPQLVVQGDDCPSAMS
ETDDTDTITDDEFSSVEELVEHIWEKRELLPSKKTSAKASSAPYEPYAASIRQPSVLPIL
FNRWTLFAAIVFVLSQYS
>Phycomyces_blakesleeanus_PBLA014347_CenpE
GTEQEPGVIPRAVNEVFENIRQATNKEFLLRVSYLEIYNETIRDLLAPNNTDIKIHEDRR
RGIYVSPLIEEIVTGPEKVMKIIQRGEANRHISTTDYNMHSSRSHTIFQMVIESRIRNND
NKNLNIACVCVCVCVCYVSQNLIDLAGSEKAVTNQERRKEGAYINKSLLTLGTVISKLTE
QGKSSAGHIPYRDSKLTRILQTALSGQAKVGVICTISPSSLDESHNTLKFAARVKKVVVT
AKNEEVMDDKALLQRYRGEILDLKHKLMAANEVIKEEKDHTQSMLSAERRQVKIHNRGNL
YL
>Phycomyces_blakesleeanus_PBLA009948_CenpE
MSKTTPFNMPISPSVSTKIGSTMTPLQDPLLNYSLSSSLLRPTSSKSMSIRENVHVMVRC
RPRSAEEAAQNEEACWVLRPEEGAIDLIGPNRKMFQFDSVLSGINNEEVYSEGVHNLVRN
CICLWPDCKWKDIYNGNKAQPGVIPRAVSDVFNYIREDHHGREYLLRVSYLEIYNERIRD
LLGEDPNANQPEIHEDSKRGVYVKGLNETIVTTPEQVMQIIKKGEGSRKVSATEYNKRSS
RSHTMFQLVIESKSKDAYPVDRAAVQVSQLNLIDLAGSEKVTKDFERQKEGGYINKSLLT
LGTVISKLTSGQTTTHIPFRDSKLTRILQTALSGNARISIICTVNPTRSSKEESLSTLRF
AERAKLVKTAAKMTKITEHSELQNCLKKIEELQTKMQEKTE
>Mortierella_verticillata_MVER002975_CenpE
MEGYNGTVFAYGQTSSGKTYTMSGTETQPGITPRAVEDVFKYIRENSEREFLLRVSYMEI
YNESIRDLLSPEAIDLRIHEDKRRGVYVSPLKEEIVTTPIQVMRIIERGDYQRHVSSTDF
NAHSSRSHSIFQITVESRERSSPMPGSPTAWKPAGAKSASAVRVSQLNLIDLAGSEKASS
DVERRKEGAFINKSLLTLGTVISKLTEERGAHIPYRDSKLTRILQSSLNGSARVSVISTI
SPSYLNVEESNNTLKFAARVKKVVTKAQTNQVMDDKALLEKYRREIFELKAQLMLTAEAT
ARTPAAGVNGSGEELDKAKQAELSRLLEKERLKHEEEMGEMNMVRNALKERIEHLTKLIL
TSSSINTKPVDQTLAVGAHLAPSTVTGGRSGTTVVETSADGTVLEFPKEIESRLAQKDTI
VRQLQSELESQQEKFQMMRTVLERASRGEAVDLDKTLAKLEEIRPQEKFLIEKRASIMGL
STLAQSSSSGSLAKMSLSGSSERLAMGGENNNEEDDLDLMDTPWNRSELQSLRQAKRELE
IVVIDQEKKIEDLIALSSSYSRSTTPTPPQPPTIAFEDSDEFRNLVLELEEQREQILTMD
EEREKYKAALTEMRNRMRRMEMENQQLKASQAKTNGYSSSNGSSHETTTTALTASDWSQL
PHPLAAKVKDLDATAHKERRLRLEDQQRSMGRIASLEAELTMLKAEMSVRGLAGY
>Mortierella_elongata_MELO005452_CenpE
MFKSVADRLGIPHSSSSSSISSHHSSSSSSPSPHHHLRTSIFSSTPSTRSPSRQQQQQYH
GRSATTTAGTGLATPSTASGRTTPAPRKTSLSTPTPKPVLPPLSFLRDHNNGNNIGLSVV
DAGADLNDPPSRAAENVTVSVRVRPFNLTEMKVAGGPSEVWSVNENSRIGYADDYSMRER
RTAVDYTYDHALTGSDNEAIYSTSVKGLVQSAMEGYNGTVFAYGQTSSGKTYTMSGTSSQ
PGITPRAVEDVFKYIRENSDREFLLRVSYLEIYNESIRDLLSPEAIDLKIHEDRKRGVYV
SPLKEEIVTTPSQVMRIIQRGDYQRHTSSTDYNAHSSRSHSIFQIVIESRERAPTAPRSP
TIPGGRKMSLGLRSPSAVRVSQLNLIDLAGSEKASTDVERRKEGAFINKSLLTLGTVIAK
ITDERGGHIPYRDSKLTRILQSSLSGNARVSVICTISPSFLNVEESHNTLKFAARVKKII
TKAHTNQVMDDKALLEKYRREITELKAQLMLTAAAASGQQDLEKGGGGPQMTAADSNLSH
LLERERLKHEEEMIEMNLVRNALKERIDQLTKLILTSQSINTKGVSSSSAGGLGEGQVSS
SSSSSAIRRYTVETTADGTVLEFPKEIESRLARKDTIVRQLQSELEAQQEKVALMKSALQ
KTAKGEVVDIVKTLAKVDMEPPREKWRWCEYCCCWWSRDCWPECWARIGETRPQGSLCSS
YFRRFSYDNFAYRRNINTTERRQG
>Mortierella_elongata_MELO012272_CenpE
MSIDHALTGSDNELIYNTSVKNLVQSAMEGYNGTVFAYGQTSSGKTYSGNETQPGITPRA
VEDVFKYIRENSDREFLLRVSYLEIYNESIRDLLSPEAIDLRIHEDKRRGVYVSPLKEEI
VTAPSQVMRIIERGDYQRHVSSTDFNAHSSRSHSIFQIVIESRDRSPATAGSPTARKPGS
KSASAVRVSQLNLIDLAGSEKASSNEERRKEGAFINKSLLTLGTVISKLTEEKGAHIPYR
DSKLTRILQSSLNGSARVSVICTISPSYLNVEESNNTLKFAARVKKIVTKAQTNQVMDDK
ALLEKYRREISELKAQLMLTAGDGSAGSGSAGNGAAAPQQAELSSLLQKERRKHEEEMVE
MNMVRNALKERIDHLTKLILTSSSVHTKGTGAPDPPMARYTVETSADGTVMEFPKEIESR
LARKDTIVKELQMELEAQQEKMALMKTALEKAVKGDSVDLEKTLAKVEHMDDHNPPREKF
LSEKRASIMNIKNLEEFDGVDGGDLAALKALQQQQQHPEKQDRALQRLDSRGSGKSALAI
DDEDEDEELMDTPWNRAELQSLRQAKRELEIVVMDQERKLEDMVAFEDSDEFRELIIEME
EQREKIVAMEEEREGFRIMITELRNTIRKMEIAGSSSTNGSSAAAGAGSGASASASSAAS
TMAAAAAARIREVEQVAQKERRLRMEEQTRNMGRIASLEAELTMLKAELSVRNLADF
>Coemansia_reversa_CREV005334_CenpE
MSGFNGTIFAYGQTSSGKTHTMYGSGSELGIIKLAVKNMFDMVNSDTNREYLLRVSFLEI
YNEVLRDLLEPTKSNLKIHENSKHEIFVGDLSEHIVFNAAQVEEVLQKGDRNRHIAGTNM
NERSSRSHTIFRIVIESREKAFTGAVKVSCLNLVDLAGSERVGQTGAEGQRLKEGAHINK
SLLALGTVIGRLSEDGGDRGHVPYRDSKLTRILQPSLGGNAKTLIICTITPSPDYADETL
STLKFASRAKTIRNTPEVNE
>Allomyces_macrogynus_AMAC010432_CenpE
MLVVPSGPAEQENVAVGVRVRPLNKRENNANAYDAWTIHGNQITPRNQHVKADVYTFDWV
FDQTATNAHVYDCLARNIVHAATHGFNGTIFCYGQTASGKTHTMQGTNKEPGIIPLAVED
IIRTTEEKTQGREWTIRMTYVEIYNEVVRDLLNPNNTNMRLVEQENQIIVKDVTELLVVK
AKDVMSALAQGEANRSYGETDMNARSSRSHTILTFVIESYQVDNKNAVTSARLNLVDLAG
SERAAHTNADGARLKEGGHINKSLLALTSVIARLADPARMHQHIPYRDSKLTRILQPSLG
GNAKTAIICNVTPASSHLEDTNSTLQFATRAKHIQNKPILNETITGEEATEKYESAIKVL
QKKLEEAHKDKLKGVEMANTVQAKLAHLMGCLPALPPKQGTAAGTSNLKRPRDSSSPQFG
APSSKRLRVEETLETVTLRIERDGGNDQVAALRTDLATRADEIARLHPQQRELEAELETD
LATRADRIAELEAQVADLDATQHALDAALADLHASRTDAAGLATALAETQDKLQIAIDRV
AQLEPLIDDVARLEADLGKTGTDRDAVAAQLADARARGDALAADLDAAHRDRAAFRAHVA
HLETTLLQIEQAQVARLAQIADLEDQVVDLRLTESRLDHERGDLQGLFEDQVQEYENLEQ
VHADVIRQLAEVTQRAEGLAADLATTRADLTAAHELLARERARIESASAESQSRLDEAAR
NLGDLRTQLDAILAECTSLQMQLDATTADREHYATQVAELDVQVEDLAAQFTAALRAGRA
>Allomyces_macrogynus_AMAC013925_CenpE
MLVVPSGPAEQENVAVGVRVRPLNKRENNANAHDAWTVHGNQIAPRNQHVKADTYTFDWV
FDQSATNAHVYDCLARNIVHAATHGFNGTIFCYGQTASGKTHTMQGTRKEPGIIPLAVED
IIRTTEEKTQGREWTIRMTYVEIYNEVVRDLLNPNNTNMRLVEQENQIIVKDVTELLVVK
AKDVMSALAQGEANRSYGETDMNARSSRSHTILTFVIESYQVDNKNAVTSARLNLVDLAG
SERAAHTNADGARLKEGGHINKSLLALTSVIARLADPARMHQHIPYRDSKLTRILQPSLG
GNAKTAIICNVTPASSHLEDTNSTLQFATRAKHIQNKPILNETITGEEATEKYESAIKVL
QKKLEEAHKDKLKGVEMANTVQAKLAHLMGCLPALPPKQGGTAGANGSNLKRPRDSTSPQ
FGAPSSKRLRVEETLETVTLRIEVLNKELQENAATIDRLTRERDASAEEVAALRADMATQ
ANEIARLQARQGELEAEVIAMTEEVEAATRKYEAEAAAVTRKGDLVQELEANLAAVTDEH
GRLVALRARLEMDLAARADRIAELEAQVADLDTTQTALDAALADLEQSRADAAELTATLA
KTQAQLQAATDRTAELEPLIDDVARLERDLTATTTDRDSVAAQLAETCARGESLAADLDA
AQRDRTTFRLHVAHLETTLLHVEQAQVARLAQIADLESHVAAFRATEAQLTAERGDLQGL
FEDQVQEYETLERMHADVNRQLAEVSQRAEELLADLMRTREDLAAARDLLVTERAKFEVA
TADSQARLDEATRDLADLRTQLDAKRADCDELMVRLDATTADREHYATQVAELDEQVENL
AAQLTAVTEQGVLDAQTIADLTARVEDREGQLRSAEERGADLDRELTQTQARATELEAQV
TARDAELDKLQAAFAAEYAAGAEKARAIVDFEARIAALDSAVTDTQARLDLETSARTDVE
SQLAALQTAHDELVRHKARLVEELALHQASEQDIQAKFRSTATEVDRLSQELLTAQAALA
ELRRAHDDLGRQYGEVTEDRDALKARIEQGVAMYAEVRVQKEELEGKVEELQAQIKRGHE
YVARMQAEHDEAAESASEVIARLEASVEALTESERRLNAVVDEQRAAIEKVEHDKADLEA
RLVAQTDRARVLEEEKAQVGVELADTVHRLAQLQTEHETTVAELDETTQALQDHLADLEA
QAKDLADRTEDLAAARTTLEETRAQLVATQGAVEERDAAIARFQADVAAAAAEIEQRGAV
MAQQAADLAAVQHARDELTAHCAVLSEQIAALEQQHEATTAHLQHVEREVAALETELQGA
RKLAERMQETADVNDVARMQLRQTIEAMTADAAVKAQELEAVRAAAAEAQIQHAATFAEV
EQQRNVAMEQWQAATAALNQASNALSESSTRIAKLEAACEVGNTKLAAAHEEKAALIDQL
QAAAREWERKSAAHDELVAHLNAQLASRADEVATLESNLGESQRQAADLRDQSAAQQTEL
GNLQSALDRKRADLAANRNTNSALESRLHEVDTALAQLRAEHAAQSEKMQETAARNESLN
EGMDLHVSLLRDVREILERTEADLQKARARSDELERVAAEQQQELQARLETLERDAAQQA
IDLKLLRSENTELQASKTAAEETLAALRAKFAPMESKSRNAQALERDVTKHQHMVRALEA
EVTHWRGQVELRDKQVAELERVRDHMTALAPSRALAELDIGTLQAAERESKRLATELEAA
RRTITALEKQLAEEARRARERERAPSAKDILRDGGGDLSSLFPNSDPVSAPRSSSRVGSA
TPVPAVKVAPIVISPETTKPSRVPLGGRGQWYCGLHVHATSGGTARSRADATVRARKQEG
ASGRCARDRKHIAGVAPVRDLGEPASGGSKVQCIFECCYQAAS
>Allomyces_macrogynus_AMAC017467_CenpE
MDPRPSVPPMPATPSRRPSALMTGPRAPSPMIASSHGSSLASLPSAGSGSSAASRASSTS
SIPSSGVRQPRFDPVTPTRSPSAGVPSAVRAPAYRGLPARSNSTSNSSLPGANGFLSPRA
PSRQGSISAPSGGVIPPPPMSPLAAPILGPILALDPAPMSPGTEPHHAHHGGHHHHHGGH
HRRHSTKETVQVTVRMRPLNEIETRTGTTVAWDVDSADARVRGALDAVGPGGKRVHLANA
PLPEYQYDHAFDGSANAPLYVASVRQLVHSAMEGYNGTVFAYGQTASGKTYTMMGTDREP
GVIPLAIHDVFQYIKMSEGQREFLLRVSYLEIYNETIRDLLSPETTDLRIHEDKRRGVYV
SPLKEDTVTHPSQVMRAIHRGEANRHISETDYNEHSSRSHTLFQMVIESRDARTNGQVKI
SLLNLIDLAGSEKAVSNADRRKEGAFINKSLLTLGTVISKLTEEKATHIPYRDSKLTRIL
QSSLSGNARVSVICTISPSSANVEESTNTLKFAARVKKVVTRAHTNTVLDDKALLQQYRK
EIMELKDKLQQTNEALARERHEELMQIKAEKEKALEELHQQQLLRTALKERIDHLTRLIL
TSGSISQVQVGPGAVAGNGASATSPLTATGPPNATPSMRIEALNNELVGKDVELTRLQSV
AHDLQETMKKYAPVVTALQKGDTSRAVQLAKALPSADGTLSAASWGFLNESGSVGYWWVR
ERWAGSRDEFTAMQRKQEDMPQWPEPLRSLYRLTNQHDYYLQPIVDREHDRATSEWHTAR
CVLLGDAAHPATPELFQGANLAVEDAAMLAGLIASCPPSTPPAKIFAEFAAKRLKHVTRI
QKMSYSQTKLSQLQSKPTVMLRNAALKLIPTRLLESRLRKTAAWDPNAASRSARRDPRPR
AAAHRPWAWPRHVLFIVVDGVVKGSANSKPTHEILLQDVLFHQLDPEEPATDCLYSSASE
TGIANNAARVFSGFYRRVPYVVVVKTGLVAERTSAKPGNRGKRDSQLIVYKFFHYVNYST
YGTQLFVKIDRHFRRLGLRATDAKYMLVADADTKIAPDGLSILVDRMENDPTLLGTCGET
CVENKFDSFVAAGQTFEYWLTHAVLKAFEGFYSNVLVLSGCFTIYRLKFDDGTAAIIDAR
LKDKLQQTNEALARERHEELMQIKAEKEKALEELHQQQLLRTALKERIDHLTRLILTSGS
ISQVQVGPGAVAGNGASATSPLTATGPPNATPSMRIEALNNELVGKDVELTRLQSVAHDL
QETMKKYAPVVTALQKGDTSRAVQLAKALPSADGTLSAALSRSTSASDLGGSLDSLDVNT
EIVHLKQKNRELEIVVADTEDRYAALAQDYDRAVAEHAVAQRGLQDEVRTLKATVAD
>Allomyces_macrogynus_AMAC015619_CenpE
MDPRPSVPPMPATPSRRPSALMTGPRAPSPMVASSSHGSSLASLPSAGGGSSAASRASST
SSIPSSGVRQPRFDPVTPTRSPSAGVPSAARTPAYRGLPARSNSTSNSSLPGANGFLSPR
APSRQGSISAASGGGGGIPPPPMSPLAAPILGPMLALDPAPMPPGTEPHHGHHGHHHHGG
HHRRHSTKETVQVTVRMRPLNEIETRTGTTVAWDVDSADARVRGALDAVGPGGKRVHLAN
APLPEYQYDHAFDGSANAPLYVASVRQLVHSAMEGYNGTVFAYGQTASGKTYTMMGTDRE
PGVIPLAIHDVFQYIKMSEGQREFLLRVSYLEIYNETIRDLLSPETTDLRIHEDKRRGVY
VSPLKEDIVTHPTQVMRAIHRGEANRHISETDYNEHSSRSHTLFQMVIESRDARTNGQVK
ISLLNLIDLAGSEKAVSNADRRKEGAFINKSLLTLGTVISKLTEEKATHIPYRDSKLTRI
LQSSLSGNARVSVICTISPSSANVEESTNTLKFAARVKKVVTRAHTNTVLDDKALLQQYR
KEIMELKDKLQQTNEALARERHEELMQIKAEKEKALEELHQQQLLRTALKERIDHLTRLI
LTSGSISQVQVGPGAVAGNGASATSPLTATGPPNATPSMRIEALNNELVGKDVELTRLQS
VAHDLQETMKKYAPVVTALQKGDTSRALQLAKALPSADGSLSAALSRSTSASDLGGSLGS
LDVNTEIVHLKQKNRELEIVVADTEDQYAALAQDYDRVVAEHAVAQRGLQDEVRALKATV
ADLKSQLRKAEVQAFVAVETQQAVAELQEQFDEEIARRKAEKEAHERELNDLKEQLALAR
SELVVSRLAS
>Catenaria_anguillulae_CANG010657_CenpE
NIDHVFDETTDNSVVYDRMARHIVDSSFEGFNGTVFVYGQTASGKTFTMEGTKDDKGIIP
KAIKEVFRLKALSSKTEPVTVKMSYLEIYNEAIRDLLDPSRSSSIRIMQGLDSNTVVEGV
KEIECKKSADAFAAMVAGQKIREVEETWMNDHSSRSHAILTLRSIINTETGKPTGVVKSS
RLNLVDLAGSERAGLTGAEGQRLKESNHINKSLLALSSVISKLSSVAGRASDAHIPYRDS
KLTRMLQGSLGGNARTAMICTITPASTHVDESISTLKFAMRAKVIQNQPVLNM
>Catenaria_anguillulae_CANG006473_CenpE
MFDHVYAGSDNEALYVQSMQQLVYSTMEGFNGTAFAYGQTASGKTFTMMGNDAQPGVIPR
AVNDVFTYIKLTEGRREFLLRVSYLEIYNETIRDLLSPETRDLRIHEDRKRGVYVSPLKE
EIVTSPAQVLKVITRGESNRHISTTDYNEHSSRSHTIFQMVIESRDPYNAASTQGSAKTV
KISCLNLVDLAGSEKAATNADRRKEGAFINKSLLTLGSVIAKLTEEKASHIPYRDSKLTR
ILQSSLSGNARVSVVCTISPASSNVEESTNTLKFAARVKQVVTKAHTNHVMDDKALIQKY
RKEISELKEKLMQTNQAFERERQLELMQIKAEKEKYEEELHEQHLLVCFCFAHARVLCHP
GVSDLAVQRSVFSAHSARHSRSGLST
>Catenaria_anguillulae_CANG011090_CenpE
MFDHVYAGSDNEALYVQSMQQLVYSTMEGFNGTAFAYGQTASGKTFTMMGNDAQPGVIPR
AVNDVFTYIKLTEGRREFLLRVSYLEIYNETIRDLLSPETRDLRIHEDRKRGVYVSPLKE
EIVTSPAQVLKVITRGESNRHISTTDYNEHSSRSHTIFQMVIESRDPYNAASAQGSAKTV
KISCLNLVDLAGSEKAATNADRRKEGAFINKSLLTLGSVIAKLTEEKASHIPYRDSKLTR
ILQSSLSGNARVSVVCTISPASSNVEESTNTLKFAARVKQVVTKAHTNHVMDDKALIQKY
RKEISELKEKLMQTNQAFERERQLELMQIKAEKEKYEEELHEQHLLVCFCFAHARVLCHP
GVSDLAVQRSVFSAHSARHSRSGLST
>Batrachochytrium_dendrobatidis_BDEN007188_CenpE
YTGTIFAYGQTSSGKTHTMMGDESEPGIILLAVENIFRHISKVSSLLVEFLLRVSYLEIY
NEVIRDLLEPGNINLKIHETINRDIFVGNLSEHVVSSAVQIKEILAIGEGNRHIGETNMN
DKSSRSHTIFKMVSQTKSVDNADAVKVSQLNLVDLAGSERVGHTGAEGIRLKEGGHINKS
LLTLSTVIGKLSDGGDKRHIPYRDSKLTRILQPSIGGNANTAIICTITPAQLHSDETHST
LRFASRAKTITNKPQVNEVSFYLIILL
>Batrachochytrium_dendrobatidis_BDEN001685_CenpE
MYNTAVKRAVSSAMDGIDATIFAYGQTSSGKTYSMMGYEEQPGIIPQAVDDESGDREYLL
RVSYMEIYNETIKDLLSPEQTDLRIHEHRTKGIYVSPLKEEIVTTPKQLMKAIARGEANR
SIGNTEYNNKSSRSHTIFTLTIESRKRSDSASSTSLPTSNDKLKKDDKCSLIDLAGSEKA
TSDTERRKEGSFINKSLLTLGNVIARITEETGGHVPYRDSKLTRILQSSLSGHSRISVIA
TLGPSAKNLEESLNTLKFASRVKRIVPKPEFTLILDDKALIQKYRREIEDLKSKL
>Spizellomyces_punctatus_SPUN007344_CenpE
MFAGLRGLGRFVGAGTATPPTTTTTPSTTATATTEFDPEPIKRSSSQPSLPSPSSIKPPT
SSLPTRSMSGLPTPSPSPTSPVASTLPTPPPKPPSIPTPTRSEKKTGKDACHVTVRVRPL
TASEEAVNGGTVWQVEPSLGRVGLSEEFAERNRKAVVDYFFDAVQTGSDNKELYEGSARA
VVRASMEGINGTVFAYGQTASGKTYSMMGVDEQPGVIPQAVDDIFGYIREQSGDREYLLR
VSYMEIYNETIRDLLAPDQGDLRIHEDRKRGVFVSPLKEEIVTSPKQVMRIIKKGEENRH
FGATDYNEHSSRSHTIFQMVIESRERSQASPGTPRRTGSGRAKGAVTISQLNLIDLAGSE
KATSDTDRRKEGAYINKSLLTLGTVISKLTDEKNTGLHIPYRDSKLTRILQSSLAGNARI
SVICTISPASANSEETVNTLKFAARVKKVTIKASANRIMDEKALIQKYREEIEDLKQKLT
ETNLLLEKERQQQQSVSQIDTEKRKYEEQLHEGQIVRTALKERIDHLTNLILTSKTITSK
QLLDWSAPVEAGSHRSSVMMEDGLLPTSAGPNKRMTRHISDKEFLKRHIREIDERDEKIR
QLTLLIGQLKTSRDPFVVSQISEFEQSGGTSVQEFGAVFTELENVRRQKEELESVVRSQE
DKLDVVEKMRRTSTSQEMVDDLISENKALKSTLASLRLEYRTLQSTHTNLTSQLSTPTFE
SSKTYQEMTETITSQRTQITQLITESKSLRNTVKSLRDSIRMLELSNDMFVQSASRLNDD
SRRTSHHSDKSGSSTETERRDMELALERERKLRLEEQRMATERIAGLEAELAIAKAELGV
VQMIPVFSKS
>Vavraia_culicis_VCUL001147_CenpE
MSEKVSVYVRVRNNLEKGLDKDRNDIWFLKDDLLHQRVDEDNFISYFCYKKVFYMVNNCD
LYKECIEPNIQPFMSGKSLTVFAYGQTGSGKTHTMTGKQTDMGIIGRTLEAIYDSMNGSA
ECYLSYFEIYNENIIDLINTSNKPRIFTYNNELIVKGIEKTPVASLEKSLRLITGCEERR
KTGQTLFNIRSSRSHTIFKLELKNANTTSMMTLIDLAGSEKASGTSLRIREGVYINKSLL
ALGKVINSLNKNEFTSYRESKLTRVLQSSMTGNVTLIALCMISPDQKCLDESISTLNFAS
RLCQIEMKNRMYNSKQLPAESVLCDNCKKQLNKKEKKLSVDEITDSSSVEDFTLINPDKV
KEKNSTEQIIHLQNKRIHSLESMVITLLGQNPSQRENEIFTLEKNMFNLQLEMLKKPDMI
KGDEDFEINQKIS
>Edhazardia_aedis_EAED003634_CenpE
MFRNTQKDKHIFKHLTNFKKYVYLIEQNINTLLIFYILLTCCKIMESLVFFMNFVENNLK
RNCLTFSDRSEAKLGITSKKKLSMQEENKPLKKIYVHVRVRDKDIQNSDNSEIGREDDLW
TVKDNILYQKLNDTTLLSYSCYQNVFIESKTNEIYSKCVRDVVLDVNNGTNCTIFAYGQT
GSGKTYTMMGTKVSKGIIQMSLEDILSSNNKLDSRSVKKWGITSYEVSYLEIYNENVIDL
INPSQKVQIYGTGTASTISNLTKIKIKNLNDALQILQECESRRKIGQTEFNERSSRSHTI
FQLHITKNNQINTLSLIDLAGSERATGNSDRRKEGAFINRSLLALGSVVNRLVKNEYVNY
RDSKLTRILQHSLDGKSNVVSLCMISPFQECLLESISTLKFAARLSKVELKERLDRIVTQ
ESKAECDGCKCCVRKKEETLCINKSNFNEDVILKNSIKDNKIDFNDVVKNETTAQDIKEM
ELLIAENNYLKAENALLSDRIKNLECSVMNLISQNPSKRINDLFILEKNMFNLQLEMIKR
KRDF
>Thecamonas_trahens_TTRA002677_CenpE
MASRRTRKRSSTEGAGPVAGEAQAISVSIRVRPLNAREVKDGAEVAWHLNETTIQSADTP
SPMVFTFDNVFGMETPTVEVYNTMAAPIVKSAMEGINGTIFAYGQTSSGKTYTMTGSDET
PGIIPAAIADVFQYVSNHPERVWTISVSYLEIYNEVIQDLLNHAGKNLRVRQDIEHGIFV
KGLTQEIATSADQVLEVMRKGEAHRHFSSTQMNHESSRSHAVFKVVIKSWAADDPNATSA
DGAGAVMRVSSLNLVDLAGSERARKTGANKVQLKEGGHINTSLLNLGTVIHKLSRGESHI
PYRNSKLTRILQPSLGGNSRTAIICNITPANVHESETVSTLNFAASAKRIKNKPILNEVL
DDAAKLRKREAEIKALRAALEERDAGSLPNVLAEKASLAEALAEEQANAKKLRSKVDALS
KLVVFGGNAPATPTRAVEEQADADESTLSAPALAALAVNTPARASRRETWCPSAAAAAFF
SPLKLPQAQALTTADRNEAYLRDLAELRTYNSALEEEVGTLVGDLENMSDFAETFASDLR
AALDDNATLTAKIAELETKVASQEETIAHADELVAALTTETQELDAAAEAAREAAEELGS
QLEAAAADASQAQAELAELTETHSELQQELIAVRASADVASKNHEGVAAELAEVQTQLAD
ALVKATEAEREAKEAKASASSLQLEVNAGHVAHLEAKDEAARATDALNKRLANALNELAA
LKKELKASKSDDGSAQRREMSLRKDLDKTKAKLATLEDKLKETRAQRSAAESEAQAKAKA
VKSLEAELAAATTALEKANEQVTRSATASKSSSMSVTNLEKEVAALKKTATKAEAAAAAA
IADANAAKAKADELKEAAAGARKEAAAVAAELAAEQSAKASAEALAASKAAKLNEVAAEL
KEVEATATMQARQLAAANMRVTELETALEAAEAKADEAMVAAQAAAEEAAEATAKVAEAT
EAMEGQAPTLDSLRAQIDELKAEVREKRHMAFEAKQAVLELESAAAAAEEAEQSSMAADE
RTRQLEAELAELQATHASVVSEMTEMSFSLEEHKASLEQAEEMMTNAMTREAELEAQIAE
LKANSGKSELVAELTASNAALEAELAQVKSAVASEVTTVPLAISPESEEQISALKAELAE
RDAQLAEVVAEVESQIESVIASEEANNKLLQKVSDLETTLTDRKQALESAHASMAESMRA
VNELQLEKSSLENLLAEKEEQVEAITAELENALNAQPAEVNHLHKLEVALTQAESENKSL
LLQIEQMNKRQRDEARSFGNSGRLRRMSLGMDDDALTSALQDEIMQLNSEVAKLREEIQT
KAMEKMSETSKLRTTESHVHQLQLANTKLTNELNLVREEMAQLRQASGPTTGSPAGAAKA
SKGAALRDISNTPTRGTDTPLSKSETLGLAAGTEVSAPATRQRRIGAGVGPVRTREKIRR
VGSTGGATRVTKQTKSKSRLGQLGATASARSVTTTAAAGEGAEEGCNQQ
>Thecamonas_trahens_TTRA008652_CenpE
MSVRGAAAGPAAAAGPANEPSSSADNIRVVVRIRPYLTSEAGEETQWLFESDMCIAEAHG
RRYGFERVFTPSDSTKTVYEAVARPIVSSVLRGFNGTLFAYGQTASGKTYTMMGESQNPG
ILPRAVQEVFAAIAASRDTLFLLRVSYLEIYNEEVNDLLRLDGRDLAIREVDSAFVVPEA
SEIIVKSGEDVMELVRQGEANRAVGKSNLNEHSSRSHTIFRMIIESTAAGGDATPKTEPP
RGARATPSRLGRSSSSASMLQGDAVNISELNLVDLAGSETLTERFGSRQQRETKSINLSL
TQLKSVIQALSKGEAFVPYRNSSLTKILRTSLGGNARTAVICTGSPASAHHKQTKMTLLF
GTMAKRIVNSARINLTYDDDKAMIKQYRAQIAALSKKLAAFDSVQAQKARLQEAYRKLER
EVMQLRDGERERQSLTDQLGEMNLVSSSTLAHAAPGGDPSDISDAQLQSLMDQLTGLQEA
NSKLAASLAEVKATNEVNTRALTAAQAKLKSLLGSGMDHDALLLWLGELIESYEHQIAEL
RNSNQELLSLKVAHEMEAQDQLALAKRQLKRARAETAAAVEARFAAEQALVTERTYFHAK
LAELGIALPPIPSASAASASSKSGGRRPRHDSGASSSSSINA
>Thecamonas_trahens_TTRA006377_CenpE
MDSSRPERIKVLVRVRPPATPRPKAKARSKPKAKGAKGAKGAKTTKTTKGAKGAKGAKGA
KATRGAAANAGHEWSFDEQTIADLGPDGSPGRSYGFDRVYGPASQTTEIYDEQVTGLVAD
TTRGINATIFAYGQTGSGKTHTMLGTPENPGIIRLAARQLFEDARATLSDYVISVSYLEI
YNEVVNDLMAKKRGRNLKVFDDPTEGVIIDGLTSSPVHDEDDVLKFLKKGEKARHYRATR
ANNRSSRSHTVFRIRLLSNDPSGAVSVSILTLIDLAGSECLSDTGTAGSGRSEGANINRS
LLALSRIMSILSKGNNSSHLPFRDSKLTRILQPSLVGNARIACLCTLNPEASKMAESHNT
LVFAAHASSVTKIAVVPNAIEPSETELLAKYKAQFARLQQLLRENAEYRAQIAELKAQLE
QAQSAPPPSPAPAPAAAAATATATATATAPELETKAIETAQSLDGYDASQMKKMAYEIWR
LRRALAEKDGSSVEPFAGPPLTRRKTNSHGASPALRAHVASARSSAAAAAAASVPDNDEA
TAPEYEYEYYSSDEYDDDDDDCDDGNDHGDDADGDGYDDLYEYEYDDDDDEYDDDDGDAY
DYDDDDDDDDDDDDLDDDELDDSDYDDNDLE
>Dictyostelium_discoideum_DDIS008372_kif4_CenpE
MDNNNNNNNNNNDKNDKNELNKIKVAIRVRPLNSRELGIDQKIPWSISKDTISLSQNPNI
NFTYDYVFGIDSNTIDVYNAIAKSIVNSSLNGINGTIFAYGQTSSGKTFSMRGTESIPGI
IKLSIKDIFKSIEDSILEKDYLLKVSYLEIYNEEIKDLLNPTISNKKKLKIHEDIYKGVV
VANLKEEIVISPDQIFALMNFGEERRHIGSTMMNDSSSRSHTIFRMQIQSTCKQNGTIQM
STLTLVDLAGSERVSSTGAEGVRLKEGTHINKSLMTLSKVISKLSEEKTQQHVPYRDSKL
TRILQPSLGGNSKTAILCTITPATTHQEESISTLQFAKRAKRVKTNYKINQVADANTMLK
KYESEILELQNQLVKSEEINSLLRNTISTQEISSNNFKLGMKRFNDAIIGGSLINENKKK
KKRRNTLDPSYLLKDKIIKKKIRKSENQKIKKIKNSENNISSSSSNSSGEEDDDDKDDEN
NYSINQDDKDDSNYEDDDDEDEDDDEESDTDNEDDEDNDEDNDDDDDDDDEFKDNLNLIE
PLDDETIKKIKDLDDSLGISGQVKVKREDLDLIYEELEENKKLIEEYESTLELLNNQLDE
KEIEHKELLIIIDQWEQECTNRENQNQELLEIDQQSKQSIQQLNDKLLETKQQSKQSIDQ
LNLQLIDIESESSKNKKSFENVLGVFEKSYRLAERLEDKYFTKEIESKKQIETLANSYLQ
LETTYQQQLNINQQSQQKIQSLNNDIEQFKLVWVPLKDQVNGYFQENQMFKQYIIELEEK
YNTLIDLQKEVEQNYLTNTLEQQRNDQYQIEINQLTTEYNNQIQQLESTNQKLQTQLYNL
LANATQSTQTLEQQLQTSKQEIDTLTNEIEQLKNQYDIIRVDNDNLSKESLELKQILLSK
TQQLEEQLSLAQQQKGNIEIIQQLESIIVDNQQSIDQLKIEFDQSQQDNQSIKQSYNQLE
STLTLAQSENQRLLTENKQFITSLNEIKSLFNSIQQQKETIQLEFNQRLQSWSLDSEKYK
EIISTLEQSNQKSIESYESKSLEFQEKENQFDSLLTNYNQLFSKYNDLATSNESNRLEFD
QFKKDSNQSIQSLESLERSLKSENDNLLQQSNLLKSQLESIEKQKQDQLIPIQLELESKK
CELSKLSSQFSEQTKQVTQLLISVDQYKISTNKLESQISDRNEEINNLKLKAIEINALKE
ENISLKDQLTKLKKAPKSQTDREKDMIKKELEKLREKFNAIDAKLKQAIQDKQTIQSEKQ
SLEREIKDLKRSHTSTETELDKLKKTHLAADVKSKDFIALNKSVEILTKSQEQLKSTIIE
LESDLSKKNIELEKKQEELVTLNQDKLEKEKKTNQLESDHSSATIKLENYENQITQLTSE
IIDLKSKFQEFKSESESNIKQQEINLKESNDLNQQLTNDKFELTKQLSDLKVEFDKSKQL
WSTRSSESNDTIKELQESIISKDKERQLTSEQLVKLTDQINLKTWEYNDLNSQCQQLTKT
LQNVKSSNEQQEQSIVSLESQTSAKIKSLELEISQIQENHRLEVLELNRCKNQLSEKQTL
MEQDNIQLNERIIQLLHQKTKHENEILSMESNIIDLENQTKELKSKIETAQQDFEIEKNY
HTGLNETNTTTIKTMNEELTRSNQTIQQLLFKISKLEQTSLQTQQQQELQQATISAQQQK
QQQLADDQEKQQLYQKIKLIEKELESTKQKNLYITEQFTLKESEYLDTITDYVCKEKEFE
KSKASLKTSATKIQALNDIIKKLQEEKPQQQPVVKVSSSQVVNQNGQPIKSILKKPKLVI
IPREQLQQPPQFKELTLSTLNSNDSNCEPESVSASSTLTSLQSISKYIGKRSEQTTLEHD
LTSSTLNLPLQQQNKKVRLVITKNNKTSTDNLTTTSTSLKSKSSSNGENKENQNNNIIIK
NN
>Dictyostelium_discoideum_DDIS004205_kif11_CenpE
MNENISVSVRARPFNEKEVKDKEHCLWQFGNNNTITSLPPPITQPVSSLPPISTPIKSSS
SSSTSTSAGSLKTPLKTPLKTPLKTPLKTNSTTTNTTVPASPAPTSSLTSKFVSNSYTYD
HLFPPTCDNYEVYDTVARELVKSAMEGYNASIMAYGITSSGKTFTMTGSGKKNPGIIPLS
IQDIFTYIQECKEREFLLRVSYLEIYNETVNDLLGVNQENFNLKIHEHPVTGVYVAGLKE
EIVLSVEHVLSLISAGEAHRHVGSTSYNLQSSRSHTIFKMIIESKEVLPEGSGSGGLESP
VRYSTLNLIDLAGSEKASESTISAIRNKEGSYINKSLLTLGTVISKLSEKDTGYIPYRDS
KLTRVLQNSLSGNSRVAIICTITLASNNFEESHNTLKFASRAKKISNNAKVNEILDDKAL
LKQYRNEIAELKSKLSDALSTEKELQETLTEKEKMKITNQELLHKLVDAEKHRSLLESKI
NNLNKLILVSTSVNNSASKGGSGSGNGNGSRSTFVSPSQNSHHHHGDLGSITPNSFSNLL
LQSPSQNNNNNSHISPLSQSTSSLTIGGGSGNGFESNELIQIQSKMAKLELELEEKNKKI
DFLTSFNQDSALEKIKQLEGELVQRDMDLGLYQRESTRLQTLLSHKDEKISSLESKLRDI
LLKFKQIDSENTSLKSKIQEYEVMY
>Polysphondylium_pallidum_PPAL001394_CenpE
MNENISVVVRARPFNDNEVKSGFYECWQLNEGTNTITSLAPKSSTTTTTTTTSSAVKTPS
KSSPTTTGTGAKFIQNSYIYDHLFPPNVDNAQVYDTVAKQIIWSTMEGYNGTIFAYGQTA
SGKTFTMKGSNKRNPGIIPLAIQDVFSFIQETQDREFLLRVSYMEIYNEVINDLMAPESL
NLKIHEKPNGDIYVGNLKEEIVLSPEHVLNLIAAGESVRHVGSTNFNDQSSRSHTIFRLV
VESKERAVDGSSVRVSYLNLIDLAGSEKASEGVHAMRNKEGAFINKSLLTLGSVISKLSE
KAAGHINYRDSKLTRILQNSLSGNSRIAIVCTITLASNNFDETHSTLKFASRAKKITNNA
KVNEVIDDKALIKQYRNEIAELKTKLEEQLKKERDLDSNNAPAEELKKKLLESEKHRNLL
ESKIQHLTKLILVSGSIQKAKRSDSVDTSDGSITPPTTSSEPPSLKSSVSLENQELLNRI
SKLELELREKDKQLEEYKNSNSNNSNSSNNNNNNNNSNNKISELESKLKEKEENIVSLEF
RMKGYMDKFKSLISQNEVLKQQLAQTQKELDTYRLEEAAVDDDEMY
>Acanthamoeba_castellanii_ACAS013478_CenpE
MSMDNIRVGIRVRPINEREVEDPASVWRYDDSSITLVRDGQPTNSYTFDYVFGNNSQTID
IYNSLAKYIIDSALQGVNGTIFAYGQTSSGKTHTMKGGIDSPGIIPLAISEIFSFIQQTP
EREFLLRVSYLEIYNEEIRDLLCPSSTKLEIREDIERGVFVKDAKEEIVVTPQQALQLMA
SGEEHRHVGATGANSHSSRSHTIFKMVIESREKSKDGQGTKKSLDGAVKVSMLNLVDLAG
SERLSHTLATGVRMVEGCKINQSLSNLGTVISKLAEGERGHVPYRNSKLTRILEPALGGN
SRTAVICTIAPAFRDESISTLKFANRAKQIKNKPIVNEVMDQASMLKRYRQQISKLKKEL
KNVESKGKNWQELESQKLKAEEDKEIMMQMLRDAEIEKEKQREKLARMTNMIITSSTVAP
PIQAAKLKAKSNRRETWAPNRVMGDAYNPFIAIPSSAGAGEEEDLEGTPVIDFIPRARAE
FAVPFPVARARVQQPPAAPVASAPPASVDNQEAKKLKEELQVARQQLQQLQDANLRLESE
LQDEKEKARQQIANALSQVGDKSAPEVDAMAQAAAFIHQLQLELDDTRQKLEEQGDMNEL
LTEDVVNMGKQIEELSSQYEISESTSRQFQEQALHLEQTLGTENATLQKQVQEQAQQLQE
LTAQYEASQKAAQEHQEQGLRYREEAASLGEQNNLAQTRLTELEEENAQLQQEKQRLQDT
LTVLREEHSVSQTKLHTSYNKKIDQLEIKLSTLEKEREEQEREHQEEAAQAAAQRSSLAI
IEQDLERLQGDLTHAKEDNDHLKAMLKEALTEKENAQRNLQIARAEGEILRNQKGFNDSS
FSGASANSRRFSIAPAAFQEAKIKEDLKSTTVKKNQLQQENDGLRKEKEKALKDMGNLDT
KFKQAVKERSVLQGEKVTLERELKRLMSQNTGLEKQMEKMKSKENKIKEERDQRLQVEKQ
LAALTKTHEKLQSTLKLKEDTLNKLSADFMSLNGLNGELERKNCDREEEIARLQATIKKL
SDDVTELVSTIEKLKTTLQTKSESLSIKETHLAATLKEKEHLQTQGNAMQEKIAAQTNDL
VLFDRKVQAMTMDLNNLQAQLQASDRQKNSLQQQLVGLNHRLSLTEQQLEGVRREKALGD
ERYDLLQKEKKDLEQRLADLMKEKAGLEEQLATSRKEKAAVDEQLTETFFSFEQMKTEWG
SKESGYCLQLEQLTTELRDRVDCISRLENDKACLLGEQEELQQLREQMVLEIDALAAGNK
SKEAELCEMQAQLETLEALMSETKEELHKITAERNGLTGELATAHSDVAMYKSNLAEVCE
VLPQLESSQAQLTEELAKTKEELLLASEERDALIDELATTHADNSAQRSELQAQLKASEA
RLHESMAKATEERQIAAEERSALIEELATAHATKTQLEEAHAQLQGTEAQLREALTQAKQ
ELHMAAEERDRLAKELTAAHAKSKEDKAFNLKETRHLERQLKKKDKEIKQYSDLVASTKS
AIDTLERDQQELAIIKHKGCTNCGSRYSAPDPSLFPPEPTQTFVALGAGGQRATSPKKQR
PAFAELREEKAEEEDSDEAESPLAGATTITSQTVSSSVAAPVDAAPKSGLERMQALKEKA
RRMKESNNRSTSCARIPATTTQPKSILKRRAATTTDDDKENFINA
>Trichomonas_vaginalis_TVAG019679_CenpE
MSTNIRVAIRVRPSQDEKGIYDINRDSNEINLLEKPNDIYKFDYVYGPESTTGDIYYESV
KDVILETIQGKNSTIIAYGSTGSGKTFTMTGDSKHTGIITFAVQDIFQIIGQDMSRHYGV
RMSYFEIYNEKIIDLLASRSTAKSTASLTSVYVENSTNLLSIYTSNSNERATASTKENDR
SSRSHAILRITIESTKDSGSSLISHLDLVDLAGSECQERTNATGDRQREGSNINKSLLAL
TKLIYTVANKKPDEKVVTNRDSKLTFVLADSIGGNSRTVIITTLANEKIHTSTSYSSIKF
AQNAMRITNQPKINEVQENNVDRLRKRIKELEKELEDMKNNAAQAPQMQSDPALKRKRDE
LTTLLNITLGGQVEHERTKFAIPENRGTQAAKTIEKLKLIDELHLATEDLMAEEDPELWK
DIPPAVLPKRKKKIAKKLINLENTDISELRDMKYSVSNQSTPVNTELQKENEDLKEEIRL
LKEEKEKLSHDKDEIAERFARLQAEENYKEKVIIDDLKSQIVKQQTEIDIRDKKISDMRS
EMKDKMTIAEREYNKKLMEIQMDCDNQMELQNTKIEELNGEIYDLRTTNRGIEVEYNALQ
ESLKIAQQKLSSSEKDVTNLSKRLQWLSEGREVSKRLTIARMQESPYERTVIIDKSPKTK
SEIGIQNVQEEKKDGIYIDFSASFEKSLQIDYTYLERDRRKQNCKNAIIFVILIVQIVYI
YSIVML
>Trichomonas_vaginalis_TVAG048249_CenpE
MKSAIHVCVRVKPAENNREYWRIGDDNKSISCDKMPDAKCFDYVFSPSSESADIYNKLAK
QIILNSFNGINGTILAYGQTGSGKTFTMTGNSEHPGIIVHAVNDIFALIKEKSSKYNISV
YFSFYEIYCEKYRDLLVDDSESNSRQSFITIKATNAAEILKLLQEGNERRSIGATKMNNQ
SSRSHSLAKICLNIQPIAPGEHTLTSELFLVDLAGSECISDTEATGNRKIEAKNINISLL
SLSTVVDALVHNRAVSYASSKLTKDLKNSIGGNSKTAIICTISGDAQQRYVSENTLRFAS
NAMKVKNTPKSNKIVSDKVLIDQLKNEIISLQAKLSKYENEIPGKHIQEIQESRNRIEEI
TTTIFDESRKSYSRLAAPRKSYTANINLDLLDSQSDDDNSVTSEIEADRLCQELSNKVLK
ESKTEIINMDKIEIESLKEKNEKLAKEMEEKVNSLNVDIDNAMKELQEIRTQYSLLNESS
LLREKENNEKIKILEENIQMLTLKNAELQKLNAEYTKEKEEIMKMKTESQEEKQQADWEV
SYYIKALTDLQMENDNLQKQLIKPAYAEKEIQATRLKRDLKKENNPLIQNINENKLANKL
LDILETESETKIEEYNEYDHVDNIIIPEINKEYYSRKNYYIPRENYYVKMFFHTLTLILT
FVLCVCVIVL
>Giardia_intestinalis_GINT000776_CenpE
MEITNKISVLVRVRPLVSSEQKPAWIVSDNTISPLETSKHQGASLQRFSFDGVYDPSVTT
RELYAQTMANFAAHIVEGYNCTCFAYGQSCSGKTFTIFGDCLEANSSSTSSLEHTCPGIL
PLCVKDLFNNLQSVTNRFFVVYFTYWELYNEELKDLLAGEKHRLEIRYTKHSMQVSCVEK
RVGSLEDVLSYLRFGNRLREVAATDLNTVSSRSHAIARLTIESVDTALLDELVKANKLPP
PDSIEKLSDYDISYRTATLTIVDLAGSERQVKTNAIGERFKEANNINKSLLTLGRVFSAI
TSNAAHVPYRDSNLTKILQTSLQGNCYTTMIACISLASEHIEETLSTLRYASNASSIEMR
VHSNEVLAENNAMIRLETERQQLAIRVRELEERCRSLEANAGSLEYLTAESGAHRLSGTE
LTEPELKKLAFSSSGSEHCLQSIALSPLSLSATFTERTPAVPVSTRVANTSPMPAHSLSN
LSQSIFRCPQDVALWPEARSSMSSNAMADKGATPITARVATINDMEVVFEDIDKLDTYNF
ETTDSYTCLDLDLEEVASCFYPEKACYVQTDGSVLYRPINTLSILSLASVDDILKQIESE
LEKMQEPAVFLAEKKQDIDEALEANAASSLYGALHDIKQGIISFQDLATDAPRNRLLQLV
SDLDQAYRHSYEASVMKTLNTMGLLAEDVSLVRSQADKYRTEIEGFRDTLDKHYVPIEEC
HTLSRRVESLTQQLALETARVESTTTLLNQCQATSEGMVIRLEELTKELASAKKEKEEAS
SKFMRLKTILNQAKAGILELRNAYISQKTALVTLKKEHVALLAKMRKLQKYKEMVVQQHQ
MMEALKANSAATAQSKINAGKAGVKGQLTDAARELIAPSQKDIDNFVDGILQGGDTGSGV
EGPLKPDFHEENQLLSDLLDECS
>Leishmania_major_LMAJ001342_CenpE
MISTQTASSIEVAVRVRPIRGEIRESRTAWHVDATSLTEIAQPDCAFTFDRVYDIAATTA
EVYERNVRGNIVARVAQGYNGTVFAYGQTGSGKSYTMFGDTATRSPGLIRLAVHDLFEAV
GAEQQLKPYMHTEVFVSVLEIYNEQLRDLLRGGDAGGGGANGAPSATSAHGWASASSPPT
TASLSASPPVLSIRENAYGVYVHNALRMQVASEQECTSIIYTHAASRVSAATAMNEHSSR
SHCVIRISVERSHYIEDALSEADGEEDEDEGLATQEEDDEDDGRASSTQTGLSGTSNAGR
RAARCAGTTARAKSAKHKKKVISTLNMVDLAGSERVAKTGATGMRMIEGGHINKSLTTLA
TVIDRLANEASHPHTGGAASFIPYRDSRLTHLLKTAIGGNSFTVVLCCITPAIESADESR
STLQFASRAKRIKNKVRVNEVANVHTRMRELEGALRHTRKLLIAQTLYLWSKNLKIQKYE
AQLPHIGQTNSPLSEHTPAASGPPLLMNRQQQQSMIIAQLTAQNDALQEELRDLKTRVEL
AREGGGRDGGGNVLTCAGAGALAELVSLRQSLDSTQQLLKEREATLEATQASLHELDGLC
RELEGENKAQADKIKALARRNSEAEELMCAVEEEHGALQQEVKLLRSQLQQSQARLLEKH
RGDDYLAELTTLHVAHQNLQHSYNQLKEKADREKAELMQRLTRLTESNNTLEDELDEAKD
RGSLINSHLWRLLSAAAQVTQGTPLQINDPAATVRDTQVMEAVRSLTNAAAMANRRGSDG
AGAGESVNELRSRIRLLEEQLGAKDAQRDVIIDAKLKRIQGLVLRLNSVNIVLIEEMRQC
FHDNELLLEIAMKTSKTQKKVEKAGLTMRSLEAALNRARLTQPPHKPLYHN
>Naegleria_gruberi_NGRU009308_CenpE
MHSPNSSTLSSSSAIPSPLPSSSSSSSSSFFSSSSSDSIKVCVRVRPLNEKERLKNSQSV
WRTTNNTTIYSVSSQVNSNNNNNSNGNSSNNNNNIGSSSGGNLGINSNMMIPMVPSSSDV
SYTFDHVYDQNSTTDCIYNDMCKHIVTSSVRGYNGTIFAYGQTSSGKTFTMKGTREIHGI
IPLSIKDVFTTISQTQSRRFQIRVSYLEIYNEVIKDLLDPENQNLKIREDFVNGKGVYVS
GAKEEEVACMEDMLKLMEKGEHYRHFGNTAMNDQSSRSHTIFRIMIESIDGSIAKQMVEE
EDFDIYTTNSEVLFSTLNLVDLAGSERVLYTQAQGDRLREGGHINKSLLTLGNVIAKLSE
GNSSHIPYRDSKLTRILSNSLGGNSKTAIICTITPASQHFEETHSTLKFANRAKSINNQI
TINKMK
>Naegleria_gruberi_NGRU011660_CenpE
MQNKEPPFYINENSIELKNQDPTLTKSMNFDFVFDELSNTKDIYDKLLSEMVPSVCEGYN
VTTFAYGQTASGKTFTMKGTNDKPGLIRLAIRDVFDQIKNSEGENRTFLIRVSYLEIYNE
KVRDLLSPEQRYVNIFVDKNKNLSFDHLTEEIVRSEQETMDIISRGTSHIMVAKTVANDA
SSRSHTIFRMIVERKDELAVDNAQQLQSSLAKKAKSKQIVRIGNLNLVDLAGSENSSEQA
DYNRKREGQNINLSLLHLKEIITKLSNGEKVTSFRNSKLTRILGDSLGGNARVAVVCAIS
PDPVKLKETKRTLEFGSNAQKISIKPTVNSECDNALIMKYQTELETLQSELAMLKDKLTN
QSNTQVEKEETEEEVKELERIMSDLTDSMVTNKSLEARLQDIEKEKRDHEERIRQMEEER
AKLQELLQIEEERKRMQEEESKSKEETLYLLQQETASMSLQLEEIISSKNNIEAESKRRE
LQIHDLMNYNQLLEQKTINEESSRRRAEEMISDQNKQIESFKQVNEHFEREYQKEKMAKE
EASKVIQQKMEEMQNMQQQLSSTRTEKENYEMQIKTLNDNMSAMYNMWKEDFDREISIRE
KEKNQLDEQIARLTSLLEERDLEIKKLQENCKTQDYLQHFVDTLEKDMKSYKQQLEISEI
ELSSTKKKSLDTFRDNIELKKKVTSLENELEALKLHFIVNFGQESLPKSPKPNASNSSNF
FEANNISIPLGSNTNQTSSSNMSNVKTPSAVLSSLAVNVPPPHNQTNISPTSSPTLSTTA
TVSNNTAPSVSQNSSGPVPRTVQPSSTISSITSTPPLSNASTPLQNKTPSSVGSTPVMNS
NPIRPSTPVSTTPSYATPQKTPTFNSTPHSGSTTSSVRSTPVNSAYSTPPPLSNTFSPVR
PSTPTVTPPQYNQQTTLSQQISSNYQMNQQLPSSRPVTSQSNSSTYSSNPFNNSIGGMRE
ETKTYSNNNPYEYYPSTTATNQPSNTGSYQQSNSYNSTNPHLYTTNNIPINNQRSQYSVP
NSTTGNRLSINTQNVQPSSSVNQRGLDSPTMVNIPPSSYSRPQSTGSFQPRQGSLPPSPM
QNNRVSLPQQTQQQPPVNSFNNNFTSSQQSTQQPTNQPPPFNSSQSVNQQSALVRNRPRN
FNTVPSTGNLYPTLPATHSSNSSSINNNNTHNTVSYPTPTVTSSGGNSRPPSPSVYRVTG
EKAFKAKEEREQNEEPEGPIVGINEKSGSRPKRSLSISKLIGLVRGDDKNSLK
>Nannochloropsis_gaditana_NGAD002572_CenpE
MSSAAPSAAGNEEGICVAIRARPLSSREKIQGQRALWRCLPAHDSITLTGPDGNPLPDRS
PGLSFFTYDKVFSENSSTSDVYHAIGRPIVSSVLQGFNGTIFAYGQTSSGKTYTMVGDET
GGEEGVLHLAARDIFRLISETNDRDFLLRVSFVEIYNENIRDLLDPETPSLSIREDPRKG
VYLEAHESIITDFDSIMTALKTGSRHRRVESTAMNERSSRSHTIFRMIVESKARPAQSPA
LAPAAEAEGANPGPSPGDGDVDGAVLVATLNLVDLAGSESVRHTGATGNRAKEGGKINQS
LLTLSRVIHALGQDGSVHKGFRDSKLTRILQPSLSGNAKMAVVCCITAAERYLEETRSTL
QFASRAKMVRTRAVVNEVLDDRAQLKRLKKELQDLKGRQRQLEECEAAGGLGARGGEGGG
VDEEQMHRLEAEKQLMTGKVEELEAVREEQANKIARLKTLILQGGGLLEATAETEGAETG
GKIRRPKRTRETWCPGESGVPLPPGALVKGLRGLAREGRESAECGASRGSGASSQRPRTE
LLQDSEVEEAGARVVAGVSGHEKGVSPMSTEAEWREQAAALEEMAQVREVLSVYKRHCQA
EAGKEEESEAPSSVLETIKSLVAMGNQAASRPYPCLYGDMLHKEEEDDQEDATVQLPSLS
EMEKLAAVVEDKDQEVARLVEERDQLKTVIAEQTKELDAAVTALADVKAAGAQGLGVSLT
DDDGDATVSLDPEVQGLMTSMAERDAELCELQTALQAAGERDQTYEAEVASLQQQLADAT
TALAGMMGPEQADALRREHEDAVGNLQARVAELEESHAMAGAEVERLVAKQTMTVDKAEV
AALEASHESAWASLQAQLAEAEESKAAALAEIEAVRAAQAGMMGEEDLHALRTNHEDALA
ELQRRVVDVTEQHAAASKEIQNLVAAQSAMISKEEVQLIQENHERALAEMQRQIAELEEA
KGAAMAEVDDLSTARKTMLDEDEVNCLRLIHEQAIEALRSENKVLEEGKMHAVAEMEKQK
G
>Nannochloropsis_gaditana_NGAD006614_CenpE
PEGRTCRFRVSYLEIYNEQIRDLLRPETPSSKIQVLDDKEGGIIVKGLQEAVVESPLEAL
ALVAQGEEQRHVGATELNEVSSRSHTIFRLSIESHASEDKAVPPTSKRTSILSLIDLAGS
ENAKLTNAKGGRQREGQFINKSLLALGHVIQKLSEATGWRNISGSPHIPFRDSKLTRFLQ
PALEGNALVAIVCSISSAVSCLDETHHTLKFASRAKKIQVQAAVNEIPDEGALLVKYQEE
IVALRAQLARASALSATSPRLRSLHRAASLSRMESGASLTRAGTASTWEDAAGSVSGSPQ
VSVHRVVSIIEK
>Ectocarpus_siliculosus_ESIL009068_CenpE
MPPRNTALRRDGRSPETASQQETSTTVAIRLRPLNDREKEGGQNKIWRCVPTHNSVTQTS
PEGNPLPDGKGTFFTYDRIFDEDSSTQAVYDGAARDIVHSVSRGMNGTIFAYGQTSSGKT
FTMQGGGSEANPGIVQIATRDLFRLIQEKTDRMFLMRVSYLEIYQEEIRDLLNPENTNMQ
VREDPRKGIYIDAHEETVGDFETVLKILRVGEKQRHVGCTEMNSRSSRSHTIFRLVVESQ
QMFDEKVHTSQEEVDPSTLVATLNLVDLAGSESVRHTGATGTRQKEGGMINQSLLTLSRV
IQTLTQPGHSHVNYRDSKLTRILQPSLSGNARMAIICCATAAEGFLEETRSTLQFASRAK
EIKTRAIVNEIVDDKTQIRRMAQELATLKRKHAEQQGGAAAGGELVEALQQEKAEQAEKI
DRLKRLLLNIAPAVADEDGEALLLHLDVSPRFRRGKRSRETWCPGDTASIVTAPRPLRLQ
SPNLADLDGEEEHRPKRRSSEAAIATKLEEALAAKKETDEEMKEFVAYTEDVERVLASTK
ALLAQEVEATEKAAGDVAAATAAAEAAAAREQESTAALEERIAALEADKADLEQQEAVLR
AENEEAVAIMAENQPREPVLADADVQTEAPDSEDEAAEGAPAAGRSVADVEVAEREVALA
GLQQRVEDLEASLMEARGEQREQEVCNREDKQKADESLIEALAAQRRAEDAFSAACQSEL
EMRCRLENAVQQVQEAEEARDAMSTKAEGEAASVGKEREKVRVLEDRVAETETRLDAAEQ
AKTATEEEARREVLASKEKDETIGELSALVDSLSADGDRKTVEDKAKEEGDAARVQQQLE
QLLSDKNKAEEEAAAARAENEALCAKIDELSGQVSSVAAEAEAREDLAAAKEAAAAAAEA
KVTEDMARVVEEAMASAEQLELLRSELETKAEAAAEFAQTIESLESQLRAVQDSASEREA
ADAARIADAESQAEEAAGRLLAANEATAAEKEGTAESAELLAEVESELTAANELLATVQD
AMAEKEASAAARIAELEAELASAAGSLAAAQAAAGERETAASERIAEVESELSAANELLA
SAPSAVRVEQLENELKEATESFGVQLAAAREEEEEAVSKQVALGVERVAEVEAQLKAAKD
RLGEVLSTAEEAEALRETVGAEREETVAAAAKHDAEMGEARRELDRVKALLEAKADEVEQ
QKASDELRQAREAAAAAEAAVAEREATIASMKETLGAGEGELAQTLEESENLSKEVLELT
EQLMAKDATLAELREQLEARESELAELRASPPATSNAANDGFDGEATEASAELRRLRVDL
DKKGSELDTTMKECEAVRAELKEVKGMLGAAASAAGAAGADEQSLRKRVSQLMCENGLLR
GEKDRQEVLAAEAKNEAKANTSRSAAEVERLQREVDRLSGVVAGKADGVAAEGDRAKAAL
SAMEAKLSELRQERAELQEATQRSLDRCSEAEGEVETLRNRLAEVEGRDASRGVVVALET
KVDELEQEVRRTAASKAEVEVDAREHANRVKRLQGEVEMIRSEYEVVSEEVADLRVAEAK
LKEALALQQATTADGSEDRSNELETEVARLGEELSELKNAHLEALSAEEEKRGTIQATHG
ESVAALERTVSELQEANYSSAAALEKKVSELQAERDEVEKTVSELRAKHGEIVATLEGEV
SELQAAKDSAATLEKTASDLRAEHGEIVAALEDKVSELQAASDSSAAALGQTTAELRAEH
DATVAALEKTVSELQEAKDSTAAALEEAVSEMQAEHSETVTALEEKISELQAASEASAAA
LGQTTAELRAEHDETVGALKQTVSELQEAESTAAVALEKTMSGLRVEHGETVTALEEKVS
ELQAAKDSSVIALGQTTAELRAEHDETVAALEKAVSEMQAEHGETVTALEEKVSELQAAK
DSSVIALGQTTAELRAEHDETVAALEKTVSELQQAKSTAAAALEKTMSDLRAEHGETVTA
LEEKVSELQAASGASAVALGQTTAELRAEHDETVAALEKTVSELQAAKDSAAATFEKTMA
ELQTEHDQVVTALEEKLSESLELAEQVGADQDVTLAALRAQMAASHADEIAEVRAQLSEA
ERAVEATEAASKELSKECEVRSAEVAEELDVARGRKEDLERELTDNIAAGKATEEQLRHR
LTSQVAEAENLRQELMDTRERSDRAEAAVRASDQRARESADEKTKGLLAEMENLCQEKLI
AENKAGEMEAELGRLREAVATAEQTAAKDQGMLIRAAEERMAVLDQAAQEKDIAIAKLQA
SLDAAHASAAAESASSSAAGVEEATAALNDKVAALTAATGEQKETIARQDARIKKLEQVR
LTNGQVEKLQAMKASARRTAAENTELKQRLSVLKERLEAAEGGVAGAGAGDAPSGDGEAA
TVTAALAAAADRNAELQAAKDTLVEKLKGYGKRVYELEKQHTRVRAAVAELGGSVSEGGD
LGDAVLECAGRFAGRGGDMSVMSTGSHDEAAAAAAAVEELQRELREVREALRVEEAGRAR
LKEQMLAGVAKFRALEAQEKSTRERLEEAAVGQRGAVSAALKTKEKDHERELKFLKEENV
QLFKEIGEWKSKADKLTAELETLQEKLAAAKTAQQASPSMSKKRALGDRTNNTPAKATAT
AAVAGKLGAATSTTAGGVQPAAAAERRAASRALLDGEGPINDEGAGECNQS
>Ectocarpus_siliculosus_ESIL006112_CenpE
MSRVPPPSSRSSLKEPSSRRGGVPLKDVLQSRRASKTAMVKPNLKPTAEATTTSNDDNIK
VCVRIRPLNEREERHSATPAWAWKDNTIAQTSTVSRNRQTGGVFTYDHLFDPVSSTEEIY
ENAVRRVILATMGGFHGSVFAYGQTSTGKTHTMQGTEDQPGVIPLAIEECFSYVSTSNDD
REFLFRVSYLEIYNEQINDLLCPASTMANVRILESKKLGVQLQGVKEEVVISPQQVYALI
SAGEAQRHVGSTDANKNSSRSHTIFRMVIESRSRSSKGGRSVVSTLSLVDLAGSESVRLA
NTHGQRQIEGGFINKSLLTLGKVVSMLTEEADRGGYIPYRDSKLTRLLQPSLGGNAKITI
ICTVTGALLSSDETHNTLKFANRAKRMKNHAAINEVSNDKTLLKKYVEEIAELREELARA
KEKAEEAAALPPAMARLSASPHSSNGSHSVRTPGGGEGGESDVFDEVDDTEMQLQNTITH
IERLILSSRKVKKLAPGAVVSAATIAARETGGPSDSSGREDVEGKKAGGGGGAGTSGGSD
VDEGDRGSRSRIPPKMDRTDLLTRRQSTSFFDTKPVFSARDSSNSFTKMWNGGGGGTGGG
LGALGEEGGGKGRRPMTARAAQARRQSDRWGWKDDSRGEDALVRTPPTVAGSAGSSSESP
ANGRPPPLDLKATGADTSPTRMGGLGLRAKSAANLPTGTGKAAAAAAERASRGGSAAASL
AGVDLEEELEHVHMELRTFLNKKRARKAGVVGVAHQEGTPGSASKGGQEVEELRQKLQEV
EIGTALSQADSNFLQRELEEKEADIAECMDLLEEMERQQKGLSDENAVLRTENDSYLSEI
ERLSAILAAREQELLDLKGVSAAEETF
>Aureococcus_anophagefferens_AANO008313_CenpE
MADDAGPAGGVSVMLRIRPRNAKEQEGDDCWSWSDDAIVEVGPSGNKRYAYDRCFAPGVG
NKEVYECCGKPVVAGALRGVNGTIFTYGQTGSGKTHSILGVPSDPGILQRTVADIFAAVD
ERPDSNWTVRVSYMEVYNEEINDLLAAADGDDKRRGKNLKIVSDDPVKGAVIAGLSETAV
EHATALLDRLESLLCCPGESARAYGSTEMNDKSSRSHTICKLSIDSEETFEGDGDDDLSR
RVVKRAACLSLVDLAGSERQKSTGASGARLKEGSNINRSLLTLGRVIIPYRESKLTRILK
QSLGGNARTTILCTMTTAPVHLDESLSTLRFGQLCKLIKNAAQENVQMTDKMVAARAAKE
SDMPNFKGSFLGRFPLVSADFWTSDHLSERSRSVDAMSGKRARQTRTMKRR
>Aureococcus_anophagefferens_AANO008009_CenpE
DAVFGPAVSTARVYQSIASPLVQNTLDGYNSTIFAYGQTSSGKTHTMVGSDADPGVLKLS
MKEIFGNLESKIASNESLVRVSYLELYNEEIRDLLRPREGTKHQITEDPTRGPVVNDLHE
EVVTSESELDTVLAIGEKHRSYGETAMNSTSSRSHVIFRVIIESGSRVVAESNTYKSGSQ
ASGIALAVLNLVDLAGSERQQKTGATGSRLKEGNMINKSLLALGTVISTLAANSAASAKG
KAIKHIPYRDSKLTRLLQGSLGGNARTCMLAAISPASRNREETQSTLRYASRAKRIVNTP
TQVVIDSKDSMLASLKKEISALKEQLAAEEKQSSVVAELTQENEAAASEMEQAR
>Aureococcus_anophagefferens_AANO002261_CenpE
MAPKEDTVRVAVRIRPLNKIELNEKNAAIFEEASGNTVRELDEIEGTKPDRFYDFVYGDD
STNRQVYEDVAAPIVKLAVEGFNGTVFAYGQTSSGKTWSMIGNDENPGIMPQSIRGLFED
LGNREGIKEFLVRVSYMEIYNEEIKDLLGTAHPPGGLKIAEDPNRGCFVRDLTEEVATDA
ACIKSILARGEKARSYGFTEMNANSSRSHVVFKMMIETKIGHSPVCSSCMYLVDLAGSER
QKKTAATGQRLKEGNAINKSLLALGAVISKLSEGKKGTGHIPYRDSKLTRMLSSALGGNS
KTAMIAAISPAERNRDESQSTLRFASRAKRIVNCAKKNEIKDNESMMVRMTAELEDLKTK
LKEMKERDLEANANLVEEKKKLDEDKAKVEEEGATFAKIVTLSAAAAKVKDVETSRK
>Aureococcus_anophagefferens_AANO006951_CenpE
SSAMAERQMRVCVRVRPLTASEHLEGDEAWLLEGTSRITERDVGEKNRCARSFNFDRVFP
APSLNDAVYESMGREIVNDAMRGYHGAIVAYGQTATGKTHTMQGTPTSPGLIPLAIEEAF
NHIAGASQEREYALRVSYLEVYNETIRDLLYDETLDDPGEPPSRWGGAALRPRDPKPRKP
PPIRLVDDAKRGVTRLQGIREVSVASVGDVFDTIVEGEARRAVGETEFNSRSSRSHAILR
LTIESSARRGAGDRRAADLSVLTSTLSFVDLAGSERCPEASAPARVKEGAYINKSLHLCR
KQPLSAGATKADHVPYRDSKLTRLLRPALGGKARVALVCTASLAASAAEETAHTLKFAQR
AKKV
>Phaeodactylum_tricornutum_PTRI002419_Pt-KiF14_CenpE
VAIRMRPLNSNESARQRVWKVLPKYSSIAQTTPDGKPLPERVTGRTFFTFDKAFSESSTT
QQVYDDVAKNIVNSVVTGLNGTIFAYGQTSSGKTFTMQGSGTIQEGSNGSGGGGVVHMAA
QDIFNRIENSPDRIFLVRASFLEIYNEEVRDLLADDPHTRTLAVREDPRRGVFVQSNEEI
VTDFESLLSILFRGEKSRAFASTAMNERSSRSHTIFRITIESRLKASGDSAGDKENDDAD
GGDGAVLISTLNLVDLAGSESVRHTGATGDRQKEGGMINQSLLTLSRVIVALGTPNQTHI
NFRDSKLTRILQPSLSGNARMAVICCATPSELYLEETRSTLQFASRAKLVKTNAQVNEVL
DDRSVIRRLQKELAE
>Phaeodactylum_tricornutum_PTRI001756_Pt-KIF6_CenpE
YTLDRVYGPATTTHDLYQQSVRDRVHAAMDGFHAAVLAYGQTSTGKTHTMSGTSVQPGLI
PLCIQECFAYLQAQNTPREYLLRVSYLEVYKEHIRDLLATSATAPPVRLFDSVDGLIIKG
LREEVVTTPSQVFQVLQKGEARRQVGATHLNQHSSRSHVMVRLWIESRGMHEKNGSSGNA
PTTPTRLSLVDLAGSESVRLTGSTERRQEGHYINKSLMTLGKVVYALSEGIHSHVPYRDS
KLTRLLQPSLAGNAQVVLVCCISPLASHLEESHNTFKFANRAKKIPQKATIQETLDEKTL
LQSYREEIEDLKQQLNEARQ
>Thalassiosira_pseudonana_TPSE004841_THAPSDRAFT_14707_CenpE
DRTFGESSTTRQVYDDVAKGIVRSVSNGLNGTIFAYGQTSSGKTYTMQGSGSIEDGSANY
LNNGGIVHMAASDIFNHIEKETERVFLVRVSFIEIYNEEVRDLLVSGGDDGTLSVREDPR
RGVFVNSNETIVTGLDSLLSVLFAGEKNRSVASTGMNERSSRSHTIFRITVESRSKSDGE
NDDDDGSGDEEEMEDARMSDNTAAGAVRVSTLNLVDLAGSESVRHTGNTGERQKEGGKIN
QSLLTLSRVIGSLGQNATHINFRDSKLTRILQPSLSGNARMAVICCATPSELYLEETRST
LQFASRAKLVKTRAQVNEVLDDRSLIKKLQKELKEARKAEKQLLMDEAEEKIVLLRDEIS
QLKSDLSRVESECYNMKDENVDLRDKIEREVLKVKDSENIIISMSDELNREKDEKKEL
>Thalassiosira_pseudonana_TPSE003757_THAPSDRAFT_263868_CenpE
SYNFDKVYGEEASTQDVYEDIVKEIVSSVCHQGRNGTVFSYGQTSTGKTYTMHGIICSAA
RDIFQNVEDREESGKKESQSLTIVKVACMELYNEELRDLLVNNGNSSSSPALSIKEDRKG
NVQIPNLTEQRVSSVDDLLTVIHAADMNRSVGATAMNQRSSRSHTIFRITYEKKEAKATH
ACSAGKVVTTVSTLNLVDLAGSESVRLTNASGVRQKEGGKINQSLLTLSTVLVKLGKKDS
GHINYRDSKLTRILKPSLSGNARMSAICCISPACQYSEESKSTLDFASRAMLVRTNAKTN
ETIEYDDALVGEFEKEIERFKAETANAEESKRKLYMMQVEELTLRNEELKEMKKQESAES
SESNEKLLKTINDLTVQNEELQKKMKVVSEEKAQLEWRLMREQKKAQRRKEEALEKRRTF
KSKLTSMTGRLKEDMKHVELSSQAN
>Thalassiosira_pseudonana_TPSE010622_THAPSDRAFT_31391_CenpE
MSGDTEYAYDKVFGEDADTSKIYDELVSDIVESVANEGINGTVFTYGQTSSGKTFTMQGC
GKDEDGTVGIIQMAAKEIFGSIKAERSENEFGGVSTSESTVKVSYIEIYNEELRDLLTDN
KRKAKPTALTIREDKRGSIAVENLKEVAVRSLDQLMEVFRVGESNKAVGSTKMNDRSSRS
HAILRITIEKKTVLYSERGSSSTLNLVDLAGSESVRLTGASGMQKKEGGMINQSLLTLSK
VLMSLGQKKTGHVNYRDSKLTRILKPSLSGNARMAVICCISPSDQYVDETKSTLQFATRA
KLVKTNAVANEV
>Thalassiosira_pseudonana_TPSE001744_THAPSDRAFT_38685_CenpE
NYTFDRVYGPNDTTESLYTTSIGGIVKSVVDGLGHGCVLAYGQTNSGKTYTMTGMRGGSS
AGCEEEGVIRMAVQDIFRRVQMCKQQREYLLRVSYLEIYNEQIYDLLALPSVESPLRIFE
SRTEGVVVRGLREEIVTCPEDVFALLDDGDMKRKVGSTGMNRTSSRSHSVFRLVITQSLG
TAVKGPVRISSLSLVDLAGSESVKATGSTGVRQKEGQYINKSLLTLGHVVHKLSEMSSRA
DKDSFLAKEHIPYRDSKLTRLLQPSLGGNARVCIVANISPALANLEESHNTLKFATRAKR
IQQHARITEVADEKTLLRSYREE
>Phytophthora_infestans_PINF015591_PITG_18579_CenpE
MGDAAFEPENIAVCIRVRPMNERETRANDQPALACVTALNVVSLTDPETGAPMTGKGNVF
QYDQIFDAASDSHVIYELVARRIVHSTLGGINGTIFAYGQTSSGKTYTMQGDGGMPFEPE
AESCRLGILQLAVEDIFNYIESCVDRDFLLRVSFLEIYNEVVKDLLNPKEKGANLKLRED
PRKGVYVECTEEIITNYEDIVTLLQAGNQNRTTGQTAMNDKSSRSHSVFRIVIESKQKAE
PRRHSEEDVNGAVLVASLNLVDLAGSESLRYTGAEGIRQREAGNINKSLLTLSRVINSLA
SSGGGGQNAPFRDSKLTRLLQNSLGGNTRTLIVCCVTPSDRFIEETKSTLQFAARAKAIQ
TSARVNEVLDDQTQLRRLKRER
>Phytophthora_infestans_PINF006287_PITG_07125_CenpE
MRRRDSDLMSLVRPPRSSRLSYSYSQCSSRSRSGSMESDVRWSERASSIAPSDFDGSELL
DVDDLQLLQHQNASDGRETVRVTVRFRPLLPKEKSSRSACTVHAETGTVYDAQHSTRAIY
DGLARSIARSALDGIHGSIFAYGQTSSGKTYTMQGTGLRNRRLTLVQEKNVETEEDRRPE
DSDGLVQLAVKDLFDEMARRSDVEYLVRVSYLEVYNETVKDLLAAGSTTATGKRRDSTVH
IREHPVTGVFTDNSERVVTDARGVLQALRDGEKQRAVGVTRMNERSSRSHSIFRVVIESK
TRLEASVLTEDDADVERVRVGCLNFVDLAGSESARAVSSGGKRLTTESGNINRSLLALSR
VVVALGSGKTNQDHINFRDSKLTRILQPSLSGAARVLFVCCASPAPTYIEDTRSTLKFAS
RAKRIKVNASVNEVVDQRSRALMELARENQVLWQQLEALASASRDEMDVMEEHAARLRMR
IISLEAAAAALGWTSSVVIAAASDKSREDRQPEVTGLEGANSPTDSDIQGLELDPSDDDT
EVDSQLDSPTGFPLLMANAACSTCETLDDALEIAKTRELESSLRIEQLEEKCLLDVEEDE
ADETEALSGSEDGVSSITHATSLSVASAALLTMVVDALKKRSPSEALVIVLIAFICMAVM
MASFAWTIAAATL
>Phytophthora_infestans_PINF009074_PITG_10520_CenpE
MGHDVDGTTVPSPDSLIAAARALCAVCSSAELPGTIPEGFLVSDSRSPLGCSGMASSSAP
VRDKRIKVCVRLRPFTRTEKLKAGGKAAWTWHENTIYQQIFPAQIPSRVSTSDGEEKKRS
GGSTASSSSSALRESSALPSSYSFDYLYPPATQTQTVYKETVKDAIMAATEGYHSSVFLY
GQTGTGKTYTMQGGRGDPGIIQLGVQDIFEHIARHPSMEFLLRFSYLEIYNERIHDLLAA
GAKSDIKIYDVHNRAAAGNTRDGFVTKDVVIKGLREEIVLSTEHVLSLVEVGNLHRHMAM
TESNDQSSRSHVVFRMVIESQAKRSSRDRGEVAPVRSATLNIIDLAGSESVRLANTTGQA
LEEGKFINRSLLTLGHIIWKLSRDRHRKSVSGVRAPSTPHLPYRNSKLTRILQPSLGGQA
QIAIVCTASPSVECLTETHNTLKFASRARRVRNRVVVNEGLGESALLRKYRARIRELEEQ
LEHLQIRRRPRGPSTAIQTVNERQMELKFAINNINRVILNSSQGQERPDDEELASIDEDT
FPSMATPPEAWETPHPPPPPIQTTRRSEPERKPTPRQLKARQQAEREQQTSQAPSRAATR
PLLRREPVHSTSTVSINQPEEEDEGKDDLARPRLVHSGSSANTSNKTLIGSGGSASTKTL
PLSTSSSRHLTDNDEDLAETKEEEDGHEEDEPEREDDAQQHDTPPNSGAVEAPQSSPSTR
PSLTSLLKNKYLDELAKMDQRTGRWQRTEERDLFSQKELLREFVRGLEIAQAEQETRMSK
IRELELENRRLRQIVAARDDELAQWKKETTPLTHDALSS
>Hyaloperonospora_parasitica_HPAR014175_CenpE
MADDASAAAAENIAVCIRVRPMNEREKRSSDASALCCVPSLHVVSLTDPETGAPLSGKGN
VFQYDEIFDPSSDTHAMYERVGRRIVHSTLRGINGTIFAYGQTSSGKTYTMQGDGGMPFD
PEAETSRSGLLQLAVDDIFQFIEACDDRDFLLRVSFVEIYNEVVKDLLTLTEKGANLKLR
EDPKKGVYVECQEKIITNYEDIVTLLQTGNRNRTVGHTAMNDKSSRSHSVFRIVIESKQK
DVSRRLSEEDVDGAVLVASLNLVDLAGSESLRHTGAEGIRQREAGNINKSLLTLARVINA
LASSGGGGQNAPFRDSKLTRLLQNSLGGNTRTLIICCVTPSDRYIEETKSTLQFAARAKD
IQTTATVNEVLDDQTQLRRLKREVHELRTLVNSEALTALKAENEALISEKNCNKSEMARL
MGLILSSTSVAKANAVSKERKRRGKRSRETWGPGDFPADIKALRALSPHPYPRKRHSLAK
ENVDPQTLFCVNRDDDNILATKKKSKLPLATRQLKQGWTKLDNDRKSVFDLFAAVYSSYN
DGKCDDPIAAGETNVDVRRVSLDDSQRACAFDVLARMVDDVQSKGAVDGKLLLRQDVEDR
CLDTDNHCSESSLKVNALVEEMKAKLEVTQESLAKEKKRCHDLEAEKASSQQMAEEELSA
LRYQLETLKLKSSELQHQLGRENHQLVATISSLGHDNSMSPHSSGDAQENVLDDAEASRT
FLQLAAVEGGRDIDYCKLHDHEADPTEVATQVESIAEEEELVLQENVCRLDNGEQKTVLQ
TQSPPKSETISRQDAVATDRFETSAVEKLAGELQSIMQELAQLQSDHEQTALEKEELQAE
TERMSEEIEAAQRHVCEMSEALMEKDHIAKVLQAQLDAKLMTISQMQTKYSDEVGILQQS
IQDLMTEKDQLLTKTRESDAERNVASDDIYPKKPAANCSDSTCTHSCTKDEALHLPSEVG
RLTEHLVTDKSELFDTNQCLQATLQTCDAASCHPKQENDPHSTVLANEHEQIVDVPLRDI
GSLDQSDLRYNKLKEDFVRVTEVLDNVSRERDDCVEELRALESQLMEVSEEKMKFAVAAN
EQEIKLRKVQQDVLSSTTTIATLRAQLDDAESAKVALEARKTELEQSIEKLQASWKILQV
DHAAMVEQMQERETTVSTPENEGSTAEVEHLQQRLEIESKERKKLQLDVTSYEETLPVGE
DEVAGNGPRCSCSFPREEG
>Hyaloperonospora_parasitica_HPAR004889_CenpE
MRRRDSELLARARPLRLSYSYSQCTSRSRSGSLESDLRGVFSDIGDSSELLDVEDTELLQ
QENTGKRETVRVTVRFRPLLSKEKSSRRPAWTVDAEKGTVEAAASSSGQASRRTEPYSFD
EVYDGYHSTQTIYDGLARSIARSALDGIHGTIFAYGQTSSGKTYTMQGSGLRSRRMTMRQ
DQKVETEEDRRPDDGDGLVQLAVKDLFDEMARRVDAEYLVRVSYLEVYNETVKDLLVSSL
ATTGKRRNSTVHIREHPVTGVFTDNSERVVTTAREVLQALRDGEKQRAVEATRMNERSSR
SHSIFRVVIETKTRLESPVPTDGGVDEDDETGVEIVRVGCLNFVDLAGSESARAVSSGGK
KLLTESGNINRSLLALSRVVVALSSSKSMSQQDHVNFRDSKLTRILQPSLSGAARVLFVC
CASSSPAYIEDTRSTLKFASRAKRIKVNASVNEVVDQRARALMELSRENQLLRRQLETFA
SASRDEMDAMEEYIVRQRMRIVSLEAAAAATTRLSLFVREAPLDCVQKDRLERQLEFTGL
EGANTLTALDNQVLEMDLSDGEDTYVDSQFGSLTESPLLVADAACVTCEALDVALENAKT
RELESYMRIEQLEAYINKLEHQDNDNSSSSATSEGSDDAEKFVLDIGDDETDEIMSIAGR
KEGGVSSIGHANSLCLASAALLDVVVEALKNRSPGEALSIVVIVFVRHATSHWKLVVT
>Hyaloperonospora_parasitica_HPAR007152_CenpE
MEGYHSSVFLYGQTGTGKTYTMQGGRGDPGIIQLAVQDIFDNIARHADMEFLLRFSYLEI
YNERIHDLLAAGAKSDIKIYDVHHRGAATSTNTRDGFVTKDVVIKGLREEIVLSTEHVLS
LVELGNLHRHMATTESNDQSSRSHVVFRMVNDLASLFAYTFRSLRVKSVQFEQRSSAFDP
FDLASGCCRVIESQDKRSSRDCNEVASVRSATLNIVDLAGSESVRLANTTGQALEEGKFI
NRSLLTLGHIIWKLSRDRHRTEAGGGRTLNTLHLPYRNSKLTRILQPSLGGQAQIAIICT
ASPSVECLAETHNTLKFASRARRVRNQVVINDGSGESALLRKYRARIRELEDQLDRLQMS
SRRPAQLSSSSQLTLSERQMELKFAINNINKVILNSSPTQARPDDEELASVDEDPPPSMA
SLQTTTIPSEAPRRGDSTTRYLQQKPTSRQITARRQAEMEVQAPPMQSRIATRPLRRQTH
VHSTEEENVNRFESEIEDEEVEEVKEEDLARRRLVRAGDSANTSNKTLISGGSASTKTLP
LSTSSSRYLTDNDDEFTETKENDHNDEEHESEDEENARHGTITHPADVDQQATVAPSSTF
SAPATALTSSTRPSLTSLLKTKYLSEISDMTRRTGRWQYTDEDALNKQMELLHEFVRGLE
IAQAEQETRMSKIRELELENRRLRQAMASRNDGLAQPKKSDTTS
>Albugo_laibachii_ALAI004263_AlNc14C24G2407_CenpE
MDSSAFPDDALMEFAVDHTTECTPSDSSLTENISVCIRVRPLTEREERAKDANILRIIPN
LHAITVLHAVTEQPLPGKHNTFQYDHIFGPDQRTLDIYDHVAHDIVQSAMNGINGTIFAY
GQTSSGKTYTMQGDTLLLENTPFSCDKGIIPLAVNDIFNFIESCSDRVFLLRVAYFEIYN
EVIRDLLSLTEEKQILKIREDPRKRGVYVDSQEEIITNAQSIFQLLTQGNQRRTIGHTAM
NEKSSRSHAIFRIIIESKQKLISGGFEGVELRDRRTSEDDVNGAVLVASLSFVDLAGSES
LRHTMAEGIRQREAGNINKSLLTLSRVINALASQKSGSGTLNIPPNPQQPSAPFRDSKLT
RLLQNSLDGNTRTLIICCVTPSDRFLEETKSTLQFAARAKKIQTSAVVNEILDDQAQLRR
LKKEVRELKRMAHENATVTALKAENEALVKKQTEIQRLMSLMLSSSSVSGSEDRARRPEC
KRIKRGRETWCPGELKQSMENLESEWRIESQIESRLSLERKRSRGDEDAPTETNLMDKFD
VWKCFHEQVTAQVGIELECDEKCSWNDRFAEAIRVISAHCLEKLTEEKTQDNSATEALIQ
ALKMEKEELSKSLETFHETANALTIEKEAMTSVKEQLRETEKALLESKTLFSEKEEEFGK
ALERGKCEKQQAIRELTDQLQSAFIEVEEANLLRKEQAAQYQKQLDTMKREHEANWSELD
AIKKDDDKAERMERIATQQTVEESRLRCESLSMQREEWQSTAMRLKEEYHRNIYALQTRC
EVAEKHTKALNEAIVDGNDQRHRMEKQFHAERNELMQQLSRVEKEFKAKLVQNEKSDTQM
TELYDRIDMLERLNASLKEEQSSNATRSLAFEQMGKELQSLQESNETLKLDVQSYSEMLQ
KKQTEANVLMESVRLLESAAEESQHRQQVSLSQCKELEKAVDRAIQDRNSALEELQFHQK
KMREELDERMRIAESEKSSREKVAMERQKLVEAYAHIEKEKKELATELSLQIQTSERELH
AKEQEISAGRQALHEAKAWKTRNEKLECDLYQQRNALEDVSESLKCAEQQVLESREQLQR
ESNAKEQLEALVKTQKERIDTLERVKMTTGTIEIYQKLVRDRYTLQERVETLTKQQNTES
TEMERYKEEILRLRDLIQQQESGTKDMELSEAQREKERLEERVLRLETDHQVALAESREK
IAYLEKENLDLMVENRQMKKVRGTITEISRSDAPTEARETRNVNEWTLVNDLVAKEEDEK
PACTQQ
>Aurantiochytrium_limacinum_ALIM009226_CenpE
MSCEDGEGIEESISVSVRVRPLNSKEIKQDCQNIWKVVDDNSIFSTNEGQNSMHTFDNVF
DSNTSTRQVYDKVANDLVSSVLQGMNGTVFAYGQTASGKTYTMQGEPNSPGILELAATQV
FEEIARRPHYQFLMHVSYIEIFNEQVKDLLTDTDTNLRIREDRDRGFFVDNLEMKSIVSV
KELLQAKEEGERRRHVGETNMNLKSSRSHTIFTLKIEMRDTPIVDRRASSESDYRFGILV
GKLNLVDLAGSENARATGAEGGRLKEGGNINRSLLSLSRVISVLANARSKAGGFINWRDS
KLTQILQPSLAGNCRTAIVCCITPASRYAEESRSTLNFASRAKQIRTRAVVNEVLDGEGE
MRKLRRTIQELRDALASQQAANAEQDTLQNKIR
>Aurantiochytrium_limacinum_ALIM005280_CenpE
MSEDQQQQQKIKVCVRVKPVQHAEKGDDPQSKLAWQVADDAQNLVELGNREDKTWTFDKV
FAEHSKNQDVFNNTVADLIPRVIEGYHGTALVYGQTSSGKTYTMFGGPQPETESGAVQLG
LEKLFQAIEDQKKHREFVVELSYVEVYNEVIGDLLTPVEDTEAAQAGAVSVRDDQKGGVT
LSAARKPATSATEAMDILRQGERMRHASATGMNERSSRAHTILMVHVSSVSLEDHTKLSA
QLNFVDLAGSESMRTSNAKGSQIAEAKNINQSLLALALAMASLAEGGGHTRHVSFRTSKL
TRILKPALCGDSLVCVICCITPVLQFKEESKRTLHFARTAARVPIQASKHQCQAPEVTIE
QLKRKQMQASAKESALQDELCEQERKLEASLSAKLVVDQERTNLEKELEESRMKIKATET
DFADLQIQLKQ
>Aurantiochytrium_limacinum_ALIM013768_CenpE
TPYSYDHVFDEGEDNDNVYEKLGQPIISGVLDGFHGTIFAYGQTSSGKTHTLLGTAEEMG
VIVHSVHDIFEFVCRAPPEMEFLIRVSYLEIYNEEVKDLLGGTTEAGGLRIIDDPKKGCH
VRGLKEVVVLSPDHVFELLKAGEEKRHYGTTKMNYTSSRSHTLFRMIVESRMEGTVEEAK
QVVQVSQLNLVDLAGSERVSKTEATGARLKEGAAINKSLLVLGTVINKLAEGHKGHIPFR
DSKLTRLLSNSLGGNAKTAVICTLSPAQRNFEESKSTLHFASRAKTIVNRAVKNHILDKS
ALLDQYKQEIVQLKLQLASGKSVVDLPELSQVRQKLREEESKR
>Aurantiochytrium_limacinum_ALIM002064_CenpE
MQGTAEHPGVIPRAVHDVFAYVSEHQTREFLLRASYMEVYNESINDLFEPASTNLKVFED
PRRGPQVQGLEEKIVVSPDQVFALISAGEAQRKVGCTDYNKQSSRSHTIFRLVIESKAKT
NADSETARSARVATLNLVDLAGSESAQNVQNKVRRQEGSHINKSLLTLTNIIYKLSDGAA
QKGQHIPYRDSKLTRILQASLQGNSRVSIVCTCTPWEGAREETLSTLRFATRAKKVSRTV
QVNEVLDERALLLQYKREIAELRRKLADAERRTINDNDADSASESEPPTPTPPSPSTPVT
PGRVFADFSLTPVSNAPKSSKSREEKIRAQIDAAIANLNRVILNSSTMGPLSGGMRSRSG
SLENDGDSVLLDNPPGLLSEDGADGDELESHQRGQTPFFRRISSLDRVIGEDVNRTRMLR
SRSEGSAQEEVAAVDSARENLEARMRSLSDRVSVSSKGDTEGEEPLPSPPRSSSRLKKRH
SITAELRSIREQLANLLTGSGDLDEDHNIAHNNQQQLQSEDNEHTRKAGSTTGVVSLDDI
PEQTKAYVQQLEARVNELEGQVRKYALEQSVTRADRSFLESMLREKDATIAEWSNEIQVI
EQRQKELEEENFLLQERICTLEAQASANGKQ
>Aurantiochytrium_limacinum_ALIM007034_CenpE
MTVFAPDEQTVEVYVDQVAGMVERVVEGYNATVLAYGQTTSGKTHTITGSEQEKGILQLA
LEDLFSLVHKDGFDKAYRFSLHASYCEIYQEVVRDLLDPAKHHLSIAEDPQRGPIVRGLT
EIAINSAEQALELVSRGQESRKVGVTHISESSSRSHSIFQIRVESRPRLEDAMTIGASYS
LEQHLNGDTQGDENHLDSSAEGALRRWADTYEKPLASSTLNIIDLAGSERVSKTRASGER
LKEAGFINKSLAALGNVISAINAGSSHIPFRSSKLTRLLTSALGGNSYTAMICCVSPSIL
HHDETRSTLQFAHRASKVKTHAKLNQVETGDRILQAFRAQVGTLQRELALNLTEKQSLQD
KVEELERKLHNNLARSFRGIAD
>Aplanochytrium_kerguelense_AKER009345_CenpE
MGDPETMEPADDQNNEIEENISVVVRVRPLNSKETASVWQLGDNHIKLADTRYGEGQALT
FDQVFSPENDNFDVYDKVGKDVVKGVLSGLNATIFAYGQTSSGKTFTLTGEPNEPGIIAL
ATSTIFEEIAKKQHFQFLLHISYIEIFNEQVRDLLSDNNSNLRIREGRDKGFYVENATMH
SIVSFDELMEAKAEGEKRRHIGETNMNLKSSRSHTVFTLKIEMRDTRVFDEEAKNEKSPA
AKRRKSSNEEELTYGVLVGKLNLVDLAGSENAKSTGATGDRLTEGANINRSLLALSRVIS
QLASQKSSKSKKSTYINWRDSKLTQILQSSLAGNCRTAVICCVTPAAEFVDETKSTLGFA
SRAKQIRTKAVVNEILDGEGYRENFTSPTCISTIRY
>Aplanochytrium_kerguelense_AKER000120_CenpE
MGQPLVRRVCEGYNSTLLTYGQTTSGKTHTILGTKGLEKQYGMLQMCVRDLFLYIKGCEK
THSFTVEVSYAEIYQETINDLLDTTQRNLIIVDDPHWGPSIKNLTYVAVKSMEQTLQVLD
EGETNRHIGRTEMNAHSSRSHTIFQLRLKSHLKIGETSENLPEPSKHAKQSPILTASSLN
IIDLAGSERVSKTKAEGRRLAEAGHINKSLSALGNVVAAMNSKSRRQSVHIPFRNSKLTR
LLQNALGGNSCTAIIFCISPVIIHRDESKSTLEFAKRASKVKTHAYCNKVETGDENQLQE
KIKSLEVYLRRLS
>Blastocystis_hominis_BHOM003601_CenpE
MHGEDSSPGLIYLATKDIFDYMANTPNRQFILRGSYVEIYKENVRDLLNPDSVKLRIHES
YDRGVYVDSKEEVLRSYDDVLNVSPVSPFHSQLLHRGDKNRHVGVTNMNQQSSRSHTIFK
LVCESRVHPDCLESPDDSTGVLVGQLSLVDLAGSESVKHTGAQDDRLSEAGKINLSLSVL
SRVIQTLATRTENSHVSFRDSKLTRLLQTSLDGNSRTAIIACVTPASSFCAETSSTLKFA
QSAKNVHTAAKVNQMLDDKSLIRKLRREIEALKKQIKGEESPTDDAMELEEKRRTEKELS
EAQMRLEGLSRDVRDKEVLLQQQSTEKSNVEAELRVCDSHVQDREELLQEKEKMGLEITG
LKEISQEALICVENLIDEVNKSKEMNENLEQTMQRNNDELSSYVGRIRENLVMTEKELEA
KQKEMSELVAQMQEMANSLNEMRELHERNVESLNEMRNQHEMDVESLNEMKSQHEKDIDT
LNEMKLQHEKDVTEIQEAKSSISQQSNLLKALQMQCNLSEQKESQLMHQWTAEVQSLQSN
LESKEKEYSRHVSELTSSRNALKQELEEKKEQLQSRTQYIQQMRVELRSLQAVIDSNDSQ
IDELQACVIIGDDDIIELKKSLVKLWKERQKLEDEADMKEEAFVMNLKRRQEESEQFKRD
IEERNTQITQLTTQLSKLEGERDGLRSELIEKEHKLSEFQSKIEQFEKQHETFSSFSSSS
PSIGAANLAAVINEEDSSNDESESELGQEQEHNQEHNQQMEMDTEMKQPPENEQPNETLR
LQAALKESEDRVARLQQTIQSKYAEFKAMKESAKEFGRVKQELTEENDLYKRKYAAAKKR
IAHLEKNKLGEDVKEKVRQLLVTKDELKEENAGLRKEATELLDRVKTLQNEVLELKSQVV
ESTQRVEEKNLRIDELENDLKEAHGSTTPAYGGSKRFLESENLRLIVKNEELQKQISELK
QAAAMQQPVSPVRGRRVVEAKRQSVQPAVKMQSPTKRSKIADLDLDDESQCNTQ
>Symbiodinium_minutum_SMIN003443_CenpE
MLRSSRREATKEPLQVVVRLRPLAGASAGDAWFIEGRSDGQQWVCHQGPESKGSFAFDLC
FDGRTSNKELFETAAKKLVHTAVEGSNASILAYGQTSSGKTHSILGTPYEPGMLPLAIEE
IFGFQEDGLRTVGKQASVSYYEIFNEKVTDLLATNPVSTSLPVKENAGQGFFVQGLREAP
VYSSEDVLCLVARGEERRRYARTRWNDYSSRSHVIFTLSFEARGSIEVPKARSKLNIVDL
AGCENHKHEASEDGRHINRSLFFLGEVISKLCKDGHRLSLSPSRRSPSPSFRKETGSLSP
RHGGSSWDRGDRSDRGDRRPPRSPSRGRREVQRDFIPYRDSKLTRVLRSSLGGDARTLLL
VTVHPAASFIEQSLTSLRFATKARSVDNYIPSISERSEADRIAINDAQRTIEALQEKLRR
LEAQPRGIAPGRLKRLEWLKINSVLKDLGVPEVYRRKVQDRRSPDADALKKELQQLRLEL
REKERELATKARLLSERDRQLGQLREQLDMVMSSASLEKVGDIKN
>Symbiodinium_minutum_SMIN032097_CenpE
MAACKKDTSPDIPRSQDGRSVILVVAIDCTKSRALAVALGTTRAPWVLTDKSIALTERGL
TRVDSDLSDGTRSFKTRGELRNLDHLRRQDGETVMDHVFGEETSTKQVYEQAFRNIVFGA
AEGMNGAILAYGQTASGKTFSISGATAVAEAQSDEDPNKGIIHFALEDLFGQLTAKASGH
QGIEYLVRMSYCELYMERVNDLLRKIGPQSQNLAVKEDPEGRCFYADGLKEKIVSSAEEV
LMLFAEAEKRRRVAHTRYNEVSSRSHTLLTLCVECSVPLEDGEDDAGAQSVTRVGRLVIV
DLAGNERLEAWQAGTEYVAESSSINKSLFFLGKVIEKLAARDKEEGEHIPFRDSKLTRLL
SVHLNGNSQTGLLVTLTPSEDAIEQSLTTLRFAQKAAEVRCVAKPVLISKEQSLIEDLAA
EREQCAQQLQALVLSSERGSGQSFISKSREVDTVVTALHHNMDVLKKQKAMVVESMKGLY
ATIHSITGAVSEATDIINTSGDCEAAKDTLRRACAFCTDGSGGGAAWSPAILQLQEKLEL
LDWNAMRYAQLQEEMQQAEQDLAAIEQEEMAALSRLQRSQSVRESVVSQYQVAPSHPAMG
DITATSMRTDTLEEPPKQLVNERIEEVTELAEVTEVEVPRDDLKDTLDTDQRAAPRSHQS
SGSHGFGPLDSEPEETVSQEPKQQCDETLVAPDETAGDETQPKKREGVRPKQPRGYGFSP
KKRAAAAAAGDSLEMGVVSSVKPPAD
>Plasmodium_falciparum_PFAL002484_CenpE
MELNKNEDINKINLDGIQVESSSKEEAIRVCTRIRPLFEKEINNGHLKAWKMNETDMHLI
IDPPSMTEMLNARVAKKGNKIELKKNVEKSEGQKAVIQRHYAFDRCFDDYVGNDEVYKHL
ARDIILDTFKGINGCILAYGQTGSGKTHSVMGIPDDPGMLPRSLAEFFNGIENPSSLNEN
NINIGDDDGHSNESNNNNDNNNTKEFLMSVTYLEVYMERVNDLLQEGYRGGATENLDVKE
DPKRGFVVIGIQEETVTSIDEVMLLVAKAEQRRHIAQTNFNETSSRSHTIFTVILESNQV
LNDGTSINKKGELKIVDLAGNERAGRAAEGIENSKTLMEEGKAINKSLFVLSEVISKLSK
RAQTITAGDEKKIKRIQEDLVFIPWRDSKLTRILSKSLGGNCRASVIVAVHPSHFYLDTS
FSTLRFALKCKTIKKKIEVNYLSAEQSVIMQQKELIAKLQNQLKHLATTKNVDMQLSGGG
DNKYSTNRKPEDDEKILALKHELEEKVKKFQNFILKSEFHVNSSNYRTLRSIDEHTEKSL
KYSMSISANMKNEYNWLRSLDTNEYDTKWDGFDKYDDQNAKEKFNISKAMDYLKNKSPYK
LNSSEMSDILSTGSQKDDSISLNYYNELDELEKLEKHELMKREKKRKENNKEKDRDREKL
DARSVVSNKVYDDISKLNIIENNNFNENKDKFHLKRKETKKKQKMQKRINNMMDYMTKGT
LLFKKSTKLKNKNKKKKLTNNNININDDNINDDNINGDNINGDNINGDNINGDNINGDNI
NGDNINGDNINGDNINDDNINDDKINDDNINDDNINNDNINNDYINNNNNNNIDYSFNTK
KITKKYKKKGKINKTQQICRDKDMYEISSIMQNAVEEKRDKDILKGKGESPFQSFDNNIN
DTSNVLIKSISSSVKFLSSKERYNNNQKRKSIISNLKEKIEEDLKKKKKIINRNVELNKQ
IKFIMKLMQKLGLSAILTGTVPPGRNIENVLKLQENLKDDLRLAEYNKKSTNVLGVKKKG
IYNENNDGNEIDEGYDTKNDNMENTLLNCTLDENENDTEYNETISHVFINEMFFSFVLRI
QQKYFNKGDSLNDIEEILKNEEDPYDISKKTLEEILGCTVANKVSDMEEKNCNSKQIKDE
KNKKTIDSILNMLTPWEQKILALLYEQQKMRQDVQKIKEKFSQRIQNINIFIKKILIDKI
EVEKHLNRVLKATENYKEDLLKTSDVDSNFKFAGLMKKLEELSISLAEKNRDFNVLAEFH
LNLRKTLEHKDNLIKELKEENKLFYLVPRYNELLQQLDETEESVTIGDPKEGHISQEDRM
QSRVHMNDNNTCDVNKCDGNIGDVNKCDGNIGDVNICDDNKGDGNIYDGKYMNIATKELK
KEFLLMYGRLMFSRKKLQEKEVIEHDMRNLNKKIYTELVESISVIKNLESQNKFLEFKLN
MENKKKLEKIKKLVKEKEKLNKFIHEIEKRLQNENIDFEDVKKEILVNNNMSENNLESQD
DENEHKDFIEKLENEGNSKNIKKGKKKKSKIKIKKKKEENEGRNKIKNYMKEKRVNKNGN
NQNEYDHNDDEEMYDERNGNKNDDSENQKIYYDQNINFAKDQNYNHKESTNNDYKFKNRF
RNNILNAKIDSNLKKKKKIKIKKNISEEKIKLNSLYEDSHSGLFVGKSNKYQIDEKKKKK
IIKNKIATKNIQAVDGYHGQHIMPDKYLSSNSIINQKLMKNKKRIKSKKYIPPLDGEQKS
FLDSLRSKNSVMKKKNNKKKKKTKIIDKGKTKRNVEKNEPSEENQHQGNNNNNNNNNNNN
KEEKGKEMWEEDKYNSSSTDFENNEVRQMLDVEIEKKKSNQMLH
>Toxoplasma_gondii_TGON001303_CenpE
MDGKGNRDPGALLDATGMDDLAGLDDNKEESIRVCTRMRPLFPKEVEARHVKAWRVERSS
LELIVEPPSQLEMEESRQTAAGKAVLGTMKKAAEKSQGQKDIIQRHYVFDRCFDDNTHNS
EVFDYVAKDIVLDCFKGINGCVFAYGQTGSGKTHSIMGVADDPGILPRSLAEFFDCVTDP
SLLKEEEEELKRQQGDEGDRNGKDDHHDDAETENTEYLMRVSYVEIYLERVNDLLQESAK
GGAVENLEVKEDPKRGFVVVGLHEETVATMEEAMSLIAAAEQRRHFARTNFNETSSRSHV
VFSITLESTRTFEDGSNISRRGELKIVDLAGNEKAGRASEGVENAKLVMEEGKAINKSLF
LLSEVISKLSKQAQQQAEGKLKKGEKEVYIPWRDSKLTRLLQKALGGNSRASVLVAVHPS
NMYLDTSFSTLRFALKCKSIKKKVSANFFSPEQSLIAQQKKLILRLQSQLKAMAGAGLFD
HLPQRAAQSPENNEEVQQLKIDLEKKINKFQQFIMKATKPTAGVFGVSGTLSKRKTMRGS
QGLSGFEGFRRLDTLAAARQNLRTIDKLNSGDIYSGEVSGVSLTKAFGLVARKQANRLTR
DGTRPDSYGSLSLGHMDTFEPAIDAAVQELEDIDDRFEEVSSTSEEEEGGGSEPESRELA
KEVDWDEAKGGRDENVAGSETRRGVSDEETKPEEAEASVSSRDSSPSPRQTAGKAAAATV
DKEARVKEGRGRKSEKKVLKATVRIADDVDEVEEASPLGSPSRVSFVEEKKGKTAGEGGK
KKSALKKRSESPEGDEKAPPKSALKKTKKKVTKKKVKARGGEEREGDKAEEKEDEATDVE
EELEEEDREQLKEDKVKMEEKLVRLRNEKNMLLEKLKKAKALGLEAVSRLTFRFQTEHDS
VKKLQQRVHDLMLQTRYNSVIMNKLGLSVLFTASVPAVEPRPEGLEAQGSATSLPAIEDE
NQLKDAEKKLVKRSMRFADFLKSFQERGGVPEADRDASGKGLAGELSPDCFEFTSPADAF
KGLMFPDIDQVKPLAYAMLNDVLARLMVLQAQASRDLTDDEERATTENSRLLETSLSIMR
GEGIPSARTNASENPEEREPLEQIEEILGLAPSTHPPKETTGPTMDGKIKEEDEMYLQGT
EVKRQRIVDSVLSLLTPWEQNMLAMLYEQQEMRRALGELRDHFFGKLREMQLRFKRATLE
RVEFSDHCERLLGALMEFKAELQRRQEKKIVEEDTNAKFGKLMSKIEEMSIQLSERNADF
RLLTYEYKELMKRNDVLRSYIDKLKVEKAALLVAPQSLSHYEEINASTPDTTLRSLGYDV
CILQRYGSRLFVELEEARAAEAEMRKLNEKLYTELAAANDCVNDLKTHINLANAVHSRTV
SGLKTQVADLREELTEKDARIKELEEERDALRKQAAQREGAPSEEEAAFQSQSSGLVEDG
KSLGKHAVTADKEDLIRSASDSDSHGRPEEKKKKTAKKADREKTKNKPKAASGTKKTRGA
SASPTRQVASAKPASNHQEAALPAAAKPPKSRPTGTRAVPGTLSGKKTASPAVATSADRE
AAAKAEPPKTVEKVSSTHASPPSPSSPVSGKPVSSPDQQAAAAPSAPAVVSVVKAPAFTG
DPRDKGFANMAALIRRRAPAS
>Cryptosporidium_parvum_CPAI003109_CenpE
MLGNSVMKEDSLLCKIDNTKIDSYRSSLQQSKKELVSNNHFSSFINDETNKNVSSHSKSA
FSVAIRFRPAVCSEINEIENNSIWELSHKSIYDVSKKTNYYFDHVFDDKSTNYLIYDKLI
KDAVKSCLSGINVTIFAYGQTSSGKTHTMFGDNKGSYDGIIPLSINEIFNPEYTNCNQSI
GTNSKITVSYLEVYNEKLFDLLAPQSNLNNSSNDFNSKQIKVIDGVDGTVDFINLTSKTV
SSPEDIHGIIKTGMKSRRVAETAMNERSSRSHAILRIKIESHINSNDVCVGILNFVDLAG
SESIKRTQLEGDRRKEGMSINRSLLALSQVISQLSESTIVEPHANICPNQTNFADGSFHS
KNKYINYRDSKITRILSDSLGGNSRTIIICNCSPDRVNYYETLSTIDFARRAKKIQNKVR
VNILKSKEEKYEIAELKEKIVNLNRKVEDIDLLKQEIELLKSQKAELKSELNRNKVKSSD
FEWNDSLSVINKEQFSHLLAEYAEIIDLKDQNIKNLNEEINTMQAKVRNTEKIINDNYEM
KVDLDQKNDKIIKQESEIEHLSKLLSESNEKLNIFQTQLDNKDLVIESLICKNEKTSLYC
VELKKKLEASLLDIYSFISWYIYDYNNEITQKTEYNKSDLNENLDNFFSNLKSYLNFISI
YNQISKQGSINYTLELLNFKNEILQLESEIKHYEEEKNKIDSETIICQNQAIQNLNSIIL
NMFELLCNLITERNDCYQINNSLQNLSISDSYEFMRKIKDSEKLIELLNLELNDKKDLEV
KSKILQIEIENINNENKILNDSLEFQKKENNELRLKLNQLKHELNFKFISSSNNLNDQEI
FNNSDFITNKDEILKSNQPNDAKQSIKTENKECKEKKLQRIYDLKENRSKENFIKLESNI
SKNKEYSEESTFNFKENHITECSTQ
>Paramecium_tetraurelia_PTET027494_CenpE
MNEAIKIFVRMRPPLQNEDEEAWKIQKETNTIISLPRDPQTTRRYADAFYNYQFTFDKIF
SNDDKNEDIYNHCKQLLNYTLQGFNSSLFLYGQTTSGKTYTMLGDQENPGLLPYTLLDLF
KECQLPIAISYIEIYNEQINDLLQQGATNLKMQDINGQAFVNQLRIQQVENFDDALSLLC
DGEEQRMYRERQIHEHSSRSHTIFQILVQHESHTSTLSLVDLAGSERLNEEDASDETAYI
NKSLFVLSNVINKLAEGKKSHIPYRDSKLTRYLQNSLGGNSYTTIICTLSPASMNFYQTL
STLRFAQRAKKVENKIFKQESLSKAGLIEALQKELSDLKVERDQLKIQLQQQQSNNTFDQ
IIDVFIQYIALQVQDKQKFIEDTNILKEVYNQQHKQLIQSLYNQIMQMCQDCNLPKGLNN
PLSNQTQKVFVQQFKELINKQLQEESIFNNVYVQSILNPQSDFQSYQTQQLMPILESAFQ
EAMNALQNKLNEITSVVQNIGELSYQNQKIFDDKSLKKYFEIVNNEYNWMKQCKFQLNEQ
FNKKTQVLQQAFNNVSKNLNDSRYSLNSNKQQQQQQQQQQQQQQQQLQNITNIINPNIRQ
STNTPKFTERDKTALFVWGSGKDGRLGTGSLASQPIPYKIQIQNLQSISCGYYHSAAINI
EQQLLIWGKNYDLTPQKQPQFNNIIQVACGCQHTLILDSLGQVFSWGIGDEGQLGNESYF
NSDEPIKILDKIIYIEASRSHSAAINKDNLFYSWGSNIDYRLGLEEKKNYNVPTSTGIKV
SKISLGTNHSAFIRQDGIVFTTGNGQQGQLGNKINSDCYLNLQLEMKAVDVVCGEDITLF
INNNGDVFSCGKKSNGNLGHLMSTIPAFLQTPKQIEGLSKIKQISVGKRHCLAISSCKQV
WGWGFNFFDQLGLGDKNRFIEQYQIFLYIGLLSWIFRMQFKFLVENTILWLYAKPEIEKQ
PIIFNLFVENQGKGEFNPRKLLQQLFLNLILEVQI
>Paramecium_tetraurelia_PTET006071_CenpE
MLQVCIRVRPLLKHEKNAQWFVNKNNINSQNKSFTFDQVECETRTQTLYNKIAKQNVKKA
LNGYHTTIMCYGQTTSGKTFTTLGTHDNPGILPCALRDVFLDDNVKCSIQYVQIYNEVID
DLLDPKCTTLQIVNDQKWGTTLQLKQIPVNSFDQAIQLLNEGEERRIYRETQIHDKSSRS
HTIFRIFIENGSRYSCLNIVDLAGSERVSSENDINHETGYINKSLLALTNVINQLTDQKQ
QHISYRDSKLTRLLQNSLGGNSITVLICCISPGNNTQTLSTLQFAQRAKIVKNTPIVNGE
KQTQELQDQQFQSSCQQNFNIFTYVQSLQQSSKSSFQALLKLEQKYQNKYSELLQQYYKE
LSKFTINEQDLQDTISTLERNIAIQLEEMKQSISDTNNEDSQYKLLIWGSGQDGRLGFGD
EKTCKIPQEISNYKFSQVSCGFHHTLAICNGFIYAWGRGQKGQLGLGNYETILTPKKIEN
LRNATQIACGWQHSLAICDGNLYSWGCGDDGQLGNGDCQSINQPIAIQEDVESIYAGHSQ
SGFMKEGMLYTFGNNQDGRCMIDSLGILTEPEQVPLNDIKSVSLGVSHMGVVTNDGCVYM
AGTSIDGQLGTFSTDDEVATWFTQLDKFNSSNRASQIQCGDSFTLVLNTKGIIYAFGKGS
FKRLGLPTTDNIYEPTPLPIQGDMIVAGCRHACTVTKNGQAYMWGFNFHNQLGLGQDDLD
QEPVLLKINNIKQISLGYFHSAALVSK
>Paramecium_tetraurelia_PTET003012_CenpE
MENIQVAVRIRPDPEPSIWAIHDQHIFLNNQMRKPPNGQGRTTFAFDHCFSQDSKNADIY
SKEVKSLVLGSTNGINGTIFLYGQTGSGKTFTMLGKENDEGVLLQSFKDLFAKIEADLNK
TYVLRCSYFEIYNEQIFDLLKPSSKLQETLQVNEDQKKEFYVKGLIEQSVSSINEIFEVL
KRGEINRHYAQTAMNHNSSRSHAIFRLQVQSITNNFIRQYRREQSQHKFPTLEQLEAENN
QLKGAMVTESVLNFVDLAGSEKVSNHFEDAEIQDTNRRVKEGQYINKSLFFLTQVIYLKA
EDKGHVPFRNSSLTKILKSSLDGSSRTLIILCINAAALHFDYSISTLRFGMNAKKIETKV
LANINYQNDDEALKILLSDYEKKLHDFEKIRVEEKEGFEQQLNQLQIENQSLQNRISTQN
AENFKCIPKLYKEPTWADRFKHDFHCDGAGDILVTNTKVKKPPQHDCQGKLVLNALKASE
QNRKTLLSNYEVVKKQYLQLNEYYNQSTLRLQQQNEQIQCLNLQYNKLYSYASEMKQQLN
FDVKQLENQELEQMISFYQSQLLKLQIEQQARGQSMDQKKQYDVEQFRLVDQKEDVVDVQ
QYQQIDLDEIMQSNMVNVEMVKEKEEDHQNQSVESEEFFKIEFPTYLHHSNNFTKQTMNE
TASQLTVQDLSEINFKNVLQSFISEMDVLQPSVSTHHKNNSTSCNKKQTAKYKTPDKLKK
QSTSQTTIRGKQNIEPTRQSFNNIPKPKVRPRQNGNANEELSMLLNNTEMSKN
>Paramecium_tetraurelia_PTET010232_CenpE
MENIQVVVRIRPSNGQEKDNNDLEIWSVNNQDTITISNDRFNDLVRMRKFVPGQRVEFTF
NQCFDPKHTTKFIYQQQIQRITLSSLQGINGTVFMYGQTGSGKTYTMMGYDQEEGILKQA
LKDLFGEIEKQQDRQFFLRCSYVEIYTDQVYDLLSTQERLSETLLINEDFNREFVIKGAI
EEVVTTIDEIMDILQFGESNRHYASTVMNHCSSRSHTIFRLYVRCVPNTIGPNSVITESI
LNFVDLAGSEKINIHDSMLKKRGTSAGGNRQNESKHINKSLFFLTQVISLRAQGRNDQHI
PYRNSPLTKILRSSLGGNSRTAIILCINPCYSQFEQTVSTLRFGTNAKKIENNVSKNIVG
FDNDESLNRVIKDYESKIEELQKARVDDKQQQEMMLKIIEKLEEQRKIFKSQFDTSDHIQ
AMINKDVPYQWTHLHYHGVGVLWVPEKGSRDIEVKQDIIDSFGMIKKYQNLEEEFIILKS
EKQTLESQLNEIKQKQQEVIIQTKKRYANQKAKTRKYKQLSKDLQDERNKLQKIALCYHN
MIDVDEMMLLNNVTLDQMLDNIQIMMQNIYKVKLRKEMKLKGENVDTLKLKSSRPIKYPK
YLFDTSAINVQFWDVNENKKTEETSKSEIESFQSYFQSQLNQSSPTYTDMQSSIQQFKEP
FKHICSHEKNGPNKSGKENFEPSFKKNQIILDEIINITKMFSLLLLITTSYATDKNCLWH
DSYGYTYDISKLHNINNYQVPDTDTSMGMFNMVYEFNFCTGAVRCQGREVAAFEALEVMG
KVTENCDVLGLKETQEFGYVNPVYPELGISVTYKQGDMCFDVKDDGGLQKIIADNEQMQM
SPRSVTFEVTCGKDEPNFRVIDSSKCNIRLGIQHSAGCRSGSSPSGGSQTLLLYFILGAG
LYFGGGIAYNKKQYQLSGVDALPHSHFWRDFPHLVKDGINFTVIKVFGMIKKFRGLSSEG
GYAVI
>Paramecium_tetraurelia_PTET008992_CenpE
MENIQVVVRIRPSNVQEKDNNDLEIWSVQNQDTITISNDRFNDLVRMRKFVPGQRVEFTF
NQCFDPKHTTKFIYQQQIQRITLSSLQGINGTVFMYGQTGSGKTYTMIGYDQEEGILKQG
LKDLFGEIQRQQDKQFFLRCSYVEIYTDQVYDLLSTQERLSETLLINEDYNREFVIKGAI
EEVVTTIDEIMDILQFGESNRHYASTVMNHCSSRSHTIFRLYVRCVPNTIGPNSVITESI
LNFVDLAGSEKINIHDSMLKKRGTSAGGNRQNESKHINKSLFFLTQVISLRAQGRNDQHI
PYRNSPLTKILRSSLGGNSRTAIILCVNPCYSQFEQTLSTLRFGTNAKKIENNVSKNIVG
FDNDESLNRVIKDYEIQIEELQRARVDDKQQQEMMLRIIEKLEEQRKIFKSQFNTSDHIQ
AMITKNVPYQWTHLHYHDVGVLWVPEKGSRDVEVKQEIIDSFGMIKKYQNLEEEFIILKS
EKQTVENQVNELKQKQQEAVIQTKKRYANQKAKTRKYKQLSKDLQDERNKLQKIALCYHN
MIDVDEMMLLNNETLDQMLDNITIMMQNIYKVKLRKEMKLKGENMEALKLKTSKPIKYPI
YLFDTSAINVQFWDANENKKTEETSKSEIESFQSYFQSQLNQSSPTYADMQSSVQQFKEP
LKHICSHEKNPQSKCGKENFEPLFKKNQSMEIADELNFRSYFR
>Paramecium_tetraurelia_PTET007672_CenpE
MENIQVVVRIRPSNGAERDNNDLEIWSVQNQDTITISNDRFNDLVRMRKFVPGQRVEFTF
NQCFDSKHTTKFIYQQQIQRITLSSLQGINGTVFMYGQTGSGKTYTMMGYDQEEGILKQG
LKDLFGEIAKQSDRQYFLRCSYVEIYTDQVYDLLATQERLSETLLINEDYNKEFVIKGAI
EEVVTNINEIMDILQFGESNRHYASTVMNHCSSRSHTIFRLYVRCVPNYIGPNSVITESI
LNFVDLAGSEKINIHDSMLKKRGTSAGGNGGTQYKDRQNESKHINKSLFFLTQVISLRAQ
DKNDQHIPYRNSPLTKILRSSLGGNSRTAIILCVNPCYSQFEQTLSTLRFGTNAKKIENN
VSKNIVGFDNDESLNRVIKDYEIKINELQRARVDDKQQQEMMLKIIEKLEEQRKIFRQQF
TASDHIQAMINKELNYQWTHLHYHGVGVLWVPEKGTKEMEVKQDVIDSFGTIKKYQRLQE
ELFILKSEKQSLENQVMDLKQKQQETVVQTKKRYANQKAKTRKYKQLSKDLQDEKNKLQK
IALCYHNMIEMDEMMLLNNDTLDQMTENLQILMQNIYKVKLRKETKSKGENSETLKLVTS
QPIKYPKYLFDTSAVNVLFWDVADNKTTEEQNKSEIESFQSYFQSQLNMSSPSYIELQAS
SQQIKEPLKHICSHEKSSQSRIGKENYEPFLKRNLSMEVSDELNFRSYFR
>Paramecium_tetraurelia_PTET032661_CenpE
MENIQVVVRIRPSNGAERDNNDLEIWSVQNQDTITISNDRFNDLVRMRKFVPGQRVEFTF
NQCFDSKHTTKFIYSQQIQRITLSSLQGINGTVFMYGQTGSGKTYTMMGYDQEEGILKQG
LKDLFGEIAKQSDRQYFLRCSYVEIYTDQVYDLLATQERLSDTLLINEDFNKEFVIKGAV
EEVVTNINEIMDILQFGESNRHYASTVMNHCSSRSHTIFRLYVRCVPNYIGPNSVITESI
LNFVDLAGSEKINIHDSMLKKRGTSAGGNGGSQYKDRQNESKHINKSLFFLTQVISLRAQ
DKNDQHIPYRNSPLTKILRSSLGGNSRTAIILCVNPCYSQFEQTLSTLRFGTNAKKIENN
VSKNIVGFDNDESLNRVIKDYEDKINELQKARVDDKQQQEMMLKIIEKLEEQRKIFRQQF
TTSDHIQAMINKELNYQWTHLHYHGVGVLWVPEKGIKEMEVKQDVIDSFGTIKKYQELQE
EFIIQKSEKQTLENQVMDLKQKQQETVVQTKKRYANQKAKTRKYKQLSKDLQDEKNKLQK
IALCYHNMIDMDEMMLLNNDTLDQMTENLQVMMQNIYKVKLKKEIKLKGENTETLKLVTS
KPIKYPKYLFDTSAINVQFWDVTDNKKIEEQSKNEIESFQSYFQSQINMSSPSYIELQGG
GGQQFKEPLKHICSHEKSSMSKVGKENYEPMLKRNSSLEVSDELNFRSYFK
>Paramecium_tetraurelia_PTET003554_CenpE
MSNIKGVEQQTKSKYNEPHVENVLVGLRLRPTDSNDKICNIVNEKSVIVKKSNERFSFDN
VFDEAASSKDIFTKMVQPIVQKCLLGYNGSICAYGQTSSGKTYTMKGSNKEPGLIQLSID
YLLQSINKITDTFSNLKISYIEIYNENIYDLLIRDLQEMKPNTSNEYRWETINSLIQFDE
IFKLGEEQRHFGETKMNDNSSRSHVILQIAIETRQKCPPFIIRNSYLHLVDLAGSEGLLK
TQAEGLRRKEGFLINKSLLALQNVVSKLKENKKDQFVNFRDSKLTKILKPSLNGNSLTVM
LLTISQNNENYLESVNTMRFGMSAGALKNTVNANEIQECNTFQSEAYNEMIEQVENYQTQ
LQEMQQQLDIYKNKSVDEQNTIKQIKELVMEKNILIEDQLKTITEQNIEKQRLQDQINQL
QRCNQELISTSNENSNYLNYFRNIVETKGVLNPKLMVECITQTDSCEADQQIKVLEQENV
SLKQQISEMKNKFSYEIQDVKDMVSGIKKNKEFTPAKNLKFQSNKDLNGQNENQKEAKTW
LQKSLQKTNQYLESLNLLTTLQTQLIEQTKQNMILRNFLDKKEQEYTELERANFVLHKSI
FDLQERLSEIQNDDKKENAWKMNSEKSNKQESLIKKRERQRLYQSPTKDELKRNLFRQEQ
RNQIYEKELNKYMKNLDQISKQKQELQQFSHHLYMACIENNIQI
>Paramecium_tetraurelia_PTET005152_CenpE
MSNIKGVEQQTKSKYHEPHVENVLVGLRLRPTDSNEKICNIVNEKSVIVKKSNERFSFDN
VKLSKQKQVFDESASSKDIFTKMVQPIVQKCLLGYNGSICAYGQTSSGKTYTMKGSNKEP
GLIQLSIDYLLQSINKITDTFCTLKISYIEIYNENIYDLLIKDLQEMKPNTSNEYKWETI
NSLNQFEDIFKLGEEQRHFGETKMNDNSSRSHVILQIAIETRQKCPPFIIRNSHLHLVDL
AGSEGLSKTQAEGLRRKEGFLINKSLLALQNVVSKLKENKKDQFVNFRDSKLTKILKPSL
NGNSLTVMLLTISQHNENYLESVNTMRFGMSAGALKNTVNINEIQESNNFQNEAYNEMIE
QVETYQAQLQEAQQQLDFYKNQSLDEQNTIKQIKELVIEKNILIEDQLKTITELNIDKQR
LQDQINQLQRCNQELIATSNENSNYLNYFRNIVETKGVLNPKLMVECITQTDSCEADQQI
KVLEQENISLKQQISEMKNKFSYEIQDVKEMVSGIKKNKEFTPAKKLKFQSNKDLDLQND
NQKETKTWLQKSLQKTNQYLETLTLLTTLQTQLIEQTKQNMILRNFLDKKEQEYTELERA
NFFLHKSIFDLQEKLSDFQNDEKKENVWKMNSEKSNKQESLIKKRQRLYQSPTKDELKRN
LFRQEQRNQIYEKELNKYMKNLDQISKQKQELQQFSHHLYMACIENNIQI
>Tetrahymena_thermophila_TTHE009658_CenpE
MKNNNRSKSPINGGGSTYSQGSVHKKSQQQQSSVQQQQDSSYSIQISVRMRPLLQDFEDE
VSWIVDKQNKSIQSQTQKNLAQSMNGNSNLLAESTSLTPTNGQQGKGKLMTMSTMSQDQL
AIMRRRYADAYYNYSFNFDQVFSPQESTESIYNSSCKNIVYSVLDGYNSTIFMYGQTTSG
KTFTMLGDMDNPGVLPYSLHDIFDEIEKRKKEQEVEYQVLVSYIEIYNEQINDLINPGMT
NLRIHDDPKIGPIVQGMKQCEVTNFNEAIILMRFGEEHRCYKEKNIHEHSSRSHTIFQLK
VLSKSKKENNQYSTKAAVLNLVDLAGSERLHEEDSKSGNNEETGFINKSLFVLSNVINKL
AEGKSKDSKLTRFLSNALGGNSMTAIICTISPAAMNFYQTLSTLRFATRAKKVYTTPVVN
EIKHPRDIGEINKEIDELNQRLIAKNTEIEMMQKDKIFLENTLVESTKQINLLNKEIKKI
KSKQNLEDDYSLQYQQLLNDNNFIDILAQRVELFLWDDYNLSTNNSRDEDYSDLEDEKMK
KKNKQIDEDDRNIGSKLKDNIKENFEQCHAEWSKMQQKLVNRYKQDVQNLQMKYKDEIKN
MSRFYMKETKQNEKELEDIIQNRDELKMIKTLEKQIEKKIDNNTIFNGIAVNIILDPQLP
IELDTAEEIEQYAVNVKAAYQEASQSLEQKFKDYKSLLSNICKTQIKYFAQSSSNHNHLN
NKNYVNDNNKLSSSIQKLTSRHSEMLQKLTVLFSNKSSILESVYIQVCQNLDINPGQIFL
PTTRSATSTSQFSNITDNRVPFADQSSVANILKQNYSKYPPSYAVNSIQGDKQIINNTPK
FEEFLSNKRQITNKQITEEFSSISERENHQVHQKNGSMEYNRSYQHQNQSSILQKKQQST
FDQLKSKPDGSIITFAWGSGKDGRLGLGTDRGESNPTMLNSQQFIYLSCGYYHTAGITEK
GIYNQYYLQTDKVKNILYFIQTGELYLWGKGNSGQLGNSSFNSSKVPILANIPQTIPIVQ
VVCGWQHSMALSSSGQVYSWGLGEEGQLGHNDMETLNTPKMIEYFSQQAKQIKYISCGHS
HSAAISEEGDLYTWGCNYDYRLMINENKNQYKPVLTQLHYLKEIYQKSGQDISQKFNVQL
VSLGVNHTAVITVDGSVYTAGLGNHGELGIILNESVPNTDIIRDIVCQQNSNNVEERCCY
LHKVQTFGEENKAIDIACGYEFTIVLNAEGTVYQFGKKISQGPDFIGTKQEIQDYVTKDS
QNVTPQIMYEFGNIRVQQIAAGKNHIAIITENGELYTWGKNFYDKLDMGDDKHESNKPVK
LFEGINNLQCIQVSCGEFHSVCLNKCQKK
>Tetrahymena_thermophila_TTHE000687_CenpE
MKPIRSSSQKSLANSVNSNRASECIQVCIRLRPLLRPQEDEEAWDINKKTQQIYSLIDQK
SSLVTNNEITENMSLKDRKRLIEAGNNSIFFTFDNMEGPEVRTQTIYNKMGKHIINSVLE
GYHGSILCYGQTTSGKTFTMLGQPENPGILPCSIRDMFNLIQKQANEEFNVWVSYMEIYN
ENINDLLAPQQQNLKIIEDSKWGTIVQGLKMQRVWNFEQAIVLMNYGEEHRKYRETSIHE
HSSRSHTVFKIYLESFSKDLNSGYKKTRYSCLNLVDLAGSERLSEIDFNPNTLGETANCI
NKLAEGKKQHIPYRDSKLTRILTQALGGNSFTSIICCVSPAVCNFNQTLSTLRFATRAKI
IQNKPIINEIGDDISDNQSVSFNEYKKLEENLGQQLKENQTLSQQNIQLKNEISLLQNKM
ADMSFELNELMNSITLERKKSEALEQDSKRQKITSGNDLLQQSNQEPASINHQDKLQNSL
LKNINNEQTFLENAINLVIPMIKEALQLKTQDISHEMEYFYVEKGIKQIVKQICQEEKQF
LPIKSFVETLSTLNSISQQNWENKDFQKKGSQAANEGLDKQVQRKQNASNQEEENDEVLQ
SGRILIQKIEEKQLFRNIQYSFMDIINQLELKESMNEQQIQIILFSLKNQYDQLQKQYDD
EYEKYRNELEFFYRRKISVIKNQQISGYNSISLLQEITQDHESKLTILRHIYEQEKNHLE
QAYIATIKQIEDCIHRNSYGSIPYNNQEVYKLSNGNLKEAGYFRNYDESQTENSLQYDSS
YASSINQSGMSKAGDNSLHRKDINSQKFLQANKQQQALFKTPKFDQFIINQNNSTRSNEP
NRIQNELESQITLQKPQYNGIIYIWGNGKDGRLGIEGEKPFKFPQIIPNIQACQVSLGYH
HSACISNQGQILTWGRGNRGQLGHSSFENCLLPTPVNFFSKMSIVSVGCGWQHTLALSND
GRVFSWGFGEDGQLGLGDYQSQNSPQFINSLEGYFVTQINAGHSHSSVITSEGIFMMFGC
NIDHRLMNKTNQNQFLPCITELEFLRQEYGSDYNAVKASLGVNHSAVITKNGNLYTSGLG
NEGQLGSFISEDTPNSLMIQKNSNEMSEYSKFEEEQQENQDQFDRICYFNKVNFFNKKNK
AIQVSCGDSFTLVINEQSQVYSFGKGSYYRLGHLDIQTNQNVYEPKLIESLKNFKITSVS
TGCRHAVAITNDGKVYTWGFNFYDQLGLGDSEKDYQQPTKVTKLSGLNVKQSSCGYFHTS
VLVV
>Tetrahymena_thermophila_TTHE000124_CenpE
MSDQNNQGSENMDQIYDNELNQETKNIVYNCQEIMTNIELDLPIQSIDDLYQEAIYIEMF
KKMFPFMKKKVEQIEDSNASTGKKLQMLINGLSNDVLTMDLTHIQGQAIADKDPRHLLNF
LQIILELSKLYMNALQTFLNSQINEFYFNQKEQNHPEAIQDDEDHGKLDEEEDEGIYQNN
EEQDEENVDPNLQNNNIQDQNVKHRLNKNPSFKNLIQSDKKEIENDIYSHPNQRVITNDP
NIKQAFYDKDQNNYQNQYDEDIYDNEQNQDIQKIQELIHLYRSGALTPDDPKLQELQQLL
AKNGITLGQIINYEDQNNQVLFENQNKAGNAINQTINHTRNKLQNMKKFKNLITDPTDQK
VRGGSKKYQNYLKSYKKEYEKKMQRKQSSNNIDPRKEERKKRLSEHEDKMLQKEYQDEQL
SLYYQMRDKKVQYLRNIHKIIFELEKKKIIDEQNEYKETKEKLEMEAKNRLISIENKYKD
RILMLKEALEQQRRDRHIEEVAQRQELSRQERELKQIKRKQIEDLKDLWRSEREKFDLIT
KDDRKLESEILQLYKKIRPVQDSEKIIECVDDKSVIIARTKEMFSFEKVFDETKTSDQIF
TELGVQNIDQCFEGKNVCMFAYGQTSSGKTFTMKGTKENPGIIPQTINHIFDKMIKVSFL
EIYNETIIDLLNPKEQNIEIREHHSKGIYIQNLTEKVVQSKDEADQLYKQGEANRKFGET
SQNTQSSRSHVIFRLNFEVRDSKNPTKTLQSVLNLIDLAGSENIGRSKTEKDTKTKNEGV
NINKSLLALSNVINKLSQNNPGQYINYRDSKLTRLLQPCLGGNSRTIVICAVNPSAINYQ
ETRDTLNFGKNAGAIKNVVNINEKQLIDKSGISKEFIDNFQRENSELKAALLNQKQLTLK
RLTQIIQDLREKDSNNQNDLDSQNEVLRLRLQIDQMNENMGKMTQTYQLMQEEGLKLTNQ
TQILLKTVQDMEIEKTQLIASNKLLSQQVSDMQKKLNQRKAEIQPNLIPQQQQQQPQNTL
LSLVGSSNSQSSAPQSNLKNKFFWDDTDKENVNNGNIQDQLSTRDKFIMIDEKMDTLQRE
SFALNKQIQQNQQIEELHIQLSQVEHQLINANFKINQLQQEVLTLKNLASSSESKFNSQG
QQRKSFISDCDSSYGDVIHKRSKKDEYNYIKKKIDTEVDSFALKREIRNLNKKIKSLEGL
AETQRVKLQEKNRLMEYGLTTDNLLP
>Oxytricha_trifallax_OTRI004436_CenpE
MERTALQQEDKLQNIKVCMRLRPIFQHEKQASWLIDSSKNSIKIDGANQGTNKNFDDDPI
AKLIQKQNESNKRQFGQLGNESVIDGQKTTKSTFVFDKIYQQSASNNDLYYDSCKNIIDR
VTQGYNGKTHTMVGNKDQRGIIQTSIADIISFTEEVKEEREVSVWVSYMEIYNETCNDLL
DSNNNNLKIREDPSEGYYVSGLKSMRVYSNDDVMKILALGERSRHYRQTDINEHSSRSHT
IFRIIVENRSKESKRVIDNPIDFNQNDNQEVHLSYGTKYSVLNLVDLAGSERISESGSSA
LEETSHINKSLFVLANVIYKLSDSKTQHIPYRDSKLTQILRSALGGNSLTSIICTISPNQ
EHVSQSFSTLRFATRAKNVENKAKINEVIDDHEMLKVYKQKVGILEKRVQHLESTLAKNS
STLDASQQTLEQYRTQVQDQEQIINDYKFEVEQLRYDNQNLSENFGKEKQTGELIRKMYN
KVAAREFEDAQIQTESEDTFSFFQQIIERIKEQNNLKNIVVSEKNQMEMFYEYYEFEKKI
KSQMINAPLRSQKKANDIQALNFHPQRPDTASSVKSGVSQTSIYDLSKVKQISGREILRQ
EGLLLAQEQKQRLVEEVKQNQQQINGSQTTKASIQKQQAIVTNRQQQFNQNKTNRKSVIS
SNTNHKVIGQITQNNFNQNAYNTNVSQQQNQSNVDLKQQENYTIQKVNQVNSQVNYNSSQ
PYQQANNSVISSKEVNRVQAKNERSNSVSSSKSKTEPQQTQQIQTQAVQTFSGQINFDSS
NQNNEVIQPLSVTPSYARLGLSTRNQQSQRVFDNQDFEDMKDLEDEVDLQDREEDLVDEY
RAEDELEDMLSQVDSHSIYTDGSQVEAMIVKFNVHKQKREQLEQDLNDKNVKKPKRGINT
YFFGDNRQGKCGLGNDDPFVMDPKCLFNKFKDVISGHHHNLALDSNKSLYSWGRNRFGQL
GQGNEENLNTFLPNLLGLGDFVDRYEPEHVKILAEHQIRQISAGYLHSGAVTSDGKLFMW
GANPDCRLIKKLDYYKKSGRPKNYCNPQYCDEMSQRKIVQVSCGTTHTLLLDYTGYAYAG
GSSDNGQLGVIHYQFAPKTCEQPYVLVSAFSAQNPGMKVSAGDGFSMFLDKEGQIFCCGK
GNFGRLGLGHQYNINNPLKISWFTSKQIKVKDVVAGGRHCLALSDEEVPQLYGWGFGFYY
QFGLGEKDQEDYLEPVKIQIVKDENRKVKKIAAGYFHSGVIIK
>Oxytricha_trifallax_OTRI002510_CenpE
MNSQKAQQQNMQQNVLNNNQVSSIQNQSNKINAEQIKVCIRMRPLLPPYEDQDVWGVDYK
DNKIFSLNSNLASTLDPVQIAMGQMGNGQQMNINAFIREKELRRRYQDAMQTQSFNFDNV
FGIDVKTPQIYHVIARPITKAALQGYNGTVFMYGQTTSGKTYTMLGTQDIPGILPCAVRD
VFNGIKNDSVNNEYKVWVSYMEIYNECINDLLAPGKTNLKIKEDPNHGVDVADLKKQQVF
SFDQAIILMNYGEEHRIYKETSIHEHSSRSHTIFRLYIESCPLNKAGPQRYSMLNLVDLA
GSERLNDFESKSDTLGETGYINKSLFILSNVINKLAEGKSGHIPYRDSKLTRILQMALGG
NSLTAIICTISPAAINYYQSLSTLRFATRAKTVKNKPCVNEIVDEQEFMNQMYKKEIEQL
REQVAIKESELMKYHESHLRLQQNLSQEKEQKEQLNKEIFEIKSQTQASQQHQEENHYKV
EMLKNKLQQERQEKEELINQVEMLKQQNFVNNQTQNFASEETSKFIENLAQQIEEVLIEQ
FNIEENQEYFYQIPEEKIQLSQNQLWVSEVDKLSSNYKIDLLNLQMTYKQQMQNVLQSIY
NQQNEQFLLNMISEGVLKISETTQRENSSQFANAEKVLHDIDQGIVFDDVLIEYEEVYMK
SIQSLGHNMTNLMNGLIFPSKEELNKVIEDLKEYYGELIQVVQKRYDEVKNILETYFRQL
IAMKREELDIKHENDEISEEDFQEQANTFAQITDTHNEKLTRLRESFDAFSRHIDERFDE
QIEKINHQFNEVEIDFQESDQSDIDSQLRNIQQRQNFKQNSFTPQSQRQNNDQGIQNQLM
MNQRDLNNFQMSIHSMQEEPPEVRASINSHQQVTPTPKFSQSNKFRNQSSAQRSNKENNQ
TIKQTYGSYDKKEQMQLLPRIKLKIFGQVNKNQSYKVFVWGSGKDGRCGNGKESSEKLPN
QANTSHNFTQLSCGYHHSAAVTSDGMILSWGRGIFGQLGHGDTENYSLPTPIEALVKIQI
IQVSCGWQHSMALSSQGRIFSWGYGEDGQLGHGDTNDYLLPKEIDFFRKNSINVGMIACG
HSHSGCITDGQSSQLYLWGCNPDCRLMIEENENQLLPTLTILEQAKMKNYERGDQLKLEG
LEPCYLSLGVTHTAIVTRSGELYTGGSMLDGQLGVNYEAAKNDQSYPSSLSNTHQLINES
NSSFINQFKDQKELKSQSLPIYRVDFFSAQNKATQVSCGDAFTIVLNERNEVYAFGKLSH
GRLGVGNGQNLNQQKTNQLKQSIQNQTYQSTEGSNDCIAEPQLLQSLSQSEKVVQISAGC
RHAACVTDSGKLYAWGFNFYEQLGLGDSEKDFDVPTKVSKGLQSSKVKFVSCGYFHTGAL
VQQTNQ
>Oxytricha_trifallax_OTRI006661_CenpE
MESKINVTVRIKPLSDGEKSQEKNNVWSQIGDNTVFNQRTKEMFSFDNVFGDGSSTQDIF
DSQIKEQVITAMEGINVTVFVYGQTSSGKTFTMRGTEKQPGLIPLSIMQVFDYIEQDSLR
EYQISVSYLEIYNETLNDLIDSNNKNLEIRESITKGIYINRLKECDVSTREEVLKYMEQG
EQSRIIAETKLNEQSSRSHTVFRINVQSKPLGDDSKIRMSQLNLVDLAGSEGASRTETQG
IRLREGSNINRSLLALSNVINRLSQANSGKAFINYRDSKLTRILQTALGGNSKTAIICTM
TQTITNYQETLNTLLFGQKAKHVKTTVNVNEISQISASFGPEMEKAQKEISDLRGKLKEY
EVKMIEMQSASISKIEGFNNYNLSNMMLIDQSSDKLNMSMASNNNQNPAQKENDFTVVFL
KDQLKFLTDKCKKSTTELEDKEKVIQKLEHEKRDIQRNFENMELENFQMQEKMNQMQQQQ
SNSSIILAQAQQQINQLPKDCFQTPNAGKQQNLRVLEEDGIQCFDLDNNSLSLNGDSDLL
RMSIGGGMLTHNLISQLSSTNFLNPNNTQEINEQMKMWQELEKQKRENESLIHQIEQIER
EKKSSFVDRENYIALKEELEMLKEEIVIKEEDLSKYQRHCISIADELQFYKDQNNDLLRK
LDDVERTITSDNENASVIIYHEAQIDKATLLQNENNVLKSQICKLKEEIKNVELEKLRQD
SIKTELEYNQRASEYNVEILKNQIENMNNEITMMRKQNEKQKKTIEIMRTTNERMSLDLE
HYKKLSLKQQGGNNVQNPKKTPVIGGGISQLTHLMSTPTKSQVAKQSQATAGTEIGRESL
SMMMPPPEVVYVQQPRPETNSSEIQCNIIEMRTLQVKEQEIQNLQNQINERNLKIDEIEK
QMNQLKEIKTMSESDQIKKMRFDNQILMNKLSEYKKAEKGAKELVNDYEQMKMKYFNVLT
ENSNQKSQIQELIQSKLDNEMAIQQLKQEHDKLIDELYSARMDNKKKAEDISKRHSQIEM
LNEELQIIMKKSQELAHKEKEVSQLQNDIESFLRFFTQVDKHLRTLVKFLRDSIARCTDP
KIIEHNQKQIKAIEGLLEEVKQAISNREFKGDASRLIESLFLLSCESLKDVQTSAMLSDK
ERIFGNELEGNIFRMKNNNKRLKITTDTEMDLIVKEGKLLQDPIMKENRHLNPHHHHNHS
YEMKSSQSKYLAPQPFILESADEEGSSMRSKELLSQLEGSKKKRANKQIEKDKAFSYKKI
EFDGIRRSERIKDKGGMNTDTDCC
>Oxytricha_trifallax_OTRI010954_CenpE
MQNLVLIESKGFQNKIHVSVRMKPLTQAESIYEKNHFWQVINDQTIAQQQTKEQYSFDRV
FNDDISTAQIFDCESKQLVLSSLEGFNVTIFAYGQTASGKTFTMRGTNESQGIIPLALTE
VFQNLNQRFGKPFSYRDHHQVCTNLNQRSWNVKVSYLEIYNESVNDLLNPNKKNLDIRES
RDKGIYIDGLSEFEVTSLEDTMSYLLKGDEQRAIAETKLNQKSSRSHTVFQINIMVRDVN
LETGKTLNRTSQINLVDLAGSEGVNKTKSEGVRFREGTNINKSLLALSTVICKLGLKYQQ
AAKNFYINFRDSKLTRILQQPLSGNSQTAIICTMSQLNNNYQESRETLNFGAKAKNIKTF
VNANEFLKESPEILALRIQGLIKENEDLRKKLRIQDLFDKSLEENKEDFSKLGFVKSHFD
FLNKLIDEKGELLLQSEKMNQELQDKCDELQEKTEVTESQYQDIQKRFDELIVFNDESLH
FSESLIKQKNELEQKLLNFESQLKSQEIIQNRFSLDNTMSNAFQVNQQSKLDISQTALLS
GQKQKLSQVEQNEALQNDVLYLMQENEKLKSTIQIISDTKDDLQLQYEQQQQLIQTFKDQ
VASQKNELIRYMNNQRQLKIDISKKNKQITKKNFLIQALMERVDSYKKSNVTLFKELDQS
ITGLSAIQNDSQMNLNYVSIAQDDSQLVIDGASSNGVSQFQIQTLKAHIQELQTKVDVLT
NEKRNLKVQVDVLTVDLDEAEKNIITLTVSLKDLDRDFEEINCKNEEIENDNQGRDMEIQ
DLEDHIDYLQKETTKLQKIQNQLNGEKEQLKTELVEKDHKIIQLEEEIKKLLSKKRSREE
FEQKPTDNTARDDNLGKRRKENQDGNDQDVQDHLEIKKPFMQSSDQAIQENQNIFQKITG
HFSKKFQEKFS
>Oxytricha_trifallax_OTRI017079_CenpE
MESKRSNPNLISENQQNSNLPAKSLKVHFQEEIIQNQANHQSRIQVSVRIKPLNQAEKMQ
EKNCIWQVQQDGQTLINKHTNESYLFDNVFNEDMSNQEIFDQDSKQKILSALEGYNVTIF
AYGQTCSGKTFTMRGSDENFGVIPQTLAEIFQSIDEARLKPQNTTHSQTEFSIKVSYLEI
YNEVVNDLLDPQKKNLDIRECKLRGIYIDQLSQFEVNSFEDCMKYLHKGDEFKIIAETNQ
NELSSRSHTILKIEITQKFQDKNSGNTKIKTSEINLVDLAGSECVSKTNSQGLRLREGAN
INKSLLALSNVICQLSQKNKRQSQKNFYINYRDSKLTRILQQFLSGNSQTSIICTISQLF
DNYSESKETLNFGAKAKNIKTSVTVNEIVQDQKSLQEVDQINFEFKLQKQEQFIERLKSQ
IQLLEQNLKEVQNTSIANEKRIRERNLLILNLQSKVEILEKHNTSLQRDFEDTIQNRSVI
HNSSGLDIIDELNQSNSMLMERALPSQRPSIHNQNDQSSFEIHQNPQFNNTVPQQLIETQ
QRLQQQEIQCKLDVLTEQYKQLEVEKEDLLSHFEEAERSMEDLVFQIRELDNKCNECQEE
CNSMGEELETLQHRYQDQRKQLENYQSTCNDQKRDIQSLTQKLADQVSETDLKDKEIENL
KLQLTALRVSKKRGRELISQTQPDQEDNGFSAEANDCPVLEDMNQAKRFRPNDVYQQDAI
ANPQPASQFISGSVGHPPKRVKTYTYQQRKEALKANATERLTTRSTRVAKKTNQQNQDNN
>Oxytricha_trifallax_OTRI011781_CenpE
MESKRSNPNLISENQQNSNLPAKSLKVHFQEEIIQNQANHQSRIQVSVRIKPLNQAEKMQ
EKNCIWQVQQDGQTLINKHTNESYLFDNVFNEDMSNQEIFDQDSKQKILSALEGYNVTIF
AYGQTCSGKTFTMRGSDENFGVIPQTLAEIFQSIDEARLKPQNTTHSQTEFSIKVSYLEI
YNEVVNDLLDPQKKNLDIRECKLRGIYIDQLSQFEVNSFEDCMKYLHKGDEFKIIAETNQ
NELSSRSHTILKIEITQKFQDKNSGNTKIKTSEINLVDLAGSECVSKTNSQGLRLREGAN
INKSLLALSNVICQLSQKNKRQSQKNFYINYRDSKLTRILQQFLSGNSQTSIICTISQLF
DNYSESKETLNFGAKAKNIKTSVTVNEIVQDQKSLQEVDQINFEFKLQKQEQFIERLKSQ
IQLLEQNLKEVQNTSIANEKRIRERNLLILNLQSKVEILEKHNTSLQRDFEDTIQNRSVI
HNSSGLDIIDELNQSNSMLMERALPSQRPSIHNQNDQSSFEIHQNPQFNNTVPQQLIETQ
QRLQQQEIQCKLDVLTEQYKQLEVEKEDLLSHFEEAERSMEDLVFQIRELDNKCNECQEE
CNSMGEELETLQHRYQDQRKQLENYQSTCNDQKRDIQSLTQKLADQVSETDLKDKEIENL
KLQLTALRVSKKRGRELISQTQPDQEDNGFSAEANDCPVLEDMNQAKRFRPNDVYQQDAI
ANPQPASQFISGSVGHPPKRVKTYTYQQRKEALKANATERLTTRSTRVAKKTNQQNQDNN
>Oxytricha_trifallax_OTRI022996_CenpE
MESKRKKQDKTRLITRVGFKYQQELSLSVKQKKCKKKIVFGKFSKMDKHSSINKQKRVIS
LVFNFIYLLTQLVVDNVFNEHMSNKEIFDQDSKQTILSALEGYNVTIFAYGQTCSGKTFT
MRGCDQNFGIIPQTLAEIFQSIDEIKDKSQNATHSYTEFSIKVSYLEIYNEVVNDLLDPQ
KKNLDIRECRSRGIYIDQLSQFEVNSFEDCMKYLHKGDELKFIAETKQNELSSRSHTILK
IEITQKLQDVNSGKTTIKTSEINLVDLAGSEGVSKTKSQGLRQREGANINKSLLALSNVI
YKLSQKSQQQSQKNVYINYRDSKLTRILQQALSGNSQTSIICTISQLFSNYSESKETLNF
GAKAKNIKTSVNINEIVKETADEQAQKIKYLNQEVERLNKIVNSYEERKKEILNQDEDQE
QDSISGSSSNLQNLKNHILYLNGCLSTKTNQVEEKEKLVMKLELKVGEKSDEIQALKREN
DMKQVEMQNSIEILKSNYNSVMQILLKNNQIPEGVNIQEVLQIEQKSQFEVSSSSLLSRT
EETQVKKFDLESFLHTLKSLPNQKQLENVDKHNFELKLQKQEQFIEKLKSQIQMLELNLK
EVQNTSIVNEKRIRKRNLLILNLQSKVEILEKQNTSLFKDFDQTLQNISVIHNSSNLDII
ENYMNQSDSMLIERDPSLPSNINSQRPSIQILNDDNSFQLHQNPQFSNTVPRLTQQLIET
QQRLQQQEIQCKLDVLTEQYKQLEVEKEELLTYLEEAERFREDLVFQIRELDYKCNEYQE
EYNSMGEEFETIQYKYQDQKYQLENLQRTCNNQKRDIQSLIQKLTDYVQETDKQKNEIQN
LKLHNSDLAKQLSSLRDSKKRGRELISTTNTDSINNGQQNNRFSVEYIQANESSVVNDDM
NQSKRIRHNNFYQQAGNKNNLIDLDGNSTFNQDQFNNQEKNATDSIQLKFSNTTLQRNSL
PNFDIINQIDRSKENRQNQLSDSQDFSQMNDSLQQQHPNNFIQSRNTISNAIQNQFSVNN
SPHQNFQSSIVSQSDFINDSQRMLTPNNLTSSNGFDKENLTSQSWTGQAFHSNHYNTAQQ
QNKFQFVTTRRPFAIANPQPQNQQQNVANNANPTQSKQFQQLKIGLTQRQQFTNYNNPFS
PQNSIVNQSASQFISSSVGHTPNKHNDIIRQHQRNLSRASQIQEELSLSQSSVKKENDMI
N
>Oxytricha_trifallax_OTRI012405_CenpE
MDKHSSINIQKRVICLVLNLFILTLLVDNVFNEHMSNKEIFDQDSKQTILSALEGYNVTI
FAYGQTCSGKTFTMRGYDENSGIIPQTLAEIFQSIDEIKDKSQNATQPQTQFSVKVSYLE
IYNEVVNDLLDPQKKNLDIRECRSRGIYIDQLSQFEVNSFEDCINYLHKGDELKFIAETK
QNELSSRSHTILKIEITQNLQDEKSGKTKIKTSEINLVDLAGSEGVSKTKSQGLRQREGA
NINKSLLALSNVIYKLSQKSQQQSQKNVYINYRDSKLTRILQQALSGNSQTSIICTISQL
FSNYSESKETLNFGAKAKNIKTSVNINEIVKETADEQAQKIKYLNQEVERLQKIVDNYEE
RKLEISNYDEDQEQDSISGSSSNLQNLKNHIQYLNECLGKKTTQIEEKEKLLMKLELKVG
EKSDEILALKRENDMKQVEMQNQIEMLQSNLNSVMQILLKNNYIPEGLNTQEVLQIEQKS
QFEVSNSSLLSRTEDIQVKKFDLESFLHALKNLPDQKQLEDVDKQNFDLKLLKQEQFIEK
LKSQIQMLELNLKEVQNKLITNEKRIRRRNLLILNLQSKVEILEKQNTSLYKDFDQTLQN
ISVIHNSSNLDIIENYMNQSDSMLIERDPSLSSNINSQRPSIQILNDDNSFQLHQNAQFS
NTVPRLTQQLIETQQRLQQQEIQCKLDVLTEQYKQLETEKEDLLSYLEEAERFREDLVFQ
IRELDYKCNEYQEEYNSMGEEFETLQYKYQDQKHQLDNFQRTCNNQKRDIQSLIQKLTDY
VQETDKQKNEIQNLKLNNSDLVKQLSALRDSKKRGRELISTTNTDSINNGQQNNRFSVEY
IQANDSSVVDGDMNQSKRIRHNNFYQQAGTKNNFIDLGGNNTFNQDYFHNKETNETDTIQ
LKFKNNELQRNQELNSEIISQIDRSKEKRQNQLSDSQDSSQMNDSLQQQHPNNFLQSRNT
FTNAFQNQFSINNSPNQDYQSSFVCQSDFINDSQRMLTPKNLTSSNGFDKENLTSQSWTE
DPLLLPTLNHQINFKVLPLPLNKSSINRTKLD
>Oxytricha_trifallax_OTRI005988_CenpE
MDKHSSINIQKRVICLVLNLFILTLLVDNVFNEHMSNKEIFDQDSKQTILSALEGYNVTI
FAYGQTCSGKTFTMRGYDENSGIIPQTLAEIFQSIDEIKDKSQNATQPQTQFSVKVSYLE
IYNEVVNDLLDPQKKNLDIRECRSRGIYIDQLSQFEVNSFEDCINYLHKGDELKFIAETK
QNELSSRSHTILKIEITQNLQDEKSGKTKIKTSEINLVDLAGSEGVSKTKSQGLRQREGA
NINKSLLALSNVIYKLSQKSQQQSQKNVYINYRDSKLTRILQQALSGNSQTSIICTISQL
FSNYSESKETLNFGAKAKNIKTSVNINEIVKETADEQAQKIKYLNQEVERLNKIVNSYEE
RKKEILNQDEDQEQDSISGSSSNLQNLKNHILYLNGCLSTKTNQVEEKEKLVMKLELKVG
EKSDEIQALKRENDMKQVEMQNSIEILKSNYNSVMQILLKNNQIPEGVNIQEVLQIEQKS
QFEVSSSSLLSRTEETQVKKFDLESFLHTLKSLPNQKQLENVDKHNFELKLQKQEQFIEK
LKSQIQMLELNLKEVQNTSIVNEKRIRKRNLLILNLQSKVEILEKQNTSLFKDFDQTLQN
ISVIHNSSNLDIIENYMNQSDSMLIERDPSLPSNINSQRPSIQILNDDNSFQLHQNPQFS
NTVPRLTQQLIETQQRLQQQEIQCKLDVLTEQYKQLEVEKEELLTYLEEAERFREDLVFQ
IRELDYKCNEYQEEYNSMGEEFETLQYKYQDQKHQLDNFQRTCNNQKRDIQSLIQKLTDY
VQETDKQKNEIQNLKLNNSDLVKQLSALRDSKKRGRELISTTNTDSINNGQQNNRFSVEY
IQANDSSVVDGDMNQSKRIRHNNFYQQAGTKNNFIDLGGNNTFNQDYFHNKETNETDTIQ
LKFKNNELQRNQELNSEIISQIDRSKEKRQNQLSDSQDSSQMNDSLQQQHPNNFLQSRNT
FTNAFQNQFSINNSPNQDYQSSFVCQSDFINDSQRMLTPKNLTSSNGFDKENLTSQSWTE
DPLLLPTLNHQINFKVLPLPLNKSSINRTKLD
>Oxytricha_trifallax_OTRI019356_CenpE
MDKHSSINIQKRVICLVLNLFILTLLVDNVFNEHMSNKEIFDQDSKQTILSALEGYNVTI
FAYGQTCSGKTFTMRGYDENSGIIPQTLAEIFQSIDEIKDKSQNATQPQTQFSVKVSYLE
IYNEVVNDLLDPQKKNLDIRECRSRGIYIDQLSQFEVNSFEDCINYLHKGDELKFIAETK
QNELSSRSHTILKIEITQNLQDEKSGKTKIKTSEINLVDLAGSEGVSKTKSQGLRQREGA
NINKSLLALSNVIYKLSQKSQQQSQKNVYINYRDSKLTRILQQALSGNSQTSIICTISQL
FSNYSESKETLNFGAKAKNIKTSVNINEIVKETADEQAQKIKYLNQEVERLNKIVNSYEE
RKKEILNQDEDQEQDSISGSSSNLQNLKNHILYLNGCLSTKTNQVEEKEKLVMKLELKVG
EKSDEIQALKRENDMKQVEMQNSIEILKSNYNSVMQILLKNNQIPEGVNIQEVLQIEQKS
QFEVSSSSLLSRTEETQVKKFDLESFLHTLKSLPNQKQLENVDKHNFELKLQKQEQFIEK
LKSQIQMLELNLKEVQNTSIVNEKRIRKRNLLILNLQSKVEILEKQNTSLFKDFDQTLQN
ISVIHNSSNLDIIENYMNQSDSMLIERDPSLPSNINSQRPSIQILNDDNSFQLHQNPQFS
NTVPRLTQQLIETQQRLQQQEIQCKLDVLTEQYKQLEVEKEELLTYLEEAERFREDLVFQ
IRELDYKCNEYQEEYNSMGEEFETIQYKYQDQKYQLENLQRTCNNQKRDIQSLIQKLTDY
VQETDKQKNEIQNLKLHNSDLAKQLSSLRDSKKRGRELISTTNTDSINNGQQNNRFSVEY
IQANESSVVNDDMNQSKRIRHNNFYQQAGNKNNLIDLDGNSTFNQDQFNNQEKNATDSIQ
LKFSNTTLQRNSLPNFDIINQIDRSKENRQNQLSDSQDFSQMNDSLQQQHPNNFIQSRNT
ISNAIQNQFSVNNSPHQNFQSSIVSQSDFINDSQRMLTPNNLTSSNGFDKENLTSQSWTG
QAFHSNHYNTAQQQNKFQFVTTRRPFAIANPQPQNQQQNVANNANPTQSKQFQQLKIGLT
QRQQFTNYNNPFSPQNSIVNQSASQFISSSVGHTPNKHNDIIRQHQRNLSRASQIQEELS
LSQSSVKKENDMIN
>Bigelowiella_natans_BNAT000466_CenpE
VYDVNTATEEIYDRLCKNLVVSGMEGINGTIFAYGQTSSGKTYTMKGTETDFGIIPIAVN
QIFEYISTKAASREYLITVSYLEIYNEKMMDLLRPQSTNLQIKEDRVNGVVVRNLHENVV
CSVDEVLRAMYEGEQNRHFAETLMNKNSSRSHTIFRIKVESRKKLKASKQVMTMMTPRKR
RVRVSCLNFVDLAGSERLSQTGAQGDRAAEGMAINKSLMFLGVVIRSLAEKAKHVPFRDS
TLTRILQTSLGGNSQTAVIANISPAESNVEHTINTLRFATR
>Bigelowiella_natans_BNAT018008_CenpE
MIKTSSFTFDQVFDDGNNTDDIYTSVAQSVIQSALQGVNGTIFAYGQTSSGKTYSMSGII
KRAVDEIFDHIQNCEERQFRVQMSYMEIYNEVIKDLMNPDSGTLKVHEDLRKGIYVGGLT
EIEVHQEEVFQKLQDTERNRTVGKTAMNSESSRSHSILRIVSLCIDSELKEKDEEFGSKG
LRACLNLVDLAGSERCSQTKSQGIRLKEGGHINKSLLTLGTVIRKLSEGSGSHIPYRDSK
LTRILQTALGGISRTAILCCVTPASMHTDETLSTLKFASRAKNIKNKIEINEIVDDATLI
RRLKQENAQLKRRLNCVKIVEVRGR
>Bigelowiella_natans_BNAT011946_CenpE
MASKKVQQLSDVNMKVEKADVNVCVRIRPLNRLEKRTGQVEAWSYQNNQIYLTAQPKAKA
LKARFKDTFFTVDTVFSPSTSNVQVFDSMGSKILSGVMRGFHGCIFAYGQTSSGKTFSIH
GSPEQPGIVPQAVKYVFDYIEEHPNREFVLRVSYLEIYNEIINDLLNPSSTRLKIRENRT
NGVYVEGLKQEVVMSAEQVLALIAAGESHRHIGRTNYNEVSSRSHTLFRLIVESSSIDRK
TRKSRILKSCLNIVDLAGSENAVKAGNSKRVKETGFINKSLLTLGHVIYKLSEKTRGHIP
YRDSKLTRILQSSLNGRSFVSIICCLSPATSNIEESAQTLKFATRAKRIKNTVGINEKID
EATLLEKYREEITKLKKDLAEAQSKVKAAQDDTKTIVDPAAMRKLQEEREEYIQRIEQLE
RIILTSSKTQRHHEASVQGLHLDPRGSFKSGTFGRTRAHRTRSCYTMPKSFFQALAKAPM
EADYTEKEDEKDPTSAKALNTFEFKPQLNSGENNIAQVSKELAEMKNTIQDLKQQLKQKD
NLIKKMRKEVNKLRSEVEERDEALKEWEAFWQAESNVQAELDARGNGENGVTNNGPESRK
SDLLATADADFGAPLVQI
>Bigelowiella_natans_BNAT002606_CenpE
DAPNVSYYFDHVGGPKVSTREIYQSVVQQKVEAFMSGENATIMAYGQTSSGKTYTMMGGS
KKGNTGINILVVEDVFNIIAKYSGSKQISLHLSYFEIYNEEIFDLLAPAEKRSNNPKSLR
LRESKNRGIYIDGLQIKEIKSKLDVLELIYLGERLRHVGYTKMNRESSRSHTILSLRAKP
GGMLFTDIDCVCVCVCVLNLVDLAGSERASVHSWEKQSTSTKALKKEGGYINKSLYFLGN
VIIKLSSSSSSSSSSSGSNSSGAQLHIPYRDSKLTRILQESLGGNAKTIIICCITPASTH
YPETVSTLKFAGMARKIVN
>Arabidopsis_thaliana_ATHA002305_ZCF125_CenpE
MEKICVAVRVRPPAPENGASLWKVEDNRISLHKSLDTPITTASHAFDHVFDESSTNASVY
ELLTKDIIHAAVEGFNGTAFAYGQTSSGKTFTMTGSETDPGIIRRSVRDVFERIHMISDR
EFLIRVSYMEIYNEEINDLLAVENQRLQIHEHLERGVFVAGLKEEIVSDAEQILKLIDSG
EVNRHFGETNMNVHSSRSHTIFRMVIESRGKDNSSSDAIRVSVLNLVDLAGSERIAKTGA
GGVRLQEGKYINKSLMILGNVINKLSDSTKLRAHIPYRDSKLTRILQPALGGNAKTCIIC
TIAPEEHHIEESKGTLQFASRAKRITNCAQVNEILTDAALLKRQKLEIEELRMKLQGSHA
EVLEQEILNLSNQMLKYELECERLKTQLEEEKRKQKEQENCIKEQQMKIENLNNFVTNSD
FKRNQSEDFIISRKTPDGLCNVNDTSDVPGTPCFKSASRSFVVARSNNYSGLSDFSPMVH
SLGDVADEDTWMKLNKGFVADLDQIQFTPAVKCQPTPLSIATTECPRENHSEVEDLKSRI
QLLTNENDSLQVKFNEQVLLSNNLMQEMSELKQETLTVKEIPNRLSESVANCKDVYKDVI
VTMKSLITDKESPTANLLLGTTEITTSLLATLETQFSMIMDGQKTGSSIDHPLSDHWETL
RVNLKNTTTLLLSDAQAKDEFLNSHNKGQETAALEEKKLKSELIIIKERYNELEKELCLD
KQLLEASRESHEKLIKEVQFLKEERDSLDRKISQSTQRLRVIASDKENALKDLNVEVKRR
KDMEEEIKHISIAFATRHKSFVSFHSEIKSKMQKLTTQNSKAP
>Arabidopsis_thaliana_ATHA018193_CenpE
MERIHVSVRARPLSSEDAKTSPWKISSDSIFMPNHSSLAFEFDRIFREDCKTVQVYEART
KEIVSAAVRGFNGTVFAYGQTNSGKTHTMRGSPIEPGVIPLAVHDLFDTIYQDASREFLL
RMSYLEIYNEDINDLLAPEHRKLQIHENLEKGIFVAGLREEIVASPQQVLEMMEFGESHR
HIGETNMNLYSSRSHTIFRMIIESRQKMQDEGVGNSCDAVRVSVLNLVDLAGSERAAKTG
AEGVRLKEGSHINKSLMTLGTVIKKLSEGVETQGGHVPYRDSKLTRILQPALGGNANTAI
ICNITLAPIHADETKSSLQFASRALRVTNCAHVNEILTDAALLKRQKKEIEELRSKLKTS
HSDHSEEEILNLRNTLLKSELERERIALELEEEKKAQAQRERVLQEQAKKIKNLSSMVLL
SNRDEKREQDHFKKGKRRDTWCIGKLSRDSTSEDQSNVLSRGSSLESARSERETGPLLPF
SELVNEPLYNINEEDEDSIEGTLEDSVLPDPCALVNVTSRKKPSIKQKNPVVVENELDRI
QREYEALLLQYETERIISEIQIECLKVKLGEDGLSGDAKCKQSEVVGNVHCEEHVVNLRD
PEAILLIKQLQEKINMLELEKSSSNRNLDDLVMVATEQNICAREKFAEIQEEIHAAREEA
QVAREQLVSKESEVIDVINENFNSLVNVATEIEVLESEFQKYKASVETISSVMNEGLQDF
AFFSPLIHDFTLFVRQSSEQHDSLINSYQTVQSSLKKKVLDVENEKLLLQEQCAGLQSQI
EELNQEAQKHETSLKMLSEHHESERSDLLSHIECLEKDIGSLSSSSLAKEKENLRKDFEK
TKTKLKDTESKLKNSMQDKTKLEAEKASAERELKRLHSQKALLERDISKQESFAGKRRDS
LLVERSANQSLQEEFKQLEVLAFEMETTIASLEEELAAERGEKEEALCRNDGLGSEITDL
TEKLEHSNTKLEHLQNDVTELKTRLEVSSSDQQQLETNVKQLLEEKEELAMHLANSLLEM
EEEKAIWSSKEKALTEAVEEKIRLYKNIQIESLSKEMSEEKKELESCRLECVTLADRLRC
SEENAKQDKESSLEKSLEIDRLGDELRSADAVSKQSQEVLKSDIDILKSEVQHACKMSDT
FQREMDYVTSERQGLLARIEELSKELASSNRWQIENAKNPIQDLTLKISSQETNLHKDAA
AENKEKAKLKMRLRGMQARLDAISLRYKQSVQESELMNRKFKEASAKLKEKLASKALEVL
DLKKQLSASSRTM
>Arabidopsis_thaliana_ATHA025059_CenpE
MGGEEKILVSVRVRPLNEKEKTRNDRCDWECINDTTIICKFHNLPDKSSYTFDKVFGFEC
PTKQVYDDGAKEVALCVLSGINSSIFAYGQTSSGKTYTMSGITEFAMDDIFAYIDKHKQE
RKFTLKFSAMEIYNEAVRDLLCEDSSTPLRLLDDPERGTVVEKLREETLRDRSHLEELLS
ICETQRKIGETSLNEISSRSHQILRLTIESSSQQFSPESSATLAASVCFVDLAGSERASQ
TLSAGSRLKEGCHINRSLLTLGTVIRKLSKGKNGHIPYRDSKLTRILQNSLGGNARTAII
CTMSPARSHLEQSRNTLLFATCAKEVTTNAQVNLVVSEKALVKQLQRELARMENELKNLG
PASASSTSDFYALMLKQKEELIAKMEEQIHELKWQRDVAQSRVENLLKSTAEERSSSSSM
DSRRRRISYDSTDFDEPRMLNNLGKSNLYSPDEDGFLLDDTTPQFPGHNLHDKWEEMAQS
TTQEPEDACKEVRCIEVNSGEAERVQIQDSLDDIVEKKEYEQNYESQKDDADSSIKNIDM
ELSLYTKPEAEDGVSVKKLIEDVQETEQSVEKQKQSPKKEEMEQYLSRDMSEQVTKSLPE
EEQCVQEYGAYDKLEAQDVLTINKLEESQQTEQSVEKEDTKKNLSSKKEDLKQNLSMDQS
EQLYKSPPEDEKCVEVYEGSDKDDNTYEALKKKVKEMQKTIEYFMSIQSAEEKQSPSFNI
IDDTLSPGEYFKMRRSRSCRENLLFTKAAAAAASRGFIFETTNTSFDSDITVSMDAQSIK
DSDTETSSSSFHEFMAGLRERTMQHHSTHSDDTDTKTMKPENTDDGGEKTEFERQQSQII
ELWQVCNVPLVHRTYFFLLFKGDPSDFVYMEVELRRLSFLKDSTETSRKQTAKAVTRERE
WLAKQIPNKFGKKEKEEVYKKWGVELSSKRRSLQVTHKLWNNNTKDIEHCKESASLIATL
VGFVDSTLTPKEMFGLSLTPTTFNIKPSSGWKFSNSFSRISFTG
>Arabidopsis_thaliana_ATHA028267_CenpE
MASGGKGEKILVSVRVRPQNEKEKARNDICDWECVNNTTIVCNNNLPERSLFPSTYTFDK
VFGFDSPTKQVYEDGAKEVALCVLGGINSSIFAYGQTSSGKTYTMCGITKFAMDDIFCYI
QKHTDRKFTLKFSAIEIYNEAVRDLLSGDNNQRRLLDDPERGTVVEKLIEETIQDRTHLE
ELLTVCETQRKIGETSLNEVSSRSHQILRLTIESTGREYSPDSSSTLAASVCFIDLAGSE
RASQTLSAGTRLKEGCHINRSLLTLGTVIRKLRFDPCDIAQSQVENLLKSTAEERSSRMD
EQSMFSSMDFDADFRRRSYDSTDLGEPSIINNLTERNFEFLENSEEDDFLLDDKTPQFSR
HNLYDDWEELVQITDERLEDACKEVRCIEPEAEQSSGQPAACESHDSLDDIVDKIAISEV
LSPRKEETLPGLEHEQSYNPSTGIEKAENEDMEISIPAAKEETLPALEYEQSYNSYTGNE
RAENEVMEISTPRKDEPLSALEYEQSYNSSTSNEKAENEDMEISTPAEKENVDLSLKTID
VNAKPETYELTLKNSDLEIGPSVEAQESQESVNEEEQMKNEERKMSPSTKQAEQCLNKEE
NAQSEQQSTEDCELNSLPINNQSEATVEVELTPNDAKLDEDATSRDKWESKQQQEADKDC
NESSVCKNIGTDDNDNDTYMALKEKVKEMQKKIEYLMSMHTAEQQQSPSFRRDFKSPPEY
FTAKRSRSCRENLLSVRSPHWFESLEVSNNTSPTWRVMQTKASPGRPNTSSISFDSGSST
SIDTRSLKDYDPEMGNSFREFVAGLEEMAKKHHSIDSTPELDYGIPYAPTKTERMEIRPE
SPADSVRGNENALPNPQDINKETTDATNNQSQREQVGDSVEEAKPKETDSTEASQEKLQV
AANGQYSISSSDFERQQRKIIELWAACNVPLVHRTYFFLLFKGDPSDYVYMEVELRRLSF
LKQTISNDMETSRMQTVKALTREKEWISKQLPKKFPWNQRIGLYQKWGVEVNSKQRSLQV
AHKLWTNTQDMDHIKESASLVAKLLGFVEPSRMPKEMFGLSLLPRTENVKSSGWRFTKSF
SAIRLTR
>Arabidopsis_thaliana_ATHA021705_CenpE
MGIGEDQMQGSSGREEKIFVSVRLRPLNVRERARNDVADWECINDETVIYRSHLSISERS
MYPTAYTFDRVFGPECSTREVYDQGAKEVALSVVSGVHASVFAYGQTSSGKTYTMIGITD
YALADIYDYIEKHNEREFILKFSAMEIYNESVRDLLSTDISPLRVLDDPEKGTVVEKLTE
ETLRDWNHFKELLSICIAQRQIGETALNEVSSRSHQILRLTVESTAREYLAKDKFSTLTA
TVNFIDLAGSERASQSLSAGTRLKEGGHINRSLLTLGTVIRKLSKGKNGHIPFRDSKLTR
ILQTSLGGNARTSIICTLSPARVHVEQSRNTLLFASCAKEVTTNAQVNVVMSDKALVRHL
QRELAKLESELSSPRQALVVSDTTALLKEKDLQIEKLNKEVFQLAQELERAYSRIEDLQQ
IIGEAPQQEILSTDSEQTNTNVVLGRQYPKLRVRSSWESLNITPESPLSAQASIMISPQS
TEHGSDENVFQLSDLRLNSGASSPAQHLAFVTPGKFTKVRLNIRGVESKNQLHIHKGESV
DQSRVQGERLHEMDEPSEVDSEDTCTELQCIETESPGIIMYPEPNILPDRCKAVSALPLC
EPESKNSRPPTETAEEKEEKEETEEKEEEEEERVKEVSSVSIQTKEKSGPIKVSPRCVLS
LTDESFPDESSNLKRDPTHQDFVTPSPEKLYAWHLESNGQTAGGTGFTRSRSCGASFVSS
SSFSLSERDANTPPCWYQNERAESNLKPSNSKRPPLPKHISRMSMPATWFEKDFNHTQRM
PAGLDGVNMIKSSPNGSQVSTSKSHVYARQTSGRALISQDEGEETVPQRDKRIIHLSMEE
IEQKFLALRSSKSFKDAAVDPIQDYLTMPLNWPLEFKRLEMEIIELWHACNVSLSHRSYF
FLLFRGDQKDCLYMEVELRRLKYIRETFTHNNKAIENGRTLTSMSSLRALNRERYKLSQL
MQKKLTKEERENVFLRWGIGLNTKHRRLQLAHRLWSESKDMDHVRESASVVGKLMGFVDM
DLASKEMFGLNFSLRPRAKKSSLWKRSVLSLSIL
>Arabidopsis_thaliana_ATHA031027_CenpE
MTTEDDDQMLGPSGTQEKIYVSVRMRPLNDKEKFRNDVPDWECINNTTIIYRSHLSISER
SMYPSAYTFDRVFSPECCTRQVYEQGAKEVAFSVVSGVNASVFAYGQTSSGKTYTMSGIT
DCALVDIYGYIDKHKEREFILKFSAMEIYNESVRDLLSTDTSPLRLLDDPEKGTVVEKLT
EETLRDWNHFKELLSVCKAQRQIGETALNEVSSRSHQILRLTVESIAREFSTNDKFSTLT
ATVNFIDLAGSERASQSLSAGTRLKEGCHINRSLLTLGTVIRKLSKEKTGHIPFRDSKLT
RILQSSLGGNARTAIICTMSPARIHVEQSRNTLLFASCAKEVTTNAQVNVVMSDKALVKH
LQRELAKLESELRSPSQASIVSDTTALLTEKDLEVEKLKKEVFQLAQQLEQARSEIKDLR
RMVEEEKNQEKETLSTETEGLNVLMEHQYPKLRVRRTWDSENTTPLSPISAHRSSISPRS
TEYSYEENVFQLSDFRIDSASSSPQQLAFVTPFLKVPLDDIHVTDTVDQSHVHKEEAIEE
PHVQEERFYEMAEHTDGNSEDNCREVRCIETEKSDISIGPVENMPESSPDKYEAVTAEEP
VSVTEPKNLQHPTEEAVCVTETKNLQHPTEAENEEEEEEERVKEVSGASPEPKQESNLTK
NPALCDLECSPDEFDTSMSNLSRISTPPALITPSPEKPFSWIMERDSQLFRGMKLTRSRS
CRPSLLSSPSSSWLEKDADTPPSWYDKEFIKTAERNLTMCDIKNQRLLQDEFSGRSMPTT
WFERSLSDTQTVDAASHGVSNEMSPNESPFRPSDASVFELQTSGRASISQDRTEETAAQK
DKQIIHRSMEEREQKFLASNSTKSFKDAAMDPIQDYLDTALNWPVEFKRLQREIIELWHV
CKVSMAHRSYFFLLFRGDQKDCLYLEVELRRLKYIRESFAQNSNDGNNMTLISCTRALTR
ERYKLSKLMQRKLSKEERENLFLRWGIGLNTNHRRVQLARRLWSDYKDMGHVRESASLVG
KLNGFVDMKLTSTEMFGVNYAFRPPRPKKSSLWKRSVLSLSFL
>Arabidopsis_thaliana_ATHA023185_CenpE
MEKTQMPVAREEKILVLVRLRPLNQKEIAANEAADWECINDTTILYRNTLREGSNFPSAY
SFDKVYRGECPTRQVYEDGTKEIALSVVKGINCSIFAYGQTSSGKTYTMTGITEFAVADI
FDYIFQHEERAFSVKFSAIEIYNEAIRDLLSSDGTSLRLRDDPEKGTVVEKATEETLRDW
NHLKELLSICEAQRKIGETSLNERSSRSHQMIRLTVESSAREFLGKENSTTLMASVNFID
LAGSERASQAMSAGTRLKEGCHINRSLLTLGTVIRKLSKGRQGHINFRDSKLTRILQPCL
GGNARTAIICTLSPARSHVELTKNTLLFACCAKEVTTKARINVVMSDKALLKQLQRELAR
LETELRNPASSPASNCDCAMTVRKKDLQIQKMEKEIAELRKQRDLAQSRLEDFMRMIEHN
VASKPGTPHFGNHTDKWEDGSVSETSGVVDSDRRSFISDGMSTPLSISRAYVHSHSDDDD
LDEDLPRRSEDLSEEYCREVQCIETEESVTVYNNKKDKRAEPENVLGCGEDANGETSVSQ
NVRVRSWNRRETVSGPSTPPENIGTGFLGRPESHKIAFPDLEFGSTVSRNDSMSSCGSDS
TGTQSIRTPLGEEGGITSIRTFVEGLKEMAKRQGEVSNAEDSGKMRRDIGLDSMDREFER
QRQEILELWQTCNISLVHRTYFYLLFKGDEADSIYIGVELRRLLFMKDSFSQGNQALEGG
ETLTLASSRKELHRERKMLSKLVGKRFSGEERKRIYHKFGIAINSKRRRLQLVNELWSNP
KDMTQVMESADVVAKLVRFAEQGRAMKEMFGLTFTPPSFLTTRRSHSWRKSMPALF
>Arabidopsis_thaliana_ATHA011455_CenpE
MGAIAGEELKKMEKTQVHVAREEKILVLVRLRPLNEKEILANEAADWECINDTTVLYRNT
LREGSTFPSAYSFDRVYRGECPTRQVYEDGPKEVALSVVKGINSSIFAYGQTSSGKTYTM
SGITEFAVADIFDYIFKHEDRAFVVKFSAIEIYNEAIRDLLSPDSTPLRLRDDPEKGAAV
EKATEETLRDWNHLKELISVCEAQRKIGETSLNERSSRSHQIIKLTVESSAREFLGKENS
TTLMASVNFIDLAGSERASQALSAGARLKEGCHINRSLLTLGTVIRKLSNGRQGHINYRD
SKLTRILQPCLGGNARTAIVCTLSPARSHVEQTRNTLLFACCAKEVTTKAQINVVMSDKA
LVKQLQRELARLESELRNPAPATSSCDCGVTLRKKDLQIQKMEKQLAEMTKQRDIAQSRL
EDFMKMVEHDASSKAGTPHFRNRTNKWEDGSVSEISGVVDPDRTSFISDGTSTPLSTARA
HVRSHSDDDLEEEMSPRHSGDQSEEYCKEVQCIEMEESTRDINNDSEERTDAETLLGHNA
EANGETGSAQHRIPSSVRSVRRRKSWSRGDTMTGTSTPPDALETDYRGRPEGHGFAFPDL
EFGSGGKLLRNDSMTSRGSDSTEAHSIGTPLVGEEGGITSIRSFVEGLKEMVSDPENSGK
MRKDIGVDAMEEEVSGTMTNWSEEFERQREQILGLWQTCHVSLVHRTYFFLLFTGDQADS
IYIGVELRRLSFMKESFSQGNHAFERGQTLTIASSLKALHRERRMLSKLVGKRFTGEERK
RLYQKFGIAVNSKRRRLQLANQLWSKPNDITHAVESAAVVAKLVRFVEQGRAMKEMFGLS
FTPPLPTTRRSLNWRKSMATLF
>Arabidopsis_thaliana_ATHA002724_HIK_CenpE
MTIKTPGTPVSKMDRTPAVTPGGSSRSREEKIVVTVRLRPMNKRELLAKDQVAWECVNDH
TIVSKPQVQERLHHQSSFTFDKVFGPESLTENVYEDGVKNVALSALMGINATIFAYGQTS
SGKTYTMRGVTEKAVNDIYNHIIKTPERDFTIKISGLEIYNENVRDLLNSDSGRALKLLD
DPEKGTVVEKLVEETANNDNHLRHLISICEAQRQVGETALNDTSSRSHQIIRLTIQSTHR
ENSDCVRSYMASLNFVDLAGSERASQSQADGTRLREGCHINLSLMTLTTVIRKLSVGKRS
GHIPYRDSKLTRILQHSLGGNARTAIICTLSPALAHVEQSRNTLYFANRAKEVTNNAHVN
MVVSDKQLVKHLQKEVARLEAERRTPGPSTEKDFKIQQMEMEIGELRRQRDDAQIQLEEL
RQKLQGDQQQNKGLNPFESPDPPVRKCLSYSVAVTPSSENKTLNRNERARKTTMRQSMIR
QSSTAPFTLMHEIRKLEHLQEQLGEEATKALEVLQKEVACHRLGNQDAAQTIAKLQAEIR
EMRTVKPSAMLKEVGDVIAPNKSVSANLKEEITRLHSQGSTIANLEEQLESVQKSIDKLV
MSLPSNISAGDETPKTKNHHHQSKKKKLLPLTPSSASNRQNFLKSPCSPLSASRQVLDCD
AENKAPQENNSSAARGATTPQGSEKETPQKGEESGDVSSREGTPGYRRSSSVNMKKMQQM
FQNAAEENVRSIRAYVTELKERVAKLQYQKQLLVCQVLELEANDGAGYSVENEENTIMED
EEQNQVAWHITFIEERQQIIELWHVCHVSIIHRTQFYLLFKGDQADQIYMEVELRRLTWL
EQHLAEVGNATPARNCDESVVSLSSSIKALRREREFLAKRVNSRLTPEEREELYMKWDVP
LEGKQRKLQFVNKLWTDPYDSRHVQESAEIVAKLVGFCESGNISKEMFELNFAVPSDKRQ
WNIGWDNISNLLHL
>Arabidopsis_thaliana_ATHA014862_TES_CenpE
MMGPPRTPLSKIDKSNPYTPCGSKVTEEKILVTVRMRPLNWREHAKYDLIAWECPDDETI
VFKNPNPDKAPTKYSFDKVFEPTCATQEVYEGGSRDVALSALAGTNATIFAYGQTSSGKT
FTMRGVTESVVKDIYEHIRKTQERSFVLKVSALEIYNETVVDLLNRDTGPLRLLDDPEKG
TIVENLVEEVVESRQHLQHLISICEDQRQVGETALNDKSSRSHQIIRLTIHSSLREIAGC
VQSFMATLNLVDLAGSERAFQTNADGLRLKEGSHINRSLLTLTTVIRKLSSGRKRDHVPY
RDSKLTRILQNSLGGNARTAIICTISPALSHVEQTKKTLSFAMSAKEVTNCAKVNMVVSE
KKLLKHLQQKVAKLESELRSPEPSSSTCLKSLLIEKEMKIQQMESEMKELKRQRDIAQSE
LDLERKAKERKGSSECEPFSQVARCLSYHTKEESIPSKSVPSSRRTARDRRKDNVRQSLT
SADPTALVQEIRLLEKHQKKLGEEANQALDLIHKEVTSHKLGDQQAAEKVAKMLSEIRDM
QKSNLLTEEIVVGDKANLKEEINRLNSQEIAALEKKLECVQNTIDMLVSSFQTDEQTPDF
RTQVKKKRLLPFGLSNSPNLQHMIRGPCSPLSGTENKDPESNVVSANSAPVSFGATPPKR
DDNRCRTQSREGTPVSRQANSVDIKRMNRMYKNAAEENIRNIKSYVTGLKERVAKLQYQK
QLLVCQVLELEANETGAASEYDATDESQMDWPLCFEEQRKQIIMLWHLCHISIIHRTQFY
MLFKGDPADQIYMEVELRRLTWLEQHLAELGNASPALLGDEPASYVASSIRALKQEREYL
AKRVNTKLGAEEREMLYLKWDVPPVGKQRRQQFINKLWTDPHNMQHVRESAEIVAKLVGF
CDSGETIRKEMFELNFASPSDKKTWMMGWNFISNLLHL
>Arabidopsis_thaliana_ATHA023218_CenpE
MASSSSRTRSSRPPSPASSTSSSHLSNRLIPRSNSTSASSLITSAAGIASRSMTPSRTFS
DSGLIGSGSFGIGSPVPYPSEELLGDPMDDTISSERDSISVTVRFRPLSDREYQRGDEVA
WYPDGDTLVRHEYNPLTAYAFDKVFGPQATTIDVYDVAARPVVKAAMEGVNGTVFAYGVT
SSGKTHTMHGDQESPGIIPLAIKDVFSIIQDTPGREFLLRVSYLEIYNEVINDLLDPTGQ
NLRVREDSQGTYVEGIKEEVVLSPGHALSFIAAGEEHRHVGSNNFNLLSSRSHTIFTLMV
ESSATGDEYDGVIFSQLNLIDLAGSESSKTETTGLRRKEGSYINKSLLTLGTVIGKLSEG
KATHIPYRDSKLTRLLQSSLSGHGHVSLICTITPASSSSEETHNTLKFASRAKSIEIYAS
RNQIIDEKSLIKKYQREISTLKLELDQLRRGMLVGVSHEELMSLKQQLEEGQVKMQSRLE
EEEEAKAALMSRIQKLTKLILVSTKNSIPGYSGDIPTHQRSLSAGKDDKFDSLLLESDNL
GSPSSTLALLSEGSLGFNHRRSSSKLNDENSPGAEFTQGVMTPDEIDLLVEQVKMLAGEI
AFSTSTLKRLVDQSVNDPENSQTQIQNLEREIHEKQRQMRGLEQLIIESGEASIANASLV
EMQQKVMSLMTQCNEKSFELEIKSADNCILQEQLQEKCTENKELHEKVNLLEQRLNAVSS
EKSSPSCSNKAVSGEYADELKKKIQSQEIENEELKLEHVQIVEENSGLRVQNQKLAEEAS
YAKELASAAAVELKNLASEVTKLSLQNTKLEKELAAARDLAQTRNPMNGVNRKYNDGARS
GRKGRISSSRSSGDEFDAWNLDPEDLKMELQVRKQREVALESALAEKEFIEDEYRKKAEE
AKRREEALENDLANMWVLVAKLKKDNGALPEPNGTDPGRELEKSQSHAVLKERQVSSAPR
QPEVVVVAKTEETPKEEPLVARLKARMQEMKEKEMKSQANGDANSHICKVCFESPTAAIL
LPCRHFCLCKSCSLACSECPICRTKISDRLFAFPS
>Arabidopsis_thaliana_ATHA010468_CenpE
MASSSSRTRSRSPFSHRRPPSPYSSASSTSSSLINNRLLPRSSSTPTSTVYNSGGVTGSR
SMSITRTISDSGPIGGSGTYGAQSYPSEGLIGESGQTITSERDSISVTVRFRPMSEREYQ
RGDEIVWYPDADKMVRNEYNPLTAYAFDKVFGPQSTTPEVYDVAAKPVVKAAMEGVNGTV
FAYGVTSSGKTHTMHGDQDFPGIIPLAIKDVFSIIQETTGREFLLRVSYLEIYNEVINDL
LDPTGQNLRIREDSQGTYVEGIKEEVVLSPGHALSFIAAGEEHRHVGSNNFNLMSSRSHT
IFTLMIESSAHGDQYDGVIFSQLNLIDLAGSESSKTETTGLRRKEGAYINKSLLTLGTVI
GKLTEGKTTHVPFRDSKLTRLLQSSLSGHGHVSLICTVTPASSSTEETHNTLKFASRAKR
IEINASRNKIIDEKSLIKKYQKEISTLKVELDQLRRGVLVGVSHEELLSLKQQLQEGQVK
MQSRLEEEEEAKAALMSRIQKLTKLILVSTKNSIPGYLGDTPAHSRSISAGKDDKLDSLL
LDSDNLASPSSTLSLASDARRSSSKFKDENSPVGSRAELTQGVMTPDEMDLLVEQVKMLA
GEIAFGTSTLKRLVDQSMNDPENSKTQIQNLENDIQEKQRQMKSLEQRITESGEASIANA
SSIEMQEKVMRLMTQCNEKSFELEIISADNRILQEQLQTKCTENNELHEKVHLLEQRLSS
QKATLSCCDVVTEEYVDELKKKVQSQEIENEKLKLEHVQSVEEKSGLRVQNQKLAEEASY
AKELASAAAIELKNLADEVTKLSLQNAKLEKELVAARDLAAAAQKRNNNSMNSAANRNGT
RPGRKARISDSWNLNQENLTMELQARKQREAVLEAALAEKEYIEEEFRKKAEEAKRREEA
LENDLANMWVLVAKLKKANSGALSIQKSDEAEPAKEDEVTELDNKNEQNAILKERQLVNG
HEEVIVAKAEETPKEEPLVARLKARMQEMKEKEMKSQAAAAANADANSHICKVCFESPTA
TILLPCRHFCLCKSCSLACSECPICRTKISDRLFAFPS
>Arabidopsis_thaliana_ATHA002901_CenpE
MSATRSQRSSTISPARPRRSPATIPMKRPETPSSSHFSASPVTSSSPLLRSSPSPSTSSA
AASSTAVASTKLKENITVTIRFRPLSPREVNNGDEIAWYADGDYTIRNEYNPSLCYGFDR
VFGPPTTTRRVYDIAAQQVVSGAMSGINGTVFAYGVTSSGKTHTMHGEQRSPGIIPLAVK
DVFSIIQETPEREFLLRVSYLEIYNEVINDLLDPTGQNLRIREDSQGTYVEGIKDEVVLS
PAHALSLIASGEEHRHVGSNNVNLFSSRSHTMFTLTIESSPHGKGDDGEDVSLSQLHLID
LAGSESSKTEITGQRRKEGSSINKSLLTLGTVISKLTDTKAAHIPYRDSKLTRLLQSTLS
GHGRVSLICTITPASSTSEETHNTLKFAQRCKHVEIKASRNKIMDEKSLIKKYQKEISCL
QEELTQLRHGNQDDLADRKLQVKLQSRLEDDEEAKAALMGRIQRLTKLILVSTKSSLQAA
SVKPDHIWRQAFGEDELAYLPDRRRENMADDGAVSTVSEHLKEPRDGNSSLDEMTKDRRK
NKTRGMLGWLKLKKSDGVAGTLPTDGNQSQASGSPSSSSKYTQTKTTRRENAAAIKSIPE
KTVAGDLFSATVGPEDSSPTGTTIADQMDLLHEQTKILVGEVALRTSSLNRLSEQAARNP
EDFHIRDQIQKLEDEISEKKDQIRVLEQQIIEIFGMTPYASDSLGMPQVLSKLTMQLNEK
IFEHEIKSADNRILQEQLQMTKSENAEMQETIILLRQQLDSLAERQSTQQIAGDESSGKN
IHNRNGEESEIYSGAGTPTSVMSLNRVFAQEETKEIYNETALNSQALEIENLKKEKMRLI
EEKDELGKLNKKLTEEASYAKELASAAAVELQNLAEEVTRLCNENAKLSR
>Arabidopsis_thaliana_ATHA030490_CenpE
MGSKQVSKTRNGGFSKLKTVESSASSTTSSSKLYQEASVDSHSSPTSSSVRSKPQLPPKP
LQSKENVTVTVRFRPLSPREIRKGEEIAWYADGETIVRNENNQSIAYAYDRVFGPTTTTR
NVYDVAAQHVVNGAMAGVNVTLSVNSTTGTIFAYGVTSSGKTHTMHGNQRSPGIIPLAVK
DAFSIIQETPRREFLLRVSYFEIYNEVVNDLLNPAGQNLRIREDEQGTYIEGIKEEVVLS
PAHVLSLIAAGEEHRHIGSTSFNLLSSRSHTMFTLTIESSPLGDNNEGGAVHLSQLNLID
LAGSESSKAETSGLRRKEGSYINKSLLTLGTVISKLTDRRASHVPYRDSKLTRLLESSLS
GHGRVSLICTVTPASSNSEETHNTLKFAHRAKHIEIQAAQNKIIDEKSLIKKYQYEIRQL
KEELEQLKQGIKPVSQLKDISGDDIDIVLLKQKLEEEEDAKAALLSRIQRLTKLILVSNK
TPQTSRFSYRADPRRRHSFGEEELAYLPHKRRDLTDDENLELYVSREGTPEIIDDAFIEE
KKTRKHGLLNWLKIKKKDSSLGGSSLSDKSSAVKSNSTPSTPQGEGSDFHTESRLSEGSA
LADQIIETMENREAHEDSFHEIETPETRIKMIDQMEILREQQKTLSEEMAQQSRSFKLLS
EEAAKAPQNEEIKAEIINLNGDIKAKNDQIATLGKQILDFVIASHDELDKSDIVQAVSEM
RAQLNEKCFELEVKAADNRIIQEQLTEKTSFCEDLQEEVANLKQQLSDALELGDINSVTC
HMQQSSQSPNKNEEKVIEAQAFEIEELKLKAAELSELNEQLEIRNKKLAEESSYAKELAS
AAAIELKALSEEIARLMNHNERLAADLAAVQKSSVTTPQGKTGNLRNGRRESVSKRKEQE
NSLMELKRELTVSKEREVSFEAALIEKIQREAELQRTVEESKQREAYLENELANMWGLVA
KLRSQGAANSGLSDSVSETRIEHFGT
>Arabidopsis_thaliana_ATHA021688_CenpE
MASRQGSKSRKAGLKGADSTASSTTSSSKLYQETSIDGHSSPASSSAQSKQQFFSPDPLP
QTAQRSKENVTVTVRFRPLSPREIRQGEEVAWYADGETIVRNEHNPTIAYAYDRVFGPTT
TTRNVYDIAAHHVVNGAMEGINGTIFAYGVTSSGKTHTMHGDQRSPGIIPLAVKDAFSII
QETPNREFLLRISYMEIYNEVVNDLLNPAGHNLRIREDKQGTFVEGIKEEVVLSPAHALS
LIAAGEEQRHVGSTNFNLLSSRSHTIFTLTIESSPLGDKSKGEAVHLSQLNLVDLAGSES
SKVETSGVRRKEGSYINKSLLTLGTVISKLTDVRASHVPYRDSKLTRILQSSLSGHDRVS
LICTVTPASSSSEETHNTLKFAHRAKHIEIQAEQNKIIDEKSLIKKYQREIRQLKEELEQ
LKQEIVPVPQLKDIGADDIVLLKQKLEDGQVKLQSRLEEEEEAKAALLSRIQRLTKLILV
STKNPQASRLPHRFNPRRRHSFGEEELAYLPYKRRDMMDDEQLDLYVSVEGNHEIRDNAY
REEKKTRKHGLLNWLKPKKRDHSSSASDQSSVVKSNSTPSTPQGGGSHLHTESRLSEGSP
LMEQLSEPREDREALEDSSHEMEIPETSNKMSDELDLLREQKKILSEEAALQLSSLKRMS
DEAAKSPQNEEINEEIKVLNDDIKAKNDQIATLERQIMDFVMTSHEALDKSDIMQAVAEL
RDQLNEKSFELEVIELFLFMQFFFIYAEVRDGFAIAWIRLFILAQYYLSSYLNKVSSVYI
IKYQYSKRQTILTMKLMVCSTLFSHSSSCLQVKAADNRIIQQTLNEKTCECEVLQEEVAN
LKQQLSEALELAQGTKIKELKQDAKELSESKEQLELRNRKLAEESSYAKGLASAAAVELK
ALSEEVAKLMNQNERLAAELATQKSPIAQRNKTGTTTNVRNNGRRESLAKRQEHDSPSME
LKRELRMSKERELSYEAALGEKEQREAELERILEETKQREAYLENELANMWVLVSKLRRS
QGADSEISDSISETRQTEQTEGSF
>Aquilegia_coerulea_ACOE015136_CenpE
MEKICVAIRVRPPTSSTQINNQDNFNGTYWKVEDNRISLHKSLGTPISGVSYAFDHVFDQ
ECTNSRVYEHLTKDIIRAAVDGFNGTAFAYGQTSSGKTFTMNGSDNDPGIVPLAVKDVFH
NIMMMTDREFLIRVSYLEIYNEEIKDLLAPDDQKLQIHESLERGIFVAGLREEIVNSAEQ
VLDLLQSGEVNRHFGETNMNARSSRSHTIFRMVIESKGKDKSSTADYSSVDAIRVSVLNL
VDLAGSERIVKTGAGGVRLKEGKYINKSLLVLGNVINKLSDGGKQRGHIPYRDSKLTRIL
QPALGGNAKTSIICTIAPEEVHIEETRGTLQFASRAKRITNCAQVNEILTDAALLKRQKL
EIEELRNKLQGSRSEVLEQEILKLRNDMLKYEQDRERLALELEEERKSHKEREQWIRDQQ
MKIDNLSNLVTSSDHEKNSLQEHVSTIQGFQGETTDKQHICNRDSFHTPSFKPVPSGFVA
RRSDYSRLPEFSPVPVNLGCVADEDMWLQMNKGYTADLDSLQMTPARRTYSLPSSDQSLD
YLTDGSKEEVQNLKRELEVALREKNELERNHEKQLLLNNQLMEEISELQQESIRIRKVPQ
ILSESVASCKTIYNDIFSIMQSFVVDETSSSAKLLSSSSEIGINLLSNLEAHYSVAASTQ
RVLTEESFVQNQREELLKHVNDAISTLVSSQAVHVQDMHSTHQKCAQKNKGSCSGGTDEF
RNELNAIIERYQVLEKEFNTNNQLLETTKERFHSLERECNHIREERNSLIQKLSISAQNL
SLVTDQKTKLSRDLNMEIQRRKDLEKEVKQFSLAFSERQCSFIAVNNEFKAKIENLRRLN
PVQYPNLMGTVE
>Aquilegia_coerulea_ACOE016690_CenpE
MERIFVTVRPKPLSSEDAKSSPWRISENSISIANQTSRFDFDRIFKEDCKTIEVYEARTK
DIVSAAVRGFNGTVFAYGQTNSGKTYTMRGSDVEPGVIRLAVCDLFDTIIEDVDREFLLR
MSYMEIYNEEINDLLAPEHRKLQIHENLERGIFVAGLKEEIVATPEQVIDLMEFGESHRH
IGETNMNVYSSRSHTIFRMFLNTEFSKIRFFLIHISFTFCFRVFGKNYKIIESRLRTEDD
NIGNSCDAVRVSVLNLVDLAGSERAAKTGAEGMRLKEGSHINKSLMTLGTVIKKLSEGVE
SNGGHVPYRDSKLTRILQPSLGGNANTAIICNITLAQIHTDETKSNLQFASKALRVTNCT
RVNEILTDAALLKRQKKEIEELRARLQVCFFVLLYLILSVRGENMCSIRE
>Aquilegia_coerulea_ACOE010188_CenpE
MLLYKTIQEAELVLQRELTNMEKLWISYSATKSNYFLYAHNVIFVIIFYTLVPLPLALFE
LNYSKKNKYKIQRKVKVSYEEIIRCYKETVRIFVLAVGSLSLLSYPVIEWVGIRTDLSLD
TFWEVVSQLFVYFLVEDYVHYWVHRLLHCKWGYENIHRVHHEFTAPIGLAAPYAHWVEVL
LLGLPSFAGPAMVPCHMLTFWLWMVLRQAEAIETHSGYNFPWSPTKYIPFYGGAEYHDYH
HFIGGQSQSNFASVFTYCDYIYGTDKGYRYQKTKLHKEEEEEVVEQTMGWEPTMMTTPIA
NALQEEKILVTVRLRPLNDKEIAKNDVSDWECINDNTVIYRNSLAERYNYPTAYTFDRVF
QGYCTTKQVYDEAAKGVALSVVSGINSSIFAYGQTSSGKTYTMVGITEYTVADIFDYIQR
HEERAFVMKFSAMEIYNEAVRDLLSGDNSPLRVLDDPEKGTIVEKLTEETLRDKNHLRQL
LSICEAQRQVGETLLNEASSRSHQILKLTIESSAREFLGKDNSSTLAATVNFVDLAGSER
ASQALSAGTRLKEGCHINRSLLTLGTVIRKLSKGRNGHVPYRDSKLTRILQPSLGGNART
AIICTLSPARSHVEQTRNTLLFASCAKEVATNAHVNVVMSDKALVKHLQKELARLESELR
SPVPTPATSSSAALLREKDRQIEKMQKEIKELTWQRNLAQSRLEDLLKVVGDDKSSRNGP
QSHTWEDDNSVSELSGTDFHQGWKERTGHTVEDLEDLCKEVRCIEMEESSTNKDVEFHAS
LSAESDGTMTANGDATDRESIASPQRGDARPFNSDSTYGALEQKLQDVQKTIDGLVNPYP
EESYSSPVTSDLSRSRTLQLSRSRSCRETLMKSSPPWSQEVDQNVNTPPNGFEKDFPGRP
NGLRKKLFALKYDADNERLPVDDSHSEQSAAVGEDAKTSFEEDVTSIGTFVTGLKEMAKL
QYEKQFVGQGQETGLEVSEPEKCSRDVGLDPMLDTPESPLSWTMKFQRQRTEIIELWHIC
NVSLVHRTYFFLLFNGEPTDNIYMEVELRRLSFLKDAFIQGLPDTAAVEDGHAVTPASSI
KALRRERVMLSRRMQRRLSVKERENLYQKWGIGLDTKQRRLQLVQCLWTNTEDMDHIMDS
AAVVAKLVGLLKPGQVLKEMFGLSFTPTSQRSFSWKHSLSSLILHIYYGEPGRNVEPMVG
ESMTGISTHDSST
>Aquilegia_coerulea_ACOE017391_CenpE
MGSIAGDELMHFEKTPEVGGQEERILVSVRLRPLNGKEVARNDVSDWETINDNTLIYRNS
LNERSMYPNAYTFDRVFGCDSPTKKVYDEAAKEVALSVVSGINASIFAYGQTSSGKTYTM
SGITEFTVEDIYDYVQRHDERTFTLKFSAMEIYNEAVRDLLSSDHTPLRLLDDPERGTVV
DKLTEETLRDLNHLKELLSVCEAQRQIGETSLNEMSSRSHQILRLTIESSAHEFMGKDNS
STLAASVDFVDLAGSERASQAHSAGTRLKEGCHINRSLLTLGTVVRKLSKGRNGHVPYRD
SKLTRILQCSLGGNARTAIICTISPARSHVEQSRNTLSFASCAKEVATNAQVNVVVSDKA
LVKQLQRELARLEGELSGLGPSSATDDSTALLKEKDILIEKMEKQIKELTLQRDLAQSRL
VDLVQAGDDQSSESLAKTNQYPKLRVSNAFVNEPVSAVDHHCLDEDVKRSNRSQGSYEFI
ESNLIEHPIENTEDNFLFDGSSPRLSTISPKFLAPDPIKGWEEITQGCGDEFEELCKDVR
CIELEESDTNRIIEPDALRREEDVRMFSLRLTELDQTCISDPHKRNEELSKVPEEYTYGA
EEQKCQDVQIINDCANSHLTDESSHWQEKEDLSITRNLNLPRSKTCRASLMNGSSTPSLP
MEEKKENTPSSGSEKDFPGRPRAIEKKYSILSYNPDSSYLSRESSLRSDLTEELKAQNIN
KVAQNDRTSIHTFVAGLKEMNDRQYEKQLVKDQAEETESRTSGFEKTVKDVGVDPMHVSP
ESYSSWPLEFETQQMDIIELWQTCHVSLVHRTYFFLLFKGDPSDSIYMEVERRRLSFLRD
LYAQGNKLSIEGAGDITLASSMRALRREREMLSKQMQKRMSEEERENIYTKWGIGLKSKQ
RRVQLARRLWTETKDMDHIAESADIVAKLVGLPAPKQALKEMFTLSFTPQKPTRRSYSWR
SSSSSVR
>Aquilegia_coerulea_ACOE037671_CenpE
MSTRFPGTPTSKIDRAPGTPVSKIDRTPASTPGGQKTREEKIVVTVRLRPLSKREQGHKD
QVAWECVDEQTIIYKPPSQDRSIASTSYTFDKVFGPSSVTEAVYEDGVKNVALSALMGIN
ATIFAYGQTSSGKTYTMRGITEKAVNDIYNHIMNTPERDFNIKISGLEIYNENVRDLLNS
DSGRNLKLLDDPEKGTVVEKLVEETANGDQHLRHLISICEAQRQVGETALNDTSSRSHQI
IRLTIESSLRENSDCVRSFIATLNFVDLAGSERASQTHTDGARLREGCHINLSLMTLTTV
IRKLSVGKKSGHIPYRDSKLTRILQHSLGGNARTAIICTLSPAMSHVEQSRNTLHFATRA
KEVTNNAQVNMVVSDKQMVKHLQKEVARLEAELRTPDPSARSGSELDWMEKDIKIKQMET
EIEELRRQRDLAQYQVEELRRKMQEEQPAIQNLSPFESPHQVKKCLSFSGPSTPKPDGNK
TRKTMGRQTMRQSSTTPFTLVHEIRKLEQLQEQLGEEANRALEVLQKEVTCHRLGNQDAA
ETIAKLQAEIREMRTVRSITQEVQVGGIAPNRSNLKEEITRLHSQGSTIADLEEQLENVQ
KSIDKLVLSLPSNNQQSNNVHEANPKSKTHSKKKKMLPLGSSNGPNIQNLIRSPCTPLSS
SRRVLEAEAENKDPEDDDNLSSETLQGSEKPTPTKSEDGDVSSREGTPCFQRSSSVNMRK
MQKMFQNAAEENVRSIRAYVTELKERVAKLQYQKQLLVCQVLELEANEAAGYELEDDENL
SEQQGPPVSWHVTFFEQRQQIIELWDVCQVSIIHRTQFYLLFKGDEADQIYMEVELRRLT
WLQQHFAELGNASPAPHGDGKPPISLSASIKALKREREFLAKRLITRLSAEERDALYIKW
EVPLDGKHRKLQFVNKLWTNPNDSMHVQESAEIVAKLVGFCESGNVSKEMFELNFALPSD
KRPWFLGWDPISNLIHL
>Aquilegia_coerulea_ACOE021665_CenpE
MIRTPSTPASKIAKTPVSTPGEQKSREENIFVTVRVRPLSQKEQALKDQVAWDCRDGHTI
FPRSNNQDRSCGPYSFDRVFDPSCATQKVYDEGARDVALSALTGINATIFAYGQTSSGKT
FTMRGITENAVKDIFEHIRSTPEREFVLKFSALEIYNETVIDLLNRDSGPLRLLDDPEKG
IIVEKQVEEVAKDSQCLKSLIGVCEAQRQVGETALNDTSSRSHQIIKLTVESSLREHSGA
VKSYIASLNLVDLAGSERASQTNVDGMRLKEGSHINRSLLTLMTVIRKLSSVGKRSGHIH
IPYRDSKLTRILQPSLGGNSRTAIICTMSPALSHVEQSRNTLSFATSAKEVTNSAKVNMV
VAEKQLVRQLQNQVARLEAQRRSPEPLSLCLKSQLKEKDMEIQQMKLEMEELKRQRDRAQ
SELELERKISKKQKGVNPLDSSQRAVRCLSFSTENCPDMRTPSSLRGKKNKVGRNAIMRR
SITSTDPSMLVHEIRKLEHRQRQLGEEANRALEVLHQEVASHRSGSQDAARTVAKLLAEI
KDMQVVSSISEEIEVRGNTNLKDELTRLNSQGNTIANLEEKLENVQKSIDKLMMHLPGNV
ETSELKTHSWKKKMLSFPLRNSTNRSPIVRSPCSPTPSSTNVTDLEKENKSPQNDDFVSD
RNTLHSICEATPPKSGGGNGISSTEGTPARHPKSVNVKKMQEMFKNAAEENIRSIRAYVT
ELKERVAKLQYQKQLLVCQVLELEENDSSACESELQEQSPLSWQMLFEEQRKQIIMLWHL
CHVSIVHRTQFYFLFRGDPDDQMYMEVELRRLIWLEQQLAEVGNASPALLGDEPASSVTS
SIRALKQEREQLSKRMTSRLTPQELEMLYIKWDVPPGGKQRRLQLVNKLWTDPHNMHHIQ
DSAEVVAKLVGFCESKERPSKEMFQLNFVSLSDKKSWMGWNLISNLLHL
>Aquilegia_coerulea_ACOE001428_CenpE
MAASSSSRGRSSSPFGYRKPSSPYSSTSSTSSLINNNNNNGGGGGRSSIPRSCSSSASSF
YGSGNGFSSSKSINRSRSEPMYRGVGGNTSLKLQGNRTPVPFPTAEELIGEPVDASRSGD
SISVTIRFRPLSEREFQKGDEVSWYADGDKIVRNEYNPATAYAFDRVFGPSTNSKVVYDV
AARPVVKSAMEGVNGTVFAYGVTSSGKTHTMHGDQNSPGVIPLAIKDVFSIIQDTPGREF
LLRVSYLEIYNEVINDLLDPTGQNLRVREDAQGTYVEGIKEEVVLSPGHALSFIAAGEEH
RHVGSNNFNLFSSRSHTIFTLMIESSAHGDDYDGVIFSQLNLIDLAGSESSKTETTGLRR
KEGSYINKSLLTLGTVIGKLSEGKASHVPYRDSKLTRLLQSSLSGHGHVSLICTITPASS
NMEETHNTLKFASRAKRVEIFASRNRIIDEKSLIKKYQREISTLKQELDHLKQGVLAGIN
HEEILTLKQKLEEGQVKMQSRLEEEEEAKAALMSRIQRLTKLILVSTKNTIPGYISDVSS
HQRHHSLGEDEKLDVLRESSPLLGESESQRDSPSSVFSVPSDPSFDLRHRRSSSKWNEEH
SPVISSVTESTQAGELISVSGSGSRLPTVGMTSDQMDLLVEQVKMLAGEIAFSTSTLKRL
MDQSVNDPDGSQAQIQKLESEIQEKRRQMRVLEKHITESGEASIANASLVDMQQTVMRLM
TQCNEKGFELEIKSADNRILQEQLQDKCSENKELEEKVLILQQQLASVMGDKSESISEQG
GYEDYINELKRKIQSQEAENEKLKLEHVHQMEENSGLHVQNQKLSEEASYAKELASAAAV
ELKNLADEVTKLSLQNARLEKELLSAQELINSRGVGMQTINGVSRKYAESKIESTRHGRK
GRLTLRGNEIPRTPYDESEYWNLDPDDIKMELQARKNREAALEAALADKEAAEEENRKKV
DEAKRREEALENDLASMWVLVAKLKKEGGAIPELNIDERTIDNGTDLVNDHKINDNDSTS
VVLEEMQVSDSANSVDGAHLDPLVVRLKARMQEMKDKQHEAQGTGDSNSHVCKVCFEAPT
AALLLPCRHFCLCKPCSLACSECPLCRTKIADRIFAFPS
>Aquilegia_coerulea_ACOE019118_CenpE
MSSSSTTRSQQRSSSTISPFRSRKSPLQSPTTTTSSSSSIDRLAQPKSRPITTKSRPITP
SAARTSLKVSLPSITTSTSISKMMLNSPSSTTTTPTEKAPDFINKPKEENITVTVRFRPL
SAREINKGDEIAWYADGDYTVRNEFNASIGYGFDRVFGPATTTRHVYDVAAQHVVSGAMG
GINGTVFAYGVTSSGKTHTMHGEQKSPGIIPLAVKDVFGIIQETPGREFLLRVSYLEIYN
EVINDLLDPIGQNLRIREDAQGTYVEGIKEEVVLSPAHALSLIASGEEHRHVGSNNFNLL
SSRSHTIFTLTIESSPRGENQGEEDVTLSQLNLIDLAGSESSKTETTGLRRKEGSYINKS
LLTLGTVISKLTDSKATHVPYRDSKLTRLLQSSLSGHGRVSIICTVTPASSNTEETHNTL
KFAHRSKHVEIKASQNKIMDEKSLIKKYQGEISSLKHELQQLKQGMMEKPYLIAPRQEDL
VNLKLQLEAGQVKLQSRLEEEEQAKAALMGRIQRLTKLILVSTKNTISSSIAEKPGYRRR
HSFGEDELAYLPDRKREYMIDEDAASLDSEFSLEGRYDITSSDDLVRDDKRNRKRGMLSW
FKPRRPESPSGLSVGVDSESSSPASSLQASQQKVLLTGMKNGRRKSVSTRVDDPSPIESF
PERTQAGDLFSVTVRGRHQSPTGSTITDQMDLLSEQVKMLAGEVALCTSSLKRLSEQAAS
NPENSHLQEQMQKLKDEISEKKLQMRVLEKRMIGSIETNPLTSKDIEMSQALSKLATQLN
QKTFELEIKSADNRILQEQLQMKISENTEMQETILLLRQQLDSLMDNSSKHADDNIARRN
HFEMSSRDNNRWNDGFGSHEAYVDGYTPTSVVSLNGISSQEGSKGCNTDMSSNSQVLVQS
TEMENLKQENVRLTEEKDGLEIHSQKLAEEASYAKELASAAAVELRSLAEEVTKLSYDNA
KLTGDLAAVKESSLCRGNCCHRQTLTDGRQTHNFSKLPDTCPRKPEDEILVEQLQKELVG
RCQREASLEATLSGRDQRESELLKQLAEVKQHEEALENELANMWVLVSNMRKNATPEEIS
FEEAHTLENTSPLSNHRSTTYPNDDFCDNIDGLSTLEEVRLHFEKEKKRCKELESIISRL
KGEDLYGLDISTLEELQDLHVEAITKICHAKVLNS
>Aquilegia_coerulea_ACOE000525_CenpE
MASKQGSKNRKSSSNNHNSTNSPSSSATLSSKRLQESSHEDQSSTLSSAQNKPQYFYSES
TPAGNERSKENVTVTVRFRPLSPKEIRQGEEVAWYADGDTIVRNEYNPSIAYAYDRVFGP
TTTTRHVYDVAAQDVVTGAMEGINGTIFAYGVTSSGKTHTMHGDQRSPGIIPLAVKDAFS
IIQETPSREFLLRVSYLEIYNEVVNDLLNPTGQNLRIREDLQGTFVEGIKEEVVLSPAHA
LSLIAAGEAHRHVGSTNFNLLSSRSHTIFTLTVESSPYGENPEGEAVNLSQLNLIDLAGS
ESSRAETTGIRRKEGSYINKSLLTLGTVISKLTDGRSTHIPYRDSKLTRLLQSSLSGHGR
VSLICNVTPSSSNSEETHNTLKFAHRAKHIEIQAAQNKIIDEKSLIKKYQNEISSLKEEL
EQLKRGMVSASPVKAVGEDNIVLLKQKLEDGQVKLQSRLEEEEEAKAALLGRIQRLTKLI
LVSTKATPPSRFPQRPGPRRRHSFGEEELAHLPYKRRDLILDEENIDLYVSLEGNGESLE
EFKEEKKARKHGLLNWFKLRKRDSGSATLTSIDGDKSSGTKSITSPSTPQAESINCPTEP
RISNSLLTESTPSADLLLEVGEDGEVPDDNYSAREMSSESLKVVDQIDLLREQQKILSGE
VALHSSALKRLLEEVAHNPGKEQTHVEIRRLNDEIREKNQQIASLEQQIAAALLASFNKI
DNSELSQSFSEMMAQLNEKSFELEVKTADNRIIQEQLNQKIRECEALEETNASLRQQLSG
ASEVRISNQQVDNSQYYTEGRSLEGNIFMSKGRKDLRDENEELLLQTQVAQIEELRQKIE
ELTVAKEQLETRNQKLAEESSYAKGLASAAAVELKALSEEVAKLMNKNEKLAADLTAVKH
SPIQRRVGGAPKNGRRDGHVKRHDQGESQADFKRELSMSQEREQSYEAALLEKERREAEL
QKKVEESKQREAYLENELANMWVLVAKLKKSNGSSDDSDSRRETERVDSLDIWNDRNARK
IPQ
>Oryza_sativa_OSAT062481_CenpE
MEKISVAVRFRPPTTAAPAADQSPSSTGGDREWRVDDDTRITLLHRSAPVPGASFAFDHV
FDGAATNERIYGVLVRSLIRAAVDGFNGTAFAYGQTSSGKTFTMNGSADHPGIIPLAVRD
VFDTAREVSDREFLIRVSYMEIYNEEINDLLTLGSEKLPIHESLERGVYVSGLREEIVNS
AEQVFKLLELGEANRHFGETNMNVRSSRSHTIFRMVIESSAKNHMDSGDAIRVSVLNLVD
LAGSERIAKTGAGGVRLKEGKHINKSLMILGNVINKLSENGKQRGHIPYRDSKLTRILQP
ALGGNAKTSIICTAAPEEIHVEETRGTLQFASRAKCVSNCAQVNEILTDAALLKRQKQEI
EELRKKLQGSHSEVLEQVILKQRNDMHKSELERDRLAMELDEERRLRETLEHRLAEQQKM
LDGISNTSISPDQFTDSIQFESLKTPTSKERPAEFVASRANYSKDVEFSPIPENLGTVAD
EDLWMQLNKGCVTDLEMLEMTPGFKCAPSLADDKASVATPDEEPIDARCQRLEKDCTADR
QQLEDSKAWRAALEEERDTLKRENSSLLDALAKARQDADHLVADRLEALRELDMEKSRMD
ELKQEIKLFSQAFSLRQGQLTSLYTKSKAIVENCKTSQLALP
>Oryza_sativa_OSAT049293_CenpE
MLISWVDWGECRWGGDMGAAEEEAAAAWDKAEAKEERIMVSVRLRPLNGREAGDSCDWEC
ISPTTVMFRSTVPERAMFPTAYTYDRVFGPDSSTRQVYEEGAKEVALSVVSGINSSIFAY
GQTSSGKTYTMTGITEYSVLDIYDYIEKHPEREFILRFSAIEIYNEAVRDLLSHDTTPLR
LLDDPEKGTTVEKLTEETLRDKDHLRNLLAVCEAQRQIGETALNETSSRSHQILRLTIES
STRQYLGRGNSSTLVACVNFVDLAGSERASQTASAGVRLKEGSHINRSLLTLGKVVRQLS
KGRNGHIPYRDSKLTRILQSSLGGNARTAIICTMSPARSHIEQSRNTLLFATCAKEVVTN
AQVNVVMSDKALVKHLQRELERLQSEIKFPAPASCTTHAEALREKDAQIKKLEKQLKELM
EERDTVKSQLDCLLKSDCDDHSDGRVAKRWDEHSRSSESFARNASEEAFSVSDTSGVPYQ
DQDNAVFNGSYVFSDDRDDIVFPVQTVDLPEETKHEKFMSPWHPPSHHSSSDCIESYHMT
EAASRTASEVSEEHCREVQCIDIHEHRRSTSHKFDLLLPQDTEFQTPELEISKEAVPQPD
EDQELESITNRMEDPTRMCPVEEEQQDEIVDTCESNGTTDNDVKLYTCDSNISFDIQKPY
PNGCLTVKRCILSSKDRALSRSKSCRASFMIIPNSWFDDSEYTSQTPPNEILKHTPRRFD
KVRRSLYPENDNPSSVDRSEFSGEVSSDEVVKDMSTIDEVAKDMCPSDAEQETLTSDISC
LTKLKKTDSDHEDELDEYQDQQSIRDGSTTLRTVKDVGIDSSLSASPSRWPIDFEKMRQE
IIQLWHECNAPIVHRTYFFLLFKGDPADNIYMEVEHRRLSFIRRSFSASPAGGELNSAVV
SSLKNLRRERDMLYKQMLKKLTNGEKERVYARWGIDLSSKQRRLQLSRLVWTQTDMEHIR
ESASLVAKLIELLEPAQALKEMFGLNFTLAPRSERRSFGLLGT
>Oryza_sativa_OSAT054741_CenpE
MAGEERPERIVVSVRLRPVNAREAERGDGSDWECAGPTTLTFRGAVPERAMFPASYSYDR
VFSHECGTRQVYDEGARQVAMSVLSGINASIFAYGQTSSGKTYTMVGITEYSMSDIYDYI
EKHPEREFILKFSAMEIYNEAVRDLLSSDATPLRLLDDPEKGTVVEKLTEETLRDKGHLL
ELLAVCEAQRQIGETAMNEASSRSHQILRMTVESSAKQFLGKGNSSTLIACVNFVDLAGS
ERASQTASAGMRLKEGSHINRSLLTLGKVIRQLSKGRNGHIPYRDSKLTRILQSSLGGNA
RTAIICTMSPAHCHIEQSRNTLLFANCAKDVVTNAQVNVVMSDKALVKHLQREIARLENE
LKFPASASCTSHAEILREKDELIKNLEEQLKELMEQKDTVQSQLDNFRKVASDGDINNHL
ARRWSRSSDSIPRIVSEGAFSSSDTQDIDYQDQTMDELSVPHSFPPSSQISDITEEHEAQ
RVAHRAESEPPEEHCKEVQCIETNKLRSRRSQEFFQTPEKKTHTDDQKHSESMSNSAENA
IKLYACDFEPSFDLEKPETEESLALKRCVVSSRDSALTRSRSCRASFMVIPNSWFDDSAS
TTPSSETFRYSTRRPEKVRKSLSPDEIADKSTGNAEEDKSTCNAEEETAVNDIGCVTEVK
QKTEMNHAPQSSEQHQPKIAKEVATVSLSKWHIDFERKQQEIIELWHDCNVSIVHRTYFF
LLFKGDQTDSIYMEVEHRRLSFIKNSLIADGELHATTASSLRNLRHERDMLYRQMVRKLH
LAEKERLYGKWGIDMSTKQRRLQLSRRIWTQTGMDHVRESAALVAKLVEHLEKGQAIREM
FGLSFSFKPRRSFSWVGVYSRD
>Oryza_sativa_OSAT017819_CenpE
MGAIGGDELVQWDKMGAAEAVNGGCGGAGKMDRIQVLVRLRPLSEKEVARREPAEWECIN
DSTVMFRSTFPDRPTAPTAYTFDRVFHSDCSTKEVYEEGVKEVALSVVSGINSSIFAYGQ
TSSGKTYTMTGVTEYTVADIYDYINKHEERAFVLKFSAIEIYNEVIRDLLSAENTPLRLW
DDAEKGTYVENLTEVVLRDWNHLKGLISVCEAQRRTGETFLNEKSSRSHQILRLTVESSA
REFLGKDKSTTLVASANFVDLAGSERASQALSAGTRLKEGCHINRSLLALGTVIRKLSMG
SNAHIPYRDSKLTRILQPSLGGNARTAIICTLSPATSHIEQSRNTLLFGSCAKEVVTNAQ
VNVVMSDKALVKHLQKELARLESELRHPVQSSSLETLLKEKDNQIRKMEKEIKELKSQRD
LAQSRLQDLLQSVGDHDLNRQVQGKHSVRSPPSVGMPPSVSRDDSSQVSHDDSDLYKEVR
CIESNRTGGNDQLDLSAGESSSPQDSNMNSGLHGNDSNASVNSRHSRPSGEAPITLEEHL
ENIRRPFVSLAKDLGSSTRNSSNLRVIGRSRSCRSLTGSTMFDDMEMDDCTPLNRSLVEF
PGRPVESHRRGSALHYDAETDTLSRAGSMSSEISTFKDAKTNGSVACDTEFTGIGEFVAE
LKEMAQVHYQKQLGDQNANGKSIGLDPIEGVSQSPSRWPLEFEKKQQEIIELWQACSISL
VHRTYFFLLFKGEAADSIYMEVELRRLSFLRDTYSRGSTPSNAIVGSLSTSPVASAKKLQ
REREMLARQMQKRLSTEEREHTYTKWGVSLDSKRRKLQVARRLWTETKDLEHVRESASLV
AKLIGLQEPGQVLKEMFGLSFAPQQQPTRRRSSNGWRYGIPSFA
>Oryza_sativa_OSAT023762_CenpE
MGAIGGDEVVQWDKMDGGEVVNGGGGGGVGKLERILVSVRLRPLSDKEIARGDPSEWECI
NDTTIISRSTFPDRPSAPTAYSFDRVFRSDCDTNEVYKQGAKEVALSVVSGINSSIFAYG
QTSSGKTYTMTGITEYTVADIYDYIGKHEERAFVLKFSAIEIYNEVVRDLLSAENTPLRL
WDDAEKGTYVENLTEVVLRDWNHLKELISVCEAQRKTGETYLNENSSRSHQILKLTIESS
AREFLGKDKSTTLVASVNFVDLAGSERASQALSAGARLKEGCHINRSLLTLGTVIRKLSK
VRNGHIPYRDSKLTRILQPSLGGNARTAIICTMSPARSHMEQSRNTLLFASCAKEVVTNA
QVNVVMSDKALVKQLQKELARLESELRCPASYSSLESLVKEKDNQIRKMEKEIKELKLQR
DLAQSRLQDLLQVVGDNHVHVSKQSSVSGRNFTFDVPQTCEDEQSTTESSEVVDSVQNFR
FQGRRVAQREHKPQQAENNVQFTTPSRYSVSSPPFSGMLPTNRSDHLSQISNEDSDDICK
EVRCIETNETGGNECLESSAVGSNSLQDPNAGSSMHINNDSNSSMNSRLRDESPVTLEQH
LENVRKPFANIVKDLGSSTRNSSSSKVLGRSRSCRSLTGSSLFEDLEKDDCTPPNRSFID
FAGRPQNCQRRGSALNYDAESETLSRAGSMLSEITTTRDGLKANSSVAGDTEFTGIGEFV
AELKEMAQVQYQKQLGHSGNGDLAEGTIRSVGLDPITDALQSPSRWPLEFEKKQQEIIDF
WHACNVSLVHRTYFFLLFKGDPADSIYMEVELRRLSFLKDTYSNGAIASIPNTSLVSSAK
KLQREREMLCRQMQRRLSIEERESMYTKWGVSLASKRRRLQVARCLWTETKDLEHVRESA
SLVARLIGLLEPGKALREMFGLSFAPQQFTRRSYNSWRYGRSSLN
>Oryza_sativa_OSAT003000_CenpE
MGVSRPPSTPASKIERTPMSTPTPGGSTRVKEEKIFVTVRVRPLSKKELALKDQVAWECD
DNQTILYKGPPQDRAAPTSYTFDKVFGPASQTEVVYEEGAKDVAMSALTGINATIFAYGQ
TSSGKTFTMRGVTESAVNDIYRHIENTPERDFIIKISAMEIYNEIVKDLLRPESTNLRLL
DDPEKGTIVEKLEEEIAKDSQHLRHLISICEEQRQVGETALNDTSSRSHQIIRLTVESRL
REVSGCVKSFVANLNFVDLAGSERAAQTHAVGARLKEGCHINRSLLTLTTVIRKLSSDKR
SGHIPYRDSKLTRILQLSLGGNARTAIICTMSPAQTHVEQSRNTLFFATCAKEVTNNAKV
NMVVSDKQLVKHLQMEVARLEAELRTPDRASSSEIIIMERDRKIRQMEKEMEELKKQRDN
AQLKLEELQKKMGDNQPGWNPFDSPQRTRKCLTYSGSLQPSNKMKIRSSIRQSATAPFML
KHEIRKLEQLQQQLEVEANRAIEVLHKEVECHKHGNQDAAETIAKLQAEIRGMQSVRSDR
DVDMITDEGNGSDLKEEISRLHMQDNDIAKLEAKLENVQRSIDRLVMSLPNVGTQCNETT
PKSNRAKKKKRMLLPLGVSNINRPNLIRAPCSPLSSSRPLEPEVENRAPEGDTVSHEGSE
RATPTKSEDTGDVSSRDETPRYRRSSSVNMKKMQKMFQNAAEENVRNIRAYVTELKERVA
KLQYQKQLLVCQVLELESNEGKTNDMEEDSEENAGSLQDGPDSWDRLFKEQMQHIIQLWD
LCHVSIIHRTQFYLLFRGDRADQIYIEVEVRRLTWLQQHFAEVGDASPAAGDDSTISLAS
SIKALRNEREFLARRMGSRLTEEERERLFIKWQVPLEAKQRKLQLVNRLWTDPNDQAHID
ESADIVARLVGFCEGGNISKEMFELNFAVPASRKPWLMGWQPISNMIREKTQLW
>Oryza_sativa_OSAT060044_CenpE
MSSRPSSSASSRRSSSPFSAGSRRPPTSSSSSAGSYLTGRLMPRSYSTASSVSSSSHFFG
GGGGSGGGSRSTTPGRRGSSSSSLVGPVPSPPSPVPFPSAEELVIEDTSRSGDSISVTIR
FRPLSEREIQRGDEISWYADGERLVRCEYNPATAYGYDRVFGPKTTTEAVYDVAARPVVK
GAMEGINGTVFAYGVTSSGKTHTMHGDQNCPGIIPLAIKDVFSLIQDTPGREFLLRVSYL
EIYNEVINDLLDPTGQNLRVREDAQGTYVEGIKEEVVLSPGHALSFIAAGEEHRHVGSNN
FNLFSSRSHTIFTLMIESSAHGDEYDGVMYSQLNLIDLAGSESSKTETTGLRRREGSYIN
KSLLTLGTVIGKLSEGRATHIPYRDSKLTRLLQSSLSGHGHVSLICTITPASSNMEETHN
TLKFASRAKRVEIYAARNRMIDEKSLIKKYQREISSLKQELDQLRRGLIGGASQEEIMIL
RQQLEEGQVKMQSRLEEEEEAKAALMSRIQRLTKLILVSTKNNIPALTDTSSHQRHNSVN
EEDKVSTSQDSSMLVQNDSATKDSLSSASPDAVDEINQLRCASGDHSSIAGSGPDEMQGG
ITASDQMDLLIEQVKMLAGEIAFGTSSLKRLIEQSIEDPEGTKNQIDNLEREIREKRRHM
RALEQKLMESGEASVANASMMDMQQTITKLTAQCSEKAFELELRSADNRVLQEQLQQKNV
EINELQEKVLRLEQQLTTNTEASPEQCTEHELHDLKSKLQLKEAESEKLKYEHMKITEEN
RELVNQNSTLCEEVAYAKELASSAAVELKNLAEEVTKLSVQNAKQAKELLIAQELAHSRV
PGRKGRSAGRGRDEVGTWSLDLEDMKMELQARKQREAALEAALAEKEHLEEEYKKKFDEA
KKKELSLENDLAGMWVLVAKLKRGALGISDLNVDDRSINLADITNGTKENKADKNVAVVE
KQLSDNTVKSLTAEEYRNPEFEPLLVRLKAKIQEMKEKETDSLGDKDGNSHVCKVCFESA
TAAVLLPCRHFCLCKPCSLACSECPLCRTRIADRIITFT
>Oryza_sativa_OSAT016125_CenpE
MATRPASRQRRASSAAAAVAVVRSSPQPQQQQQQQLPIPQSGSPTSTTTTTTSSSRLTPE
LSLDGPASPLFAGLDEDPAPKENVTVTVRFRPLSPREIRQGEEVAWYADGDTVVRSEQNP
SVAYAYDRVFAPTTTTRQVYDVAAQHVVSGAMEGVNGTIFAYGVTSSGKTHTMHGDQRSP
GIIPLAVKDAFSIIQETPNREFLLRVSYLEIYNEVVNDLLNPAGQNLRIREDPQGTFVEG
IKEEVVLSPAHALSLIAAGEEHRHVGSTNFNLLSSRSHTIFTLTVESSPCGESNEGEAVT
FSQLNLIDLAGSESSRAETTGVRRKEGSYINKSLLTLGTVISKLTDGKATHIPFRDSKLT
RLLQSSLSGQGRVSLICTVTPASSNSEETHNTLKFAHRAKRIEVQASQNKIIDEKSLIKK
YQNEIRRLKEELEQLKMGIITGTPVKDAGEDNIILWKQKLEDGNVKLQSRLEQEEEAKAA
LLARIQRLTKLILVSTKATQTSRFSPHPGPRRRHSFGEEELAYLPYKRRDIVLDNESNEL
LSPVEGLGMTLEDSKEEKKNRKGILNWFKLRKREGGASILTSSEGDKSSLTKSTAPSTPI
GESVNFPSEPRISNSLVGESASVDLFSIGHGEFATDSLHGEETPLASRKTIDHVDLLREQ
LKILSGEVALHTSVLKRLTEEAGRSPNNEKIQMEMKKVNDEIKGKKHQIASLERQIPHSI
SNNQGMADKLELTPSYAELLEQLNEKSFDLEVKAADNRVIQDQLNEKTTECMELQEEVAH
LKEQLYQTLQAKDSLSNSIMMQKNAGINHETDNHADQELSVPREVPGETSPKEPQSVEID
ELKQKVCELIEVKAQLETRNQKLLEESTYAKGLASAAGVELKALSEEVTKLMNQNEKLAS
ELASVRSPTPRRANSGLRGTRRDSISRRHEPAPRRDNNAGYEREKALEAVLMEKEQKEAE
LQRRIEESKQKEAFLESELANMWVLVAKLKKSQGHDLEDFDTKYIGS
>Amborella_trichopoda_ATRI016476_CenpE
MEKICVAVRVRPSITQENINGSFWMVDSSCISLHSKHGTPVSSLSFEFDHVFDQDCTNAR
VYELHTKDVIQAAVNGFNGTAFAYGQTSSGKTFTMNGSLEDPGIIRLAVQDIFKSIKLIT
EREFLIRVSYLEIYNEEINDLFALENQKLQVHESLERGVFVSGLREEIVNRPEDILRLIE
LGESNRHVGQTNMNARSSRSHTIFRMVIESRGKDAPFAGDTLTTDAVRVSVLNLVDLAGS
ERIAKTGADGVRLKEGKNINKSLMVLGTVINKLSDNGGKQRGHIPYRDSKLTRILQPALG
GNAKTSIICTIAPEEAHIDETRGTLQFASRAKRITNCARVNEILTDAALLKRQKQEIEEL
RRILQGSHSEVFEQEILKLRNEMLKFESEREKLAWELEQERKLHKERDREQQMKIDNLSS
LICSDQDRNSAKTNSCEHSFPRRLSLDFLDQGKISFRRGYREGSIECHSTPQKDAFQTPS
FKSSNACVGKHSSYQRLPDASPIPDEFVDFADEDMWEKLNKGHCTPDFDMLRMTPEGKYP
SLAASNIASGSCSLEFYKEELENLKKQWQCVLDEKNEVSRSEEFYKEEAGNLKKQLQCAL
NEKNELEREAVLARQFPEKISEAVADCKDILKEVFSKIQSCTTDEESLQAVLLSCARDIG
ISLLTTLEGHFSRFLHGETDCGGADSLIEEQCRLLTDKLSFAVATLNSPQSLKENNELKD
LNLELNNQLVAAKEKRESLERQCKSLREERDSLLQFISKSTQNLAMLTSQKEEIAKVLSI
ELQRREALEEELRQFRTALSQRFTSFASTCHEIRANARCMKTFRLISESKAL
>Amborella_trichopoda_ATRI006477_CenpE
MEKICVMVRVRPLDPSEDPKECPWTISGNSISLRNQTTKFEFDRVFGEECKNVDIYKART
KDIVAASVRGFNGTVFAYGQTGSGKTHTMRGTTAEPGVIPLAVRDLFRFVEEDGDREFLL
RMSYMEIYNEEINDLLVPEHRKLQIHESLERGIFVAGLREEIVASPEQVLEFMEFGESHR
HIGETNMNLYSSRSHTIFRMIIESRDRTEDGDVGSLCDAVRVSVLNLVDLAGSERVAKTG
AEGVRLKEGSHINRSLMTLGTVINKLSEGTESQGGHVPYRDSKLTRILQPALGGNANTVV
VCNITLAQIHADETKGSLQFASRALRVINCAHVNEILTDAAVLKRQKKEIEELRAKLQGG
SNSEHFAEEILSLRNTLLQSELERERIALELQEEKKAQAQRDRRLQEQEKRIANLSTIVL
NSVRDERDNCIKKNKRRETWCPSALSSQSLGRDSDTSLKAIMEDPLDEKILHSFEELVDE
IEDRKNVLRNATCGPVSKANGDPLDGCTLPDQNALCHVTSRKKRSSQKLDSPMENRNLET
IQENDDELLLELENQRTRKDFTMENLTKRLTDPETNSVVPGLGAKSLTARESEAILVIKQ
LQDQITILELEKTSMQRNLDGLVELATEQTSNAREQYDEVYRELVDAHDEVERARQQLPS
TALPVVTEDECNQEAELCKETEGIISEFQHMGSTISSAFSLMDDVLQTVPTVLNIFSDLK
SSAYQSILDLKGRHGDHEGMFKSLTTKIEELEEEKYVLHNKSISQQKKIEERELKLQSSE
NALMERVSEKDEFLTQISRLEKEIASLSSSYLVRDKEALRKDFEKTKMKLKDTDAKLKNS
IQERSKLEAEKANMERELKHLYNQRNLLDRDISKRESLADRRRESKTFEMSKGKNQVGQI
EQALQLKNMELERMSFDLEILEGERSKLETHTFELEERIASLEGELFVANEEKEAVLLQN
AEQASELEATIGKLKMANSQLNALQEEIQSVMKKLGESEECYRKMESSITTLSTEKEEMA
LQLTDALVKIEEERAIWLANERVFIDSITENSKHMDAKIALLLKEILEMTNELENCKVEC
EALRGRLSVAEAKMDHEKSSSMAMFSEVERLRNELLEAETASSREQDGLKSHLNALTSEH
EHVCQELSQLKTQLNDAERDKNMSTQIKELTTRLDLSNNSKLDLERQLTNLEHERHKLLA
RNDELNTIFLEMEKKVASSDESLKQSDDSRLKSNSDAEALSERVSTLETEISDIKVNFNK
ESTKLRMRLRMTQAKLDAFRGKHREAVDELAIMNRKYEEASRKLKDQLVESRLQVLELKK
QLVAKQ
>Amborella_trichopoda_ATRI025118_CenpE
MGEIGVGEEDFKWEKRGDAGGERILVSIRLRPLNAKEIARNDTTDWECINDTTIIFRNSV
PERSMAPVAYTFDRVFRSDCSTRQVYEDAAKQVALSAVSGINSTIFAYGQTSSGKTYTMI
GITEYTVSDIYDYIQRHEERAFVLKFSAIEIYNEAVRDLLSPDSTPLRLLDDPERGTIVE
KLTEETLNDWDHLCKLLSICEAQRQIGETSLNEMSSRSHQILRLTIESSAREFLGKENSS
TLVASVNFVDLAGSERASQALSGGTRLKEGCHINRSLLTLGTVIRKLSKNRNGHIPYRDS
KLTRILQPSLGGNSRTAIICTMSPAHSHLEQSRNTLFFANCAKEVATSAQVNVVMSDKAL
VKHLQNELARLENELRTPGRPSLTTNYSEALLREKDNLIKKMEKEIRELKQQRNLAQSRL
EDLLRVIGNDCASRIWDELSTPPMSNALCEDELSMKESSGADASLNYGFKRFHRPRLSET
RDDCGYDEPDLDPPEMVNDCVHYPVSSPKFSESEPYKIQETEDNESDALCKEVQCVPMKE
TSREGEGLELAVIEENEELQTLEVCENGYATDQEQIYLPEEREIRDIEETDQDANATLTD
QQLQTVQRSIQSLARPYLEEPSPWPLNAILSGSRSLTLTRSRSCRAQLMSGPNSLWPWDK
EQNENTPPSRFETVFPGRPASIGMRLHSLNFGAESENISRGDSQVSERSSSVDVQKAQNM
FKSAAEENITSIRSFVVELKERMAKLQHPKQPIGGKTPDATDDEEAETQKNMQDAFTEAS
PEHTQSLSNWPLEFERQRREIIELWHTCHVSLFHRTYFFLLFRGDPADSIYIEVELRRLS
FLKNKFADRNPGILMLEDGHSMTLAASIRGLRRERESFSRQMKRRLTSQERENLYRKWGI
GLETKQRRLQLAQQLWTNPQDMDHVQESATVVARVLGFSESGQALKEMFELSFTPQRLSR
RSRSLLFRS
>Amborella_trichopoda_ATRI018707_CenpE
MTISIQKTPSTPASNIERTPSSTPGGPKAREEKIHATPASKIERTPLSTPVFPKAREEKI
HATPASKIERTPLSTPGGPKAREEKILVTVRVRPLSSKELAQRDQIAWECADDHTILFKN
QSQERSSSQASYTFDRVFRPECLTERVYVEGAKDVALSALTGINATIFAYGQTSSGKTFT
MRGITECAVNDIYRQIHNNPERDFTIKISALEIYNEIVRDLLKPDSGPLRLLDDPEKGTV
VDKLIEETASDSQHLKQLIAVCEAQRQVGETALNDTSSRSHQIIRLTVESSLRENTGCVK
SFMASLNFVDLAGSERASQTHAEGARLKEGCHINRSLLTLTKVIRKLSDGRGNSSHIPYR
ESKLTRILQLSLGGNARTAIICTMSPALSHVEQSRNTLFFATCAKEVTNSAQVNMVVSEK
QLVKHLQKEVARLEAELRTPDRSTCTSEALVMEKELKIRQMELEIEELKRQRDLARSELD
EELQKKNLKEFLESPHRVAKCLSFPGPMLAPHGDSDTVIIGEPISVNKTRSSTLMRQSQT
SSLMLVQEIRKLEQLQEELGEDASRALEMLQKEVACHRQAQAGMNHEVTDNIKKLQEEIR
ELRAVRSSGACMGGLGNGVDKSVGANLKEELTRLHTHGERENKTCVDNTIATLEEQLENV
QKSIDKLVLSLPNNLITDLAPQAKSKKKKKKMLPLSLSNNANRQFIRAPCSPLSSSSMRD
LDVETENNPPPENQELVRPGNNLAEAQKATPTKSDCGDDASSREGTPCYQRSNSVDVRKM
QKMFKNAAEENINGIRAYVTELKERVAKLQYQKQLLVCQVLKLEEDNELAPADEGVESQN
FSELNNRSPSAWKLEFENQRRQIILLWDVCLVSIVHRTQFYLLFKGDPADQIYMEVELRR
LTWLEQHFAELGNASPAPFGEEPAISLSSSIRALKHEREVLSKRVNSRFTPEEREMLYLK
WDVPLDGKQRKLQLVNKLWTDPNNMLHVQESAAIVAKLVGFCEAGEV
>Amborella_trichopoda_ATRI000612_CenpE
MAASSSRGRSSSPYNYRKPSFSQSYSSSSSSSSLFNGRHVPRSYSSSASSHIYNGSVPRS
MTPSKARFDVPGTMSLQFHQRSNYSPDLAASDPLIGDSLESQGPGESISVTVRFRPLNER
EYQHGDEIAWYADGDKLVRNEYNPATVYAFDRVFGPSTTSQVVYDVAARHVVKGAMEGVN
GTVFAYGVTSSGKTHTMHGDQFSPGVIPLAIKDVFSIIQDTPGREFLLRVSYLEIYNEVI
NDLLDPTGQNLRVREDAQGTYVEGIKEEVVLSPGHALSFIAAGEEHRHVGSNNFNLLSSR
SHTIFTLMIESSAHGDDYDGVILSQLNLIDLAGSESSKTETTGLRRKEGSYINKSLLTLG
TVIGKLSDGKASHIPYRDSKLTRLLQSSLSGHGHVSLICTVTPASSNMEETHNTLKFASR
AKRVEIRAARNRIIDEKSLIKKYQKEISNLKQELDQLKKGMLVGINEEEILTLRQKLEEG
QVKMQSRLEEEEEAKAALMSRIQRLTKLILVSTKNTIPGSLNDGSGHHRRHSFGEDDKLD
KLHETSSVLLESENPQKDSPSSALSITSEQSCDTIRRSFSKRNDEQSPIISSITESSQAG
DLFSGTVHGCRTPPSGMTMADEMDLLVEQVKMLAGEVAFSSSTLKRLKEQSLHGPDGDQS
QIQKLETEIQEKQQQMRILEKRIRESGEASLANASSVDMQQTVMRLMTQCNEKAFELELK
SADNRILQEQLNEKILQNNDLQEKNLLLQQQLASMLAKLNCHTPVSLSSELGVSGADVDE
LKKQILFQGAEVDKVKMQNGQLLDENNNLHVQNQKLADDASYAKELASAAAVELKNLADE
VTKLSLQNEKQAKELSAAQEISYSRGVHKQSGNGGIRRYSEAKADGNKMGRKCRPNSRSS
ENPGSIYDDVNFWNLDPEDLKRELLARKQREAVLEAALAEKELVEEEYQKKLDDAKKREA
DLENDLAGMWVLVAKLKKEGGLRSKPNAGERVGHNLENGCLIERHSDDNQDLLPKSTHPS
EDVIKPILDERNRGAELENMVVQLKTRMVEKTKENGPESIVHGDEEVTSHVCKVCFETAI
AAVLLPCRHFCLCKPCSLACSECPLCRTKIADRIIAFTS
>Amborella_trichopoda_ATRI014101_CenpE
MSSRSQRSSSSISPFRLRNKQPSSVKRPATPPSSTSSTRPPPPSKSSVSPSTPSYDKLEV
GKSKENVTVTVRFRPLSAREINKGDEIAWYADGDYTVQNEYNPLVAYGFDRVFGPATTTR
HVYDVAAQHVVSGAMEGINGTVFAYGVTSSGKTHTMHGEQKSPGIIPLAVKDVFGIIQET
PGREFLLRVSYLEIYNEVINDLLDPTGQNLRIREDAQGTYVEGIKEEVVLSPAHALSLIA
SGEEHRHVGSNNFNLLSSRSHTIFTLTIESSARDDQGEEDVTLSQLNLIDLAGSESSKTE
TTGLRRKEGSYINKSLLTLGTVIAKLTDGKATHIPYRDSKLTRLLQSSLSGHGRVSLICT
LTPASSNSEETHNTLKFAHRSKHVEIKASQNKIMDEKSLIKKYQKEISSLKQELQQLKRG
IIDKPYLTASSQEDLVNLKLQLEAGQVKLQSRLEEEEQAKAALMGRIQRLTKLILVSTKN
TIATNIPEKAGHRRRHSFGEDELAYLPDRKREYMVDDDHVSLDSDFSAEGRLEYGTLEDL
TKDNKKNRRRGMLGWFKPRKQENIGGLSSSIDSGSSASASPASCSYSSQRKDFLPDLKDN
RRKSISRKSEDALSMIDSFSEQTQAGDLFSATARGRRLPPTGTTITDQMDLLREQVKMLA
GEVALCKSAMKRLSEQAAANPEDLQLLEQIQKLRYDINEKKHQMHVLEQRMIGSIEATPR
SANTSGELSQTLSKLTTQLNEKTFELEIKSADNRILQEQLQMKLSENAEMQETILLLRQQ
LSSVSVKSCNQLVQNNSMTEASKEIGGWPDMNGGASDETCLDGNTPTSLSSLPSLFSQED
YKDYKGGNADTNLQSQLLLQAAEIENLKQEKVRLMEEKDGLEIHSQKLAEEASYAKELAS
AAAVELRNLAEEVTKLSYQNAKLTADLAAANDLAHHKADSFQRPLLDNRKRELSSGDPCL
RESENEVLIKLQKELESRCQWEKSLEATLSEKNRKEEELLKRIEEAKHQEEDLENELANM
WVLVAKLRKSDATSNDFPVEGMDASYSSKSMAHKGLSMSNGYACKNSVGNDTSKVRDDLN
TIEELSISYENEKRKCKELEILVSRIKGEDLTGLDITSLEALQSLHVEAITKICHTKVAL
>Amborella_trichopoda_ATRI008292_CenpE
MASKSGSKSRRPSGVVQKPVSSASSSTSSSVQSKTQYLYSENANSDVDKIKENVTVTVRF
RPLSPREIRQGDEVSWYADGDTILRNEHNPATAYAYDRVFGPTTTTRHVYDVAAQHVVSG
AMEGINGTVFAYGVTSSGKTHTMHGDQRSPGIIPLAVKDVFSIIQETPNREFLLRVSYLE
IYNEVVNDLLNPAGQNLRIREDHQGTFVEGIKEEVVLSPAHALSLIAAGEEHRHVGSNNF
NLLSSRSHTIFTLTIESSSCGESSEGEAVNLSQLNLIDLAGSESSKAETTGVRRKEGAYI
NKSLLTLGTVIAKLTDGKAAHIPYRDSKLTRLLQSSLSGHGRVSLICTVTPSSSNMEETH
NTLKFAHRAKCIEVQASQNKIIDEKSLIKKYQTEIRNLKEELEQLKKGIVNVFPSKVAGQ
EDIVLLKQKLEDGQVMLQSRLEQEEEAKAALLGRIQRLTKLILVSTKDTPPSKVPQRAGP
RRAHSFGEEELAYLPHRRRDFLVEEDNIDLYASPEGNVDSSEELSKEDKKNRKHGLLNWF
KLRKRDSSLSAMTSSDGDKSSATRSSIIASPQADNGSSHLENRAYDSLIAEKNTPSRNLL
LEFEHNRDSPHDNASSHQPPLRSGKFLDQIDLLREQLKILSGEVALRSSALRRLTEEATD
NPKKEQLQIEIKKVNDEIRDKKQQMEALERQMVTSIQATQSKVDTSELSQSFAELAVQFN
EKAFELEVKTADNRVMQEQLQQKIRECEELQERVAALKEQLSQTSEANKTMREAMTANHE
LNLTSKPDFIPQADISNGSLLQEQVISQVSQIEELKLKLSKMSEEKAQLEARNQKLAEDG
SYAKGLASAAAVELKALSEEVTKLLRQNEKLTAEITALQNSPNRRLNSSMRNSKRDSHTK
RQDLGGSLAEIKRELAVSHEKELSYEAALAEREQREAELQKRVEESKQREAHLENELANM
WVLVAKLKKTQDTDDLLELGRESFDAGKYEPLGHSRRSRG
>Selaginella_moellendorffii_SMOE030803_CenpE
DQIFTKDATNASVYEIHAKDLVLSGLQGFNGTIFAYGQTSSGKTYTMRGSERDPGLIHRA
ICDVFSTIQSILDREFLIRVSYMEIYKEEINDLLAPENRKLRIHENSVRGIFVAGLREEI
VSSPGQVFEFLKFGEAYRHFGKTNMNVYSSRSHTIFRMVIESRDKTNDGQDDALDAVRVS
TLNMVDLAGSERIAKTGAGGVRLKEGTHINKSLMTLGTVISKLSEASGKQGGHIPYRNSK
LTRILQSALDGNAKTAVICTITPDEMQLDETRGTLQFASRAKRVSTCAQINETITDAALL
KRQKKEIEVLRMKLQGTRSEVLEKEILNLRNDLLKFELERERLALELEEEKKAQKEREIR
IQEQERKIENLSTLVISSTWDDRKPSRKVLPFSLFGFSP
>Selaginella_moellendorffii_SMOE025485_CenpE
DQLFGSNSKNSDVYDIHAKEVVISALQGFNGTVFAYGQTSSGKTYTMQGSDSHPGIIPLA
IRDVFDSISQNSSREFLVRVSYMEIYNEEINDLLAPENRKLQIHENFEKGLFVAGLREEI
VNSPDQVFDFLKLGEAHRHFGETNMNSYSSRSHSIFRMVIESRDNNRNTDSVRVSTLNLV
DLAGSERVAKTGAGGVRLKEGQHINKSLMTLGTVINKLSEGPGKGGHIPYRDSKLTRILQ
SALDGNAKTAIICTITPDEIHIDETKGTLQFASRAKKVATCAHVNEVCFTWLFGIASLIP
EAQLQLTSLFTIFLFPVFVDTH
>Selaginella_moellendorffii_SMOE032338_CenpE
DQLFGSNSKNSDVYDIHAKEVVISALQGFNGTVFAYGQTSSGKTYTMQGSDSHPGIIPLA
IRDVFDSISQNSSREFLVRVSYMEIYNEEINDLLAPENRKLQIHENFEKGLFVAGLREEI
VNSPDQVFDFLKLGEAHRHFGETNMNSYSSRSHSIFRMVIESRDNNRNTDSVRVSTLNLV
DLAGSERVAKTGAGGVRLKEGQHINKSLMTLGTVINKLSEGPGKGGHIPYRDSKLTRILQ
SALDGNAKTAIICTITPDEIHIDETKGTLQFASRAKKVATCAHVNEVCFTWLFGIASLIP
EAQLQLTSLFTIFLFPVFVDTH
>Selaginella_moellendorffii_SMOE007503_CenpE
MIDSVFGTEEKTVELYDAHTKAIISSAVKGINGTVFAYGQTSSGKTYTMRGSPGEPGIVP
LSVLDVFANIQKAEDREFLLRVSYMEIYNEEINDLLAPENRKLQVHENIERGIFVAGLRE
EIVSCPEQVLQLLDFGEAHRHVGETNMNVYSSRSHTIFRMVIESRDRSQDDALQTCDAVR
VSVLNLVDLAGSERVAKTGAEGARLKEGSHINKSLMTLGTVINKLSEGIESQGGHVPYRD
SKLTRILQPALGGNARTVIICNVTPAMVHVDETKGTLQFASRAIRVTNCAQVNEIVTDAA
LLKRQKREIEELRKKLQDNHSEHLEEEVLSLRNDMLKIELERERMALELQNKAERERRMK
EQIENLSTMVLNSAVDDRHTDKSMKKVCKFENVGFSQQLQVV
>Selaginella_moellendorffii_SMOE015676_CenpE
MIDSVFGTEEKTVELYDAHTKAIISSAVKGINGTVFAYGQTSSGKTYTMRGSPGEPGIVP
LSVLDVFANIQKAEDREFLLRVSYMEIYNEEINDLLAPENRKLQVHENIERGIFVAGLRE
EIVSCPEQVLQLLDFGEAHRHVGETNMNVYSSRSHTIFRMVIESRDRSQDDALQTCDAVR
VSVLNLVDLAGSERVAKTGAEGARLKEGSHINKSLMTLGTVINKLSEGIESQGGHVPYRD
SKLTRILQPALGGNARTVIICNVTPAMVHVDETKGTLQFASRAIRVTNCAQVNEIVTDAA
LLKRQKREIEELRKKLQENHSEHLEEEVLSLRNDMLKIELERERMALELQNKAERERRMK
EQIENLSTMVLNSAVDDRHTDKSMKKVCKFENVGFSQQLQVV
>Selaginella_moellendorffii_SMOE003380_TES-2_CenpE
MGEKNALTPRSGEKAGGIGILSTPGKCRSKEEKIFVTVRVRPMSSREIAQRDTADWECPD
DHTVSYKQQPDRSPYPARYSFDRVFGPESSTKVVYEEGAKDVALSALSGINSTIFAYGQT
SSGKTFTMRGVIENAIVDIYDAIEKNHQREYILKIAGLEIYNEVVRDLLNPDTGALRLLD
DPERGTIVEKLTDTIVRDCKHLRQVLSICEAQRQVGETMLNDASSRSHQIIRLTVESIPR
ENGNGNGTVNSMVATLNFVDLAGSERASQTLSDGTRLKEGCHINRSLLTLSTVIRKLSNR
TKSGHIPYRDSKLTRILQLSLGGNARTAIICTMSPARAHVEQSRNTLAFATRAKEVTNNA
HVNLVVSDKDLVKQLQKEVARLEAELRIPEAALSSDALLHQKEQQIQKELIRQRDAAKTQ
LNEVLAKMGDEQRDPKELCTPTKKQLLVDELGCPSKAPFMLIQEIRKLEKLQDELGEDAS
RALEALQKEVECLRLAQVDMNQDAVQTITKLQEEIKNLHVQHRKDENEIEVQTSVSTDVS
SPKLKTPTRRRKLLPSTMGSTTSSSRQLFANSPPCSPKTTRSALQENNENNPPRSSENTP
PSGGHRRSNSVDIRKMQNMFKTAAEDNIKSIRAYVTELKERVAKLQYQKQLLVCQVLELE
SNNTGGENEYGEMTPSLHSPSGWRLQFEKQRMQIIELWDVCQVSIIHRTQFYLLFRGDPA
DAMYMEVEFRRLLWLQEQFAKNDQNQGPGVIDEDNISSYAASVKALRREREMLAKRMRRM
PPEMKDELLVKWEIPLESKQRKLQLIEKLWTDARDMQHIQDSAEVVAMIVGFWEPGSASK
EMFALNFAPPSSQKPFHFGWNSISTMLNL
>Selaginella_moellendorffii_SMOE008703_TES-1_CenpE
MGEKNALTPRSGEKAGGIGILSTPGKCRSKEEKIFVTVRVRPMSSREIAQRDTADWECPD
DHTVSYKQQPDRSPYPARYSFDRVFGPESSTKVVYEEGAKDVALSALSGINSTIFAYGQT
SSGKTFTMRGVIENAIVDIYDAIEKNHQREYILKIAGLEIYNEVVRDLLNPDTGALRLLD
DPERGTIVEKLTDTIVRDCKHLRQVLSICEAQRQVGETMLNDASSRSHQIIRLTVESIPR
ENGNGNGTVNSMVATLNFVDLAGSERASQTLSDGTRLKEGCHINRSLLTLSTVIRKLSNR
TKSGHIPYRDSKLTRILQLSLGGNARTAIICTMSPARAHVEQSRNTLAFATRAKEVTNNA
HVNLVVSDKDLVKQLQKEVARLEAELRIPEAALSSDALLHQKEQQIQKELIRQRDAAKTQ
LNEVLAKMGDEQRDPKELCTPTKKQLLVDELGCPSKAPFMLIQEIRKLEKLQDELGEDAS
RALEALQKEVECLRLAQVDMNQDAVQTITKLQEEIKNLHVQHRKDENEIEVQTSVSTDVS
SPKLKTPTRRRKLLPSTMGSTTSSSRQLFANSPPCSPKTTRSALQENNENNPPRSSENTP
PSGGHRRSNSVDIRKMQNMFKTAAEDNIKSIRAYVTELKERVAKLQYQKQLLVCQVLELE
SNNTGGENEYGEMTPSLHSPSGWRLQFEKQRMQIIELWDVCQVSIIHRTQFYLLFRGDPA
DAMYMEVEFRRLLWLQEQFAKNDQNQGPGVTDEDNISSYAASVKALRREREMLAKRMRRM
PPEMKDELLVKWEIPLESKQRKLQLIEKLWTDARDMQHIQDSAEVVAMIVGFWEPGSASK
EMFALNFAPPSSQKPFHFGWNSISTMLNL
>Selaginella_moellendorffii_SMOE032295_CenpE
MHSDESVDYGKENISVTVRFRPMSEREIHRGDNAAWYVDGDIVRSEFNPSVAYTFDKVFG
ASATTRNVYDTVARNVVRGAMEGINGTVFAYGVTSSGKTHTMHGDQNYPGVIPQAIKDVF
SIIQETPDREFLLRVSYLEIYNEVINDLLDPAGQNLRIREDAQGTYVEGVKEEVVLSPSH
ALSLIAAGEEHRHVGSNNFNLFSSRSHTIFTLTIESSLRAQGPDDEVTLSQLNLIDLAGS
ESSKTETTGLRRKEGSYINKSLLTLGTVIAKLSEGKASHIPYRDSKLTRLLQSSLSGNGR
ITLICTITPASSNMEETHNTLKFAQRAKRIEIYAAPNRIMDERSLIKKYQKEITKLKQEL
LLIKRGMTERPYATTNQEDLLTLRQQLEAGQLKMQSRLEEEEQAKAALMGRIHKLTKLIL
VSTKNNLSGSFPDAAHNRRHSFAESEERYDEQSDLDTSSFPPDRCTDSCSIDLGNGQEHF
NICLQDIADQIDLTREQVKMLAGEIALRSSSLKRLSEQAANHPDDFQVQIGKLRDDIEDK
KSQMQLLEQRITELGERSSYPEMSQAIEKLTSQLNEKAFELEIRTADNRVLEEQLQSKVT
FWFLKASHQKIVLGPQTTNCLIEANDAGERLCAEKAIKTVVSHQENYPKKKETEDAEIEV
VSQERSRLSEENNCLQMKNVKLEEEACYARDLAAAAATEIKDLTEQIKKLVFQNTRLSNE
ALSITCQGKTGRISVSSVDRRLMIPYAVQALKEELRSKREKQAYLEQTVSEKQALEKELK
RKLDESKQREADLENDLASMWVLLAKMKTNDPPTSGPVQDVVEITECRPERNVSTAVAPI
SPQSVESAANIQKIKEQHQELERLRTSGSEDKETDDLKALLYDEDKHAHVCKVCFEAATA
AVLLPCRHFCLCQPCAVACTECPLCRSSISDRIVTFAS
>Selaginella_moellendorffii_SMOE029064_CenpE
MHSDESVDYGKENISVTVRFRPMSEREIHRGDDAAWYVDGDIVRSEFNPSVAYTFDKVFG
ASATTRNVYDTVARNVVRGAMEGINGTVFAYGVTSSGKTHTMHGDQNYPGVIPQAIKDVF
SIIQETPDREFLLRVSYLEIYNEVINDLLDPAGQNLRIREDAQGTYVEGVKEEVVLSPSH
ALSLIAAGEEHRHVGSNNFNLFSSRSHTIFTLTIESSLRAQGPDDEVTLSQLNLIDLAGS
ESSKTETTGLRRKEGSYINKSLLTLGTVIAKLSEGKASHIPYRDSKLTRLLQSSLSGNGR
ITLICTITPASSNMEETHNTLKFAQRAKRIEIYAAPNRIMDERSLIKKYQKEITKLKQEL
LLIKRGMTERPYATTNQEDLLTLRQQLEAGQLRMQSRLEEEEQAKAALMGRIHKLTKLIL
VSTKNNLSGSFPDVAHNRRHSFAESEEVRFSFYVQSYDEQSDLDTSSFPPDRCTDSSSID
LGNGQEHVSHSDQIDLTREQVKMLAGEIALRSSSLKRLTEQAANHPDDFQVQIGKLRDDI
EDKKSQMQLLEQRITELGERSSYPEMSQVTRCSTAIEKLTSQLNEKAFELEIRTADNRVL
EEQLQSKVAEIKDLQEKNGRLQQQLQEALEKASHQKIAEIEVLSQERSRLSEENNCLQMK
NVKLEEEACYAKDLAAAAATEIKDLTEQIKKLVFQNTRLSNEALSITCQGKTGRISVSSV
DRRLMIPYAVQALKEEVRSKREKQAYLEQTVSEKQALEKELKRKLDESKQREADLENDLA
SMWVLLAKMKTNDPPTSGPVQDVVEITECRPERNVSTAVAPISPQSVESAANIQKIKEQH
QELERLRTSGSEDKETDDLKALLYDEDKHAHVCKVCFEAATAAVLLPCRHFCLCQPCAVA
CTECPLCRSGISDRIVTFAS
>Selaginella_moellendorffii_SMOE006974_CenpE
MASTSASSRRSSSPFRFRRPSSVNGRIPGFQPASPSSISSPSSTGRASLGGGGGGSHRSL
TPTRSRSSSQALMTPPSMKYSSFNGGSSPFTPSSSSSMFDRVEFINRAKESISVTVRFRP
LSSREIQKGDEVAWYADGDTTVRSEYNLATFYAFDRVFGPATTTRGVYDIAAQHVVAAAM
QGVNGTVFAYGVTSSGKTHTMHGDQKSPGIIPLAVKDVFSIIQDTPGREFLLRVSYLEIY
NEVINDLLDPAGQNLRVREDAQGTYVEGIKEEVVLSPAHALSLIAAGEEHRHVGSNNFNL
FSSRSHTIFTLTIESSCRGEDFSDDEITLSQLNLIDLAGSESSKTETTGLRRKEGSYINK
SLLTLGTVISKLSDGKASHIPYRDSKLTRLLQSSLSGHGRISLICTITPASSSTEETHNT
LKFAQRAKRVELHAAPNRILDEKSLIKKYQKEITHLKQELEQLRRGLFERPFVVSNHDDL
LTLRQQLEAGHLKMQSRLEEEEQAKAALMGRIQRLTKLILVSTKNTIPLNLPEKSTQRRR
HSFGEEEKHESMHAVPEEHTPSGSSVSFEPPVDFKSRRRKSFSRKPDELPPITGTTMADQ
MDLLREQMKMLAGEVALCSSSLKRLSEQAVTNPEDDQLHMQMRKLKEEIDEKRRQMSIIE
KRIAGSAEASSTNASGFEMSQTISKLISQLHEKAFELEIKSADNRILQEQLQSQTNEINE
LQETVVSLRQELQASLEKRYSQPKSRKLSRTLLDFSITLICLLQAAELTKLKKDYTHLLE
VKDGLYLENQNLNEEASYAKELASAAAVELKHLADEVTKLSLQNSKLKSELAAAEASVYR
TGTATVSKANANKMGRNPGADEDILLDDCELLPKESSRNYQELEKKLEESRQREVSLESD
LANMWVLVAKLKKEKEEAEAGRKFSTENGHTDGNGELTINEETEQWGTLKELKVYLKDEK
QRVSEMERFISQLKTRIQEEKERESSNDPAPAPASIDEIFDEDRGSHVCKICFEAPTAAV
LLPCRHFCLCKPCAVACSECPLCRSSITDRIITYTS
>Selaginella_moellendorffii_SMOE034382_CenpE
MASTSASSRRSSSPFRFRRPSSVNGRIPGFQPASPSSISSPSSTGRASLGGGGGGSHRSL
TPTRSRSSSQALMTPPSMKYSSFNGGSSPFTPSSSSSMFDRVEFINRAKESISVTVRFRP
LSSREIQKGDEVAWYADGDTTVRSEYNLATFYAFDRVFGPATTTRGVYDIAAQHVVAAAM
QGVNGTVFAYGVTSSGKTHTMHGDQKSPGIIPLAVKDVFSIIQDTPGREFLLRVSYLEIY
NEVINDLLDPAGQNLRVREDAQGTYVEGIKEEVVLSPAHALSLIAAGEEHRHVGSNNFNL
FSSRSHTIFTLTIESSCRGEDFSDDEITLSQLNLIDLAGSESSKTETTGLRRKEGSYINK
SLLTLGTVISKLSDGKASHIPYRDSKLTRLLQSSLSGHGRISLICTITPASSSTEETHNT
LKFAQRAKRVELHAAPNRILDEKSLIKKYQKEITHLKQELEQLRRGLFERPFVVSNHDDL
LTLRQQLEAGHLKMQSRLEEEEQAKAALMGRIQRLTKLILVSTKNTIPLSLPEKSTQRRR
HSFGEEEKHESMHAVPEEHTPSGSSVSFEPPVDFKSRRRKSFSRKPDELPPITGTTMADQ
MDLLREQMKMLAGEVALCSSSLKRLSEQAVTNPEDDQLHMQMRKLKEEIDEKRRQMSIIE
KRIAGSAEASSTNASGFEMSQTISKLISQLHEKAFELEIKSADNRILQEQLQSQTNEINE
LQETVVSLRQELQASLEKRYSQPKSRKLSRTLLDFSITLICLLQAAELTKLKKDYTHLLE
VKDGLYLENQNLNEEASYAKELASAAAVELKHLADEVTKLSLQNSKLNSELAAAEASAYR
TGTATVSKANANKMGRNPGADEDILLDDCELLPKESSRNYQELEKKLEESRQREVSLESD
LANMWVLVAKLKKEKEEAEAGRKFSTENGHTDGNGELTINEETEQWGTLKELKVYLKDEK
QRVSEMERFISQLKTRIQEEKERESSNDPAPAPASIDEIFDEDRGSHVCKICFEAPTAAV
LLPCRHFCLCKPCAVACSECPLCRSSITDRIITYTS
>Selaginella_moellendorffii_SMOE021361_CenpE
MQALPKLNSPSSTLSASFSSSSTTTTSSSSDLGSGTTKFNKENVTVTVRFRPLNSREIQK
GDEVAWYADGDTSVCSEYNASTVYAFDKVFGPATTTRGVYDIAAQQVVSGAMEGVNGTVF
AYGVTSSGKTHTMHGDQKSPGIIPLAVKDVFNIIQESPGREFLLRVSYLEIYNEVINDLL
NPAGQNLRVREDSHGTYVEGIKEEVVLSPAHALSLIATGEEHRHVGSNNLNLMSSRSHTI
FTLTVESSARGEGSREEEVTLSQLNLIDLAGSESSKAETVGLRRKEGSYINKSLLTLGTV
ISKLTDGKSSHIPYRDSKLTRLLQSSLSGHGRVSLICTVTPASSSNEETHNTLKFAHRAK
HVELHSSANKILDEKSLIKKYQKEITSLKQELEQLRKGMVGKPFVEGTNDDVIQLRQQLE
AGQVKLQSRLEEEEQAKAALLGRIQRLTKLILVSTKNTIPNLPDRPTHRRRYSFGEEEKH
EQLHSRTDSDIPSPTGRLDDNTATKRKPLMRVKSDELADAFLEPTQAGELFSAAWSLSQT
GTTMADQMDLLKEQVKMLAGEVAFCSSSLKRLSEQSALTPDDGDIQVSRLKEEISMKRQQ
MQVLERRILGSVENAPANTQQLSQTMMKLTSQLNEKSFELEIKAADNRILQEQLQSKNVE
NTELQSTIHSLKQQLQQAVAEKKASIHKKAGSDSHKKGHSFFDSEETSDVVLFQVNEIEK
LKLEKTRLAEEKTMLEAKGQKLMDEAAYAKELATAAAVELKGLAEEVTKLSAQNAKLSTE
VEALRSKAAGEEKTRREGVSMDQDMIQQLRTELSEAKRKVASLEQNEATLNRRIEEGKER
EADLENDLAGMWVLVAKVKQEKERDEFEILGNGNGLESGLLTSKNNAHVEDESPVEELQC
QLEAARTKVAELELGNSQLKVSGNLIKNGHVCKVCFEAPTAAVLLPCRHFCLCKSCAIAC
TECPLCRSGITDRIITFT
>Selaginella_moellendorffii_SMOE012935_CenpE
MQALSKLNSPSSTLSASFSSSTTTTTSSSSDLGSGTTKFNKENVTVTVRFRPLNSREIQK
GDEVAWYADGDTSVCSEYNASTVYAFDKVFGPATTTRGVYDIAAQQVVSGAMEGVNGTVF
AYGVTSSGKTHTMHGDQKSPGIIPLAVKDVFNIIQESPGREFLLRVSYLEIYNEVINDLL
NPAGQNLRVREDSHGTYVEGIKEEVVLSPAHALSLIATGEEHRHVGSNNLNLMSSRSHTI
FTLTVESSARGEGSREEEVTLSQLNLIDLAGSESSKAETVGLRRKEGSYINKSLLTLGTV
ISKLTDGKSSHIPYRDSKLTRLLQSSLSGHGRVSLICTVTPASSSNEETHNTLKFAHRAK
HVELHSSANKILDEKSLIKKYQKEITSLKQELEQLRKGMVGKPFVEGTNDDVIQLRQQLE
AGQVKLQSRLEEEEQAKAALLGRIQRLTKLILVSTKNTIPNLPDRPTHRRRYSFGEEEVY
DELDVDLPELSSDGKSESANGDDVHKDDKKPKKRGMLGWFKTKKHEQLHSRTDSDIPSPT
GRLDDNTATKRKPLMRVKSDELADAFLEPTQAGELFSAAVYGRRPPPTGTTMADQMDLLK
EQVKMLAGEVAFCSSSLKRLSEQSALTPDDGDIQVQMKRLKEEISMKRQQMQVLERRILG
SVENAPANTPQLSQTMMKLTSQLNEKSFELEIKAADNRILQEQLQSKNVENTELQSTIHS
LKQQLQQAVAEKKASIHKKAGSDSHKKGHSFFDSEETSEWLNDVDLSRELRMVENGGDAN
FAQGFASKIIPGAGFPLQSQLFSQMNEIEKLKLEKTRLAEEKTMLEAKGQKLMDEAAYAK
ELATAAAVELKGLAEEVTKLSAQNAKLSTEVEALRSKAAGEEKSRREGVSMDQDMIQQLR
AELSEAKRKVASLEQNEATLNRRIEEGKEREADLENDLAGMWVLVAKVKQEKERDEFEIL
GNGNGLESGLLTSKNNAHVEDESPVEELQCQLEAARTKVAELELGNSQLKGENLESLDLS
ALESLQNLHVEALTRLCQAKTKAQERLEREKRRSMEERALSRSQADSLSSIGVQHLLLEE
ERNGHVCKVCFEAPTAAVLLPCRHFCLCKSCAIACTECPLCRSGITDRIITFT
>Physcomitrella_patens_PPAT036089_CenpE
MAQYSLTARQAVAKPTRCRDLLPIKIVDREFLVRVSYMEIYNEEINDLLAPDNRKLQIHE
SIERGIFVAGLREEIADSVEQVIAVLERGEAQRHLAETDMNVNSSRSHTIFRMVIESRDK
SHDSTQDSDPSAQDAVRVSALNLVDLAGSERISKTGAEGVRLREGAHINKSLTTLGMVIN
KLSEGGGKQGAHVPYRDSKLTRILQSALGGNARTSIICTINPDEIHIDETRGTLQFASRA
KRVTNCAQVNEILTDAALLKRQKEEIKELKRRLEGSSHSEDLKKEILQLRNDLLKYELGR
EKLELELQQEIKAQVERERRIKEQEQRIENLSTMVISGAIEDRELPTKSHRRETWCPQSS
ISNTLEQGLRRINGRNSQLTASSLVDAKSRPLATRRDRTFGLPPAFESLLSDECDSFWSG
SSGVNSLPHFSDFENIADEDMCASFNRGALESVTDEDTWGNMKDCHVSSDSRLSHGSSDT
ENAQGFRQIQFPLLAESSRKNTLFKQLNAMNLQYQELQSSIEFKIQEKIKEAVAAANSAL
LEEKSRFQLQEITKLHGVVKDLEIELEKCNEENKRLKSETALLQEQVLHAREALEQEAQE
RVSMDEQNEFFKQRLRSLEMRIQGDINQQCNEVSCSGVDFEPDVLEVNESNEICSECQSF
ADNSIQRPLMLSGALIGGCVSRRFPNENHDRQMSEILMHKIHKRRLFDDDDSSVFQIAED
RDQDWTGSRIRPTPGNAAYSDDILAALSRLCCRFKQLSGSGVKKIESFTKDFGAPQERKN
LKASLHLAYQLGRSLLQELQRIINHDIQCLETHVASKGTIGKSLEALQMLLLECADVGLC
LMHNLSSKEPSFTSQVIQVANDGASYRGDDFICKNGHQDIGPHSNQNPEDKPHPSYMKGQ
RCVNHECLKVVKAEKLRLVRALENSLGVIALHDGVVATTCAEIKQYLKGFETKSDKLYQR
STNILDETQLVSDGSVFSVHNPHDSSNGDSMKGWCEDQKAARNSVMPANAWVQSLDVVSV
LSSQDAGEDICNIDLHQDCDEESGLVSKCISCVSSDVQMADGLHTIEMSQEYMMTAQGDE
IISDLKSKQNMSEAEKLFTKELLNKVKALEARLTVAEMEIVEYKVEIEHLRVNNLRTSME
VSQNGDDWELQQLRAECEMHKEEIRQLMEQVMTPDAELERESLFRETMERNTFLEKCLNK
AESRLIRAKGWRKELLRVREAEAHREKAFHDIQARNAALEIEGVLLRQALSKAQQSVVSK
NADLIETLDEVTTVEISKEAEPVKFQLLSSGGAEMPSTFPTPFKDPIDRPLRKALGEIKN
LLQPCILKDLGGYICKFPDVGKLLKSDISEKENQPCLQGSITAAH
>Physcomitrella_patens_PPAT005593_CenpE
MEKICVAIRLRPPTKQNVVRGHHWKVSDNSISLLSAAGSVVSGHTFAFDTIFGADAKNIN
IYEQHAKDVVLSAVAGFNGTVFAYGQTSSGKTYTMRGSESEPGITRLAVNEIFRHIQKAS
DREYLIRVSYMEIYNEEINDLLTPDSRKLQVHENLEKGVFVAGLREEIVDSVEQVLGLLE
AGEVQRHFGETNMNINSSRSHSIFRMVIESRSKCHGGQGSDDVDAVRVSELNLVDLAGSE
RIAKTGAGGVRLKEGGHINKSLMCLGNVINKLCEGGAKQGAHIPYRDSKLTRILQTALGG
NARTAIICTMTPDEEQIDESRGTLQFASRAKRVTNCAQVNETLTDAALLKRQKKEIEELL
LKLQGQGSKPSEELEKEIKHLRNDLLKIELEREKLELELQEEKKALNDKLKEQERKIENL
STMVISSATDDFGQLSQKGSRRETWCPRQVTSDPDIQRMKKTAKEFEAPSNFLGSTVPVS
LRRSHNLGLPPAFGSLIEDEEDFWKSPDVLDKPPTPADFENVADEDTWASLNGGHMNSDL
FNDRFDRRAISSSASEDSRCILLEHQLRELQAQHEQLQTSFNKKELEHQQQLETAIEDTR
KFKDQVDLLSQENANLEEALALTETQMLPPVAQLSPPVVTEDYYVKKLEELVHEMEVEQT
NSKQEKVRLQEEVECLQDQLQSANTTLQQELRLRTELEQEVLLLREKLNSPNIHMQSSIH
ECGFAKNLHSDEGFRTTDEISLSRKHETGELEELRSLESSDKEEAYYEEVKTLAPRCSSI
SDMQLDIVGIEDRKSEIWMEQITGIAAPTKLIKAERLLLANELQNYIGALAKQDAAISAI
CMEMKEFEVDIMNRSRPIC
>Physcomitrella_patens_PPAT026973_CenpE
MEKIFVSIRVRPLSKAEAAKGSPWKLGPNSIALCNNSGAPISGQAYKFDKVFGSETSTLE
IYETHTKDIIASAVRGFNGTVFAYGQTSSGKTYTMRGNSSEPGIIPLAVQEIFKNIQEAE
DREFLLRVSYMEIYNEEINDLLAPENRKLQVHENIERGIFVAGLREEIVVSPEQVLDLMT
AGENYRHVGETNMNAYSSRSHSIFRMVIESRDRSHDDPADPGTVQSCDAVRVSVLNLVDL
AGSERVAKTGAEGARLKEGTHINKSLMTLGTVINKLSEGVEKQGGHVPYRDSKLTRILQP
ALGGNAKTAVICNITPAQIHVDETKGTLFFASRANRVTNCAQVNEIMTDAALLKRQKKEI
EELRSKLRENHSEHWDAEILNLRNALLKTELDRERMALELQEEKKAQIERERRLKEQEQK
IESLSTMVINSAVDDRDIDRRNKKNNRRETWCPRIPSIETSGEVITTPSDVRLFDEFDEV
ATLCERERGLVQEIKRPFAKESPFEKSTLSTRRDRLPPMPPPFQSLLEDEDKVSPFMELD
ENIFVDRFQSIQSASCNLESIFQEPPPVFFCERKRRSSQTSMEDDLRQQLGDLQAQYENL
QLEHEMKMREKVLEMEDLKKEMAFMHSAANKARKLDNASHEAEDRRGRSLDGSDSFATVS
HLRAQIQVLEMEKIYMQRELDSVKEQSIAQADSSSSTIHKLEQELEEAKSNAANTTKELN
LALHQIDHLQNDQQTNIEQQAALVAFFNELTVEVETTKSSSQALYTAAADTKTAFNAIIK
DLQESVIDMKSLRSAAEIQQCGSVQSKLEVIMKEHESLFSSLQIVQKERDAFSELSKSAQ
ADLKSLEAEISGKSNALQATESNLLAANQKIVDAGNEIAELQSVVVQHERQQQALEQKIR
DLESESMGAISKEQKEKLEERIAELEQELALVSQERANLISKGEAMHATIQVLEGERDAL
IETSKQAQADMDRLHGKRRQELKEAQNQLDTALSETHLVKEQLILLRSLLTEKTEEQQAV
QLKLENLQCEATSTSKSLEESVQALHTQLTQKRIEFESSRREYEELAVRYEALNKEKSEL
IEACSRSEEECNCLRTEFERQGLALAEAEKRLESGRALHAKDEKQLIELHQARLNQNIEV
EALNLKIANLTAEKCAMETCLAGQGSESINSVLVEKSVQLSAAECALKTNMAELAEVKRE
RELVQEILVPTKAKHSHRNVMQEFKVTLETELAESRSYSMALEETLSEAVNALEVTNQEK
LNLKAELEKALKESTLKSAKLADIESECAALVESMGNIKLEMENAKIAWEQEVQNQKDSI
KLADVEQAGLVEERNSLRSALSDLEEQYFQAQTELKKVDIEVQSQRQEIEAGVRALEAAE
IERVRAAEKVADLQDTVSRTNDEKKILQTKIEELVVNTSFLENTLEKKFREFELAKELEG
TLTFSLKGAQQQLACMEMLLQEKSEKTQVLSKDLLNLEAEYSSLREDLNSKVVDLHRVEG
ERDGLLRVIQELNEESKQLKHLRSDEESQLEEAKLKISAANSSILGLQDLLVKKTAELEQ
VQQEKDDLVHQMTKEQTRTEELEALLSQKSSALELAEQEKNELIERMIVAQHSHRDELER
KIQDLQAVVSNLEAVNLKLEENLKQVGCHLNECVEDKERLGKEKEALLSSTIQLQDMISC
LKQEGELHQVELKQMEDRLAAANSELDGAGQQLNEVHTLLAENQKERLLLQQSLEELENF
KARNPFAGLQKSLSAKDTELASKAEALSEIKTKFEVLQQLHNTESCQLKSDILGLRKELK
AAKSAPASLEKERDGLRKDLEKVKTKLGDIEAKLKTTLIEKSKVETEKLNVEREVKQLRQ
STALLNKRESIVDKRRESVACGLNKTKLQLSSTEHALQMKTNELEKTAFDLQLLQDNYSK
LEADMAEIESSSIKLKEKLVEAENVISVLRDGKETATATITKMAQDLSDELEAKRAAVAQ
HDALQNEHTILIQKVKTLQVACEETEAKLNSISLERDDLARQLTDAHFEFEEEKAAWSSK
ADANNTKVQDLQQDILNLTEQLQEVQKAQEELVIARNSLQKQLDEVEQTASATHAALQDQ
VYNLKHCLESSEHESQQLRQQVELLNSTVEEQVELKGKLEKEQEEVKEELQKLEVLLAAA
ESTIEKERQSIVELVEKTENLNRMVQEAEQNCASLNERNSELEAAYMKESDERVQVMEER
RSLLETVQSQAERCIALEGQISRLESSLVVGREDNSRLLQEIEDLKQELRNNMEVAAQDC
ESKHHALDLEASWNNDREVAKKQVEKLQTQLNLSHAEIESLQTEVDDLSMKVKSLYLEVD
DMQSALDQSRTEKSTLKQQLADLTTRLGSLEDKNEQLQKNELHLLQLNKAYLTSKTKLQF
ALDATISRCEHFQSLCEKMEEAITELDEHKTATRRENDGLQAKIQSLRSRCQRYEEELRV
AKSKRSSPEEEQERANQLAEIMQQNSELQLRLHNVEGSAKARRKEITQLNEIVKKKEQSS
IKLEAALEKAQGQVLKLERDLYLKLEPQTARKVEETTISTGEFTTPVASRQGEDDGNHTD
DTTTLYSNTLASRSKVEQLKLQSQSLLRMYKQPWRIQGPPGGSMDETNDHPPPSTTLQSH
HENLTAPIPTWKRVKTGAASSATDFSQPSNSVFNEEKGKVSSFTTRSVPRAALVPVTQNK
LQALQLKRRLQESGSQDKPLVLGIEDAETKPSLSNLHKSRNFRLNQRFEKENL
>Physcomitrella_patens_PPAT029061_CenpE
MTVAIERGGGAQLTRVRGREEKIFVTVRVRPLSAKEAARGDVCDWVCTTDNTIAFEHALP
ERSPFPAAYSFDRVFGPGSRTQRVYEEGAKDVALSVLAGLNSTIFAYGQTSSGKTFTMRG
VTESAIADIFEYIQRDSEREFVLKVSGLEIYNEVVKDLLASDNAPLRLLDDKEKGTVVDK
LKEEVVRDVSHLQQVLKICEAQRQVGETSLNDVSSRSHQIIRLTVESHPYGVARGSPATS
LLASLNFVDLAGSERASQTNADGARLKEGAHINRSLLTLSTCIRKLSGGSKTKGGHIPYR
DSKLTRILQHSLGGNARTAIICTMSPAHSHVEQSRNTLAFATRAKEVTNTTQINMVVSDK
VLVKQLQKEVARLEAELKVPDVVTADISSSEALLQAKDLQIRKMEEELRELQLQRDAAQS
RLDEVSRKLEAEELAKKQAEEAAKKFAEEAAKRTPSTPGPQPNLRTPLSICTNRRRWSDS
GDYLIRKLEVENQQTRSPPSTIRPKRPNMSVRQSTAASVLLVQEIRKLENLQDELGEDAN
RALEALQKEVECLRLAQAGMNHDATSTVKKLQDEIQTMHNLRATASRFKSFENKEDVASL
RQSISLNPATLRQELSRLGEKDKADANAAIATLEKQLESVQRSLDKLILANESESPKEPG
DPPGTPSRKTDVPLTPSAGIARQRLTPDTTCSPAARRSLRYSNAENNENAPPRTPRENIP
QRGDHGTPRGNGHHKQVASPASSELNTSQSKGSPGGAQKRSNSVDIIKMNNLFKTAAEDN
IKSIRSYVTELKERVAKLQYQKQLLVCQVLELEASGTHEEEEEEDDLNDGELGLEAVKSP
GSWTLQFEQLRAHIVELWDICNVSIIHRTQFFLLFKGDACDAIYMEVELRRLTWLLENYN
AESQSNECNDNTMEEQLIPGSPNFSNSVKSLKKERELLAKQMARRMTTEEREDLYKRWGV
PLDGKQRRLQLIYKLWMDPHNLGHVQASAEVVARIVGVVNPGSAPKEMFALNFAPPNHVE
RPSMFGWNGLSALLNF
>Physcomitrella_patens_PPAT023272_CenpE
MVSAMTVATERGGATQFARVKSGEENIYVTVRVRPLSAKEVARSDVSDWVCSNGHTIAYK
HALPERSPFPAAYTFDRVFGPDCQTLRVYEEGAKDVALSALTGLNATIFAYGQTSSGKTF
TMRGVTDSAIADIFDYIQRSPDREFVLKVSALEIYNEVVKDLLATEGAPLRLLDDKEKGT
VVDKLKEEVVRDINHLRQVIKICEAQRQVGETSLNDVSSRSHQIIRLTVESHPFGVAPGS
TATSLIASLNFVDLAGSERASQTNADGARLKEGAHINRSLLTLSTCIRKLSGGSKIKGHI
PYRDSKLTRILQHSLGGNARTAIICTMSPAHSHVEQSRNTLAFATRAKEVTNTTQINMVV
SDKVLVKQLQKEVARLEAELKIPDVTPADSASSEALLQAKDLQIQKMEEELRELQVQRDA
AQARLDEVSRKLEAEELAKRQAEEAAKKLAEQAAQRPPLAPGPQPIFRTPLSIATNRRRW
SDSGDYLIRKFEEQNQQPHTPPRSVRPKGPNMSVRQSTAASVMLVQEIRKLENLQDELGE
DANRALEALQKEVECLRMAQAGMNHDAASTVKKLQEEIQTMHSLRATTSRLKCLDNKEDI
ASLRQSISLNPATLRQELSRLGDKDKTDADAAIATLEEQLESVQRSLDNLILANEAQSPK
DVGQSPRTPARKKDVPPTPSTAMARQRLTADMPCSPAARRSLRYSNVENNENTPPRVPRD
NHPQNGADHGTLRGNGNHKQGASPAKSDLNSSLSKMSPGGAHKRSNSVDIRKMQNLFKTA
AEDNIKSIRSYVTELKERVAKLQYQKQLLVCQVLELEASGNGDEEGDDDLNDDELAMEPV
QSPGSWKCQFELQRAHIFELWDSCNVSIIHRTQFYLLFKGDPSDAIYIEVELRRLTWLQE
NFNAESSPYQHNVNNIEEQLIPASPNCGNSARNLKRERELLARQMGRRMSAEEREDLFMR
WGVPIEGKQRKLQLVYKLWMDPHNLGHIQASAEVVARIVGIINPGSAPKEMFALNFAPPN
HAERPGLFGWNGLSALLNF
>Physcomitrella_patens_PPAT017041_CenpE
MTVAIERGGGAQLTRVRSGEEKIYVTVRVRPLSAKEVARSDASDWVCTSEQSIAFKHALQ
ERSPFPAAYTLDRVFGPDCLTRRVYEEGAKDVALSALTGLNSTIFAYGQTSSGKTYTMRG
VTESAIADIFEYIEHNTDREFLLKASALEIYNEVVKDLLTPEGVPLRLLDDKEKGTVVDK
LKEEVIRDISHLRQLIKICEAQRQVGETSLNDTSSRSHQIIRLTVESHPSGVSPGIPSAS
LIASLNFVDLAGSERASQTHADGTRLREGAHINRSLLTLSTCIRKLSGGSAKKGHIPFRD
SKLTRILQHSLGGNARTAIICTMSPAHSHVEQSRNTLAFATRAKEVTNTTHINMVVSDKV
LVKQLQKEVARLEAELKVPDPTTEITSSEALLHAKDLQIQKMEEELRELELERDAAQARL
EEVRRKLEEEEVAKRLAEEAAMKLAVEAANRPPSTPGPLSISRTPLSISTNRRRWSDSGD
YLTRKYEEGNQHPQTPPSQMRLKGPAMSVRQSTAASVMLVQEIRNLETLQDELGEDANRA
LEALQKEVECLRLAQAGMNHDAASTVQKLQDELQTMHSLRSSTSKFRSLESKEGVDTLRQ
SLSLNQVTLRQELSRLGGKDKSDADAAIATLEEQLESVQRSLDKMVRANEARSPKARLTL
QCSRFRCPK
>Physcomitrella_patens_PPAT006850_CenpE
MASSPSKPRTSSPFRFRKTQSVNASKTSPSSSGSQTPTSAYKAIGIIGRSLTPSKGRGSN
IPTPPSVTPPQKFRHSSASSASAGSPRTPTSAREDFLNRAKENVSVTVRFRPLSQREIQR
GDGIAWYADGDTVRSELNLSTVYAFDRVFGPATTTRGVYDAAAQHVVSGAMEGVNGTVFA
YGVTSSGKTHTMHGDQKSPGIIPLAVKDVFSIIQETPSREFLLRVSYLEIYNEVINDLLD
PIGQNLRVREDGQAGTYVEGIKEEVVLSPAHALSLIAAGEEHRHVGSNNFNLLSSRSHTI
FTMTVESSPRGDGYTDEDVTLSQLNLIDLAGSESSKTETTGLRRKEGSYINKSLLTLGTV
IAKLSDGKASHIPYRDSKLTRLLQSSLSGHGRISLICTITPATSNNEETHNTLKFAHRAK
RIEIHASSNRILDEKSLIKKYQKEITSLKEELEQVKRGIMEQPYAAKENSEDLAHLRKQL
EAGQVKLQSRLEEEEQAKAALMGRIQRLTKLILVSTKNTIPPAAVPEKPNHWRRHSFGEE
ELAYLPDKRRDLVLEDDDEGGQGGESDAREECRDGTGTDDSCKDEKKAIKKRGMLAWFKL
RKTDSLTSSPSGVFDTDHLPNGNGECYDISMDVQGGTRRKSFSRRVDELTAVDTFAESTQ
AGELFSATVRGRRPPPTGTTMADQMDLQREQAKMLAGEVAFCTSSLKRLTEQLSNNPDDT
QLQAQVEKAKEEINEKKRQIRMLEQRIKSAVTSQPMSNAFEMSQQIGMLTTQLNEKAFDL
EIKTADNRILQEQLESKAGEINELRETIDSLQQQLQVSMVEDNVGRHKQLDTLLDNPDDM
GGWLNSGSLSGELRYVETNGSESEKFERNSQTTSKDVDDRDALLQSQIVMQSGEIENLKQ
ENDALKKEKEKVNFIKEKLQQENEALKKEKEKLKISKDKLQQENLRLLEEKDSLQIRNEK
LAEESAYAKELASQAAIELKNLAEEVTKFSFQNSKLQNDLLQAQEVTFQNAKLQAELVKL
QSELKKSEETAFALASMKPQSNGGLSKVMTNGDTHIDEGSIVSSRGSLSRANGGANKGGS
NGSSRNGKLNSNGNHIDDVDSDAAADILRRELEAAKEKETALMTVMAEKEASLRKELEDA
KQREFTLENDLASMWVLVAKLKKEKVASTNQSRELIQNSSQEFQINGRSFSCGRPLDTES
TTQAYSKPGNSEDIDAIGEQLARTELHDGFGKNSWSSEGDTTTLDPTELYSSYSNSILPS
LVQSRSFGSVDHQPADSVLAQSNPFAVRNGPASKGSREGMRSLEELKSFMDEERRRGVEL
GTPVSQLKANSVSTASTNPFLTHHVAQQNGLPLTGSNFEGGLWTSFESNSCYKT
>Physcomitrella_patens_PPAT034375_CenpE
MASSASKPRTSSPFRFRKAPSVSASKTSPSVNGSKTSPSSSGSQTPTSAYKTIGIIGRSL
TPAKGRGSNIPTPPSATPPQKFRHSSASSASAGSPRTPTSAREDFLNRAKENVSVTVRFR
PLSQREIQRGDEIAWYADGDTVRSELNLSTVYAFDRVFGPATTTRGVYDAAAQHVVSGAM
EGVNGTVFAYGVTSSGKTHTMHGDQKSPGIIPLAVKDVFSIIQETPSREFLLRVSYLEIY
NEVINDLLDPIGQNLRVREDSQSGTYVEGIKEEVVLSPAHALSLIAAGEEHRHVGSNNFN
LLSSRSHTIFTMTVESSPRGDGYTDEDVTLSQLNLIDLAGSESSKTETTGLRRKEGSYIN
KSLLTLGTVISKLSDGKASHVPYRDSKLTRLLQSSLSGHGRISLICTITPATSNNEETHN
TLKFAHRAKRIEIHASSNRILDEKSLIKKYQKEITSLKTELEQLKRGIMEQPYAVKESSE
DLAHLRKQLEAGQVKLQSRLEEEEQAKAALMGRIQRLTKLILVSTKNTIPPAAVPEKPNH
RRRHSFGEEELAYLPDKRRDLILEDDDEGGQGGEFDAKGEGRDGIGTDDSCKDEKKAIKK
RGMLAWFKLRKNDSLTSSPSGSFDTDNLPNGNADAYDSVMDVQCATRRKSFSPSDSFPES
TQAGELFSATVRGRRPPPTGTTMADQMDLQREQAKMLAGEVAFCTSSLKRLTEQLSNNPD
DAQLQAQVEKAKDEINEKKRQIRMLEQRIKSAVTSQPIANAFEMSQQIAMLTTQLNEKAF
DLEIKTADNRILQEQLESKTVEINELRETVVSLQQQLQIAMVEGNLGRHKQLNTLLDNPE
EMGGWLNNGNLSGELQYVETNGSESDKFERNSQATSKDIDDGDALLQSQILMQSAEIENL
KQEKEKLKVSIEKLKQESSRLTEEKDSLHIRNEKLTEESAYAKELASQAAVELKNLAEEV
TKLSFQNSKLQNDLLQAEEATFQNAKLQAELVKVQGELKKSEETAFALASMKSPSNIGRS
KVMTNGDTHIDTENTVSSRGSLSRANGGVNRGGSNVASKTGKFNSNGNHLEDVDSDAAVD
KLKRELEAAKAKESTLVTIMAEKEAVLHKALEDAKQRETTLENDLASMWVLVAKLKKEKE
AGMNQSKEIHSNPSQEFQVNGRSFSNERVLDSDKSTIQTPSKPANGEDIDALAEQLARTE
LHDTFGKNFWSGGGDSVTSDQTELCSSYSNSTLPALVQSASFGSADHQPVDSVLDQFNPF
AARSVPASKGSREGMRSLEELKRFMDEERRRGSELGTLVSQLKASSIPTVTHHKLVVDLK
EDGPPLKATPISSHELMKDREGPTSSHSSLRTFDLITEGKLMPCLRCPQSNALLPPARLT
EVKRRSMVEATNNILGSLEVEVLTKTHAANKNVCFNLIYQQIVT
>Chlamydomonas_reinhardtii_CREI017233_CenpE
MPFADLSRSVSVRVRPLNRQEGNEYFAWKVDGNSIVQLDQSTRDVDRTRDTKYGLDHVFS
PEWTTAQIYEVTTQSLIHKMVSGFNSTVFAYGQTSSGKTHTMRGTPDSPGIVPLAVAEAF
RLIESNESREFLIRVSYMELYNEEVNDLLAPENMKLPIHESKENGPYVCGLREDIVTSPE
QVLALLESGEANRHIGSTKMNEKSSRSHTIFRMVVESRAVNAESDDAGAVLVSVLTLVDL
AGSERVAKTGAEGIRMKEGTAINKSLLTLGNVINKLSEGALATGGHIPYRDSKLTRILQP
SLGGNAKTAIICAMTPAGCHVEESHSTLRFACRAKRVVNNAMVNEVLSDAAVLKRQTKEI
EELKRRLAESGVGVHVEEQINNLRAQLLRSEQEKELMRVKLQEEQQQREKAQKQVEVAKK
LMFQQRDEPAEGMSRKQSRRETWCPGKSAWAAPAAGLTDTAADTPTQSGGGEPAERRKRS
FGRLDGGLAGKSNPHLSALIEEDEEEGDAVEGPTPQRRRRDRSSIPSDDVFSEGDEDEEG
SVRQGLDRIMALLPSQDRQVLRAFAQQLQDSQERLSSMQQELQAAQEAAAQHEATGRSAS
EALEAAQQQQEALTQQLEQAKWQSRKLDKKVEELQAACRAADQERESLAAASAAQLAGAT
ERLEELGGRHRELNDSHAELKEKLKSLKAELGDTRAKLELRDYEAGLREAKDAAAAAALE
ELGGKVKGKADELEAARRTLKAAEERATEAEARARELYECNKRLEVHVGELESRKRAPLY
QKKQEEELKAAVEKAQECEVRAIEAELRAKQAAAETEAAQKLLAELQGEVAATARAAARS
AEEAAEKHALEVQRLSLESAVTQERHEEALTALRAAMQEAEAARVAAQEALAAKEQQLAE
AGEAAAKLRKRITEMESAEVELQACMTAAQERIAALEQTAEEENATHEAAMAERQQQAEQ
AAAEAAAAHEAALTALRTELSDAKTSAAAALSQLEGELRSARERAEMLVKASLEQSAEAA
SGKAELQRQVEELSAKVQEAAGALKAKEELKEERLKSKQEIANLKGELQKLQLESKTGAK
GKDMAQKELDAVKKRLTDAEAKLRVALQDKATAQQEKAALDRQLKQQQGQKLMMEKTLEK
KDAIEYKKRESIMVNLSKSKEQLNSFEERLKQTSVELQKVQMDLMAKQSECAGVEEQLAD
AQKEGAQLREENGRLEVEGTELRHKLDCLTEEHKDVSGQLQTATAELEALKAAAEQQAAE
LARLQSELAGAQSDLAQRQSVMDTMRTQHEVATEQLAAAQQKVERLSAEAVQQAAAGAEL
QAALDASHAATAAAEVKTMEVQAAHERVSKEVEQLRSRVSALEAQEAALRGDSAAASDLL
ATTQAQLAERTAACAELQGNLDQAQGAAAALQEQLSQQAATLAAAGDKLTASEAQAQSLA
AQLTAAEDQHQQAAARATAAEAEAQRLTSELAAATALVEQLQAQAAGAAAEAAAAAERTG
AVEAESQRVSASLVAVEAEVRRLTDALATVQASAASGSEELVGKLCESQAEVQRLTDRVA
QAEAALEEAQRQVVEAQTASEAAAQQAAAQLAEAQTEAQQLGQQLEAERAAAQQLAQQLE
AAQATAVTASGDAAGQLTAALEEAQRLRQELAEAQAGASAASSDAMSQLAEARSRMQQLE
ATLEAVAMEAATARQAAAEAKQALQVQQARVQEVEQQLAAVAEAGAAAAPLAPAPAHAAT
PAPAHRDEDDTAGLLDSPAPQPRAASVAAATPAAAPEQLQLLLGALDQLRAESAAEIDRI
NAALAAALHRSDSLELELAAARRQLAEAPVGGIGSGELTRSLNGAGMARLQITEMQQQLE
QLSQELKDAEFARDEDRAAAACEQQQLRARLAAADAELGRERQAAVELQQRCAQLEQRCA
QRQQQLAVVAAAEGAAVAEVQQGAVGADTAVLEARVSELAVQRETLESQLAAALAAQEQF
AAAAAEQAEQRLQLERVIDELSVRLAAPAAAAVSVLEGDAANEELQQRLHAALQEVAQLA
QTKQTLQELQERAAQLQAATEEQVAQLAQATAAQEAAVAEAVALQARFDVLASQHAAVEQ
QLLSLQQQQQQQQSATAAPTAMEVTGQSLEQQEELVSGLRQQVAELQARQAELEAEMSDV
QAACNVARAEKHTVERATTHRILELETANIRLQDEVAALRGEGPGASRVNVPETAPPSLD
VDALLAERDGLSAKVAELAAALENAAAAKEAAAARLGAELAEMRQSAVAMESELAALREA
HTMAEAGKAAAESRAATLQESLEGATAARTALEGSAGGRVATAEAALEALLLQYDQAVAA
QEAAARQAAEVKADAEALRLALGEEAERRKAAEKKGEELADRAEDLKCQVEVLQESVRQL
NDSHQQASQKAADAEGAAGEAAQLQLQVASLQAAVKRLGEELAAAKEAAAASEAELSELL
DANTLLESQMQELRASHAALQAKTESSAAASDAQGAAALAAALRESEVLRSKLEVQVLEL
TEQMSGAAEARRAAAVERAELDGALEAAVEARSRLEVELAGMDKAVKELREENRSLEDEL
ARAQEALRDAGGPGQPTAESLAELQGQLQLQENRHRLATEQLQAELAAANKRLAEEQQSA
GSRVCELQAQLRELQAELATQQEAQAEAIDELELSAKQREAELNAEKLSLESQIHWLTEE
NQRLQQQQAAGAPAAAAPAAPPPELQERIANLESELRRAKRGEMKLQALLYRLRKDVDSA
GGPAAAAAAGSVGGAVFDNLRDVRSLQYDVDMLTEKCKRFAREAQQHEAERRRLEALLEV
QQQQQQQGGGSRHVGGSGSGKGQQQQAAHLAAGGGGGVLVDKENMPYR
>Chlamydomonas_reinhardtii_CREI023163_CenpE
MTNNSEALGAAINLPGKSEKVWVGVRVRPLLQHEVDAKETVAWRAADNCTLKCLAEEKGS
TSHQQKNVQQNAFLYDRVFADSCSSEEVYASAAQPMVQSAMEGYNCTLFAYGQTGSGKTT
TMRSVMQHAAKDIFMHISRTRDRNFVLRMCAIEVYNEVVHDLFVDTDTNLKINDDKEKGP
VVVDLSEQNIESEEHLMKMLKAVEGRRQVRETKMNQKSSRSHLVVRLYVESRPAVASDED
NSDEEGSLASDDSSSGEGGAGVQAPRMSTINFVDLAGSERLTQASMTDDVDKEKLRQKEA
SNINVSLLTLGKVIRALGAAASKRGGGGEHVPYRESNLTRILQPSLAGNSRMAIICNLSP
ASGSVDNSRAALHFANHAKNVMMRPVVNEVRDEQALIRKMEVEIAELRRKLDRMDRGSKK
RALAEKDAELRQAVQEREALARKLGQMEKFIIRGGTGSPAQGLRRSFDGVDMNGLNASVA
GAAGAYGRGLTGGLAGAAAGVAGMSVRASWNPTSTTSPMDGRATAASAANKLSAALVGRS
VAPNRLLLDFWMLKPDVRKCLNKIEGTAGGASGISPQLARGGGMLGASVAARSSSVPFAD
ALNAVAADAQRQSCMPGLRTEIGKLQTPEGTKAQEALSALQAEVRAYSQQPAAAAAVAAA
ASATPDTADRWLSQLNEMLQNMEARQQQLAAEAAAAATANSAGAAGDAAQANDGAEDGAD
PTDPLLQPPSDEDQAALMEYLRSEVARLQRMRAANEQTKQAMDSLASKVENLHDSAAAGA
PASAEAAHAGAAEVLERLKTALEEADALEECDEEDEDASQDSKTPGSAGGRQVVPRRRRA
GAAADVGEATSSQRYDSPVASGHAATAGALATGVSPTAGPQRLSGTKLPRALLSDAGGLD
AAGNGAVLKSPRLGLMASPHGGAAGTPGAALTSTPNSKTLRPAGATMSASVGAMAHAALG
HHGSDSPRGLADTADEMALRRMRTPSLSMQASDGEPGGARTASVSSRGALLRWDTDRAKR
IISREKDAIHAWYAAEVSRLKAAFNKEAQADVEAMKEAVERYKHMFEETQERVERLNMQK
QLLIKQVLQLELAVDEAEQREVRSAALVAQLTAERDQAQYEAMQAKGRAQAAFLQAQRAQ
AALQEAHASHRPMTPNEQHAFIDDEDDDWANAPTPEALMAQICELWNKLHVPLSYRSHFY
LQFRDKEPIHLSMELHRMKNRMQQLQKQADTVMEFHISRTKAVEKAKRALERERKVLAAE
MRYSYNQAQREELFEAWGVKPNSKGRKMQLVKKLWEPAYTQDQAGIEACALVVRHLAGPD
ATEQFVQLMFGNTAEAVARPTPVGALVQTLVRRVTTPRPRGKGTPNAAPTASGATNANNP
GMVTPRGASVGGMLSQLAGRMGSFLGRDNAGGTRASTPGLPPMAPQATPRGAPPPAPLAE
GATPRHTPVGFASPPQAGPQGEVGPMTKSFAPGGGTPLPSARGSGPADRPPPYPAQAAGT
PPASARGAPTYAAVPGRAGA
>Chlamydomonas_reinhardtii_CREI014948_CenpE
MLASMRGSSPTLASAATAAERERRASVSNSVYLGQPAPSYGPTSSSTGATTPGAAGAGAG
PPGRPGLPPSLSMPRGNDSSIPGQSHRSSLSGRPPTPTGSGLRSSIGGPPSASITLGGAL
AASGSGLIRSVDLSTAVPPSAAAATAASVGAGAYSDAGTGRSHIQVAVRLRPLCEKERQR
GDRAVWGVDQEGNVGMLDAAGGFIAKHRFDTVFGPDTDNALVASSLALPLVAPALAGVNG
TIFAYGVTSSGKTHTMMGTESDPGVVPRIVRELFAQMEAAGSARLFRVRMSVMEIYNEVL
NDLLDPTRTNLKVREDARSGIVLVDGLLEAPVASAQEALGLIARGDHNRKVSATAFNEDS
SRSHTITRITVESAPAPADAGADASTPGTRGPGSSRLVSCLCLIDLAGSESARAVVSKGQ
RMEGSYINRSLLTLGTVIHKLASVEGRGAAGAAGHIPFRDSKLTRLLQPSLSGPGARVAV
VCNVTPAGGQSDETANTLKFAARAKLVQVTARANELLDDRALLRRYQKEVADLKRQLAEA
RRLLMEAGISPGPGLRLLGADAGGGSVSTALADAAMAAPPPDEEAAAALQAERDARRGAE
MEAMMLKIKLARLQVFVEERGGNVDEVMFGGSSTPTGAGSSSGMMGAGGADGASSLLTAS
ASEHQLGGGRQSLLLTSAGEELMYPPGHMRHIASSPGLTGGVNGPGAEAGVGGESGWSTP
GPASGPNTEGGCAAAGLRVQEVPAARPSVTGRRVSESRIPAGPGVQGLGLPVWSDEPVDR
EGRPVLGGSASKRALGSSLLDQLGGEAAPTITARGSDSAGDVGDLRQQVAAALGAGGVAA
SGGGSPESEGEEEDFNVNDGLMSQIQDMIKDAKVPTLASPSAASVSRSEVFSTHHHTAQP
PKSPSSHPAPPGRGAGPPATPPPPIRTNSASGLGSAGMGLGPASVSSLARRSNTLSPTSS
YAGGIDAEFDRDLELQVLNADREVLHDQLVASEAANERLTTQVENLRRQLGSYEVLTKQA
AGELADIRRLKEAFQKRLQRENDALRAQLVSLGAVPVVPVHVAQGSAARGAASVQGQGTP
FAGATGSHAHAPPHAHANVASRFGQNQPSIMQTVQQQMQQQMQVMQQQGVHSLAAFGSPA
PVAQMPGLHGTSGAGLASVAATPTRPTAPVAHPSASQSSVGSGRQRSSGIPNASAGGGDA
GGVGGGSGLLSEPTLSQLVLPRGASDRENGGAAAGPSGTAVVSPPGAATSDVSSVRSSAD
DAALLAMLEREVQELQLEQQQEEQPQQSQQQGKGVHGSPEARQQAIEAVHRIEATVKGMI
KDRERI
>Volvox_carteri_VCAR025880_CenpE
MPSRNGSVCVRLRSLSKLEDKERCVWKVEDHYVIHTDADNGRRDADIRRDTDARRSSTYT
GDHVFGPESTNEQVYREAVEALVHDAVEGKNVTIMVYGQTGSGKTHTMGTPEAPGIIQRG
LMDIFELIAEKEDRDFLLRFSFLEIYNENVTDLLSPEKVPKPLLIKEDRVVGPVVLGLSE
EIVTCPEDVLRLLRQGEARRHVAASKMNERSNRSHTVSRMVLESRPAGCEVSTSTPVIVS
NLVLVDLAGSESVAKTGAEGERLKESSCINKSLLALGEVVFKLSEGALAAGAHIPYRDSK
LTRILKPSLGGNCKTMIICTVNPAARHTEESHRTLRFACRAKRVVNTVVVQEVMSETAAA
RWQAKALKELQRRRAEGMCVRLVDF
>Volvox_carteri_VCAR011899_CenpE
MENISVSVRVRPLNKQEEHELFSWRIDGNSIVQLDSSSKDVDRAKDTKYVLDHVFGPEWS
TEKIYEVTTQGLIRKIVNGFNSTVFAYGQTSSGKTHTMRGTPDSPGIIPLAVTEAFRLIE
QDEDRLFLIRVSYMEIYNEDVNDLLAPENVKLPIKEAKETGPYVCGLREDIVTSPEQVLE
LLATGEANRHTGYTKMNEKSSRSHTIFRMVVESRAANGEDDDAGAVLVSALSLVDLAGSE
RVAKTGAEGIRMKEGTAINRSLLTLGNVINKLSEGALATGSHIPYRDSKLTRILQPSLGG
NAKTAIICAMTPAWCHREESHITLRFACRAKSVVNNAVVNEVLSDAAVLKRQAKEIEELK
RQLAAGNNGGGAFADEQINGLRAQLLRSEQEKELIKAKLEEEKEEKLKARREAENTKKLL
FQSREEQSEGGFRKNSRRETWCPGKSAWPVPAEQSVSETTTNSGGGEPSQRKRVRVFGCL
DAVGPSNALGTLQEDDEEGDGPEGPTPQRRRRERSGASEYNTMERRDEDEEDDEDEVEGE
ELDLRRNLERMMALLPAQERASLNLYMQQHQEVEERMEALERDFMERELLAAQKAESDRS
QIDTLLQQLEEAKWRGRQSEKKVEELQGMCRSVEQVRRVWRERDVLSTLKAELETAMEAK
STDHKARLKDLSEKYAAAKEHAQTLKAELIDTRAELEKRGYEYSRLEAKEAETKARFDET
EATLKQRICEADEMKTMVQAAEERASEAEKRARGLYEEVKRLEVHVQELESRKRAPLYQK
KQEEELKAAIEKAQECEVRAIEAELRAKELKLAVEALQKEVAELQHTSAVAAKKAAQVQE
DLVERHALEERHEEAVAALRTIIGELEATKASMEEHLQLKDQQLTGLQDNVATLQACIGE
LKAQEEKIVHLEQTAETETAAHEAALAALEQQHKDALAEREEAHKESITSLTMQNKQATT
ALEEKLVDAMARNMQLQEELRVACERAELLVKASLDQSQAATAAQADLQRQVAELSAKVQ
EAAGALKAKEELKEERCYLHQALMKCLRVHIAGRLWVFSSGPPNVSLSHGPLYFGEIHMS
RLRSKQEISNLKSELQKLQLESKTGAKGKDLAQKELEALSGYLEPPHLMHKCNPLMPLAV
MAVIAAGPSITNHYLERNCRKRLAETDNKLRAALQDRTAALQEKSNLERQLKQFQTQKLM
IEKTLEKKDAIESKKRESIMVKSKEQLNSVEERLRNAHLENQKLQMDMMAKQCECNGLEE
QLNEQQMQNARLQDENEQLTTECADLRLQLGCMTSQCTEATGQWESLQATLEQVRACLEE
KEAELEQTRAKLEAATDSEQRLNVTIAEMRSQYNGLLADKEALQESCQKLQSSQTELEQV
LQQKAAELAQLEVRLAEVLDNEQRLHVTITEMRSQYDTLLSDKEMLHESCQKLQLVQAEL
EQASAQKAAELVQRDAKLGEAADGEQRYISTIAELRHQCNALLSDNGALQESRRQLELEM
RRTEEKVAAVQGTEQQAQQATLALIEEKRLLESMLKAAQEALVSAKAELANSEAALLQSQ
GQHQSAHAQCDAVSSRLLQKEAELVQLQGDLAVALETQRRCEASLAETRSQYDTLLEANE
ALRATVCNSQAAVEMESSARQAVEAAEQQARAELADLRQALASQEYEKRALHSQLAAAET
ALTVAQADLSAVAPVQASIPGKLCDVSSEEAMACSAALSAANQRCEVLEAELSSVRAQLR
DALCLESMANVTCDLSRSVSSGSMPRLRPVDELQRQLNELTAANQELEETVFSMTEQQDA
AQKEHAQLRSQLATVEQELVQRRHQVSELQQECAGLRGELAAARQHASGDAHPCTAFSSE
PSADLDGKLEKLIAERGDLMARLSEALAAQEDLECGIAQHAQQREHLLHAIDDFSAQLSN
RQSDVQELERQLAERELALQVVQKDAQEQVAALQDRIAQLQAATEGHATQWQQLSIKHNE
LLQHYSVLQQQQQQGAMEQECSKVTAITVDNNAESHGTLLADAALEHRNLSTRIAELLRR
QAELEAEMSDVQAACNVAVAEKHTLERTSNGIQAQLNRILIRSSHRHGCKQGNNYLSLLP
LLYRVLELETANIRLQDALAKLRGEQGSLPMDTDTDGVMAERDGLRIQVQQLTVSLENAV
SAKEGACKRLGSELDALRLELASMELSNTQLVEARAFLEAELKTAASRITALQDGLTAAT
AALEAAEGRASEQANDAKHALSSLLLSYDELVAQNSELQKKLNDKSADTDALRAGLGQVA
EKRKEAERLGEDMVSTVNELRAELLAAQSSLEAAVASRDEASKRLAEAEAGITLCQQLQL
QVSSLQATVARLTKEATDAKNAATNLDKEVQELLDANTWLESEVRKLRSQLQSRLSDIDH
AEATAMAARLRESEELRSKLEEQVRELSQQKHTTDAQYRAGTLERSELEDNLLAAREAHA
HLEVKLAELTKVYKELQGENRRLDGELQAAQVQLQASSSGQRALQSELQMLENSHRVATE
KLLEQIAALQKHLGDDQQTFSRLEASLRQRIQELTDEVENLRDSKEECQLIAEQREAELN
AQKLALQSQIHWLTEENQRLGGDGPAAPHVVPNSDERLKTLEDELRLTKRAEMKLQGLLF
RIRKDVEDSMSGLDIKNLLDVRSLQYDVDMLTQKCKRLQRELQLRDETRAQLEAQLEQQE
QQLAGLMRSVGSKGMPQQSSGLGILLDKENMPYR
>Volvox_carteri_VCAR013615_CenpE
LNGSAQPPGKTEKVWVGVRIRPLLPHEKEAKEAVAWTAGNQSTLTCLAEEKNAYQQSTYQ
YDRVFGERTTSEEVYASAAQPMVRSAMKGYNCTLFAYGQTGSGKTTTMRSVMRHAAKDIF
NYIAHSRDREFMLKMCAIEVYNEVVHDLFVDTDTNLKISDDKDRGPVVVDLTEQSIESEE
HLLKMLKAVEGRRQVRETRMNQKSSRSHLVVRLYVESRAAPFSTVEEDEDIMSDDSSACG
EGSSLRGCDSLKDLAPVLSTINFVDLAGSERLSQASVTDDSDREKLRQKEASNINVSLLT
LGKVIRALGKRGDHVPYRESNLTRILQPSLSGNSRMAIVCTLSPAAGSVENSRAALHFAN
HAKAVTMRPVMNEVRNEQALIHKMEAEIVELRRRLDQSSTKQLLAEKDAQIKAKEDQMRQ
ALQEHEALKRRLTQMEKFIIRGGSGSPAPALRRSFDGVESLTASLAAGGNGHGSLGRGLG
TFGAAGGAGVRASWTPTNPSPLDARDRPSGGKTGKGLGRSYANPNRLLLDYIIPPNVREA
VNRLRNEHAVFRLGASPAAGRFGQSADASAYNLRLEIGRLQTPDGQKAQEALSALQAEVR
CLSQQPEAAAAFAAAAAATPDTADQLLGQLTQMLLTMEQRQQDGQAAGSQAAAAAAATNA
NAGAGGSGGANASSAPSPQPQEQQRPVVQSEAEASTIAYLRAEVVRLERLKEINLQTNQA
IESLLRKVAVMEQAGLGASVQLDGLPPMPSVVERLHSALQEADALEEDDAEMDAAGMEAG
NRDDAGVRVNSVVTPARQRVVSADDGEVTSAPRYDSPSTSAQVAEATTTAAVPSPARLTG
NKLPRHQLNVDDADDGSFAVVLKSPRRALVASPHGAAAPAHSGPPGATPNSRVHPGGASA
GVEGIHMLPPLPPQADAAQRRGADSPRPGTDTDDMSLRRMRTPSVSIHASDMEPISGGRR
TASASSRGGLLRCDTERAKRIISREKDAIHAWYATEVARLKGAFREQAQADVAAMQEAVA
KYRAMFEETQERVERLNVQKQLLMKQVLHLELELVEAEQQEAQSRRETAALKEELHRANE
SAKAARQMALQAQAVALQHAKEAQLQNLPADDPDDLEDWVKAPTCATLLACICELWHKLH
VPLVYRSRFFLYFRSKELIYLQMEQCRLKHRLEQMEKETDYLGRSKPLEKAKRALELERK
VLAQGLRHSCTDSEREALYKAWDVPPEKKERKMRLVKKLWDPEYTRDEAGMETCAKVVCT
LAGPDATEQFMQLVFGNTAEACARPTQVGALVSTLVRRVTTPRHRKTMSSSGAVPTLTAM
SAGHFANATSSGQVSEAATPRRQSNLMASIAGRMGSFVAQPNKLAGAPPPPGGVGTSSVA
AAPPNAAPSLPATAPIPPLSVPAAGLGPMARGLANSGAFGNPVPPLPPPHPPAVMGGGAQ
PAPLSSRGRATYAVGSSK
>Coccomyxa_subellipsoidea_CSUB004197_CenpE
SVSVRVRPLSEVEAEKGAAWRIEGNTIQPAGRDAPDGGYSLDNVFDSSWSTEAVYQHTTK
DLVKKVVGGFNGTVFAYGQTSSGKTHTMRGTASDPGIVPLAVQDIFNHISSTQDREYLVR
VSYMELYNEEVNDLLSTDSTKLQIHESKESGVYVAGLREDIVTSVEHVLQLLEEGERSRH
VGETRMNKNSSRSHSIFRMVVESRSLDQESEEGGAVWVSVLTLVDLAGSERISKTGAEGL
RMKEGASINKSLLTLGTVINKLSEGTQTQGGHIPYRDSKLTRILQPSLGGNAKTAIICNI
TPAFVHSDESHSTLRFACRAKRVVNNAMVNEVLSDAAVLKRQAKEIEELRRVLAANGGG
>Ostreococcus_lucimarinus_OLUC004623_CenpE
MKTRDDERALGGTNQNLTKARADDFYARQDGASTTYAFDRVFDETSDNRAVYEATTSKIV
QNVIGGFNGTVFAYGQTSSGKTHTMHGTKEELGVIPLAVRDVFDAVRRHGSDREFLIRVS
YLEIYNEKMMDLFDGAGEDEETSKLSIREDKERGTYVMGLREEVVTTPSQVLALLELGTT
RRHVGATNMNAHSSRSHTIFRMIVESRAISGGMQGGADDGAAVLVSTLNLVDLAGSERMS
KTGAEGQRAKEGAHINKSLMTLGVVINKLSEGVESKGGHIPYRDSKLTRILQPALGGNSK
TAIVCAMTPAASHCEETHSTLKFAQRAKRVVNKATKNEVAANGATNAMLKRQQKEIAALK
ARLEEEGCAKVDDKAIEALRRRLAEADREKNLMALALEDGEEKAKEREAKISELEAKVKE
LNDALNEAKARDEEEDPH
>Bathycoccus_prasinos_BPRA000484_CenpE
MGTGGGGGSTFTSEEKISVSVRVRPLNEAEKDLGCAWRHAEDAIVLDNSRKETTSTSKES
VVYRVDNVFDESCSNLDVYNKTTSKIVKSVLDGFNGTVFAYGQTSSGKTHTMHGEIGTEP
GIVPLAVQDVFDSIEKCPEREFRVRVSYLEIYNENLLDLLARSSAEMDEHGQVSKTLRIQ
EDPERGIVVNGLKEERVQNVAQVQKVLEIGQNNRHVGATNMNARSSRSHVIFRLCIESKL
RKDSELDSSDKSGHAKKPDGFVGAGTKSGSEKGGGDEDVANENVLVSVLNLVDLAGSERV
AKTGAEGQRAKEGASINKSLLTLGVVINKLAEDGSKNGGAGGGYVPYRDSKLTRILQPAL
GGNSKTAIVCAMTPCVSHVEETSSTLRFATRAKNVTNQAKRNEVATATTALIKKQAAEIA
RLEKKLLSSTTLKTSATKKLEDEVEALKQALSVKDLKIQELEAKLSSSSFPTTAEEVVDE
NRSASECRTVTTQNDNTEEGSKKQEQEMTPHTTEAVLALEAKLKEIQKEKDLVGEKMKTM
KTEYKSETKKMFKRAEQAEKELEKLRTNVKKLKLENEAQNSDVVSAKEAIEAALVSRNLE
LASAVERATLAERKLEEFNRKLKLKVRSEDEDNFELNRKLENITDEKEELELTLQKKEKK
FAEEKKKFALQVELAEKKVQESLKMYNTEGDGKIIKEMVEKIRGFEKDNVAKMNEIAKLK
MELAQNVSKLIDYEYRLDEKTNNTTTSIPDIKNKSNKNTTEEVLMNEEIMKSRITELEEE
NADLQKRLMASPSENTTTILKKEEEELLKNDLRFALEEANVQIERMNVEVEKANAEASKA
NAERVDMEQMLEDAVVAVEEQARLREALEKTLEEIENKTMRIVSAEPSSSPSKKAEANEE
EEKKKIEEIKKLCTIYEIKYGKAKERMKEDLVRIKALTKEISNEKKKREGLKYEVVKLTK
QMDKMQTVYGRLKSTKYSGNEEAFEKAREACEKEVENDLVSKKNLKKDRRQVTPLAENNI
>Micromonas_species_MSPE006869_MICPUN_81350_CenpE
MADNIAVSVRVRPLNSKEESKGAAWDINSETNAIAPQAGSSAGTTDSTSYQLDNVFDPSC
RTKDVYDRTTRGIIESVLNGFNGTVFAYGQTSSGKTHTMQGSAEEPGIIPLAVHDVFDSI
DHSEGREFLVRVSYLEIYNEQMVDLFSADTRRVSRLQIKEDSERGVYVSGLKEEIVTSPT
QVLELLRTGVARRHVGETNMNAESSRSHTIFRMVVESRAVGENASGAANGAQDAVLVATL
NLVDLAGSERVVKTGAEGIRMKEGANINKSLLNLGIVINKLTEGAEGKGSHIPFRDSKLT
RILQPALGGNSKTAIVCNVTPAAAHAEETHSTLRFAVRAKRVCNNATVNEVVSESALIKR
QQREIEELRKKLGGEGGVSQEVEEEINALRREMLEAENERERLANELEIEREERERAEKA
ASAKISNLTNLVLKSSAMDADGACDKRPKRGNRRETW
>Micromonas_species_MSPE003847_MICPUN_68453_CenpE
DAVFGERDGNATVYESAAQPVVRAVLRGVNGTVMAYGQTSSGKTHTMSGSDADPGVMSLA
LRDIFDAVRADEHTRRYDVRCSYMEIYNEEIRDLLSRDPDGNRSHIKLVNGHNGLTQVLN
LEERVVKSSEEVNDVVAAGLKRRQVGRTAMNHVSSRSHAVLRIKVASAPLIEGDPSAAPA
TVSTLYVVDLAGSERAAQNTSKTTKKEGAAINQSLLTLRLCVQRLAKDAEDGTENTSHVP
YRDSKLTRILQPALAGPGRTAIVAAVTPAAGNAQETYSTLNFVGTAKSVKMDAKVNVVNH
GSGANLTSEERKVLADLRA
>Micromonas_species_MSPE006103_MICPUN_81659_CenpE
MSEDERELRLTVAAGPVAHASPQNATSPGKESASAKSGQRTRYTADRVFGPQAANDEVYA
RAARDIVRGALRGVNGTVFAYGQTGGGKTYTMRAITRGAIGDLFQAVQGDDERKYLMHFS
AVEIYNEIVRDLLPLRLLDDPERGTVIERLICTPVDSSEALEALLREVEARRQVGATGMN
AESSRSHMIVRLTIESRVASSADEAAVDTEDRGPALTATLNFVDLAGSERASRAQSSGTR
LTEGCHINRSLLTLGKVIRSLSEKSERGSDEHVPYRDSKLTRILASSLGGNARTAVITCI
SAAASALEATRAALFFASQAKRVRNRATVNEVIDDKALIRRYRAEIAELQ
>Cyanidioschyzon_merolae_CMER003507_CenpE
MSGVELPEAETRSVLSDAIQVAVRVRPILPKEAETRGAAETWRAVPHAGQVIRVGRLPTG
AGGTTTCPTVFSYDFVFGKESTNVEVYEKVARPLVESALVGYNGTVFAYGQTSSGKTHTM
WGSEADPGVMRRAVRDLFELARRTPQREFLIRVSYLEIYNETIRDLLHSNPAVTNVRVLE
DSDGRICTDAREEIVVTAEQVCELLKNGEAKRMTGATDMNERSSRSHTILTLVIESRERA
AEDSTSGDAEDSSSASDSAVRTATLTLVDLAGSERQKDAKSEGLRLKEGGYINKSLLTLG
TVIHKLSEGGSAHVPYRDSKLTRMLQSSLGGNSRTAVICAITPAAAHAEETLSTLKFATR
AKSVQNRAQQNEVLDDRALLKRYQQEIASLRAQLAKLQQGDLSKQGCPNDFVRALEQNAA
EAERERERIRSQLEEAENRRRLYEEKLERLTRLILNSPAPAPKVRSRVSVSTASLSSPHS
DTNENKDVASPGAFAYEPRTPPAAEPQLDQRLTRTFRTLRRRTLGGSVDGIGSDAQGLLN
SPENHIVEQVRTLQRRVEALDVARWREQSASLKAVSYERERAAQLQQRLRSLESQMLRHT
CAEVANEALHKAALAAVDVRLAQIQQLMQSERNRMQQLHCELEHVRQVCATKQSRLEILE
RELGEARREIDELRQRERAGFTQTQAKTFDHLRNRVADLEAKLRSQLALRQQVEASRGGV
ERELRKLERQNRALEKELAKLREQRERIEQAKLTVAQAEQLRNASEQAQRQVQAERDALQ
RQLNELENAHTRLLAERDTLLEYRERHQQALEQLECAQQRIADLEARSVRSADWEARCES
LSGQLEDARQRIAALESQIETNAQELASLLDQATDAHLQLEAVRSQARASERLQEQVTAQ
VRAELNALAASHEKESAEWKRMRLDTETERDALRSQLADHKRSLEELRLECAKLESRAAK
LLQETAKHIEEKHRLLETVHARDRRITDLESRLRECVEGGGRYARLCRLVEKREAELTRA
RETLRLLEERLVAEGRSAEFCDLHASAQHEAERLSFEKELARSKEKSDKMQQERQQLLLE
NSKLRDVVKHKDRQLLSLQAKLKHAEATILSQRGNASLPEQGTVSDISMGAGAAPACVTQ
SAPGAQDSNNKENLGCEQDSERAAAQLFGSLDDNK
>Galdieria_sulphuraria_GSUL005182_CenpE
MEVFPCLEREGRSSSSPSDNNHNSTSKTDTLKVYVRVRPLNVREREVVRSTSLSWQIYGN
QITQCHAGKPLTYCSYAFDRIFTPEDNNKIVFEEAASSVVDSVIDGYNGTIFAYGQTSSG
KTHTMLGTPEDKGIIPLSIYQVFGRLERIEDREFLLRVSYIEIYNENIRDLLAPHNENLK
VHEDFNGRVFVDAKEEVVDTPETVLEIMKKGESNRTIGSTNMNEHSSRSHTIFTVFIESR
EKNRDIESDGLSVRASTLTLVDLAGSERVSQTGAEGSRLKEGMHINKSLLTLGTVINKLC
EGVNSHIPYRDSKLTRILQPALGGNSKTTVICAVTPAAMHIEETHSTLKFASRAKKVKIN
AYCNEILDDKAMLSNYRKEIEMLRNQLTELQQDRQGGEKSLPYESGQEIIRENVDSEPTL
SEIDFSAPRKRMYDGYINDEHLSKLQKLSTHHCVISTESPRKRTVVSFVHASFDTFDYME
SYLVSLENTLKEEENEIQCLKSQLMQVTNNNELLEMENASYRKRYTELYSQHCFRVSQDV
VTDLMNNVVQNELERCSELKCKQWEQHNRKQDEKLFELFQQKEELENRINALEADLSKKT
SQLETYHTAMLPNGNQSILKENDSLKQKVTELESKCRSSKVLCSQATSEKQQLERELKVL
QKQLRKLEAENVKLKESSSKQKENSSQVNNLENKLEDLTKDREKTMEELQTLEKEKNEFM
LENKTLLMKLEEARERVENFRSDLEQSREESSKVAAQNELLQQENEQMRHQIVSLNDNLE
EISAIKKSLSRNVEELEQRVHVLESSYNELQSRREEEQREFEEERNSNYEQLTEAHLQLE
QSKVAIEQLQASLSDEQKKSQSYYSELEEVREKYVEDTEHWKELSEHKDSEFERISVLYS
ELLTSLESVDSERRQLERDVNDCSHTILLIKERLELVWKEKQQLSMELDLSKELRDNYKP
ICKTSIPSLSINPSTVISLLPVEGDDPNSLWKQEFEKTNQELAKFYKEKKKLLETIHQRD
QKIEQLENSYRNLVEDNGVIGKLKHKLERRDADLKRVNEELRKVEELAVAACKGSGFEDG
RQLVRLQADNHALQDQVTSLNRQIENLQNERQQLLEESSRLRKEIKKRDLHRIELEEKFC
LWKQQLYQDDQNGRTKRKPPRPPLRVIPNETQ
>Guillardia_theta_GTHE019923_GUITHDRAFT_64226_CenpE
MAENICVSVRVRPLNKREEECSQREAWRVVDGKSVVPTEHNPRNGQGYSFAFDNVFDNVS
TSEDVYDKCARGIILSALEGQNGTIFVYGQTSSGKTHTMQGSESQPGIVPHGISFIFNEI
KHVTNSQEFLVRCSYIEIYNENITDLLNPKNSNLKLHTNPKGGVYVGNVTEPVIANAQQA
MELISKGAANRQVGETKMNEASSRSHSIFRMVIECRNKSDSSGAVMVGELNMVDLAGSER
QSQTQATGARLKEGANINKSLLTLGNVIAKLSEGEQSHVPYRDSKLTRILERALGGNSRT
SIICTITPAAVHTEETLSTLKFATRAKTIKNTVTVNEVLDDQALLRRYKKE
>Guillardia_theta_GTHE006494_GUITHDRAFT_77651_CenpE
MCWRYDSRSIAPQLGTPAGDIYEGSTFTFDNIFPPMVTTDQIYKQVLSEIVQSTVEGYNG
CIFAYGQTSSGKTFTMSGARSSPGVIPLATQEVFSHVKSYPDREFFFRLSYIEIYNEVVI
DLLDPTKTGLQIRSSDGSSVVKILGVTEKVVTSAAEVMTTISMGETHRSVGSTDMNEKSS
RSHTIFRLVIESKLKEVHSASGPEYRVSSLNLVDLAGSESASKSGGVGQRRTEGSYINKS
LLTLATVIQRLITASGHIPYRDSKLTRILEPALGGNSRTAIICTITPAAQHFPESMNTLK
FAARAKRMKNKPILNDVNVSGSLSAEDLPLLKKYRDEIENLRGEKE
