# Supplementary material for: Evolutionary dynamics of the kinetochore network in eukaryotes as revealed by comparative genomics
Source: EMBO Rep. 2017 Jun 22;18(9):1559–71. doi: 10.15252/embr.201744102 (PMC5579357; doi:10.15252/embr.201744102)
Supplement: Supplementary file 3 — Dataset EV1 [file EMBR-18-1559-s003.zip › kinetochore_orthologs_FASTAs/CenpF.fa]

>Homo_sapiens_HSAP018878_CENPF_CenpF
MSWALEEWKEGLPTRALQKIQELEGQLDKLKKEKQQRQFQLDSLEAALQKQKQKVENEKT
EGTNLKRENQRLMEICESLEKTKQKISHELQVKESQVNFQEGQLNSGKKQIEKLEQELKR
CKSELERSQQAAQSADVSLNPCNTPQKIFTTPLTPSQYYSGSKYEDLKEKYNKEVEERKR
LEAEVKALQAKKASQTLPQATMNHRDIARHQASSSVFSWQQEKTPSHLSSNSQRTPIRRD
FSASYFSGEQEVTPSRSTLQIGKRDANSSFFDNSSSPHLLDQLKAQNQELRNKINELELR
LQGHEKEMKGQVNKFQELQLQLEKAKVELIEKEKVLNKCRDELVRTTAQYDQASTKYTAL
EQKLKKLTEDLSCQRQNAESARCSLEQKIKEKEKEFQEELSRQQRSFQTLDQECIQMKAR
LTQELQQAKNMHNVLQAELDKLTSVKQQLENNLEEFKQKLCRAEQAFQASQIKENELRRS
MEEMKKENNLLKSHSEQKAREVCHLEAELKNIKQCLNQSQNFAEEMKAKNTSQETMLRDL
QEKINQQENSLTLEKLKLAVADLEKQRDCSQDLLKKREHHIEQLNDKLSKTEKESKALLS
ALELKKKEYEELKEEKTLFSCWKSENEKLLTQMESEKENLQSKINHLETCLKTQQIKSHE
YNERVRTLEMDRENLSVEIRNLHNVLDSKSVEVETQKLAYMELQQKAEFSDQKHQKEIEN
MCLKTSQLTGQVEDLEHKLQLLSNEIMDKDRCYQDLHAEYESLRDLLKSKDASLVTNEDH
QRSLLAFDQQPAMHHSFANIIGEQGSMPSERSECRLEADQSPKNSAILQNRVDSLEFSLE
SQKQMNSDLQKQCEELVQIKGEIEENLMKAEQMHQSFVAETSQRISKLQEDTSAHQNVVA
ETLSALENKEKELQLLNDKVETEQAEIQELKKSNHLLEDSLKELQLLSETLSLEKKEMSS
IISLNKREIEELTQENGTLKEINASLNQEKMNLIQKSESFANYIDEREKSISELSDQYKQ
EKLILLQRCEETGNAYEDLSQKYKAAQEKNSKLECLLNECTSLCENRKNELEQLKEAFAK
EHQEFLTKLAFAEERNQNLMLELETVQQALRSEMTDNQNNSKSEAGGLKQEIMTLKEEQN
KMQKEVNDLLQENEQLMKVMKTKHECQNLESEPIRNSVKERESERNQCNFKPQMDLEVKE
ISLDSYNAQLVQLEAMLRNKELKLQESEKEKECLQHELQTIRGDLETSNLQDMQSQEISG
LKDCEIDAEEKYISGPHELSTSQNDNAHLQCSLQTTMNKLNELEKICEILQAEKYELVTE
LNDSRSECITATRKMAEEVGKLLNEVKILNDDSGLLHGELVEDIPGGEFGEQPNEQHPVS
LAPLDESNSYEHLTLSDKEVQMHFAELQEKFLSLQSEHKILHDQHCQMSSKMSELQTYVD
SLKAENLVLSTNLRNFQGDLVKEMQLGLEEGLVPSLSSSCVPDSSSLSSLGDSSFYRALL
EQTGDMSLLSNLEGAVSANQCSVDEVFCSSLQEENLTRKETPSAPAKGVEELESLCEVYR
QSLEKLEEKMESQGIMKNKEIQELEQLLSSERQELDCLRKQYLSENEQWQQKLTSVTLEM
ESKLAAEKKQTEQLSLELEVARLQLQGLDLSSRSLLGIDTEDAIQGRNESCDISKEHTSE
TTERTPKHDVHQICDKDAQQDLNLDIEKITETGAVKPTGECSGEQSPDTNYEPPGEDKTQ
GSSECISELSFSGPNALVPMDFLGNQEDIHNLQLRVKETSNENLRLLHVIEDRDRKVESL
LNEMKELDSKLHLQEVQLMTKIEACIELEKIVGELKKENSDLSEKLEYFSCDHQELLQRV
ETSEGLNSDLEMHADKSSREDIGDNVAKVNDSWKERFLDVENELSRIRSEKASIEHEALY
LEADLEVVQTEKLCLEKDNENKQKVIVCLEEELSVVTSERNQLRGELDTMSKKTTALDQL
SEKMKEKTQELESHQSECLHCIQVAEAEVKEKTELLQTLSSDVSELLKDKTHLQEKLQSL
EKDSQALSLTKCELENQIAQLNKEKELLVKESESLQARLSESDYEKLNVSKALEAALVEK
GEFALRLSSTQEEVHQLRRGIEKLRVRIEADEKKQLHIAEKLKERERENDSLKDKVENLE
RELQMSEENQELVILDAENSKAEVETLKTQIEEMARSLKVFELDLVTLRSEKENLTKQIQ
EKQGQLSELDKLLSSFKSLLEEKEQAEIQIKEESKTAVEMLQNQLKELNEAVAALCGDQE
IMKATEQSLDPPIEEEHQLRNSIEKLRARLEADEKKQLCVLQQLKESEHHADLLKGRVEN
LERELEIARTNQEHAALEAENSKGEVETLKAKIEGMTQSLRGLELDVVTIRSEKENLTNE
LQKEQERISELEIINSSFENILQEKEQEKVQMKEKSSTAMEMLQTQLKELNERVAALHND
QEACKAKEQNLSSQVECLELEKAQLLQGLDEAKNNYIVLQSSVNGLIQEVEDGKQKLEKK
DEEISRLKNQIQDQEQLVSKLSQVEGEHQLWKEQNLELRNLTVELEQKIQVLQSKNASLQ
DTLEVLQSSYKNLENELELTKMDKMSFVEKVNKMTAKETELQREMHEMAQKTAELQEELS
GEKNRLAGELQLLLEEIKSSKDQLKELTLENSELKKSLDCMHKDQVEKEGKVREEIAEYQ
LRLHEAEKKHQALLLDTNKQYEVEIQTYREKLTSKEECLSSQKLEIDLLKSSKEELNNSL
KATTQILEELKKTKMDNLKYVNQLKKENERAQGKMKLLIKSCKQLEEEKEILQKELSQLQ
AAQEKQKTGTVMDTKVDELTTEIKELKETLEEKTKEADEYLDKYCSLLISHEKLEKAKEM
LETQVAHLCSQQSKQDSRGSPLLGPVVPGPSPIPSVTEKRLSSGQNKASGKRQRSSGIWE
NGRGPTPATPESFSKKSKKAVMSGIHPAEDTEGTEFEPEGLPEVVKKGFADIPTGKTSPY
ILRRTTMATRTSPRLAAQKLALSPLSLGKENLAESSKPTAGGSRSQKVKVAQRSPVDSGT
ILREPTTKSVPVNNLPERSPTDSPREGLRVKRGRLVPSPKAGLESNGSENCKVQ
>Mus_musculus_MMUS045062_Cenpf_CenpF
MSWALEEWKEGLPSRALQKIQELEGQLEKLKKEKQQRQFQLDSLEAALQKQKQKVEDGKT
EGADLKRENQRLMEICEHLEKSRQKLSHELQVKESQVNLQESQLSSCKKQIEKLEQELKR
CKSEFERSQQVAQSADVSLNPCSTPQKLFATPLTPSSTYEDLKEKYNKEVEERKRLEEEV
KALHAKKVSLPVSQATMNHRDIARHQASSSVFPWQQENTPSRLSSDALKTPLRRDGSAAH
FLGEEVSPNKSSMKTGRGDCSSLPGEPHSAQLLHQAKAQNQDLKSKMTELELRLQGQEKE
MRSQVNKCQDLQLQLEKTKVELIEKERILNKTRDEVVRSTAQYDQAAAKCTTLEQKLKTL
TEELSCHRQNAESAKRSLEQRIKEKEKELQEELSRQHQSFQALDSEYTQMKTRLTQELQQ
VKHLHSTLQLELEKVTSVKQQLERNLEEIRLKLSRAEQALQASQVAENELRRSSEEMKKE
NSLIRSQSEQRTREVCHLEEELGKVKVSLSKSQNFAEEMKAKNTSQEIMLRDLQEKLNQQ
ENSLTLEKLKLALADLERQRNCSQDLLKKREHHIDQLNNKLNKIEKEFETLLSALELKKK
ECEELKEEKNQISFWKIDSEKLINQIESEKEILLGKINHLETSLKTQQVSPDSNERIRTL
EMERENFTVEIKNLQSMLDSKMVEIKTQKQAYLELQQKSESSDQKHQKEIENMCLKANKL
TGQVESLECKLQLLSSEVVTKDQQYQDLRMEYETLRDLLKSRGSSLVTNEDNQRSSEDNQ
RSSEDNQRGSLAFEQQPAVSDSFANVMGRKGSINSERSDCSVDGGRSPEHIAILQNRVTS
LESSLESQNQMNSDLQMRCEELLQIKGEVEENLSKAEQIHQNFVAETNQCISKLQEDAAV
HQNIVAETLATLESKEKELQLLKEKLEAQQTEVQKLNKNNCLLEGTLKELQLLSDTLSSE
KKEMNSIISLSKKNIEELTQANEALKEVNEALEQEKMNLLQKHEKITSCIAEQERSIAEL
SDQYKQERLQLLQRCEETEAVLEDLRGNYKTAQENNAKLECMLSECTALCENRKNELEQL
KETFAKEQQEFLTKLAFAEEQNRKLMLELEIEQQTVRSEITNTNKHSMSATDGLRQECLT
LNEEQNEQQNEVSNLTHENEQLMELTQTKHDSYLAVEPVENSVKATEDEIGKSSSQYQMD
IDTKDISLDSYKAQLVHLEALVRILEVQLDQSEEENKKLHLELQTIREELETKSSQDPQS
QARTGLKDCDTAEEKYVSMLQELSASQNENAHLQCSLQTAVNKLNELGKMCDVLRVEKLQ
LESELNDSRTECITATSQMTAEVEKLVSEMKMLNHESALSQNELMKDTSGGEFHDKANHS
SVFLTPLDSSNFCEQMTLSSKEVRVHFAELQEKFSCLQSEHKILHDQHCEVSSKMSALRS
YVDTLKAENSALSMSLRTLQGDLVKEGEPAAEGGHGLPLSFCGADSPSLTNFGETSFYKD
VLEQTGDTCHLSLEGNASANSCDLDEEFSSSLEEETLTEKESPPAPGRTVEGLEVLCQVY
LQSLKNLEEKTESQRIMKNKEIEKLEQLLSSERKELSCLRKQYLSEKEQWQQKLTSVTLE
MESKLAEEKQQTKTLSLELEVARLQLQELDLSSRSLLGTDLESVVRCQNDNYDIKESEVY
ISETTEKTPKQDTDQTCDKDIQQDLGLETSVTESETTRLTGEGCEEQPPKTNCEAPAEDK
TQDCSECISELCSSSNVLVPMDVLEDQGSIQNLQLQKDTLNENLRLLPEVEDWDKKVESL
LNEIMEADSKLSLQEVQLKMKIATCIQLEKIVKDLRKEKADLSEKLESLPCNQEVCLRVE
RSEEDLGFNLDMGANELLSKSTKDNATNTEDNYKEKFLDMERELTRIKSEKANIEHHILS
VETNLEVVQAEKLCLERDTESKQKVIIDLKEELFTVISERNRLREELDNVSKESKALDQM
SKKMKEKIEELESHQRESLRHIGAVESEVKDKADLIQTLSFNVGELTKDKAHLQEQLQNL
QNDSQELSLAIGELEIQIGQLNKEKESLVKESQNFQIKLTESECEKQTISKALEVALKEK
GEFAVQLSSAQEEVHQLRRGIEKLSVRIEADEKKHLSAVAKLKESQRESDSLKDTVETLE
RELERSEENQELAILDSENLKAEVETLKAQKDEMTKSLRIFELDLVTVRTERENLAKQLQ
EKQSRVSELDERCSSLRRLLEEKEQARVQMEEDSKSAMLMLQMQLKELREEVAALCNDQE
TLKAQEQSLDQPGEEVHHLKSSIRKLKVHIDADEKKHQNILEQLKESKHHADLLKDRVEN
LEQELILSEKNMIFQAEKSKAEIQTLKSEIQRMAQNLQDLQLELISTRSENENLMKELKK
EQERVSDLETINSSIENLLKDKEQEKVQMKEEAKITVEMLQTQLKELNETVVSLCNDQEV
SKTKEQNLGSQVQTLELEKAQLLQDLGEAKNKYIIFQSSVNALTQEVEAGKQKLEKGEKE
IRTLKEQLKSQEQLVCKLAQVEGEQQLWQKQKLELRNVTMALEQKVQVLQSENNTLQSTY
EALQNSHKSLESELGLIKLEKVALVERVSTISGKEAELQRELRDMLQKTTQLSEDYNKEK
NRLTEEVEVLREELQNTKAAHLKSVNQLEKELQRAQGKIKLMLKSCRQLEGEKEMLQKEL
SQLEAAQQQRAGSLVDSNVDEVMTENKALKETLEEKVKEADKYLDKYCSLLISHEELEKA
KEILEIEVARLKSRQSRQDLQSSPLLNSSIPGPSPNTSVSEMKSASGQNKASGKRQRSSG
IWEHGKRAAPSTAETFSKKSRKSDSKSTRPAEHEQETEFEPEGLPEVVKKGFADIPTGKT
SPYILRRTTMATRTSPRFATQKLVGSSPSLGKENVVESSKPTAGGSRSQKVKVVQESSAD
SHTAFQELPAKSLTASNIPGRNSTESPREGLRAKRAYPASSPAAGPDPTNNENCRVQ
>Xenopus_tropicalis_XTRO009307_cenpf_CenpF
MSWVVEEWKEGLPTKTLQKIQELESQLDKLKKERQQRQFQLESLEAAFQKQKQKAESEKS
EISALKRENQSLIESCDNQEKAKQKITHEYQLKESQVNFLEGQLSASKKQIEKLEQELKR
YKSDLEKSQLSFNACDMSVCATPQKSFVAPYTPNKYTDFRYEELQEKYQKEVEERKRLET
EMKTLRNVPQPPQAAAQSTMTHRDIARHQTSSSVFSWQEDRTPSHPSSTSHDKRLKRSFA
SSQLLWDQEETPSKRGVRSENLGKSASDSYTTQLNDQLKTQNQELKSRINELEMRLQVQE
KDLKNQLNKLQESQALYEKTQRELAERDKTLVKCKEDLARVTAQCEQAANKCVMAEQKLK
KVSDELSCQRQNAESARVAAEQKLKEREKENQQEILQQQNSLRNMEQQLSQIKAKMSQEA
QQAKNDFNALQSELDRAIHTKKILENETEELRQRLSRAEQDLCQCRSNENDLRKSLEDTK
SEKNVMKSQYDQKSKDALKLEEELQTANQTLRQNQLFVDEIKAKNLHLEAELKSAFEKLQ
DHDSATFLNLKATVHNLEMERNFAQELLKKRENDFEEIKNNLARMMDETNSLKSHLDHKE
KECKELINANISLNSWKVEQEKVVGQISRDKDDLLKKIQELEHLLQTHGDQVHLLENDKK
NLHTQIRTLQEIVDAKTVDLQNQQLVCGELRQNLDYENQKFNSENEKLQLQISELENAIK
EQNCSASLDKSSYCENLLFQEKQLNSEMQKQMKELLLEKEDIQKCLNEAEVLHEQFVTGS
RSHMESLQENISSKQNYIESIECAVREKEEQITTLTEKLGVLDANLQSVQEKNKELNDKL
QELNLLSESWPLERERLNSQISLNREEIERLTEENKRTHQVNDPHNDQETNKESEHQLET
TQPSAEDKVEPRGLPDGAGIENTNELEALQQELVHVKEKHCRLQREYDRLTNANEELTKL
LDDLRNNEQSLDNITDLSAYLKEKENSLNNSNFVLETLPMDLDDEKQIHDGCTDSPTLKG
TPNTVKSNNDLDLEQELSTLQKQDIFSFDIDQAERATNISDLLVNISDHQIGDRPSSSLD
SSQCDDSINLNKDILGLRISGGWATTKPPQSISDNENSGLLTSPNEGTSKRLKETAENIL
KSPVPPSQRSSPSSMNSNNRGGREANRKSIPCKSAADSILGKSLEDQLWMMAVMASGDAG
DFKEFLTTYQTEVDELKKQHLLEMEACKQKMTEQAAELEVKLAAEKQQTEYLSHELEAAR
LELQCLDLSARSFLSFDTEDLTKTLEVANQSICTVLPIGKLSLSSSELLTNHNLKNLIQS
LESTNSETKKDRSILATNCPEIPNEGDENASSLEENSADSTNSNISDSPVSKLSLQEIME
TLKMQIHQTTAENLKLLQSLEAGEKKNLNLSAEIESLNKQIEQHSGKDNIGTELQSRVKE
LDAEKLQLFEKYESISQEKLQLTGRVGDLEKELASISNAMEVLKEQLSQLSGIRESLEIA
NGNLKEQYLETENEVRRVKSERANMENHALSLEIDLDTIQAKYQQLQEENEEYRRSAATL
QDRLSVVVAEKNQIDQELENLTEEKDELEQMCQKLKERVEDLELNKVHNRNLIKILETEL
RSLKAELQGAKASLEQLSAEKDLRDLQESEKNVHVEAEGLKNQLQQIQGEYQLLLKDSED
MQAQLSKVCSEKDKISKVLECCQYEKRELATNLSSAQEEVAQMRAGIEKLKVRMESDEKK
KNHLIGKLKETERNSDHLKDKIENLERELLMSEENLESTILQSESSKEEVEKLKSMKEAL
EANVNTFRRRIVDLERELEKSKERIEELETRVLTLSNALEKSEMEKSCLNEESGQELLLL
RAQLNELQEQKRASAKQSDLEALLEQNKMQLMQQLEEAHNTSRTLELTMEKVTLELRECK
LQLDEKTELVLSLEGKLEEAENLEKKLAELAEQKALSDEKCNAAATKNAELLILIDQNKA
ELLHQVGEAQGETRNMELSLQKIATELGETKRRLEEKEQQIFVLECKLEETIESEKKCHL
ELLQCEAERDRLNGEIENQQRDLELLQCKVQMESGASESSQAAIRDLKSTCNDLEAQLQS
SDAEKQVLVQKVDELTENCTILQSKVHEAEMKIKEKKVLDEQLQAVKQQIEDTNTRLCAT
TTEKTELTETIAKLRIEQEAQADRSRSDARELQNRLLQAEAKQQAALDALLIQHKEEIQA
LQGKLTLAEEHAIGHGYEVERLKAANVELNGSLGSAHRQLEELNQLKVSFAELKEEHARV
CAALRHQVESCAELEQERDRLKGKINEREEELKHLQAKQQNAEGGASSNEDLLAEIEELK
QWLEEKTTEADESVEKYCTIMIKSHKLEEDNDTLKKQLDFLSSKLKQLQTSQEVPSPPQR
GDHPGPQSMDQKGGEDNQSAQRVSKQSSKRRREQDVTLDKEEPRSPIPQGLAKRVRKTAS
RTVPHQRSTEHEEEFQPDGLPDVVQKGFADIPSGKQSPYILRRTTGPVRKSPRLAALKPS
PSTHEDLENLAHFSSPAAGGSKAQQSKLSEAVRAGSEVGPMEVSSPLSSYNRLKNPGSDS
PISRKMAIERISEKLLHEESETEEACHVQ
>Takifugu_rubripes_TRUB006414_LOC101075530_CenpF
MSWAVEEWKDGLPVKALQKIQEMEVHLDKLKKERTQKQFKLDSLEAALQKQKQKADIERT
ESSALKRENQSLVESCDSLEKSRQKLAHDLGIKEQQVSYLEGQLNSCRKTTECLEQELKK
YKNELERSQSAGSSLSSSSELQPYTTPQKSIPTPLPVTANRHQDNRLEGLEEEYNLEVKE
RKKLETELKVLQVKLENQSSATVSHKDFVARQAGSSIFPWQQDQAHSWQIQDAVETPVKR
RGTSLWDVHEETPIKPSQRMSSLQSPARSCQQMEQLKTLNQELCGRVSELERILSTQQKD
ICNQASKLQELQTLLVQARKELTERDRDLTKTSHDLSQAESKCSMVEEKLKQMAEEMSCQ
RHNAESCRRVLEQKLKDQERASQEELAQLQGSHQTLEQQLDQTRTKLTQEIQQSKKDLNF
LQADMEKKNQMMKELKEQKQKLLRSEQNLQACQNKEHDVQKKIEELQKEKNSLTVQLDQS
SRCLTQLEEEKKKTEQLLKCTHGLLDDLKETKTERAQNELDKHKQKAEKLANRLTLLGNE
NQEQKSNITAGQKECDHLKKEIQALLDWKKEKETLINYTETIQKELNEKIVTLEKSLISA
NEVTDQLKLQNVSIEEDKASLSAHLHALKGELLSKCTKLEERDHQFMTLQAEFSETGQKH
AKDFENIAVQVKQLEAQVKELEVQLQEEVTRAGQAKRINLELRGEHQAACDLVQSKNRLL
ELGQAEIIQLRESLSQAIAQQEEQGARLADEREALLTQCEETVSLKVEGIEQLKWQLEAA
QQELLLFKDQVTSMDLCKEVKGQLEAELQKQITKLLDQEEEHRKIYEIQSEEIRQLKDVL
KELHCCLEDEQKLLRDSEAQISSLKKQNTKLENAAQETETLREAQVGEINSLLEQISFLQ
QELTVTQDAVKGLQLLNDELDMVNHSHAELKKCMEDLGRSHSSTLEIKSNLENNLTEKNS
LIITLKVEVQKLKEQMCQDAESHTQQINNCLNKQRWLQEQLDEAKKIETATKAESKSQRE
EIKTMKTTLSAASQCLEERDDLIESLKEKLCKAEEEQAKTSDLLREKVVSMNKVKVQMEM
LQMDLEDNEMAMNTFNSQVEELKATRDTLNSQLGQKQLQISDMEAKLEEYKAQVSVLETR
LEEVQSQNSLLEMQYITAKEELTERSCEVTCLEEGAVKISQLNETVAALQLKLGHITEEN
NKLEKLRQIMEGKDSDINQLLQDKHILETKVKQLIDEKERVDANIIQVNAQKNHLEASLN
TLTEENQELQSCMKWITEEKDKIDEVVLEKLEAKSSLRQVTEEKTQLAATLSLLDQDKIQ
LETEVKELAIEESNTVAKLNQVVDEKLQLSCQCDQLTKENIHLQSSLHKLAEDKLLMQGS
IQKFEKEMISLEDKNKCIQSALLSSQQMVEILKEQLETQDKGAEERRERSKQFEVQQVAL
HQQLLVLQMELAAMRQLYDSLLEQVSQQNGFIQQLSDLQKTLKSEDNVSGRESKKTETVG
QMNADMTEDTSVESLPEMEQLSCEVAELKEHSHQSEEDFCETQLVHKEHTGDKMMQECLD
VAKNLYAEFDLLKSDLMLRMELTSELQAEVQNWEKKFQRAEEEKLVALHKLNITLENHKV
VTDQLTRLSEEKETLALQLQTSKCQLTDVIEMLGGLQMTKGGWDDKFLQQESELKRVRSE
KSNLEQHILGMESDLENLQEERTKLKTEVETQRKVCSGMEQEIDTLRTELTQLRAELVSC
SEERDDLNQSLGQWRNKVDTLERTNCDTRNLISILEDDIRTGRREHKVLKTSIEELASEK
QQLLEQIKTLELAISEQNGERQELIGQLDKITEDHLSAHQNTETMVGKIQALEGEVYHLS
QSLEASLVEKGEIASRLNSTQDEVQQMRTDIEKLYIRIESDERKKKKMRELLKAAQRKSD
SLQDHIDALVREHADIESSLEEAVLQVEEEKMVLSNKLSEFSIALQHLRSEKKHVELELK
NREIEDLKAAKEDMERGLERAEAVEKEKNDLSSITSSLEQENQNVEEKKEKLTGDQGRLQ
STVASVQEQLEMCKPSVSKRHEQVSDRTNVVTRLSKERDSALSKMSRCMKTCKQLEQEKE
VMLNSIDEVKNNAAQMEISQLQHAEKRNMDMEDLKMVLQQKKNEVEEQTKEVDELKAALI
GREEELMERNGELQELKNELTKLKNILEVKSMEADESMDKYCNLMVQVHKLEETNAALTT
RLEQLSASQNANNGKVVSDCVQHQRFTRKLAIKPREENLAVGNENTAPSTPLRIPQGSKR
GHSDLSEKARHLPDLDLTKKIKTNLVNGAQEQTDQEDEDFRPEGLPELVQKGFADIPVGE
ASPFIIRRTTVKHYSSQLAGRHSVPTPVCKVLGPVSIHNPSKDSHMCLSPKQHPQSLGRT
PEQKEKQTHQGDNCHVQ
>Danio_rerio_DRER013775_cenpf_CenpF
MSWAVEEWKDGLPAKALQKIQEIEAQLDKLKKERQQKQFQMDSLEATLQKQKQKMDSEKS
EASALKRENQSLVESCEHLEKARQKLTHDIQTKEQQVNYLEGQLNSFKKQTDRLEQEVKK
YKHELERSQTSHASEIQQLSTPQKTFATPATPNHWQQDSKITDLQEKYNREVEERKKLEA
EIKVMHVKHHLKLLNQSSVSHKDIARQQTGSSIFPWQQDQKSSHQSLPVMETPSRRRNGA
SGMPWSYDDTPIKPHQQFTSGAPSDTVGSQQMEQLKNINQDLRSKVSELELRLQAHEKDM
KNQINKFSEIQSQLEMAKKDVAEKDKLLNKSRDELTKATGQYEQSVSKCSAFEIKLKQVT
EEMNCQRHNAESMHRSLEQKIKDQERESQKELAQLQSSYQALDQQFTQVKNKTSMEIQQA
KKDHNVLQSEMDKVTALKNRLEKELEELKQKLLRSEQALQASQVKEAETKKKFEEMQREK
NTLNCQLDQGMKRVKQLEDEKQNTEQILAKNRMMVDDLKVKTQTQNEELTELRKKMDHQS
VSSAQELENLKKTLIEAEAKNMKTQAELQKLVHDVELKENKICAVEKENEELKMTSNSCQ
KELAEMKKEYDALLQWKTEKEQLINNAESNRNELLAKVADLEKDKDNLSNAHGDLQKKMQ
DLENEKIGLSGQIDSLKGELLVKCVELEEKGRVYEELQQQFGETKIKHKKEMDNLNQQIT
LTQGKVSELEAKLLQETSKLEGMEQAHGQLLAEYESACILAMSKDSIIEMNKTEIVHLQE
SFTLRDQELEKFKVEKDILAKECEDRLAQNKELEQQKLNTETSLMEVLAKFTLLESDLRC
QKDLNAEIQGKYDELSKIKEDLVEKVSSLEKREKDLINEVESLLQKNKSLCSLEEQFNCL
VAEAEETRSSLEKVKELQVQTTTELENQKTIAENLAIDLEEEKKKALSIKQENTQLKVKQ
EEIENKANDLFEKYESLQKLHDAVCQENANHLKEISIVTEALAEKDAMAERIALIKTELE
TSNNLSATLKNSLENLQTQFDSSVELISSLDMSDEKSLLEISIKELTERHNKESEVYVSE
LETHIKKHKSLEEHISVLETELQNKSLETKTASEKLEVTTQEMIKLKQDFSLSENKLSVV
TDSNKKVAKELEDMKQNVFLQEQEMEGLRLALSDLKNQEAAKSCEIETLKEKLQKAQSEH
AKTSETLNEKNINMSKIKVQLEMLQMDLEDNENCINAFDAQVEELQGNVSILEAKLSESE
AQRSNLESKLESVKEDYVKSSLEVSQLSACLEESQKEQQSRSVLVAELESLRVIHEQLKV
SLEQENCKQANLEAMYTNLMDQKLKLESEIQELKADTQGSQKQIDQLKQANDRLASQIAE
QQIHIEQLQSEKNLADTLNKEQTSGGNDQDICEMPFANTSLLPFEEDTAILGMSSPKGKH
DSQEEPKTPLSAEEDYKDFALQEQMQNKSSDIEDMSHVLKETVRTMEEQTAIQIEQLKLQ
HATELQSMEEQMLNIKNELEAKLKEEKQHTEILSSQLEATMQQLQELDIASSSLLAADTS
QTLCGTNTQNTRKNVREIDSQMVHFLIGVSVTLKTSLERHLLLKTKLRIDVSKDCLPQLY
KTHLHQSAVGTCTSNSICDATFTFSFSEYGAQDDLIHHTEQSNSTLGIITESEHSNLETE
TLKEVLRKREEELLHLQSQFEVLESEMVIRKDLCLDMEGKICKMESEKTNGTDKLASIIQ
ENEKLNKHIGELKEEIDSLTLQLQTSNCQLTDVMEMMESLEMAKGEWNEKFFQIESELKR
VRSEKANLEKHILSMEADIEEMQEQKQKQEAELETARRTNCSLEQQLNITMAEGGRLKEE
LILCTDERESETHSLMKLKEKADLLEKRETDTKELIKELEDDIRVGKKQNEVASDQISVL
LKEKEQLIQQSQNLENKIVLLNEDNERLLSELNDIKHNDSFTSRETENMSSKIHSLEDEN
VRLSQSLEMSLLEKGEIASRLISTQEEVAQMRQGIEKLKVRIESDERKKNHMSQLLKAAQ
RKADVLQDNIEKLEREKELSEQNLEDAILQAETAKAELEEIQAETQDLTKKIEEMTSELK
DLKEEKYKLEQELDQKNKLIEELQLSIQEASVKLKSAEEATLNQEQMIKDFQFKVGAMEE
ELRLFQTEVESKEVKALELASHLLSLESENKEFAQRVLEYERSQEELHSSNQSLLKDFES
KQQELSEENTQLRSQIAELQALSLIREEQDEELQKDKVELQSTIAQLEEKTQMQSTKMEV
MQNSISSLEINIQQLEGQLDAMKLMNVELTGKVLFFSPSPLMVFNFSPHIHVTYILNSLQ
ESSLHLETQHKQELCEAKEIQNALEINQNLLTCQLQESQKQIEEYKVRIFFTIFYSGLVD
VQSILEALAAEKDGLQKSISVIQESHDVQLKENNMRHEENLKRTQQQSVKRRSYFRRLHN
SGRSADHCMLKISKWHNQYIYYLYFIILYFNLSCEEFRKVYVQNKKQNHCRISASLTFSF
VFKEHMFTLSFSFHFALLSETLIKLLTSKKLEVELNALKENILVAEKNAAQYQSDLESIK
SQNAEKDSALKELQNKWENCQKEKAELDSKITRLSKEKDSAMSKINLWMKSCKQLENEKQ
TLQEELQQQGQEIETLKASKEQVMSTAEGSSSSGALQEELEELKEALEEKSREADDSMDR
YCSLMVKVHKLEDSNESLKNQLKQLSTQTKTPKSRRSLRSETSDLENSNPEGVTSGKRQR
AIDDTPNKAQEALHNITKRLKAAAATPKAKQDDEDFRPEGLPELVQKGFADIPVGEMSPF
IVRRTTAQRCSPRLAARTTAVLQSSGSAEHPAQISMQTAEG
>Danio_rerio_DRER028589_BX323449.4_CenpF
MSWAGDDWTVGLTGHVLQKVKQLLAQNEKLNKEKQQRQLQLDNSEVALHKQKQKHEEVRV
ELAAVQRELGGVREAAQAEVRTRERLSHDLQVKTGQVHSLEGQLESAKKLTQSLTQEIKR
LEAELEKLQKGNGSGESTLFSTPCWNTSSPWDNNGGFRAESESKAQHARQQLQFGDVPKP
SAGGASSPFPQQPYKSPPLRRHVRQSEPSTPSSVFPWERDVLWSTPKGRPTSLVSSSEVM
IKSSNCGMEDALRNEIDELRVRVSDLQREAQLETERMKDVESRLAQANREISSKEQSLTR
TQEQLTRAQTRSTQETDRAQTAEQKVKHLQEELKCQRQNAESSRCNAEQRRKDMEREHQR
ELVEQQRERQALEKQHQQENNRLNQEIQQARTLHNTLQAQHDKVCLQKQSLERDLEDVKG
KLKNTEADLKESQKREAQTEAKLTEALRECESLTVSLGQMKKQEKVLQEEVKRLTEELAE
ALKLIKELQAQLAAPPPPVAAPNFSSAGDSFSPCVSLHHDRSSPFNNSSQRKRAPNTGRT
REEERMKYPSGREPGEGIDSEHIEKFESEEKSQKRKGVQTLPIGSLKLTEFDLDTSVMEQ
DTGIEDVDTDSFTSDSTRGTMPKSESDISRSLKLDNTSGKTEKYDSTTLKDLKKQNAELQ
DELRDVKYDLQKRLEDLETQRRAETEARTKLKQLSRKHSTQTEQQRAKALELKDSLVKLE
TQLEQEKKESSKLKETLHALQSEAENRKVNDQEEDSQLKKALAEMEQKETIMEEEMMGIK
KELQDLQLKLAQEREEREQERLEERKLIRREEGLKIAQLQEELDILRKSTSLEVKISKDN
LPLTYLHLEHHQNTDQKADLTENKDLIPSPGVQEFSVNLQNTIVRNEAKTIELIMDLEAQ
TKPKTSPSDMNRARALSTEASDLDNSTVLVLEVERLRAARDRESEKAKVSQRKLEELQKQ
VTTQTKQLTQAFESQSKHIDNLLSELEDKECALQKQAEELQKCQEKICFLEEKQTRTNDL
SVPPELSTEISRELSCDSVFSNTSISDHEMFSDDTPPVLKEKVSELTVQLPVEASVSQNI
DQTNTSEISDKLQATENFKQQSLDTSNSSTASDAPIISDVTEEKSSSVLQDEQLNVVNCQ
NDIPEHSIHDIKELERVTKELQAAQLELNVMKAQNSELALQRDMIKDKLLNVQQENQELK
STLKHLCEDTGAKQDGALNLANSKNKSLLSSNEGLQSISPLGKEKLVVQHGNSEAEVQSL
QEQIQKLQDQIRDLSEQNRTQAEQLELWKLSTVEETAGNNSPSIVLKEFELFLPCGSRKL
HTHSQTRTMMHQCDVRDVTYHSGLDDSNLTNSDEKVSSETQITIDVENSQGPAEDIMARN
KKLLTKDNAQHKCENSSANHYCHKSPPVCISDIMTSNTRDKLSPLLTKPTDYSHSESQPV
ASLSPEGQPKVTDASANSQEDALISVSISTKYQAEVINTNAITESYGNADFHNSETMGTV
ALDKHRGDATDKQNKHYTAVENTIRNESAQGQKAEVSGVYKRTGVISVSTQTEESREMHL
AVKQPPVHACTQTDGEQLQTEQDEGDKASVDSPALSPTPHTVTNQLLLSSVFPMSDPAHL
AERIRQNRNRMSAAYDETEYEPYGLPEVVMKGFADIPSGPACPYVLRRGLLGTDAMPLPR
RGEATPLEEDDDIEP
>Ciona_intestinalis_CINT011944_LOC100180178_CenpF
MSWAGDEWKEGLNHKALGKIAEIEKQNEILKKETKQKQFLMESLEASSNKQKRKVEEDKI
EISALKRENHSLAEDCTKLQQRVDKLSNELKHKEVHISGLEGQYQRCKYQLEQYSCKTPK
QGKSVEEEARDFSSKIGELQSLLDQEKAKTRTLEKEINDAKNSQSARRQSFMTPLPWATD
EPLVTPVKPQRPLFDLLTGSPVSVNGSGDSNPPLLFPTSNNQPTPTILPLPLVAPPSNDS
DLQQKLTSLEKELAIKSEEISALHQKLKESADKVSVAEDKLQQLASEVTSDREKHQVTME
DLKSKQENGRKRKEKEWEEERRKWEEQLVEQKNKFNETLSEAKRDLKEIQTELDQTSLNR
NKLDSELKKSSHKLLQMEQLHQSDQSKLKQLQTSEQVLMKENDSLSCQLEKMSSKLESME
TQRDSLKSENQRLHQSVSDKKLELEKCNAEIKADRVKFEKETSKLEAELDKLRVEFNEVE
KQKNQQKDRLTQKEEEVTKLRSQVSHIENNTNGTINKLEERSNEVEALTKENNMLLEQSE
AVVGELKKTKCDLEKLRERYEVKVTEVVEQHQDEVEGLKTKIKNLEENSQEEVRRFMLGA
EEEMRTLSGRLKDQEGHLHQLNAMCDEKQRILDGYKKKLEEQVACAEAAKEEHFVLKEEY
QKLCEQEGGVKDQVCRLENQLKSHLSKIEEVSGSKAKLMEEHKVLVQEARAEAIERRSLE
GRVQDLEAQVVGMQRALDAAEDDVRSFEDVKKKEEIAREELDNLKMRMVGKQAG
>Branchiostoma_floridae_BFLO001482_CenpF
MSWAAQEWKDGLPTRALQKVNEIETNLEKLKKEQKQRQFQMDSLEQTLQKTKRNFEEEKN
KVTLMKRENQTLVESCEDLQKKREKIQHDLQTKESLVSCMEGQLSHAKASLDTETGRNHQ
LKGDLERVEQ
>Saccoglossus_kowalevskii_SKOW012305_CenpF
MSWADDEWKDGLPFKALQKVQQMETNLEKLKKEQKQKQFQLDSLNQAYQKQMRKVEEEKT
QITGLKRDNQRLEESCGDLENKRQKVMHDLQTKHSHIACLEGQLSHIKASLESESTRNHQ
LKGELERAESQHSGSLKKLEKLSGEHSRLQENCNHQKRQLEVQSDKIKSLQSDVKRLEYE
IEKGERTRHFSSSSFGHSGDDDVSSFKTQLRELQAKYEAEVAEHEKVSNKLKILQQQVDK
ELSMKTNEMKSLKKSNHTLSLKIDNQNLAKENKSDALQKSMSEEKSMTEVALHQMETTLQ
DLKKQNEAIKVDSSKLELKLQAKEKEVTQLNEKISEIQTSLKSSKEMLVEKDKVLHQLQA
ELNKVTADLDKANSKLTGLERKNKQLTQELDCQRHNAEAARKALEDRMKEKEKELHDEIS
QQSKTIMGMDKQFNEMKNKMQQEINHSRNEYNSVQSKFEKAEQQNLILEKRIKEFEQKVH
SADEIKKNHDSVIADLNGKIAEVEKEKHSIASKLELSESRVCNLEKQASKAKEDLQLSEN
VVCSMKGTILEKDLELECVRSDCQDETSKMVVTLENYKKQYAELEKKHGGALDLAKKHEH
DVSQLTGKLLESEAEVGKYQVLLEECKRELEACKKENEMQQENGKSVSQEMQKLKNDLQN
LELATKKAEDQYVEVQSKLDHKICEKTELDKVIAELKLAKGNSEHCLESSQREVSTLKAT
LAEMQQSQEKKHSQQEDTVNEMKTMMGQLENKNEELAKHLDREKSTINQLQQVNTDLKEL
NENLNKTVKAKDEDLQTREQKWQQQKAELQKSLDNLDGHLKKAEEEKIKLQNEKDESLLM
KSNELLAKCEEIRTLHGESKKMETHLESIEAKLNVEKRNCSELKTSHDELQTKNSELQQA
LDDNKKEIEALTGSFSEKTELLQTTVDNLKTDNTALQKDYKKACELADMKAADANDMLIK
VELSEKEVCKLRERLQHTEDSLNEAKSAESVALKDKEETLKTLQQKEAMLQTLSDDLKEV
GSQKKEKETHLQDVINNLQQQASHLEDCMKEKIDDLTTLTNTLSEKETLIEILQTELCDM
KLNLEQTTTLAGNRESELSELLKQVENCEKEVLTLQSKLHKAESDMGTLEQQHSMATEHL
EQSQNALKAKDGELSSTVQELEQLQSKFDSTAATMNATIEDLQNSKKNLEETVEQNRAAL
LEKDDEIDDLHGEVGMLEDSIDDLRDKIQKKMDDFSNQLATQQNENAKIVEHVRKKEKDV
NVLKQKLQSTEEENQKMCSKLELLQMDVEDKDASIETFEKQVELLETTVLSMKVSQSEKD
AAVKSMQDELNQAQSKLDSLQTGDKENMKTIATLKQQLEQQNVTVDNLKSSVKDGEDVMT
ELSNECEKLKVKLDATESLLQTNEGKVESMQEQLTDMEHVMIRSKDEHEKLAAEMLQEKN
VLQTQLELSAKDVKNKENLVQELTVSVQQLEQLCQQLKSENEKLMLDIELARTEAVNVSD
ENVNLKDDLNRLNLELKTSLDMAASVSSEHEAKLALLEKEKTQLNGKLEEALFNLDNGAQ
DIERFNEQLTTLSSQNDLLKQQYEQLSLNHDKLKEQFDTVNNEKASLLIQMEAQSQKLEN
NQSELLQKTEDSNVEITQLQNKLASLKSEHEKLSEDYKTYDQNFV
>Nematostella_vectensis_NVEC002609_CenpF
MSWAQDEWKDGLSANALKNIASLEQQNERLVKDNKQKQFQIESCTAALEKQKRQTKEEEN
KYSLLKRDNQLLSESCEDLERTRQKLLHDIQSKDGKISCVEGKLNRLKQNLE
>Salpingoeca_rosetta_SROS008257_CenpF
MSWRQNEWKNNLPGVALQKVEELERRVQQLTRDTQNKTFQIDNLNAAQVKIKNQAAESKR
RVQELEREACSLGQTIDQLHRQNSRLQDDVKARTMQINQLENKIAQHTKEAQRDKATIKD
LHAENARLQDQAAAASKAQEHSTYQQVSTLKQQLLEAENKIKSTETHYKKLLEEAHDAAQ
RVQDELDAARANIEELQTGMKQRETIVETMQQQLSTQQQTSSQSLEEADAHAHKLLAKAT
KEAEARNLEIEKQQTAQRDQLEATIADLRAQLNAARQDSQSTESEHTMAASSLAQQLADS
KKELEQLQAKYAQAQVGLENAEAKAAAHDKAFKQAQSRVTDLENELSGMFNEQTMSKDKI
TELEAQVKSFKQNLAARDTAYKHLRQTKLKLESTLKEQAETQEKTMADMQQLLQSAQQEL
KQEQEDHTAAKQVIDAHKKELASLRTQLQEQQQAVVAAASQERVKELEEQLEHAHAVTKK
LEVQTLNAAVTHKSIKEEVVGLRKQVPQLQQELDQAQEALKTKTEEHATALAELQKAKDD
CESLNTALASARSKVDEMTNETAAASAASNTAIAQLEEQVHVLQKEKDDLQAQFDNARAT
HDQLTKERDDAQQALQEAQDAATTAAKQAAELQTRVQELEAAAPDMDAINQQMEQHRATL
AEREAEWTTARTQIEASLAKAQQECSAQQQRVQQLEAQLDEECRKHEAAQTQLHHAVAEA
EAQLSAAQATNSKQARELDNANALVEKYKAEQHALRLASDNLERSMRKLRRDLDSHAASA
KDELAQTSSSLSAAFTKLEHLAAENKTLREKLHNAEEATATRTRTRTRAAAQLKDELAQA
QADMESLQEQLQTKKDECTELTARLKEADDLAAQLRTELTAIKNNASSNDAAQRDLAAKL
EQVQAQAAAQTQRATQLEEKRAELVRAVASLEGKLAQVTSDSREEVHALKKELDHIAQER
ESLVRSLESAQEEQSTATHDALAAKERVKELEELCASLKEQVHAEQARVTEAKAEANAQA
AQQLQGEMQELMAKVVSLQDERTELQQAKVALEEKLAALTQEMAAQEKSTKELKRNLRTT
RMNLEAQLECAQEDAESLCEESEAKDEQLYAVKKELENTQVALKAAEQTQQRLEEAEQQL
RAELAAGEEKQDALRDQINALKAENDKLQSNLAFDDAVVHSKGDEVSTIKTRLEEALAEL
DAVKTQHSTEREAMQRDQETTAHELQQAQQACEELTTQASQEKAAAEAAHVELEKAKAKA
QENAGQAASLEAELAQLRESSKLELDRAQQQCSELEDRVAFLQSQDARRTQLLEQVEQQE
KELQELKAAKNEVDAQCAELQQAQQATAASLETAEQRQRELEEQLEAARCERQEAKRALD
TARDKIARLEKEAEAATSEGEQQRQQHEEARNAQLQQLQCFLDMKEEELVVLRAEVDSLK
TAVRQANDDVSKLKGECAEKAAALTAAEEQRQEMVSQHQRLQQQQAEEHQLALESKTQEL
ANMDDNMNKLQAQLDAKEEEKLAAEAKIEQLSKDIDQLQTSSAESAGALNSAREALATAE
AQLAQNSMEREALEEELRVLKESAERDTQETAAELAQATSAAKEATAALATAQEELTQLR
EQLQAQADEAEAKQAKLAAESKVEIERLEKEVADKSQAAQAAAEARDEASAQGEALQQKL
GDLQEQVSALEESRQRLEAELVSAKEDADESQRAARAEHQQQLYEVNAKHAQEVDEAEAA
AQAELNDVRLQHETAISAMNEQVEALASEVTSLKEQVGERERSLEEAKLDLETLRTDQES
SASAQLQELQSVREQLAEVTATAEQKMREMEEAHSERMQAALTEATQQREKAEQTHAEAV
TALESSLSDLKSELVAKTASLDAAKSSLEALQAELDQANESNARLTEEMASHQQTSAAAG
AQIAGLEQQVSDMKEQLHTRQADLEASLDQVSGLRKDVASHQQEIEHLQQAAASKQEEVA
QLTTQLETAQQERDVVKTEVQEKQEQLGTAFASLQQAQQELETAQQERNAAKTEVQEKQE
QLDTACASLQQAQQELETARMSFEEQNASMAKQHQAAITSLQKEVEQLTNCVNEYKANLD
AAESKTSELSQDLSSANNAKVTTLQELEQARMALSDKGAELEALTHQLQNLQAAKVRSEE
EVQAAQQELESVRAEMQTLQDKCNESVERAGELQSQLDDTQAQVTELKTSLDTARAELRA
AKAEAKAAQGNLQDGQLDMAKRQAVLESDIAALEQQREVLRDENAAVRAEVEAERSRHQQ
AAQALETAQGRVSDLERQVQEQEECIASLRKDMESACKRVRQEIGDAAQQQQTAQEQRLQ
EALAAAEDARKHLEEAEGDKAAALEAKSAAETARAAMERELQRAQKRVSKLEEQLEQARG
RAAKAAAEVTASEQTKASTQQVSELSSKVEELKSALSEQRSSRHKAEDECEALEGKLKEA
VHAREKMESVVIQLTRANRRLELVLEENGVRLPSSQRMQDSALLSTSTVAAMTADALAGG
DDAKPKDSKTSTTHAAGEDGDIVPHTPRAVRPKLAQHTSKQNTSQAADESQDGNTSAMGA
SDGTGAAPSSAFRRLRSTASSGVPPSAMKTRSTLRRASNEEEDGDSANTSTRSKRAKVTF
ADDTKNRDGPGAPTSTASKKEPASSTTQTGPATRRRAPTLRSMTLRPSSSSSSSSSTTAT
TTTTTAAATATGAATVAGGARKPLSARNGENVDSPSKLPRSTRSARRAAVAEKARAGTAA
TAAAARRKRTLQNNGEEVPPECNNQ
>Capsaspora_owczarzaki_COWC002924_CenpF
MSWLAEEWKSGLSAKVLTKIEEIEQQVQRLTRDNGQKQLHIETTEASLEKARSAEANATK
NYTTIQRELTRISDERNRLDTSNKKLEAEAGSRTQQLQVLEAQVAKAKERTDADAVQVSR
LNADISLLRENLEKSRREASDKSADLARVLELNTNLNALVAQHQSTIREADSTRGRLETQ
LLTLEKQLDTMRQQTTAGGLTMADVQSKLESTRLAAEDARAQLLKSRGEADGRNQELTNA
VEKLRGQLVASENERENARAETERMRLSLENMQSARNSSASQLQQLESQHEARLAVIAQE
FDKERSASATSAAALGQQLRESEQQLALRTKEVSTLAAQLQETTARVSELEHEMTTHNAT
SSGDSAALAELREQLHVAQRQADAASAQVAKLEGDLAVQAGLVTRAQHAASEAESIAAGE
QAKALADLTAKYQAASAAVEQVKSKAAAESHELSTTNASLCNRLEAVQQEFAALQAAHTA
QSAKLDSVAHSHAVKEQRMAETMTKLTETEQQVATLQTLLEKSSVRVAELEQQVSSNATD
ATNRGATVSQLNARVASLEEECSRVRQTATQESGVFIARAEELEMELISVKQTLAQTTEA
LASKESRLASTKSELQAVSDQRATIASNLELLQMDVDDKDAMLHQQEVKLSNLSEECARL
HAQVAALDDAKENLTNGASNRVNALQEELGVCRARLLEVEGQLSATSQSSQGKSDRLASL
ERAQAALDQQHAEAVSRLETVSFEAEELRQTVTNMTADLDRARTSSARLNEQLNAKEEAF
MSLQTQTNKLQTELHDARETLSSADKRQAAAHDEALDKQARLESLCNKVAELEEELQKNG
IAAEKRVAELSANAQRAQGSAESAELSMQEMQAQVSAKNAQIQQLSDELESCEGRLRELV
SQHTQLVEVHAQTQDDLASKATQLSNAVTLSKTQTEQNDSLNGLIAQVRSDAAKAGDEKT
LVEVAFAELTRKHQTTSDKLEQTESKLLDTRAMLQAAETKIESLSALAASGTTDLTTKLQ
ETRDQLATCQHSLDAERTRVSKLQHTLDKLTEEDNLLMQNFKATTKQLETSDAAWKAEKA
ALSEKLDLAEQNVLGRERVLAEVRAKLAETSSLHERAVAGMEILQLDMDDAAAEVASTNQ
QMDFLNQRMKGMTRDLQQSREEAASLTATKNTLVSELEKSAISMADLQAQLGRANLTCEQ
RQTAIDMLKDQCKALDAKLSGHMNDAEHAMSSSSAQVESLQAELKQCTFKLEATSQQAEE
RALLVSRLQEQNSALDCKLQGAIGNVERLEASLADCQAELTDATHNVSVTLAAKNHLDQE
YASTRASLKAAETKLAEFEALTEQQEADLANAKADLTDRQLRLDNTAQAVADLRASVNQL
HVQVSERDQALVDCEKRFGNQLRFVQEELDTAREQLARRHSDGLERSERVVTLMSELEQS
QAKSGVLQTEISSLKQAAEINRRALTEMEQTLAETEESCVDLKDQVHHLSIKQTSLQLER
DQLAADVARVHQHYQSEQATGERASEKALEAASLTTTAMLQIETVLKTTQGQLAVFESDL
QIAAEQVDVYRTRVAALESEVERRATDLTAKDAELQAALTALEAKNSELAVEQQNAEGDV
RSSQLQQEADRVCREKLEAEVDNLRAKLAAAETENQSLSNDLASLQRDMDVEKHTMSDWE
ATLKETTSERDSLQDQLATNLRVREELEQQIRSLDLKVAELADDAASALEQHAALSQEHD
KVISERQAAQADALKLAEAAAANQKRHDATTTALAEARTMITELQAAVESSGKSSSEATG
ELQQQLTEALKQAEASDRRAIASSAESKLLEESVAQLREELEQTSQLCKDVEAQLADTTK
QNTANIQALSAKLAAVESNLSIALADKAKLESRVIQLQEVEQGSSAELAELQQLLATAQA
EATTQQESLEKALREHRAVVAKLEVDMEESVATAQRALDRADESDARMETMQSDLAKHQD
LLADERTKIEQLTLALKEVNAEKSSLESRVTDATAASDKLQEQLKAVLHERDELELRVAR
LSAEAAAASAELSSRVSSASSVSPTSSNKRPSSEMLKEQEESDVDSMQISNDDGSEVAAE
PTAQSTPVASKRVRISDEVAVEAPATNNASSPILARSSALVEMRASGVAARASGVAARAS
GVATRASGVPARESGAGPVQAPGSGVVKSITRPLTRASDRARLQRPLITSGLATAPAAHT
TGGAARISTLTNRSAISGGALRVAANAAPTASPAPAARVRPTLASSDSTSSSSAAAAATT
ASAVPRPLLSRTTAPAAVAASAAPANENVTRSTSAAATAIPSASVFASKRIMTRASPARQ
VAKPANTNAVLPDNCAFFDLA
