# Supplementary material for: Evolutionary dynamics of the kinetochore network in eukaryotes as revealed by comparative genomics
Source: EMBO Rep. 2017 Jun 22;18(9):1559–71. doi: 10.15252/embr.201744102 (PMC5579357; doi:10.15252/embr.201744102)
Supplement: Supplementary file 3 — Dataset EV1 [file EMBR-18-1559-s003.zip › kinetochore_orthologs_FASTAs/CenpH.fa]

>Homo_sapiens_HSAP007399_CENPH_CenpH
MEEQPQMQDADEPADSGGEGRAGGPPQVAGAQAACSEDRMTLLLRLRAQTKQQLLEYKSM
VDASEEKTPEQIMQEKQIEAKIEDLENEIEEVKVAFEIKKLALDRMRLSTALKKNLEKIS
RQSSVLMDNMKHLLELNKLIMKSQQESWDLEEKLLDIRKKRLQLKQASESKLLEIQTEKN
KQKIDLDSMENSERIKIIRQNLQMEIKITTVIQHVFQNLILGSKVNWAEDPALKEIVLQL
EKNVDMM
>Mus_musculus_MMUS015843_Cenph_CenpH
MEEQPRERSEAGAEACEEKRGLSQAAEERIEDRISLLLRLRAQTKQQLLEYKSMIDTNEE
KTPEQIMQEKQIEVKIEELENEIEDVKSNIEMKSLALSRMKLSVALRDNMENMGPENCVL
TDDMKHILKLQKLIMKSQEESSELEKKLLDVRKKRLQLKQASRSKLLEIQIEKNKQKEDV
DKMENSEMIKTMKKKLQTEIKITTVVQHTFQGLILASKTNWAEDPALRETVLQLEKDLNT
L
>Xenopus_tropicalis_XTRO019686_LOC100491826_CenpH
MTSRKKASQREEREGPPCIFTRLRDLSAKCLQTTISYVHEDQEEMHDSITPISSCGQIID
LRNQIKQQLTDMKTDLQIRGLSKDMADGPLNISLTMAFQPLETEMCSMKNKEIAIARMQS
FDALLNSLHQDHEQNSSILAVISHTVDICKMIQAVQSSNRILEEKLASVRKSRMEVRLLQ
QELFKKVKITEERKNKLQEIEMKTQVVGKENMDTVANKVIIIQEIFQRCILSTHTDWSED
PHLTRLLLKMKDSPFQ
>Xenopus_tropicalis_XTRO016142_cenph_CenpH
MEFPEPLGDMQELSRELHRVSLLGACGQESPEEEAPELHLHRLLRLREQVKHQRLEVQAV
NEASEEISPEALSSEKLSEIAKELLKDIEDVKVSFQNKTMVLQRMQIVNALLSKIQEANG
ESKLIQEKFTHILMLSSSVMNLQQETRDLEEKMYDIRKKRLVLKEQGSAKMLEIQTMKSN
WKANREEMKNEKIKRLHKVLKEEIDSVTVLQNVFQNIILASHVDWAKYPQLKDIVLRLET
NASSFV
>Takifugu_rubripes_TRUB000866_LOC101072810_CenpH
MDPADDMEHHRVETVVLNDDTGGHQDASPPDMLRIKEQMTNQCFEMAVQLIAGKNKRSCS
TSEAERELPDYTAEIERVKTLHFNSILALHRMQIWHAIGEKLKQSDPEADALKALSDRCL
ALCSHIKQLQQESKDLQDEITEIQKKRLEMKRLTHEKMKDIEELMAKKEHPDREKYKAAL
EKGQSNLEKYKKMAVMTQNVLRGIILACKINWLDDPKLRDIAMTLEDLPISD
>Danio_rerio_DRER031644_cenph_CenpH
MSSSNVNHDALASDVDTPRRDNSLPDPSSVSDGVTPTSLLKMKEIMENQCFEMNVKVSMG
KHRESCEAEADLSKYESEIEQARLSHFNKTLVLNRMQIWSAVIEKMIQNGADAEELKELT
NQNSEICEKTIQILKETRELQDQITDVQKQRLDLKGQIKKKMQEINELKQEKENQGEVQQ
KTKERAEAVLQKYQRITTILQNVLRGIILASKVNWREDPKLSDIVMKLEHIPS
>Branchiostoma_floridae_BFLO042896_CenpH
MELESSQPSSTVFEPALCKPVPTSATSTISNKSVYSETTPTPSQEKQGVEEEGDVTELVE
LKGILHLQSQLHEQSTKLSVQELALERLQCGDALSKFLFDSPDLGGTEEEPSDKEKEKIG
EMVKKQNELVFELGKYHKDIQDLQENLDRVKKDSFEQQVRNRELMTQVQQRKEGQQQRSQ
DDSSDRVKMFESHLEQAMSKISSLQHIFQALMIGSQVHWADDPDMEQLMISLGTPPNI
>Branchiostoma_floridae_BFLO021476_CenpH
MEVEPSQPSSTVFEPGLCKPVPTSATSTISNKSVYSETTPTPSQDKQGVEEEGDVTELVE
LKGFESHLEQAMSKISSLQHIFQALMIGSQVHWAEDPDMEQLMISLGTPPDI
>Saccoglossus_kowalevskii_SKOW004011_CenpH
MNTSHNVLENETNEDDTAEADLNVHKLLLKKKRYRYKEWLEHQKAAHEVLCEYKRSVSST
DDLDELGEKIASLQTHSLKVSENHAAEEFQLQSVLDSCMLEEALLPADECEDFDESEQKV
IIEMAEKQFNLSQKILKENKEMAALRAELDECTKQSFDINKTNQEAVARLQQMKENRGDN
TDDAVASDDLKRVKEELEELRVNTELVRGIFQGIIVGSGINWAEDDKLSKTVISLGKPFD
P
>Nematostella_vectensis_NVEC024775_CenpH
MAANSDEEVSSSEKMPFSVRSRAKEDFESEKEEEEQQKLDHDTQLTCLRLEQAESLDPGL
ISEESTIEKRISRLQDRLFEASAKSSYQKALFERLVNGDFLIKKLFPDTVSQSPTDHQLN
QMREYGETVCKYNELCSEILRQHQAMLETQQELDQVKQQSLAMKKRNRELMAKLKDLQRR
QSQGEHNSSEVEAIAKAKDGLNDSKRKLRVVGNIFQGLIVGSGINWAADDSLRQLMIELG
EIVR
>Salpingoeca_rosetta_SROS006103_CenpH
MTSVCGAVDEQARALVKVLASARTGASALPPFNPATSATHRRAGEGRLEKLCQQRVNLAT
QAIFERGLREQRDLEHSHSTEDELYDKMDELNQSLRQAYGQRRREAALVRSIHDSAVVTE
AMYSEASETTTELRGKIQQRDELCSACLRLSDRYRDLTQELEMINADIRDTMLRNRQIYS
DIQDLEQQLEAGTQEPPSQALDNERQKLENEYVKNAILRNTLQLLIVASGVDWAADENLL
ETMLSLDERPSFDS
>Capsaspora_owczarzaki_COWC004486_CenpH
MAAELSPYSSVSQAARSLLATALSCPVGAERTVHSARPQPGSHASNLVAWDGFRQWLNNQ
HADYVAHARAAEELPNVNATYTQEEDLIDALDTLTQELHDRSTHRQLEHAALDHLQRSRM
LSQLLYSRATPGTEDALFASAQERAYLDESCRQRDELSTEALAWSQSVAAKHALLHKLEQ
EAKVLRTANRELSATVRAHRQELDAMSAPAALGPARHSAANKLHEARINFGLQRSRSRMV
RNVFQALVLESGVNWMDDPAFASLVLSLEDGEGDVDEDGFK
>Saccharomyces_cerevisiae_SCER005716_MCM16_CenpH
MTNSSEKQWERIQQLEKEHVEVYRELLITLDRLYLIRKHNHAVILSHTQQRLLEIRHQLQ
INLEKTALLIRLLEKPDNTNVLFTKLQNLLEESNSLDYELLQSLGAQSSLHKQLIESRAE
RDELMSKLIELSSKFPKPTIPPDDSDTAGKQVEVEKENETIQELMIALQIHSGYTNISYT
I
>Candida_glabrata_CGLA002145_CAGL0H08624g_CenpH
MEDKWERVCALEREHVDLYTQLLRVLDELHLERSNSNHKVIIKDEQENLMKVRRQMQCGL
EESAAILRTLQRVNQLDKDGERSLEDLVAERLNSLMERHYSTETECMQIINARLDVSTKI
FDEQKKFMKLREELQELDKLYGDQGLDAPAKPAKTAEQEQLERENETLRELLVALQVYSG
SGVVL
>Kluyveromyces_lactis_KLAC002181_KLLA0E05523g_CenpH
MQSEVDDLERRYVSVYKELLLQLDKLFLLQNGSNMDSELKAKSRLRALHQLNVSETASYL
NMKDTNNDTKRQVTTLLENKYERDGELRVNIEKHWTLIEKWLSQTHETIKLRQKLVELSA
KFPEPAENSPPDPKLTQTLEMLRSIYSVLVIQGGYQDVVFDHD
>Yarrowia_lipolytica_YLIP004997_YALI0_B16764g_CenpH
MNLTQSSLDTISAISKHETSIPQLEKLTYRVLNETDATILEKLDLYESLALERAVKESDV
SDLPEDLREANIETLKSRVKELETRLNVQRRVTRDSIASSSILNAIHHGRETTFHESSLL
PLLALRDEKSRDLLDSLIVVTGLRKQLDVLICENRASLDTQRSIVRSIEKANDKSADRHQ
NNQAISELEAKLHNTKNKRRVLAEIFTALITASGIDWCEDEDLVQLIVGAGELNR
>Neurospora_crassa_NCRA009752_CenpH
MSAVVPDPNPRHSETEEEALALYDRLQELHIQIGLLQAQEDLSDPQSPTFFTGHFDIDEA
RTQLLEVKATVELRNYIFESAVVVRPVLRAIHGGTEASPVERDILPLIRQRDLISAEAAE
QASASYQVRDHILDLELERLRVGQHNATLASELLRLSKTTGTHDVQVDGSTKLGRKLGKT
KGELRVSRQKWKTIKGATSALVAGTGVDWARDERLRDLVLDPPGFSTKGP
>Schizosaccharomyces_pombe_SPOM003380_fta3_CenpH
MDNNDQISNLCLGALQLLADQPISVISNEPSEEQRNEHVLKKWENNVLRHWKILFSLFMQ
TCGDSVQGNAAFSILNFMTTNSLVGQLYQRLYDESNSLGFISSPLNETEHLSEENLKIES
SITFTSEEIEKEKENIKSVLLPSVQSISSSLELYASKESDYRSSIEGVLADLKLARARWE
IVRNVTQILLLESGISFLENKKLAYIMDLCGDREDNYSSY
>Ustilago_maydis_UMAY002741_UM03808.1_CenpH
MTTSPLDALLATLDRHIDSQAAAVASSEAGPSSLGLQRNELGNLIAPSTSLSSSTEPQLS
PLERAIYYEVENRRDNLSRKAKELDFWEAYETQLAGKVTKMPTSSSALQRQIADKKQELK
QLEAENKLKVETARALESSAVIVKVLSTTSPAAKRDEQKADQKTYASTRKLLDERDDQAL
EFLRVFNQIRSIKKQRIEVKARIREQRLETMKLLENIKAIKADIRSRQLRPAASGTQTSG
ASPDIVVVQKVQQMQREINEARSKKELVKGILRGLIIESGRDWTKNASTRALMLSLDDEE
DDSDDAFSEDEEDARIDADEEDEDEEIDDEFDGEEQGDQEV
>Mucor_circinelloides_MCIR009763_CenpH
MPITKKEKQILDSHREILWIKRQIEQIEQEETANREAHKYVIPDDATEEHVQESIRDTKA
KIDELKSEYDMLCQFNRSKEALAKSVSHQHFTLEALYPKISDHDAMEIKRATEEQINTRD
EHIVQFMKTLKLLNKKKTELTEVQQKIMRQHEKNKDISSKVDALRSNRQTQHANPEATEL
LQA
>Phycomyces_blakesleeanus_PBLA012645_CenpH
MESSSQEILTSKERQILNSQREIDWLQRQIQKYEKDFETPAPSTSNVSHDVNEDLVRYKA
RVDELRSEVSAFSQFNLGKNHIVQNLEASHFTRQALYPDSSDHARLMQSQPVQVAIDKRD
ALVVEFMKEFEELRAIKEQLSVVERQVLALHQENRQQMESIEMVTGIPLTGPIGSSDMSS
QLSSEGSQGRMRQDGLKDMQYHLEVTRNVLLKLIMESNIDWASDPHWLEVVLRIGTELN
>Mortierella_verticillata_MVER003407_CenpH
MDPTTAALEEQVLQLADHEAWLDMQIEELQFALNHDPDTLQGAESGEETPQQLQDNIDKL
KQELASLASMESVKTKVLNHAYGYQVVLKELYSTKDQDQNQNQDDRSLSGAIYKRDMAVT
EYLILCQELQQQRKDISMTQIKVLDCQDENRTLLQLLNTETAALKEATASQDSTSNRRMA
KRIEEDLKNVTIKHSVVSNVLLGLLLESDIDWSKDPHYVSLMLKLGGPE
>Mortierella_elongata_MELO004645_CenpH
MSTTTTESTTTTTATTTPDASLIGTLETQVLQLADHEAWLDAQIRELEFALNHDKAESMN
TDGEDDLSGGEAKFALEKRIDNLKQELATAATVETVRDRIILSAHSIPVVLRGIFRANQD
EEAKVMSDAIDKRDAAVEEYLSIHKDLQIARQDLVKAQEAVIDLQDENRRLAQALAHETA
AIKEGATSQEAVSNRRMAQRFEEELKTITIKHNVVSNVLQGLLLESGVDWSNDPHYLDVM
LKLGSASD
>Conidiobolus_coronatus_CCOR003299_CenpH
MDRIIHDNLSEGPCSNLSQEDKKFVKLHLINDFLTETLKDYELAQNLIEKFPKDQTLNNS
QISELKTNLSKLIEEIKIILEVGYLKLKLNELCSEVFQFNHYINMIRRAPVMESEDFESL
LNLLQFRNLKIDEYMKNYNQLTDLSDTNLDLKLKLMKLELTIKEKYDEYRDLKTKGVNRV
SNNNEADKEELLDVDSEKVKEQQKQIDLLRKKSTVLYNVFKGLVLESDIDWYSDPKFFNL
MREDFDL
>Spizellomyces_punctatus_SPUN001049_CenpH
MCRTALASVADHSHIPSVMITQSDCHDSPNERNETLVLPKVQELLQWKELEESYRVRLRQ
TESLLALDINTNEECVLQDQIRRSNWELLSIMGRQSTEALIIRRCHDQPRVLSAVYNPQF
REDLKFRRKLVERDALTTQYSKQGDKLKSLSWENVLREQHISELMQENDGLRKPSENTCS
SSPHVEETDEITRNSIELQKLKEKRRVLGNLLMGIILERGIDWTENDEYRRCIESAEGSW
IDEIWGEVTR
>Thecamonas_trahens_TTRA003773_CenpH
MAFPAGASSTAPDTALTRDEQELILLLQVERWLAEQAGDARTVTAALESLPRELNARVSA
AVDSGRSTVDALLDGLVEANAALRDDLLHATLELRRQDLLIERTHQSELARALLHPDEAS
NVWPQDELHASDYDRKANAAVVALIKARDQKVTELAELTAATRIYEKELAQIYMDDRTLQ
EHNRSLRAAVAKFSDAKIRDLARRNHSVVQAENHLEFLNRKSLIFRNVLQSLILESGVNW
AANNTLRDVVLGARDPLVD
>Acanthamoeba_castellanii_ACAS006770_CenpH
MDGWQRLAAAARQVEASAASVVLVQVQGGGLPRDAAAASLPNGRHVGGANLEEGAVAWVR
WWAEREARVVGALLHVARTHHRDERQQRVAHALDPAAAAGVDDELELEEEEEEEEERALA
ALEASTRRAEELEEALFRRSEMQSRRVWDEEEQEEGQEEHQRLREVLQHRDQKVSSFLEL
HAELLQVERELEEARRARAAEEEATRRLWRQAKPATRGRDDDDDDGDQGKQQRRREEDDD
GDDRMEEGEETRMVGRATGRRAVAALQEAEAENARLREVWQALILESGLNWAADEQLRDV
LFRLQSPLAFLHVPGP
>Phaeodactylum_tricornutum_PTRI008912_PHATRDRAFT_32765_CenpH
MKANPTELNRMDEQSDDDCIGRLLRTCASLTDKALSANILTAPDDVSEDHIDADIERETA
ISRWLDRQLLEYESRLKTLRNTGSTAFPAKSSRGVVQQQLVDASIRIQQEHMLLERIMRS
RTARNVAFSKEPTPDDLLLQQAQQVCQRQVQRALEKSRELEQVQQDVMTATEDSRRMQTE
SRSCWESLVREGEDDVVISNASTKESKDERQLRVLGRVLVDLVTSSNIDWYEDDKLQEIM
QRLEQLDHR
>Aurantiochytrium_limacinum_ALIM011295_CenpH
MGLSHALRALEHESSELLDVALAFPALITRKRSRKVAFEQEKAALKEQALNRQRDEEDRL
RKIRAQQAAGDDTRLPTDRVEAEEKLQNSIAMLKTQLFDASVELQQLEKLLERIYLSKVV
MAEAAAEAAAATTVNADPKHESNAGFLERDRLATRVLKLARDCKLAAEEESRLKRRVLKR
QIQTREKWASKVRGKTEASEPDNEDTVHGLSGKRETEEETRFRHHNAWLRHVLTTMALEA
KVNWAADPELRAVIMGEPIL
>Blastocystis_hominis_BHOM004019_CenpH
MDPFQDIIEIAHSIRDTCLSFPTVLVTPSDVEDEPFVEEQKRRRRVASSYHLLQVEQSRR
DIYKEMKLSGDSLRSETDLQNELRKLLITRQIEQLKCLREEQSRQLESILQPGTILTDAE
QRIIEEMRSRDRRVLQLQRLRKEYERKLQENASLLEENQSLKAACDTLRGQIHEQETVLQ
EMEEKESKSVNREKQQHELKIAISKYEVQRRQNEILRNIYSSLVLASRIDWARKDRIREM
MLCVEDAPGVPEKELDNV
