# Supplementary material for: Evolutionary dynamics of the kinetochore network in eukaryotes as revealed by comparative genomics
Source: EMBO Rep. 2017 Jun 22;18(9):1559–71. doi: 10.15252/embr.201744102 (PMC5579357; doi:10.15252/embr.201744102)
Supplement: Supplementary file 3 — Dataset EV1 [file EMBR-18-1559-s003.zip › kinetochore_orthologs_FASTAs/CenpI.fa]

>Homo_sapiens_HSAP021832_CENPI_CenpI
MSPQKRVKNVQAQNRTSQGSSSFQTTLSAWKVKQDPSNSKNISKHGQNNPVGDYEHADDQ
AEEDALQMAVGYFEKGPIKASQNKDKTLEKHLKTVENVAWKNGLASEEIDILLNIALSGK
FGNAVNTRILKCMIPATVISEDSVVKAVSWLCVGKCSGSTKVLFYRWLVAMFDFIDRKEQ
INLLYGFFFASLQDDALCPYVCHLLYLLTKKENVKPFRVRKLLDLQAKMGMQPHLQALLS
LYKFFAPALISVSLPVRKKIYFKNSENLWKTALLAVKQRNRGPSPEPLKLMLGPANVRPL
KRKWNSLSVIPVLNSSSYTKECGKKEMSLSDCLNRSGSFPLEQLQSFPQLLQNIHCLELP
SQMGSVLNNSLLLHYINCVRDEPVLLRFYYWLSQTLQEECIWYKVNNYEHGKEFTNFLDT
IIRAECFLQEGFYSCEAFLYKSLPLWDGLCCRSQFLQLVSWIPFSSFSEVKPLLFDHLAQ
LFFTSTIYFKCSVLQSLKELLQNWLLWLSMDIHMKPVTNSPLETTLGGSMNSVSKLIHYV
GWLSTTAMRLESNNTFLLHFILDFYEKVCDIYINYNLPLVVLFPPGIFYSALLSLDTSIL
NQLCFIMHRYRKNLTAAKKNELVQKTKSEFNFSSKTYQEFNHYLTSMVGCLWTSKPFGKG
IYIDPEILEKTGVAEYKNSLNVVHHPSFLSYAVSFLLQESPEERTVNVSSIRGKKWSWYL
DYLFSQGLQGLKLFIRSSVHHSSIPRAEGINCNNQY
>Mus_musculus_MMUS017419_Cenpi_CenpI
MATQRVTRNSQQQNRISQGSNSRQTSLLDWMVKDKSGNFKSVLKESSSVEDSTRTDDRTE
GALQVAVGYFQKGPKKASLSKDKVLEKHLTTVENVALSNGLAPEAIDILLNVALSGKFGN
AVNSRILKCMIPESHISEDSVLKAVSWLCVDKCSGNTKVLFYRWLVAMFDFIDHKKQISS
LYGFFFASLQDDTLCPYVCHLLYLLTKRENVKPFRVRKLLDLQAKMGMQPHLQALLSLYK
FFAPTLISVSLPVRKKIFFNNSKNLWTSASLAVRLRNQGAFPEPLNLPLRPTTGRSLKRK
WNSHSVIPALNSANKEYGEKTASLFDYLSSERSLPLEQLQRFPQLLESIHCLELPSQMCS
VLNSPLLLHYINCVKDESILLRISYWLSQALQEECVWYNINNYEQEKEFINFLDLVIRVQ
CFLQEGFYSCEAFLYKSLPLWDGSSCRSQYLQLLAWIPFSSFSEVKPLLSDHLAPLFFTS
SIYFKCSVLQSLQELLQNWLLWLSTDAHVQPTTDSPLETTLGGSMSSVSQLIEYTGWLCV
VAMRLESSSTLLLHFILDFYEKVCDIYINYDLPIVVLFPPVIFHSALLSLDATILNQLCY
IMYRYRNNWTAAKKNRYLQKAKPEFSLSSKICKEYNYYLTAMVCCLWTSRPFKAGVYTDP
ETIENTGGTQYKSTLNIVYHPSLLSYAASFLLQESPEEMTEHLSSIQGKKWNWYLDYLYS
EGFQGLKLFIKSSVHSSVPKPEENTE
>Xenopus_tropicalis_XTRO006272_cenpi_CenpI
MEQKQPRRSQHRESMRNQDANIQQMEEALLFLKNVKGKVILKENHTLINHIFAVENFGLK
HGIPPDAINVLLNLVLSGNLADSLNARLLKCLIPASEVTQSSIIQAVSLFCAGKCSANTQ
IMFLRWLITVFDYITCKDILSSFYNFFFCFLNYDNLCPYLCHLLYLLTKKDHVRPFRVRK
LMELQNKKGLQPHLLGLLSIYKIFCPELVSLTLPSRFKSYFKSSHFLWRMELREIAKRNA
GNPAGDCRIILGEKEQILSHSRKRKWNSNPLPPVHSSIWGKGPVLADNLVSNEQTFPIER
LQTFPQLLDNIHRLELPAQMGSVLKSPLLLHYVNCIKDDTPFLRLNYWLAFTLHEECAWY
KGNKRSKEEIEAFLETVANMQQFLQEGLYSTEGFLYKSLPHWNGSHQSHILDLISWIPMS
PSSEMEELLYKPLAQLFISSSVYFKCSILESLKALLHNWLVWHSVSVERIHTQSTNMNGT
MSGLLTSVKDLIHFIGRLSTLGLQIHNSNLLLHFVLDIYELVSDMYVKFSLPLVVLPPPG
VFYPALLSTDCVNLNQLCYIMYRYRTNLVTAKTNERQIKAQMHLNIHSHTFQEFNKYLTA
MVGCLWTSQAFHQDTHPQGIHLETHLLESSGVSTYKKAFNIVYHPALIGYSVHFYHQVFS
KDKLFRLQSIKGRLWNKYLDFLYSQGLNGLKLFIESSVNRLASNSQQQEPCDLLLSKS
>Takifugu_rubripes_TRUB005753_LOC101062190_CenpI
MATNANLSEPSDSEQSSLNDGNLSSQSSNRSLRVAEKERRKNEAEDPFVLALKYFADVEA
GTPVCGNDEVERNLVLVEKVAYHKGLPPEAVSVMLEFAMSLRMGTTLCPRVLKCMIPATM
VPQKAVVRAVVWLSVGKIPISTQVLFLKWVLTMFDLIDGKEQLRAIYGFIFSFITDENLC
PFICHLLYLLTRKENVRVYRVRKLLELQSKLGRQPFLLHLLSLYKVFCPELVTLSIPSRM
RSGFRNHSLPWKSTLIRMVKRNDSQVASSISLALSVKDKAGSRKRKHNHLQIPALHSVVN
KPAQADPSSIRKVVPLLQLNSFAQLLENMHHVELPAQMGSLLGSSVALQYLDCVQDESAL
LRLNFWLGYALHEEFLFCDGVTHNSEESLQFLNKLLSTQHFLQEGFSSSEVFLYKFLNIW
DGSFLRPQILGLLSNIPVVPSSQIGQLLFQPLMQLFFTSSIFFKCGLIDCLNNMLLRWLT
WHSVYALEDDLDISLNSHTSVNMTLSGFKDSVIELIHFVGRLASVGLQLEGCHTLLLSFV
LDFYETVCDTFLKYGLPLVVMPPAGVFYPALLATDPVSVDRLAYIMYRYKVNLTSAKSQG
TVAEQAFHISRQTFREFNHYIIIMVNCLWNSRMFQTSNLDMKLGEELLLRSKVPQCGARF
SFIHHPAFMSYAIDFHQRCWPGRKDVDLDSIKDPKSWNWYLEYLFTQGWDGLQQFVQSNV
SWKTAAEVRCPDVPSSQES
>Danio_rerio_DRER012101_cenpi_CenpI
MAGLSNLTGLVSEPSGEAESSVSSVSNRSLRLAEKEKKKGEADPFTAAAKYLSQFKAGTT
VRGNDELERSILVVETVAVSKGLPPEVITVLLDLALSLNAGTPNCSRILKFLIPATVVPQ
EAIVKGVSWLCVGKMPMNAQVLFLRWVLTVFDLIDCKDDLRSIYGFIFSFVTEETLCPFI
CHLLYLLTTREHVHPYRVRKLLDIQAKMGRQPFLTQLLALYKVFRPDLVTLSLPSRARTG
FKNHNSTWKVALSAVQRKNKGAVLVDQSLSVDVKEKPSSRKRKRHHLAVPPLSSAFDSNS
SKKGLRLQELRSFKELLENIHNIELPAQMGSMLGSTLALHYLDCVQDESAFLRLNFWLGH
SLQEEFLLCPVDGSSDNTSEACRFLNTILFSQQFLQEGFSSTESFLYKFLSVWDGSLLRP
QILDLLSDIPLMPSFYMNKLLFEPLKQLYFTSTVFFKCSVIECLNSMLVKWLTWHSVSAS
EGSLDISLNSNSTMTMTLSGFMDSVMELVRFVGLLASEGLRLENCHVLLLNQTLAFYETV
CDMFLKYSLPLIIMPPAGVFYPALFAIDSISLDRLGYIMYRYRMNLTLAKQQKQQREQTF
HISRNAYKEFNRNLQTMVNSMWNSQWCIPGSDLEINKDLIALSKIAEPWCCFDIIHHPAL
FSYAIEFHQRCWPERKDVDLGSIKTGKYWNWYMEFLFNQGFDGLNNFIRTNTGHGPSSSS
QDDRQPLSQNCH
>Ciona_intestinalis_CINT001800_LOC100184944_CenpI
MDEDRTKVLKIQKIVKYLQGNECVLKSQRIRSDLSQFVKTLRSLACEVGLSQDDIFTVAD
LASSGKFGEVICNSLIRSLIPRESVPQDAVLLLVSRIGQNHVSIKLKQLILRWVVLVFDI
IAQKNSIHAIYGIIFQYIDSEILCPIVCQLLSLLTRKYDVLHFRIRKLLSLQSKIGGQPY
LCGLLSVYRMYQPSLISMAGRHNVFFKNYDKSWSLSISGVQQRYGLHMLNETMSYNASHL
PQTNKHTPLITPPTPTMCHDDQPLTQVMSGKIPFYRIKSFAELLNNFNNLELTCQAHSLL
SSTTLQHLLAITHDRTIPARLTFWLHHRLCEELVTVAGETARGLELIKCVVEFSGFIQEC
LPVCEAFIFRYLYTWDGQSYRPYILKLITRLRLLPTSVLKDFVFAPLRKLFNLSSDVFFK
CSIISILQELLSNYLNLESDRYDVIMNMQDDNAAMDKLASYMFQPINVGKINPNATIFQL
IKFVDFISLEGLIETKCNAMLMHSVLQFYVKTSRIYSDHERELFTLPPSPVVSLALFSLS
PMFVSTMFGILLNHTQALNKLGKSNHREHYHYMLELNSYLTDVHDTFWRWNAFHPHCHED
SSIYKHIHVDNIGQVLTYPDVITARRMFTIERHPALTVHATKYLQLLNRDPEEMFENELV
TEPPFIEYLETKGLTKLTTLIKFLRRGIPESKTP
>Branchiostoma_floridae_BFLO047291_CenpI
MAEEVRKQLPSLKDSLSYFTDESANTKVRGNIKLQLALEGIEQHAQSKGLSPDNILSLTL
VITRGQFGDSTNSRLVKCLIPATAVPEEAAVRAISWICTNKPSKSVQAFLLRWLVLVYDL
IDGKDKLHALYGVLFFFIQSDVLCPHVCHLLYLLTRKQDVRLFRVRPLLDLQTRLGAQPH
LTGLLSLYKLYRPDLVNVPLNKTPRVFFKQTDKAWAALIRQVQLRNCPREERDQWLKTTQ
IPITNIFNDLDPTKEPLPKKAKLDCIPAIGYPRSLDQSSAAQSDKVPVQLIGSFEELLQN
LDNLELPSQAAAVLRSQYLQHFVSCHPQQHVAHRIGYWLYRTLRQDLVDCPSASTKPRVE
KLLKALINFTDFLQEGVLLCEMFLWEYLFTWNGLDHRPQILQLITRSRLHPFQRLNDYVL
EPLRRLFFTSKVHCKCQILACLTELLRNCVSVEWARYKETQSNEEGTSSLSLFPVDSEMF
PALQSIQELVLYVDRLLSLFPVDSEMFPALQSIQELVLYVDRLLSLFPVDSEMFPALQSI
QELVLYVDRLLSLFPVDSEMFPALQSIQELVLYVDRLCVVGLQQEDGHAMLMHYTLGFFE
LVTQLQRRFDLPLVHAPSAPIVYMAMFDTNALTVARICAIMCGFRQEVTSLKQKPPQEES
CGFTSSSIRNFNNCILDICDALWRCKAFSSGKNEASIFKVPRAVVKQAGIDSIGDSFSLY
NHIALQGFAHTFLQKSTLDRSSYLDFLTSQGLEGIQGFISSFIKVGKSSTPCSSAPSTAS
STTTTGSRT
>Branchiostoma_floridae_BFLO043436_CenpI
ASTKVRGNIKLQLALEGIEQHAQSKGLSPDNILPLLITISGDSTNSRLVKCLIPATTVPE
EAAVRAISWICTNKPSKSVQAFLLRWLVLVYDLIDGKDKLHALYGVLFFFIQSDVLCPYV
CHLLYLLTRKQDVRLFRVRPLLDLQTRLGAQPHLTGLLSLYKLYRPDLVNVPLNKTHRVG
TSVIFNATCTSACMQKKGFGALQLNFDFVLQLPKKAKLDCIPAIGYPGSLDQSSAAQSDK
VPVQLIGSFEELLQNLDNLELSSQAAAVLRSQYLQHFVSCHPQQHVAHRIGYWLYRTLRQ
DLVDCPSASTKPRVEKLLKALINFTDFLQEGVPLCEMFLWEYLFTWNGLDHRPQILQLIT
RSRLHPFQRLNDYVLEPLRRLFFTSKVHCKCQILACLTELLRNCVSVEWVRYKETQTNEE
GTSSLSLFPVDSEMFPALQSIQELVLYVDRLCVVGLQHHDGHAMLMHYTLGFFELVTQLQ
RRFDLPLVHAPSAPIVYMAMFDTNALTVARICAIMCG
>Saccoglossus_kowalevskii_SKOW024140_CenpI
MPLTENDQQKQQASKSGNGKKKTLVALRNAITYFTDARSSAKYRGNLNLHLALENIEQSS
RSSGLTPPHILKLVKSITTGKWTEIVSSRLIRSLIPAAHVPHNAVVFAVSSLSAKNISDN
MKCLFVRWMVLIYEYVDNKDTLHSLYGILFLFLDSDILCVHICRLLYLMTQRGDVKQYRV
RKLLDIQSKVGVQPHIMALLSVYKLYSPNMVTVSSRIGNQSYFKQSDQKWAQIIHLVQEK
NKRLNEDEDEAEDANEPSSRALDVHQPRKRRKLDVIPVLETIDRNERVPQSVKSLRKRMV
PLEQIENFKQLLQNIDVVVLPNRIASILQSPHLYHVLTLFPDKTIAPRLSYWIHVSLYRE
IIAYPKSGENPKATALLQVITDFTDHLQESIPVCEWFLNQYLHTWNGLDYRIHILNLITR
MPICSFEKMNDLLLEPLRKLYFCSGVYFKCLLLWCFTELLRNLMSVEVPRHRRAVAKQQE
TNIAESTILLNDTIFGQQTEQISTDNTIVEFINFVDNICVVGLQVEKNNALLMSYVLDFF
HVTSGLYSRHGFKFLQLPSSPIVKRALYGNSAVFVSKINELLCRYSDEVNLMKESQAEYV
DILKEKIPIMNNYVLCVCNALWQSKAFKNAKFQSTLSAIETYLPSSRRANASFSVLLHPA
LQMFVKKQQELNQTHSTPRTRELAILNSLKSHDLDGIYTFATTFVGRYARK
>Nematostella_vectensis_NVEC025145_CenpI
MSGSNDFFKSVDDAISFLWKQDVLSRKSRTNLKTSLAVQVIERTSQNQGLNEDQLLGLID
LACSRLYGDAVSSKLVKSLIPKNRIPSLALVKAISWISTNKLSISLQALLVRWILVVYQL
LDDITPLQALYGVLFLFLESDVLCPLVCQLLSYITRKEDVKRFRIKRILNLQNRVGTQAH
LNGLLSIYKMHASNLVAMTTSVSKVWFKKRDSAWSDKIWQVQEKQFSLEPVNKLFLEARL
GIPGSPAQKKRKAGHITIPSLQCSSMSASLEGDFNVTIKQLESFSDLVANIDRVELPSQI
ASVLESPFLQHVISCNPSYVTLQRLNFWLSHTLFEEFLSGDETVVGSSHARMLLLLIQLG
EFIQESVPAVEMWLGRYLFSWSGAHHRPLVLKLITQISLQPFAKLYEFALEPLRKLFFSS
PVYFKCQVMYCLTELLRNFVLFELPRHEELSKRRKANSNDASSSLFLDEEMASFDPQLAI
YEYIKFVDRLSAVALQAEGDHALLQHHVLEFFELVSVLQTRFQIGFVVIPCASVVYRLLF
ASNAMAVSRFLAIMVNYRSSFESLKKSTVTFETSVPDSFQSIQQLNQFILDTCDSMWRNK
AFVNRDGESCYALPGSVRDNLSLGHINEAFTVHNHVAMVGFAWKFLHETQPEDLPLNPRL
IKGRVRHAYMEYLRRQGLLGIHSFMKTFIRHKI
>Salpingoeca_rosetta_SROS001263_CenpI
MGDASGGREGARNSVGSSSASITVAQHLRYLQQHPSSPSNKDAVLHAIQGLESTAKEQGL
DNDHLMDMVAIITSGTHYVGLTRRLIRAMIPKKQVESRVVVRLVSRFSHPLLPRSLQPML
LQWLLAVYELVDDQRPLHKLYGVLFYWLDYASLLPHLCHLLYRLTEKKDVQPFRIRRLMR
LQQHLGPEPCLTALLSCYKLFQPAMVTLVVRQTSRKRWFPALDKEMVNDIARVQRRNSTG
VHDIHADDAVDVSTLLARRRHAVPQLKAAMDIFHQRHLSDGHDPTRRLRAVAAGESEHIL
RRAAAADVAPHIGRLALPAQVAAVLTTRNLQHVLSASSSPELIQRLSYWLFAQFADGEKH
MLKYSRYFDQLLTATAEFAAFLQETPPAVEDFLERALLQWNGDHYQSSILTLIATAVPRP
YEDLYPAFLQPLSSIAMFAPVSLLCRLLDCYRAVTETYTRFPWANASTAHKRRFVFHEPP
PAGDHHATIEQLLAFVDAQCELALQRWPGNEVLEHHVFAIYESLGHACRVRGLPIVCIPP
PGVVFDLLSSSSAFALSRVGGILATTRDDYKHHCDEVKPQLDTPPPIPHLDLFNCYIIDI
INMVWRSSVFGKSRDTTILFDDIQEGERQSLSHTSSPKKRAHIRQRFRSRIETCIHANLA
LQAPTVHALSLAYSTWCAGYSHAFLESDSTPAHKLNPTTAQERKIELWQFLRDKCALDGL
ARFLISSIPRLKSRE
>Capsaspora_owczarzaki_COWC005905_CenpI
MSSSKHRRVTDSDSDEAELEVNGNASPAKSSDDGRGQRRRSTQRQSTSARRSSQQDDDND
DDGVGEDDDDDDDDEDDEAEQISTAEQAVAYLRTAPPSKANYAAPMTSLTPRDVADRRER
EQNDKEQRRAAVRADPQAAKEWSKLLQKSKARQLVRVARSVDRAIEVLQQQAQRTGLQPS
HLLTVIDAATSGKHNDTRASRLLHVCLPSNAGIPERCLVVVVGRLTARMMSPVIQALALK
WCVCAHPYLSSTDTVHGLYGMLMHYLDFDTLRPSVCALLNLLTRRRDAQPFRVRRLLDLN
RKAGGDHSLLALLRVYQLYQPDLISISLSGVQLQRATFQAPDSVLARLMAHTHSIAENFA
NPRGDVPLFSGASGGAGSLAILSRSALHYTPVALSSSRHTSDSTTLAITPAFSSSLSSSR
ALAPPKKRLRLDPIAPVLHTSHIAAGSVKGLTVLGMRDIGARFTVRHTATLEQLNSLSEL
GHNIDRVEMPNQIAAVLESPILRHALSCVGDPVLIRRLGYYLEQLLADEFGARDANTAMA
ANTASTGAELERNATARNQAALNERLAIQRDATSTARLMDQTRHPDLAREFELPGLKSSA
TVAQPSFTFDGGHDLNVRDRAIYNRRSRLLQTLVDLNDFFLESDQVVLTFLTKYLRVWNG
IDHRAEILALVSRISPLMYEELYGQFLFPLQHIFETSSPQGKAEILLAYRHLLHRMCSVD
WRKFFLSPSAPGEPEHEFIFNSHTLSRKVNYFRTIQEFGLHVQRLSLVALELDADHIVVQ
HAVLSFFELGESLLRDYNLPFYIHPPHSILARLFYSTQMMVVSRVCDLLQRIGDTYTKIK
KIEQWGMVDRATSDTMTLHNATLLEIVNSVWRDKPMRQTDSQVPLFTANVEPLAIRICQG
MDNGIREPLVAAPMSDALNLFNHFAFVSTTRQFLVKHASTLKIGNNNNEQPLVPATMGRL
APQRSLFLFELEQANIAPGLMRLLCSAFQSLQSKISGHLKEHPEFVEEVTDEQNRQD
>Saccharomyces_cerevisiae_SCER003927_CTF3_CenpI
MSLILDDIILSLTNANERTPPQALKTTLSLLYEKSKQYGLSSPQLQALVRLLCETSIIDT
VTKVYIVENCFLPDGYLTKELLLEIINHLGTPTVFSRYRIQTPPVLQSALCKWLVHVYFL
FPVHSEREHNISSSIWLHLWQFSFLQKWITPLVIWQATTPVDVKPWKLSIIKRCAMHPGY
RDAPGSATLILQRFQCLVGASSQITESIITINCNRKTLKSHRNLKLDAHFLSILKRILSR
AHPANFPADTVQNTIDMYLSEIHQLGADSIYPLRLQSLPEYVPSDSTVSLWDVTSLEQLA
QNWPQLHIPNDVDYMMKPSLNSNVLLPRKVMSRDSLKHLYSSIILIKNSRDESSSPYEWC
IWQLKRCFAHQIETPQEVIPIIISVSSMDNKLSSRIIQTFCNLKYLKLDELTLKKVCGGI
LPLWKPELISGTREFFVKFMASIFMWSTRDGHDNNCTFSETCFYVLQMITNWVLDDKLIA
LGLTLLHDMQSLLTLDKIFNNATSNRFSTMAFISSLDILTQLSKQTKSDYAIQYLIVGPD
IMNKVFSSDDPLLLSAACRYLVATKNKLMQYPSTNKFVRMQNQYIMDLTNYLYRNKVLSS
KSLFGVSPDFFKQILENLYIPTADFKNAKFFTITGIPALSYICIIILRRLETAENTKIKF
TSGIINEETFNNFFRVHHDEIGQHGWIKGVNNIHDLRVKILMHLSNTANPYRDIAAFLFT
YLKSLSKYSVQNS
>Candida_glabrata_CGLA004864_CAGL0H05027g_CenpI
MEPLISTAIDNLLSANATVTTDFIKVQLEIIYHQTIKFGLTNLELRNIIHFITTTQLITD
ETKLYIIHNCLYPCEVIGKEVVMEILSKLGTTTIYSPYELTTPKTVQTALCEWLVNAFFL
VDIEQIREFDSFWIHLWKYSYLQKWLTYIIVWTANPHNVKQWKIRMIHNIAINLGYSESS
GYAVIILKKYQQICGYSAEINDILPTLRFPYRRIIKVQNIKLRNRFFKNTSDILITSTPD
TFNMEKLENRMQMLINSLLIDEIKSSQGVKPSIIDKNIDIELLIPKNSTQLIDRWNLMQP
SDIVISSELFHPNNKINYYILAFISTKRSPQFVEDYITDYFMRHLSDNEDNFGNAYKSFL
AFVKLLLLIYPNISLSLTKTIGNGTQYDVKKSVLMGVLPAILPKSKINIECIQKCIFNII
SSNFNTQNLLSQKSLNLSVVTTRLYFDLYFLIFLNSELAADLSSLFHRAGTLGFRRTIET
TYNFGDISSSVYYLNLVTSIIDSNELYKSVPGLIIKPNILKSLIMVFDPLLLNSCCKYLT
QSKGALSVNIQDKDLIRCHNQLLLDTTNYLWRNKILSSRSLFDISTKFIKQVVDNLYLPD
CDKKDKNVFGLPGVPTTGFVFLQAVRRLEGTHGARSHYNTDYTSSGFKKFKSNQEEKGDW
LHDIEDFDEFRRVVLKEFTSIDCVKEIAVFLYTFLKSLTSNL
>Kluyveromyces_lactis_KLAC002188_KLLA0E05347g_CenpI
MESVYECIRFLEGPENEVSEQQIKNCIEFLYESATTIGLGCEDIRKLIDCLCITDIIGAE
TKEFIITRCLVPNEYVDAKCITLIISKLGTPTFLHPYKTVPGRRLQVALVRWVCHIYPWV
KDKSIFKDTFSIWFEYWRLDYLQHWITYILLWTFDDRHISKWRCKVLFNIGNNPGYKNSR
AYSVYILDAFLALETDLKDIISDFIQMLNSNEKSLQKIASFDYDRQFVLNTRQALSAKNL
LDDDQFEEILKNYGDRKAYMKPEQTNILSLEKLARNWNNFDGPYDFTRLLKFKSDVMWLK
IAGHASTDPRIIQFRSYLRERHDSRTLFRDVPFPLLHTATDFDLRTAKLSVAFSARLCIE
DEADGVIEIIMQICHASFFAISSDNFKHALNIYHAILATDILSSLTNKKTEVSLVLSALL
LRSANIIGTQKHFPLIHALADHSIEQVVAVNDPLLISELCWFLVRASAAIHPKHSPEILI
SDIDKSIHYLVEVLWNHNVTSSGSTLLPNSYWESLRQSQYLSHTSFPSKLLYSVPNFGFM
CFICQKLLFEKERTLGYEHFLGDFSERTLKQWVTKLGSNPQWFQEINQFSDLRKHFLRMV
RSDYRYSGISEFLFTYVKNLQDIP
>Debaryomyces_hansenii_DHAN000194_CenpI
MEIGEDIFDRNKRNLEVVSEKLNQLIDREVVNKQTLLEDLSSLVAKTGVDEAQLNSLLDL
VFDLKTPTFLKSTQKRFIIKNLLIPNGNYKLSKHIAYRIISSIGVPQIYYKNGKESKSKK
LSTGIQICLLEWLICSYHLFGSKVFNNLSMITILVNYLSYEFSRPYVANLIFLSVSNNNR
MFKTYFMPNTTHNIAPFKPWHVQCVVDLFNKFPMDEHLKSLLILFKSQYPSIDFTNFARN
DSYHLNNLGTLNPRIFVYPNFNYLDKLRDIQAINGGILTKEQLGQEQIINDNLRYYDNFS
ASVKKRKRIGNTQKLADVPDLDVIEFGNSSNRSSSVSINDIHSLDSLIGNFENIRLININ
ALFNPQKFGNSRYISDKFKKFYFVLQGLSVDVEQWEKSIRKLDYYIRLSILDNNLSIRDL
DILCDKIADFFSFTLGLLFLPSIKDYLCFKFDSPISSDNEYIHKFENLAQRLKFLKYLPV
LEFEEFNEDIIQNILTVFDEKSHINAKKSRREQAFITFINELVSLFSTWYSIYAQNSDLE
LKSAIFKNINGSLPIIYKVLVEKFTESSITLQISLLRIFTFIQSLDSYHLNEFINASTIV
LPQSLFYPLILSNNPLIMSEACGYMAFCKTYKFKEHDTAYKNLQNSYIMDTLNFIWRDKS
FYYDEDSTAFSRAMFLDPEFLKNLRKLNIFNFSELLSLHTVGNIFHNPCWSFITTQLIRE
LEDKTENITIRHAGPITEESVSKLTHISGVEWLPMNYDELKLQVLRSLDSLGYTGIADLL
FSSLKTLMNKRN
>Yarrowia_lipolytica_YLIP004197_YALI0_C17501g_CenpI
MSLSDLLDSTDREICNAIIPTLTLEISNNGLSPEQIDSVVKKLVSPSCPGFLTNQLPSLL
IPNKPVLSRTVIRISSNLGLSPSKPSLKTQIALMKWLCTVHPFLEDSQIINSLYTVLFNY
LNYESLRPYLCSLLFISTTSESVQPWRYDTLLQIKNKNRDPRTSGYVDALLTLYSQFKPF
LQAPNDMKWSESKHSTVSPDEKLLEKVIHVFGNTNKPILYQSTAQLREIVAAIDKPIPKQ
LPNVVGNSTLARVFHLKATQLDDQRLNRWLTQNMDEKKVLEYMQYTKTMPLAVVSCLVKH
IKNSDTLPPTTWTLLAQLPLLNPITFRQAILEKLTNHPTELVECLTKLLNNWSTLHTEGP
GRESCAREIHSTVSSLVYKVPVSATLSYYETAAYFTVKTTPTRPLIPSLSVTQYYTAQAD
PSVLSRLARVLFLLRDVSLSSESYKTAVTELSCALWSHRHLQLDSQFLESLSSLLRFPAT
IDTVFGLTMSSAMSHIAAVYLWSLEEEADIERRHEGPVTAQSLVDNEYRGGLKLTNQQYK
QGLLDFAANKYGLKGLRDFFYVTMKSLKRVGEEQKAYKRQKL
>Neurospora_crassa_NCRA004117_CenpI
MVYHLLQDTGILSQTYGVLFNLLDTAAIRPQLCHVLALITRRQHVKPFRIQTILALSRQT
GNDPKLTGLLRVFKNYYPEIIVGDAANGRAATFKHPDPQWRARLDEIQQQQTEAIQDGTV
RNGFAVRSAFGRQQRGAKGILIPAVHTLHAQENSVTLEEVNSPKSLAENLDKIEFPTQLV
AVLADPLLQKLLVLRPDAEGLSRVNNWVTACLDDVRSGDADPSLLLDMVDIIHDYAASTK
TLPPLLINFFREFLQVWDGRDKRKIVVETLSFLPLMNFKELYQILLQPFESVLLDNTSES
QLSLLTFYTSLLRQWTLTMLSSDSTTLSSSPAPQSIPALIAHVNTLSLTIAQTSPTVPTH
LLILDFYTLVATRIFSSPSLLKHIPITIPPSLLIYTLHFSHSLEVVSRLCGILATYKRAW
ESVMVSTSPSARPLFAEERQQITTFNAFLMDLCNVLWRGRAFAVSDANAKGCLVPRTLEA
ALRGYLKKVEPDGELVLGSVFGLSHSPVLCLQSISFLRELEDRELEGEMDISDRGLRARH
AGPVTQQSLAALAGKGGLEISWQEYRAGVLRYLEERGFKGVPELMYNTMKNLMKGRQ
>Schizosaccharomyces_pombe_SPOM000520_mis6_CenpI
MESFENKGFLDIEEGIQWIKKNSENLSSSKKTILARLQQFHKLCSEVGLNQHSISSLLDV
ILSKKTHFDKNHVQLLIKCLYPNELISQTIAIRIISSLDPHGLRCSYAIQAKLLNWLIHV
YEFLDGNNLLCRYYGVLFHFLDFLTLRPYISNLLVLLTKHYHVKSFRIHQLLALYQKPGN
TADPYLLALILTYKQHFPDVIVGSYTYRKHGSVRLDSEWIAATKAILNRQSEDVPLETWS
SEKRKRQSSLIPDLITMKNTSSSYSLEELTSVQQMGLVYEKIVFPSRIAAVLKSKLFLIF
LFLKNKNVYYSRLDEWLHITLNYGLALRSGSNNQEEEVLHLLYKYLLFSPKFPKSLLQYV
ITFFSKPNITEENYNLLTLLVTHIPITTDSSYFNSLLKEFEQFILQKNAEFCSKHLNILW
LWLFRMLNLRIASMGNNHTLLEKCLLITNHATFLVSHFSWDVSLAYQLSRLFQLYYKILT
KIRKQIEPNIPPKELIYVLFFQPSAFYINSMVGLLLLTKNYQERLMDSRIDAISKFTHSY
LKSLSEIILLKEKRAILSFLQLWEPFKSDYSQFLPIATRIANDHPYAQRVFSLTCAPQFF
SYINGYQIYLQQTNPATGSIPLKPIQEETFGAFQSNLHLSDSWEDFQKNFIIYLKKKGYL
AISDFLLSTLNR
>Ustilago_maydis_UMAY003029_UM03520.1_CenpI
MPALVSTSADPATVADRLILEVSKALTAPSVGAGVADNLSSALLSVQRHATSFGYSSKQC
ETLVRLALLGRLRPLSSAGTSSSAKQKAPKTSVSLALLRSVIPSPRARLGRRVVLDILAC
LGPSPGADVIKPAGLLRDSNAAADPSLGPPRLQVDSKVQVAALKLLSVLLESPSVPLSAA
AKFYSGSGSRETASQSERQRNELEQERLQHHAAQYTGLAGSLPSSYLTSAAKTTLEKCYS
TLFHYLDYQALRPHLCYLLCRLTRRRHVRHYRITKLMAMRANSAGEVGISAVLSTYANFY
PDLLFPELLGGGGAGSSAIAGGPAAGLKYPDSDWIAAVLLTHARCTRRSQGDTVESDEEE
EFETDREAGNRATKKQRLSSNAVKESTKTDQGAVGSTAPTLIPVPNLVTIQPLNSAQKAF
GTHPSLITELSSLRHLAHSLDRLVLPSQAAAMLGGGLGARLMRVAVLAGATMTNEDSLSQ
TIPAGRRNRQAEHDLCWARLSDWLESVLSDELGVQSSSQRRRLKLPSTQVEFQRLTALLR
RSRYLFELAEQMPTKLEELTSSVLLAMAQVVNVDSERAKSQATTVDDMDGWSESWDQLAR
EVLMFVPLVTPCDVPSFEERFMAPLNALATSSRVSLDTSAAVLLALSSLLTNWGVRDWSE
IGRTLDSRQSYRWGISNLDAAIVYTELISSVSAQTDSLAALLIGLHPRHLLIEHAALSVY
EMLSGPLAGMRVSASISALPLFAFTMHATTIVPVSRLCGLVQDLRSAFEEYNASNHTPAK
IDGGLESKFYKLRSDFFEEENLTTLNNNVTLVANLIWMGKIISNDDQPGSLPPGLDTRVL
NELTQRGDVLNLKLATLANTPFSRAMAHITERFANVYCSRMDKEQTESEAWIRGPITPKT
LKAAKRSGIPAGWSHMDFRAYMLDWLDREGGAHGIYDLLKNILVTFGGQLKSIRGEAVTA
QGA
>Mucor_circinelloides_MCIR004667_CenpI
MSSASVYSEVLEDVHSNDASMNEAYEDEEQDDAFQKTAEEAVLEGVDTTNVDELLQKVFF
GFTPDKPRTFIKRKIQEMKRILPVIRKFGLLPPLFNTIFEVAMQHKSALGDQALLLQCLL
PRKNISEDYVVRIIAGINRKDKKPKYTADMLNWAISVYDAISKKDKIRKLYNVLFYSLYH
ESIRAAACHLLYFITKREHVVPHRIRRLNELIDSERDNAELIGLLLVYQTYDFTIRVPHN
ARLVNAFVFKTPHPEIKHQLTNIRALWQNNADFSHDVRKAEFQLPNKSKAKKLKSTDVSG
EPLRELDTIDITRIANDVENLDLAEQLSVVLENRKLQHLLLCKRDDVVIERLSYWIVQKL
MDLSRWNNEEDIMKSELQDMLRSLVRFTRFTKSQLPVIEYFLFEYLKTWNGFEFEDEIFE
LITYTKPSSYKDFYKSVLMRLYQLFLVSDVQWKAKLILCYTNLLQNWALLDWNRHTQLKK
TKETDMDDITTAFGVLSFDVDYFFMIRRLIEHIDRMCLMGLLAEDDHPLLQHAGLTFFEL
VSTISVQDDIPDIIIPAATFVHRNFYSSSAMPVSRVCGILNQYKLAFEENDNKTDDWMSH
HTPAYLNHFNTYLKDVCNSLWRNVGLSKLESEGNAFSLSRQNIVDFQKICEERDMEDNRI
LSITHSASLASFSKRFMTLLEKEEEPSVTHDQPITSAYLRQLGENEGMSISYLDYRAEFL
NYMSRLGFTGMHDLLYACMPSLMHLKEQDTSIISESST
>Phycomyces_blakesleeanus_PBLA012396_CenpI
MPQSDLRSNMRAKFKKLYRIISRYGVSDTHIGHIIDVIYSNKLVESDSIKLVKLLLPREP
VREKYAIQIFGNLSCRKHTPNLMARLLKWVITIYDLLETREHIDQMYPVLFHYLTVETLR
PQLCHILYYMTKRVHVKPYRIRTIIKLIGNIALEPHLYALLFVFKTYYPDIVMPSNHYHK
KFIFAHPDPDSRELIQEIWTRWNTIEPGETIGLHKPTLENSLVKRRRRVGDNGIIPDIVT
TRAKRDSTTIQEIYDVAEFAENVDRLELPDQLASVLDNRILQHVVICSPKATTIARISLW
LSQNLHDLVKWNNHTEATKERFRQLLQKSLTMARFAKSLLPVMESFLRDYLKQWNGVEFE
KEIFELISYVKPVSFEELYSFFLKPLYRLFCLSDVTWKTGLVLCYTNWLKNWSLLDWHGH
VNRRQENSISETDVDKLIWLLDGLSLDVDYFAMLHEFVSHVDQISVLGLALEEDHPLLQH
GALSFYEQVSTLSTQHNVPEIILPEEPFITRLFFSTSAMSVSRICGIIYQYKLAFESTED
SIGDWTPRHTPEYLEHFNMYVMDICNALWRNLAFSQADDSTRSFSLPTETIEACRALCAA
RGDRIDLAISVTHSVSLASFSKRFMETKKKTSLTECVCQMQEQEQDFPVHHQGPITADSL
SALEEIGGLPVSFGEYRIQYLDYLAGQGLRGVHDLLYASMVSLINHRQALEQGGAQY
>Mortierella_verticillata_MVER004866_CenpI
MDEDQDANINIIELTADEADTAINEAIERIERSMQDYLLYYWTAFKVSVRERTVSDWRFF
ASAKLDAGVKGGKTTVLRALTSMEPSARAFGLSPDQLTNLLEVILAGKIDDTTTRKLVKL
LLPSQRVPENCAIRILGSLGKHLSFSIQAALLRWIILVYDLFDGRSRLQRLYGVVFHYLS
YETLRPLLCHILYYMTRREDVKPFRIRKLLDLQVTVGKEPALTGLLHIYKTYFPDLILTP
LQLSNRTIFKCPDQATATLISQIQDKWRTLNAGLGHDTAFGGSKDPIERIGNKRQKLSHI
PDALSVYRKGDDDSSIPLSQITSISSLVQHIDNLTLPDQLASILSNRLMQHVLTLQTSNS
IVERISYWLGQELMDLWYWSDKTDTTRARFGHVLSKVVDVTTVTKDLLPVMELFLVPFLR
VWNGIDHKKEIFTLVTYLRPRSFEDLYINYLKPLLAIFQLSGPVWKSELLLCYTKLLTRW
SQFKWNEYLKLGRGPRLPVKGVEDLRRLFSSLSPNIDYMDTFHAFIHHVDRLSVAALEVE
NDHVVVQHGVLSFYDLMSTLTATYHVPLAVVIPDSTIAYRMFLSDSGMAISRMCGIVYQY
KKAFEAFEQELQNQYDELVQAMVDAKIADGETIDEEDLPQPPPIEVKGYNREYVVLFNSF
VMDFCNFLWRNRAFNKSDRNSRGFLMDSRVVAYTKRICVNGGLSMSHMLAVTHSIAMSGY
SSRFLKGFEEDEEIPADKRLKAPPTNAALKEAAAKGGLEMTLDEYRVPYLGSLEKDGFQG
LSEFLGSSRSWRPGSRSESNENKLKNKEDKREDKEDRKEGKKEGKKEGKKEGKKENKKSA
RLKLWRRKKETGKARQ
>Mortierella_elongata_MELO002648_CenpI
MAGDGASPDSDDMQTVLVRDMSVEEADETIVNTLERIERNAGVKGGKPVVLRSTTSLDPV
IRHFGLAPEQITQTLDIIISAKLDDTTSRKMIKLLLPRQSVPELCAVHILGALGKNLSFA
IQATLLKWIILVYDLFDSRTKLQQLYGVVFHYLPYETLRPSLCHLLYYLTRREDVRPFRI
RKLLDLQITVGKEPALAGLLHVYKSYFPDLILAPLTLTTQTIFKCPDQTTAEAIEALQTR
WSHRSADQLFGLNGSKDPISRSGKRQKLSHVPDAFSIYRKGADDKALPLSQITSLDSLVK
HIDTLALPDQLSSVLTNRLLQHVLCLQPSHSIVDRISYWLGQELMDLWYWSATSDVSRAR
LANILSKVVQVTKMIKDLLPVIENFLVPFIRVWNGVDHQKEVFTLLTFLRPRSFEDLHTQ
FLKPLQRLFYLMGPVWKGQLILCYTRLAQNWAQFKWKDYLELGKSPRLSKQGSEDLRRLF
SKLSPNVDYMLSIRAFIKHVDSISGVALEVERDHIAVQHGVLSFFDFTSNLTKTNAPISV
IIPGASIVYRCFLSDSAMAVIRICGIVYQFKQAYQAFEEEQQLQYELLVQSQIAASQDNG
ETSTKLSEDEVVPGYTRELVAQFNSYVMDMCNFLYRNRAFNKVDKNARSFQLDQETLAHI
KQVCADNNLSVPTMLSFTHSVAFSGFSARFVKSLEEQQNIPVEKRLDAPASIKALKEMSS
KGGLNMKFDEYRLRYLDHLEEKKGFEGMVDFLTDTINNLLHRRFEKQERLRELEEQQKQE
QRQRQESEANAADPPLQNLSLEQSLV
>Conidiobolus_coronatus_CCOR002433_CenpI
MLGYLPQDLIVSLVELLEGWNGLDYENSLFQLIELVKPLEAEDLKTLLLNPLKRVFLEMD
EFVKVRIMTLITNLLVNWSTLYLFEYEKISSLSSEEVDTYKFEHLGDCSSLSSFLETLQT
LFNWFEKLSLTVLQKYKFNFWLLHNIFNFLEIHSKFWLRFKIPQIIIPSKFLLLSFSLIP
HGMSLSRLALKQIKYLEKKLHPLVKYLKVSKTQINLLNSLTTDLCNMLWRNKLFQRDEIA
MGLFINPDLIRELSGLSTYSGSLFNLSNNLSFFNFEELDILLQLLSSYQVRLPNTINPNT
PASVELFKYLPIENSAKQELYGKYRALLMKAIESRGYTGIINFLYSTIASLHFGKEAN
>Spizellomyces_punctatus_SPUN000572_CenpI
MSLRDVKTLSDRKEVNGGDMQTLVDSLLIEHKKVLIRPQLVGPVVRRRRDRQTLQRLAFL
VSQIRDLGSTNGFSESQIASLLDIIVEPQFDPTLARALVESLYPKEQVSLTAVRKVLAFL
GNPSLNTARCSLKAALLTWLTRVLAAINPADRKMLASKYYGVLFHYLAVPNLQRAICSLL
CNLTEEYHVKPYRIRKLQQIWAKARHEPTHLGSLIGTFHRFRPYLVDMPPNCPHMEVEIS
DVLWCALSKNIRDKWAAAKGVSSLILDDESMREDLRLLADFRNHVHGKRERDDVFLEKHK
LQSVYSLQRLLEIQESAGRSLRALLQSYDCISLAAEKLKLCLDCLLLTTKAAQTLSDAAH
QSLLAYVEMWDGSANSEVVFELATYMPLFSDEVFSRRFFNPLLKLYKTSNVFWKASLIHM
YIGLLIRWGHHEWPLHLGLAVEQESAEKKQRRLLGHLRLMYDLILQIDKLLLVGLVMERD
SLCLQHAALRFWETVPSLLREFRVPVMPLPSAPLVYRLFFSGSAMAISRICSVVADYKEA
YAIVDVLNASEKEAFYNADPTEVTQLNAYVTDMVDCIYLNKAFMNDSRFAKFFNISSEAL
DFILSLAERNRTDPQRLFSFAFSSTMALHANEYTRVCENVLGVDKPHFRPITPKLLMSKE
NPMMSYNEWRLYLLEYLRERGYTGIYYFLYTSVRSLTLRAFPNPS
>Thecamonas_trahens_TTRA001068_CenpI
MSTPALLVALEAKSPMQGGLDEQAVVATIAKELKARAWRSGLEPDALETIASFYVDNIDA
IKDVTARHIIHALLPASVVPQSVAVMLLGIAQPRSPGIRSIIFMWMVLVFDSFDGYDVMH
SLYGALFHFVAYDSLRPWVCHLLSLLTRREDVVPFRVRKLFSIYKRQVVAKEPALIALLM
VYKDYTPELVPIARPYGFKPSFKAPHGPWLRAMRAVQDARPAAELAAQAYAAQAALPHGT
RTQTKRALDSWARPDPMRPRGRRGRKKRKLLSAESALALDQVSSIDDLVSQLDTIKLPKQ
LATVFSERSLQHLVSLDPTPGALARISHWLAARLEAELGWGASPLRPMALQLLEAVRDFA
RFFKELPPVLEVWLGSFLPDWNGVHAADVVLDLVTYLRPLPWDALYTGFLIPLSQLFVAS
GVAFQVAVLNALKTMLFRWFATDWDSHAAAVATAIAAADASGSDPPPTVPVPGFIFEGLD
IGANYWLSMYQLLAWVDKSAARALALANSHSALEDAVLAFFEQYATALTDLRLPFLWVPS
PGIVYPCLLSPAALSTSRIAGVLAIIKAEYPRLARDRAANAARIDFDPSVAERALLINAY
IVDATNVFYRGNAFLQPQQTQLFDVPDELIDALATHDASRFALSMASNLSCTGFAADYLA
LAASDSARPGFDVPDLASIENTNDGNRRAEYLDYLRERGLDGLHAFLYSAITTLRKSGST
ASARAE
>Dictyostelium_discoideum_DDIS008819_CenpI
MSNQKSLETLNLYTLSKTTAENFIQRNLSNDRRNLDSQDFEYSIKYILNYLKHKIEADLN
INENTKKPKVKTKKNQQNFIKNTYEEVYEQSIKTLIQYITKNRLDKRQSKLVFKLIMVDT
QYVTHATKYSIFQHLKLVEVFDDSSLSNLISLMNPFFSNRTTISEAFMFKSLDWIERSFD
NLNKAILSVHYSFFFKFLEYLNLGKPVAKFLSKITKMSDCQPKRLLWLKNCCTQTKFYHL
KPLLEIYQYSQSKASGWTSTDDFYNISYFSDQIPQIKFPKLIADIIMPKNNNDNNNNNNN
NNNNNNNNNNNSNNNNNNNNNNNNNNNNNRIIPYGFHHLSLLGHGNVQIQRLKNWVLNSL
PLLSSKSKDKNSLKLFDQLLKALIRFTDFTLEGFPEVDDFLVKFLRRWNGDNNRTEVLKL
FSRINMCSFANLFNNFLSPLQNLFEFKDFQFRINLLRSYNDLLLHWLSTDWIRCWSRYPK
KKPLFNIKCIHVHYYSTIKMFIKYFHTFASLALIKTNDHPIAQHWILQFYSNCSTIVAKY
QLPFTIAPPVNIFNKLAFLSITSIPMNLVASILLNFKSEHLKIQHLLKFNRHIPVREFKL
SKKKNFKSHHQILIQFSNFFSKVLKNQWSESANSMALTTNFNDFNNYFNNNNNSSSGNNN
NNNNNNNNNNNNNNNNNNNNNNNNNNNNNNNFNILKEPQSINDKIRKYQNLSIIRSIAFI
FFSNSFQFEHNSGNITQYIKYLNGLGFNDLYKFINSNPE
>Acanthamoeba_castellanii_ACAS007633_CenpI
MSRAEAAPLLEAALRFLKKLATAGPGKRSARGKNKSADAQSGKEQVETHVQNLCTFAWEW
GLTKSQLRIVVELFTKHQLHDALVKRLLEALIPQEKVDEECFWLALEWMVVTYDLLASTA
KVREPNTPYPLDLYGVIFHWIEYETLRPLLCNLLYRMTRPQDVLTWRLRNKVGPEPAVDV
LLALYKEYKPSAVTVALPSRSKPLHTLLKPKRTGRDLYLRIIELQGDPFTTPFEQQRNKP
KTTKNGAVKPSISHFAKGLEELEIPAQAATLFRRSLVGRLTNWLGFILEEEVFWKDSTTA
QHEARLRFLLSKLIDFGRANNGLVPTLERFFYSYIERWNGTDHSQEVLGLISLANGCAFA
DLQENLLNPLTALFFTSTTLGKARLLDCFTAIIKRWTTYDWPNWTNPDNPPPLRRATEEK
RGRHIDVAQVALHYRPLYMLIRYVDRMCVLGLLAERDHAVVQHAALCFVETISRLHIGFQ
VPMVIPPSEGLVYRLLFAHTAMPVSRLCGALVSYKSDFEELKRKSAQLNSYIWDFAVALW
RQRLFTPTQDPTTGKPGFKETLGLSECAPPLSQWSCQLSSQHAPACLSFTHAIVFSNFAL
EYMRAVEQQSEGPSRIPLHPDMIKEVHKFHYVEFLKERGLDGLYEFLCTFVASLRQRVQL
QQQQQRDATRG
>Aurantiochytrium_limacinum_ALIM008193_CenpI
MSLKCKSLALKWLVLVNRKLSRPGTEALHKCYGVLFHYIDYESTRAILCRLLYMLTRRKD
VSVFRAERLGSLIGNQIETGQDAGPLLLLNDLYAQYAPDLLGVAPAKFTRPRLGFFRSPD
EAWGAAIEAVSRRERSRARESVREASYDRQNNEKLEDLARTTVKERHPDRSKGQRRRGRP
TAAELNAKGVEGLPEALSSRTRDDEVNVGEVRSTRELANALAKGKLVFPDRCSAILRDTM
FQYLLCVEPRDDQVMRLRQTLPYLIEEDFFSLRRGAIGSASRPLSRHSKDNDERARSALL
SSQETLMIAMAEFADFMQQTLPEFENFVIRYLETWNGVH
>Aplanochytrium_kerguelense_AKER009061_CenpI
MEKPFEKILEDLENITNSESQSTSACEEFEDKLDEFESYALKNGLNNNKIKNSVTVIRSL
LETKPKQWKKQLQRLIRSLLPCEEVSKEAVLELFAVFPKMAPNLKKLMLKWVLITFNASL
LSYEAIQGLRSLYHLFFHFLDHHSLRKYICRVLNLITRRPDVTKFRCIRLQSLIDDGIAG
GQDLTALLALGDLFQQFAPPNLLRMPRGRRTDISAFGKVDLKWETALDQVLSCCSSTARS
VKLKENHSSLINVTRKRKKGEKLQLQKYNKRVTSTIPEVSNSLEEFGNDSCFIWLKEINS
VSSLGNIIAHENKDIALPDRCSSVLRDEIFQHWLCLCPDKGVVKRVRENLPFKLKEEFFG
LHHAAKRQRKDHDQTTVDGRQGSQFQVQGYLLDSLADFSDFMQETLPETEEFLAKYLRTW
NGCHHTSQLLRLVSRIAPRSFDDLHVNFLKPLYRVYIRRNAVVKAKILSSLISMVQNWVM
IDWDSHFLEENSLKTSANILQSIPRGTDYFRSLFELFEFLDKIIVLGLIQENDHPLIFFQ
ASALYKIISSLNTEHKIPFVKLPSTQLVNRSLMNSAFGVANMCGILSHYKSAFQKLKESL
AYDKEDHPSSLYNYGKHKLTSYNTHILDFCNALWRNKLTSFQEDTAVLDEHCTFSLDKSV
SFLGYKKEFLQQFDYIHTAAEEKKFAYLEFLAKQKGCEEILEFLASFLKPVKQRYETQKN
KISSRVP
