# Supplementary material for: Evolutionary dynamics of the kinetochore network in eukaryotes as revealed by comparative genomics
Source: EMBO Rep. 2017 Jun 22;18(9):1559–71. doi: 10.15252/embr.201744102 (PMC5579357; doi:10.15252/embr.201744102)
Supplement: Supplementary file 3 — Dataset EV1 [file EMBR-18-1559-s003.zip › kinetochore_orthologs_FASTAs/CenpK.fa]

>Homo_sapiens_HSAP001845_CENPK_CenpK
MNQEDLDPDSTTDVGDVTNTEEELIRECEEMWKDMEECQNKLSLIGTETLTDSNAQLSLL
IMQVKCLTAELSQWQKKTPETIPLTEDVLITLGKEEFQKLRQDLEMVLSTKESKNEKLKE
DLEREQRWLDEQQQIMESLNVLHSELKNKVETFSESRIFNELKTKMLNIKEYKEKLLSTL
GEFLEDHFPLPDRSVKKKKKNIQESSVNLITLHEMLEILINRLFDVPHDPYVKISDSFWP
PYVELLLRNGIALRHPEDPTRIRLEAFHQ
>Mus_musculus_MMUS004534_Cenpk_CenpK
MLPCSVYSNNKAASCTTSPLVIYSSCSKVKKTIKDMSENKQEVHPDTITDVEAVIDTEEE
LIKECEEMWKDMEDCQNKLSLIGTETLTNADAQLSLLIMQMKCLTAELGQWKKRKPEIIP
LNEDVLLTLGKEEFQKLRCDLEMVLSTIQSKNEKLKEDLEREQQWLDEQQQILDTLNVLN
SDVENQVVTLTESRIFNELTTKIRGIKEFKEKLLLTLGAFLDNHFPLPEASTPKKRKNIQ
DSNAQLITLNEILEMLINRMFDVPHDPYVKIRDSFWPPYIELLLRYGIALRHPEDPSQIR
LEAFHQ
>Xenopus_tropicalis_XTRO019564_cenpk_CenpK
MDKQDELLKEAETLARYMSGYQHELPPDISKTSQAPEEAREELLQQCEEIWKQMEECQSK
LTMSGPETLPEMDVQLYLLMMQVKALTAEYEQWQKRTPEIISDNQDVLLAVGKEELDKVA
RELEMVLSSVQAKNKKLKKDLEKEQNWLDGQQKLVDALTSRQDELKNQLSTFSEKRVFQD
IANKLFKVRAYKEELLSALGDFLEEHFPLPEEQENQSKKKKGQSGKKTVPLMTLHEILEI
LINKLMTTPHDPYIVIEPHHWPPYIEMLLRYGIALRHPEDPNRIRLEAFHQ
>Takifugu_rubripes_TRUB003340_LOC101066513_CenpK
MVIPNTEEVLGGLAPTQLSGAAQGELMDLCEQQFAQLEKLQNEIILCESDFSDSPQEQSV
NRLIATEAELKQWLSTEPEPKRDKLRETKVCEEKWLEDKTQVLSAAINHVERLKMEKEKL
SEQSVLKDTKMKIEKMKAYEESLMDCLGDILEKHIPHPQNGASGYKKTKNASTEPEEDLI
SLGEILEQLMNKVLETPHDPYVTIDNTFWPPYVEMLLRYGIAVRHQENNFKIRLETFC
>Danio_rerio_DRER009221_cenpk_CenpK
LRQYVAGWRYFCFECTLFDLKLWSSISLNISMTPGLPKQIEMEKEVQTSEDTGCMSAAKA
VLLDECEEQFGLLQKLQNEIIMADTEAYDDQSNEAVNRLIAITSELEQWQEIEPKLLTTN
TEVLLAVGKKELQRLHSQLKMVLSCSQAKLDAQKKILKREQTWQSEKQEALNSVTEKIAR
LQQEKQKSDHSVSQEMKRKIHKLKEYHSSLMEMLSDMLAEHFPLPDPQENGSKKKRAAAY
DAAEINLISLSEIIERLTNKTLETPHDPYVTIDDTFWPPYTEMLLRNGIAMRHPEDCNKI
RLENFF
>Branchiostoma_floridae_BFLO010335_CenpK
MGTPEDYDRASSFSTSMGNSPDWTPVASAKCEMKQECVEVWRDVNVLQQRLQEETGDASP
TDRPSPLLAVSRAKQLQLQAQVEVLESQQPQLMSTHKKVVEAVLVNHLKESIEQLSELLP
AMQAQQKELSASLELEEQVLHQRQELGRMLEARLAEVPEAHETSVDSRVKTFRRKLKQAE
QFHTDLVERLAEFLDTHFPPPQPAKGKRRRRHGSGPVDKTLDVDDPQWTPLNTMIETLIN
KSVDSPHDPYIPMEPRYWPPYIEMLLRCGIAQRHPDDSSRLKLAPFNL
>Branchiostoma_floridae_BFLO027713_CenpK
MGTPEDYDRASSFSTSMGNSPDWTPVASAKCEMKQECVEVWRDVNVLQQRLQEETGDASP
TDRPSPLLAVSRAKQLQLQAQVEVLESQQPQLMSTHKKVVEAVLVNHLKESIEQLSELLP
AMQAQQKELSASLELEEQVLHQRQELGRMLEARLAEVPEAHETSVDSRVKTFRRKLKQAE
QFHTDLVQRLAEFLDTHFPPPQPAKGKRRRRHGSGPVDKTLDVDDPQWTPLNTMIETLIN
KSVDSPHDPYIPMEPRYWPPYIEMLLRCGIAQRHPDDSNRLKLAPFNL
>Saccoglossus_kowalevskii_SKOW030171_CenpK
MDENGVFEENASQLNLSSAAAAVGQLNDDCDEILREIHKIHKSAAKFCEPEPTVNVPNVR
VKILQAKERKLHAEIKSIEEATMKALSTNKEVKKAVLKDNLETSIKQHEELLSCMEYEKQ
VLKEKLKKKKLVLEKQKEVKQAIEKKVQELESAHQGPDRYIREAIEKKEQMAEYLDQIDS
QLSDFLIKHFPSPESKDLLKGIHKVTPSRPKYTNIYKIIRKLMKKQLDSPHDPYISIIDS
YWPMYIELLIRHGIVLRHPQRSDHIRLTPFHL
>Nematostella_vectensis_NVEC026345_CenpK
MMDAENSSVTEKTSYMQDLKDQCEGLWLHIHQTHARLRSRAENMTCFLPGEENLEKIHEE
ILKAKEKRLQAEYAAIESSGVEVPSMKEEYLDASLKQQLAQNTSQLDDTLLILKSKRKEI
AEQLEREKEILEQHKDIEISLLNKTKKIEDTKENFQSGTSKVRELERKQRIAETQLKQVM
RKLGVFLREHFPLPTLEDVEVKRKTVLQGEQTLDPTINYVTLQEMLEELMNTQHDRPHDP
FMQLQPHHWPPYVELLLRCGLVLRHNQDSNQIKLESFNV
>Salpingoeca_rosetta_SROS008158_CenpK
MVAGGARLALFRAAVQHVLLDEGGEGDALMDTRVDRHREADKEAQAACDTLSEELNRLRL
DAAEHARHTATEDTAALSPEVKEKRLLARRVLLLESELEALHTYPFTVPQPSEEVIRSQA
EARVDASVSRLQFLIAQVTRDVQDIEATIKRQQACLAEHIALREGLTKRLVDTRAKLDAQ
EAEASSDDGRKRASQAARKIRHRAKAVSKWNQKLLIKMREFLDQHFPSPRPGDVAGRPMG
TKAPRTIESYFHRTRGHTRGSGGGSARRGRGRHPQYDDDDEEDEDEDAQLASGGTTFISL
RQLLQELMNQCMTSPHDPYIAIDDDKHWLPYLEMLQRAGITQVHPRDQAKIKLTEFHV
>Capsaspora_owczarzaki_COWC001750_CenpK
MEETTRRLESMLASIGRGPALQVPAPVARMTAASMDALVRPLPWANQPSSSDSDAWMSSA
APGAGAGAAAAAEAARQRDRAQALQLLQDDSKQLWTGLAEIHTQLPEVAAGAFEKQPRSL
QDFPKELDHKTILRQLKVARMRAELEGISSRGIEETFQSMPVPVLKEQVIESVARSVIQL
RESIDFMQSESASLDLQIARCQEAIAQHQEMNQALQNKVLQIDGEDQGAEVANAIAELEG
KSKAMNEYSRKLMKALGDFVTDYYPPLSQDDTEADEYDDDNDAMDTSNGDGLRKRTRVFI
PLRKLLEELLNRFASSYVDPYIRVLPTHYPPYLELLVRAGIIVRHPQNANLIALTDFIA
>Saccharomyces_cerevisiae_SCER003164_MCM22_CenpK
MDVEKDVLDVYIKNLENQIGNKRYFLKQAQGAIDEITKRSLDTEGKPVNSEVFTELLRKP
MFFSERADPIGFSLTSNFLSLRAQSSSEWLSLMNDQSVDQKAMLLLQNNINSDLKELLRK
LQHQMTIMDSKKQDHAHIRTRKARNKELWDSLADFLKGYLVPNLDDNDESIDSLTNEVML
LMKRLIEHDLNLTLNDFSSKTIPIYRLLLRANIITVIEGSTNPGTKYIKLIDFNETSLT
>Candida_glabrata_CGLA002106_CAGL0M00440g_CenpK
MTNKSEIIDEYTAVLEREIENKRYFLKESHDALRDLIESKAERLNGAGSVQGRRSAINKD
VWQKFMEKPMYLPERQDPIGLNLVSARLREKTESMGPWLEVEKEIVHVEETYLNSLRQLN
AAMQDTIAEFRKNPPKPREELVSKDYSLSSLKTQHESLHKELKEFVTRYLEPNAPENTSA
EEMLQLISTLVQGKTLDKDQFKNSQSLFRLLMKGMLLENTDTNSYKLIDLVS
>Kluyveromyces_lactis_KLAC004447_KLLA0B04070g_CenpK
MLRMNAQEEESPMDTQQLAYIAALKRELTAKEQLLRQTIQACNRAEANLNTDVVNYRVWD
QLAQRQMYTSSRSDPIGIASLKQSLQVDNKQSIFNETEQFLVEMVNKQKQFNADMSSLIV
MLQERLRDENQSPENAGDPIGMIQEMKSKIFDLIRNHMAVDISTPIYSADIAAADMTNLM
RRLINGDSTLTVHDFQPDCMNLFRILDTAYLLQKIDMNGTIYVKLEDLT
>Debaryomyces_hansenii_DHAN004035_CenpK
MDGTRLDIVKEILSGNGISLKEEKGNIEDSAKIQTTYIRRLENDIHLVSSFINQANVSIE
KLILKTKNTSHEDSISLKKDIIALSDTYGRLPYLSDKSDVIGIASASSIIDSLIQQQTEA
SIHLNKKNEIDSYEITSKQALVEEYKRLLQLIDQKHITEQEKLEEIDQKTSAMESDPISK
GSQIGALNIKLDEARQSENLLSTYLKRIIIKYLALSDWESQQVITEEKLQENVNVCIELI
DKLVVSSINSTAWVEIDPNEIESKFINHLLMNNTIISRDDSTKEKLFLSLRTFGSEF
>Neurospora_crassa_NCRA009037_CenpK
MSTTNNTNTMEGIIQGSTATDSSNGSGGRVKDPVHEANLERTIRELKRMTAEAEATLNEL
KQNIAQNGSPPPLNPLSSMHLLTRAYTSLAESDPTPLLPFPDSVLPALLAIRKTSQTITQ
TNSYLSSSSTLLDQQKRHLENLKTEVREQKELQEALQARVELLRKGMEAKKEMTPEELAK
EELEKMEGERNRYDEETKKLVRELNWFIEEYLGPLLAAEEMGGPVVGEMMDLDADDLEAG
FNARGKLKKAKAKKTDEGEDGNGRQRRIDEIWGAQNDQQEGRQGTGKRKRERDEASAAGA
EMRSLIEKLLNKSMDAGGDSSAAYVKIERETAAARFLVRSKVAVFHPRDATRLRLVDFGR
ELDD
>Schizosaccharomyces_pombe_SPOM002553_sim4_CenpK
MNSENASLFRNILNDTENLVQPLTQDESRLALFESLVQSDQLLVEKIEKWEKKVSKFTEN
SKSEKRKLQLELFQEIIDLKKCIAFKPIIGKNAIDNNISDLKKNLHSNKKLEAVLKEELH
QIKKFSSDLQSLKSSMGERQKQQAAMSRRGKKSIIHSAIIQEKERYEKESQELFTFLDGF
LDEHAPSLLEGAQASIDKNRPGKNQPSLNFENISKKDLTEEFKQVIENLMNNSIIPGSPY
IEVKNERIVSFLVLASLCTVDPQDPSKVKLIPFSDEI
>Ustilago_maydis_UMAY000728_UM05821.1_CenpK
MEGTAYHDLAGLLRQAALQEAASRAKTRSPLNANTSEAAAEASSSSQKVTAEAEVEAEEL
FAVYEDEKAKNDALARTIDDRLQALASIKKSQADEVGTDDRKRLELEWQQLEFAIRALEQ
EKQHLPALDSATVLDIRTRAELYDLNLQYTSALAMLRADLSSERDALARETQLRSDLDVV
SAGLSKRFVKLQRKSQQDLTSESAIRELNRKFKREEQRFKELLAQLIDMGTSLFGPDSRK
VVTLRHYLDEFMNQAWDKPLDPWVSSTKLAMRRTGGEVDDAMIEFFIRANIIVPHPKDSR
RWRLVGFHKSTRG
>Mucor_circinelloides_MCIR001021_CenpK
MSHLESALHNIIAQATQDYKDIATNDPVVQSSDDNTARGEHLDRILRAQQMEKKELWDKL
YNLENSRIQDQANSVFISKSDAVTTTARKQLQALMYEHREINNLVASEMANLDIMEQPSD
DILEIEFREDLDKQIKQYASLNQFVKKQLDDLTNTLREEKKVLSECEDVYTALKEKEREL
AQESYVQAYPEQLRREQIEWDSQYKQDTHDLIDFLDEFYPPHPVDNAGAMGDQCELKQLL
EDLMNQAVGYPDNPYIKLVPGTYWSPYIQTLVKGGVVKYHPTDSSFIRVNDFTH
>Phycomyces_blakesleeanus_PBLA005120_CenpK
MTAQLEECYLTLEDQYEEAGLQRVYGDIEDSDEKLLSVYMYEERELIKEEGVQRKAAFQI
ESPPEEDVLNLQLKEQLEKTVNQLKVAVDHIKNELKRARSALSSENTILEECKTIKTGFA
KKLAEAQESGNSQRLPNKFTEKSRRLRAEIRYTSGELIKFADTYFPSHAVDGEEGNEDAA
QCELKYIIEDLMNKGSNTADLDPFIELQPGEYWTPYIETLVKAGIAVYHPQDARKICLAD
FRL
>Mortierella_verticillata_MVER002653_CenpK
MDQSAANDDREDAEKRQLPTVATENDRNGASEASGNDLTSKKQQGQEFEQQRVEALKATR
EALYQRCREKLQALDELKVRLAEKGTPAQSANPSSRSKQLDILRTEEQRLRYHVQRLKAS
KHTVFDELPEVTRLRVNQSVQDSIHGYEIGTPLLKAELEETKQELAAENQTLKESLEIKE
ALNARLSDLAKAIEKGTSQESSQGRQKLLEARLQVQELMRELTGFLNAHYPPIQPDDDDP
AAFQLKNILEDIMNLSVSSPGDPYLVLERGSYYPPHIEQLINAGIAVRHPRDAQRLRLVD
FYS
>Mortierella_elongata_MELO013684_CenpK
MNPTDTATMPAGAGAGAGLGNAQELRTPASGVPTPSTNAESNLTSPSVVARDSASYKRRE
ENLRITGEILHERCVEKLERLNQLRQEVAKKQQSTVTRPQNDNTLQEQQLAILRIEEARL
KTEHKKIHANKHNFPDPLSEVNKLRVRQSIHDSIHELAIMLPHLKQELEETQAELAGEMQ
LMKELKEIRRALQARRQDLATSGESISSQQSTQGRTKMMETKVLVQELMRELTKFLARYY
PPIQPDDNDPTVYDLKQVLEDIMNLSVSQPADPYLVLVPGEYYPPHIEQLINAGVAVRHP
RDSQRLRLIDFYS
>Conidiobolus_coronatus_CCOR010210_CenpK
MNADNNNNLLSRSALLLNGIETFERLKKTEIPTLPSTFSPQQLDQVIYKLNKNNETEWSQ
LGDISLQYNSQLDEFNKSLHIENQSLNAEAKELECLQFEYIKLKNLEQTIKAEFNSYQFM
DNDTTLPIKLKQTLLNDAHLSQISTSQVIKDTKQIKEDAINLQSKIDRATSLIENLDELI
SQEKIEKPKQTQIEQNAKIIQKLNTKTKELSTSLNSVLSQCININPPQNIKDQLKLQSIP
TVSFKNLVENLLNKSVSTQDPYIKLPDTNTIEFKHYYYPMITLLFKAKLIHYHPKDTSKI
RLIDFTS
>Spizellomyces_punctatus_SPUN008246_CenpK
MDHSTPLSQQNRRLSQVSKDVPSPTKPRSHPVKTVLKEEQVNRLLDSFSFSYEDRIAKAL
EPDASESTAPSILETGYLESVDIALEKVKKQCKDALEQLEQVQKQLRSRSQRPHVFKSPI
PGTTVSGEEAMRMNAAQRKAILQEKERALRAELEQRKRDMLVFENDDEIVLDARVRKEVV
EIVDQYQSDEGLTALENQLWKELNRKESEQGIEQFLEQKRDDLRNCVEDTVKAKGANVAI
LQKQKEVKERLQEECNEFEKTLRAFVQRHYPLPAIMGSERKRPLERDDGAELAPETCHSV
TQLSLMNIIDQLLQQFETTPDDPYITLLNGTYYPPHVEMLLRADVVERDEQNPARIKLVD
FHL
>Thecamonas_trahens_TTRA003273_CenpK
MAATYHTTHAAALDLAARARHMALAAKHVGSRAATTAARRESESEDDGAGAVRTGSVASG
ASATSGENHPVRKALEEVRARIAALSAALKDDAASFAAAKGKEVLAPAVAPGLKDALDPL
APSSAPWAAPMVMQLLLEATLLQRELDTARAILDAPPDNRGKRRSLAETRVAMLAMLEGL
VEELDITANVLNARLASLDDEVLLQRGILEERRAVGRALQAQLEGKMALLPEGLGGVLDA
AAGGVSLNDDDVAELVQQRELDLAAKERALKGYTSWLGESLKDFVAKAYPPVVRPEVAGY
WDSLEDTLAQLLAATMDDSLSSAYIPIESSMYEPYIELLLRAGAIEKHPSDPSRIRLVPF
HQ
>Acanthamoeba_castellanii_ACAS014527_CenpK
MEATSTGRASRPAPTTLDPEWQRRVRDRAWELAESGGAEGWLHNVLLLQHHRPSTSISTS
AGGGRAEEVEEDQRRIERARRELAKRQTVLRPLRLGTDAGQGATSSRHQRTEVVKAKIAN
LEAALRALDLEEERELEADRADAAARDDELFVVRPDVATAELDQALALLRRQLHHATHAL
ARERELRAEAQTIGEALTRQLQQHPHEATSQEEREEMIGRVKQLRECNAALREGLLAFAD
RIYPPPSAGASQEPITKRPRAVEEGPPPPYASLRETLAELLDAAQKREKTTKAKTTKKDA
DGWVEMSTDGRRLWPHYVELLLRAGIAQKHPKDSSLLHLRHYTAQ
>Guillardia_theta_GTHE020409_GUITHDRAFT_137334_CenpK
MKRLEASAAEVRKIQQLLEEEDTVTEEEDEAEPGKGDELDDAEKEQVAAKLQEELDRSIR
ELNECISDLDRRKEQALVDLQQDCDLAEDAQTLQRALELELKVLKQPRTSHARRKELREL
KAKNEELVCKDPHSVHFLLLSNLIDEHIPDAAAVGEQASFKELLGDVMNHHFQDEAEESF
LAISSRYRQEHVDLLERAGVIVVDPADPCRMRMTSFF
