# Supplementary material for: Evolutionary dynamics of the kinetochore network in eukaryotes as revealed by comparative genomics
Source: EMBO Rep. 2017 Jun 22;18(9):1559–71. doi: 10.15252/embr.201744102 (PMC5579357; doi:10.15252/embr.201744102)
Supplement: Supplementary file 3 — Dataset EV1 [file EMBR-18-1559-s003.zip › kinetochore_orthologs_FASTAs/CenpL.fa]

>Homo_sapiens_HSAP014697_CENPL_CenpL
MDSYSAPESTPSASSRPEDYFIGATPLQKRLESVRKQSSFILTPPRRKIPQCSQLQEDVD
PQKVAFLLHKQWTLYSLTPLYKFSYSNLKEYSRLLNAFIVAEKQKGLAVEVGEDFNIKVI
FSTLLGMKGTQRDPEAFLVQGLILSPRLEYSGTILVDCNLCLLGSSDPSTLAFQVAGTAG
ACHHTRIVSKSQLPSENREGKVLWTGWFCCVFGDSLLETVSEDFTCLPLFLANGAESNTA
IIGTWFQKTFDCYFSPLAINAFNLSWMAAMWTACKMDHYVATTEFLWSVPCSPQSLDISF
AIHPEDAKALWDSVHKTPGEVTQEEVDLFMDCLYSHFHRHFKIHLSATRLVRVSTSVASA
HTDGKIKILCHKYLIGVLAYLTELAIFQIE
>Mus_musculus_MMUS027866_Cenpl_CenpL
MDSCDFRGLTSRRRTSNLKNYFVGATPLQKRLELVRRQNSDFPSPSRRKIPQCSQLQEDI
DPQKVAFLLHKQWTIYSLTPLYKFSYSNLKDYSRLLSAFIVAEKQKGVAVEVGEDFNIKV
IFSTLLGVKGTQRDHEAFLVQILSKSQSSREHREDKVLWTGWFCCVFGESLQETVSEDFT
CLPLFLANGAESNTSLIRDWFQKTFDCCFSPLAISAFNLSWMAAMWTACKMDRYMATTEF
LWSVPCSPQSLDISYAIHPEDAKALWESVHKTPGEVTQEEVDLFMNCLYSHFHRHFKIHL
AATRLVRVSTSVASAHTDGKIKILCHKYLIGVLAYMTELAIFQIE
>Xenopus_tropicalis_XTRO024464_cenpl_CenpL
MQSPTNGVSTPKDFSSARRSIQFQNTGFPQIGLASARRHTPFHHAPSKRRIPQTSPLSET
VDPLKIALLLSKQWTLYSVTPMHKFSYTNLKEYARLLSAHICAEKQKGLAVEVGTELNVK
ATFSPLPGLKGREQDPGSILIQVLAKPQFSAAGAQDRIVWSGCFCCTFADEDTLDLLTSE
TLLCLPLFLVNGAEALTAMVGTWFQKAFDCSFSNLPISSRDLAWMAAMWTGYEAHEHITA
TEFIFSVPIEPHMDISYAIHPEDIKALWSNIHKGQDEVLAEEVDLLFQCLYTHFFRHFKI
HLSATHLVKVSTSVASAHCDGKVKFLSKEYLLQVLGYLTELAINNIQY
>Takifugu_rubripes_TRUB009461_LOC101068147_CenpL
MTPADSAVVQRRNKSKYRLSYRSGLGAASRLCLTPALTTRRLSTSRKAPKINITENVSPE
HVALLMKTEWQLSYVTPLYQFRHTQLKNYSRQLAAFLAAEKQQGLAVEVEGLQSSFTVCF
SVLQGMVMTDDDPETVLIQIQSKPVFPKKNEPQKPVWSGWLTCINGNVEYLRSLPKDFTC
LPLFCSSGPEAFTSVIKSWLQQNFDCCFGQLEISHTSLQWLMALWTNCHAESGIQHLKMI
WTLPAEPPLQVTYMVEPQDAWVLWNSLRNSQKHPENTGDDPEEDNIDIGEVKRFVQALKS
HFYRHFRLDLSAGRLSQVSTALGSAKCNGRIKMSNSRYMITTLMLLTECALFKMPI
>Danio_rerio_DRER005063_cenpl_CenpL
MEGRGSAVNTPASRPVTRKSKSYGRSCVEAPSYFWQTPGHLTVLKVPTSRGAAKSQIITN
KVDPEHIALLVKNEWKLSYVTPLHHFRHTQLKSYAKHLSAFIVAEKQQGVAVEVGLDAGF
KVTFTAVLGLAETDEDAETVFIQIQSKPVFAAAADAPKVVWRGWLTCVNGDPEYLRSLPP
DFVSLPLFCTSGPESLTNLVKSWFERAFDCNFGSLALNSSTLNWLAALWTGCHPACNIRY
LKLSWSLPTEPPLDVLYTVNPQDAWELWNSIHPQENTDDRIDIKDVQAFMSGMETHFFRH
FKIHLSAGTLLKVSTALGSAHHDGKIKIGNSDYITTLLALLTECALLKMPT
>Ciona_intestinalis_CINT011399_LOC100176501_CenpL
MKELGGKIFALKIAGNCFNKKMEKFSFTRRESDRITPIVTKQTPFVTTNNRRIRNKLPQV
VTSQRKGVEIETSELLNKTWDAHSCSPLHGFHENTASLDCYGRSLSAVLVASKSKNIGVE
VVDSSVTSVTFKLVHGIYGIHNGLKFQVLTKSGKIIFESFLFSSEQSLSSDVIMASSKLT
MLPLLVCRGDRSTTKVVFDWLKTEFDCSLRKITFNPLSLGWLVAMWGSVKGQGSTHITWE
IPMVETGIDIIESEIDGESVALLWKHAHEDSTMEVTIDEVRGFVASIEEHLTQHTKILFN
ALTMQQIKTPVIQVRNDGKFKVTSGDHLFHVMADVATLALEHLDHYTPTM
>Branchiostoma_floridae_BFLO003618_CenpL
MPEDFDTPDHDVSTPGTGARDTPHGEGGASLSISRLNRTVQRGYLQRKYTPYRTPRTRSM
VSPAADRTNTAEVTAPPDWSSLVRCSLSVYHATPLYRCRWDRAGLKQLSGALSLHLAQLA
TAAGDNMYRVSVTAKENTDDRLALEITVKRTDTTGRAGSLYAVLCNMEGEVTQLEQGAFT
VLPLLLMTGPGTLQNAVITWLEQRFDCRVCPMTFQPSDLLWAMALGLIRGNNEKGKKQTL
DLHYDVPLKEAGLSKISLQIPVKHAKALLNSVAEDTENDLQLDELHLFRQALEAHMFHYF
RIHLDTMKLSLVATPVLFVDKNGRLKILSVNHAPAVLRMMTSFAFERSPLTMSLKAANES
RM
>Branchiostoma_floridae_BFLO001778_CenpL
MPEDFDTPDHDVSTPVTGVSSSPGSERNTLRNTRHGAGAKDTPHGEGGASLSVSKLNRTV
QRGYLQRKYTPYRTPRTRSMVSPAADRTNTAEVAAPPDWSSLVRCSLSVYHVTPLYRCCW
DRAGLKQLSGALSLHLAQLATAAGDNMYRVSITAKENTDDRLALEITVKRTDMTGRAGSL
YAVLCNMEGEVTQLEQGAFTVLPLLLMTGPGTLQNAVGSWLEQRFDCRVCPMTFQPSDLL
WAMALGLIRGTNDKVKKQTLDLHYNVPLKEAGLSKISLQIPVKHAKALLSSVTEDTENDL
QLDELHLFRQALEAHMFHYFRIHLDTMKLCLVATPVLFVDKNGRLKILSVNHAPAVLRMM
TSFAFERSPLTMCLKAANESRM
>Saccoglossus_kowalevskii_SKOW022719_CenpL
MASAVTPFRTPGTTPWPSRRHMPYTKTPTSRRLTCKTHRRFPRLRNERLQVSRIKELVDK
TWKVYKATPFFNFSYKSEGLKRYSRHLSAHLEAESSKNIVDVEGELGEHGTFEIMNGVAL
SESDVEAVEITVKTKKQNGNEDGKVVLIGVLCSVEIAEECVIKNKQFTNLPVFLVKGNVA
VTRHVINFLQAQFDSNIIAMHFPPMELAWMIAMWTGFIPDAEESNVATSRNIPLELVYRV
PEEIEGLRTITMTIRAQDAKKMWKW
>Nematostella_vectensis_NVEC014831_CenpL
MSDDAFKTHFVSLPVCLAKGTVALTRYVLSWLERQFDCRITPMVFSPSELSWYSSLWAGT
VPKESEHLLELCYKVPTGIRGLRQITLSVNASDARELWECMHPSDSDIFNEEESVFFMHS
LESHFYHHFKISLGSMSLSRIANSLVFIGGEGRLKILHAGYVRHVLQQITQAAAEREILA
RL
>Salpingoeca_rosetta_SROS007032_CenpL
MQLLRGCDDDATALSIAITRQQAGGKSSLAGRMVLCSVGIGQLAKVERVRAPFAHLPLVL
VKASAALARTILHWLEETFDCAVTPMALTPQDMAWIATEWAAPAATDKALAQRPLTLQYG
VPGDGSLQTISYSVDPASIRALQERLAGGDDDTALLRALEKHFAAEFSVDLTKMTLARVG
TYAVYIGADGRAKFLPLPDTCATATLHALKYFTYVATRPPTT
>Capsaspora_owczarzaki_COWC002664_CenpL
MSSQERATPSSSSSSHSRIATPRSSTAARQAPFPTTSRSPHHSSSSTPAAAAPAASPAAS
SNINATGSARRPAAAAAAAAASTAQSSPIEEHFPRVQSLSNKTWHAFRVSPLYRMQTDAQ
SLRLYSRSLTAALVARRDRSHAALIDASNSNGSSSSSTAANGSAEIGAANIGLLPGIDRL
PGVPRALGIVVAAPPRAVPSSLRGRQLQAEETAKQKAAGAAPESRLLAVLGNFRRARPAG
SDAAGGNGGTVQDDADNKDFTFLPLLLVKSTPQLTQEVCGWLESTFDCKVTHLAFPPVEL
AWMAFMWSAQNVSYTAAAAAAAAAAAAAAAAANESSPALCDALNRSKAAQREAGDASSMF
LAVDTSQAFMKALEEHFFSISGIRLSALQLTRIGTGTAYVGAEGRVKLFSQNPVVIGNVL
NQLSELASLEKV
>Saccharomyces_cerevisiae_SCER000309_IML3_CenpL
MPYTWKFLGISKQLSLENGIAKLNQLLNLEVDLDIQTIRVPSDPDGGTAADEYIRYEMRL
DISNLDEGTYSKFIFLGNSKMEVPMFLCYCGTDNRNEVVLQWLKAEYGVIMWPIKFEQKT
MIKLADASIVHVTKENIEQITWFSSKLYFEPETQDKNLRQFSIEIPRESCEGLALGYGNT
MHPYNDAIVPYIYNETGMAVERLPLTSVILAGHTKIMRESIVTSTRSLRNRVLAVVLQSI
QFTSE
>Debaryomyces_hansenii_DHAN004214_CenpL
MDKLFLDQTFKLYKSNDTLPQLTQPQLDYISTIICQYLFQTLANDIISEYRSYQDLFTDF
KITHNVRQFNHFTITYISVRHRGLLPRQTIIFIKSPNNNDETRPFNALVMIKATNSSLLS
VLIQVIENLATEVPIIIRDLRFTEKYLNLIINNVSSGLVSMNNYAEVIGDVELIYSTSHL
VSNDSLRNITISVPEKDIQNLADSQGLVENINAFLKRTSQLNFNNIPLFRFTSRLINLSQ
DGKLKISSDKLHLVRNSDFIDNIFTSNQSQHDALEDQENPFIWFLIGSIYNENFTQL
>Yarrowia_lipolytica_YLIP002536_YALI0_E33055g_CenpL
MFDFVNTASGTSFTVLKCTKLFNFDKFATVRQELSKDIVENAKNASRKRVFSERNNNVYY
EQDSSEADQIKTVNCEWHVLQSGEYEIHTVEISMSGHVSKVIIVNGPDRKDDFETHALIL
MRMQNTFFDISGVIKAWMTEKFEVTIGDLELKHDFLKSEFDREVPYTAHLKIQVKDLGGL
LKYLTLGIHYDDLEAFATHKDGLYAGVTEFLYESTGMKVSTSDQFELVSLLTNQMVMDKR
GKVKIIKTGLPSHDELFWIESLLIRLTNYARSC
>Neurospora_crassa_NCRA010518_CenpL
MPPQGRKRQRTETEPESDPRRSSTSPDRQSSPEIIEQEESRPPFYNTTFSTHRVSPLYVG
KQPLDRVRLQTLSQRLREILVGDVVRGVEVGLGRADGEDGVMGRAGALEYVDIRWVSMGA
VLDITSPETNDSENEDEDAAPRTELDWPALVSNLKDKKALHILLRDFLSTTFDCRVSSLR
LGTRSLVQSWESWIRTAGIPEKGPLARDVVLNIGFYIPPPELKGTGPDATPAAGENNEGS
SQEPLGIKGIDIIIPAADVRGFVRAGKQMQSDKEKEKEKEKEKGKGKTKEKQAWEMDIKK
RRKLAGRLGEEGWEWRTPVSGDIQTEESPFTEALGRYVDKHLGLNLFHPGVRVAKIACGG
FVMSEGRLKVFTPREEGGGQRQRAAVWKLVSGLVGKAEGGKALA
>Schizosaccharomyces_pombe_SPOM002938_fta1_CenpL
MTLRDHHFYNVTYTAYRLSPLFGFEYSNLTEIGKKLTRFLRYGTDRTGYFTNSTRFADLI
IEKATFTEFGNTSSFPKFLKLDISYETSSDLEVKRKGQMFFFESFRKFSHAEADRTRLSL
EGNSVFFSLALVRMDGALWMAVEQFLQQEFDTQILPCLIAPEILLEFLKIWQNHVNSQTA
LPLELTWTTGNPNLSSVTISIRPEDLKKIFRSSSFFYPILMEHIKRCTSLDLTNSVFSLS
KVNTDCAILTSSGKLKIFSKAQNIVFDVLLALEPMQLPEY
>Ustilago_maydis_UMAY004911_UM01638.1_CenpL
MSSSSSRSQLDQGISASRAGGAQKRPPATSKHTSPRKRQRADARPSPSIGSVSRRSGEDS
ATESSTISSNARRRARDSTAAVVQDETRWAYTQRVLLDRTLRLHTVSPLHFSSLPASIQE
VSRPLFQMLQNELHHYINLRLSDGFGFLESTGTTIDTRDAESGDLRPPERRRRADIDRVG
QVRIGFLEDAEFTRALQASNESGESKARPWAIEIELGKPAAAQEGAKGKITSLRSRAAQE
ATPAELCHIVFVPASSTRDERSRTSRRYALIATKAPSSSAASSDPLVATSMNVGPVVLGH
ALDWIQKRFDCRISSASGAAGMASQLRGARLEALAQLVVRETRSEMGISDGVERSREQSE
ADAAVKPVELVFAFPLKMKSDGAEKQTVTGPAPDLSSLTLTVPWEVCMSLLDGLPLEEPL
LPALNHYLSMHTSIPLDALELTRIGVAGISVGSGRIKISKVPGKKAVGEAKTSLLKRKQG
GQRQEEEEEGEPSDRRRAGAVFGFLRRVVEGKE
>Mucor_circinelloides_MCIR004737_CenpL
MEADSREIDQIADIANQTFTLYKLGPIFEFHKTKLEAKEKTFALQLCHNLKLHDGREKRR
TARQNKLSNDFDGDLRKLDISTIYLEDIKSYHPDVKPLRFTFEILQYSDEKLSQYSFYML
PSPHVPKNEKRPGVLVYYPLLLIKAPQRLRQEIITWFEKRYVAACTPLFMYPATMVDAVH
VWIDSILDIKEKQEAHIHVPEQMLRPPLVLEYLTGDEDMSNVTLRISRTQALAICSRIPN
PSEFMRAFEKHVENTTHVKLDTLTLNRVTSSIATVRKNGYVKISPHSYKAFALRLLQVWI
DLAVEKLYKNV
>Phycomyces_blakesleeanus_PBLA014628_CenpL
MNNEEKADLAYAQSVGIVNKTFKLYRSTPLCNYSADRRKQKRLEKSLLQTLSSRLWFDPG
DQSGMDIPSMTNSNITTYKGIIRSVSYRQLLIPDWPSDGHREPIELRVELMSYDKNIQPV
HQVIFFPPHRSEPPVAEGLTSFPLLLVKATSGIGEIIIKWLQGVHDCVINPFNVANKDLE
EFVNTWTSSLLNRPAPPEERIEVAGTRMNQPRPLELVYGLPGVFHLTSITISLEPSELRH
MLRVALASRVTMMDAIKGHILHTMSLDVQALNLVRLGTHVAYLTNDGKIKLIPNAERRQT
IEIIRRLTDLAS
>Mortierella_verticillata_MVER001102_CenpL
MTTPQDEEMADAIDPAGKDSLQKYRQDIKARNLLQSFVTSYASQPSTGNNPETTRWGSRP
RLQEEDARTTIAPSSTLFNKTWNLYKTTPFFKFSLQHCERYQSELQAHIGANARNFTTAS
NGGDLYFPKQIDGDGHNIVETLDDLGDVKKIEFQVLDLDETQRDADATPRKLESVLITVT
VRPKGKTKELPYYCVILLESLSAEDTRQNADFTYYSTILMKAPVVIGQVITQWLERKFDC
RVCRLTFQKSDLRKVVNDSIEQLYGPDQDEFRGDKANRPIELTYALPAELSGLKTISVTI
PAAEARQLLASRKAGSQAGILEGIEDHCSDSMKIDFGRLDLVRAGCAVWYIACEGKLKIF
PTILKANYLRTFLQALENPAG
>Mortierella_elongata_MELO013738_CenpL
MATTASSSSTPANTSSQRNNQNTDSAIRTRHVLGSVIRPSSVRSDLLPPPSRLSPLSNRS
SPQPSNHPYNRPPGKIGSDPIEAPRPLPSSFLHNKTWIIHKTTPFYNYDKRQWTRYEGEL
LTYIAANAKNLASSALAAPTQRGAAATILNRSGPFPGQIDSSGNNVVETMDEVGDIRGVV
FQVVSMNNTVDNLDEEVPGGVASTDALVITVTVKPKGRVRDQPYYCVIVPDQRQKNTSLN
QAFTHFGLVLFKAPVMIMQLVGEWLERRFDCRICHLTFQRFELRKIVESALEISYNQPQG
HNHAKERPVELYYLLPQAVVGLKMISISLAPDDVRQLFVSREKDSKAGILEGIETHCSES
MKIDFSRLALSRAGCSSWYIASEGKIKMFPDIETRYSLPDFIQAITVCGT
>Conidiobolus_coronatus_CCOR005463_CenpL
SSIDHLDLELTYKFNNKNQLEENLKTVDIKIPLKHISLVFQSCQQDDNKSNQLKNAMEEI
NQYYLNLINLDLNKLSLIKFQSRFISLNFNGKLKLSKKFSIGEVSEILNRIKDLIWEPRS
HLGRKRNVSAMEVSEQLESFSIEQERVDDKANE
>Thecamonas_trahens_TTRA002897_CenpL
MLRPLPGLGSSPVGGGRAGSGRTGSGRGAAGSSAAGSSAAGSSAGQASLGLLPANATFRA
YRTTPLYGLRVTSDAFSTYSKALVEHMRAEEHRVSGASPYRVYHVVVTSPTTAGDDVLHI
SVHYRRHYDDAAAAAAAAAGRATRRRGDDTSPLAGLDEAKGVLTVYLIGSRDSSGRKSDA
TNAQFVHLPLLLTKGPLSMARDVINWIETSFDATVAPLELPSYALTSLLHVWMRKVVTTD
PARFAPPRRGRPRAAATGAREPTSPKRPLELVFAVLDAAPGLDTITYTIEYDSVMSLYRA
SRAALFPTPRSPRRGETGLSADDEASLAAAVVDGIFTQFEAVFGLALSRVVLKQISTPIA
MITAGKLKLLLPGAEIASFVVNSLHSFVMPRGAAD
>Dictyostelium_discoideum_DDIS001158_CenpL
MENDILKDLDIYLQKECEKFKSFDSFKNVPWNIHRVTPLFNFKIQKYGNDIMLQRNYLNK
LTSDLNQFLSHNLASIKRNRHFAYECKILIIELDPNIIKENELFPSIGIYISSKNIEANV
NKFSKIVLVSCRNIDTEKGTSCKNNSSEPQLLSYNMVLSNGDKEIIKEATKWLHFKYDCS
ISDVIIQPSYIYSLMLLWMTRNSDKFFNRLTTSTETKNTTPKKIINDEKHKKIRYIDQEY
DIDDYEHYANQEDDEDDEEKEEKGEEEEEEETDKEEEIDKEENLSNIEVSEDKCSDDEED
EEDKELNNKNDQKRKRENTSKISMKQFEFIYSFGPTMGRIKKKEENDQSLQLLTLKVPSK
TMYRIISHCNNVNPKFNSLEKSLKANQIMEILGNNFKKILGFSLDSLAFVRVVTSEASLE
VSGKVNIFRDPFITLTDLSTYV
>Acanthamoeba_castellanii_ACAS010870_CenpL
MKRKHRRDIQDDREDALVPHSAQELQTAKDVAGKTWLTYRASPLHAFKEERLADYAASLR
RHMTADCQEAVGQRWRFLAAAYRLPGLAEQHGRVFAFVVGLKSVAGKRAESPLFQAILSI
ARPGTAPEGAQGRGEHPAYPVFLLRGNKTTTDSFSAWLYGQFDSRVSQLSFSPYTLARMA
ALWGSSDAPPKRSASGAAEVLELVYKAPEYIPELNTIRLTIPQEDMRRLAAEMTEQNHNL
YKEEDDKLAEVRPGLLRALEEHFFYHFRISLSAFLLYRISTPVAHVNSSGKLKLTEANIS
LVFQQLAIYAQL
>Phaeodactylum_tricornutum_PTRI004598_PHATR_46777_CenpL
MRLPSKSLAQKIGAADTCITNEGMDQVISNHTWLVHLLSSLRLPLSHSSIESYQIDASRF
LRQSPEAHKRLVGDPESIFVIIRRFSADLQDQVKFKISCDNISKDGGGFKRSLRSSLCPE
ADELTHWHIEVRINEKWSSDVLFLYGLPASCYVTSFSYCMVRGSNTYEAVFRWMESLSNC
TIDRKPWQPTSAEMVMAVASWTRQIYEKHHPSATKLLSGARKPLALTFATPPDIKALETL
SISIPPIALFQLYESIERNSPETGVSPPLYKALTFFMKESFGINVQSFPVVKASCGAGSL
GNDGRCKIAEQSYIYHFLSDIRDIIRKKHLKPPIHTEFESEDELLVG
>Phytophthora_infestans_PINF003194_PITG_03788_CenpL
MVENSRPEPLVSAVQQQKLREVYSSPMRPTQYTRTPEEVGKTKETPREAAARRERERVSM
EQVLLDRRWVFHCASPLFHFHRDKLSEYAHDLVKTLRAAALRACGQQFGYSVSIRNTDAL
VAFQIREERDQKTIRESDKMKARPERSGGFVLYFPTDEEQRVPRRGRERQQVLLLRGDEE
LLRWVCSWLQRRFQCVVSTHVVHIQQLNLKRLARNWAVARPLQLKYRATNEEDVVRTYTM
TVPWATLRRLFQQTKDGPEGNRPSNYAPELIELVERLYFDSLPFDLSTYEIERVEMEEVA
VDLDGGVELYSMDLVHTVLFSLLELLAVQNVAAASRPETTL
>Hyaloperonospora_parasitica_HPAR005024_CenpL
MTSKQQHVKLQQGYRSPLQLSQYPRKAGDNGDNKRRGGDGKTNEDETSRQAAAPCEQERV
SMEQVLLGCRWDFHCASPLFHFHREELSEYAHDLVKTLRQAALRACGQQFGYSVSIRSAD
AFVVFQIQEERDRQYVAKTTKMGVSAVSEKEALERSGGFVLYFPTKDEEQTPRKGCERKQ
VLLLRGNEELLRWTCSWLQRRFQCIVHSQVVRIQQLNLKRLARNWTVASLLAERARLSKA
RHDAGGQKEEKEEDEEFVRSHFMTAQEPLRAPLLLQYRATNEEDAVRTYTLTVPWVTLRR
LFQQTKDGLGSSSYPSTHVPVQNTDATLRPETTL
>Albugo_laibachii_ALAI000392_AlNc14C2G276_CenpL
MTMTQQQHSARKLSPTSGASDIFSYHDASLSQVASPRSKLYTLSEKQRLQHVFLEKPWEI
HFTSPLFHFDSRHLRQYVRDLIIHLRTLSVAAFHQEFGYQVQVYPFMSDTLFLFEVCEER
AGTQNTIGPLEKKASKIGEEIIVHGSFMLYFPSKTSSTYVQATSLEELRRSMDSQHSKSS
ASSATTTNKKKKRKEPQHVIFMSGEESLLIRCCGWLQQQFQCVVGQQTAQLGYSHLRLLS
NLLIFSCIQTMTPQQRRSTTGPFLLKYQSLNGTSNTKSYTMTIPFANAARLYSQESSKHV
DEAPSITDVLTMIENLYFQQLPLNTSEFKLHELQMDAGSISSHGLLKIHLHEMIEPILNG
ILAMLEIYPVSSATQQALRL
>Aurantiochytrium_limacinum_ALIM000349_CenpL
MAANLGEGVIDGTVLRRTWSIHRISPLHNFEISKIERYARQLTRVIRAAFESTLSEDELA
RRTSTGERASGRFVVRQLADGSGLYVQVEAKLFHANKPQKRKFTSQAISQPESLLARQSP
HSLDNGLLAEDSGGYALPLRGQTSMVLLCCTSENTDLLDLDSDYEESSEEEEDEVQASSS
DEGDFDGEQHGQRKRQSSKRAQPNKRRKHLSLSKHDDGRKNSHKVPKLKFTVFHFALVKG
KGTVVDKICRWLESRFDCSIALQPVPMAPRHLADMASSFTHEALTGRFENVALAGVLAGE
IDTDEELNAIDHEEDELAPNDTPNPSASDMHKLEAAEERALRKLELRQQAIQRSRAAQAL
ELTFRFPDVVSEAGLDEINIAVPAGALERLSTHLASGGSVLTSSSSSSGSQFSSYYTGNE
GFDTLSKTEMLQRIRNGDSTANLSETTPLEVNTAARTSHLARDNPLLSAINRFIAQQLSI
RLNGASLSRIATPLVMVSAEGRVKFLNQDALAVVLRTLAALCQVETQKGK
>Aplanochytrium_kerguelense_AKER009864_CenpL
MQLSSFARKWTSEVISTYRHSSSKDSQLNFQTLDDFKFHANNAGKAQPLELFFEFPEGVV
EAGLDLMKVAMPNQALLSVHKSMKENIERSNSDGEAEGDEVQFLQGILDFVGGRTQIRMN
GVNLVRVCTPRGLIAAEGRIKFLCKESVESSFAHLERLLES
