# Supplementary material for: Evolutionary dynamics of the kinetochore network in eukaryotes as revealed by comparative genomics
Source: EMBO Rep. 2017 Jun 22;18(9):1559–71. doi: 10.15252/embr.201744102 (PMC5579357; doi:10.15252/embr.201744102)
Supplement: Supplementary file 3 — Dataset EV1 [file EMBR-18-1559-s003.zip › kinetochore_orthologs_FASTAs/CenpM.fa]

>Homo_sapiens_HSAP000560_CENPM_CenpM
MSVLRPLDKLPGLNTATILLVGTEDALLQQLADSMLKEDCASELKVHLAKSLPLPSSVNR
PRIDLIVFVVNLHSKYSLQNTEESLRHVDASFFLGKVCFLATGAGRESHCSIHRHTVVKL
AHTYQSPLLYCDLEVEGFRATMAQRLVRVLQICAGHVPGVSALNLLSLLRSSEGPSLEDL
>Mus_musculus_MMUS016273_Cenpm_CenpM
MSVLRSMDKLPDLNRATVLLVSTEDALLQQLAESMLKDDCASELRVHLANSLPLPSNVNR
PRIDLIVFVINLHSKYSLQKVEEFLQHVDSSFFLGKVCFLVTGAGQESHCSVHQNTVIKL
AHTYRSPLLLCDLQVESFRAAMARRLVRILQICAGHVPGVSALNLMSLLRSPENPPSKEL
>Xenopus_tropicalis_XTRO026057_cenpm_CenpM
MATLRPFDKMPMLNAAALLLVGTEESHREQLASAMLKEPKTFEVKIHMAQSLPLPYEREH
LRPRFDMVVFLINLHSQFSLSTVLASLTHLDVNFFLGKVCFVAIGGGQVKHCMVDIATVK
KLADTHLSTLLFSEFDSEDDVTCTARRLLQMVQICAGLVPGISALYLGSFMNSTLQTDQF
>Takifugu_rubripes_TRUB019215_LOC101066741_CenpM
MSLLKPFSKLPGLNTANILLVESEEQLQQPLADVLVEEATFTVNVRLAKTLPLPVENEES
RPRIDLVVFIIHLSSELSLQSAEASLKHLDSGYFLGKVCFMVTNARDASVPPERLDAVRK
LAASLQSPLLFAEDQTPNGLTTATERLLTILKGAAGLVPMATALYLSNLTRYSLPFDIDQ
PTFD
>Danio_rerio_DRER009394_pane1_CenpM
MALLSPYSKVPELNTATVLLVENEEELQNKLANAIVQHEKDFNVNVRLAKKLPLPVENKE
ARPRIDLIVFIVSLLSERSLQSAESSLSHLHSDCFLGKVCFLVTDARCGSHTQERLVSVR
KLAASHHCPVICAEHRTAEGVSAAALRLLNILQVSAGMTPISTTALYLSTLTRCSLTSDL
QEDYLQ
>Ciona_intestinalis_CINT001887_LOC100179605_CenpM
MPYTKRLISCPDMKEDAASSILLIGDLGLQLQSLASRLLEIADQQNVYLKVHTSNELPIT
AEERDLSLTVSLIVLLVNLNGKNTMMSCQRSAKFIPLPFYLGRLILVGLNIACEEKWSVG
PEEVSDFSSQCDCPVIWGNLSNEESLNSLCQQLLHLLKQLSVELCVTSLCSGSSSMLDTI
NS
>Branchiostoma_floridae_BFLO043314_CenpM
MAAEEESEMSEVLPREILKPFNKMPVRNAATVLLVGSYGTGKKQLAKSMVDVCTDTGLKL
QVRTTTSLPLPEENTDTRPRIDYIAFIIDLTNRLSFSTVQSAVQCVDVEYFLGRACFVVT
NVKGTSDHCVEMEEVSRLADMYNTMYICGGIKEGDPDERTTLANRLLQLVEVSAGRKNVS
PLLVDLTCRQLSFQEEQTEFYTV
>Branchiostoma_floridae_BFLO034520_CenpM
MAAEEESEMSEVLPREILKPFNKMPVRNAATVLIFLEKTAMAQLHGWNVHFYCIQEGDPD
ERTTLANRLLQLVEVSAGRKKVPPLLVDLTCRQLSFQEEQTEFYTV
>Saccoglossus_kowalevskii_SKOW028900_CenpM
MSKLLSTFNKVSAPNTATVLLVGAEGTSKHKLAEAMLNIDTDFNLNMLTASSLPLPKDES
DSRPPVNFVVFVIDLSNVLSMTIVESSVKYLDVDYFLGRCCFVVMKAEDPDNQNVEMMAV
TGLSDVYQSPMLCGDVKTIRNCQCLARKLLSMVEIAGGFKFGVTPLLIDATRNTFNFEEE
L
>Nematostella_vectensis_NVEC016581_CenpM
MADEVVLSRFGKLPTKDHGTALFVGIKGIGKHRLAQTINECNTEFPLQIRTATALPLPND
HQNLRPRIDYVTFFIDLENKLSFDVVKLSVKSLAVDYFLGRCCFILTNAKKEECNNVDIQ
DVIEFANSKDGQRCLAQKLLQRIKPACGYHGDVTPLLLDTTRQIFGVDDSM
>Salpingoeca_rosetta_SROS002404_CenpM
MDEAVIALVGHSLAEKKAIAARLRLHSPLQLEIHSAPTLSAAPVASDAYIILLDLSQPAQ
IEDLQSSISASMLNKTLLVFYVPQQGSQVVEMDSILDLIDFDIPYTFVDFAAESSVRALV
QRIESLVQVSTGACLGYSVALARSAIQQRTRATVATEHASMDTSAP
>Capsaspora_owczarzaki_COWC003705_CenpM
MTLLLYDKLPTQNLQQHATILLVGTHGVGKSTLAHALLAEQERANLAIQIRKVVALPLPT
SGSASTRPKIDFVVFMLDMTSKLSLDLLKSAIQQVDIEYLIGKSCIVATHVDMLHLASIE
VDEIDQLLLTYELPFLQINQLNEQQRAGIAQRILRQARVAVGRANHMTPAIVAAMERALV
TSTLINDDS
>Mucor_circinelloides_MCIR010620_CenpM
MLKPQYTRRPFNVLLIGPALSGKRTLATQLLKSSDVFYKIFTAESVPKKPLARMDYVVVM
VDMTQAYSLTLLDQALHHMQDRFLTNKMAVMVTKMDKRGKWQFEVERVQELVASIFDVHV
FYVNFLNELEKKRTTDQLSKSIKTNTLQYRHVSTPLLNTVKTYNTEDDADQASTHLDEDT
LTYDSDQEQPKDDIHEPMSDLKIEMKND
>Phycomyces_blakesleeanus_PBLA008591_CenpM
MFNRSFVRAFRLKSAKSAGDKGVRNTSKLNRLVVFLPFAQKNCVQARTPVAGPLLACGTV
FFLGLFALWFCPFSQSLLRQIQCSIAYWTPIKWKTYIGTSVDAINVAESFSSESLGSIPS
IDYVMLVVDITNGTSTTLLEKALQGLSPRHLSFQCCVIVTKVDQAGLAVIDTNEVNTCVE
KYSEAQVFHVNLKDERERRKVCEQLARLVRINTLQQKGIQPVLLRSIAPPRQWHDSDNPN
QSVSEEDHSTNLL
>Mortierella_verticillata_MVER005506_CenpM
MDFAVPRSTATILIVGHAGIGKRRLASHIRSGLGLAPMTTTNLPSETITPSSPPPRIRPT
TASNTDIMFRTAEVLPFEDSPDQASPLSRLPMLRSYAGYTLPEQPTTATATAASLAPEII
ESAARYDLILFMVSISNRDSWEDCKKYLQQLDPAWFFGRCAIVVTQVAVAAKYAFDREEI
SNHLRTLYDIPVLWTNMGHASDARATASAIIRMLELNGYRRRGGSRSLASLSASLALPGE
SVPTTQDAAAAMLGLSALPPSFGLFIGSNVGSRATTSFDSMRTTAIYNNSATTLLPNIAH
GVNYVAEDE
>Mortierella_elongata_MELO011108_CenpM
MDFTIPRSSATILLVGHAGIGKRRLASYIRKEIVPPPTLTFSSTNPVAYKSSNSITTPST
STNVAQPFNRSSSSSTKVSFRTAESIPDGIRHEDGQVSLLPIFKAFPPTVNNSSSTVTGL
NDQGAVDSVTRYDLILLLITMANRDSWDDCKRAILRLDPGWFLGRVAIVVTEVANVSKYA
FDRDEIPDFVEQFYDIPTVWTNLNVSSEATLAAAQIVRLLEISSGYRREDRDYSFTGLAQ
TTAAFSSTRAQSALSSPASLSGLYLGSDLGSRANITPSFVRTPITYYGPVTVMEIDDDQE
MVAEEISSQADMKRVRGDLEDEDA
>Conidiobolus_coronatus_CCOR000492_CenpM
MSYLSPYQTLPSFPSXXKIVVEVIGEHESGKRTLGNLLLSQTLENLEIEVRIAFNLSRIF
ELNKEKGLPRIDYIVLICDLTNATSIKNFYKNLCQLPHDYFFKRVIVVISKSKLNYIL
>Spizellomyces_punctatus_SPUN000816_CenpM
MEPYAISLYDNVLALPTDPHFKPAAILIAGSKTSHKDSLANMLAPSDLDLEIRFVSHIEH
MSPKSSRPHIDIITCTCDMSSRTSFDLLRRNLQCISPEYFLGRVVVVGFFGDEIKVARKE
VVEWVTSISEDVPIYFVDAENQQTQQNVALHILKRTRVAAGYIPHVSLLLMDALGVPEQV
RLPEEAASDPMQVC
>Dictyostelium_discoideum_DDIS008194_CenpM
MSDLNILIIGDKGTGKTTLSNALYSHPSVLNRQKFSYAYADSQITKVTEAKIKYNLHIIS
TSKFISNKEVDGNKKVDDDNNKKVNDNKEDGGNDDSDDDDSDDDDDDDDDGDGDGDGDGD
GDGDSDGDGDGDGDGDGYGDGDGSDDSDSDSDDDSDDSDDSDVDYFEKKEFDFIICLFDI
TSRESWGFIKSFLLESEIDIEYYSMCKITVIGSKEDLNELMAIENEELEIVLKKLKISYQ
FADLTNQESITSLVTTIFNRISSNQPYIANSFAISYQPIRINKLTFDALNHFKRKDSTLE
PIDHFKKPPNSLLKLINSERIIESNLKNQIKMEQQQYQDESENDYYYYDNVYNKDDHDDD
DDGDGDDGDDYDDDDGDDYDDDDDDGDDDDDDDDDDDDGDDGDGDDYGCDYDDDDEEMEL
EEQSHQK
>Acanthamoeba_castellanii_ACAS014371_CenpM
MTNAKSLSNLKTRLLKVDKDYFAQGRSCIVATRVDLNRSHAFTTEHLEAVTNVYGMPVFY
CNLTKREQLQNLSVRVYKAAELANGFIPYISPLIFAP
>Aurantiochytrium_limacinum_ALIM006604_CenpM
MLVGIDGIGKRDLGDSIVEASKARDVELDVFTFSGLPLKEAFERRVDHIVFMVDMTSKLS
LQRVAESVAYVDCDFSLARASVVVINSDTPARFSFAIDEVLNFCDLYGTFIHYCTLEDAD
SLSATGAALVQASEQVRRPRGLSPMFSTLLF
