# Supplementary material for: Evolutionary dynamics of the kinetochore network in eukaryotes as revealed by comparative genomics
Source: EMBO Rep. 2017 Jun 22;18(9):1559–71. doi: 10.15252/embr.201744102 (PMC5579357; doi:10.15252/embr.201744102)
Supplement: Supplementary file 3 — Dataset EV1 [file EMBR-18-1559-s003.zip › kinetochore_orthologs_FASTAs/CenpN.fa]

>Homo_sapiens_HSAP029152_CENPN_CenpN
MDETVAEFIKRTILKIPMNELTTILKAWDFLSENQLQTVNFRQRKESVVQHLIHLCEEKR
ASISDAALLDIIYMQFHQHQKVWEVFQMSKGPGEDVDLFDMKQFKNSFKKILQRALKNVT
VSFRETEENAVWIRIAWGTQYTKPNQYKPTYVVYYSQTPYAFTSSSMLRRNTPLLGQALT
IASKHHQIVKMDLRSRYLDSLKAIVFKQYNQTFETHNSTTPLQERSLGLDINMDSRIIHE
NIVEKERVQRITQETFGDYPQPQLEFAQYKLETKFKSGLNGSILAEREEPLRCLIKFSSP
HLLEALKSLAPAALVCRIQKLLCYSGSHSQGTQDPSSWQKDLYLLFVPLYPRC
>Mus_musculus_MMUS005957_Cenpn_CenpN
MKENVAEFLRRTILKIPLSEMKSILEAWDFLSEDQLQTINLKQRKDYLAQEVILLCEDKR
ASLDDVVLLDIVYTQFHRHQKLWNVFQMSKEPGEDVDLFDMEQFQSSFKRILQRALKNVT
VSFRVYEKDSVWIRVAWGTQYSQPNQYKPTFVVYYPQTPYAFISSCHLKNTVPLLHQALK
VASKHHQIVHLDLRSRHLDSLKAIVFREYNQTCENYSSTTSLQEASLSMCLDSKITHENT
EEKVRVHRVTQETFGTYPQPQLEFAQYKLETKFKSNIGGGLLADRKEPFRCLVKFSSPHL
LEALKSLAPAGIADAPLSPLLTCIPSKKMNYFKIRDK
>Xenopus_tropicalis_XTRO026694_cenpn_CenpN
MAPAAEIVQKRKRQSALVMDEWIAEFIKRIILKLPFSQTMTILKAWGFLTDSELQTLTLR
YPKDITATEVVRLCEAKNATIDHAAALDFVFNHAFSNKKLWTVYQMSKTSESENDLFDAS
EFKLQFKKSIHAVSKNVTINFKEFGEALWIRIAWGTHNTRPNQYKATFAVYHSQTPHVFI
TGLGKACRPLLCQALVIASKYSQIQEMELKSRCLESLKDIVFKRFNQPFSSHHSRPHEKA
LTQKIVDPRVTYENMREKERVHHLTRETFGEGPLPKLELASYKLETMFRAESIMGGNLTA
GNEPFRCVVKFSSPHLLEAIRSLAPAGIAEAPISTLLSCIPHKARNSFKITEKRGLHPAS
SQPTNF
>Takifugu_rubripes_TRUB005835_LOC101062029_CenpN
MDSSKRRLLQRVIRRIPARMLRTTLEKWGRLTAPQRQSLDFTHPKLALTEKLVAIFEENG
WTVKHITELEMTHVIDNPSLGIWNAYQLLEPEDDVHFVELTQFKEQFKAHLRELVKPVSV
KIKKHSDEAIWIRIAWGDHFSEPNHFKPAYVVHHLQTPYVFITGLNLKKKKLLCQALVLA
TRYQAIKDANLHGRNLDALRDVLMRQYQQVDVRIDREQSQLAAARVHMASEAFGCGALPE
LQSAVYKLETKFKDIANKSMMECEEPFRCFVKFSSSNLLESFRHCASSGIASTPVTPLLS
SILQKGRNNFVITDNGP
>Danio_rerio_DRER009063_cenpn_CenpN
MDEQARSVLNRVIRRIPNKNIKNLLSKWNCLSADQLQALDYTKPKRMIVEHIIDCCESSN
LNLKHITNLEMIYHLDNPDQGTWYACQLTDAQDDAVCVELTQFKEQFKAHLHGVIRHISI
KMKKHEDDAIWIRIAWGDNFSKPNHLKPTYVVHHLHTSYVFISNLMAKHKIFLCQALVVA
TRHGSIKDGHLSTRSLTAMRDLLLRRYQQVFPSAQSKIQQERDSPPLHPCIGKEHSDYEE
MRHQMACEAFGHGPTPKLETAVYKLETRYRGNGNLTVSDREEFFRGVVRFSSSSLLESLR
NCVASGMAEGPVTPLLSAITRRGRNSFVITDKGPGVSSQASAPRA
>Ciona_intestinalis_CINT007762_LOC100184308_CenpN
MSDAKSAKLTLSSVLKRTNKAEMKMLLTSWGKLPLWKINFSQTKYELIQDICQICEEHDL
SVKYANELDLLYVADFPHKKYWRAYKMTQPTGNVLTEEQCNANYIRNALEQKLYVSFSCS
VSVMEKEHFLWGRVGIPDIKQVVYFIHFPTSKFLLFTKRNNKLKSLVQNALRRILGFKSI
EDLPLSSPHPAALAQILLHSSDPHDSYEYDKGRYRPVQRLEEEHPLKKTDSRVNICDAGK
LARNKRILDHQFGDKIQPCLTSLVLETETRFRGTKYLPTVPGNSIIKCKTTISGPNVLEG
LRKLALLGYAKAPLPRFLTNISKTGRQCFKITDAARDDESRHSA
>Branchiostoma_floridae_BFLO024237_CenpN
MDENVLRKLLGRFKLPDLRQALEEWDCVAVDGEVFVGGGQKRVVVDRVLRACQLQGEEIG
LEQLGALDLVYNKMYSRNRVWNAYHFTGHKKKQDDCTVSADVFQRSLGKQLFFYFRHILC
VRQYSDALWVWLMVQEKGGSVWTPSNIVHMVYYPASPHIFTSTMKAEYKEYIKQALLLTL
GYSKAQFMDLSGRDVESLAELAKRRHGQKDSSRARHSQEDVSPESQTSRKRKKQDEESEN
EDVVQEDAEDRQWREDYTRETYGDEPQPTLENVVYKLHASFEHGGVAPGMDDQPFHMTVK
FSGSNVLEGMKALGPAGIAEPPFPSYLESLPHIGKNTILLAEKRKPEDGDNSGNN
>Branchiostoma_floridae_BFLO011318_CenpN
MDDNVLRKLLCRFKLPDLRQALEEWDCVAVDGEVFVGGRQKRVVVDRVLRACQLQGEEIG
LEQLGALDLVYNKMYSRNRVWNAYHFTGHKKKQDDCTVSADVFQRSLGKQLFFYFRHILC
VRQYSDALWVWLMVQEKVGSVWTPSNIVHMVYYPASPHIFTSTMKAEYKEYIKQALLLTL
GYSKAQFMDLSGRDVESLAELAKRRHGQKDSSKGRHNQEDVSPESQTSRKRKKQGEESEN
EDVIQEDAEDRQWREDYTRETYGDEPQPTLENVVYKLHASFEHGGVAPGMDDQPFHMTVK
FSGSNVLEGMKALGPAGIAEPPFPSYLESLPHIGKNTILLAEKRKPEDGDDSGKN
>Saccoglossus_kowalevskii_SKOW040383_CenpN
MDVLFLLRKVLNRFRKADFEIVLPEWGFVVIGEEGLHLDFNRATKAVIVSRITEYCKRKN
ITLDDVAELDLIYNHWHQNNRNWQVYRLTGAEGMKKDAPIVPPDFEFTLRKQLSFYFRHD
LHMMKKEDWIWLRICLKEGVGSEFSLNNVVYIMHPSDSLNVFTSTIKKSYKQYLLQALVL
SLHCTKIKELELTGRHLRSLADMVLHQHSQGVMSRYRYNQVDESPLSCFRKRKAESPPDI
SDDRLICENTKEKRARLSQTQETFGQNKQPVVQKLTYKLVTGFHANEYVPGMADGDTNVF
HCTVKFAGTSVIEGIRQLGPAGLAKLPLPSHLGNIHSLAKNCMIISEGNH
>Nematostella_vectensis_NVEC017018_CenpN
MHSEAMLKLFKKFKKEDLIDALKCRGILDARFNDAKKGSKLSVARKLMKACNGKLTPHNL
ALLDMTYLQKNSSTKSWDVLRLTGYDVANCKESADPSVFEHKLKTQLGLFFNMSLCVELW
KGAVWVRLAIHDKKKPLSPESSTSVVYMVHFPHSPYIITTNIRAGHKAFLFQGLANALRG
ETIQRVGLSGKDIWSLSDMVLYQRSQGSFSQYRLNRVDVNPLVTCRKRKQTKVKDTSDPE
ICSENQAEDVKRKRQIDVAFGSNAQPALQKVEFKMLTRFRGTQYVAFHKKPFRCSVKFEG
PSVIDGIKSLTAAGVTSVPLPSYLSNLHSLSQNHFLLKDRKGSQHKEVLDL
>Salpingoeca_rosetta_SROS010663_CenpN
MLGGTACDDPLEIQRVLSRFTRTELPQALSAISVDVDVQAYRTKTQAVQQACTYILQTYG
GLSHGHLATLDLLALEIKQLARKWTAFRAVDPLPGTSDMLSAQAIEDNTSAQLDSYFSHH
VTAKQIEASHFVVRIYLGQQQVGPSSTTIMAAYVPEQPFLVFTNIPKSATAIFTACMAHA
FGFKKLQPIELTGTKPAALLNLLVHKHSQGHLSMYRAGLYDHSPLNRRPQKKPKVDTRDL
DGGGIVHADRDALEDIRAKEFEDFGLLDPPTLQRAELQLETTFKGGVALPAPFRCTVKLQ
GKSVLAGIKQLARNKLTTSAKLPQHLRELASAGANKIIITDS
>Capsaspora_owczarzaki_COWC003706_CenpN
MASDRRTVRMHLNRLQPTQLLRLFPVTPAQVDRYVAALAESKAAGKSKSRAAASAASSAS
AAASSLSSSSSSSMGASAHDERHGKRGASATAAGRGARAVVKTAGVPAHAQRLVREQILD
LVMKTHMANGMSVDDLANAELTYVQSTHTSRKSWRSLRLVYLDSDTPKVDDNESNALNAL
APAAELAWRKAVPPHALQAAIHERMNVFFPTHVLVHHLPDAAWIRLQMREEGRLQPYPDS
TVILVYYPHTRMIASQPMKQFYKNYLLQTLIAVLGCARIDELALTTPQLDSLAAMSLHND
AQGPYSALALNQTDQHPLARRRRKVSAQGREEFSNMDTQVIVQEDEEETQQVKRVALEQF
GPNAQPVLKEVALSSQTLFQGTSLGVPFSIPSKPFRCKIVLRGPSVIEGLKELTQRGMAA
AQLPPYLANLHSTGMNSMSILEDGSVAGVPVHAFPSRGSR
>Saccharomyces_cerevisiae_SCER001137_CHL4_CenpN
MSNELRLEDNYVPTSDTLVVFKQLMKLPVTVLYDLTLSWFAKFGGSFDGDIYLLTETLDL
LIEKGVRRNVIVNRILYVYWPDGLNVFQLAEIDCHLMISKPEKFKWLPSKALRGDGKPYV
VKLQPAKFIENLQTDLAKIYHCHVYMFKHPSLPVLITRIQLFDSNNLFLSTPNIGSINKE
SLYNKLDKFQGKPLISRRPYYVAFPLNSPIIFHSVDKDIYARLVLQSISRTISERETIIF
KPVQKIPVKSIHNIMTLLGPSRFAESMGPWECYASANFERSPLHDYKKHQGLTGKKVMVR
EFDDSFLNDDENFYGKEEPEIRRLRLEKNMIKFKGSANGVMDQKYNDLKEFNEHVHNIRN
GKKNEDSGEPVYISRYSSLVPIEKVGFTLKNEINSRIITIKLKFNGNDIFGGLHELCDKN
LINIDKVPGWLAGENGSFSGTIMNGDFQREQVAKGGLL
>Candida_glabrata_CGLA004365_CAGL0B02673g_CenpN
MELEDTYVPKLKDDIIYRKLNRLKVDQLCELSVKWTRKFGAGSQDPISVEEVKQTIEGYL
AQQVNKKTVIAQMMYVYWPMGLNAYQLAEIDCILLMERPANYSWKSKYLKNSLTGQNSNF
SMNPKKFVSALKNELTKLYLTHFFLCQHAVLPVLILRIQSYDTNNLFLSSVKRNRIILNE
EIFEQKLIKSKENQLISRKPYYLVFGINTPFIIHSPENDIYASFIHDCIERVLSFRDPII
LEEKTKTPILNLEKILIIDGPSRYSKAMGQWSKYAEGQVETTPFGDIESHESYKGRRILV
RKIHDLDDLDEVNHEDRDTKRLRLQKNMIRFKGSENGIIHEKIFEIKKKIDKVYNLSQKQ
SNILLSKYTSLLPMKKAHYTVTNDNWSGPYNKEDEDVDIAIIEGESDKGSQSISLKLIGN
DIFGGLHELCDRNLIDIEHMPGWLTGENGASSGIIKNNEFTATVSPKSGII
>Kluyveromyces_lactis_KLAC002723_KLLA0D11770g_CenpN
MDGEQHIIGTAKMERTLRNDNNNVDITVTKNKLARLGAQAIVKLITTWLDTHAINDSQLV
SDNLVELVKKHGVRNIANMAVTSWWPSLSREQLSQLDIWSVLCDTSTNQWVASRCLDRDG
KQFIVNVEPNELINGMREQFKRLYELDVNIEENDDLSMYICRVQLFESTGDLIINTHKPF
YFAIMPGHSIIFHSLQSDTHSQLILLAFSKLHSKTIRLERISRKPTTSLHELNLSLGLPS
VNTTGYGIWSVYSGKDALEPSPLIEPKDHPINHTLSDSLIKDQTRRRSDIAMLKFKGSIS
GVRRQRIYAMKRMNDRVYGNSDTNLKEITKYDSLLPVRRVKFTYEDTKMKGKIQINLSGK
DIFGGLHELSDKGLLDPVVMPDWLCGDYGDTSGNVEDGVFTPNPVGGLI
>Debaryomyces_hansenii_DHAN002688_CenpN
MAKNGKERQNVLPNTYIPVLPKKVLNNILSRLTRSSLLELMYIWPKLLNTQPHIDKGQNK
YKQKELNKKVLREVNEIKHATSKFPKRKIIDKLLFEYWSNGLNLLQLSQVDCQLIVDRPN
AYYWISSTVRDMDNKEVPVSLNPKTFLDQLAKELNLLYMTYIYVCRHPVFPLIIIRIQVF
DLQPINASNNANRPHISSHRPYFLAVPMNSPHIIHSTGNDIVAKIVLQAVERNIPQNPRN
LLRLETSPNQKPIRSLESMHILHGNSRFGNSLGIWTPYADATVDMLPLGPPEKHNLLQEK
NESENEDDDDNDDIGLKKLKQIANLRFKGSINGKLKSEKLFDDKERAGNSRKRRTRMYDS
NLNSSDDEEGTEGFKSGRNEFTSVAPIQYSEFIIKDEIKTKDKVENANPLHQNEMEEDNF
SRITMKLSGLDVFAGLHEISTKTTNKTDMIIDPATIPCWLTGEEGTSCGVIKEGKFSKTL
>Yarrowia_lipolytica_YLIP006393_YALI0_A03531g_CenpN
MRWRREHNTRYTMKFNGTLRDQMVLKQTTNLRRNALNKCSHNTLYNLTQLWLGSKDCLPL
VAINSQDDYLFDLDALSDDEDDAEADEGIDEVEEGVIVARGGPKYEKIMDDARKELTEGV
QSRKAYMQLVGQKYWNAGLNLLQLAQLDIWGDVFERPEMLVWSYSTVKDSVGKEKVPDLS
IGTIATRMSEAIYPAFRCHVHAMRHPELPVIVVRVKPYDAANDDARLKPLYLVFPYHSPH
VIHLSMDHVYAQTVLHAVTQSVTTVADPISLVRSSALPTRSFNTLVTTLSDNRKAASMGS
WSVFATGEVDQSPLAMVKKPPAKVANSKANRIAAKFTSKKITEPLQYRSENPQSMVEFRI
TRNSRKVTLRMEGTDVYAGVYRMAMRGDINDRKMPAWMTGEESSTSGAVNDGAYKADK
>Neurospora_crassa_NCRA003543_CenpN
MAPISIPTTARLPSSLRVDPSNPAVFKILNRLSRASLLTLALDWLDERNLALAAPYLRPP
SSSEYDDDEDDDEDEYADDFHPPARSLEALQELYTTLQSRKGSKREVIDRIMEGDWRHGL
TLYQLAMADIQYLYDHPTSQKWAAYRIMPLKPLSTNEEEEDQQPEVDKESLVIPRFHPST
FLKNLQAQVPPDVKAHYNFDRHRTLPLSILRIFILDSPYNTSLGLQSGSSKTSRKAATTT
FDTSRTVYIAFPDASPYIYISKPQLLSGSAPAAGPSSAATKTTGINTTAGEAKSLQHLLL
VGIPAALSRPRQRFCLKPTSLATRNLNELLDRRGGANTRQGAAGGGWSIYADEMRDKGKG
KRGNRETPLDTVLPSPPLSEEEEGEGDKEEHNSAAGRKKKRLDPPSLSAGAKREEREQKR
RKLVAKARFAETARVGDGKGVERVDIILEDEFPSSSTHSSSSSSSSSSSSSSSSSRERDR
ERERDRDRDREKERGRENERDRERDKERDKDTPGDRRSGSSSSNGTAAEAAGKEREEWRP
NVKLTFHGSHVFAGIRQLVEAGIVDGERMPGWLTGEEGVTVGKVREGRIRGNKGSGL
>Schizosaccharomyces_pombe_SPOM004884_mis15_CenpN
MRTELSSNIRIKHDKKIQKLLNRFPRDFLVKLCVEWIQKQTYPPNAKDINLEDMLDDEEW
NPEAFYKNVPKSMLKRSIIHRMLVYDWPNGFYLGQIAQLEILALAHGFVSMRWTASKVHH
SAEKTVLPNPLVFLELLKSELESIFVYHTYISRHETLPITFIRLVLWDSKRPTALHTYPS
SKQIFYLGLMDDSDVLLHNIFLRNDVCHSLFLQCLSRLLYRLKAGSALRPIDLVSKNLTT
FCTNVGVNKEANALGAWQIYAKNLVDRSPLDTRPILSDDNSSLIADSTQNCEKHREMAIQ
RRFGDTHSQVLDKLLITLDHDYIEKSTEKDKVLEENVESYNPTEQRPLVVMQLRGQHILE
GLKDICRQDALDPFTMPSYLTGETGLSILYVRDGLVLQRQESLGQQEIN
>Ustilago_maydis_UMAY003878_UM02671.1_CenpN
MILQPSSSKSKLTSHQDHHLVPHSISLRRLLSRLDKSELVSLVTRWLDNAGPSYIPPMLS
RRQPKAGQEDSVTNLTLYHAILDLNEERRCRSMDELRLLWTGPMSDPRVPKARALDRISD
VDWPEGLSYAMVAELDLFYAHARQLSKTWSTVKLEYDDDVDAAGRGWERLSETQIRLRLG
NELGHYFEHHIYLHPRVKPEDRNAAAVRSWTDSFSYFRIVLAPIPSDVCGTGLHILHLPR
TPFLLVSGSLGRGSENREMALSAFAAAAGATTVNYAKPAAGSAAAKKLLAELNDAGEDAA
GNRRTLGELRGKDPLALREILLHESGRLSSTSDASAAPAGVAGGGKARQMQFSQGGSGQG
AEDGPLIAPLKRRREEDLSLLGIRPPTPPASGSERDTVSLSSASTSARPTQRRSSLTPCS
QTPQETHQHAREALTTRMESQREANELFGPKPNPYDPSNDALPRVERIEYELHLPFPAMQ
RYNTRSLIDMDAYNSDPEKPKIKLRLEGTHVLAGLRKLVAAGMDRSTSRLDAGEGQGDDD
DEEDGQAEKYEGAVKPVKLDGLPGWLTEVRGTKVVVQPSPPGDDSSRDMLRLCRDAENTL
VTHDCGRVQRARCKAAVVSHKCQETRLLDRFARLNTLLTTTIYLHSSFAVREGTTRKRKM
ISSLLSRSSIARRAVRGFASTAVQLDASAKLNKPARFAQPISASDIPKGFVVSSTYAGIK
AAISPKPADPNTSASTAAASNPNPKPDLALIVSTVPAAAAGTFTRNVFKAAPVVVSNQVL
LDGAKKEQGARVQTVLVNSGCANAVTGTQGMQDAESCVELVKKHLAPHPGLAQSSEGRET
LLLSTGVIGVPLPMPTIKRCIPHLANGMILRSDPESWRETARAFMTTDTFPKLRAKTFKL
GGKEVRMIGIDKGAGMIHPAMTGPAVPSAVSSGQLHATMLGLIATDAAVQPKALQVALNR
AVSRSFNCISVDGDMSTNDTIILLANGQSAASSSTAVANEIDESSPDFEPFVSELTAFCQ
ELSKLIVRDGEGAEKFVEITCTNAPSYTVAHGLLSRLVTSMLFKCAIHGQDANWGRILAS
VGGADPSLTKDVDASKVSVSFVDPTGEFESITVLRDGNPVKVDEDEIGKLLTKEDIKVVI
DLQNGKEDCTYWTCDLSREYIEINADYRS
>Mucor_circinelloides_MCIR006663_CenpN
MLTDKDLTLYRPDKVTKKTVKDCSPSAIRKLVKLWLDSPDLQPPNKDCRYEDYVGLPKGE
IHQKLQADWSDGFRAIQMAQMELKSMAVDENPKRRWKVFRVMKEGRGKLNLDMDAAAFQD
AIEVFLAQSFDCYFYSMHDRKSDLHWLRIHVLSDLNGVKQVSARRVVYMVYCPHTEFVML
FGAGASSNLESYIREAILHTFNGDNLLVQNIRGQAARHLAHVVKTRKSQGVFAELRTNIS
YSNPLNIRQKSKLADEETHVDRGEPSRRIKTVNQEEIDARIKSIMENFGQDEQYGRTVLS
LDVKLPMELEGEDVGNDEPIVFELTLNGENVSNGLKSMISRGQIKTPVPQWLEKMGSTDT
TKLYITGNGASETPEQMDEDDTDEDDDVDDDDQSQNVQANSERTSSNQASDEEPDEEGDK
SILDSTSQMDLD
>Phycomyces_blakesleeanus_PBLA004470_CenpN
MTREDLYKVTTDARVERLLRRLTRDDLLEIIQRWFNQPDLKPDSSDASWEIYQEMQQKHK
YKVIDRVLKVDWVNGLRALQIAQLDLKFKLDAIDHPNVKRWQLWRLKPGSLVNNDTPMQL
ALSLSKLEDHVQLYLSSFFRCHVYCARHPKHHTYWMRISFFETSSPDVMPLTTSNVYLIY
YPMTEYILCGGTIRKNIYTYVVQALVSAFDAGSIKDEKLGSKKLEELNRVIDGKESLGIF
DTYAKNQVDPNPLDIHQKVIKPDMPAYVSTAEEKRRIVPVDRNTINARYEQANALGIDPP
AIESLSIQITMPPYLAPEGEDMTAKITLKGDNVMKGIQELITCGIMKLPLPEWLPEVAAA
GINKVFLTRDGIFRQEGDDDEEE
>Mortierella_verticillata_MVER009274_CenpN
MDSDDKASNIMHMTMAQYQQHVEKEYQAMREKSTKKRVADRILGIDWNLGLAARQVADLD
LTFYQDHAHLKTWKVFRLDYKDQGLPKEPLDASQIENTLAHHLSPYFNNHVQAKQDEELI
WIRISVNDGLAPNTLPASSTVIYFIWFTNSEYLLSGTIKAEWRDFILAAILRLFRASEAE
EWPLSGKSPSSLAELLLRKESQGAHSRYRLNQLDDNPLSQTTKKRKKEDPQDKYAQGMPD
IQAVDIKRIARRDHFVATYFGPNKQPSLSKVDIQLHLPFTLQSTEFTLGRLTRQPFPIKI
SMEGLNVIDGLKDMIPLGLNTSNQALPPFLSELHSMAANSLTVDLEEGSDSKQRITKGD
>Mortierella_elongata_MELO002287_CenpN
MDGQLFPDSTSLRRAINRHTKETLIDLAIRWVTIHAITRVQEDASDEEDYYDEYIMELDE
RPPSLRTMSLVKYKKHVIKRYELMRDKPSSTKKKVADRMLSVDWRNGLNSSQVAELDLMY
YSRHANVKEWKALKLDYGDSFGANAVQLSPAKIGKTLSYWLDPYFKNHIQTLQDGQMVWI
RISVHDGLAPNVLPMPSAVVYLIWFTNSEYLLTASIKKEWVEFIMEAIMRVFKAQEIEEW
PLTGNSPKSLSELLLQKDSQGAQSIYRLDQLDINPLSSTIKKRKIEDPRKHYAQGMEDIQ
SEDMNRIVRRDLRVAKDFGPNAQPNLSRVDLQLNLPYTAQAKDFKLGRMNQQPFPVKIIF
EGPNVIEGIKSLIPLGVATEAMPKFLTDLHSMGANKLTVDLDEDDETVQRITKG
>Conidiobolus_coronatus_CCOR009222_CenpN
MANKKEKTYPIKLTKKLKYQLIETVQRAEVIKLVKLWIESDSSLEPIDKVYKIQTLDEFN
SNSTQYELSNYLLNNYLNEDNFTNLKLAQLDLLKYIQNQTSTKYNLFKLKLNLKPIANLS
LNPSKLRITLNTKLLPFFNQSVYSTWEGDKLWVRIGIDEVSGFKEIERLNRVIMVVKVGT
PYLIMSKVPPKLEPYLIQVLKEVFEADEIQQKTLQSKNLATILTFLTNPSTQTKLKPLEF
NTNKFELFNELNPINNINLLNIKQTGNFKVQEFNKLNKNLNFIKSSFGDHKLSKLESCTL
ITKTSLPSTDLHQSIPFESTLTFNGPSVLEGLKQLNEQNIDPERVKTSKLPFIIDEIGMK
LTNEVILE
>Thecamonas_trahens_TTRA004214_CenpN
MDEELACTERKLVRRVVSRLSKGDLVGVFLDWGLVAEEPASWPSRPALIDLLTTGHLEHR
MTYRQYASLSLRRLYSKARTGAAPKWGAYHLAARAGALAPSAEVDALKAVLTKELSVFFN
NYVHVEQAADGDVWIFIGIYEGVDAPRVLPPRSQTMFIMWRPHTSHLFASEVKVAYREYI
MQALMHAFAADAIEQVPVRGANLESIIKLTLDAAGLGVCRAHTAGVPNPLALPRTRMHAA
PVALGAPLPDAVVEDAPALAARARKADATLGPDDAPDVEQLIFHVNSSWDVSALPLNAND
VPVLPFVARVSLDGPSVVNGLKALIPAGILHEPLPPFYTTILNQQRTVFRLADSDLSLTV
ARHLAR
>Acanthamoeba_castellanii_ACAS006625_CenpN
MERDESSESEEEGEKRGVTYNRLRSILKRISPIEELTTFLTSHKFFQVSSDLANPNRAKS
HIISDLRRHLEGEVTEDHVAAADLLLCSLGLRQRTWTTYKLTPRDEQKHTSSSSSPSGAD
PEQFARRLGEEIELFAPHHLHVQMHNDVLWARLRIAHLGVAVRTHIAYIAYCPRSRAVFA
SNIAASLHDIIIHALETALSCEVEKTKLHGKNVKALMDMMLNRDGQGPYRDYRADSHPLQ
QQLSAAAATDESQRRPVPSSPPLPVVVEDAEARHRTEQHLFDAFGSSPMPALDQVNFRIV
DSFRGGFELGPRFECSVRFEGPNVLEGIRKLVQLGIAQPPLPHYLANLASLCQNSFDLVN
PNPDTGEQNQDAGGAAERQRQRGGKRKERDETTTTTTTSSTASSSTSSSATSAQVHRDEE
ASQQRRPTTSQREGYGIVQRGEKRRG
>Phaeodactylum_tricornutum_PTRI004732_PHATR_46853_CenpN
MPRVGIIGMRRAATVAEAAAAVSALSPESRRLSGLLGLLDDSEEASLTLVESVSILPTSR
QIKTFGSMLKSSIEKLRRHTWEALKAPEQEMAMAAERCFRAAFGLTQPPSQPIEKKATRP
PKSGYHLFCANYSAECTVGGNFGGRSAVLQQASQAWNNLPEAEKDVYERRAENQKGNSLM
ELPNPTPQSTFSATVATALISDSEDGTQTATGTLVPTERTAQIKRDFQRMDFWNSFLEAV
HLQVASRTTKTWGQKKRYEIYQLAGPVMPTESFKLVRQQISKAFLALYDGSRTNHVAQVR
HSQCRVYLLEQDGRMWIQVNIGRALDLTDECSKSSVSGRKKRKPDSEFIALVRPDHSLIA
LTASRTPSSSKFTPFVLSALEHALTCSIVAKDEQLHRFEDLCGTEPTNLLELAIAIENKQ
AVGRYKRLAVDGEIVNPIKELQISATASLLSRENDSGRLDVGAKLGRVIASRAAAVSENS
MKASDLIATKGNSMLLDLDACEKGLRKRKREVALGLPADCPPREYVRWEWKGETNAAQAC
WETEPIEPELTSFKCRIVCQGTNVFAGMHELIQAGYMTEVLPHVKAAMSIGGTICVDHGT
FSGHKEG
>Aurantiochytrium_limacinum_ALIM001720_CenpN
MPRRSTKASSVRSGARAQARSDAVSNSVSKINVRGLADIVQDPGRRNWGVYRLQGVRRTG
IRDPESFEYALKEALAPFFTLSVKAAEFKESLWIQLKGKTGIQLLTQENVFVVYPPHSKF
IFVTPFRGKDATPIFCQALSNVFQCSNVEELPLFGKDVTTLKDLALRKLSQGAFSAYRLC
AEVFDHDPLQDQASLAKRRRAVINKILGDERDRDALSQLKGKDGNRVIRKTEARAPAQRF
TCPTISKGNHDDDIEGAGLRTVCLKSKDDLRSEDESRTDVENFQCYIRLEGSNVLRGLEA
LYANDMVCDNKEIPSIFDVDKLLVQADGDYSEILTAGEAEPSRSTKRKRGDTTERASTRL
VWARSGVVASTSSRDLSK
>Aplanochytrium_kerguelense_AKER008225_CenpN
MAGTMALSTTESRLEAVIKAPHRQKFRKWSVYKLKNLQSTESRTYFPDEMEVLLSRELDV
YFKHNTKVVLHKDSVWIEVGISGGYTNDGHNKFYLVHHPHSPYVFVSKKVKNQTSFILHS
LCTVLGVTEGVEELKMNGRDLVSLTNLALNQLSLGAFSAYRECTEAFDSNPLRLKEAITK
RRRLQAATKDEQNREQENVQFQIADDKTNTVGQVQRQSELSKPKRSFGDKIQGSGASFMT
GVGLLLPPNEEEGVFSYVQFMGHNVMNGFDALYKNGLVEDKEDLPEDLHANSIMRGILST
DSDESARKMMSRKITPLYVVT
