# Supplementary material for: Evolutionary dynamics of the kinetochore network in eukaryotes as revealed by comparative genomics
Source: EMBO Rep. 2017 Jun 22;18(9):1559–71. doi: 10.15252/embr.201744102 (PMC5579357; doi:10.15252/embr.201744102)
Supplement: Supplementary file 3 — Dataset EV1 [file EMBR-18-1559-s003.zip › kinetochore_orthologs_FASTAs/CenpO.fa]

>Homo_sapiens_HSAP002806_CENPO_CenpO
MEQANPLRPDGESKGGVLAHLERLETQVSRSRKQSEELQSVQAQEGALGTKIHKLRRLRD
ELRAVVRHRRASVKACIANVEPNQTVEINEQEALEEKLENVKAILQAYHFTGLSGKLTSR
GVCVCISTAFEGNLLDSYFVDLVIQKPLRIHHHSVPVFIPLEEIAAKYLQTNIQHFLFSL
CEYLNAYSGRKYQADRLQSDFAALLTGPLQRNPLCNLLSFTYKLDPGGQSFPFCARLLYK
DLTATLPTDVTVTCQGVEVLSTSWEEQRASHETLFCTKPLHQVFASFTRKGEKLDMSLVS
>Mus_musculus_MMUS037025_Cenpo_CenpO
MESANTLCPGRKCKGGVLAHLERLEAQTNISNRKSEEPAVRKKESSLRTKIRELRQQRDK
LRAEVKQWGARVKEPPAKEDPSRTVISEQEVLEREWRNVDAILEAYRFTGLSGKLTSRGV
CMCISTAFEGNLLDSYFVDLVIEKPLRIHHHSVPVFIPLEKIAAAHLQTDVQRFLFRLWE
YLNAYAGRKYQADQLESDFCDVLTGPLQRNALCNLLSFTYKVEQRCQTFSFSARLLYEDP
TAALPTNVTVTRPGVEASSPPWEEHRASHQMLFRTKPLHKVFASFSKETEKLHLNLVS
>Xenopus_tropicalis_XTRO016687_cenpo_CenpO
MEQAQSLFREGVLSHLEQLEALSYNLAVKQEKQRQEWAALRKNQELVLELRKKRDELKAK
IERHKAEIQAFRGREEAGEDHGSAAGTSQQAMLELCVEELKGMLEMHWLTGISGKRTKKG
VCVCISTAFEGAYLDSFHLDIALKPSVGISRHSVPPFIPLEQIAKEHLQTDLKKFLSVLF
EHLNAYAGRKYQFQQLQSFPGGFVRDAQQGNSLHTVLTFGYNVRVEKQPFCLRAKLLYGG
VTRSLPTEAVITCEDNRPSVQEKISSHSSLFCQNPLHRALEFISSEDETLNHSSASLLGT
HMF
>Takifugu_rubripes_TRUB016724_LOC101073421_CenpO
MEESSMIGVLGHLSVLEDQARKRKTPQQGRLKELKDKVEALKIQRDRLVAEIEIHKKLQK
LRSSMDQESTQEAKETVEEMGEDPDSQVLQQMAKYSQLKDLLYAHHITGGYNLVKTRQGK
GVCISLATAYNGVFFETYNLELNLRPIIKISRHNIPPFIPLKRLEEDSNFQTDLMVFLDT
LSQHLNAYVGRKEQLRLVKVHHQSVEVMESNALCSILVLMFTIPRVKMTVLCMLDYSDHT
SCFPKRVSLESEDMSLPESEEWKKNCRLLMETPVHQALSAMRRMGSIV
>Danio_rerio_DRER015835_cenpo_CenpO
MDQGVLGHLMSLERAGVAQQDQHQSERIQMLKVRAASLRAKRDQLKHQANVIKTLKDKIS
KNLPFEYDEEDEDDETGGFAALQQSLLTAWKMQLKDLQHAHHLIGGFDLVECKEGKSVCV
SFHTAYEGVYLDTYNMELDLMRTVQISRHNIPPSFPLEVLAKQSLQKDLKVFLQTVSQNL
NALAARRQQVTLVKDLVGSVEVMESNELCNILVLMCSAQSEPPRAVLCTLEYKDLTQSLP
THVSIESEDKTLSGSAQWKTNQALLLESPAHTALLTMKRMGSIV
>Branchiostoma_floridae_BFLO012841_CenpO
MRPEKGGMLEFLQQLDAKATKLTSYHGDDDNPQGHPKKGQVQKQNKEGQPERTSDDDATA
EMETLIQNLQEKKKQLKQKLHTGPKQVFGSLDNKKLRRFKVKTEADRPCLRRAADYIKQR
KAELLKEAYSFAGISMTRESESCVSVTWGTFYSGQYRESYQAQIQVSHKLK
>Saccoglossus_kowalevskii_SKOW025647_CenpO
MEQETRKGFSHRLHQLDLEQIEIRYEAGKKYSEQYVMEKKLAKLKQRRDELKKLLQIKPK
QVLQDFAKKKPPRSPKKSPNETVAKVMRSVTRRRLQEQCKAYRLTGISVMQVSTHRIRVC
FDTSYQGMYHEPYYMEIEFKPNKPKTVYRHTLPYFISLQDLTDQLQDDMEGFFNTISDYL
TSYVSRRQQAVDTREFHGAHLDGELSSCYSFDYMQFIIAKSRRVPTPIEVKLVYDNLLQS
IPTRVSVSPQDPYPSDSRHKLKELKDNLKKHSIPDALKVFFGS
>Nematostella_vectensis_NVEC020530_CenpO
MAPKKKTKRAKPNIASEEGLLYDLERLQQREERIKKQQELETTEEQEISELKKKVQQLRK
KRDKLLQQKEEGCGKVLQEYIGMTKSEGQYHEPYYVEIQANPDLKIIKHSLPYFIPLDKV
AGEYLNTNIQKFFSELGIYLNALVSRREQMNLLWSEHSSKLDGDVTNSPAYDLIQFTLRI
SNGQEKESSISIKLCYDDFKCTLPSSVSYHVKQEEPPVQLDVEIFKTKYIHRAVRDLVPE
DSNE
>Nematostella_vectensis_NVEC022487_CenpO
QYHEPYYVEIQTNPDLKKFFSELGIYLNALVSRREQMNLLWSEHSSKLDGDVTNSPAYDL
IQFTLRISNGQEKESSISIKLCYDDFKCTLPSSVSYHVKQEEPPVQLDVEIFKTKYIHRA
VRDLVPEDSNE
>Salpingoeca_rosetta_SROS001893_CenpO
MADANEEALVYAELQQELIELQREKRLLQQKLRRHRLQQSLSKKTATLDPSLQGPAAKEV
VDAAATNAKRAKLSELQRAYRLGGCAVFAIDPVTVGVRFETSFEGTYYEEYFAVLVFNEE
HFELSKHTLPGFLPLDRLRQHARTNLTTFLEDTSALLQAYVSRRQQLNALQEVVVSGEEV
LTNPSCSCAEFLTMIEERLVKVRLTADDLDCAAFTSLTIHSTGMAHCFAFGNRVAV
>Capsaspora_owczarzaki_COWC000096_CenpO
MSGGFFVRAEELRQAELQTIKQFSLARFRWSAFNPTRIQVAWQTLVRMASIATIHDTIDQ
GTLQQLDALHSQSTRLVELQNGIKRNHESIALLRAERDKLLNRHRLLKHRIAKNRKAMTL
ADVLAKGELPSSSSSLASTQHRAADLFSTGPTGRRSGPGKAVGRDAEGDESSREIPAELQ
QAVVGNSAQATQAQELDIAYRLSGRTAFAIDTHHVALRFDTSHKGKYFETYYVIVSLGAS
DAGGEDAVKVVKHTIPSFIDLYSLAKRYLPQDLQAFSTEMFTLLNSYVARRVQVASLIDM
FDNGTDVARPDSSRPPLELAGEITTWPGCNYTSIDIKMPRPSRSVLCLKASTGEALQRPI
VESWTGSVYTSGLLNEAATAAIQIALPPANGLLLCDGLRKITAHLLSMQ
>Saccharomyces_cerevisiae_SCER001202_MCM21_CenpO
MSRIDDLQQDIESLLSEINSLEESREKLKAKIKDKRKNEESANPIVQEFEDLFDQFPQLN
NFLFNEHPELEETDDKDISRAQADIPATPIPYEPKKRAKLENEEILPEQEWVLKTQPMVQ
HQMFDPGVADLLDTDILTSPSKRKRKLKIDDISTSDRSELEDYIVLENVYRMFGITFFPL
VDPIDLKIKDASGEIFVDREMLGIRLEVFSERTSQFEKPHYVLLKKRIKSNSWFLFKHTI
PSFIDVQGIFDDTNGGLVISHDDAYLFAKRVFLQLVEVQKRRQIFKDLEAKKIIHDLDLD
LESSMVSFFVKDIKVELFVKQNEIVSCSILDDIHDFSQNNKSKWEIALLGSLDDLELKLN
HSFATIFK
>Candida_glabrata_CGLA002010_CAGL0H07139g_CenpO
MDTVTVEELLQDVEALTSEINGLQEKSKKLREQLKHPEQFIKFDKAFGDFNDIFEKNPGL
RDLLLGYEIDKSATDVDDTNIIPVTPQKKSRSSVVNEKLHSLPEHEWVLKTQPLVEHRLF
DESVRDVIDTDILISPSKRKQKIQQLNPNSTGKVSKEPIQYENIYRLFGISYFPLVDPSD
LIFDSKTEKMIVTRDMLGIRFDIFNESSKSFEKPHYILLKKSAKSDDWKLFKYTVPNYID
VEGIFAEVTGGLIRTYDDVYLFAKCIYLLLVEIVIRSELFLQLEKDGIIDDLDMDLQSLV
IKCTLQGTTKIEFHIHQYSIIACTIKSKIMSDDEKERLAMMLQGSLHDLKYKLISLRN
>Kluyveromyces_lactis_KLAC000153_KLLA0B10142g_CenpO
MEETEAVQQDIEALEREIQTIKIQIANAHSGASKDEVKIPDAYKQFLSENINFSNLMRKD
ENTTLSINLSPRKPGTTTGQIQGIDSSIRSNFGVSSGHNEVAGFKSITDFVQWENSVRLI
GVSLFPVNYDNIEFMGIRLELFDELSLKYDPPFYVILKPSVKRLGIWELFKHNLPKYINI
HQHWQLITKDTDTSDSNIMKFANLCYKDLLKVHSRVQFFRKLEGNYVNDKQYSLLHIDNM
GLNVSFRLGADIIKIKVDDGDDEIIDCTFNGEKNISLLGSIYGITNRFQSIIM
>Debaryomyces_hansenii_DHAN003174_CenpO
MSADSLQIEIQEVKGDIQSLHSEIGLLDKEYSALLAQAKDLEESLRQGDEPYNLQEIHGH
SKANYDIDGPPVIKNSCFDESIRKYFTNVLDDVEEEESTEVVTKRQKLDIIASDFKAKSE
TILEMKQNILYENIFRFGGVTSFPLNPFLFDENDEIMGLRFDVFSHYKRKFITPHYVILR
KMKNTEKGLETTMKWEVYRHTLPVYLPLSEYSECLHEDEEVAFSKFTQQIREHLIQIQYK
HDKFDFLRNIKYDHISKNRSSQGRVVIEKVEKDLQCQRINITLSNRVSNSKRASEINLVC
TNDEIKEVSCIISGVDSDDKIIIQCESLLKNCDLKDLIKTFKNVIGHLIKSDKL
>Yarrowia_lipolytica_YLIP004068_YALI0_C24123g_CenpO
MDTASLTNELRSLARRQQTLQARLSVLRATTTTLNQASTKNKTQDVKRKIATDVLLSKGK
ENLQEQEQFDSENLSRFTGTTAFRVKGFSDLLGVRIEHFSEATGTFEAPYYVILKRVSGE
KHFEVFKHTIPSYVPLRSLEKQYLKGKVDLLAFVRKVRRCIQQFLFKRRVFNELQSLGAE
VDADEAYRMVQLSLQGVTYTLVCGPTRVERVVEKHSKPFLLGPLSGLRRRIVRANR
>Neurospora_crassa_NCRA008890_CenpO
MSSPTPLSTTPSPLDAEIESLKAKVTTLKSHLRIQTSTLISSPSVSSLLSNPPSSSHLKP
KGLTPTILKSLRHHASLQKAHNQQSLYRTCATITTFRVQDPDPNAVDGGAVLGLRIEVFA
RGRFMRPYYVLMNRPWSEGTKNGKAGNSSSSSSSSKEKEKNRSSSRKATTGGGGRYANWL
RVHRHTVPPCIPISGLAARYLPAPPSPSPSSSSSSSSRRRPIEEEEEEEEQGGVREQNLV
KFARSLRRELVRYHHRLATITDLRRAIMAEDQQTEQQEEKGPNKIQDVIPADAEAKQITV
EWADGQTGRLVMGDDGEIVQVVALNGGGGGGGQGNGSGRDREVVRELVGNAKRVEDVVRR
LGSGTKV
>Schizosaccharomyces_pombe_SPOM000891_mal2_CenpO
MDDEEGNATLIDEISVLEARRDVLLDELKSLDNATLSDLVQKPELSKNLSVNNEFLKETP
LNQPALHYDRLSGISFFQPNDPEELSRKTLLVKNKKTGAIETAPSIPLLGVRFDIMLNPV
NIGFTNLSENPISSASGMDEELEGGNRFDVPYYIIFRVFHDSFALYKYTIPSFLNIQEWA
DEYLTGKNPERFRIFLWKVDKLLTAYICRKNALLQINKSLTIDGTNISANLSCTHLVIQI
PKVIQATLVCSSESTRVVKSRIYQYSDENWKRDHRLELSLLDNKRWVNILVSHLTAPESH
ASL
>Ustilago_maydis_UMAY002622_UM03927.1_CenpO
MSSSSLASASVDELKSKLNQLRADKALLSSQLSSLRALPLDTRGTRSTLAIENQELAHQL
RSLEEKSILYRTAAWTCFELDLDVGRRARQARDIVSADKDGDLALGIRLDTFWRGRFYEP
YYLVFSRPSQSLDSMAQLAGTAVGDVEPNSLADGLRLIRHTVPHSVPLANLVEKYLPSVA
GGQVSGGAASKARDNEAGGLTMLTQFNDLPGVNAFLSDLHCHLQAYVSRRQQAMALQQLE
LPTTDQDTHAALEALGTEAFDLVKVTWRIPCSSTRTDSDPEDANDEPTDRDPTVLALKAA
ATRKRKIPDDQPTQYLELVVQYDDLQSDRLVDDTRPTGITAQPASSSSSSSSSSSSSQDV
IDEQGAIHGLRKAYGQVRVQLLEYAPELETRQRRAPGISQAELKALRPNITRRQDLEHMY
AQEHDGESLDMDQAFQRIAQKVWTQLNARHGVR
>Mucor_circinelloides_MCIR011914_CenpO
MDEDAFLPSENDRLKAHIKEMRTRLAVATVRDKQLRKELIEEDLSYMTVSTLVDLIQDPT
RVANFEFDAMGREVFDKMMSTLENCCIREAISYHRLAGRTLFKFKGDRSCVRLETFYRKT
YKECYYIFYEKDQAYHSDLIKGMRRSLVEHHTVPNFIHLSSIEKRHLPADFDTFIRIVHD
QLQAYVTKREILKEVAQLKKTHAITIKYQSESIHKVEIEVVNVHGQTMLVDMAFEDKSSA
YPTTVIIRDDKDPTADAAQQLPDMATQFRQRPMIDVLIDLLETELQQDTFMEYDRMELV
>Phycomyces_blakesleeanus_PBLA001803_CenpO
MKGFQQKVYQYLIHDQMMATTEARCVQELIGYHRLGGRTTFKLQDRYEGIRLDTFYGRSY
REPYYLLLRRDPMDQRKLTIERHTIPQFIQLDRLATMFLLKDRETFLRILQDFLLAFVSR
REQINEFLKWAEDQPHIVNIQSEFVAKSRLEFDIETDAGTLRVQLYYNDISTDYPTQARI
RQLSGPEIHDFTHEENTFCSHKILDAFHILFG
>Mortierella_verticillata_MVER000613_CenpO
MSSEPSKILSTLNIPLDAASIAPAQVPEEEKEQRRMLDILMAYRLTGVTVFTEDEFDDQS
STLDFDDDQSGKEPIKKQIGIRIETFAQAKYYEPYYIMLRIKDAKNKDDDDYTAELEVTN
HTIPHWIPLRDLVRRHLNRDMKMFTRKVSEYLQAFVVRRENINKLLRDFSTAADSLPKNT
SSAADNSVSPPFQRPSIIVQSKDAAIRDVVLYITHFRTLFRLYNRLMAKQKRQVAKAKLA
QAPTTITKSGLSKLLSDNDLDMDVDSDSEMDQGLIQENKDLLRELVTSREMHSAQIRLVY
EDLTTTQPSRVHIRFRRNYEVQEDPDLWREQRPVWTRILQSDRNLVEAFTKIANSIRE
>Mortierella_elongata_MELO010872_CenpO
MELESGTGDSTGALQGDIAILRQELLNMEAKRDALLRQIEQEEQSITDDKDSPLPSPVDT
VADDQEQKRLQDILMAYRLTGVTLFNGDEFDHQDWSQYDVDDILEGPKDAGIRFDTFALG
RYYEPYYIMLRTTPIGTRNNPQNLDDDEDPQLDIKKTFEIVKHTIPHWIPLRELEKRYLN
RDMSTFTRSVSDYLQAFVTRRENINEIISTFSLDKSLIQAATAASEAAAVAAAAAAVEEG
ATTPAPEQDAISIPEITCKTKDAAIRDIVLSCFQYDTLFTLYHRRQARVSKKKDAGNQQK
PTTATSTSMFSSNFGDNTKLLDDDDLAMDLDKESEEELELKADLELLKSHPGAAVLSVQI
HLIYEGSHSTTPTRADVRFSRGLDLIQIDSLPRKHPLREQHAKWINSLTTNYSLYHAILS
IADLHKPQ
>Conidiobolus_coronatus_CCOR003561_CenpO
MLNNDYLLNKSWERINRLTNQTQELLDYQKQYSELKVKLESNREKVKQMREEREQLLATL
KSEYKTDTKFNFVLPENITEDQKKILGVLKQKLEILEPKKQVYRFLGKSLIKLPDEPNLL
GIRLETFYQGQFYKPFYLLFSKQGEDGLKLERHTLPSHVPIQFLTEKYLDNHLEKLVEIC
HEYVINYVKSLHESTEDGVAEISHPNGLSEDFNILNDTTFYL
>Thecamonas_trahens_TTRA005152_CenpO
MEVSRGLTTATLDALTALVDNVNALAAVQTNNKEMFSSLRAMQEEARRLQKKHDELVVRL
RNVRRRSEATVRAQVAAGAEVVAGAGEGEGEGGLVKAVEGDALEKLQDDVAQRVGERADE
DLLQAYRLAGKSVFPVGDDKLGIRFETFYQGAFFESYFVILALDEEAGKPPSVFRHTLPH
FLPLDAVASEFLGKSVATFIEKVSDLLHAFVARREHVRVLQEMHGELVSNVATTLAFDVV
QFTGVVPSGDGDTAGAQAEFQIVYDKLDDELPSRAAVNQVPSRKRRAETLTSSGEPAAKR
LKGLERVFLESALPDAYAFVVSGSEA
>Dictyostelium_discoideum_DDIS009699_CenpO
MEQVDDRVCHIEEDIDYDHDDEKIKNAKKKNKTDNNNNNNNNNKIILFNNNKTNNNNNNE
TNNNDNNNNNNNNNNNNNERKRNIEINETLTMKEYLLKKFKGDSYDSMQFWEEEKKEEER
EERKKGFFKRLNHKSLLDDIINTSKDLHEEEKNHFFQLYGYSFYNKNSKWFTIDNISNIR
CRKDDPDDIETIVNNYNTIVEDYENPLNDNSDSILIRFDNGYKNKYYTFYLVYLSLKDIT
NDNPNNNNNNNNNNNNNNNNNNNNNNNNNNNNNNNNNNNNNNNNNNNNNTNGTIRKPRPS
VNNDNDNDNDNDNDNDNDNDNDNDNDNDNDNDNDNDNDNDNDNDNDNDNDNDNNNNNNNN
NNNNNNNNNNNNNNNNNNNNGNNNNGNNNGNNNGNGNGNNKEDKDEDNENKIVIKNHTLP
YWLPLEAIRKNYLKAYPKTNLKGFCELVQGILDGFLKRKVCFRKFTKIFKQAQDINFKTE
IDLNTRHDATYTKFLVLNEEDVLLEIEYKQITSRIPSTLIIHESFFSESLRLTILSLKNY
NDNPNNNNNNNNNNNNNNNNKNNNDELTNLGDDQNDDYLDDRLLEILINRFNL
>Acanthamoeba_castellanii_ACAS011114_CenpO
MEATVAANMRKRKQTLMGQAFSLAGIRVLPYPGNRLLLVLGSSYQGQYFDKRYHIWLETD
KGATNKLRVFKHTVPYFIPIKQLEEQHLAKNIRYFVRAVSLYMNAFVARRGQVVELNRQA
DIESVETSAAFDYVCFSFASGQHGQVQVNLKFDLMRTRPSEVEATFMTPLKTRNKSVRES
EARERREWKQRVEALMRSHPLVEAYTQLFALVPDTSVLY
>Aurantiochytrium_limacinum_ALIM013910_CenpO
MSALGGGLGQGLVRQLEALRAQSQELLSRQETSRHKSERSAALRELLADLGARDRRLRAS
LRRKRERELIADAASDEVPLAARKNHRKALSAAAADDLENGDVVIATVADLIRERSRKRA
LEDENEAETGNRQDNLKSRANLAVDDEDKAEPGSLRSSATLGLEVAGTRETVSLRALADV
QLAYRLAGISMFRTQATRPADRMMGLRIDASHEGRYHERYYMIFKTYRRAGKSEMELQRH
TLPHFIPVEDLYVEFEFAEFVRRVQAYANAFVTRREQTRAIVNAHEEGDLEANTGGAYDV
ITFAGVALKQARIRVMYKTLLDTVPDEVQLFGKSAVRVRVSSLPQPPMGLSLAHVFKEST
HLLEDEAI
>Aplanochytrium_kerguelense_AKER003278_CenpO
MESKINSSLARGSLTQLSLVNDQAQSLKHAQFQGLEEIRLNRRLETLRRERDSLLATLQE
KRKGAGLVSLHTVLERTFRRNTTKTVKSEDGLKTLMSSIAQNTSGSIEHRKLVNIHNAYR
MAGFSLFSVQETGSNSKLPTKIGLRWDASYQGSYMDKFYVIVEQSEIDESGENCCHQKLR
ESPSVSTVPHFIFSAVSSKNCFCRFIREVGDYVNAYVVRREQVLALSDSYASEAITSTHE
EESKESIPPRIMATEAKDSIVVTGDFLKN
>Blastocystis_hominis_BHOM004346_CenpO
METNEPKEKRLKLSTLESKYGTQKLTVIDDSIRKQVLEEMEAIELESSKDPFLTNETYRL
FGVSSFSTKHKNLLCLRFDTCFHGHYFEIYYIFVKLLKRDKVVPKIVAHTLPSFLPLEEW
ERECLSSDLQTFTQCVSLHLNSFIARREQCKAVQAAYPSLELTASMGYTHVSIAFEHFRL
QLAYSADSRRPHSVEQTVSEAAESFPRAAREQISLLSQHKSDFEHRDLLEVLSDWIL
>Arabidopsis_thaliana_ATHA028062_CenpO
MGEMIVSMDQDIRLDTTRARLSNLLKRHRELSDRLTRDSDKTMLDRLNKEFEAARRSQSQ
EVFLDGEEWNDGLLATLRERVHMEADRKADNGNAGFSLVCHPEERITYRVGNKVICCLDG
SRIGIQFETSTAGETYEVYHCVLESKSFLEKMIVLEHTIPFFLPLSDLENDLLFSNAKKF
IDNVGDLLQAYVDRKEQVRLIKELFGHQISEIYHSLPYHMIEFSMDDCDCKFVVSLRYGD
LLCELPTKVRILVWPMHHLSKKQCTSPGSPAIPVRLPFAEDAFRIQSLPEAYAEIMPNMP
NEIRQLFQTSPS
>Aquilegia_coerulea_ACOE029517_CenpO
MEGSDMEESSMKHNIMSSRKKPILSPDYARRHLEQLKGRGYAVTGEVNFMQEEDARLDTT
RARLNNVLKRHEELKERLSRDSDKMIYERLQKEFEAALAAQTEEIYLDGEQWNDGLLATI
RERVHMEADRKAMPGDMGMLPDHHFHEKSSYKVGNKVICCLEGARIGIQYETSFADEPRE
LYHCVLESRSFLEKMTVAEHTVPFFLPVREAENDLLSSNAMRFIDYVGELVQAYVDRREQ
VNLIKELYGNQIGELYHSLPYHVIEFVLNVYDCKVTLSLRYADLVSTLPTRTRVFAWPVH
SSRRNMTSTLNRNVTGMPLVQAVPTRLAYAEDALQNMNLPEAYAEIVLKLPQALGGMFQH
LSPVSSS
>Oryza_sativa_OSAT023624_CenpO
MTYIRDEDTRLETTRARLSNVLKRHEDLKERLSRDSDKLIFERLQREFEAARTAQTEEIP
IDDEQWNDGLLATIREKVHMEADRKAMANQANVPADPQFQSRTTYRVKNKVIYCLDGARI
GIQYETYFAGEPCEIYHCVLESKSFLEKMTVIEHTLPFFLPIREVESEFLSSNAIKFIDH
LEEILQSYVDRREQVRLIKELYGNQIGELFHSLSYNLIEFVMEDFECKVTVSIRYSDLLF
TLPSQARVLAWPLRSSRGISVTERRASRSASAQLVPFRLPYAEDALKTLSLPEAFAEIVL
SLPRALKRILSSQESD
>Amborella_trichopoda_ATRI006475_CenpO
MEANAEENARKKMKKLLTGDNDSIILKEQLDHLQKRARTLTGEVSFKQEEDLRLWTTRAR
LANVIKRHEQLRERLTRDSDKMISERLHKEFEAARAAQTEELCIDGEQWNDGLLATIRER
VHMEADIKTLPNHTGKVLDHPFSGKTTYKVGTKVICCLDGARIGIQYETSFAGDPCELYY
CVLGSRSFLEKMSVREHTVPFFLPIREAENDLLSSNAKRFIDYVGEILQAYVDRREQVQL
LKELYGHQIGELYHSLSYNLVEFVLEEFECKVTVSLKYGDIVSVLPSQSKVMAWPVFPSK
QGGEIIDRRRNSLTSFQPMPCHLPLAEQALLTMNLPQAYAEMVLNLRQRL
>Selaginella_moellendorffii_SMOE021633_CenpO
MEERDKRKISERRPHAQRPKRIHADTTPREDEHEVSLEAIRARISGLQERHLQLRETLSK
PEKAQGAKLAQEFDEARASSSEGAYLESSSWNDALLETIFEQAYSENSSESERNDTGRLL
YHIGRKAIFILSNRRIGIEFTPAFSEQEQERYYCVLTTKPPSNKIFVSKDNIPFYLNLRE
IEKTHLQLSATNFLDHVDSHLQAFVCRRGQILGLKQLHGDSIGDLYHSLPYNLIKFSLDE
PTCKADVELAFDNLASEYPTRCTVLASQAASIKVSKAEELLRMKLLPDAYDDLVKEIQAA
AMAEA
>Selaginella_moellendorffii_SMOE025084_CenpO
MEERDKRKISERRPHAQRPKRIHADTTPREDEHEVSLEAIRARISGLQERHLQLRETLSK
PEKAQGAKLAQEFDEARANSSEGTYLESSSWNDALLETIFEQAYSENSSESERNDTGRLL
YHIGRKAIFILSNRRIGIEFTPAFSEQEQERYYCVLTTKPPSNKIFVSKDNIPFYLNLRE
IEKTHLQLSATNFLDHVDSHLQAFVCRRGQILGLKQLHGDSIGDLYHSLPYNLITFSLDE
PTCKADVELAFDNLASEYPTRCTVLVWSLAHPGRKASGRRGTRSQQASQAASIKVSKAEE
LLRMKLLPDAYDDLVKEIQAAAMAEA
>Physcomitrella_patens_PPAT006976_CenpO
MAEEKEKRKVGERRSAQRIKRVLADTTPKHLEQLTKQARMLAGDDDGEADFQDSSMDVIR
RRLGHLQQRHTVLREKLTNANPPQRSLVARLQEEFENEPEGKCLEAEEWNDSVIKELQKR
IYDSDAALSMEDDQEMNEPFEGKEDAENLTLLVNHKVIRGVKGRHIAIRFDTTFEEKKFE
SYYCVLKSSSPMDKLHVIEHSIPFFLPVRELEKQHLGNSPKLFIDYIGNVLQAYVSRREQ
VNKLKKRRGELIGELYHSLSYTLIEIMLKQPQWQVGMSLAYHNLDSELPTQSTITTWPLT
TDLISQAVIKPGRAVQKNSTAFRLPKAEAFLRTMPLPQGCEELLADLRDTLGLSPPPEQA
TEAPPPPTVALIEAEMVAPTKPVMQIQMDDLVEDPPMDMPQVTPR
>Physcomitrella_patens_PPAT037773_CenpO
MVEGKEEKKWKATTGGESRRSAQRIKRVLADTTPKHLEQLTKQARMLVRDDDVGKVPPFQ
DDSSMGVIRRKLGHLLRRHCILRDKLTNFNPPRKCLVAQLQTEFEKDPEGKRLDGDEWND
SVINELQQRIYSSDAALSLRDDQEFNSVIRGEREWVPSGEDIAENLTLLVNRKVIRGMKG
GYVVIRFDTTFENKKFESYYCVLKSNSPMDELHVIEHSIPFFLPVQELEKQHLGKSSKLF
FDHMGNVLQAYISRREQVNELKKRKGDLIGELYHSLSYTLIEIMLKEPGWQVGMSLAYHN
SDSELPTQSNITVWPLVAHLVSQTAKNSGRGVQKNAAAFRLPINEALFRAMPLPQVCDEL
IIDLRDTLGLSPLEQAIEAPSASTQSPMEIEIEAPMEFSQEAPH
