# Supplementary material for: Evolutionary dynamics of the kinetochore network in eukaryotes as revealed by comparative genomics
Source: EMBO Rep. 2017 Jun 22;18(9):1559–71. doi: 10.15252/embr.201744102 (PMC5579357; doi:10.15252/embr.201744102)
Supplement: Supplementary file 3 — Dataset EV1 [file EMBR-18-1559-s003.zip › kinetochore_orthologs_FASTAs/CenpP.fa]

>Homo_sapiens_HSAP025487_CENPP_CenpP
MDAELAEVRALQAEIAALRRACEDPPAPWEEKSRVQKSFQAIHQFNLEGWKSSKDLKNQL
GHLESELSFLSTLTGINIRNHSKQTEDLTSTEMTEKSIRKVLQRHRLSGNCHMVTFQLEF
QILEIQNKERLSSAVTDLNIIMEPTECSELSEFVSRAEERKDLFMFFRSLHFFVEWFEYR
KRTFKHLKEKYPDAVYLSEGPSSCSMGIRSASRPGFELVIVWRIQIDEDGKVFPKLDLLT
KVPQRALELDKNRAIETAPLSFRTLVGLLGIEAALESLIKSLCAEENN
>Mus_musculus_MMUS004390_Cenpp_CenpP
MDSETRELRALEAEVAALQRECRMLQNAGEKASGAWKSFQKISQSDSEEWESLKDLRSQL
EHLRSEHSFLSKLTGFNIRNYSKMEDIVNTEETEKDTKKVLQKHRLSGNCNMVTFQLEFE
VLEMETKEKKSSIITDLSIIMEPTEYSELSEFASRAEEKRDLLMFFRSLHFFVEWCEYRE
NTFKHFKEKYPDTVYLLEGTCSHCMEIRSTRQPGFELVIVWKIQIDEEGMVFPKLDLLTK
VPERALGLDKNRVIETAPLSFRSLLGVLGIEAALDSLIRLFSGDNN
>Xenopus_tropicalis_XTRO010688_cenpp_CenpP
MQNELNHPYEDEIALLQEEIQELTRQYKEVQTEAAFLSSANFKQALQSYHGIHIPDQERM
KDTACLMAQIEDCKNELQFLNNLSGLEFTKYLKKTEHKSDNQAIYKHRLVGQCQSLLFQL
EFQTLESKSRDNASQSVIDLNIIMECREQSDLSKFVSRVEERRNLLLFFRSLSSFAEWCE
CRKNTFAKFKEKYPLAVGLPAGASAECMTLRNPQNPGCELLILWRIHIDDEGSVIPILDL
LPKIPEQAVALDKSGVVEGAASGFRNLLRVFGIHGSIERLIQSFCCLSDTDASV
>Danio_rerio_DRER010632_cenpp_CenpP
MEQKYEEDIQKLQQEIEMLEAEQEETLRSIFVQHGDRLQQGVKSACEERGGGGAQQHAVS
KLITEVRELEKDLRRQTEINGITLNECFVKTLHKSERKLVQQLRLAGHCGLLLFQVEFAV
TEIQEDNVLHRRVTELNIVVDGVEFKDFSAFVSRVEDTKDLLLFFRTLRTFSERCEDRRQ
TFQHFQEKYPDVVNLPEGCRSEIMIIRSPQLPGISMTLFWKIHVSKEGVVKPLLDLLLKM
PDQALELDTKKVMEKGSDYFQSLLQLLGVEASIEGLIRAVCS
>Branchiostoma_floridae_BFLO011061_CenpP
MAISDMTLQHLDMELCSESGAGESQRGSFSDQIYTVDPDLHMLSTLTGVTFQDHTTTVIR
KERDTTVVLKTLSGQSHSLSFHVQMEVEELLEDQYSDVVRLSMGVYGEELEFSQVQNPGA
CFIISWLVTLTSDPWKAIPNITLKVKAKNQMRQLDEKGTLQTCGQNTH
>Saccoglossus_kowalevskii_SKOW024321_CenpP
MESSSAPSSELDIFTSIDESIQRFSAHSGLDEVDGFDNSVDQFIDNIVRPSQDGAAQPRT
SLPVHAKRRRELSDDWRADYSKKVAKLQEEISLYEDELQHQENQALEFTNEEITQVMKHF
RNAPDASEFEKEYSQLKVNSTMSGIHFTDITSVLLTHTSTSTRRQQTLQGKCHDMSFQVQ
FEVTEPNKAKHVDDDDDDTDSLHRKLAAVTKLKTKVDDRIQQEMAGFLRNIEHNKNLQQF
FRGFVCCAKWSKYRHKTFQHYKKVYPQIVQLVGGPTGDSLCFHHPKHAGPIFTINWKMVL
TSNYKLVPNIDCFIKVPDN
>Nematostella_vectensis_NVEC025315_CenpP
MADSSRRGIKRRREQTNSASEIRDTYSKEIRDLEGEISQLEEDIVAQETVDAGCFSLEAL
REVFSKLVAVEKTARRSAKSTPTVQRQREISDLQSNFERLEVLTGIKITKNLSNLLFTTS
NENNNNNGICRTWRRSISGWCNGIEFTVGFDVEEKEIPSDVISRLEEGSQETPVTASVLG
INIHLNNALVVQELTDFIAYVSDCCDLQTFFQGLKDYCECSGRNNDKQFDSICQSVPSDF
RQTLSRLGIEQAIELVIRMAIS
>Salpingoeca_rosetta_SROS006368_CenpP
MATTTTTTTSSGTSGTSGIAAMQARSGRTRDLAARVAALRKEVTQLRKEWAAAQEESVDQ
HHVDAIMKQLLTAEQTTEGDKDRPAPHKSVQHVEVDDALGHVKTMASLSGITFTEVTTSV
TRNPEGAAISNTGTHRTYNLKGTCHGLGFFLTFAVNEQRTSQTIERVAAHVDDICKPELS
RFVQRVERSRSPQLFFQGFAQYARVNAERQRVVQELLRSYPEVVSVPTAPHMQGG
>Capsaspora_owczarzaki_COWC004252_CenpP
MPRSDAAAIVNAAAVQVDHVTTAMEREAARDRQLARAGTTAVAAAPSHAAADERAALEAE
IAQLRREIAGMERVLLDQDDAAERDRQSNIEAVMQQLLRSSNHQLQRELTAEISAAAQRR
DTGHDGSGEAGSASVLGLGQLKALATFTGITFQQASSVVEPDTEPNKWCRTYSLRGTCHD
LSFDLTFRVLEPDMVISDLAVDVPEEARIELRDFLDSVEKERSLQAFFHGFVQYAEWNAQ
RQVLFYAMYERYPAQITLPHGVRCGPVLNIKPFPAFKFAVSLIWIMTVLPSGHVRCTIHL
RARKTDELTKADKVSLDALPDEFQQLIRARGLQSAVEQVIEVLCGPA
>Saccharomyces_cerevisiae_SCER005418_CTF19_CenpP
MDFTSDTTNSHDTSNSHLSLEDAVGTHHAGEADVNIDGDEKQQLSLLDDDQVRALKLQEE
KDALLTRRNTLLQEIQTYQNILMKENNSKTKNGDILQNDITQDFLNLISISSSNPNSAIS
DRKRVERINGLTNLQKELVTKYDTLPLLNMNLRLSYLRDHTYPHLQVSVQSRDRVHNDGI
EVLVVNYKFCRNTMNPFEIQFKMFYKFEDSTLLKWEILRISTNVRLKAKQLLATRNFQKC
LLSLYEFDKIKSKKTGIFQNLINLLKRKTRCYLMNNSDSLIVERVIREGRLTTIKLQINF
IITMPGERGKPRNCFLPMSKISIALWKGGERFNQIDLDEICYGLIKEYGVKTGLKEICNV
CLFPDMYAR
>Candida_glabrata_CGLA001505_CTF19_CenpP
MEFTSDLEQRKQQDKSSSSIFASSTTENEVSSSDSEGINDAVERSRISEDELKKLELIEK
KNELLEKRNQLLTEVNQLERESVEMIDKANKTIDKNALDVLNDLLSFSQKQSQDLEVNKL
INGESLERLSSSVNVHGDTSVDDELKNKYDSLPLLNMKLRLKYLSQYLYKDIKIIITSNS
KNEGSNVSLNVELYFQRFENITFSVTIKIVYDEVNEVMKDFTIISVSDQVRLAVQPLLQV
RNPSFFLLACFEFDKIRQRRFKILRRLRDKFIKRVKTCELPRSGEYILLHTHDSLKERDI
SLRIDFQVFFEAKKLSYSPFPTSRLTYELKKNGKRMLDNMVENIADGLIKEYGVEKGLEE
LCNACLFADLYKH
>Kluyveromyces_lactis_KLAC002895_KLLA0D07612g_CenpP
MDFTSSSGVLDSERNTGSNDSDEPSSHSDVIETEELKLIKLQEHKNNLLRQRSELLDQLS
QTRVVEPRSVQLDDKLLLKLLRRNDNAVSDSSQSSNNPLPRVLPSLNIEQRKKYLDITLN
DVTVTCEKDMILLRKGSFTASFRIAVENESIRSMAIDLNAFEVELQPIIQYAEDTQNVNV
AMMAVVQFLRIKELHEQMISKIVEASKFIRASNNTITLNDLEVSFHCYWNLPSPYPETLI
LTNKVQKILDFLIYQYGIQLGVIKYGSTII
>Debaryomyces_hansenii_DHAN000852_CenpP
MQLQLPKSESPDDKIEELEKLLNQQSIKLDLSNERNDLIKKRTSLKSSVEELRVKVKYLQ
NMNEKQRQKDRLGKLLEHNDKRFIESQKPKPVEAPADQDDNEYILNNLHVLPSNDWMKRL
NMAKKFYPYLEINEAQNTTVYDDKKSTFVRTISYTVISPYLFRLPIEVSINSSDESIMSI
SIANDNVKEGIMTNFSLLSSSFTKVLVQNYISNGKVDLVMYSLNSLSIAIHKRISTLYKL
IRKFRQYIKSESYIGDLLKKQEIEDDATIFSILKSVDNVEFTIPVNGTSNDHFTIKFQWE
IVVSNSVNAECASDPKIFLTKDRDIQATEERVPKSSCTIQGANSLFLRLSKEYGIFNAVC
ILFNNVFHISSG
>Yarrowia_lipolytica_YLIP000199_YALI0_F06600g_CenpP
MTTQKGLLQRVQLYRKRVAALEEEIRKLESSQSAENDAQELVQQLLTSNNDKIDTQQLEG
EIGAQLNKEITSNRQLQTAFHTLKLSIGDSYWTGESHHVSIIHVSGHSFQCRVVLTKSME
KVTGLRVEDADIPVLKPFVQRCCNRRNVVALFAGLARYDELSIARYRAFDSLSSLQSASF
TPSYSLPTAQFKSPHVTVTLEWRIAFPMDIGIQGNDNGDYDDDEDENELISKIIMHAYGS
PEYQIQDQKQLLKRVPVVFDKLVRLKGVIKAADILIRSLTMDGK
>Neurospora_crassa_NCRA005401_CenpP
MEDPAPKRRRTSPRNSVPVPSDEAPTTQQPAVQTTPEDTPAPESSGNTSTKRPSYASPTK
ASLQRHNPEVLQRRESLSLALRSQSESHDNNPLRSPARRPGIAKSPERPNPRPLPPPAPE
DEEVILNPFRGRGLHRSPVPGVLPKVIVPEPDLPPTPEHPDPVVSTPPSGIHNTPSKRPR
RSKALAETLRSSSPTKRAPVMSAKTAQLVVPGKPSEKSAPIPTTTEIPAEAQEPTTAELR
GVQPPDPDADKKRLRDSLLAEIAELERDLAVASKENERLRQAHLSKQKPSTPPNAVEILD
VLRRRALPPKEQKDPDPSIAATSWLSSAFHPIAFLPFSKPPSTGDDLPSLFSTADDEKAE
KPPISHHPLPMSADEALPYLHVFTPLTFTSAIFPLPPTDPESEPSLVSSSAAAAAAADHQ
PLLQRHYITATTPSKSFTARLELTVNTSNIFSITDLSVPLIHPPTAAAELAPLIERIIEQ
SKQGTSSSAMHNNVSVLCWAMGEWVRVARERARVWCVLETELNSGKEAVRRMVEGWRERS
RMRQKRRRTRMGVGKGSSKKRKAPRRDRDRERDGGDGAGGGGGRKRDEEGGNDENEQQEE
EMEEEEEEEEEEEELDGKKVPEQELVPYMSRTSMDFNIPLLLGPGGGPGGAGDPGSAEMS
SLRVQWKIEFDWTGEARSDIRVFVALPGKWHKCDERGQLAKIPALFDDLVQGGEEPLSAV
RTVAALLAGEPQPQR
>Schizosaccharomyces_pombe_SPOM000761_fta2_CenpP
MSGRRYSQISQQEGSSSSDDSDSQQKKTKRTVAHRSPNTTLNGMPRVDSRARPNENSGQS
KSSNGRVDTDRKMDLLRKRSNLVHQTLLLEKEVRVRRNAINQRDDSFLSGFIKSLLEIDS
SVVIYNTENPDNPKTKQVMPSAEPKKHVKLNSSISSIRFTQHEFEAESEKIIHHSLKGDI
EYLPSFKFLLEIKVRTIDYALLFITYKIPHFARKELSSFSDSAIQCLDIVALLRAFSLFA
HHYSYRCNTWFYLSKHMKKVASANMDAQCFYVQNSFYKITILYEIKFDDLGFVQPNYCIS
YILKNQNEKIVSITSKLLNQLDKRFSEFVSLFGFREGSLLLLQALFKPHLG
>Ustilago_maydis_UMAY006369_UM00180.1_CenpP
MSKSTPTATPSRRRGTLPIETPGSARSISSATDRSTLVVRVEELDLEVHDLKRQIAAERQ
RRRDSSLGASTSASAGASLSLQYIDPSRDVGRVKQVLAEKLKQMDDDALTALLTASSAAL
GRLFVDQEHAVEGDSAWLVMDAGMVPSKSVGIEGTGSGSDIDRRLSQNETGVAHQLSAAR
HANSVHSFLKDRQARLNPLLDALTKFSHLDIDQLDQTSSTQTQDAGGRRRTIRMSGNFAR
LFAIGISFHVVEDSSDSSPQIQQLQLDLPDWLKRTLDAPNRLYTKLLKRNDLPAILLMLR
TMVPLCSLRRNLFTSLMESYTDLARDHVRSWERENGIEFTPYHPPATTTTSKPSSTRKFS
ARNIDENIAISLIRPSAAESFTLTNKSSASLTISFTIGWNRFGHAFPHITAKPHVPASKL
DSTSRAFLTGFESEFTHLLRVAIAQNAIIGLPDKDEDEEDQIEPGVGRWGINAAIHATIR
AFFKIQDDAASDRSDDDPEST
>Mucor_circinelloides_MCIR002230_CenpP
MSDNSSDSDDGILFQDRPSSANFQERLMQAKSSTEFDPMDKETRFVDFYDSDDTATLRDQ
LERLSRKVLLMESRVEEKEQKLRARRQERDMEAGLTNMTTEERAAYVAQQEEKEANIKRQ
RQSLRKKLLNEEMKQMDKDMDSNDEEDQEEDEEDEDQVQVIDEKPNWDAVYEYMLLLEND
NQDDEMTFGADFVSPNAQMRRKALTDEQVIKQSEYSGIIVQNASQTFEGDIESETGEVRH
CMLSGTSFGLPFKVKYDVLEPSMVIANLDFEVDIEMELAVGSTLQKIKSECHLLGFFRLL
VHYAKLENSRKDIFNQLMDHYRDTPVNVVMLSQNKLQFEGAADCGINLLLSWKLIETHMD
RDILDANVTNDVKPDLTMEAVALPAVIAKDTKGALDKVNDAFIHSLMQKGVFQGTKQTHE
TLKHSIAGAGAGLISSVVTCPLDVVKTRLQNQGIGNLKYRGTMGTIKRIRLEEGVRGLYR
GLGPTVIGYLNTWGIYFTVYDYCKISWAKDDIENDWLAHISSAMTAGIVSTTLTSPVWVI
KTRFMTQSVRTPQRYNSVMEAFALIAKHEGIRGFYKGLGPSLIGVSHVAIQFPLYERLKL
VLSTSQSETTSVLMASAISKMIASTATYPHEVIRTRLQNQVVQPFKYKGVLHAIRVIMYE
EGVHGFYKGITTNLLRTVPASAVTIFTYELIVKKLDTLRDLAQ
>Phycomyces_blakesleeanus_PBLA002310_CenpP
MPLSSDPEEPIFDFRTSNARFQQRLLEAQQVATEEQIQDDIAHFYSKTWPENANPLEAEK
AELKIQLRRINDKNDILEKELEQQKARRIKEASLSKMTPEERAKAVEEEIEEPIDEDVVF
EYMLYIGGAPLPTNPGDMSGSDFVSPHAELREKALQDPEVQKQGEFTHLHFKETNNYLIS
NPDGSGEIRQCKLKGTTYDQWFNVSFDVYEPDLVVDNFSFDLAIETQVNIGSILQQIKDE
GDVLSFFRLLVHYGELENERSKFFDKLKERITNGPITLEELGVDQLKFLGPRDDDPELIF
SWKLLAKESNRNDLGVNVCELVVPDISLEMDPSKAWEEKDRIDILKDMPLHFARLVETNG
MMVATEVMLEVVFDVPGINITSTR
>Mortierella_verticillata_MVER005773_CenpP
MFGGKRLSHDGGNMQDLAPTYGRLDAEAEDLFLESELDLANTFTPFGASWASSPFRGTRV
NTIIEASMGDLSSSGSWIDDPQQKGSESDELQVEKSQILEQLQLATAEVEGLEERLAAAK
RKRARTVSAALEKHKKKQQTEAKEMRAVLGSIQQSSGSGTVQPRSPKNTLSTPTTANLSL
GIIQRLQNFTNIHFTSIQNYILTARNLGCCTRQYNISGTCFQLDFKLEFTVNEPALSLDS
FRIEIPTSVRTELGDFITESERRSLLLPFFEVFTQYAQLDHDRQTLMRKLSQRFPQLVKS
NHRSPSRVSTTLGKMAGPATLVGGPGVQVLVFGGSKTPELVFQWVIDITGDGKIIPQVRM
LPRMPKSWRQLDDKATLDAIPSQFVRLIQLKGVEGAVTILLECVYGREVTRTAEPDDPDL
SDE
>Mortierella_elongata_MELO008068_CenpP
MDEGIESDTLIGVEPSTPTRNNNISFNNNVTPTDPTSNYAPFGPTWSAPSTPSVPSNMSL
PADSIFKNMSSPARSIIRPRDSLKYRLRMDEEDEDTLLIEKSKILEHLRHATAEVDELES
RLQAVRRRRARAVVDALESHQKAQESEAKEMRNVLGSIHQLTISEAEREAGSTSEEIKTK
ADVPVKTLLNTLTTQGQSGINIAMVQRLQSFTDFVFTSIENHVISTSESESENRRYRIAG
SCYRLEFEVKFIVHEPALNLTDLKITLPHSVRQELGQFVSTAEKHAMLLPFFRTLLKYAQ
MDYDRRTLMNNLAQRFPRLLKANHAFFKLSKSKVRSPSMGFDKADAFSRWALPGGPGVQT
LTFSGTSKTSPELVLQWSIETTEQGKIIPHVRLLPRMHKKWRQADEKGTLDAIPTQFARL
IQLKGTEEAIAILLQCVFGRKATEGGGGGTRP
>Conidiobolus_coronatus_CCOR000290_CenpP
MSYKKQLIELNEENEALEHEINSLNQEILKLKTQLIWNRMPFNNTQVELEYLNKIMGLNY
NLNNIPIFIPHEEFINSKLSILENDIENLFQLTGVKFEDVKKEVNGQNTEFKLSGNISNC
IQFESTFTLSENIVKNFKITTKGGVYSEFEESLKQNQSENNVLDTFIILTKYCDYHTKRV
EYFNRLRLNYSQFLSSNTVLSNLFQNYQTNLPIKTSHGMNNNILHLECPKTKIGLTIDYN
LLIKSNFEVLKSVKIYPCLSKEWYQNDLQRSSIIKSIPSEFQKLLKLYSDEYQPTVLILE
SIFNEDL
>Thecamonas_trahens_TTRA001010_CenpP
MASQQAAELAQKLKATRSQEAAGALEGGLRTDDVGAGRGAAARERYQATIETLRSKVAAL
EAQVAEAEAAAAAGGGGGGEGVPGQDAVIDDEALRRMVLAKATGGPGSRSVVKGKLDPLR
ALGEDAGDDDDDDDGDEGGSGPRVQVTPEHVAELASVAGVHFDRTHNSLLEPDAERNGLR
LRRYELQGTSHGLGFALHFDVNEEALRVERVEVEVDKLLTRELSGLVTHVEETCSLRAFF
KTFARFAKLRSLRTALFRTLKIEYGEWVVLPHGAANSATMVVAAPSSGDGSAPFEFTFLW
QIASDTRGKLEQNIQIFPSVSLGLVELDAEASFAVTAELTTHFRKLVAWGGVTAALRVLI
GIVRSGKLTP
>Aurantiochytrium_limacinum_ALIM010576_CenpP
MEEHARNLAQGLQRAQRGTLRGRIDAPVGRGVRRGRPDVEDEDDENLRIRRFALHDEDGE
DGDGRRRAGHSLEDEEDEEIYALKRAVTQARARVKRTRTEITRGKNSSGQSDQDEDEDIQ
ASQIRGENELWELRKILVINNTRSFLNTIQHEDVRDASTTFYRMEGLDKNVPIPIAPESE
TPLCLREMTTALAKLTGVRILSLDRVQLPDLRRTSWTIRGEAASAEAEKNTTGDDALESK
NSPQQNSTFKATFLVHEREQKVSDLNLDVSDEVALEIAPALVHCREKACFRTFFSVFADY
GRFHTERDRLFNMLTDKFPHACKTVVSWSLTNFDDPAILDGVSKILRIRLRGRGQAFLVW
APVFRPSDAGRCLETRAHLLRLLSRSRSNNSQNAATNLSVDHGFENLATHLGLHKAALEF
ISATCATEPA
>Aplanochytrium_kerguelense_AKER002681_CenpP
MATLTRSVQLKLQEEEELQNQINRLQKQLSSFSEEDTSAFDLSYIKQELEERSIASYTES
CKQGLVEGTAKENTDSNRENEALPVAVENESLDNLRSMIERLGHLTGIKIDEHDQVKADQ
SNLMSLWVMKGRTFVGDLGFEVEIEVDEKLWLIQSLHIKVCRELEHELSSLLDICQEQKS
IPTFTKCFSKYGKIFEERRRLFRRLKRDYPSLVRVAADVDGTSLSDDRILESETILYIEP
DGGKLHAKLEWRAEFSRDHANNERFEFHNKLSFKIEPQVPVNDSELIDSQTVEKHFQVLV
RLYGVEKTLDILIKILQ
