# Supplementary material for: Evolutionary dynamics of the kinetochore network in eukaryotes as revealed by comparative genomics
Source: EMBO Rep. 2017 Jun 22;18(9):1559–71. doi: 10.15252/embr.201744102 (PMC5579357; doi:10.15252/embr.201744102)
Supplement: Supplementary file 3 — Dataset EV1 [file EMBR-18-1559-s003.zip › kinetochore_orthologs_FASTAs/CenpQ.fa]

>Homo_sapiens_HSAP009123_CENPQ_CenpQ
MSGKANASKKNAQQLKRNPKRKKDNEEVVLSENKVRNTVKKNKNHLKDLSSEGQTKHTNL
KHGKTAASKRKTWQPLSKSTRDHLQTMMESVIMTILSNSIKEKEEIQYHLNFLKKRLLQQ
CETLKVPPKKMEDLTNVSSLLNMERARDKANEEGLALLQEEIDKMVETTELMTGNIQSLK
NKIQILASEVEEEEERVKQMHQINSSGVLSLPELSQKTLKAPTLQKEILALIPNQNALLK
DLDILHNSSQMKSMSTFIEEAYKKLDAS
>Mus_musculus_MMUS018452_Cenpq_CenpQ
MKMSGKARASRKKPQQVKRSLKQRANKEADLPENEVGNTAKRNRSHAKHLSSKVTGQATY
VHLKRVKISSSKRTTWQPLPKDTEEYLQSMMESVILGILFNIKRKEEIQCHLNQLKKRLL
QQCATLKVPPRKLNYLKDVSKMLKMEKAQERANEESLASLQEEIDKIVETTESMTESIQS
LKNKIQILTSEVEEEEQEVKQVFHIDSNKVLALPELSQKSLKAPILQEEILALIPNQNAL
LKDLDVLHDSAPVKNVSAFIEEAYKKLDS
>Danio_rerio_DRER011966_CENPQ_CenpQ
MKPARGSGRASTRGPRGAAERKAHKTRQKSISRAEGPHPHLSQKSSAMVGKSKNQRNWKP
LTKSSILALRNMFDMSILSVLTLKTKEKEESQKHLNIIKDRFLAKCAQLSVPPRKRGDMM
SASRQFSTESKKSEHGKKTLQALEENMSSIVSTLEEMEVKMERLQEKCRIMSSRIEEEEE
KAQEFLQLSEETVLHLPALQSRSADEPTLQEQLMQTVPNPPAVVKALHPTPVLEDVRVFL
ELAHKQGFSS
>Branchiostoma_floridae_BFLO014066_CenpQ
MKKWKPISSETKLMTWNIMDAAVTSVLSSIKPGRRGFNEVQDQLNNLRDGISERLSTAKA
PAKKVDHSAIHAKRKMIREDLKMQEEQLAVLEAEIKRLEK
>Saccoglossus_kowalevskii_SKOW015706_CenpQ
MPPSRPKKKKTMRIPLKIHGKEKSTKNVSKHKITPKSKSHLVFSSSSDTDKDRNTSSRKR
SSSASSGGLTTSKAKQTRHEKQRPPQEKESDVYTERKISARTLGKWKPVQKSTKDVVVNM
IDGAIMSTLNDTSAVSYSNVQEHLNIMRARLLSRLTQLKVPPVRYNDYKRMDNQCKYMDE
VLLQGSNQMMVMEGQMKKLDECLKKKEEELVNVDESIKQFESNGAKWKKKCHPILNDHFV
DTLGIPPLPDDRDHLPFPQVEDFDPKRSGLLHNLTDFSKSDGVHDLNKYVENIVAVTNVL
VNQDENSDNM
>Salpingoeca_rosetta_SROS003563_CenpQ
MSATTAKRTHARDVVIAASKKAKWTDLSTDTKDFTMQTLRRACSTVTSTLRSTKARTETK
ELTLSLRELCEQRLSEVQGPPQPRRALANVHKSLLTQEMLLAEACQRLDTLKQAHEKEAK
AIEETEAVKAKLEVGIKRAEDFHTQLHKSRLHPAVRAAVSEEEKALRSTSATAAREGRVR
VQPRVVPQCISADDARKFHDMTAATSRLQQYVRTVTAIFALLDA
>Saccharomyces_cerevisiae_SCER002238_OKP1_CenpQ
MAADRDNFLQNIENDSINNGQAMDLSPNRSSSESDSSILMNVNDIKTLRLDVAPEAKSTQ
SKKSLFYENSDDAEEGEIEERTNKEEGQYHHKGSKQLRFEVGKESTGKLQSHLSDGSATS
GEGNVRPWEFRKVIQAEYRERLPRNYELKHWKKPSKIMIGSILRLLETNTVSALDSVFEK
YEKEMNQMTHGDNNEVKRIYSKKERLLEIILTKIKKKLRQAKFPSRISERDLDIEYIYSK
RQFIQNRYSQELQNNERLEAILSREQNLLEETRKLCMNLKTNNKKRLTEKLIQKDLHPVL
NKAMEYTYGLESTNGFMHPDGPVTFRNDSHELNLMLNDPIKSTADVRLDKEEVLSLLPSL
KEYTKKSKELKETMGQMISDSHEEEIKEVFVPHHESHQDKTEEDIH
>Candida_glabrata_CGLA003619_CAGL0G04191g_CenpQ
MSLLDGIVTSSGSEDDDIVHSSDDEVRNQRHLFVNEETSSVVGTDEGKVRFQTFNAGGDS
SSSDEDQEENPWQFPKLIRREMKNRLPNNYNLKRWRKPSRILVDSVMQLLETNSANSVDI
VFEKYDDELMRLLRGKRQEIELIKEDKEKMLGDILQRIEKKLRFSKFPSRLTENDLNIEY
IYEKRRFLQERYVQELRKAEILEQEIAKERKLLQDAKELTENIQQTNDKRLTDKLVRNEI
HPVMLQSISDSLDSATQKIAYRRDVIELNLENSHQIHQTTHSIRRPIAQLIDETNQLTSV
FNDQNRLHKLEKMIL
>Kluyveromyces_lactis_KLAC000724_KLLA0F15136g_CenpQ
MSKRYLDDVLSPDTGTSDSDSSIENLNADNYRIDIVNDNARRDDIDRIQSSNLNHEPPYN
LEGVFAIDDDEHGDEMVRKDSDRRQDITEDNDDSFVPDITTPPRERKRVRFGINEKGGDE
EFNNVSPWDFKRLIRKFYKEQLPDTYQIRNWKRPSKDMLTNFIDLIENNIELASEEVFKQ
YHQELNQLYPDSEEQAKLKDSLENKVFDTTYNIKKRLKRTKVPSKIWVDNLNMEYIYAKG
ESIKKRYKSELDRAEAIERQLIREEEHLKSLQEKGETQAKKRKQVLSKELSELSKTMHPS
LSVALSNTFGLIKDDKMSNEIYQQDKIDFNLKLKTDFSKPLISEKEENSLNGLTNAMDNN
RELVNEIFGKISALLQPKKNSNE
>Debaryomyces_hansenii_DHAN005360_CenpQ
MDRSTSDGSHEDSVTNSPSEKMSTVGNSEREDSTGHNFSSKENIGPNDEVDKVNTDDDAR
IYTETLGTKEEIMNYSSGLEVANKDEETPNISKENLVVSSEDASTNMNKGTTVGSAENED
SASIESETKITEIGTDQNNEIDTQVDSEVDAINNDELPQSLSNVDEGRIEKEASIDSVED
LKKTSSSRNSIVENSVNKESDQSDVSDNLQEDGLLSTNNKSNNTSPEGNTIPEINDYRIP
NKPTKRKRDEILTNYEPIDPTSFQTEKNKKRVTGKFIDKFWEPLDAQTTSSLEKILNMCV
NRTIEKYKGGSIVSKKMIEAQHLLSKNWLNEVNRKSFRSRLNVTNVPLPSTMQSTSKSID
NSLDILDYDQLTRRTQFLETYLSAELKQLSDLETYYSDLEMIYNSDLNYLNEFKKTTEIN
KSKMIKETIMKREKLSLDNIEPDRENIRLADHSVLTNSNFDPNSDNDTQDVLQLIDKQLQ
SLSSDTTNLTTLNEKLETLYNFLNKC
>Yarrowia_lipolytica_YLIP006386_YALI0_B23254g_CenpQ
MKMRRACLTLTPTLNAIMKPKLTKKRKTVRRSALNRPLETDQRLQVATILEEATFPILAR
AHSEPKKVRISEDLGHLQRRLSRRLDRFPVPKSLGNNFDASHQYTQMEKLENSGAKLAQQ
IEALQEVTRRRTNELARTIEQHQKLAQKSLQLDNQIEERRGNLHALLQGSAENVAEENAA
ISYRYCERDIDKEVLEPLDQDLTKIVDILDHSRVLEVSAKVDEFL
>Schizosaccharomyces_pombe_SPOM004653_fta7_CenpQ
MEMKRRVRAVRRDQIQKRWRPLEDKQRQEIIIIFRTCSRLVLNTIKSETRKSLAEEWFMN
ILLKIEAPLRNLPVPRKRKESILFSQLLSSNMQLEQQLYSDLDHINVLQQELKVETARLE
NEQKSYEEMKQNMAINNSRLADLKSKLHPYLKKGLKISHDNFSDSNDFSFQKKLNTEDSN
TSKTSTLDMYKEKLKPFTKTMQIHANKTVQLSQTIQKATLLLQRLNNTKNIGLNKSSKLK
IKNI
>Mortierella_verticillata_MVER004486_CenpQ
MVQRPVSPISKSKKPTSKTSTRKSSKSATTKETATTLSSSKEPTSKAGTATNNNTQVLSD
EEPEVGSGEDNDRGMSEDESDPDDHDRQLGLRPTLRVVSKATVQRSWKPISVKSRSHIQT
LVSGLFPAAINRVRGEKRQISVQMKLSRMMQKMNDRLSELKVPPSGRNGVPAYAQLGTLN
RDLEAKLVPDLEHIRNLELRLEQEQKLLEDEEAQLAAFEESKRALDIRTHQLHRSKLHPL
LKEPGLSDKMTSLCRTRNDFSHLDMANQRLLSMMPLANEGFADAELKESTYNPDQDLKIN
KLSKRLGTRLSAIEDNGQGLDPLMQLVLTAKEKVRDLGLDQR
>Mortierella_elongata_MELO004078_CenpQ
MAKVPKGSVSFAKGSKTTSSGGSKKKVQKTSTKSSSTKSSTRGSRASDSDSGSNSRKRPS
SSSSSSKSRPESLKSSNSSSSSRPHAPGTSSSSKAAVAGSSFSRGKRTEDRRHRVLSDEE
SNRGESEEESESDGEDPDMQLGLRPTLRVVSKATIRKTWKPITTRTRTHIQSLVTGLFPA
AITQARGEKRKIEMQAGLNRLLQKLNDTLSELQVPQGSIKPNYAQLSARNRELEAMLVPD
LEHIRDLELRLEQEETLAKLDEEALEEFKARKRALNKRTEYLQKMNLHPHLQSEDLSETM
ESLCHAKGDYSHLSVADQRLMNLMYLSRNEDFAGTEVRESLYNPDQDVSINKVSKRLGSR
LSAIERNSEGLDPLMLLVAAAKDKVTELSRTIPSTAASSTNAPAKPTTPRPRSYF
