# Supplementary material for: Evolutionary dynamics of the kinetochore network in eukaryotes as revealed by comparative genomics
Source: EMBO Rep. 2017 Jun 22;18(9):1559–71. doi: 10.15252/embr.201744102 (PMC5579357; doi:10.15252/embr.201744102)
Supplement: Supplementary file 3 — Dataset EV1 [file EMBR-18-1559-s003.zip › kinetochore_orthologs_FASTAs/CenpR.fa]

>Homo_sapiens_HSAP024936_ITGB3BP_CenpR
MPFAPVAQARVQWHDFRSLQHLLPAFKRFSCLSLGSSWDYSVKRSLKLDGLLEENSFDPS
KITRKKSVITYSPTTGTCQMSLFASPTSSEEQKHRNGLSNEKRKKLNHPSLTESKESTTK
DNDEFMMLLSKVEKLSEEIMEIMQNLSSIQALEGSRELENLIGISCASHFLKREMQKTKE
LMTKVNKQKLFEKSTGLPHKASRHLDSYEFLKAILN
>Mus_musculus_MMUS035624_Itgb3bp_CenpR
MPVKRSLKLDDQFEKNSFSPSKIVRKKSITAYSPTTGTYQLSPFSSPATPKEQEHRNGPS
NETRKRSNLSSPVRQESTVKDRDGFMVLLSKIEISSEKTMEIMKNLSSIQALEGNRQLED
LIGVSLVPCSLKSEARKTKELMTKVIKQKLFEKKKSRITPKDHHLDSFEFLKAILN
>Xenopus_tropicalis_XTRO020456_itgb3bp_CenpR
MSKSFCCAAKQLKITMHLKIQLLQVCQMSRSFPNMPSWRVRRSLKLEASEKDKHTETPLK
TNLQVYPFSPATGACPLPSTVKKGNNFRQDAQQATDVESVPEKASRGQLLTDGNADVIEL
FKEMEESLEAFMKMRQKLKNLKTLEGSRELEILFGFSESSSDLKTEMQRAKFLISEARKM
KMLQ
