# Supplementary material for: Evolutionary dynamics of the kinetochore network in eukaryotes as revealed by comparative genomics
Source: EMBO Rep. 2017 Jun 22;18(9):1559–71. doi: 10.15252/embr.201744102 (PMC5579357; doi:10.15252/embr.201744102)
Supplement: Supplementary file 3 — Dataset EV1 [file EMBR-18-1559-s003.zip › kinetochore_orthologs_FASTAs/CenpS.fa]

>Homo_sapiens_HSAP099706_APITD1_CenpS
MEEEAETEEQQRFSYQQRLKAAVHYTVGCLCEEVALDKEMQFSKQTIAAISELTFRQCEN
FAKDLEMFARHAKRTTINTEDVKLLARRSNSLHMQEAAGIRKSSLLTFLAWWFEWTSQAS
AGPLIGEEAREVARRQEGAPPQQSARRDRMPCRNFFWKTFSSCK
>Mus_musculus_MMUS006921_Apitd1_CenpS
MEEVEAEEPQEFSHRQRLKAAVHYTVGCLCQEVTLNKQVNFSKQTIAAISEVTFRQCENF
AKDLEMFARHAKRSTVTTEDVKLLARRNNSLLKYITEKNEEIAQLNLKGKAKKKRKPEDE
SRSSRESMAEELDGAEELQSES
>Xenopus_tropicalis_XTRO020688_apitd1_CenpS
MAEDQEEQFSRSQRLKAAVHYIVGSLCQEVADDKEVHFSKQAIAAISEITFRQCESFAKD
LEVFARHAKRTTINMDDVKLLARRSRSLYAHISKCSDEIAANSLEQKEKKKKKSGSGGNV
SRNSDMDTVFPESKD
>Takifugu_rubripes_TRUB002530_LOC101073540_CenpS
MSVDKEETHQRFGFQRLKAAVHYTVSRICQKLGEDYRREFSRQVMAAITETAVRQCDIFS
KDLEAFARHAKRSTVSPEDVKLVARRSTALSNYIQSKIEELNQEQSLKKKSTGKRRSRDA
DEDNRE
>Danio_rerio_DRER018995_CORT_CenpS
MDEDEAQNQRLKAAVHYTVGSLCQHIAEDCEKQITKQTIAAIAETAFRQCDIFAKDLEAF
ARHAKRNTVTVDDVKLTARRTTALYNYIQQKSEELALNNQELKEKRKKNAAKRKSKDMEA
EENDVED
>Ciona_intestinalis_CINT011692_LOC100185873_CenpS
MASIEEDEKFTQVIHYTTGKICKKIEKETEIIFSKESIAMIADLASRQSVLFAHDLELFA
KHAKRKRITADDLFLLTRKTPSLCRHLAELKPDS
>Branchiostoma_floridae_BFLO004875_CenpS
RLKAAVHHTVGQMCDDVGEESGVTFSRQVIAAMSEATMKKCGEFAVDLELFARHGKRTVV
NADDVKLVARRNRAL
>Branchiostoma_floridae_BFLO002406_CenpS
RLKAAVHHTVGQMCDDVGEESGVTFSRQVIAAMSEATMKKCGKTYLNHLHVFRHGKRTVV
NADDVKLVARRNRAL
>Saccoglossus_kowalevskii_SKOW039373_CenpS
MHFGYLSGKIKMASDDDDEYEQLAYNQRLKAAVHYTVGQICEQFGEKNDVTFSRQLIATI
SETTYRQSGVLATDLELFAKHAKRTTINADDVKLAVRKSSALYGHLNDLNAEQNSKNEVQ
REKKRQSKKSKKKPETE
>Saccoglossus_kowalevskii_SKOW024543_CenpS
MASDDDDEYEQLAYNQRLKAAVHYTVGQICEQFGEKNDVTFSRQLIATISETTYRQSGVL
ATDLELFAKHAKRTTINADDVKLAVRKSSALYGHLNDLNAEQNSKNEVQREKKRQSKKSK
KKPETE
>Caenorhabditis_elegans_CELE029089_Y48E1C.1_CenpS
MGDPVEGKGGPQPRGGKKKDADDEKNAWEEGDFIDEKIHLKLSRGSTCTSSATSSAPSST
SSTRARRNWSVFSERLRETLSRVGGGGPSSTTDSLILFDVKRVGDCMWICERAASPPSSF
DSSSSDSDDDSFLRIFKFFPPTPAVSLDTLASGFDNTGNVRIWPGSEALAWTILRDPNKI
LGPSLGDGDGGGHRRILELGAGFLGLSSILIACKVPDSSVWVTDGNMESVRSLEKIRNSN
SSLDRCCHVRQLIWGAQELQQQHTFDTILAADCVFFSEHHESLMKCIHSHLRPSGRAILS
SPRRKQSLQKFLDYVGTVWSDEFTVCIEPDLNLALEQKIGRIWMDGEEKDEKFPILELKG
ALQLGVLKTADSVALRAGERNGLDMVVEEDVVSQVGALVWDTVAQDWADDLARFVAHAGR
QRVNMDDISLLTRRNPDLLRAACELAGVDCPQETSGGTKGKPRKRKKDDVTVAPMLRAAP
SAPNSQNAPLLAPIQEEDDENDDDDEITILDDQILHTPQQKSYSKKAKFSEEEAPSSRKR
ISTSTPKTTAERTLKFPDEITPIRQPNDLQEIVVFNRANLSAIEEEEQQDSFDAFGTTGG
NDSSSKTITNTSSLLRQAEEHRSSIVEPTKDRIEKERLDRLVPDDEEFENASVDSFDNFN
AEPDPAPAPALAPVPEKRTSVFSKKICSFDFDDDDGDDSFDEPVVVVAEVPKLPVQQQKT
PKASGSESKKKPEKRPESSTPSVFSKKNKTIQLDDHDSFDDFDFGI
>Schistosoma_mansoni_SMAN004629_CenpS
MSAGECYNSEYKAELHYRCTKIAQEISNKEQCEVNMDIICLMTELIFRFHQILATDLETF
SRHAKRSTITADDVFCFVRRNPQLLQHLTDYHKNQSGNSKKESSDLSSETFKTKLKLKAA
RKKSSLSKTGFSEPDKPDEAVQTL
>Nematostella_vectensis_NVEC024474_CenpS
MAASEEETDLAAETDYEALAYQQRLKAALHYTVGKICEETGAEAGLTFSRQFVAALTETS
YRQCESFAVDLELFAKHAKRSTINNEDVKLLARKSPSLAQHIKKFDSEMTTALEAEKANK
KEKKAAKKQQKKNEPTEDKDNDET
>Trichoplax_adhaerens_TADH005765_TRIADDRAFT_57398_CenpS
MANDEEVADSLISQQRLKAALHYAVGKKCEEIGEELQVEFSKQMIFALTECTFKQSEVIA
TDLEAFARHAKRTTINGDDVKLLVRRNKNVGDCIKDLSDKLAKLHSRQKMKNKRPRKDAA
STDSIMET
>Amphimedon_queenslandica_AQUE005174_LOC100641933_CenpS
MAEKSPELEVAPSEEAVAQTQRLKAALHYSIGKTYEEIASDHGMKVSREMMAAVTEMVYE
QCRLVSHDLELFAKHAKRTTVNTDDVLLMCRRNPSLMKIMREENEKLKSLKEQGKEKAIT
GEKRKGGRVKKKELPIILDDDDEDD
>Capsaspora_owczarzaki_COWC005697_CenpS
MDDDDVSYDESLKARIKASVHYTVGKICQREESEMGVKCSKQFLAALAELTYGKCGSLAS
DLESFAKHAKRSTIQVEDVKLCARKNPSLAKLVAEKATDLEAETQERLSKKRRKDNKPAD
EDGESASDAAPSAAVASAATGATHKSKKVRQA
>Saccharomyces_cerevisiae_SCER004949_YOL086W-A_CenpS
MNDDEDRAQLKARLWIRVEERLQQVLSSEDIKYTPRFINSLLELAYLQLGEMGSDLQAFA
RHAGRGVVNKSDLMLYLRKQPDLQERVTQE
>Candida_glabrata_CGLA000654_CAGL0I07837g_CenpS
MAGGYKLQSYKATKLQSYKGTSEAMDESQLKGKLWYCVDRLLAREERRFSQKFVSALVEL
VYVQLVEVGETLESYAQHGGRDVVSMADLRLLLRRSPELLAMCDPEGSQ
>Kluyveromyces_lactis_KLAC000482_KLLA0F21054g_CenpS
MDEEKRLRSQLRGKLWFYVESIIKRELPEDVKYNSKYVNTLTELVYQQICEVGGDLEAFA
QHANRNVVTSEDMLLRTRKNKDLQDFLKLRLMELRDANVGRQSKR
>Debaryomyces_hansenii_DHAN005633_CenpS
MAPTTQVDSDIESQLKSAIYLMVSKMVEQDLTNIDKEISATPTFVASLVELVYNQLLNLG
EDLELFANHAGRSTIKPADLYMVTRKNDILTNVLREFEENEMEK
>Yarrowia_lipolytica_YLIP006345_YALI0_B06105g_CenpS
MYSTVILNAELNFSLIKMKETGTKEEITQRLKSAIWITVSRIVTEQTRSVPVDNSFVDAL
TELVFEQAVTLGGDLESFAKLDNRVVITMRDLDMVLRRNEGLKEAVYAFQG
>Neurospora_crassa_NCRA003629_CenpS
MADASGEDVQERLKSALWFAIGKMVDDESLRRNMNATPQFIGALTELVWTQIENVAIDLE
TFSQHAGRTTVTTDDVLLLARRNSDLQSVIKDCVDHLKAAKVKEKTRSGKQK
>Schizosaccharomyces_pombe_SPOM004380_mhf1_CenpS
MMEEERFKAEIFHVTQEVCNRTASELTESESRNVIVDELFCVGVTEMVWEQIRVLAKDIE
AFAEHAGRKTVQPQDVLLCCRRNEGLYEIINNFHKESIKSKKKKKENSTT
>Mucor_circinelloides_MCIR007620_CenpS
MDFEEDEQSQDQDRQQQQKLQTAIWHQVNEIVKDQVSRHLRKDVSEAFVASLAEVVMTQM
QTMATDLEAFAGHGKRAVISMEDVKLCSRRNDSLYQLISDAAKDIAGESNSRKHKK
>Phycomyces_blakesleeanus_PBLA015493_CenpS
MNPFANEPNEVNLQALYDAMWYYVEQQVIEEASSLGQTVTPEFIASLTEVVCRQAESMAL
DLEAFAKHAKRNTISMDDVKLCARRNPGLSELVTEIADDLTVQPKNKRRGDEITIGGEED
DDGDDDGDDDEEEEEGDDDEEGEEPEYDYR
>Mortierella_verticillata_MVER010365_CenpS
MSDTDDSTRDRLKAAVWLAVGEICESQKSGLNIVITQQLIASLTDVVFTQAELLGKDVES
FAKHAKRTTVSVDDVKLAARRNTSLHELIIQEANRLARGSESAREAKRKKK
>Mortierella_elongata_MELO001861_CenpS
MSDNDEGPRERLKAAVWFTVGEICNAEKERLNVAITPQLIASLAEIVFAQAETLGKDLEM
FAKHAKRSTVNVDDVKLAARRNSSLYELMAAEADLLQQRSKGAREARKRKKVA
>Conidiobolus_coronatus_CCOR008750_CenpS
MSNKTEANEVNLEEHLDQLKASIWLSVGKICDEEGKSNNFTTSTNFKTVLSQLVTEQLET
FVKDLEMFSKHAKRSVINNDDIKLCLRRNPDLVNMSQ
>Coemansia_reversa_CREV003749_CenpS
MNTDASDPRAAIWLAVAQLCSADENMSATKFTPAFVDALSRVVLSQAETMASDLECFARH
AKRAKISVDDVKLCARRNNSMTELLSTKADAIKQASKDS
>Allomyces_macrogynus_AMAC009005_CenpS
MDSDSGDDFTAAPPPAATSFTTAAKLGRTKSSSKRASAAVPVGLDTSDLRENADDDLYAA
EAAAEAKKAALKTAVHYAVGQICKAEEPNLDVRVPPAAMAAIAQVVHAQLELWGRDLEAF
VKHRNKVTVSADDVKLLARRNPALLTHLSEYLDERQADKQFDAATTAAAAGASGGASSSK
SGKVSKGKGRAGSGSKPPPRKRARATMVLDDEDDDDMGLGGGGAGFMGDEEENYPFDD
>Allomyces_macrogynus_AMAC007314_CenpS
MDSDSGDDFAAAPPPPAAASFTTAAKLGRTKSSNKRVSAAVPVGLDVSDVRDNADDDLDA
AEAAADAKKAALKTAVHYAVGQICKAEEPNLDVRVPPAAMAAIAQVVHAQLELWGRDLEA
FVKYTAADPVSPHLDQTNPPLTLGTATRLPSRPTTSSSSRAATQPFSHTSPSTSTSGKPT
SSLTRRQRLPRRVPLAALRRTRRANRPRARAGQGAGASRRRASVPARRWFSTMTMRTRTT
>Catenaria_anguillulae_CANG010231_CenpS
MERSEKDKAAQEALKTAVHHGVGRIVALQESQLDASIPREVTAAVAKVTHAQLELWAQDL
AAFAKHRGRSTVSTDDVLLLARRNPSLISALDLYLQERNNPQH
>Batrachochytrium_dendrobatidis_BDEN001803_CenpS
MAEHDDNIDACSQDPIDDIQDQLSEPIEGEEMQVQRVLIRKAIMDAISRDHPKIQVTPEF
VYALGEVVVRHAELMGADLESFAKHAKRSVISVDDVKLFARRNIGLQEKIRNAEAAGGGQ
KRKHKS
>Spizellomyces_punctatus_SPUN001068_CenpS
MTEGEDSALKQRLRAAVHYTVGKICDEEAASSNMMPSPHFIHALSELVYQQAEIMALDLE
CFSRHGRRTVISTEDVKLCARRNDSVHQILSGMSEQMKEEKSKKRKKPG
>Thecamonas_trahens_TTRA002194_CenpS
MSAGHTGGSIMSEPGPGRREAVLTEEMVFATGVLCEAEGREVSRPASTALVGILASLAAG
YTVCVGTDALSFARHGKRKNVTEKDVLLCARRLPKVRQRVADALDALPSRPSKRRKTSKS
VSKPSKAASKAASASCPPDQPRSVCFDIDADLLPRPAAPSAPAPASAAALSAPATAAARR
SAIGDISISISISSSDSDDDAAVRGVSARARPQPRPRSPGEVIVLDSPSRPAAPAAPAAS
IPASPPSNGITGLDDDFDWSAVVSALDI
>Dictyostelium_discoideum_DDIS003911_CenpS
MSDIDDFESDGEGGKIYKKFVIDHKKRKQHQLKTKLNNNNNNNNNNNNNNNNNNNNNINN
NSSSLKAKQLKSTITTTTTTTSKKKQRPIISLESDSDETEDEIGYIKKKTTTTTLKPKYP
TTTTSTSTSTSNRPKNDLIFDDEVDEDNNNNNNLDEDRPIFKPNKKKRASINDEIENDDN
DEDNSTVSNYDKYKTFDELDGNDKFNNNNNSNKPTKKKTTTTTTTTNKIDKFDSNTIDKI
KQSLHYSVIKVSEEQANKFNVGITKETMSSLSELIFNVTKDLVSKDLVSFAQHAKRPTKI
TVDDVKLLARRNDSLLNSLLLKETERERELELQEVVNKSSKKKDNNNNIIQFDD
>Polysphondylium_pallidum_PPAL003083_CenpS
MDEDDIFDDINDDEELVYKSFSEARYAESKKKRKSTTTANASTTSKRVSTNRSTATNSRI
GNSSSSSSVKKVTNNNNNNNSKSNNNSSNSSNRSITTNVNNNNNNNNNNNNNNKRTSVNK
PLNSNNNNNNKTKDSSVYDLDNENGDDESTEDELDQDEDSKVLETKLKQSFQFTVAKICE
REIEKLPNKTTVTPHAIKTVSELIYQIAKKEVSRDLAMFSKHAKRQIINGDDVLLMARKN
DSVYKKVLAKRKELQNSNNINNNNNSGGDSNLSRHFENNLFKDTDADLDEDFDYQTTTTT
TTTTKNTNKFKPKEKSQSIFDSDLFLGSSDSDLENIVNQNNNNYSHINDEDNLFND
>Trichomonas_vaginalis_TVAG035567_CenpS
MEDYHALQRFLNGMDETKMDLPGPEKDLLNALRFFTGKIVEQQLSPKVPSHEMVSALTGL
VYTLLKDHIPRELVFFMKHAKRKQIQDEDFLLYCRKTSLLDHLKEYRAQLKENSKTTKKK
KNADDDSD
>Trichomonas_vaginalis_TVAG017559_CenpS
MIDQYVNQPSQEERQSVYEKSIFFSCQKIVQKKTNDKATSSYINCLSSLVSQYITQIMVR
DLVDFAKHAGRKEITVDDVILLSRKMPKTYQHLQEYKEKHLGITSKPKKSKNLKNMLKD
>Ectocarpus_siliculosus_ESIL014039_CenpS
MDGAVSDDEFSLEPRADQEGGDRDSNSHEDELALRAALHYSVGEVCSGENGKIAMTGSAV
STLAEVVFKFSESLALDLRVFAKHGKRAVVGVDDVKCAARKDPKLVGKLVGFESAMNLNA
GKKKAAASRKKKDKGQQQHQHQQRGAGGATLAEDEGEEEGERRTAPKERR
>Phaeodactylum_tricornutum_PTRI005925_PHATRDRAFT_35670_CenpS
MAEHVQDDVIGASMDEEVDLRASVQYAVLKICQEEDAGSDSYTTPRAVAALAELTYLYAT
QSLGPDLDAFSSHAGRRTINESDVKLVIRKHPEHLAKLEAYCAEQAVAAAAAVDDNNKIR
KKKVPTVNLQSRKRLQGQNVDDQVNHNEDSSEDEDLVQLDSAMEAANRRVAKSAATSYTA
EKLMGNSDDEDVTLKPPGSSRKALGKSRPAWYESSSDDEELALAGKEKKKSKPKASPCAS
RFRLPSSSTPRKADKDLQDDSDSDTEMMGDAPTRSRHTKPVSRVDEIMTNLSDDSLDDTK
ENCLR
>Thalassiosira_pseudonana_TPSE001372_THAPSDRAFT_12022_CenpS
MNNFELDVSSSSSSSSTSQPPRQINAAAAASSSSDESDHEQVDESILYELRSALHLSVGA
ICRHEDRIDADSSTDSADSDDMNSNTNDGSSEKPVFTMSKDAIVALTDLTFHYSTKLLAN
DLAAFSSHAGRRTVKTEDVLLVARKDKDGILAELKRELKERIGGEVNATKTGRGGSNGGT
KKKASSATTKSSSVNNNSISERSNSKGSKLTNEKSMLSSSFSDSSIDELDKLIREQKRSS
SSATAAKTASHKNSNNGSDHGDEGEDLSDFIVNDNNYYNSNDSSSEVEFELDTSSKKKKS
KDKHKKELSKRGGKSSGKKSSKSNGKVRSKATIGLSDSSDEDVGRGRGGKFQVEGASESI
AIDLDSD
>Phytophthora_infestans_PINF009465_PITG_11136_CenpS
MNLGGGEELRVRQSILYTVGRICDEEAQKQQQEHHARPRPHMSKEAMALLADLVYKQSEV
MATELQFFARHANRKIIKTEDVTLLARKHPNMTNLLQKFHRENLNSSSTTSGKKRRRNFG
ESD
>Hyaloperonospora_parasitica_HPAR004282_CenpS
MNPGSGLESEELHLRQSILYTVGRICDDEAKKKPHEHHTRIKPAMSKEAMALLADVVYKQ
AEVIATELQFFARHANRKIIKPEDVLLCARKQSNLTNLLHKYQREHLNTGSATSAGPRKR
RGNVVSSD
>Albugo_laibachii_ALAI009974_AlNc14C200G8663_CenpS
MSHEQIREAVLYAVGTICEREGTAASSNASFHSVLFPDTKQHEAHTVDTQVRRKRPETSK
ETLTILTDLLIKQAQLMATELQHFARHANRKVIKSEDVLLCARRQPKIMQSLTLFHQTQS
KQTSKKRKSLDQSDHTELAQK
>Albugo_laibachii_ALAI006680_AlNc14C224G9184_CenpS
MSHEQIREAVLYAVGTICEREGTAASSNASFHSVLFPDTKQHEAHTVDTQVRRKRPETSK
ETLTILTDLLIKQAQLMATELQHFARHANRKVIKSEDVLLCARRQPKIMQSLTLFHQTQS
KQTSKKRKSLDQSDHTELAQK
>Aurantiochytrium_limacinum_ALIM013945_CenpS
MENAETDASLLQAKVALVVDKTCKVSEQKHHDEVKISRGAVQTIAKVVMEIAGIMSEDLI
MFANHGKRAVISSDDVKLCARKSPKLLRELEKYEVEEIGIVKERRKKDVEERRNKKMAKA
SSKAAKSKESEVDEESRKPSKRKKPSISSSKSSVASEPKMLQRRSGRPALDSSDEEQEEE
SDSSLDSDLDLSRKRGPKSARQDKPQSVMARIAALSSDSEDD
>Aplanochytrium_kerguelense_AKER003027_CenpS
MAENRSASDDLIAQHVALCVDNICKEEIDHLNSIVDDGKRYEVDHRFVYCLSEVVSRYAV
TLAEDLGNFSKHAQRKNVSVDDIRLCCRKSEELQNELETFIKANSISYRTAHMKNSKGKT
KKKLKGKSNISYSTSSDEVSIYQIA
>Blastocystis_hominis_BHOM001267_CenpS
MDSDKKSIYYTVANIAAHEGSTGHYEVKNDAVAALCELVLYFSESLAKDLEAFAAHAKRA
TVSPSDVRLAARRQPKVVSQIDELISSIDEEKKKKKKKNDPSSYRVLLSNISSQNLYNCL
HFNRNSQSLALRNRIFQEMDMCLPFSPKISTKTSEAPFTTAGTFSNVGHAFTNPVIYGEK
KTRVPTLQTRTLVGSEISAIIDPNHNDYTKCSLPTPFPPFLKHRIQFSRRYQLQPSQFIP
NFFTYLSFVK
>Bigelowiella_natans_BNAT014613_CenpS
MAPGPLSSSEDEDGDGRNRSSSSSSSASSEPFSSQQVQDANEVLQAQRTKKAREAVHYIV
AKMCDENKGASSSNQREIFDICEHKSTVIFRNDSCLLIHHGNITKAEGLSFSKEFVYGLS
ELACSWIGRFGRDLGHFATHAGRKVFRPDDVLLLARNNESALNHLKSLVDAKKLGQMRKK
RPSTQRKNLRKGKKKSLRKRNTNLDLEDGSDCCEIVASSKTTLPPPRKKSRNKSKILVDS
DEDENLDSDDGSDAIVNVLLGKSPPAQSTEKNDVFCSLPGSS
>Emiliania_huxleyi_EHUX020281_CenpS
MAAGPSSDDFAPVAPPAPLERCREKLAHAVLSVLEEEGAGGDGASFSRPFAQQLAALVWD
WSTTSLAVDLEHFSRHAKRAGVSIEDVQLAARRNPQTKALIDAEARRLRLQRKSEKRGRE
AAG
>Arabidopsis_thaliana_ATHA032738_CenpS
MFNISYAKRNAKYLFKLLAWCMMIEEAGPNIGNKQKVVLQLSKMLIMYIILHINAAFWTW
RGYLKRCVLHFVFPRIFLPLLSDSPTITQAKKPSYCFAMDVGGEDISDLQVDQIVEEYSM
DDLIRDRFRLSAISIAEAEAKKNGMEIGGPVVACVADLAFKYAENVAKDLELFAHHAGRK
VVNMDDVVLSAHRNDNLAASLRSLCNELKAKEPQSERKRKKGSAKKEDKASSSNAVRITT
DL
>Aquilegia_coerulea_ACOE001780_CenpS
LVLLHFHFLQFNRFCVPVMEGGDDDDVNDFEREEEEEEVSEETELLKDRFRLSAITIAES
EAKKNNMEVSQPVIACIADLAFQFTEQLGKDLELFAQHAGRKSVNMEDVILFAHRNEHLA
TSLRSFCLEMKGKEPQSDRKRKKTSKKEDKTMSNTLHIS
>Oryza_sativa_OSAT026434_CenpS
MDAEMDLLADDDGGEAERLEAAEAQADLLRDRLRLAVISIATSEGKKAGMEVSDPVVACI
ADLAYKTVEQLAKDVELFAQHAGRKSIKMEDVILTAHRNEHLMGLLRTFSQELKGKEPSS
ERKRKKSSKKDDNVMQI
>Amborella_trichopoda_ATRI005748_CenpS
MEGHSSDFEEDEGLSVLRDDGKTELLKNRVRLSVISIAETEAKKYGMEVSQPVMVCLAQL
TFKFIEQLAKDMELFAHHRGRKLVDVADVIICAHRNEDLAATLHSFSLELKGKETQPSLD
PSQVSRTGDFGLGPRDDTVAFGVTDSDQAHGNKKEGKRDKSQDPLLATDKRLAWLELALA
DGQDHNNKIEGP
>Physcomitrella_patens_PPAT023458_CenpS
MQRERETEKGGSSVREVVAMESGAGGERTRDSDGDCDMEEYGQLQQQLHSSKMRLHDRLQ
VATIATAERTAHKCGMKVSSRVMSALTDLTFKFAERLAVDAELFAQHAGRKKVDTDDVLL
VARRNEDVLASLRLLAQSFAKSKEKGPEKKRKKAVADVPDT
>Ostreococcus_lucimarinus_OLUC005238_CenpS
MGDVGDGDGDANLFEHLKSHVVRVAERVARSHDKSLTPKTAHALSELSYELTKSIARDVR
AYANHADRDVVGVKDCDLRARRLRQLVERRRRAMDEDGDE
>Bathycoccus_prasinos_BPRA007345_CenpS
MNNNNNDIDDDENTNNTTHHHHQQRQRQKEKLIRNRVLADSIKIAELEAKEHDGVSLSPQ
AASVLGELVFLESEKLAFDLKAFAKHRNDRTITKKDVELFVRRSSGDLLECIEDALRKEN
VI
>Micromonas_species_MSPE002544_MICPUN_62623_CenpS
MIDDDELDDLVLQGHGGAIADPDRHVDDPNEKKKEKLNARLKCEVVKIAEEASREHGVRI
SPKFAQCLTELTSTYVHTLADDLAAFAQHRKGKVITHDDVLLAVRKMPSVLEGVHAVLPP
DLVAKKSRQPKLTL
>Galdieria_sulphuraria_GSUL005517_CenpS
MANPPSQEADHLVEAFRYTVAKLFLQQAQKDHLKADKEAIFVLSELLLGYIEILTADLEA
FCRHGKRTTITADDVLLCCRRNENLVSRHMLINRAAAEISSFP
>Galdieria_sulphuraria_GSUL005516_CenpS
MANPPSQEADHLVEAFRYTVAKLFLQQAQKDHLKADKEAIFVLSELLLGYIEILTADLEA
FCRHGKRTTITADDVLLCCRRNENLKEKMERFLRTINPPLTHSFSSKKRKE
