# Supplementary material for: Evolutionary dynamics of the kinetochore network in eukaryotes as revealed by comparative genomics
Source: EMBO Rep. 2017 Jun 22;18(9):1559–71. doi: 10.15252/embr.201744102 (PMC5579357; doi:10.15252/embr.201744102)
Supplement: Supplementary file 3 — Dataset EV1 [file EMBR-18-1559-s003.zip › kinetochore_orthologs_FASTAs/CenpT.fa]

>Homo_sapiens_HSAP000833_CENPT_CenpT
MADHNPDSDSTPRTLLRRVLDTADPRTPRRPRSARAGARRALLETASPRKLSGQTRTIAR
GRSHGARSVGRSAHIQASGHLEEQTPRTLLKNILLTAPESSILMPESVVKPVPAPQAVQP
SRQESSCGSLELQLPELEPPTTLAPGLLAPGRRKQRLRLSVFQQGVDQGLSLSQEPQGNA
DASSLTRSLNLTFATPLQPQSVQRPGLARRPPARRAVDVGAFLRDLRDTSLAPPNIVLED
TQPFSQPMVGSPNVYHSLPCTPHTGAEDAEQAAGRKTQSSGPGLQKNSPGKPAQFLAGEA
EEVNAFALGFLSTSSGVSGEDEVEPLHDGVEEAEKKMEEEGVSVSEMEATGAQGPSRVEE
AEGHTEVTEAEGSQGTAEADGPGASSGDEDASGRAASPESASSTPESLQARRHHQFLEPA
PAPGAAVLSSEPAEPLLVRHPPRPRTTGPRPRQDPHKAGLSHYVKLFSFYAKMPMERKAL
EMVEKCLDKYFQHLCDDLEVFAAHAGRKTVKPEDLELLMRRQGLVTDQVSLHVLVERHLP
LEYRQLLIPCAYSGNSVFPAQ
>Mus_musculus_MMUS007711_Cenpt_CenpT
MADLSFSDGDPTVRTLLRRVLETADSRTPMRRRSTRINAQRRRSQTPYSNRQGSQTKTSA
RKQSHGARSVGRSTRVQGRGRLEEQTPRTLLRNILLTAPESSTVMPDPVVKPAQVPEVAR
SSRRESSRGSLELHLPELEPPSTLAPGLTAPGKRKQKLRLSVFQQEVDQGLPLSQEPRRS
RSADVSSLASSFNLTFVLPGQPETVERPGLARRRPIRQLVNAGALLQDLEDNSLASALPG
DSHRTPVAALPMDVGLEDTQPFSQSLAAFSLSGKHSLPSPSRPGVEDVERVMGPPSSGTR
LQSRMSRSGPAASPSPFLEPQPPPAEPREAVGSNEAAEPKDQEGSSGYEETSARPASGEL
SSSTHDSLPAEQPPPSPGVAVLSSEPLESVTAKCPSRTQTAGPRRRQDPHKAGLSPYVKF
FSFCTKMPVEKTALEIVEKCLDKYFQHLCNDLEVFASHAGRKIVKPEDLLLLMRRQGLVT
DQVSQHVLVERYLPLEYRQQLIPCAFSGNSVFPAQ
>Xenopus_tropicalis_XTRO024049_cenpt_CenpT
MADSPQDNMTTRSLLKQIIATEPTRSAVRYQLRKRSSQQQQQQQQGAPSPRTPRRRNANV
SSPLHSVLSNMKERVRRSIRTQSNGNPTRESLPHTDAAGPPLTRKGAQGLQGYVEDLDGI
TPRSLLRKIIQNEPEVSLIVSQKYGPAATSTEPEMTLGHSLSGVGALGMSLQELPEDEGK
HAFGKAKKKKKRMSVTQFEEGVNQRLTQPEEHSASDVIQQSAIQSMSLHDLQEHDRAHAF
GNAKKKKRMSITQFVQGVEQRLTQTETSAMSRITQPTEVQPVLADQSGITTFFQSSSLDT
SAEPEIVQKHGLVRRPKKFNFVSLEDFEQGVHENYNLLKGSQECFVESATEDTGIQNETA
HMNTELYAQPGVSERNLLRTDASPKETEEANLSNQQQTEEVYDKPMETEIEESYLEPLTQ
KQTLLKSQLEGEFEDYPLNAVDSEEEINESMQDKGKSDDEEAQPILGDRQLHDSENNISQ
TNEENDNRESHSPDTPEESVILNSTEVTLDPHVEYKSLATPVSKWAEVQHKPPEASRKES
LSPANKSWHSPHQKATNQVLSLLPSVLSSITEKELDQPEDSQLSEQSEQLMAKSTDTALQ
EGTVTDEEESRSDDLSIALNQKVALVKQMLHPLTDTPAYVKNGKSKITKKHPAGNLAPRK
KTNETRKKEPGLSSSFIKQLVNHSTQMKVSKDSYKEVETCLKVYFEQLCGDLTAYAMHAN
RKTITCSDIELLMRRQGYVTDAMPLNVLIERHLPMEYRRYLIPCASSGNQVYPKTKS
>Takifugu_rubripes_TRUB014530_LOC101073726_CenpT
MREVLVKTALNSIIYLEVSFGSSEDGARELRGSKQPFKGKPEEERARLLARFHLKITRDR
LSFGSVDIVFIVTKAQSLSVTRRSSRLSNKDNVGQTPQDLLRRNLRQKMRESITTTSLPP
TKRRTAVKRESNTAALMSFDDGGTPRHILKNILMTEPVRSPVVHRKTEAEEPQPFSANSS
LTGKNTSIELSGLDLPDLTMGIAPTVTKGLSRKRQRQSLNVTAFEKRLKGGDDVGEESEL
WANEHSSLSLSGSTSLSLKTPFADVQTEKRGLQRRVSNRRKITEEAFGAAVNRIEMGGMS
SFVGLGPSDNTCTEGLTLGLSTFSEPDITTDIVQCDTDRDTRLKEESTTRSHYKEEESAR
DSQTEESDGDPQPEVDVSTGTQSQEEEEEEEGAQKSHSEEECGDPQPEVDVSTGTQSQED
EEEEEGAQKSHSEEECGDPEPEVEVSTGSQSQEEEEEEEGAQESHKEEECGDPEPEVEVS
TASQSQEEEEEDEEEEEGAQKSHSEEECGDPEPEVEVSTGSQSQEEEEEEEGAQESHTAN
SQTKDLNPVDCQADEEEEDFADDERGHKNSPEEDLTHSEAEELEEHGDGRVSEEHEAHCS
GGVAVHATETDGDASDTGCSEDESKAKGTFILPITLGMGDSEADQPLNDFAESSTTGRPD
VEYPEDLVDKENCSEDGRRHDSPAEGAADDSDESEDEEEREDVPSKTPAFVRKKRVFSQP
FDHNVQPSGPSKSSPAKSKQVRKPARPRKRQEGLPKSYLMNVFKHFAKTKVSADVYPVLN
EVMDKFFERLAEDLETYAAHAKRKTIDVEDAKLLLKRQGHVSDKVPVEVLIEKYLRLEQR
KLLIPIATSGNVVIPKK
>Danio_rerio_DRER033397_CENPT_CenpT
MDLTEEDLSARVLLRKVLHTEQPRSPVTRSANSVRRSARMKHAAGLESPGSALRHRLKKK
LHESAAASPLPLPKRMRSSVVKQDPPNMAPSTLDDEDLTTRGLLRGIIHMETETSLLMSG
QPALQESEPNPETSVSSAGERTEGLSGAELSDLTLHTEPLTHVVRGLSRKKQQRVFSVSA
LEKQFDQLTDNTEDVSRVSERGDVFQEKPDTSQDSDFSAGSKSGLNLTLKTPFVERRSER
AVLQRKVSNRRLQSVEAFDEAVQRCLEQGPNQEQSVSLAGKTLDDSSWQKFTLGLNDVTE
LYVQMKKDDTVEPSAEIDNDEQAETEKDEQYHVSEIPNDRDSKILIQDEKEHEMESLLLD
DEEVVPSSQESPRDEVFLNTEYDIILAPTQAMTESLPESQNAELEGQLSGENDVVVEEIA
HEEIVEDVEHENVVEIEAEEVEYSEENSDGLNYPERITRRAHRSEGAGAVLAIPGTTTRV
TKSFGAGLNPREKDLLDLIDGDRESVENILDEERQALVSPTSPQFHHEEVIITSEQRSTQ
NEASLNEDDLPQFTENEDVNQSEEKREELIDSEPANQPPEPAEELIESQSANQSTEADEE
KELIDSEPTNQSTKPEDDEEEEELMDSEPTNQSTKPDDDEDEEELMDSEPTNQSTKPDDD
EEEEELIDSEPTNQSTEPPQDGEDMMESELANQSLQPAKDKEEMLESEPANLTSEAAVEE
EEDIIDSEPANQSYEFAQEEEEEEDVDEDDARSAELSIKTPAFVKQKRVFASPSAQTTLT
VLKEVNAGAGPQVSRRAPRQKRQTGTDVLPKSYVMSIFKHFAKTKVASDVYPVINEILKK
YFDRLADDLETYATHAKRKTIEVEDFELLMRRQGFVTDSMPVNVLIEKYLPLEYRKLLIP
VATSGNKVIPTQRR
>Ciona_intestinalis_CINT012502_LOC100179949_CenpT
MARKKRSLNKEDTSDFETPRTLIQQVISHGDNEKTIQRERRKTRKSKLLTIEQPDTLQSG
TDDNAQENDKTTVAVETSLVTPRTALHAVIKTHDVINTVKPSNRHKKLTESLVQIPDSEL
QELVDQESSKQLEPPQRHENEQNPDTSINEYRRKLNEKLRKLKLHTRENTSIQLEPNIEL
PTLPTFHSTQLQNDSSEYIETFSQKLKEKLLPFKTQLSQIEKSHQDEVIFENENEENDNQ
HSDQLVENISKEKGNHDSIEVFMEKENNEKFENADQSVENVSQEMKSQVDGLVKNVDHQQ
SNIGGVEDANMEEQVIVATNNHDEDFNADGQASGNDKDDNQVDQDDNEANWQDVVPPSSP
SDEDMEDPLLVRSFHEDNLGDKPIQDATKVLMTSQSLNKSKQTKSSVKKKRPVPNMTRLV
TAGQTSFHKNKKPTKRNLPVSRKQLYGIMQHYCANKVTKGAMDLVEECFEKFFKQLCHDI
ETMTLHGGRKVVTMADIELVMRRQRFVTDEKPLQIIIEENFPLEYRRLFIPVAGSVANKE
K
>Saccoglossus_kowalevskii_SKOW004956_CenpT
MSVTRSSAKKRRLALDANPDDTTPRTLIRAFLETAQTEQPITRQKSRIPSGGISSSQPII
TSNGPLNRVQTLSQSRSSDLTPKGLIKAFIQVGSPKTPAVHLPQLKEILPTLQDLSGPEI
LVSKTSRLNNEALQNDEFDNATFAHKKTPSFKRRGKSQLTLATLEAELRNDKNPHETETL
SGRSFSKYQSLQQAPESGDSVRVPRFIRRRQNRISLGTFSKGVEKYLEELHKEDHVNDQR
EHNTLNDTSTDMFDNADTQEENQPDHIEKDYFSEANALSRDVNVRQTHLPIAESTRLYEN
DLSESDELHHNDDAKNKMFIEKKQNFDHVSDNEVDDDDDDVDDAADGEENDDNSDAKVDD
NYGEVNDAHQVIDDDDDDAADGEEDMDDNNGEVNDAHQIDDDDEMDDEDINAEVQYNDDD
DAAKMDEHEAINDADNHNTNEEEECDIASEEEDYIVIEEGHVSEVDVMEENRVGLQRKML
PIRKPARTKQQSKTTLPKSLIKNMFTFHSRLRVSPAAMDAVYEGSEKFFKHASHDLLAYI
IHAGRKTVSQVDLELLMKRQRFVTEKQSLTLLVEKYMPLEYRQELIPVARSGNIVEPK
>Capsaspora_owczarzaki_COWC005863_CenpT
MFEAFRFFDAFSVLSLSVHISFFFTTIVMAETPRRLMRRILLEAQTPAPASSSSSSSSSR
TPQQPATSSSAAPSSSARPAATPASTARRRTASQASTSLGPESASKRSRRIAADSPRGLI
RAVSEDLAPPSTTINRNRHSFGPSAANTAILASATKARATATASAAAPMSARSAKAAAMA
AGSDVAATPRTMFRGALASMDTPLDASILPSSARNALAAPSSVQRTPVISPRRSVASTPS
SVSSLDLSALPSRPIRASNGYAIDWGDDDYADEVDDNRESSEESSLTAAERARVDEIVDN
DDAADLASQKSVFRAPYPVTKAPKGAASSASLPHSKRSKEDELPVISAAATRALFLSFCK
ASVPAATMEVVQRGVDEFLNQAADDLVAFAQHAKRKTIDAEDVVFLMRRQKQIQPAQTIE
TLSHAYLPREYIEAVIPIARAHNIVEP
>Saccharomyces_cerevisiae_SCER001809_CNN1_CenpT
MSTPRKAAGNNENTEVSEIRTPFRERALEEQRLKDEVLIRNTPGYRKLLSASTKSHDILN
KDPNEVRSFLQDLSQVLARKSQGNDTTTNKTQARNLIDELAYEESQPEENELLRSRSEKL
TDNNIGNETQPDYTSLSQTVFAKLQERDKGLKSRKIDPIIIQDVPTTGHEDELTVHSPDK
ANSISMEVLRTSPSIGMDQVDEPPVRDPVPISITQQEEPLSEDLPSDDKEETEEAENEDY
SFENTSDENLDDIGNDPIRLNVPAVRRSSIKPLQIMDLKHLTRQFLNENRIILPKQTWST
IQEESLNIMDFLKQKIGTLQKQELVDSFIDMGIINNVDDMFELAHELLPLELQSRIESYL
F
>Candida_glabrata_CGLA004332_CAGL0C01991g_CenpT
MESKDEESSVIETPFKRRAEVLKRLKEQMLLESTPGLKKRRVFDVGNLKNSPNESRMFLK
ELDSALASRGDGKQHGVSNLQDKLLDAEETHEDNEPDAYRDPSSIQDQQQESLSVAVFSQ
IKDTKARKHVNLQDESFVIQDNEPNFNDIGGLDDHNDDYNDVQIPSSPAQIETTIESPER
IVADSSLHYIPRVHSPTGKYDERDVFHNYSTDEESINEEQEIEESYKESLLQVPELRKIV
ESIPGLQNIDMPRRSWKALGSIIPQLIANSVQCYESQNEQDMRTLNVNYANVKDMLVRYN
LCRSDCTKEQVFETACNYLTLEQCNLLELEMFSEFLQ
>Kluyveromyces_lactis_KLAC005054_KLLA0A00913g_CenpT
MMESKRRLEGLKGVLSELSSVLVHEEANDSEVQIKSSGQQGNLTEINTYNFSQDVFNKLS
ESNRTKKRKLRVTEDVSIVAEKEDLNVNKSALSEDENERDGIPLFVQDSSIFSDIVDEEV
DTANATPLYDRKQKLTSVEETLNTTNCNFPSHELRHLMTTFLYQSSHSKKFTLPSKSAEE
LKAIINDFIDSLARSISSMIANKETNSVDRPTILRLFSKFGTVNKKTTNQELFEICRRYL
NLEDLNELEISLFS
>Debaryomyces_hansenii_DHAN005146_CenpT
MDDSGQRNRIRSVTEPSTPLRRSSRIDQSFAFYSHRQRTIFRTSDIHLPPHELPSIAAKL
SQESNSAPGSSRRSRRRSRSRPTTPQTGRDSISGLSSGTLTPTRNNKRRSSSNFTMGNKR
RKRRSLIVTENGVTALDPNYIGPITIDYLRLFCKITIEEKAEKENSKTEVHDSDPPVEPQ
ENTPARSPGIGDRMETRNIPIFNDFDQSLPLPDVEGIPVSPESDDLGPLYDPVEIGTPPK
TTFSYLERILAAQAKRNQKVDKETEHSFHKKTPDEGNMQTIDSSSMQTQFIIEDNSAHIK
NVPPNDLNIRSNIEPDNNTGPKVEESLFVPEESSGIDEPTPYNEQLLDNKQLLDNEQSLD
NEQPLEYEQDNNEFVGMNDEYNDIEDKMNISDLSKPDHLSEAISTPTRTLLEFTTHEELE
GRSPTSPNAVVNEEYTIDNDFNNDLFEEAFDTNNEHNEIDNSLDKQTDKSTGAPATRITR
SNKTKIERSHLPLPINMVKNVVKLLQAAPTRGNSTATNKQRNTQKVKRLTPDIYEFIQQK
SDDFISNVVADLEAYSGHRTNNKSNQINIKDVLLYLNRIKFSSGGENRIQEVDNITNLAY
KFLPLELLISLDNNLHGRVNRQKPKTYEEENHSESFETDSESDYNNEPASKRANSAQHIR
HLKTFSDSETE
>Yarrowia_lipolytica_YLIP006049_YALI0_A19162g_CenpT
MMVAATPRTNRVKQRLAQAAATPRRVREDTGRQMTPRDILRALSRVMVREKQAIDEEDRI
AGSGSKERETEESQDASPTSARSRLSGRLSERLSGRLSDATGMMGQLSMGSPTPDGAVGV
GDVSMMSARSVELHRRVSVMSRLSNATRISDIFHTTNSAEEEVDGGQTPISLTPFKQGEM
LPEMDLEFGEEIGNDMAASSDEDFGGAVMDYDGPEDEGGEENNEPVSDAEAPFSPPPEGF
VSDDVVDDVVDEVVDVVDEVVDEEMALSQPVETMPDVNIELDSPEEDPVPQDDPILFSDE
EVPTQPTKKPAARRPRRKRATADLPPSILPRPFLKSLVASITGDNVDKSVIEELVTSSEM
FFDQAADDLAAYTDHCKRKTVEPKDVTQLMRRQRLINNSSDVLPLAQRHLPAELIAELSD
VFTIRAPKRKSKKTKEAEEEEEVEEETIGEITEDHI
>Neurospora_crassa_NCRA002152_CenpT
MADPNNPPQPARTPSKPSFSSQIPVRATPGLSVVPALPRAYTPGPNARAYTPGARTPRGL
LLSAHNTPNPNATPHVRAAYRAIDSRRAAILTPHHARRRSLREARETPRNFLLQLGKVLA
PKSERIPSSSSSPASALSGSAAAAAAGGRQEQEEGDTSEELTFDISTRSRYGDEDDEEEE
LPKRPRLSLGLGVGDGEGDDWEDDDELPQPHRSAGLEDLTENFTVQSIELPRRVDPEKDQ
QRMRDSMGRLSDFPQLQQQQQQSDGIDSGFFPPAAIDEDDFGNAEDRIPDEFSRLDSDET
RRRETIGGEGGMGLLLGAGGRDSDFHIEVPVGMDESTFMIASPTRQFEMGQAAEAAATSG
QGGGFAELMDQRSDSYDNNDDDGNDVGPAYDDYDNDDGMAMDLDNNQDDQGQAGSDEEMT
RLSGYTPTAARVSLSASAAREKLGLFREEGGERGGFSKIKATKKISKHGIEYTSLPPAMI
KRLAQTFAKTSGAKGNISPEALKAIMQASDWFFEQLGDDLSAYAKHAHRKTIDMSDMLTL
MKRQRQTNAQTTPFALAQRYLPRELLQELRMTPPVPVKKRRKAASSSRAGVGGEDEEVT
>Schizosaccharomyces_pombe_SPOM003939_cnp20_CenpT
MASHNYETPLKSSSFQHLVGTLSQRRHFTPSRSRYTPRSAQRTVTPHKRRALARRNSLAR
RRSNVFSATTPRDILRMLSRALAKNPVPSPAESESSERRHTPQTNSQKSQKTPRLSSNKR
RTLKNDAKQRNSQSPGTDTSDANLTIQSIEAPRRAPQRLSDFFTPDGRRVSNIRDSLISE
KRLENNIDQVQESALSTASSNRLIDLKNDEVPIFRIPLSDYETDDMDDGTPLQRHVATLN
QYQSPIFNLGPDILEDEPSYSSRASRSRQSSLSSRLSELPSKRASLEILRRENTFPADPI
QEFGEKAYNERELMEEISNFEPLLDDNLLENANEAVNSPVVDAPMDADSALEIPNDEDNG
EILNKLKDSPFKKPKRRYSKSSTLVLPETNIRKLANSYSQKKIAGSVIEELTTASELFFK
QIANDLSAFADHAHRKTIDTQDVVLLMKRQRKISEKKSLSSLMQQYLSREIAPPAIKRT
>Ustilago_maydis_UMAY000373_UM06176.1_CenpT
MSCNTASSDQDNRDPHFTATGLSAVDGDATSLFEYIIRDKNVIKPWHQRLSAEPSTQSNV
DDQLAITVPFTCPVRLKSILINAGTGDFAPTRCRAFVNRPDGIDFDEVEQATADYHPADQ
TPLATAATLGNVGSGKAQADFALLRGEQGVVEYPVSVARFSHTNSITIVLSHSNATTLSR
FFYLGFRGTALVLKAEPGERLNIGAANSADRPVDGVREKRGASQGLAGGSSRRTPPRYVV
GDQAAAQRITQITEQAALTPRRSPRRNRNSAAAESPNTTPMRKRKPSPSQSGAGADDTES
TPRDSQKSATTRTPKTAPPVRRRPSFSGPSASAGQQPSQETHGSQAQVSATASGSADPTR
RRSLSQPPPNEVLLRQLHASNTTPSTKYPAAHLHARTPSHTAALTATPGRRILGTPRQPG
PGMPSFWSNSVTAVSSSQPQTQAMQTPATDKRRKRNDALLASAQRTRERRLASRKSLLWG
GVGGWAGGREESPMDLLRRLARAPDFVAPPTPSLDSISAPPGAARPGRSSTSSIIDASNS
RTRARDSAASTSSRSSLSRATMLVPGESVPGDLTRDSNVSVSMDMDESLASASNEPGDRS
RSRLSDIGIPRRASGVGLVRGGIFAGIADQFRASRLSTGSRVSFADQVSPSSMRFDDMSS
RREDELERSLQQQNGGAQSFISASGIDLAKAKAIRRLDDLTRQSFFSDDGQLQYNQDEED
DEEEDESLEARRRKIVGRSMSETLDGEADGPVLFLGLGVTNDDDVQSQTRSDEEEQVSDT
LAVEAADDDSDGLARRLDADNSRDLSDRLEISITGGDPDDSRASRVSFADQDQVSFQVND
AYSSDDAVEYRLSVPELDDDDDDNASDAERDASTRLNLLDPKDLNALLKRRIVKKRKSRV
SPHTGLPLPPLPTSVMRDIFSSFLAPSSSTVSSSLLTSSSTSAKRAKLDATVLDELDSAA
HDFFADFAANLLTQAKTRSRRSDAGTSITEADVVAVLKRQGRVTQRNDASSLAHKLLPRE
LTDQMELSRWAKAGTVQTTLSGMLRGSDRRKAKARGNEGVAETTMSSSVALDDEEVSIE
>Mucor_circinelloides_MCIR008697_CenpT
MAGTPTERFNPYSRSSIQRRVANETPSQIVKLLSRQPPTNSKFKEVAQSIGTRSVSTEYV
MNQPEHHSPLRLSKASARFKNYNSSALEDQRQIHMFKKRDRHNELVDDTLSVITELTTDR
YSRFDRLFQTMEEPHQQRTTLFSSQRQEAFDQPNEMIPGKVNIEQTAPIFEETRSLQRQQ
QQTQESDRDTPMDIDSSFYEGGDGHDDALIENTQRSLFHDIRLATQEAGYENTQKSLFHE
IALATQEIPKRRELLSPQLQAQAQTQTQTQTQTNNQTQELPIQPPSQIASHSSHSSSMSP
PSASPPPISPVVETQEDTFEEDIRRAQEGMNDDDDYYGGGFEEDYDEDDLNQENNGINED
FYGDDGDDGDDGVEGTGFNRFLDERPRSKTKNTAMFDGDDNNLSEPISTEIREPVEPRNK
VVRQGDSFISKLMDKPPSLGHNAIPTVQVKSLFDSYLGFNKLITMPVNRYAHLRSLFFEQ
MLDDLRSYKESQPEDLQDEITPEDMILLMKRQKVITEKQSLEAMAHKYLPKEYSDLISQS
ALAYNRLYPAAVHSNVDDSFNDDVYDYDDE
>Phycomyces_blakesleeanus_PBLA000507_CenpT
MSNSSDSENSKKKEKNIYQENNKQFDDFRQSSDEDSREIFDDSLNSPVERGSLLIKTGVK
RQRDPKDVSGNHKSRHTMETDHAHVEEDSPHSFTLAHNIAEDNPSNPGSPIRSNSTNELR
YREEDLNSPFELLRAFSRLYQLRRTEERFSDESEQLPTTINTISKSSEKGKEKATDIVDK
SHIKQTHPRQESVPSSQAKGLEQPHSRQDFVQSSLDKSFYKPASRSRISGRPKKQEPIDK
SLPRPLFLLRRKNRHLAPDEPEETLSSISYHSDTDFSRLDHRFYSYGSSESDRPPDASLD
GQSILGELGDLPHGWQSPFQEDQERSETSQLPPQPSLVDISLDAESQDIIEPRSQEDYGY
DEMQDPNIHEEIDFPGFDDVITGREESHEQIHDKLSPEDLDIFQNYEQPRHYDRVLPSQR
FTERKIEERVQANLDGVKIPPVMAIGNLMQRRIFSRFTDKKIEPGAVQKIIEASELFFEQ
MADDLKAYTKHASRKKLTCEDMKLLMKRQRLLTGKRTLEVVAHEYLPRELYDLVCISATA
DNELYPESVEYISSLIHNSILLLDETHKTIIIANC
>Mortierella_verticillata_MVER004177_CenpT
MTIMRKLTRIPGFNPPPQPSPERPPIPGSSDWKKLTPKSARTRHIPIPGQEGDDNPFLAN
PMATTTRTPTSNGSGRTPMGSSRPSTMSSVAAATAQHLAFVRYREENPFLEQEDLYQMWE
DEESEVARLNQQSFRTSFGFGTGVVQDESLLGMDGDTGNFSVGQADMSNPLMEPADLGNR
ARHIDDITLMSESAFRNEQGREQGGRRDYGPGLDRDIAHGKDQREEQPPVDELEEMDLDM
DLEQYLEPHEVNGTPDDTEAAQQDDLEIEMEEQEEIGPEEPEEPEEPDTTQQDETQFEME
EQEERPEEAEKPEATDEEKERLEQERQDALAQEATEEEEQDRMEQEAQNASEKEDEEREK
DDQEHPELSADVEQEAFDQDMEAEAFAAQMEEDEAAEAAELEAIRTAQREEDEAAEAAEL
EAAKLAQLEEDETVAAAELEAAKVAELKELLDLEGHNLLGDDDLIISPELHESPFMDESA
NVEQQGDNDVDIELEHPTDVEAPDHMNVDDDTHLERPKSPDLREQSPTMEEQEPQEHEDG
YMNVLEENHIEQQEHYEQHDGSGTHYFDDFPSELGIMSNGEFLPVSQPATKKSSGTTAAG
LPIPSLPTSLQKQLVHTFSRSRISQEAMQVILEGSNLFFEQAANDLAAYADHAGRKTIDE
SDVECLMQRLRITNDKVNVESLLQRYLPRELRDLVLYPSDIRQMRRR
>Mortierella_elongata_MELO005128_CenpT
MSMRRTMSSSRNTRSSMARRESSTLTIFPASWESCPTETSFEQVLLQSPGKLSDVHDQGL
LFPLCQRRCRSSWCTRFPEQECPERPWMSFLKGKDLAHSSCFIRMIITRIRKLITNVIAA
TTRSHLFFEQASNDLAAYAGHAGRRTVDETDVELLMKRLRILHDKVSMESLLQRYLPREL
RDKVLFPDDMPSARRR
>Conidiobolus_coronatus_CCOR005828_CenpT
MSERIPRKSRDAEENSNHNDPTKFTSQDKDSETRARSRNLQNLVDTHNLRRMRNSYPDTY
SQLGSSANQKISPQDQLRRLSSIIYEQRRSNEELAVSPPRISNQNRFNINSIDSTSSSPE
APQIISSMARLRLDQTSKVEPPPTPQGLLRQLVKSIQVERLADDNESQEIIRDNHKSSVP
QKPLEYSKHTIVSDSSSESHSIINLDDIETSKHIQYIEKFTNLAPADFSSIQNIEELSNL
NMDNQVLRDISIDITSTSNHIDFGLNAQNDLEDAQQILNNSLMFIGDDLDIMFPRDALPS
PKKIDINIYSGTDANHSSISNSIQLNNSLIDRAELSPTNDFNLSKFDEVGSSYKTQQILD
LSGSDIASVDGEDDHAGKRSADIANISSSSHKFGNGDEDDLSMLERAFIEASVNDRSDRS
FGMDYLGEVDSDVDEKSQINMPPSASKLDLEAAMNETEYSQEDPALSEKKVQSNIPADEI
NLKNSSYSIQGNDIEPEIETSKHRSDPLNFDEFNSGLTDLNAESDFSSKLNKEYEPEIDN
NALNKVLDPVESIDKAESDTKATEPSLHLEIDKETQNENEDGIESNDIVDQSVESEQDEE
PEIDTDPQEDLIQTPSVSSDTSESSISSDIEAVDLQQDEEPENEGELEPPSEFEIIGTAD
FDKWDTEVDDSAIVEPSGPVDLNLDNDLIDEKIGNQEAGIDLSNNLALRPILDQEESLLS
ANPPISPETSFNNNLDDLNNDNDVVDQEINYSDISEGSIDNMRHGISKPILSPVSPGTAP
TIRKLPGYSKHRKIDFNQVSKSSASLNNLPASQVKSLVESMTNSRISSATLSSFLFATDK
YFEQVSGDLLAYSKHAQRKVVNEDDVLCLFKRQNKIRNAEMGDFISLAQKQLPRDLWEPL
AQPANPTKRRKID
>Thecamonas_trahens_TTRA003661_CenpT
MGGSASRRASSVAVKGGDTPRTMLVKTAMALAMPSPASGGGSASATGASENLPPRQNGAP
SSGPYTSIRSLPAMNRAHNGGITPRSLLVRTAEALLASGGSDGAPAPVASSAPFVAPMLA
GKVGAIRPRPAVNATPKSLLQMVAMTATPGEDLTPSRKRSLTAPSDAGAAKKPRTLAAGA
DLVAAEFDDDAGWEDHTAYQAAGDVLGDSPEPPLRPASAVPARVRPRAGDRPEGMPFTPP
RPLTPVDVTKGKTPAFAKHRPSAPQVPVRATGLRVARRNKADAASRSAVEELMADLGIGL
PPKTPAPRAASGKPLPSLPRTTIKVLFERYLGSTIDQAAAKTLLAGSYEYLEQLAEGLNA
YGSHSGNGASVKLREERVKNMLIAQGLAPSHDAINDLIREYLPLEMAEQLIPVARATPGS
LDDV
>Aurantiochytrium_limacinum_ALIM000110_CenpT
MLSAGGETPEYVAAQRQNRQPSTKSLPSARSAFPPSAASSVSRSTEFETPSALPRTTLLA
GSSLQDRATPEWRRRAMARPYNQPLPPLFEEEEEGEGEFQPARKKPRKRKPYKKRTSEAM
VGGDETVRAPRVPHLPDTIVKKLWSNLLKARDFSSDGSSTTRAVLRASTAFFEQASDDLA
TYADHAGRRTIELDDIKCLFARQRFIDGDPEDSLADLARKHLSREYADEVLESLE
>Aplanochytrium_kerguelense_AKER011557_CenpT
MDVTVTPRLLIKATLQSLRNPSEVPSPKVGKDASKDPSKDARDKSIIKSSRSAYEGSFSV
PLSVEPKASRKRPKPSPLDSSSYAIPSTKKLSLPSIYNTRPPNAAVEATPRELIKSTLQS
LRGFDPVEDYFDPGENVENEYDGNISADDESIGSKHAMGFAGEKNQEVPTETIKAIVPSP
VPIQVSKAIVPSPVQTQVPKAIVPTSTPMRKPTAIVCSPHDSKNQKVRVQAKEVKRIFAG
FLSRQQNTKRCTPEALSRLHELSGVFFKQVSKDLSAYAKHARRRKITVEDAILLLKRQRK
INSDVSLSDLCRIHLSREVADQILKNQRNV
>Blastocystis_hominis_BHOM005687_CenpT
MGDIPFANSQEERTLRELLIPSQPSQLGEATSLLEPSIMPPPSSSLSSRLRIPNRTKIHT
HRKSSEFLALRLDLIHRSGEMSLALIKKLVMANCSRRVGKEVFEEVNQITSEFFDSISDR
LVDYCSLGERRTVNVDDVKLLMHRQRLTSKQKSFEDLVRENLNKQQIDALISVPEHEMEV
QEVGDYL
