# Supplementary material for: Evolutionary dynamics of the kinetochore network in eukaryotes as revealed by comparative genomics
Source: EMBO Rep. 2017 Jun 22;18(9):1559–71. doi: 10.15252/embr.201744102 (PMC5579357; doi:10.15252/embr.201744102)
Supplement: Supplementary file 3 — Dataset EV1 [file EMBR-18-1559-s003.zip › kinetochore_orthologs_FASTAs/CenpU.fa]

>Homo_sapiens_HSAP007086_MLF1IP_CenpU
MAPRGRRRPRPHRSEGARRSKNTLERTHSMKDKAGQKCKPIDVFDFPDNSDVSSIGRLGE
NEKDEETYETFDPPLHSTAIYADEEEFSKHCGLSLSSTPPGKEAKRSSDTSGNEASEIES
VKISAKKPGRKLRPISDDSESIEESDTRRKVKSAEKISTQRHEVIRTTASSELSEKPAES
VTSKKTGPLSAQPSVEKENLAIESQSKTQKKGKISHDKRKKSRSKAIGSDTSDIVHIWCP
EGMKTSDIKELNIVLPEFEKTHLEHQQRIESKVCKAAIATFYVNVKEQFIKMLKESQMLT
NLKRKNAKMISDIEKKRQRMIEVQDELLRLEPQLKQLQTKYDELKERKSSLRNAAYFLSN
LKQLYQDYSDVQAQEPNVKETYDSSSLPALLFKARTLLGAESHLRNINHQLEKLLDQG
>Mus_musculus_MMUS008729_Mlf1ip_CenpU
MAARRSLRYSGNPGAKHSKNTLRSTYSRKQKAGPKPRPKDVFDFSNNSDASSIPGALEEE
EETYETFDPPLHSTAIYAEDELSKHCVSSSSLATHRGKASRNLDPSEDEASGNESIKVST
KKPRRKLEPISGESDSSADDVRRRVASAEGPRSQQRQAAPAAPSPPERPAEPVTPRRTRL
HSAQLSPVDETPATQSQLKTQKKVRPSPGRRKRPRRGHTDTDGSESMHIWCLEGKRQSDI
TELDVILSVFEKTFLEYKQRVESESCNQAINKFYFKMKGELIRMLKEAQMLKALKMKNTK
IIANMEKKRQRLIEVQDELIRLEPQLKQLQTKYDDLKERKSSLKKSKHFLSNLKQLCQDY
SNVQEKGPKGTGKYDSSSLPALLFKARSILGAENHLRTINYQLGKLLELD
>Xenopus_tropicalis_XTRO023539_mlf1ip_CenpU
MKRSKTKNVAKKTARKDLNVIAEEVHTDGKVDRVGAHVLSPLKSKNLKIPDSKNALMSLS
ISSVTKAHDDIAMDDEDDMSFDPPLHSTAVYTDADEPLEKDLIEERPMVEQSLRSSARKG
KSQSTTSSKSKTSESSEDHTTQENTVIEKTKKTLNKSKSFVQAAKSSRRKSISGKATSKL
HTPVKTNRSRRKIDDVMTPKKTFDSKNSHPSERMDEEEEGNVSRRPGQAKKRRKKISEVS
NQGEVEDNSETPGQTKKHRRKDKSMAPSKAKYQVQTDAGECSASLDEEINSSQTPAQAKK
HRNKTSKGAGSPKGKTPERIQNKSLTPESSVSGSKNAVPPKVWCSEEMPRSSRDLNELDV
VLAEFEDIVEEYRDANDSAACKKAVDMFFNSVKEQITETIEESQKLKNLKRKNTKLQLEI
GKKRKELISRREELIENESKLKKLQKEYAEQEEQKSCLNKAQSFLNNLRELQNNYITYKA
QHPETKETYGKSSLAALLQQSETIFRAESHFQNINAKLQCFVDQQKKKAKS
>Takifugu_rubripes_TRUB018216_LOC101062138_CenpU
MAGIAATRTDLMVTPAAAAKTNAKDLDSPNLSTVEKASFLEGLQLHGGHRLHSTALEEHL
NELEGDCAHEEHAERREYPHMSKAGAASQTQEAKRSRRSRIAAGIMSEEGSQPESHSQLV
PSGRKKKASPRRASELRSVKTQKKRWQREPGTPKSKKARTRGDSGAAGVSQGHGPSSTSE
DEVPHQDLSGIPAPKKARMWTSTDGAASRKNASGRAVSHRQRGRRQAQKRPEAELVLNAF
LDFIDHYRKSVESNVVSQSINRFSSIVEEQLQEKICNTKNLQVLKQRNAQMKYVGQTKTQ
RLLDTKYELMRAERQTFLLQKQKTQLELRLWDLRKGRAFLHHLTQLNRQYLDWRHQNSEE
NEMYGASSLPALVQEVNHLRSTEAQLRRINNQLEKLTEQ
>Danio_rerio_DRER022145_CU638740.3_CenpU
MSRMAKTLKAVQRELQSAKQNSVGTVESPQPLDISSIEKASFFQGEQYSPHGNPLHSTAL
EEDPSPGPEHNQRSVPQKTGQPRTKKSAKMASKVSKENQEPENQTAKSVGKGKSKTLATI
SEGAEKRRTSANVSAASKKAEKVQRSPKETSPTPRSSQNQRRPSLSSEDLTDEDESFRPA
KANSKGAKRRSSSLRLSGHKQKRKSSSSSDRAGPSKKPRDLRNPTDLDVVRDAFQEFVTE
YKQNLNSDPVRRSVEAFSRSFEEQLAEIITATKELKNVQRENNKINRAINQKRTRLVEAN
NELIKGKTQLQKLQKDLDEMELRFKALTEGSSLLSNLKELNRKYLKHRSTHPDELETFGP
SCMPAMLMEARCIMGAEHQLKTVNDHLQQVLGGTENE
>Danio_rerio_DRER024500_MLF1IP_CenpU
MSRMAKTLKAVQRELQSAKQNSVGTVESPQPLDISSIEKASFFQGEQYSPHGNPLHSTAL
EEDPSPGPEHNQRSVPQKTGQPRTKKSAKMASKASKENQEPENQTAKSVGKGKSKTLATI
SEGAEKRRTSANVSAASKKAGKVQRSPKETSPTPRASQNQRRPSLSSEDLTDEDESFRPA
KANSKGAKRRSSSLRLSGHKQKRKSSSSSDRAGPSKKPRDLRNPTDLDVVRDAFQEFVTE
YKQTLNSDPVRRSVEAFSRSFEEQLAEIITATKELKNVQRENNKINRAINQKRTRLVEAN
NELIKGKTQLQKLQKDLDEMEQRFKALTEGSSLLSNLKELNRKYLKHRSTHPDELETFGP
SCMPAMLMEARCIMGAEHQLKTVNDHLQQVLGGTENE
>Saccoglossus_kowalevskii_SKOW035904_CenpU
LPQPVIANASDAPSQQTQPTNRHSALKANKVASLQTPGKRTSPRGQSPELETQHGSFLYT
TLPFESGPVVRRKRRRSKTPPAVQDNTLPIETGEVRMWSGNRCHRTAADIIDLDVILEMV
EEISFEYKNSVESSVVKRAMNEFFRTFRKSAIDLIDQTQEYKVLRSAVSRNTSSIVKLRK
RIFDLQKEEINLDTELINKKKKLEKMEMDKKDWLEISEFQFDLQDILQEFAGMEAHTKQA
DYKSSANIPAMMTDVTNTMTAVSNLRSINDDLQHWLDQH
>Saccoglossus_kowalevskii_SKOW032185_CenpU
MADSNPLREFVSNLPRLDPGRLRPSKRTTTKRPFTFSPDWDVSRNSPNTTSDPDSTDTEG
NLTPQSRRVSLPASVSIHKSELEASESLHQPTPETRRVSLPAHVSLNQSKLVSSLPERVR
SLSGRKPSPQSHRIDSPASSVASGRSGLSTPRSAKKGSAHKSSPQSSRTKSPAVIVPDQS
ELSTTKSLRNRSVREPTPQSKRNESPVPVVSDQSELPTPKRLRNRSVREPTPPSKRTESP
VPVVSDQSELPTPKSLRNRSVRKPTPQSKRTESPVPVVSDQSELLTTKRLRNRSVHEPTP
QSKRTESPVSVSLAQSGLSPVKDQGKSTYEAIDQSAGTETESVTKTDDQLTDVLLVSNPE
QQSSDQQSPTKSVHFKQDLQRLPQPVIANASDAPLQRTQPTIRHSALKANKVASLQTPGK
RTSPRGQSPELETQHGSFLYTTLPFESGPVVRRKRRRSKTPPAVQDNTLPIETGEVRMWS
GNRCHRTAADIIDLDVILEMVEEISFEYKNSVESSVVKRAMNKFFRTFRKSAIDLIDQTQ
EYKVLRSAVSRNTSSIVKLRKRIFDLQKEEINLDTELINKKKKLEKMEMDKKDWLEISEF
QFDLQDILQEFAGMEAHTKQADYKSSVNIPAMMTDVTNTMTAVSNLRSINDDLQHWLDQH
>Nematostella_vectensis_NVEC020210_CenpU
MAMSSDRIKEIEEFCNLRRRPSKRKTTKRPFKIVRTWRTSDSTGPAETVKDDESSSVIAP
GSQTKSPLAPKAPLSGNVHLPPTSPSSACPSTPQPKLPGSASKIPLPSYTNSPMDEQANQ
PSSPINEQANQLSSPINEQVPHLISPLNERVHHPSSPLNEQVHHLSSPLNEQVHHLSSPL
NEQVHHPSSPLNEQVHHSSSPLNEQVHHPSSPLNEEVHHSSSPLNEQVHHPSSPLNEQVR
HPSSPLNEQVHHLSSPLNEQVHHPSFPLNEQVPHQFSPLNEQVHHPSSPLNEQVHHPSSP
LNEQVHHPSSSLNEQVHHPSSSIDMQAECLSPIFQAEKRYSVLQDTVTQKKRTDGNMTDK
QSPSNHPSAQAMPSTAKSTSVQNMSDFSESARQHLISDFSQSERPNITSDFSEIASSTVQ
NSPSNTQDSILISQDSSVIADQHERSTQKINQLGNKRRLQGFKRHHEEKSADKILVRLYN
ADQGRKVAISDISELDVALTHIERQCLEHREEVESSFSRQAIKDHFIHIRKELSEAIDQV
KEYNKLKYADSEVNRKVEKMKREIAAVQQKRARYPHTPPLYSRTHPKYPHTHPKYPILTT
STPILTPSTPILTPCTPYSPHVAPYSPHWDVVVRKQTLKSKYKLPTYGNKPWENLYEFDD
IYGKKISTPAIYRPHSTDITSLEIYRPHSTDITTLQIYRPHITDITTLQIYRPHITDITT
LQIYRPHITDITTLQIYRPHITDITTLQIYRPHITDITTLQIYRPHITDITTLQIYRPHI
TDITTLQIYQPHITDITTLQIYRPHRPASMAG
>Salpingoeca_rosetta_SROS005866_CenpU
MDKKKPGSLINSQDADMRRRPTNKQTKQRPMIFHTPAGTHNVNRRFVKPRRTASPQPPST
GNKKTSTAKTPASTARTPQFETPQSMMMTATPQSGISYVQPSAKRAASSAKASSSSRKRA
PPSSSSSSSSVRRTKMTARKSIPGSGSSSSSTSSSRRGRGRAAAAASSSSSSSASRRTRG
RKTGGAASTTSSTPSSSSATRTRAGGRKQPAPASASRKVTARKGVATKKTQKAATARTAA
AKRQQARTTTKGGAARSGKGAASKRKTKIRRDPDYNPENVLRLYSLDASALRSVTTATDI
DLAIATVDRCIADIEDSTLSPVVRGALAEIADEFRYHALDMVELLQEVKAVQRSLRRANA
KSNKLRQMLLESQSESAQLAVDVEHMRTKHEHTTRLRKVAEDAHEYLTKCERVHAHALRN
KDAKPRALHHRHNAASRLLSLRALLSSAPAITDAAQGIDAFLDTL
>Saccharomyces_cerevisiae_SCER000410_AME1_CenpU
MDRDTKLAFRLRGSHSRRTDDIDDDVIVFKTPNAVYREENSPIQSPVQPILSSPKLANSF
EFPITTNNVNAQDRHEHGYQPLDAEDYPMIDSENKSLISESPQNVRNDEDLTTRYNFDDI
PIRQLSSSITSVTTIDVLSSLFINLFENDLIPQALKDFNKSDDDQFRKLLYKLDLRLFQT
ISDQMTRDLKDILDINVSNNELCYQLKQVLARKEDLNQQIISVRNEIQELKAGKDWHDLQ
NEQAKLNDKVKLNKRLNDLTSTLLGKYEGDRKIMSQDSEDDSIRDDSNILDIAHFVDLMD
PYNGLLKKINKINENLSNELQPSL
>Candida_glabrata_CGLA001874_CAGL0K06633g_CenpU
MDRDTKLLARLRGSHSRNVKRSKSISFADVDADLDENANVDVDVDVDADENANVDVNADV
EPVFDNEYEATPDILDVPVPDTTPHTQGSETGNISTPDVPRYTGVDAHIQSSAYDFEDIP
VSRLYSSITSVTTIHVLQAIFTNLLQNDLIPQALTAFNGTTNVPRLSQLKKMSHKLDMRI
FQVLAEQLTADLDDLLDINKANNELCYQLKELTANSQLLNKELIAVRKEHQTIKYGGKKH
KLENDRANINSKIQLNAQLVELTEALLNDNEDDQADAPLTINSLNLRHTCELLDPHNGLV
KRLQSKINEIKSLQEDST
>Kluyveromyces_lactis_KLAC003778_KLLA0C05500g_CenpU
MDALKQRHLKLLYRQRGSASRTIDYDVVIEPELREDGDLVTDSQLTEQDDQSFPDIQVPS
PDRVDDFDLNQGDGLMDKATANEDDIDHVIGDEVAAVNAPVETSDLVIDTTQFDSMTLSQ
LSTPLTSMATIDVLRRLLETVILVTIEERTSQFNRAGSARLRLKLKLEIKILTWFLHQSK
EDLITISELNLSNNDLLYRLKQISLLKNSLSRSLLDVRSAISSYEGPNNALSEEQVALQN
FKRINELILSQRIDTIINNNLPPDTSTFDTESKKGLLPTLKTLNESLQNTIG
>Debaryomyces_hansenii_DHAN004116_CenpU
MTINSEGVNDMNSDNLSPDGTQNTHKEAIDESDSSPVHNNGKTFVNGVKTEMDEDSKRMK
DSTQTENDDTPDDIQFGDEFDDDFHEDSTSNTNPVQELNQEDAKKPEKRGRGRPRKITKP
EEIAATPKIKRKRGRPRKGTETTSSIENMATDTPRRSARILRKETPSYRIEKDYDEKTSS
KPIQPKRKSLRPNIYENKKPVSLAKTRPNETQKPMYINTERIITSQNRDKRLRINTLDVI
KHLIENFNPVNSNSQILNEPLIHNEFKNHVLHHLGYLFDAHANINDISQEINEIQKKKTQ
LRNKIFELKKSHTDIGSELNKMRGNYQNERSKFKNFNKMTNKLQSLSSTVDGYKAGNRNS
SEIPEQNNKSTGEAIDKDIFTLSKVINPNSGMFKKLILINKKLSKIENELS
>Yarrowia_lipolytica_YLIP000451_YALI0_F12023g_CenpU
MNREAREARMRGAGTRKVAPVKLVIHGTTPGSGSSATGGFREQQKEAQTPTPFERNQRRR
QTDVLPMVGEVEDIRDGEGDLAGTVQTEPAIPYTLPVRPVSTSPPEFNLTQDFEESPPGP
EAVDEDAVDLSVQHHEQFDVSDSDEEFVPAVVSDVELEHPRPPSPPRQSQATRGNYADRI
KTFTAEEAPEETPASSRNRSSVRPPRKKRNKGIALEVTQLDTDEPEFSPRVTMVDFVSQM
VLETLDQELGKDVDEEQREVIEKYKAELNSRFLELCDINNAVYMQRARVAKLIRTKNTAQ
EALLKVNENLNGARVETDRKSREYAAKKRTWDDTRLVNEFLHDVQDVNNSLRGVHSSGVI
MTPSVFDKLAHIEEQTQLLGKLRQLNGLLEFASQKLSS
>Neurospora_crassa_NCRA003221_CenpU
MATSRQERMQERMRGAHSHQVADISFNFEIPLPVEEPSSEEPTGHDEASSPTKSPDTALA
PAPTVETQPVAGQVLTRPTPNTSVKRSRKSPPSATSIAAIHTQPQPPHPRATSPSAASAQ
SRSPDTNDFSAHNNKESHTVISERSTRERSSGLRRTSPTRADHGSGDATSLVVDKHPSPA
QSQSHQHLESPEQPPPQPISSATKAHHRPRYVSPTALTEEVDESPADAPGSGRRRPLRVD
EPGSAVIGSSALLQQVLKELDDGTEQEPEQSSPLERAASRKSGDLFAVRRVSAETRRSSR
LSGSSPPESVASQDLGEEPSPSKAAQQGGTERDRDPGLEAGDRQRGTRSAERNNDGVESE
RPSRGKGKNRGQEDDTEKALEISSKEAAQLPGRKRPRRAVPAPSSQSEARPPEAEPLLKR
RRRQIEPANTAQQKPSKARGERFERAPTPVSSPPQEQQKQPKQQTAPAGRRRTTQKTSKA
KQSRKTSKKDDAEDQGKREKAEAVPITVQRFTKPPRASDDADELNASVLDAEIPFANRAG
VNAIDVLSELCEGLIAGFLARLEERARAADDAATKREQKTKFRTMETFQEELRTRLLERT
IALDTLHALRKRVRVVQKEKLGLREEILRIRAERDQVSLRMDAIRIKHEVDSKEALRHIS
LSSAMHDIDLAVERGQAAPELLPAEQKMADLANLEFLISRVSGEVCNKGNGGGTLKQIQD
FNAFLERAASVLEGR
>Schizosaccharomyces_pombe_SPOM002540_mis17_CenpU
MENNSHNVDERRAARMRGAERYKIQNVEFSLDQNLLANLESSTSSSTRSSPASNQQNLEI
VSQSEAYHKISDLDDSTSIFSISDQENILERRISEEVVRENSVSSIENVSSSAVARETQS
SANILVKDNHFFSHKQKKIQRESIPFHKRDNIETSDAYSSSILENSPPNKVQRLSSLDSS
QDSFQEEHPGNVTGTTFSSQAPEERIASPISTSSPESLTNQSSSLQSSLQTSSMAPRNLL
DQSTEKDIVVGASDELVRIELTKLSKEAGGSKTLNELDAVQQFFQEFIKENEPLEPYVVK
VKNAFVEQVSIRLLELIDLLDANRILSTACKKAANEKLAVQRDLSKLREDRLSVQRKKIQ
LRNEYIKLSHQQNFLDDIDDFFSQCETVKNELENVTTTPNSTEAFSEINEYASALSKNYG
LESQLVELQSLLTQFYQKFLS
>Ustilago_maydis_UMAY002977_UM03572.1_CenpU
MSARASGSRGDAGNNGRPSANRFANRRQERMRGAGTAVAMQRDFQFKLPPSRTQTAAATS
TLGGNADASTSTDGSLTKRRPGRPRGSGPKQKAAAAAAAAAATAVAETSFDASSSFNAFS
PLPIHDDAVPYSPHIDASGSMGSGRRAARSRQSGPVSSTPAPLRIRKAGHKPLSMSNIDP
LLLGDQDDELGSQLGGDFSGSGAGASVGGSGSGGSMEVSTGWDAGGMDLNENASLAMTPS
PAASASHVDTSVRRMRPSIGGTSVSRLSIASDPNSPAGRAAQRKLDARQRRRQGSPDKER
LYEQAAATAAAAKRRGRPPKSSSSRRERVQIPSELADETVMDRTMVERQRGDAAAQASAR
AARPERDMQKRLKRALSLVFSASEDADDPDASLRTTKKRKSGKYLNDVDIIWSIVDDELR
SAIEEQPAKAPFLALKSLRKSVRSNFLNLSEKTDNRTTLISQLIRARRQKRLLRKEVFAK
RSELAKLTLEAKERQKEMDDWAKEVAEVRRVNAFLLNLRHQATAWT
>Mortierella_verticillata_MVER007365_CenpU
MDGQSDESAAELADRYREKVEARRRGAGTHQSRFRGFTLTGADNPPQKPIASTPSGTINR
ATRASVSRKSEVDVTELEQEEETTTITKTLSSLTVTSEASSAHRPVTRSLVGLNDRYKER
VNARIRGAGVHQSDFRGFTIKPTKADKPKVDQAKEALVEIRDREPSRRASSRRQTTLQLR
GPETSIPEITDTISRNDTSKPRPSVTSGSSDEAPVKKAPNVRPRPKARSAKTPSKVNEQP
GPEKSRQEQNRAEDDFFRKTTAPVQTPSATKTRSSSRQSGESPTFRISWGKNDTTVITDS
HGDGTRSSTVHNSPKRRFDQDEILDDHSADMDMDQDFGDSYVNDDGPSSDSDLQDPIPDA
TNIQALPLTKDQSNTQAQAPVKRRRLIQEEVDENDNPHMDPEFSTKPTSRSKKIVESLAD
PKSMAKPAAKSAAKERTTLVESDRNTLESTKKTSKKAAVTKAQPGVRKELKQATLLQLVA
KPKKKPTQDGSLGSTTPLPDDQNYTDLSDFEDDFQKSNVRTKTSATLGLEKPKSKSLPSS
SKSHKAKGSADKNVKVYKQLQIQCLKFLGPSTSVSKPATVRNPEIAKQLPVPGETPVNNN
NNEEEAPKKLVQGVLEIEQAPLSEMDVIAEAVRDVIDNFIDGLEDQALAKDMLILRSDLE
TLLIEQVDLLDDHALLKASVKKAEGVKKELRVRLLETQRRRHKVREKLARVRSKFEREDR
ARRRLEDTHKFLTDLEALRDQAVGVEEEEEEPGQSDRTVKTGLQSFIATVGARSCGGGDK
DSERPPQPGALGTLKDFNRLLESLTS
>Mortierella_elongata_MELO003169_CenpU
MAPSDDGADLAPKYKDKAQARRRGAGTHQTRFRNFTIGKSSNPNNDSSATTYAAAVSDKD
NTKKTADTDVVRTSRSSRSINNSTSLTTTTAVTKATTTSTTTSIATTRAAAAAATTSTET
VVETKNETKTAQRNTRQASVKSTPADGGALGLTERHQERMRTRIRGAGAHKSEYKGFSLM
DIKSKPTVEQTEQAELSEEQMTEIDTHITPAAAPADKKSRRTKSTPGPSNTTPLSGSTDS
RRSTAGPRASAPSLKEMLAQPSTTIPISSSNRMTRASSRYTGQSPSFKIAWGKTLVVSEA
RRQQLAQARENGVATSAAPKKVATPAPATDNSALDDLEGFEDLGGGVMSPTLPWDIPAPE
PERLREDFPAKRKSPNIIAPETTSAASDTTTATRKPSLALAKRRRIIQEEVDENEEPLLS
VENLPMAGMATPKDSIHGRTTKSSTATKESARDQPTKESATVTKASKEPYDVISRKASTK
KSGKTEVTKAKSTDSLTTKPAKTSQKSLMPLKQTTLMQLNTQISRTDFQDSSTSLASRNR
GVTDDDSEVERDFEEMLQKQMLKAPSRKSSSKNTTAKKGKGPSRDTVKNYQQLQINCLKF
FGPAAAIAKPAIVKNQSIGRKLSAEADGEEAVVQGKKTIQSILHIERAPLSEMDVIADAV
REVVNVYIDSVDDQAMVKNLQALRSELETRLIEQVDMLDDQSLLRASVKKAAAVKRELRV
QLLETQRRRQRTRQELAKVRAEFEREERARQRLEETHKFLTDLESLRDEVAGSDGENSED
DTSRQQAYGSLNDDVKTGLHSYIATVGARSGGAGAQDGTDTRPGMLGALVEFNRLLETMV
KNTPTRTDVSVSVSGSDSDSSDYEL
>Thecamonas_trahens_TTRA002485_CenpU
MSQVPRRLQEDALLRVRPTGLRAATARPMTMLAAFSGSESSASPPAFSPGMDSPRPPPQA
GLSGFGGPVVAPRLAGTTGALTADQQQWVAAVRSRISSQSRSRSRSSSLAPARPRAPARA
EITPQRAGVMAAATLMPPPTTTLKRRRDEGALARQGAVPTFVTPRAAQAVSVKRRRVALD
RAAPGGFSNLIRMARVQAFGQTVKELDVVMTLVRKTIEQLRMEGAAFPEYTRFQAELEGE
FHNLLSLMDEQRSLERGTAAVVDAKKDLRAKILAQKKHIAHQEALIAKAQAELDAVTADV
HAAEGAHDFVSALQRLVSTSATDAASRPSSAAATSRAHHTNLQAQLVAAVTAASNLDHLR
AINERLAATVVAVSAER
>Acanthamoeba_castellanii_ACAS006319_CenpU
MVLNLLAQEADEEEDLDASNARETTTSPAPQSPSPPSPASRVLRERSAVGTPPQQAASPS
AQKRRSPATPASPSALKKRRMTMEQQQQQTRSPRPPDTTPARKDDGGEGLYEEDDGGGLA
SGVVAYDDDDDDGFDGLPAQEEGQENEEEEERTRSEDYDESESEREREREEKERREEEER
HAEKAKKEKRKRHAEKEKAKKAKAKEIKKRKKEKEMEMEKEEEEEVEEGEEEEEEAEEVE
VEGMREQEAQIRAEKERAARESERERERLREAKGKDKATRADDHNGEPTTKKKRRTEPVD
DTTEAENGHEDDAKWVDWTDLGLPPTAKESEIITRAVLDGIVSFEGEVDDERSQELARFH
DAVENALQEIVDATSTYYALKQAESKSRARVLKKRRELLKIQRERAVLGEQMRVLEEQNA
KARDETSDVASLDQYLSQLRGLRQSVAKLPPPSQEVSSDAASLGALATGLGVGGTAGSLR
TVREVNADLEACLKMIDHLAARQPTTTSSSTRRKKNKGT
