# Supplementary material for: Evolutionary dynamics of the kinetochore network in eukaryotes as revealed by comparative genomics
Source: EMBO Rep. 2017 Jun 22;18(9):1559–71. doi: 10.15252/embr.201744102 (PMC5579357; doi:10.15252/embr.201744102)
Supplement: Supplementary file 3 — Dataset EV1 [file EMBR-18-1559-s003.zip › kinetochore_orthologs_FASTAs/CenpW.fa]

>Homo_sapiens_HSAP021023_CENPW_CenpW
MALSTIVSQRKQIKRKAPRGFLKRVFKRKKPQLRLEKSGDLLVRFHPFSGWEWGTGEVHL
NCLLFVHRLAEESRTNACASKCRVINKEHVLAAAKVILKKSRG
>Mus_musculus_MMUS023602_Cenpw_CenpW
MAPSTTVTRRVKRKAPRAFLKRTLKQKKPHLGLGRCCDLLIHLNCLLFIQRLAEESRTNA
CESKSRVIKKDHVLAAGKVILKKSRG
>Xenopus_tropicalis_XTRO009591_LOC101730689_CenpW
MKGAIPRGTLRSILKKHQPTMRREAELDVLVHLNCLLFVRRLVEEAQLKALENKSSVIKP
EHIKAVAKTALKKSKG
>Xenopus_tropicalis_XTRO009610_LOC100497372_CenpW
MKGAIPRGTLRSILKKHQPTMRREAELDVLVHLNCLLFVRRLVEEAQLKALENKSSVIKP
EHIKAVAKTALKKSKG
>Takifugu_rubripes_TRUB004354_LOC101071904_CenpW
MLNKPPKLKATFRKKMKTNAKVGPASEAMIELLALVFLNTLAEEAKAKAFEEKSATIRAQ
HLKAVSKKVLKKARG
>Saccoglossus_kowalevskii_SKOW039286_CenpW
MKTLKRKFPRTTVRTSMRKMMSEKAGAPIHLNKNVELLTYLMYMKFIQRLAEKTDEVARE
NKETVITEEHVNKVMKGVLKSCQG
>Salpingoeca_rosetta_SROS005536_CenpW
MSLKKVSLAKLKKTLRGPQDPFRVEKNVETLVYLECIVYLRELAKQATVEAQRSRMKTIQ
SAHIAKAAKAIEAKLSVD
>Saccharomyces_cerevisiae_SCER001259_CenpW
MDTEALANYLLRQLSLDAEENKLEDLLQRQNEDQESSQEYNKKLLLACGFQAILRKILLD
ARTRATAEGLREVYPYHIEAATQAFLDSQ
>Debaryomyces_hansenii_DHAN005659_CenpW
MVSTNKASYPKSTFKKVLNSKTKYKFKNDESDLLIYLLYVDYVNKLMNKGRDIQERAGSA
EISTNHLELANNELSKHYRG
>Neurospora_crassa_NCRA003419_CenpW
MPGQKAYPRATVKKIVKAHANCNVSKNVDVMIYLDYVLFMQTLMKEATIEAKQGGERGIT
GRSVKKVTADTLAKFKG
>Schizosaccharomyces_pombe_SPOM000757_new1_CenpW
MSYPKARIRRFFRQHCQRSLESSALDLVYLDYCLFLQSLLKEANIEAAKTGERRVQPEHV
RSIQRKILAQFKG
>Mucor_circinelloides_MCIR008403_CenpW
MPAEKKKKSVKVTKLYRRTRFKNSLESSLDGKKITGDTDVLMYMNFLMFLDRLAKASEQA
AEERGSSRVREPDVDKYLQVSATDMYKVLYFNKH
>Phycomyces_blakesleeanus_PBLA014434_CenpW
MARLHSRPTLKKKIKNYFPKHTLTKHVDIMIYLDYVMFLEQLALAADEDAEAEGSKNIYG
RNVDKVAKRVLQQFRG
>Mortierella_verticillata_MVER002710_CenpW
MTRLYPRATLKKIIHAHEPSVKLSKNVDIKVYVLYLLFLQRLVAEASRQAQLSHDSVIQS
RHVTRALKMVLQQFKG
>Mortierella_elongata_MELO006691_CenpW
MTRIYPRSTLKKIFRAHEPSYQLSKDVDIKIYVLYLLFLQRLSNEASRQAQLTHDAIVQS
RHVSRALRIVLQQFKG
>Conidiobolus_coronatus_CCOR005965_CenpW
MKYVYPTSRLRKCLKKHEPNLSLSKRAEVMVYLNYILFLKQLVEEAKLESRSSYNSNSIQ
PEHVERVLEKVLNKHQG
>Aurantiochytrium_limacinum_ALIM000219_CenpW
MVKPPRAALRKVLRHHEPTMRVGEGVDLMLFVDYLMFLRRLAEEAAAEAARQGETRVDEE
IVDKVAQKVLSEFRG
