# Supplementary material for: Evolutionary dynamics of the kinetochore network in eukaryotes as revealed by comparative genomics
Source: EMBO Rep. 2017 Jun 22;18(9):1559–71. doi: 10.15252/embr.201744102 (PMC5579357; doi:10.15252/embr.201744102)
Supplement: Supplementary file 3 — Dataset EV1 [file EMBR-18-1559-s003.zip › kinetochore_orthologs_FASTAs/CenpX.fa]

>Homo_sapiens_HSAP099180_STRA13_CenpX
MEGAGAGSGFRKELVSRLLHLHFKDDKTKVSGDALQLMVELLKVFVVGEPRAHAPSGHSI
RNFAFFQRENQDVFSRFPQGPKLGSPEPVCQKQQSAACGRPRQKTRSVWTWTSWRRCFRS
CSWTSRDLSRG
>Xenopus_tropicalis_XTRO016953_stra13_CenpX
MERDQDEVAFPKELVSKLLHEHLKNEKMRVSADALLLLAELLKVFVREAAARTARQALVE
DITVGDVEQVEKILPQLLLDF
>Takifugu_rubripes_TRUB011231_LOC101063420_CenpX
MAANDSEEISFKKDTVSKLLASFFKEDKTRLSGDAATLMAEMLRIFVREAAVRAQKQAEA
EDCDQVDIEHFEKILPQLLLDF
>Danio_rerio_DRER029312_stra13_CenpX
MATAGNEVAFKKETVAKLLSRSFREDKTRVSSDAVVLVAEMLKVFVEEATRRAIKQASSE
DCDTVTIEHFEKILPQLLLDF
>Ciona_intestinalis_CINT003372_LOC101243478_CenpX
MTSNKEGFSSEFAVKLLEKHFTDQNSTKISTKDGTGRKCAELLSVFVAEAASRAAKQAEN
EDAAICEIEHVEKILPQLLLDF
>Saccoglossus_kowalevskii_SKOW013166_CenpX
MAETDDEVDSATFKQETVAKLLQNAFKDEKTRINSDALELATEYLRIFVAEAAHRAAAQA
QAASFDVVGIEHFEKILPQLLLDF
>Caenorhabditis_elegans_CELE009747_F35H10.5_CenpX
MVMHIKQSTVRSMLIVARRGKKRLNLDPDALAVLTALINLLAQESVARAAQSAANTGSRH
VTKEHLKRVIAQLMLDFAI
>Capsaspora_owczarzaki_COWC005757_CenpX
MADAPLPTFKPALIEKIFEQSWGGRKLRTASDSTRLTAEFMRVFVIEAMGRAASVAKAEG
SDTIEPHHLEAVLPELLLDF
>Saccharomyces_cerevisiae_SCER000810_YDL160C-A_CenpX
MLSKEALIKILSQNEGGNDMKIADEVVPMIQKYLDIFIDEAVLRSLQSHKDINGERGDKS
PLELSHQDLERIVGLLLMDM
>Candida_glabrata_CGLA002281_CAGL0I03432g_CenpX
MEGDPSESQRWLGSIKLVGCSVCFACWCSLLWIFLAGWKFDHWNCNYWNCDHWKCEIWKC
EIWTIPIMDVPQDTIARVLQVAAFKDKKTRIESDVVDALQRYIDVFAREAVLRSIEHHDA
SQEGLEQEQDKEITHTDLENIAGLLLLDM
>Kluyveromyces_lactis_KLAC003299_KLLA0C16709g_CenpX
MSNNSFSTTIARILQTEGFQDSNTRITEECMQLLEPYIELFVREGVLRSLENKADMLADK
TVDFVDLEAVAGLLLMDFQ
>Debaryomyces_hansenii_DHAN005387_CenpX
MDKDPNSTSKDSSGIPIATIARLFQTSAFKNEKTRITQKTLQLSSEYIKLFINEALIRSN
EERLAEGDTLTKVDGIDNLNKTREMEQGDIEARVADNTMNDGSEPDDDDDMDDPTQTGTQ
NQTAYNSDVDLGNDTLDAKHLSKVAGILVLDF
>Neurospora_crassa_NCRA009278_CenpX
MPPKSTSTASSSRRAPAGAKRGSTSADPSSSKRRRETTDTIELASVQDDEDLDMFPHSEI
NNDLTMLGSDEEEDEEEQPETDTNGPQRRRQMQRKNRNDSEDADDSDRYQPQQESDAEEQ
QEEAEEDSDEEERPTVPSELLTRLLYEFFESDKTKITKDANEAVARYVDIFVREAIARSV
VEREGGNGTTSGGGGFLEVEDLEKIAPQLLLDL
>Schizosaccharomyces_pombe_SPOM003259_mhf2_CenpX
MEQESELLSLNTLARILTLYFSSEKGTKITPSALELITQYLRIYSKEAVCRAYEEKKNSI
MSSSENEDIVLELEDLENGIAAQLALDFS
>Mucor_circinelloides_MCIR004971_CenpX
MDTDAPTLNPDTVSKVFKSSFKNQNSRLNKEALQLSCEFLRLFTVEALHRASEEQDRIET
SMSDEMGTRPRKTLQVEHLERILPQLLLDF
>Phycomyces_blakesleeanus_PBLA012527_CenpX
MKERKKKKGKGRVKKKQRVPAFPTETVHALFKKTWAGRNVKIHKNALLLSGEFLKLFTTE
AVHRASSQVRRPGIPEEDSRQIDIEHLESILPQLVLDF
>Mortierella_verticillata_MVER005358_CenpX
MHGVFKTVWSNPDTKAQKDALKLSAEFLRLFTIEALHRAVAYQREQEEDDLLREEEILLD
VESLEAVTPQLLLDF
>Mortierella_elongata_MELO013585_CenpX
MKVQRDALEMSGEFLRLFTIEALHRTAAYQREQEDEELKDVETLVELDSLEAIAPQLVMD
F
>Conidiobolus_coronatus_CCOR008972_CenpX
MESKEINFKLDILRELISQFKNSDNTKISKESLLLINEYLKIFTKEAILRSLQIAQNQQK
EIGISNSSDQPVNVDIDHLEKILPQLLLDF
>Allomyces_macrogynus_AMAC005554_CenpX
MLHFAGQPHDRPSVHTPIAQHSAKAPSSLRGFIKCILLRDCPSVNMSSKDSVPRPETLLE
VFKGQWTDPSLKMNKEALDLAVQLTRLFTLEALHRSAAACVTRSRRSHHNVALEGEPEIQ
IADLEMVLPQLLLDFS
>Catenaria_anguillulae_CANG000773_CenpX
MAAPSGSDERLRPQTIHEVFKTQWEAAARDDPATKSVPKISKEALDLMSELTRLFVVEAV
HRSATIGIARARKDRRNQLLGLNLGGDESKPELKLEDVEVALPQLLLDFS
>Polysphondylium_pallidum_PPAL005628_CenpX
MITLYYNDKLKITKLKFQNSNKMDESNDHIFNSRSIETIIKSAIKDKVKISDEANKLTGY
FLELLVVECVHRMAKQAALDEKDTSSAIVRFYLTILEQKNRSQKEREKERNKYLYVQYVL
TKLSGTSLQSSSGITFGQSSNIDVGQSYTGLAVVKPGLPPRTPPPNVPQPPPRPPGMNIG
TYLGP
>Acanthamoeba_castellanii_ACAS003527_CenpX
MKKNTKLNAEASGLSGELLRLFVVEAINRAGKLTEAEGSTIIEAHHLQQILPQLLLDFS
>Trichomonas_vaginalis_TVAG046757_CenpX
MAEDAKFRTATIKAIIESALADQNDDQKLRIPPTTVELIAEYLRCVVVEATERAVDVAGD
EKVIDESHLEKILPQLLLDIS
>Trichomonas_vaginalis_TVAG059342_CenpX
MAEEAKFRTATIKAIIESALADQNDDQKLRIPPTTVELIAEYLRCVVVEATERAADVAGD
EKVIDESHLEKILPQLLLDIA
>Aureococcus_anophagefferens_AANO001247_CenpX
MPARRPAPDAMDTEDAPLTAAEKFQALLRPIKDVALAFDVDVDEALEEYVEECVRYVVAE
SGDEAINFAEAGLLVQGSAVVYGRKVDGLHGVVYKVLENLRTGKAQADAAGRDAAATKVA
EASGEDEFGRRYDAGPLARVVDVTPGKTVDLDVEKEDSKRKKARTAPADPMVALLFRDVE
EDAPFFGAAFGADGGLRLPGLAREGGVAADFAPAADGGEAPPAYDDDYEAPPAYDDDGFD
DGGMDVEEAAVARQREAPAPRPRRASSTAPEEAEDAPDPYEEMDVFASDDVAKPLRRGKT
WRAPKPPTADEGPPSDAAVAALCAAVDAATSARDRGRRVAALEAAQGARAAARAAALDVA
KAAYPQFGAALAKARRLRRLEERRGGGDDDDDYDCDDAWAAGGVARLFADPEELAAPEAP
DAPRDFTDDFDDGGGECFAWDDDGYDDRLGAAGGRRSEAYDAACKAHLDELGANVASYED
LARLADRVAAWQAKLEPVLRAQETEREPFDMLAIGRDIVARLAARKPGDKAKVGFGSLAG
GIPRYRVCRHFLATLQLANNGNLDLEHAHGADALAPADAFKLALLTTDVTYYNGDHAAGP
WSVGVLDYGHPKIRVGAVRVWVAGPWAPDADLVFEGVGSRKNYTIGGAAARAAEGDVLGN
PAFDLLGLKPSEVVAWRAVVRRGDGSRAATPFYTETGPLPGYFPAVAASGEASGYVLTSA
FPAVQNGAADKWSGAVVLDRDGDVVWALDCGSLFDYTPYYGLMNLRCGVTGAQTALGDFS
FEDRSRDSLLVLWGVEGDMTKITTGFTGIAEINARGSIRRLYVATRDAPDWARGQLPWSN
VPGEVVYVDTAGFNHQVTPLDASTLVSLGFETKRNVTCPGWPGAVDQVHGNELVVFDRDT
GAVARRFSTWDAFDVCATATYATLARNPDWTHLNAFDATLVGSALDALVVSSFYLGWIFA
WDYSSGDVRWLLGACHADMPAACADHRNSFPLFVVDEGAAGAVPQRYDAGQHNVRVVAPE
RPSSWADVALVAFANGGRRDRGLDVPSRLVVWALPGDPPATARATFAYGDGSYSPFLGGA
QPLLGPGGVAGYLADFGAVTDPPAPFDGRANWARDNCNSARVVEIDARGNATFSATFGGR
DAAGSCGAANARSWNSYRALRVPKPPGFTEASASRNALSIEHCFPRARRMVTLEPRAKFP
PPAHNTHPELYVVGFLCIATISEAVVLKLLSHAAEESGAARPRINQGAIKATVELLRLFV
VQARARAEGEAAAEGDDVIRPEHDPVFRMTAGLLVFADGGALQIAMALLVAMLSHRVYAA
YEPYVDDDDDALSEVAQTQLVLVFFGSLLLFVGEHTDGERGYATDAFGAVLALVMSAGLL
VAVYYVLVDALGRDRVEREERLLLEKAEGLIHHLAPTSPKRTVAFAADEKKEIELADVYG
GSSSSDDDASSFAAAPSYEAATTPRATAEEKRPEEAKREATSPSATPKETPKENTPRRGR
SFRARKPSPRTEPRKPPRRRPPRRRGRPRA
>Thalassiosira_pseudonana_TPSE002135_THAPS_10906_CenpX
MSNNPYQLREGSILASSSSPASPPTIPGDLTRKCLQLHHPYQKIASDAVDLSSELLKLLV
VEARRRAAIEAECDAAVSDTGNKSESDGSQSWMKDSYEDENDTLTTKKKKVVEIRADHIS
KIAAELLMDLS
>Phytophthora_infestans_PINF003074_PITG_03918_CenpX
MAPPTFKPALVEQLFQSAWVANAASAAETVASDSSEEDDLLDSAPLVSAAAAASRVRKIH
ADAVKLSAEMLRLFVVEAFRRAQMEAMVDDSEQVEPQHIEQILAQLLLDF
>Hyaloperonospora_parasitica_HPAR005626_CenpX
MTPPPPPTFKVALVEQLFQSAWAANVTAAAETIGSDSSDEEEMFDSAPLITAAAAASRVR
KIHADALKLSTEMLRLFVVEAVRRAQMEAMVDDSEHVEPLHVEQNNCIQRDSRGVVRKSG
VESQDDYHGLQNDPDQSP
>Albugo_laibachii_ALAI000772_AlNc14C5G668_CenpX
MLLFRLEWQAQDASRDDASSSVAGHSVHISKIQQDALRLSAEFLELFLKEALHRAQMEAM
MEDASTVEPHHVEEILAQLLLDF
>Albugo_laibachii_ALAI000325_AlNc14C5G668_CenpX
MLVLISKLFRLEWQAQDASRDDASSSVAGHSVHISKIQQDALRLSAEFLELFLKEALHRA
QMEAMMEDASTVEPHHVEEILAQLLLDF
>Aurantiochytrium_limacinum_ALIM009501_CenpX
MDLELSQDDDTLLMNPRLGERDGERFRGSSSSLFNIKDVVMALLRNKIGDDVRIHKHALK
MMTEYLRLITQETIDRSIAAARQSVTEGGEDGARLFGGSFVEKDVIHVEPTHVSQIVQQL
LLDV
>Blastocystis_hominis_BHOM005420_CenpX
MKESTKISRNGAIAASEYLRLFVVEALERAHKQAENSDVVTARDIQKILPELLLDF
>Bigelowiella_natans_BNAT006172_CenpX
MEPSFSPVTIVERRWSLCIAYHMRIFIDLSSCEFDMRKDLVKNLLENAQQSGNLIKGSKD
GIILATELVNIFVKEAILRSRSVAKGEGEDVGTTHLEAILPQLLLDF
>Emiliania_huxleyi_EHUX027095_CenpX
MSDSDGGGPAVQQAPTLKMRDEVLKQILASGFNEEHRIAPEALSLTSSLIRAFAAEAAHR
AAREAESCGSDEVTPEHLERFVQSAALCGAATPGLRLAAVPNYLCLHACFGFAQ
>Arabidopsis_thaliana_ATHA004250_CenpX
MDANNTFDSDLIHAIFKHIWARRFRERERSDAIDATEAEVALGTTKKNRLASANANALKL
SCELLKSFVSEAVQRAAIIAEAEGMEKIEATHLERILPQLLLDF
>Aquilegia_coerulea_ACOE027505_CenpX
MEPEHKTETFDPDLIHAILKLVWTKKALERERNQGPENLNNEVEAATSKKNRPTSANSNA
LKLSCELLRTFVVEAVERAAAIAEAEGVNKIEATHLERILPQLLLDF
>Oryza_sativa_OSAT020256_CenpX
MEDEAARGGETFDPDLIRAIFKLVWSRRGERGGGGGDAGDEVIEVEPAPETSRRNRSATA
NASALKVSCELLRIFVTEAVQRSAFIAEAEGTTTIEPTHLERVLPQLLLDF
>Amborella_trichopoda_ATRI024644_CenpX
MLGVAEPKPNALKLSCELLRIFVTEAVQRAAIIAEAEGIEKIEATHLERILPQLLLDF
>Selaginella_moellendorffii_SMOE017914_CenpX
MQPANANALKLSCELLKLFVTEAVGRAGIIAEAKGKDRIEATHFERMLPQFLLDF
>Selaginella_moellendorffii_SMOE007910_CenpX
MDEASASVGISPVGNVGLGPAYLCLVLSQHLIHEIFKSVWEKASQDVAKADESNVGATSK
RTKSTTANANALKLSCELLKLFVTARGEDGARGKTSSSGMRRLARGLATDCASNQLNLRE
YLDSKLCSSDVFTLARLIRECGSLGSLLDAQKIHSHVVESGFQENFYLRERLVHMYLKCG
SVENAEDVFLDRNRMAHFRDVTTWTAMLSAYSRQSSSSTKETLLREKLFTAT
>Selaginella_moellendorffii_SMOE009810_CenpX
MDEASASVGISPVGNVGLDPAYLCLVLSQDLIHEIFKSVWEKASQDVAKADESNAGATSK
RTKSTTANANALKLSCELLKLFVTARGEDGARGKNSSSGMRRLARGLATDCASNQLNLRE
YLDSKLCSSDVFTLARLIRECGSLGNLLDAQKIHSHVVESGFQENFYLRERLVHMYLKCG
SVENAEDVFLDRNRMAHFRDVTTWTAMLSAYSRQSSSSTKETLLREKLFMGT
>Physcomitrella_patens_PPAT037525_CenpX
MNTVNSDALKLSCEYLRLFVTEAVERAALVAEAEGCTTIEGTHFERILPQLLLDF
>Bathycoccus_prasinos_BPRA001395_CenpX
MTPEVLLEVFRISWAKETAKKKREKRLLEGGIPAEKIRGDDDDDEEEEEENGDSDSEEMN
ITDEALIASNAVMNSFLREVVHRAAAAAEEDGDSSVTGVHLERILPQLLLDFTS
>Micromonas_species_MSPE008705_MICPUN_56375_CenpX
MAARRHTATISPDLIQQLFQLNYEDDERERAGAEADGAGDDSPAGGGGANNRSGSAKKLN
IKDEAIVASAEVVRMFVAELVHRAAEGAKEDGEDTVDGTHLERVLPQFLLDFAS
>Cyanidioschyzon_merolae_CMER000264_CenpX
MELDLAQETLERKRVSTLVRCALQRLEAELRAGTDTVAGRDGRFPKLTPTASRALTYYVR
LFTLECLQRSILEAEIEAGVGDRAEESLVNLATTETPEDVGSRHVSAVESSRVVRVQPEH
VLRVIPQLLLDF
>Galdieria_sulphuraria_GSUL002063_CenpX
METDNDKTSESFGFRQEIISSLLQRRFQYQTKLRDDGLKAVTEYLRIITKEAIERAVEEA
HKDSCDAVQLRHIEKVVPEWLLDH
