# Supplementary material for: Evolutionary dynamics of the kinetochore network in eukaryotes as revealed by comparative genomics
Source: EMBO Rep. 2017 Jun 22;18(9):1559–71. doi: 10.15252/embr.201744102 (PMC5579357; doi:10.15252/embr.201744102)
Supplement: Supplementary file 3 — Dataset EV1 [file EMBR-18-1559-s003.zip › kinetochore_orthologs_FASTAs/Cep3.fa]

>Saccharomyces_cerevisiae_SCER004309_CEP3_Cep3
MFNRTTQLKSKHPCSVCTRRKVKCDRMIPCGNCRKRGQDSECMKSTKLITASSSKEYLPD
LLLFWQNYEYWITNIGLYKTKQRDLTRTPANLDTDTEECMFWMNYLQKDQSFQLMNFAME
NLGALYFGSIGDISELYLRVEQYWDRRADKNHSVDGKYWDALIWSVFTMCIYYMPVEKLA
EIFSVYPLHEYLGSNKRLNWEDGMQLVMCQNFARCSLFQLKQCDFMAHPDIRLVQAYLIL
ATTTFPYDEPLLANSLLTQCIHTFKNFHVDDFRPLLNDDPVESIAKVTLGRIFYRLCGCD
YLQSGPRKPIALHTEVSSLLQHAAYLQDLPNVDVYREENSTEVLYWKIISLDRDLDQYLN
KSSKPPLKTLDAIRRELDIFQYKVDSLEEDFRSNNSRFQKFIALFQISTVSWKLFKMYLI
YYDTADSLLKVIHYSKVIISLIVNNFHAKSEFFNRHPMVMQTITRVVSFISFYQIFVESA
AVKQLLVDLTELTANLPTIFGSKLDKLVYLTERLSKLKLLWDKVQLLDSGDSFYHPVFKI
LQNDIKIIELKNDEMFSLIKGLGSLVPLNKLRQESLLEEEDENNTEPSDFRTIVEEFQSE
YNISDILS
>Candida_glabrata_CGLA000377_CEP3_Cep3
MFQRPLPTKSNRPCSVCSKRKVKCDRLVPCGHCRKRGTESECVQSAISANKGNHESEKGY
LSGLLRFWQSYEYWIPNIGLFKSQKLKYENNEVLDYLNVEAQFWESSITETGSYKLLNYT
IENLGTLYFGCIGDVTELYKILEQYWDIKEDQSSKLPFSDSDKCYSRALLWSIFTMGVYY
CPKELLDGIISIDKVRDFTKKQTLTEEQIRCKIYEGFITTTIDSLYRCNFMAQPDIRFIQ
TYIILSTTLYSFQFPIQANMILTNAMYVTKLLSATVISASNSEDIIGSIANESLNRLWYR
ICACDYIQEGPNKSIDFNRELGSLLKHAAYLEDLPSTDVYKEEDNYEILFWKLLSLDRDI
DQYLNNGLKPPPKTLDAVQREVDIYTQKVSNLEEDQKSINSKFEKFLGHFILYTVSWKIQ
KLQIIFYDNKVSLNKLIRITKNIIKLLVKNFEHGHDTFNKHPLVIYYLSRVATFTNFYHI
FENSVEIHEIVLDINELIVNLPPIFGNHLENLKYIIFRFTLLRKEFGKTDVVDTGGEFQH
PVFKVLQNDVATISKSNNKLNYLLKGLGSLIPGKSIGEGIYEEDEDSMLDPTILEIVSEF
EEKYPIDRVID
>Kluyveromyces_lactis_KLAC002799_KLLA0D09977g_Cep3
MSKPKISLTKGKHPCTFCQARKVKCDRSLPACQNCIERNVTELCEYDDNGSRKRARLADD
VNLYDKKLFNIWNQYERLWIHDTLGQCQQGVYMGIAFPLDVSEYNNTKDFYGYECLFSKE
SIFKILDHSLERLGWLYFGFFTDISELPYQMERYWNEYESMNINLENEEATTRQTTFKKS
ADQILWDLVLRSVIVMTIYYMPAKSILSLVDIDAIEKYPLDFSESNEGVDELKKKYEIFD
YCLRHTLNKVLRTIFTLPPDVRTLQIFLILSNTNFLQIYPSLGNNILVHCIHLAKVLGIK
DFKLKINDSGSTRLQKLSMHNIWFRLSTVDYMRSSPNKIIALHTDNSSALTRKTLFTHCS
IDSIDVYDVESNLEVLRWKITSLDRDLEVSEPSLKTLKAMKELLGLLDRKTSVSNDASFN
TKFESFFLKLQCNFVMWKILRYEFMQYGVTNGLQKLCCPARRIIALVANFLKEDYFEYTT
HPFCVHILCVIAGFFSFYCIFHEADEVRDLRNDAVGLLKLLFDPLRPVISCFFSNLSRLE
ELRHIWKSVEITDQANRLVHPVMYVLKTDIIKLKRNLEIISGSLKDANYQETFKDKLEID
INTPALSSDFLEVVREFNLSHPLDINGKMSRQNN
