# Supplementary material for: Evolutionary dynamics of the kinetochore network in eukaryotes as revealed by comparative genomics
Source: EMBO Rep. 2017 Jun 22;18(9):1559–71. doi: 10.15252/embr.201744102 (PMC5579357; doi:10.15252/embr.201744102)
Supplement: Supplementary file 3 — Dataset EV1 [file EMBR-18-1559-s003.zip › kinetochore_orthologs_FASTAs/Cep57.fa]

>Homo_sapiens_HSAP009604_CEP57_Cep57
MAAASVSAASGSHLSNSFAEPSRSNGSMVRHSSSPYVVYPSDKPFLNSDLRRSPSKPTLA
YPESNSRAIFSALKNLQDKIRRLELERIQAEESVKTLSRETIEYKKVLDEQIQERENSKN
EESKHNQELTSQLLAAENKCNLLEKQLEYMRNMIKHAEMERTSVLEKQVSLERERQHDQT
HVQSQLEKLDLLEQEYNKLTTMQALAEKKMQELEAKLHEEEQERKRMQAKAAELQTGLET
NRLIFEDKATPCVPNARRIKKKKSKPPEKKSSRNYFGAQPHYRLCLGDMPFVAGKSTSPS
HAVVANVQLVLHLMKQHSKALCNDRVINSIPLAKQVSSRGGKSKKLSVTPPSSNGINEEL
SEVLQTLQDEFGQMSFDHQQLAKLIQESPTVELKDKLECELEALVGRMEAKANQITKVRK
YQAQLEKQKLEKQKKELKATKKTLDEERNSSSRSGITGTTNKKDFMKLRPGEKRRKNLQL
LKDMQSIQNSLQSSSLCWDY
>Homo_sapiens_HSAP019340_CEP57L1_Cep57
MDSELMHSIVGSYHKPPERVFVPSFTQNEPSQNCHPANLEVTSPKILHSPNSQALILALK
TLQEKIHRLELERTQAEDNLNILSREAAQYKKALENETNERNLAHQELIKQKKDISIQLS
SAQSRCTLLEKQLEYTKRMVLNVEREKNMILEQQAQLQREKEQDQMKLYAKLEKLDVLEK
ECFRLTTTQKTAEDKIKHLEEKLKEEEHQRKLFQDKASELQTGLEISKIIMSSVSNLKHS
KEKKKSSKKTKCIKRRPPWQICSKFGALPFVAEKSTSASCSVNASMQNFLQMRQHRDPHI
LQKPFNVTETRCLPKPSRTTSWCKAIPPDSEKSISICDNLSELLMAMQDELDQMSMEHQE
LLKQMKETESHSVCDDIECELECLLKKMEIKGEQISKLKKHQDSVCKLQQKVQNSKMSEA
SGIQQEDSYPKGSKNIKNSPRKCLTDTNLFQKNSSFHPIRVHNLQMKLRRDDIMWEQ
>Mus_musculus_MMUS004893_Cep57_Cep57
MAAASVSAASDSQFSSVLAEPSRSNGNMVRHSSSPYVLYPPDKPFLNSDLRRSPNKPTFA
YPESNSRAIFSALKNLQDKIRRLELERIQAEESVKTLSRETIEYKKVLDEQIQERENSKN
EESKHNQELASQLVAAENKCNLLEKQLEYMRNMIKHAEMERTSVLEKQVSLERERQHDQT
HVQSQLEKLDLLEQEYNKLTAMQALAEKKMQELESKLREEEQERKRMQARAAELQSGLEA
NRLIFEDKTTSCVSTSTRKIKKKKSKPPEKKGSRTYFGAQPHYRLCLGDMPFVAGTSTSP
SHAVVANVQHVLHLMKHHSKALCNDRVVNSVPLAKQACSRVSKSKKSVVPPSSSVNEELS
DVLQTLQDEFGQMSFDHQQLTKLIQESPTVELKDNLECELEALVGRMEAKANQITKVRKY
QAQLEKQNIDKQKKELKANKKTLDEEGNSSGRSSGVPRTASKKDLAKQRPGEKSRKNLQL
LKDMQTIQNSLQSSNLCWDY
>Mus_musculus_MMUS001642_Cep57l1_Cep57
MDSELSQSMVGSYLNPPERMHLPSFTQNEAFQNCHPGTPPKMFNSPNNQALVSALKTLQE
KIRRLELERTQAEDNLNLLSREAAQYKKALEEETNERNLAHQELIKQKKDISIQLSSAQS
RCILLEKQLEYTKRMVLNVEREKTMILEQQAQLQREKEQDQMKLHAKLEKLHVLEKECLR
LTATRQTAEDKIKCLEEKLKEEEHQRRLFQDRACELQTGFEISKILMSTVSNSKHCKEKK
KQPKKTNCLKREPPQQRDHKFRTPTFERKKPFRTTSQARANPQSSGEPVSICDSLSELLM
TMEEELDQMNMEHRELLRQMMQPGNHSVSEDIEQELEQLAKKMESKGDQISKLKKHQDSV
RKLQEKIENSRINESSGIHGNPKGSKNLKTSPRKCVSETSSFQRDRGFQPVQVHSLQSKL
RRDDIKWEQ
>Xenopus_tropicalis_XTRO019081_cep57_Cep57
MAASAAYPRKTLHNPSVGNSKGQSRIDSQSASSYVAFPSGKPFINSELLHSPGKPVLAYP
ESNSRAIFSALKNLQEKIHKLELERLNAEQSMKRLSDETLEHKERLDLRLHSRDRLKEDM
SKQNKDLCGQLSAAETRCHLLEKQLEYMRNMVKNAESERTSVLEKQVSIEGNRVLEKLNI
QARLEKLDMLEQEYLKLTTMQVLAEKKISEIEQKLREEEHQRKLVQEKAAQLQTGLETNR
ILLRSLTPPSKQVKAKNIKSLQLEKKPTFSSVSHLQPHYRLSLGDVPFVAGKSTGTSYSV
RANVQHVLHLMKQHNKLLCNDRVVSDQPVERKESAVRWTPDPVLSSRSYQDLSEVLLTLE
DEFGQMSFDHQELVKQIQEAHSDHLKEDLERELEALVKRMEAKADQITKVRKHHAMLGKL
FGQAKVKKKATTEEHAKERKHFRDGKEAHVSKDKPGERSRKSLQLLRDMQTLQTSLQKED
ISWDC
>Xenopus_tropicalis_XTRO024291_cep57l1_Cep57
MESLSKESYLSSFHQFPSYAPLPDHIKFESVSSKKIQCSALENISPHQYDILQAPNSRAL
ISALKTLQEKICRLELEKTHARDRLTNLTRVAGEHKKVLESEKQSAELAAKEATNQQNDI
GKQLNNAKQRCSLLEKQLDYMKEMMENADTQKTTIHEHQMLTQKEQKEIQSKLKKLEVLE
KMCTRLSATHKSAETKIQHLEEKLSVEEQNRKALQDKAAQVQTSLEVNRILLSSASAQNS
TQRKVKKKKQSKLKNSVSKEPPSKCFYPKAGELPFVAGKSTTSSHSLSANVQNVLHMMKH
HSPQVSQKNPKTAEHKPSVLPGGSRTIPTRLISSFTGDNLSDILLALQDELGQMSFEHQE
LLRHINETKNTDMREDLERELDYVVKQMEIKSDQIMKLKRHQLNVNKLKKTAKLLKEQPR
PTSVTKLAADKQNTGAKDPSTPRRKGDLADGSGTPNSKASLELLKSVRKIQMTLKKDDIM
WEK
>Takifugu_rubripes_TRUB007463_LOC101074577_Cep57
MVTKGKGTVQLQPEQQYLTAIHHTKTILSALRNLQEKIRRLEREKWQAELNLHSIRRDVS
HAHLQSDKVTQTPLNDPTDMEQETSVLITNLAAAESRCAKLERQLDVTRRLLASQGSKET
TKAADGQSKVVPEPAQSEKVKRLEQDYHRLTRTQSYNEMKIRQLEMKLQEEEHQRKLVQD
KTSQLQSDLEANRILLQSVSPHLARRRSKEKPHPVKHLPERSSRTEPHYRLSLRDVPFVA
GTSAGCSHSVRANVQSVLSLLKRHQPHLCNRRVLSTEAKNQETGSHKRSDAPSPSSPSAA
GEEELSELLRALQEEMRLMSLEQDELMRQQEASVSEEERRGVQREQERLLVKMEHKGEQI
SKLYTHVTQMKKFRKEACSRVNSSMPTRGRSAGAVGGKPGEKSKRNLELLRDMKALRIQS
TLKHSTLIWRLSRIVPGLQTMSIHLDQYFSIVHPEVTFNITSIRKFINSHFVLQAHREMM
PRVWRDRPMLQLRGRD
>Takifugu_rubripes_TRUB018612_LOC101067359_Cep57
METYDAQIPDSPSKNSYIGSYYQPPAKVTPTPGHLDLPARSVTTEPQMPIATINDEAVVN
ALKNLQRKIRQMELEKKETETNYQRLSHDVTHHKEGSSSRSVAHQPGPTGSAREEYLSKL
QSVEARCKILEKQLNRMSKMVENGNKERKAVIEQQSLLQNQQPSSSEIRTQHDKLEKLET
ECFNLSRTQALAEVIQPVVTKLASLEEKLLREERERLLVQEKADQLQKELDTNLQASAPI
TAEEQSTPKTKPTRKTPLRCQGPSPSGPKPKKMPFVAGKSTSPSHSVHANVQGILHMMKH
HQPWLCEQVSALHKSTGGVKKNLWKEFSSAAPNPSAEERNQADGSPGLLSDLLLALQDEL
GQMSFEHQELVEEIDATQRREDREDLKLELERLVTRMEEKGAQITKLRKHWKMSASY
>Danio_rerio_DRER007808_cep57l1_Cep57
MDHFRDQSFNLDSPSKQSYVGSFYQPPEKMSRPLYMNPDTHPLNRKSSGLQDISPQLYQT
VPDAGSRAVIAALKTLQEKMRRLELERVHAVKNVHHFSQPTRHQEDVSASKEQEHNMRDN
DSTQRKVLVSKLHSAETRCSLLEKQLNYMKRMVECAEKDTVTHTDRKDSLPTEHTHADPQ
IQAQLNKLERLEKEYLRLTNTQSVAERKIELLEQKLLEEEHERKLVQEKAEELQRELENN
ILSLSAATQPKGKKKRRDKASCKKSPTAKVEAVSAPKSKRLPFVAGTSTSPSHSVNANVQ
SVLHMMKHRNPRLCERVSALQKSSSEKQRTHHRPPSSPSRSASTLGSLSELLLALQDELG
QMSFEHQELVKQIDETSRRELRDDLERELDCLVKRMEEKAAQISKLRKHQQTVQKLSQPS
CSPRQKQQRPQWTTSVDNKSRAESGVQPLPPSPVKASSSTGTKQSRSGQGSLKLLKETQK
LCSSLRRQDIKWET
>Danio_rerio_DRER016367_CEP57_Cep57
DVLSQLSAAEARCSRLEKQLNHMRSAVRNTQSDRTAVLRQQVSSTVSILLKQSACLCVCV
CLYALDCVHVINLCMCVHIYLFLERKLQEEEQQRRRMQDTAAQLQTGLEANRLLIQSVSP
RPHKSSKIKQKKISSKKTHSPQPHYRLSLGDVPFVTGTSTASSHSVRANVQHVLHLMKQH
QPQLCNEQVLGGGCTSASSSSISSSCSCSEDLSELLLTLQDELGHMSFEQQDLSRQLQSC
SSVLRQDLELQMENLLKRMENKAEQISKLRRCQTQCCKQSRAVCSGGSGGSAAVMTLKHK
PGDRSRDSLRLLKDLRSLQNTLRSDHTL
>Ciona_intestinalis_CINT004153_LOC100179732_Cep57
MATSLFDEPPSIASFQDYPTTRPFINSNLRRSPGKPVKAYPESSSKAVLSALKGLQDKIY
NLELDRSKAEKNLKHLAAETSLYKDLLSKSQQSSPVSKPAASFTPTQPVYSPTVPARERN
TIEVESQLRNADTRCRLLERQLENMRRMVQCAEKERSDALERQVALERERGRVTAENREA
QAKLEQLQKLEHRFEDLASRKNKSEVKVKELEEKLKLEEHQRKLLCDKAAQFQTEAEKNR
ILYQHEIPERDTNTKPKKKSTKKKKKANANGVKTKKPAVVKRPAKSAGQPHYRLNLADVP
FIAGTSTSPSHAVSANFQRLLHDLKHHSPLYCNDNVVSERKISTGSSTTEEEDTRGRQRV
HQSSVEEDDLTDLLVALQDEFGKMTFEHQVLAKQITSTQDRQTKREFELEMENLVSRMER
KGEQISTVRRHRAQLSENRRNNSGKGKHPTHGVRSTSDPRGFRRPRSANPTSVGNSPMAP
RVPPGEMRKKRLAFLKEMKTVRSNLRKDDLSWD
>Branchiostoma_floridae_BFLO006508_Cep57
SLASYQEYPPTRPFINYPEYTRSPSKPVSTFPESNSRAVISALKGLQDKIRKLELERTLA
EDNLRSLASETQQYKNALQKRDSEEEEERPEVREPTIPLLRASWDAAEQRCNLLEKQLDY
MRKMVQNAETERNRAMERQVALERERDTYTRWVVLQGKDKLANLEREQQKLVAMQTLAEN
KIKELQERLKEEQHQRKLVQQRTNELQTQAETNRILLEAASPQSSPKPKKKKVKKKKASK
QQTSSRPRTQPGTHYRLNLEDIPFVAGKSTTPSHSLGANVQRVIAIMKRHNPALCNDQMA
NRKTARRLLPSSGDSSTASASESELSDLLQGLQDEFGQMSFEHQDLTQQIREAEDTLGRE
DLERELEQLVKRMEAKGEQIAKLRKHKMQLKKHKSKPRSADVKSVAIPLSEQASEVQVVT
TVTTKGGGAAPIRVVRNPGQVEVKRRMLKDMQTLQTSLRRDDLYWDC
>Branchiostoma_floridae_BFLO015505_Cep57
MCLCLFQLQTQAETNRILLEAASPQSSPKPKKKKVKKKKASKQQCSSRPRTQPGTHYRLN
LGDIPFVAGKSTTPSHSLGANVQRVIALMKRHNPALCNDQMANRKTARRLLPSSGDSSTA
SASESELSDLLQGLQDEFGQMSLKRKYQITLKKHKPRPRSADVKSVAIPLSEQASEVQVV
TTVTTKGGGAAPIRVVRNPGQVEVKRRMLKDMQTLQTSLRRDDLYWDC
>Branchiostoma_floridae_BFLO031162_Cep57
MADRFGSPSPYDGSPGRPTTYQPEGASGFDRSPSLASYQEYPPTRPFINYPEYTRSPSKP
VSTFPESNSRAVISALKGLQDKIRKLELERTLAEDNLRSLASETQQYKNALQKRDSEEEE
ERLEVREPTIPLSRHSQAKPRASFQQMMDQLSQGEAKCQAMNGKLNGFHLIFTSHLP
>Branchiostoma_floridae_BFLO031163_Cep57
MLKRPEIESQLGAAEQRCNLLEKQLDYMRKMVQNAETERNRAMERQVALERERDTYTRRE
ALGKADKLADLEREQQKLVAMQTLAENKIKELQERLKEEQHQRKLVQQRTNE
>Saccoglossus_kowalevskii_SKOW008407_Cep57
MDTRYSPARSPYLSSTQSPYRPSYSHLYEGYSRSPAVRDNEDSYRDYPNSRPLLDDQVYP
PSPSTPTRSLLKTTMARSPSKAGIPESNTRAVISALRGLQDKIRKLESERSMAEENLKTL
ATETTEYKEILQKGNTVTKTSQTEMSKHSQEVESQLTAAESRCNLLEKQLEYMRKMVQNA
ESDRNNALRRSEILEQHQSERKTDDMRMQYDKVEQLERDHARLIATQTVADSKIRELEEK
IKEETHRRKLMQDKAAELQTVAEANRILQATENSPREPKTKKPKKKKKKKVPCKKLEHEH
LSHSEPRKHYRLNLAEIPFVAGKSTTPSHSIGANFQNVLAMMKLHNPAWCDGHAQHYART
PRSAKSAPPRRRRTSISSTSTSDSDLSDLLHALQDEFGQMGFEHQELAKQIQEANDPRIQ
EDLERELDDLVSRMEAKGEQISRLKRHRETLSEKKKKRQRSRSRPCSGRQRAASVTSPLS
SNGESTSGEVQVITTVKTRGRIAQPVTIQQGDGKQSLRMLKDMQTLKTSLRKDDVKWD
>Nematostella_vectensis_NVEC023396_Cep57
MATPKGPNVPQTNSRAVISALKGLQEKIRKLELERTDAEDNLKRLAAESKHYKEVLQKEQ
TVRSVNTGVISKQNEALQDDLHAAEARCNLLEKQLDYMRKMVHSAEHDRDTAVQRSAVLA
QQITQQSAEEIKGQLGKLTGLEREHMKLTASHSLAEGKIRDLEERLRDEAHHRKLLEDRT
AQLQTAAETNRIMMTALTPPSPKHKKKKKKKLKAKPIRRPPEPQGHYRLNLGTIPFVVGK
SASKSHSVGANIQQALHLLKGHNPPLCDAVSRVQRQHRRPASVTSSSDSDSGLEELLHGL
QDEFGHMSFEHQELVRQINDTLEPRLREDLERELEQLVAKMEAKGEQIAMVKRQQTKHKA
PQKRQQARPRSAVRPKSTSAVIPSHGGQVEIITTVKTKGAKTEVGNRIESRPGVKANEKR
KVLQGMKNLQSSLTKDDLHWD
>Nematostella_vectensis_NVEC016955_Cep57
MPKNPDQDLLAILIQSWLIATLQDDLHAAEARCNLLEKQLDYMRKMVHSAEHDRDTAVQR
SAVLAQQITQQSAEEIKGQLGKLTGLEREHMKLTASHSLAEGKIRDLEERLRDEAHHRKL
LEDRTAQVKIPP
>Trichoplax_adhaerens_TADH006590_TRIADDRAFT_56621_Cep57
MENHQRNFNATTNFAHKEISSNGTPSREQIISHNSTGNLGLSPGQHATNTSLYAFPKSNG
GAVISALQGLQEKIKKLEIERCLAEENLKTLTTETAHYKEILQKEQSAVHDNRNAATKHN
QELEAQLAATEGRCSLLESQLAQMRKLVTQAENDRSSALQRTLELEKRNSSQVSREMLLQ
FDDLKKLEREHIQLKASYALAESRIQELENQLKEEQHSKKLIQEKAAELQTLLETNRILL
QSNTAPVVRKKIANRKAYKKKTRQNVNDPTKQVSYKAPFVVGKSSASSHSLGVNYQKVLA
LIKAYHPSSRVDQNRKTTSDSSSESSSSDVELNELLHGLEDEFGRMSFEHQELVRHIQDA
GDGRIRRDLEKELEELVIEMENKGEQIAILKRHYASRKEKKKNIKKNMTRKIGNRKDNND
DVEVVTTMRTKNPMEGKIHGSSKQFDSLQLLRDMKVLQNNLRKGDLSWD
>Mnemiopsis_leidyi_MLEI006318_Cep57
TSNIPFYQTPPDRDDGNLAKKQHDSKVSILEKQLEYMRRLVHNAELERSKATERMCAIEQ
EKENQFGKSTQAELERQNKKIAELELECYKLSTAHNLAEDKIQQLEGKLQNERQNHEKLM
EQTEQLARVTEENKNLMLSLTPSLPPSPDPPVQGQHKKKKKRKRPSSTSAAVPHSSTPTI
RVSSAPPPQLKRSMPFVCGKSAHPSHSLTANVQQMLSALKQENPALCARISTKQRRTKGG
GSEREIKQVISGLEDDLGALTFEFQKLSSAGDSPNPETQKRLAAISQQMEKKTSHIKKLK
SCLKKLDNESKERVVRAQAVPSSRPLTNLANREVQICVRGSNTRELLTKVKSIRDVLTNR
DIQWV
>Salpingoeca_rosetta_SROS011141_Cep57
MALYDSLLSRDSAEQDVRRHTRDIMREIDLEPSPARLPPHALPHGQRHQQQEQQQQQLQG
EHGGTQITESNSTAVLAALETLKDKVRRLELEKQAAETSYRRLEKESRAFKDRMKRSMNR
SQQSEQELFSDLQSSLHATETRSQRLEKELQDLRQAISRMQDRGEARARKYDAQAEATDT
SSHYYPWRNATDLGATATTTATTALGPATSHEARQHQPRAGQGEQQPHPQRRQQHPDERH
QPQQQQYQQQQYHRGSVGTTTAATAGGSTAPAHSSDGDDNNGNGGGSSSDPSRHTGPPSH
LQQQAMSSGEEAPPPPSSSSALGASAAATKGSPPLTTASSHVSRGTTATTATTARTGHHR
QQQQQQQQQRPWRGVSTYTHSSDIAGVLSTAATRGSPHTPSTRDGHPPSLHDSPASPSTV
PAPDAHRRHRTYQHHDTQPHQHHQHHQQWSASGERARDPSAIYSIDADTVSFRRIQSPAA
HAFAEHTHRHYGQHHKQQEEQGPSREYGSASGRTTAETTTSGMMYVSHYALPEQFNRSQQ
QHHHQQRTPNTTMATTGTFGNNSSHGVARMLPVYRHLQTDEPWPDGPAVGARVRARGRFV
DEKDGDGDGGSGARGARTYDAGERTRVTAGADAVLLLEVDEGRVPRTSNGQQRRQVRRET
RAGGAQRYSEHDARMAPSVLETHANETTRASSTLTTPARARKDTHQQHHQQQRVDMHETM
LTHNQSALSQQSLRTPYHALQASRLNETATAAKSHVRSGRRAVGRNATRSPPRLMPLHSM
DDESSEGEGGYGRAGKDDGGVVNAAAFHNMSRESDSSSSGANYPSVVGEASHGQRTSISS
HSPLSQHQQQQTKGGATRQDSPRTLVQRWMLSSDVPDTLLHDPTTPSAPPMPPPGRHTRT
RTRTRDDRGSEARTGQREHAGGDMLGERDEGGDGDITGRGGGRDDGRGDAVRRRAARTST
GGSGRWNSTGTGMRFADLSISNSNEGDKTGHTAHTLTPLNLTQTSMLPGAGNGSGTRGAR
AQANADLDAVMARLQTRAHPQGAATRAGTAAPAAATPTQPPSTTATPRPRAATEAEATAA
AATVAARQRRPATDSGESSGSMQAELTSGGGQRVQDSIDHDHDTSSTTGMHGFTTVDSIT
PPQPAAPAAPATVTPMRVSSIASTPRRYGRATLMRETLQQRTDSRGIAHAGGEYDDYDDG
DDDVVTGGRGGSDDGSGDDADKRDAHPFPRVPVSPIRSQQQQQQQQQQQQQQQRRRQRRQ
QHHHQQQQLQQQQQRQQRRQHVGDLSSISHRGESDVASRSEEHSSSVLTAHALWRHQHEL
YGTAAHGADSGAGDGGDAADMGDENGGDGGVLEQREQQQHQQQHRRQQRQEKEEEEEQQQ
QQQQQQQQQQPSRVYGRVRMGGDKDSTTPQGVTRVRGSNGQNASRDVFFSSPTSHLSEWS
QRPTVGSRHSPILSSPRTVLGEQSGEGNGNGTNDNDDDDADANGVHTGARGVGADEQREQ
DQEEFQRQQQKEEEQEQEDVAHAESVDDQEERDMHAQQRHEKGVSRASQQRQPLQGGDSD
DDGNDGGHSQHDVETPANVTASSSGGSSSSSERLSNEEKQRMRAMDDSMASALFEDSGGS
EGGDDVHGDVGALTPPLSSPPRDRQQPKTPAAATATATATAAGRGRDDGADAVVSVHSPI
TSSPSSAASRHRRVYTAKQKRGSNSSSVGGDGDEREGDAGGGIGYDAPFPGAVRRMQHPQ
VRSGERGGDSSDSHLSPASSRSRVSGGGAGAGAGDDGEHHHHGMSTPRRVHAARTRASRL
KRPSSHSSGSNHSRPSSVLTPVVDVELPPWCSQQDESRASDPRWLVGGDGDTTRACGGDD
DDLLHLDALRVSGGGDNVRGVATQTGASLLGQHNRKRQQQQQQQQQQERDGGLGVGDSCR
PPAMKRDHTSVNDGGDDGTESSRGARTSESLLEMESSDRTHAWGSSVLTPRTSLMRPPPS
TPPAASTRKRNSQQQNQQQQQQQQQQRSHEQGKAKALPFDKSVVHSRASDLHSESNGDDD
DDGGVHDDDGTAGGHRTRDTDRGYDGVVHEFPMDEDTSASSLDSDASEEELSNGNHQYQL
RRDMHPRSKRSGRVGVPMVSEKDGMRGKAQKRVPNRKDSPGVAGRKTKGGSAQRKAKHTG
APARRGVHSDTNDGDDDDDDDNDDDNDDDDHGGSDDAVAVHRRAVGKKKASQKQRKVKGK
GKTAVTKHLHDGGDTVDSANDSHHGADVLRRLRAMERDARALMVGAPTTESDGDLQSEMA
GVLRDLRSRPHITTAHRKQAVAKQPKKKSKRKLRKKAEQEGNAQRVSRLHEKTAAVLELL
DSKVYQAETLRQWQASACRSKKGKAKATRTAASTKGRKASAAATTKHGRKQAGAKAKRRS
KQNGKPSSLSSSPAAAAFATCGRGCRGRGRQQTIPLDANLDLLRRARQAQRTLKAAELSW
DYA
>Neurospora_crassa_NCRA003239_Cep57
MDINRNTKSHNSKPKHISRLKREMYQLRLKNNPFGSPPSSTGDHDTVSTTTEDLSRNLSA
FSFNPDDEGTRKASEDYRLPTKRHATRSGRFGSRQQQEQQQATMLNTSAIGRAFPEWTGP
INDTAPTTQNFDANMGYNPYPEVKNRKENVRPITELTEEHLLNYGLDPKKKTRVEMQPRV
ENESDCSTILSRSPGRGARRSRFSNANMENRAASPEVPKRSLQDIVSKIRTEKEANKNQL
AQSALPPKQSRPIHGSLNAFLNSDLAADQTNAGPTEGRSFFLPAFRHLPDWTSGALRFDA
MKDGVPVFVKSAKNGVRLGQSGDHESINAVGIPEEDEQIFVSMDKLQEEVRELHDHDAML
QREAEKLQREVNQLQSELKRYKTRRPSDSAIGSDSDGSFGRHAQANGYQLETQIAQLQNR
LDQASRQVGVQDIHSTALAAERDEALHQASLARERAKRLQVELESTQKDLEFTLQYRKDK
DALQNENITLRTTNEELKLKNEALSQANQELSNKYDKLRREHLSAQKDLASTQEELASLR
KKYDAILEEKKLIVQDHASMERNNETYFKETKKLQAQIAARDQHIADLKRGINTRDQMID
NIGGLTTNTAVIELNAELEAEIERLKQKLQNQATRTDDRDGSSSAKESRIRALKEQNLEL
EYEKQKLLEENQRLRAEYEELKGQWIDDRHKVVRLNQLLTKNNTEFLKTMNDNTEDCVRL
EEDFKNKEASLRQKLERREAAIKKVKQLTAQINEISQRELLGKPTKVTRIIEPKNGTSTG
YATNDLTGKSGTMNVDDDPTTELNLTQGTDFASVMDNEIAKLRQTYRDLEDQQRQIENDN
TTQPSQTGDAVQSKNQPVGILKKSSRFGFDEDTGRFSVASHHSEDESVKTATTSKSRRPS
SMGVQGQETPRPASRVRRNSDNPTITTQTDKQSSLGHSIPALSKEARRVLDQICNHKSDN
CNVCVRIAANGHHVSPSTKAPITVEDMRKGKKTVRVDRPIPVSDRAVKGHGNYEEEPTMR
PAMAPGDALAVLIKEISDEIEHLQMELKHMNELYFSLDKSTGQRERRRIMGDIKKLQAEL
ETKSGQLYKLHDVLEGQKNAGQLMDDSEIDITILSDLLRVNGATENREASWNGFDE
>Schizosaccharomyces_pombe_SPOM002807_ppc89_Cep57
MPSQFNDNFVATDDDVGTMARVGMALDRELNGDSFQDNLNFQPRSGKREDFEPFFQDTPN
TKSLSKHFHDFTMNASLETLPSVEKPRGRNMNAFEETSWNRFRKNGSLFPLSSPPISEPD
LRPQALNETPDYRNRFLGAFKKQGVLDDHGNLKLDASPSFLKKPAEYTPLANRQNQNLAF
DSPTEALPPKPTTPWRRNGFRSKTTPNLNSGKETPSSYKASARLMEQLGLNHSEPSVDFN
NQTSYRLPNLTNLSSLIRDDTIDENGNAKEHDRLPELNTIPVASTDEQLFNAHQLLEKKF
EILKRERNECNAKIDELQDKLELLTDAYNREKRRARSLEERMSKEMLTKLGESNVDDGMA
ASRYDTVKREKERLSEHLKSLQEQYEHIQSVYKNVLLDRESYIMRLGNKISENNELLNEN
RVLKEKLQTYLDKKESNVTSKIKSTAENSSKPLSMNEADERKDGLNNLLFENKSGANTKE
MSNGTETAKENCSPQQDSTSPTSGYQDLVKELAKEIEMRKSLELKLKLSQSNKAGPVKHR
KRRPKSKRRITGKVVFDSPNVASGVESDEGSEEISLDSEYSDILSDDGDFEKEKQATLPR
RRSSSSMKGNKLAEDSYLNEAGFDWNQGTFHNGSEFGTTGVPDEPNEEELPKHVLKQVEH
IINESAAHGVGKCNACHARQEDLIRGEQKVSHSNCLYADQTLRPSQPPSEALKTVVNQLT
NELMELKKRYEKLSDRYNSLTPGYHKHKRQEIKNKLIKLIECMESKSDQIYLLYDVNVGK
DFS
>Cryptococcus_neoformans_CNEO002421_Cep57
MDPLPIPPSYYDLERRHLEHTIDHDLHSLSLSSLHTSASSSSSSPFHPHDYSHSFISSSS
DPSLEYPRAQCSGVSAQPTQDVGHGHSYGPSGTPRAARRTNPHPDNFGGGPSTSTGISPV
STAGHHASAITLGTGAFKGRIPETNSGDHDDEGFDPERSLGRLVGELGRIIGNEKLPTIP
NSPFRPRSLSPFPPAVNQTVDPSFTLTQCNNRLNPQRNGGKTRPKSNNVLHEQAQESGEQ
SRRKPLGPSTSYNISRTPRKITGKGKVDRLRMLQNEGKKATSAPVRKNPDASADVTGMSA
LMATPAKGLIFDSLKSNGDLGGEPAVNIPHTLATLHARLRALEMESSVSRRRVKELEAEA
EKANQEVDAARRNGEKKTRKSENEKSALEALVGSLRADLARITLELEQHKALVVELRHAN
LSNHQDGGHSFSDLSINHEIAALRREIERLTEEVGRLGCIVAEGIEVQRRTREENTMNME
KAEMERLVKKVMEETSDFQRVKADMEKRKAAVDQLDKHETPIHIPLDSADAIFASIPESQ
EAKMVIAHNKSHPSPKAFSLSHAKQYGHVQPSSLVSKKSSTPSTPPGHKQEREESSRSRR
TKPRSSSKAMDRSPHSPFPSIVGEDLEREFFSPLPKENERMNQNAEITQATDEMDPGKLP
PQTVLARVIAELEGDFQHYKMVYSELADQYKLLDPASVSAKRHVLADHLREVIDLLELKA
GQISDLYDLLAFKDKPIHAGGRRIDGRKAKSVDDVMRMVKASLGHEVWQRLYIDLKKEE
>Cryptococcus_neoformans_CNEO001241_Cep57
MPSSHSIPDSSSRYLSMFIGASPASTAGHHASAVTLGADIFAGRKDSHSEAGEADFDPER
SLGRLVDELGRVMGSDKLPSRPSSPFSPTRTPTPLGSNPLDLSFTLARSTPLPSPPPSDG
EPEINETPKPRPRHPSKIPAHTSKNENSARGNRPLGESRQGNTATTPGVTRASQPTAASK
DRLRSLRAEHSKPRSVSAPVRGDRTLGDITGLTDLLNTPAKPGEFGSLGKDESVGGIPAA
DIPATLEKLNQRLKALDIENSASRRRVRELEEELARAKEELAETLNNGERDLTEIRKEKA
ALEELVASTRKHLSRLTLELESQKSLVAKLKATPAPPPIHSSSTSAHLSSIRSEIDKLSK
QISALHSIVEQGLEARKRARGERTLQIEREEMERVIRQVVRETARDPNHHVEDEGKDGQS
RQKETHPSPRPSKLSRGLHVAASSIDSLLPPTQQKPFSFPKAYDPSDNLTYSPTPTAKAH
SRQPSSVLSKPDSDSSLKKKSARKDREHAQEKNVEQISGKDESHNIFEKELGQDFFILDK
GNEYPKAKKEAKQQSQESKNGKSKLERVLNELEIDFTQLKLIYADLADRYKELDPASDVV
QRHKVASRLKEVIKVLEKKADQIDDLKSLL
>Coemansia_reversa_CREV004172_Cep57
MEDDRREFELEHTFDEQVSGQVTEELSGFGTELGGTDNTEILRVDTMSDIGGVVSQTEAG
MDFSTNVDAPMEGVHKQQQHYSYQNNKTRAGQMHSAAVGGVEDMSMSRLAESYWKPQRTS
SFNEFTHDDLRSMEFSTHSAEDNGQQLVDTAIDRHTESEEGKRVIDDVGYSHSGQPPSHQ
GRLGSFHSDSMYRDTSQRALGGSWRQGSIGSMAQPQSKRPESYHDGPSYSSSRAQERLPT
FSSPRASGAAVTGDRFARLAARYFRPQGTAEQIEQAGGAARSAYGSEAGESSDRMSDMLP
ALPDTPEIHTAFSSDQMSVMSPSPSPPAAAMTGTTGQSIVERTQTALQMRLGNAQAEAYG
ARRPALTARAQSQPTIDMADGGVTTRRPALHNAQSAFVGSYQHMAAFSLGSRSQESLDHP
NMGSQRTQSAADSLTSMNARVYYDEATDTGLDAALADERFTAEGGLNTRGYYSNTADRRL
DAYGTRTGGSFGSAQHASLAGERFSAVEDPDRLFGEGPSSSGSPALSAIARDHEQVFHDL
FSSGSSDDLREITDEFDAAHPPASLFASSASIVAEISRRRAETSGERRAFAPWDGREATE
AALQRQEQQYGPDARNPMELMEKENSLGISEASSEVSGLLPTSEISPLAAKPHLPPLHVH
PMTPQSAAPPPTTPTTFLSRDTRHRPASREPHRVAPLASDVGTSQQHQQRTGQRRPGGPR
ALDSGRPARLNVTGPVDQHNARAAAAFAEAARNCSPSPSDGGGSNGLGSLFHDSLPVLDQ
SRLSRRSGTPRTAATVLQTRIGAVRGGDVAEGSTSSFTASGAYVPFQEPTVDVTQLARYS
DVDIDHTRAPPLWALHSRPAGVSADRIGSPATASRHLPLVRARQLHSGSAIGSDGAAPTV
RLSSPTPANSAPSSPPQTQAQTGPTLADIYALLKRTASSLDNRPPQPMHDSDVFGDADQS
LPAVRPSAPTPRAGRSFPRAQTAPEFEAHNEDSSRLPGRGHRHTSDPAASYGGSSHMQPF
PQPRRSTTAVTTDEDDLAGLVRSIAIAGDTDDALHIPLPLAERLLELATELARARPATQT
GEPEYTEGLREELRILQRDVLARLDEQGAAVDMLRAEVRLGSTASTLGPARRAASPRTHN
SLSPAPRLSPPVQMPSTAQNKQRHMAQWLDHAHEPSRASPSHSLRRRQKLLQRRAAEDAI
DEEKEESFYEDFAEADTLSEASTTVPEPPVARSPLRPMTVSPRASRHSPAAGDLLAARQT
LDGVRQRAKAAEDDSFARHVYSAQMAKQLAHTLAELQRVHLRHFHGRTRKSCSVCDTLEQ
QQRDPYLFGKHAVAYKSMSTRELQGLLNAYVVAMEAELAPHAAATAAQRPDSSAEPLAAM
PQSRDSPRHSFTPSRARKLRGDVGDSTQPDSRRDSAHRVIGLLNEELDALSRRYYRLVDE
YRRLSPADAVDQRRRRQMARELKDLVDLLDVKGEQISVLAGLHPAAAQPILQPDRTGSPS
PKSARGSIQRAFQSAKELQQALGDLY
>Allomyces_macrogynus_AMAC012122_Cep57
MIRTRSPPNNMDGPLNPPRGSNAPTAATAAPRSPSMSTTSRSRQQHNYGPTSSDHDPAHD
RDVSVNSLLADLAHDLDALNARELARLRDIESAAIAHTHALPNGISRPDLSTLSSSVDLH
ADTVLDELKLAMDLDDARHDPWTFHRSFSELSLGPQATPMPASLLGGTRALYSHFGASSF
LPYSRPAVRTDTVAPNNGAPLDRDAQSQISDSTHDDEEVVPFSRISVGEMDGIAHESQFS
FLTSRRPGGAAVPIITPTSNVVTPDLSEPSRYFEDAPQASFVTPRSHTRSATATTTTASR
PTSTAPSALRRTDGAVSPPSPPPRTSRSPVTAHRAAADDDLDGEMPPLLPSIHLDASASA
ADLPATVDDPLERTVRPPRTSTSAASPDRRASPAAPSWSPTCAVAPTAPRADPDSSASDT
SGLSMTVKAMTTPARRTAAAAPVSPVKSAPTPPMFAPRASPGSSVTTTSPPTWMRDLPGV
PAATHARASPAAVPPVVEAANAADESVTDVPHFRAVVPTNSTSPAAAVAADRIARSPAHT
PTAAVSSTDTDSGLATAIDHLTRRVKALTDERGALAAQCATLTADRDRLAHELVQTRDQV
VSLDRDRAAKQLVLRERAAAVADLSARVQSLERVVREQQEVLEEHRRLMARRQEVERRDQ
DARDGGVLIEDRGGENAWRHASPAPASARGSTIVGRSSPREAWAAAAPAPPPRAASRDLG
GQDYHQPYDLPAAPVYSHPASPAVHPAATYAVPPSTTSSVTSSPAHPRTRRVREFSVQTD
VVDMPFASPAPAKRRSPTPTSSAPPGARHHQHAADLHEEEADQARIERRARRARLEREIH
RRVKQLLAAKLRRDRDASDDDGASAVDDEEREEMPQRRASAAPARRRTAEYGGPRPRSHS
PTAASRARVAATHQHQHQHSRAVAAAAPPAAPAPAVVPIPVPFVVGTATGKSHSVPVNLQ
RVLHLVKAAAPPPPVVKKPRKPAAGVGSARRASSGPPVVRAADKPLVRNLSLLRSSQKMQ
TVLLQGGVGSAADGVV
>Allomyces_macrogynus_AMAC019319_Cep57
MIRARSPPSNMNKQLEPPHRGNAPFAAAAAPSSPAMSTASSSRRHHHASPSSDRDRAHDR
DVSVNSLLADLAHDLDALNARELARLHDIERAAIAQTRALPNGTARPDLSTLSSSVDLHA
DTVLDELKLAMDLDDARHDPWTFHRSFSELSLGPQATPMPASLLGGTRALYSHYGASSML
PYSRQAPRTDPAPTNGAPLDHAHSHVSDSTHDDEEVVSFSRISVGEMDGIAHESQFSFLA
SRRPGAAVPVITPTSNVVMPDLSEPSRYFEDAPQASFVTPRSHTRPATATTTFASRPTST
VPSALGRADGVVSLPSPPLRTSRSPVTTRSAAEDDLAGDGEMPHLLPSIHLDASASAVDA
PAIVDDPLECTVRPPRTYTSTASPDRRASPVTRTSPSWSPTRAAAPTASRTDPDSSTSDT
SGLSMTVKALTTPVRRTAAAAAAASPVKSAPALPVFAPRASTGSSVTTMSPPTWMRDVPG
VVSSRKSVSPTAVPVVEAPTAADESVTDVPQFRAVVPTSTSPVAVVDRTARFPADRTARS
PAPTPTAAVSSTDTDSGLATAIDHLTRRVKALTDERSSLAAQCATLTADRDQLAHELAQT
RGPGGLSRP
>Allomyces_macrogynus_AMAC019318_Cep57
MMVVPTQHTRAAAAAPPAAPVPAVVPITVPFVVGTATGKSHSVPVNLQRVLHLVKAAAPP
PPVVKKPRKPVARRTSHGPPVVRAADKPLVRNLSLLRSSQKMQAVLLQGGVGAADGAV
>Catenaria_anguillulae_CANG002582_Cep57
MSPPPSDRGHDAPTHRSRVSTATTSRGTASGAALPWANGSFLADFRRDLNHDIATVTAAA
TGTGTAIAKENGTQGHDNQEQKQRLTDWLKANPAFLTGTANTQAGDQSFAPSVSATDASF
NFNLTSFLLDDRPQQRDKRPTKPSLQPDSLLGTSNGEDDSKIDNVRGELQALAARGSALA
AAIGASDSFDQSLSLSALFPVPSVPPALSATNTFRRTLEPTGLQSYHAENDDDDLVLPSR
PGQQAVPQHAYIGGRGFTTAQDADAAAVMYANPASRFGRRPPLFPVPALDHAGLSLSTSS
ADQDPGSPTPVAPKSKSPANPRTSDEQYPPRLPSLQLDVQMGSTAALIDAVAAESSTSPP
LTPRPQPQDTGARRGSQESTITGPPSSFLVAMQHQLRSESARRPSTPPPAQHAQVPPVAS
TPPPPVASLREAYVTDVPDGAEYGDDDDDDFSFAHVLLLSPSLPLVVLVSTSKSKSRPMP
LSLTMAVGAGAAAVAAAAVGLGSGSARTPAPVPSTAGAAAPIASPPSPSSPPTDPLYSHP
PHELAHAVNQLTAQLRDVTAARDRLMDRVKAAEDEAGRLRAELAGAQSEVEGVRDELAGV
RRHLRVVDEDRERKAELARMESGKVGELRSQVVSLQRMVKELGDTVKIQERRLREVDGEG
RFARGGVLDPGPGSPPMPAVGGLAGRPVDAQSRSLTPVADMQTQTPASGVTPNVTTMAAT
QYRVLRETSVQTDRRARKDSASSAASSASEDRGNGERTGGVEPEDDDAKVRRARRKVLHA
ELQREMMRKLRAVAMRRLERERAAAAAAVGEAYELDHHHHHYHQEPVVRPRSAPVSPARV
RVRGRSVDATAVRYQDRQSDPSPRRHTESSRRKVLSAAAPTAMSTSNLQASGPSASSGSS
KPPFILGSNPGKSHSLPVNLQRMMSLAKNHAPGLCPHCHGDPHATSHRHPVATVVAHAIP
AAENSRRKLEEQQHVLHVELARLVRQSDAARDLKAKKDMHPVIQRVIRRLAELDRELEEM
GVGDGCEHNEDVGEQPSAGTRQTQQQQQVSRAASVRSSAASSPAVDRKKAVGTRASATRE
PLGQQLRAAERPQLRNLSLLRSSQKVQQALLMGT
>Batrachochytrium_dendrobatidis_BDEN005230_Cep57
MSISNMNGDQNSKKNLKAIGDELRLVIQNMETKGDQVSILREIMQSTLKHNQSKSEYAAE
RKGVITSHSGGNSSNNVSHRAAKEKRYLLSTVTSRSKSRESIFRNGNPAHGVGSDGDGVY
SSKSVPMHGGKPIYNRRNDAVDGQKANIPRWSTHRSASHSPGRLVASLSLLKSSQKVQDA
LVDSVSNI
>Spizellomyces_punctatus_SPUN006252_Cep57
MSASEGLQSFMDSLSRDLQLDEVFAEVNFGKDEKSDRLAESRDLTTLHSSFNPDTFPDDP
NALIEQMERELREEFGTHRTAGHDFSNGFSLSFDVERQASYGGDRFSKLIEREIGDVERD
FYRSEGRSAGSSPILYDDAGVKTIDEESVLEFERGGSPFDDEGVKGLEMEMGTMRIRTPS
PDLRTVGESPKSTARSHVVVKEEFMQAPDSNINNESRRGVSRSPLPRFSPQSSSPSIQQY
RLSQSPTREPPRSFSRLSDNIPIKPGVSISFAEPSFPEHIRAESRSDENDPFQGSAPVEA
EHRAVHRDVLGEDTPRSPSSLDLLPGGTGPASPPVELPSGLRMSMADILDDVTPTFRTVP
SYSDPFDGIHRHLPLVNVPEDSNTRAVVNALRTLQERVGKLEGEKVAAKEKIAKLEDELT
RTRGLVLFEQGRLKESHSAKHVETKKIDIGSDLHSQIPDKDLLDQLKIENQLHSLKMRSE
ILQRQLERSKETALEVELERNRVVEQLEAARREVKELKRAMESTQDGDGKQAKVDQARVL
NDGVKEEVRTATHDTKLTGRQQASPQRSNPLPQRSHQDKRSPQRSSTRASPSKRNPSPTR
PKSVSPRKPSPTRPPSTDLFSRSIRSDAPSLTEDSFLHPEEIDALQKEIERERVERLNHD
GGRVSREDRDRLRKLVVGQVRLGRNGKVEVRKGERKVTTQHTRDGVNPVWKKIEIGRPRQ
KLVPTSGIKPRVVIKSPPRNGTLFCTHGSKDERGVVKGVVGGRQMPFIIGTSTSKSYSVT
ANIQRVFSLLKAHNPALCSVCSRRDKPQKDKDEITVHRTVKPTDQPHTTGKSTQTLGEPW
DDHASFHDEMLSTDGGVEILKKVLKGLEEEFEALKRHYHTLVQKYDSAAAQTTTNPTPPP
TLRALGDRLRQCIQSMDTKGDQIRILREILRGVGGHLQRVHTGEPKARKKDREDVLERRV
KKEGHASGVDSLSLLKSSRKVQEALAVGLG
>Thecamonas_trahens_TTRA004702_Cep57
MPSRLDEFQGLSDRYHAMRAKLEDLNSETPIDELNTMLRSTIDKMELRGDQIKALKRYRR
SVARTLEATHSQLDFYRVLLEQESRHHATPLKILRGIQQLQRQLRGEEEI
>Trypanosoma_brucei_TBRU008601_Cep57
MSSSRVTSANHSMESCNTSLQRSGLNMSVGDTRSIVLALQTLQEKIRRLEQDRNHHQDQY
EKALQAHEAYKQDMEHQLEQERSHHRRREKELHEMVQRATEEKTRLQSTLEESRKDLGTF
RTELEEMLMKECDASKKRESALNSEMERLRHELEEQQKKHRTLLASIEELKAEKEAAIDT
NHHLEQAIQELMRRCGTGSVDNSRMTDCDVTRLTNGSCRRNSRKPRRSNAFVGPVRGRLQ
EARHLVNISGHSAERRRASVGLAGNTRRTYRDPTYSSIQRDARRTSAGRALELGLNNSYH
VRPVSRGRAATPVNQSHFDSVEGGLRSGAMKEVYEELQEELKSLHQQYKDTVERAAAEEI
SPEVVTAALNRISTLMDRKTDQIRLIKEAQRDMANAGVTVTDVPVPRPISSDRRRNPTPV
GADKTTQRSLIVNELRSLYSQHR
>Leishmania_major_LMAJ004099_Cep57
MSATHSTAESGVSSLQRSGLSITVGDTKSIVLALQALQSKIRSLEQDRDFHQDQYEVALQ
AHERYKLDMERQMEQERAAHRKREADLLELLRKAREERAQLEDALSGNKEDLGGCRRELE
QMIASEKELASQRESKISMEVAKLRTEIKEEQTHRAALLVTVEKLKEEREAALKTNEQLR
VAMDGLLTRYEQLQRRRPAPQAVPHRYSSSGAICETHSRAAPAACAHPRRSVSSRTRSPG
YAPPRELQRPALPARQRKVSPSLHHNYEDPTCSSILRDVRIVPEEAPPCAYPSANSSMHH
SQQEAAETTGKATAARSGQGLRTQATAAPSRSGRPSPARRPPETGAAGPSAHRTTAIDEV
EAQLRQELAELQHRYDDTIERGSSEEAPREVLAAALHRITALLEQKKEQLKLLKEARMEL
EEAVSLSASRSTNTNRSMNGGRGDSPSTLAMQDKHTRRALLVNELRSLLAEAAKGS
>Aureococcus_anophagefferens_AANO001515_Cep57
MLRGLVVVAAVVAQVRDAPSGYRAGKPSGANAFALYDACNSSLRALVAAGAKARSLDAIV
ACETVACACDGSGAPPDCPVREVYAAAAVVGGGFAPEAVAARRGARPRSCAAWLRDPRNG
GALAGGGDAARELRRCGVGLWEQRRASLAYLQMAQPWVAADWNDLLEPTARDEAKIHGEE
PAGRAPDAALYRLATQLLKRQLVVAMECGAALGLSSHLDFENATRGVNRYIGTIMRVEAL
ANLLPHLFEAQRYRFACCLASEERLGGCGETLAPSGEDPAAAAALRAGKLDRTLRAALEG
APALDGGGSVDVSPKATSRYAVARIADLRGPLKRLTFAYRSEQDKAKGRRYANHVIDRVF
RRVLPRLEPLPDGRAVALDDLVFFGLSVLTSSPYPFLHYDQDWTLFPDAAGFQVWVLVDA
SELPNAGNLFVAETPELLESDPPLRWDFDERGGATKNTYLGTQFPMPLKTYGSWERGAKL
SFRYFNGTEGDALVFSKRTLHMSDPRPHLLRDLRERPPDRLAVSVRAAVKDADGGLNFWP
GHTSTARLATDPAWVDHWMGGGAKKNGLHRVFIPNRHDWMHGIPRAAGPWEPLDPWRNHP
SRRAPPTPPKLRPRASKTAHEKFVDKFDGVAQLMTTPEQRASWERVKLNPPEITGDDQLY
VDMEALAATACVVATMYSSRSAEDAGEKTTSSRAVLAALRALQDKIARLEGERAEAVNST
KEMRHQLREMELKVESHRLDGAEESRLRSAYERLASEAASKDAAMLAAENRARAAEQRLL
ECETRARETTLRARRVEEELDEAQRNGATPRVTPEERARYEDELAESASRRSAAEEKAAK
LEAKLRTSERILETLIAMNKLLVNEKEADVDLDGVAREARAARLSPDRQDREPRRRSPAP
ARRAAPKKATSALRAVRSAVDRAAAAAAAAPPRRAAPKKRVVKRRPPPPRDDVEAKPLPW
VPSSDGGVSFNLAAACNYALRKTQQPAP
>Phytophthora_infestans_PINF009464_PITG_11137_Cep57
MLDLRSRAMLAALKALQDKIGRLEQERESLLQQLSDAKLTARKREAELTATEKKLSYELG
QTKESARAAYDALRCDREELKLQLVRSEERRETTHNELQHFQELAKNLSAKADELQSRLE
ISESHRSRQKAEMKESNSNHKRVVDELQAELTQVRQKEQATVERNELLEAQVQRESTNCA
ESRERMKDAEQTVASISQLNEKLVAKVLETTEAANQAMKKNKKLQQQIRSSTLLRPTAAS
RASAAAASEATARRSSHSRGETPAKTLKKKKAATGTASSTTKKPKKTESVNNMTLLREAN
LGKEIPFLLGNSVQPSFSLIGNIQDALRRCDTTYVMPTLLSGASTTPGSSSNQPTTDNSA
ATNREDITASSSPPTWVQYHSASGKPPPIEVASALPKTYTSPMQCQIMEDLHTAIASAEK
EFKALNNRYRALVTQMETNNRRGVSGSQDGSGISSAQLSQALTPLLDELEAKANQLNLLK
QIYQQAANSTINPQRHVVVSPAAIRRKTASLRVLNTYRQLESDSKNKGSGQSASS
>Aurantiochytrium_limacinum_ALIM001811_Cep57
MELSDADLYLSRDHLGQRQEKRGYRHNYGRRDGEPSRSQDQLYDTFLTNESIAGGHGRYF
QDKSLRDMSMDKYYDESESQSAQRSEVKSTDWAAQDNENHGAFNDIPDLDSVASSVPGTR
IRLHRSGSVDISVDSSEEHPGFEEMSELENSSEPPLPPYVVRAEKAHYTTAEPDVMYSSS
LHGMQGSRVTASQKSSSVYSNSSFKRQPARLSSRASIDSFPQSPHHTPSSSTRFDRASTT
SSSWARAHQIQNVPARSAAVISAMSALQDKIRSLEKGLDQERERTLTMRAEMESEKQSYE
SKIRTLCAENEELESKLRQSEEAKHSSCRNAESFRSRLADVSAQLEKTQIELESLKQCNA
DTEEQLANIKLERTRIEEDLSNKLVEGSTQLEMRESRVKSLQEELVAMESQKIEAQAAIR
NLLVLNEDLMNKLSQATSQSTTKRASSGGSTIKKKKSVSSGIKRGATRSSIAVTNVSSKT
SPVASQQVKSVSSSKKKAVRIKKRNGTGAMTTRKAKPQTSTAKPGVPDYHHEQNGVFNHS
SMGYRKTRGLSLDKELFQANGDKPVPFILGANIGPSFSIYGRVQESLANHYAYGIQSPRE
RQRKQKSSSNDESEYQVSGDGSNSDENEYEEYEEANVSEVHRPFLQVDETEEGVSPRNVL
IPGNDDTNHAPRFTTANRFLSSAQEAALAHAQKFRIPSPRSTHGLRNLETSLRRELDELR
ARYQESVTYLSRGQDGTGVAVPSLSKSRELTDLVERIEIKSQQLAALDEMERSSSGRPRS
PVRSPEAYERKVHALRTLHEFRDDPPFL
>Aplanochytrium_kerguelense_AKER003738_Cep57
MVKHLPKHGFARNVGEEKLSVPEDKAERAEGESESHKLLQYLSPSSTKVVRLDGNEESEV
FPSADNAEYEGERPGAHVNLEEVEDELLRALKTEIRIATAKRPPEKTDDDDSLSGLGNLD
DSSVFLTLNQDSYGDELNYSLKDDVSASLKSASVRLNSSRPQRSYHEKNYRASSRTSKHL
TSAVVDAMQALQKKLRQIRSERDSSIKRSARLASWLEIEKQRCKDSETTYKKMLKDLSNQ
HSKLLERHQKCEQELRQKNEALELRNATLKKSIEDAIGEKARFEEKVSRLEQKFDSAWDG
SSRKVMGNELPKPRNDRDKYILDLETKILDLELTLDQIMTAMNLSSPRFDERRTDYSGDN
VRLHKHHDSSMLHKAERKQRSVSKPSQREKEFRQRPSLHQRLVEANLGREIPFLLGTNPG
DSFSIYANAQTSLANQTRGRSPTKNRLRARQYHVEGPDLKQHSTTTESPRSYERKIEALR
ALRRFRQSQN
>Bigelowiella_natans_BNAT003699_Cep57
MSQTTNNMSFRTSHSNGQKPHRGRGDLTTQLPPPHLLLDGMDKQKDRNSSMMEGASVSFG
GQGITSAAILAAMRALQAKIQTLEGENASLRKQLEEQKDLSRRLYGSGGKDTREPKEEEK
QEKKGWAENHGLHQKLRETEMELENTTKKGELFFCAQVREKEAKEVGHARKEDERYQNEA
ITRKSAVAIENRVIIKINTYKSNPITARADIIKVKHSKAELKIHEIAQKLDEMARGAAKV
RRRLEQESLEKECLRNINRALEHQIKLMDREKVKLERTVARLTPKPAKLSRSRSSRDVHS
RGAGTRRTVHFSQSSISRRRRLVRSRSQTGRLSARKASSCSRRKKAITSRSKTSSSKSPR
LSGILRNKTSAESSRDSINFTCESLDAVLRQYEKDQRRPEYRYRVMSCWDAGERETSSDV
YDTVEGSTSHNDQSQLFKGGARKDTGNSPPNLSTVVKLLQEELWEMNRSYARLLADRTKL
DKSKAGFPIGASLKAMMKKIQTKTYQLRLLYAHEENSNREIPDSPEAESDVKGESALFSS
TSSAYPQVGNKGGHNDKVCNEEFGLRSKNEGASMRRDFEFGTFTERAVPVPTPR
