# Supplementary material for: Evolutionary dynamics of the kinetochore network in eukaryotes as revealed by comparative genomics
Source: EMBO Rep. 2017 Jun 22;18(9):1559–71. doi: 10.15252/embr.201744102 (PMC5579357; doi:10.15252/embr.201744102)
Supplement: Supplementary file 3 — Dataset EV1 [file EMBR-18-1559-s003.zip › kinetochore_orthologs_FASTAs/Ctf13.fa]

>Saccharomyces_cerevisiae_SCER004236_CTF13_Ctf13
MPSFNPVRFLELPIDIRKEVYFHLDGNFCGAHPYPIDILYKSNDVELPGKPSYKRSKRSK
KLLRYMYPVFATYLNIFEYSPQLIEKWLEYAFWLRYDCLVLDCFKVNHLYDGTLIDALEW
TYLDNELRLAYFNKASMLEVWYTFKEYKKWVIDSVAFDELDLLNVSNIQFNIDNLTPQLV
DKCLSILEQKDLFATIGEVQFGQDEEVGEEKDVDVSGANSDENSSPSSTIKNKKRSASKR
SHSDNGNVGATHNQLTSISVIRTIRSMESMKSLRKITVRGEKLYELLINFHGFRDNPGKT
ISYIVKRRINEIRLSRMNQISRTGLADFTRWDNLQKLVLSRVAYIDLNSIVFPKNFKSLT
MKRVSKIKWWNIEENILKELKVDKRTFKSLYIKEDDSKFTKFFNLRHTRIKELDKSEINQ
ITYLRCQAIVWLSFRTLNHIKLQNVSEVFNNIIVPRALFDSKRVEIYRCEKISQVLVI
>Candida_glabrata_CGLA004248_CTF13_Ctf13
MVEERFNTLRFLDQPYEVRKLVYYHLDGQYTNANPPALDALYHGAIEIPNVRDYGGSKKV
KKYYRQLVKKLYPLFEQYLQNFQYSPAMIESWLEYSLWLRYDAIVLDSLRLNHLYDGELV
GPLDWIEIDGDLRLAVINKLYMLQVWYSYGEYKRWVIRNNITDYGDMELGYLRLNLEMQR
DGQIPNIIQKLRKKEQLNLISEINFTTNIDTVTNGNANGNVKRGTNLKRARSDSPDVYLE
DPMVKERYQIPNDPALTETIVNLEEMKQVSSLSVRGKNLYESLINVHGARDNPGRTISYI
SRRRVMRIAMNQVLNPSETGLADLTKWVNLRVISINDCGFIDLNKLILPSKAISLSLSNI
RELRWWEFEMDSAIQAQFQQNKLLPYRPLFDLCEAGIHYTLDKKSISLVELKKFQTTIWK
KLQALNWIKINNVAMISNKFIVIPKTLYESKRTVIFSTTVHSNIVVI
>Kluyveromyces_lactis_KLAC000776_KLLA0F13816g_Ctf13
MFDTKLFLSLPIDIRYTVYFFLGDVVQNVRPPAKSDIFNDELIAYPNIREFNQSLVDKYS
KHIGVYDYIPNFIPNWCRDFDLLRHDIILTDRLRVCLQYEEQWFSVQWIVVSGELEIGIF
TTDEQFLQVSYTINEYCHLLSIAQQDLRLGINVSDINDVNELCKEIQHRWLFDTVSYISF
INCWDLDHENVVSIIPCMESFNNLHMLRIESKNMFNNLINTQGVRENPGKTIVYNVRQNI
FELELYTLRDLGYKSVVDLQKWEQLQCLSLSGCEFIDLNNLILPQHCKMLILKEVKYIIW
WDLSHLLKRIRPQWIINGQVKKPTKKEEEEESEWYNLYLEVVQTYQPLNFIELHNAKRVK
GNLILPARLVTESRIKISNGTKVDSVLLI
