# Supplementary material for: Evolutionary dynamics of the kinetochore network in eukaryotes as revealed by comparative genomics
Source: EMBO Rep. 2017 Jun 22;18(9):1559–71. doi: 10.15252/embr.201744102 (PMC5579357; doi:10.15252/embr.201744102)
Supplement: Supplementary file 3 — Dataset EV1 [file EMBR-18-1559-s003.zip › kinetochore_orthologs_FASTAs/Dad1.fa]

>Capsaspora_owczarzaki_COWC007908_Dad1
MSTHFEQTKRHLIGEIAQSLSETADLTGAVASNVDALLASGQDVTALAAAWTTFQRTLAL
STASLGAAARSLAHSEPMDASQ
>Saccharomyces_cerevisiae_SCER000905_DAD1_Dad1
MMASTSNDEEKLISTTDKYFIEQRNIVLQEINETMNSILNGLNGLNISLESSIAVGREFQ
SVSDLWKTLYDGLESLSDEAPIDEQPTLSQSKTK
>Candida_glabrata_CGLA001427_CAGL0D04394g_Dad1
MNKQEISTADKDFIEQRDVLLQEVNELVASILNGLNDLNISLESSISVGKEFEKVSTLWK
SFYDGLESVDNEHSDSGED
>Kluyveromyces_lactis_KLAC004339_KLLA0B06974g_Dad1
MTEEVQQLSTGDKYFIEQRSLILQEINESMDAILNQLNGLNITLENSIAVGKEFENVSQI
WKLFYNGLESEEQNMETVGVADSEHITEDVNPEGK
>Debaryomyces_hansenii_DHAN004745_Dad1
MSESSTYFEKQRDMLIQEIGVSIESVVYNLDILNRSLNGSISVGKEFDNVGRLWSHFYDG
LNQLKERNNQEETNKNDQGDANDDDSSSDEHGSSDEEIDQDQEN
>Yarrowia_lipolytica_YLIP003041_YALI0_B13684g_Dad1
MSRVSMFPTEDKRSYFERQRDQYIKNISASMEDVLNNLNALNRSLEHTVGLSQKSEELAE
MWSHFYNTVNEDLVKTEDGDIEVDTTKE
>Neurospora_crassa_NCRA003424_Dad1
MASQNFLGASITGGTREKTYFEQQREALIGEIANSFEHVLANINKLNRSLEAVITVGNEF
SSVEALWSQFENVMAKDPSETQGQQQQQQQGQQQQAEQGTATARQEHGQRRGQEGRQEED
DTKMEVDEEDSKIKMER
>Schizosaccharomyces_pombe_SPOM000690_dad1_Dad1
MSSENMDITENIQNEQNKDFDDIDFERRRRLLTLQISKSMNEVVNLMSALNKNLESINGV
GKEFENVASLWKEFQNSVLQKKDREMLDAP
>Cryptococcus_neoformans_CNEO001873_Dad1
MSLSRPSNAYDALAPSESFFEREKARLIEEISTNFEELMGNMNTLNRTLEQVYGVGREFT
TVASLWGRFNTLIKEQQTELATSADVGVPGTGGANFAASASTAASR
>Mucor_circinelloides_MCIR006508_Dad1
METNRNLDAFHEERSNQLEQVKAGLDRLQLNMNAMVRNMETMNAIGSQFGASAHLWTTFH
KTITQSVNTFEQQPIAKSMNNTSSSLARDLDERSMGEEERL
>Mucor_circinelloides_MCIR006496_Dad1
MASSQNANDNSLTSIDLKSDYGVQLNQLLQEAQIGLDRLNHNAVRLNDGLQTMTAVGSQF
AKASHLWISFHMSIKTKTNDETKSDEDGKNPEINQLDFEESMLEREPEEDERRENKQQRF
VHNTMNDTADLDNSSFDRN
>Phycomyces_blakesleeanus_PBLA006248_Dad1
MDNRTSFENEYDALMDQAYQGFDQLLYNMNLLNKNLETLDAIGREFQQPAKLWESFHRGI
AVPAPQNSGWSTLMNVIK
>Mortierella_verticillata_MVER004729_Dad1
MAVAQGSTSTSAAITAQQAADMVTFEGERARLVSHINIELSQVISNVNILNRHLETIITI
GQEFGHLSSLWSHFNSKEPIEDDNDSVPDQ
>Mortierella_elongata_MELO011697_Dad1
MAITQGTNGAQATAASEAAAFEAERNRLITNIQIEMGQVLSNVNILNRNLETIITIGQEF
EQLSQLWKHFHASAFQRAEEERFDRELLAQEEEDDQVRSQEQEEYGEEEPQSREREQGEV
QEDV
>Coemansia_reversa_CREV003046_Dad1
MERTESLSTATFGSRSQFEREKERLIVDINQEMDAVNRNLVQLNQNLESAISLSTNFDRI
GRLWSAFGAIINPSMEEDNGEELRCNGAGEGLSSPSSQQ
>Thecamonas_trahens_TTRA008953_Dad1
MSTSTEDSAFELERVHLVQRITNGLVESVAIAKEVNANMRSLEEQTAALARWTTVWNGFR
AELAAGHVQAVDMLQSSQ
>Acanthamoeba_castellanii_ACAS011259_Dad1
MVVLVMVALVNAATDVTIHGAGATLPQTILATGTATNPSWISSFQTITNNRVTVVYNGTG
SDIGDKLLLAEHPIDFAISDAPLSDLEVAALKSPILHLPITLTALEFVYNLPTDQIRHQP
PIVNWNDPAILQSNTHLTYAGPIFPVVRTDGSGSTFVLSQYLATGSSYWPYGSSQRLPWP
TGVTSALYSSGMATAVKATVGTIGYARWGVATESGLQAAMVKNSAGYWTHPTQESVLAAC
MDHSPDFGGFGLPGAGDSWESFSLVNEGGHSTYPLVTFSYALVYRNMGGMGDRGAAVANL
LKYINMAVAPSFHFVPLPLFVLQENEKTMQTLDLGLGYSFYDYYNPHVPKGGNRTAGILS
LVLSLLIIFGLLALIAKEIHAHFGQDRARGMEDGEDGGERDEMAWPALGDLQQAEEERPF
EIERRFLIEEITKGVQQLVKNMSALNANMEALAQGGEEIAHFSRAFRRFYAQVAATVPVA
IAAASASGSSPALDDTDLGQVSMEATGTEDLSQSQ
>Hyaloperonospora_parasitica_HPAR005356_Dad1
MKSSGMFNVCILCLRKVAHSLARDHNNDKHPRTHAAIHSPVALSSSCSLDEFLALEEPFE
VQDLPHAHAQEHKNGQEAKPEHARVRRLVRVAHRRFAFAQVEHFLMDLLHCIFHLAELLL
HGHEVLSLGHFRVIFGFDAVFQLEQDAHRLVALVIAETHGVVATRPSSERELVHLVARCV
DVRVLLEEFALRVRDGERDAGGAADVAQHVVVHDHETAVRDLVAETLLGATADIELHGVR
RRSAQERHEDERREHEDGGMAEGIVFGLLYVFALEVERMNDLRRDSRGGPDREWFQKEKK
RIEDEIREEMQEAVSNVYILNQNIEHLNDVGQEVVAISSVWVAFLRRTAASSSGPAR
>Albugo_laibachii_ALAI010688_AlNc14C208G8869_Dad1
MEKAAPVFEEEMNRLRERIYEELQDAITNVQIINQNLAHLNEVGDDIVSITSIWVKFLRN
TTN
>Aplanochytrium_kerguelense_AKER002529_Dad1
MNNDEFERERAHLLNQINEGLKDAGQNLAVLNRNLSHIIQVGKSFKDTADVWNQFPKK
>Bigelowiella_natans_BNAT007124_Dad1
MSSVVVSWETQEDEMRPSGDLRMLWRSQDIWYENENRILVPKMDVQTYESEKKRLGKEIN
KKLGEVLTSLKELNRNVHNLNQVSDGISDISGVWEKFVTNNDKSSKVLGISISPYKLLVL
CTSKHVNYTAERFAGITCYS
