# Supplementary material for: Evolutionary dynamics of the kinetochore network in eukaryotes as revealed by comparative genomics
Source: EMBO Rep. 2017 Jun 22;18(9):1559–71. doi: 10.15252/embr.201744102 (PMC5579357; doi:10.15252/embr.201744102)
Supplement: Supplementary file 3 — Dataset EV1 [file EMBR-18-1559-s003.zip › kinetochore_orthologs_FASTAs/Dad3.fa]

>Saccharomyces_cerevisiae_SCER000432_DAD3_Dad3
MEHNLSPLQQEVLDKYKQLSLDLKALDETIKELNYSQHRQQHSQQETVSPDEILQEMRDI
EVKIGLVGTLLKGSVYSLILQRKQEQESLGSNSK
>Candida_glabrata_CGLA003440_CAGL0K07111g_Dad3
MDNTLTPLQQKVLARYKELVSCLRDLDSSIKDLNQQQLDTKGNKDSSNSSPDEILKEMRE
IEVKIGLVGTLLKGSVYSLILQKQQTQKFNSES
>Kluyveromyces_lactis_KLAC000909_KLLA0F10637g_Dad3
MSSELTPLQRSVLDKYRFLAESLRELSETLSDLNNTHEDSKPEAILQEMREIEVKISLVS
TLLKGSVYSLVIQRRMDHQQKPSDL
>Debaryomyces_hansenii_DHAN004585_Dad3
MARKDIYATDYTKSMLLSPIEAQILSQYQLLAVQLNTLSSEVKQLNSTTNQNSRPSGKSS
SSEDGVEATNSGSADKLLDNLRNLEMKIGLVYTLFKGAVYSLFLQYEEDQNLKNDEEQRR
NDDSDEEPQNHHEIDAIEGENNDDMGDRMESQENHGH
>Yarrowia_lipolytica_YLIP005723_YALI0_B17303g_Dad3
MPELSPTEEAILAEYERLDLNLRSLTDEIRVLTEGPSQVLSEQLSELQSKVYVIRTLIKS
SVYNYAKMKGQEME
>Neurospora_crassa_NCRA001781_Dad3
MEQQQQSNPLLNSPPELTPTEQDVLDEYERLAENMKKLASVLDTLASQPSVAILDGLREL
ERKTSLVFTLMKASVYSIVLQQEIDWGGPAAGENGGGGGGGGGGDGPGGAGSDGVGEQP
>Schizosaccharomyces_pombe_SPOM000266_dad3_Dad3
MSLEEKRALQNQILAEYANLASNLETLVKVLQDMVYNPSNNILDSLRDLEKEVGLVYTLY
KASVWAILADLENNQEGKSGMFQDES
>Cryptococcus_neoformans_CNEO003436_Dad3
MSINTVNPYENNSQLSQLEQELLWEFAKLSDKVKRAASLAKLTAESPNESLLAELRTLEK
RMGLVLTLVSITLKGSKVLC
>Ustilago_maydis_UMAY002960_UM03589.1_Dad3
MATIQEVLDQVAALPTASKPYINPYAGHRSLTEHEQELLGEYARLADTIRRVAALSTLLS
SSSAHASLLTQLRVLERKMGLVLTLYKASVWATVQEQAEMAEAEAMAAAGADAYSMDIMA
YNADAAAGGGYFYNGSATPSESGQGDDTVSRALIFNLASQRIVHGSEVQRMRLCFAPTAE
LEFGLGLDRWSPLISSRETLRGRASAWTLHIAGQPLTTARPGSDALVFHAVFLRNAQRSN
VRDSGMFEHMCAPPYARFAPALCSYKLSVRSPLDCSHRRQVRIALCIISFAPRPRCSV
>Mucor_circinelloides_MCIR011035_Dad3
MDFGFPNSRVCELFLRSVNSFDIMVTYQEAILSETEQLIENINKLNATMERVNNVETKQA
IEKLRQVEQKMDLVYTFFKASMYANNVYSEDGEAEPSSFTDRPSFTDTNSDQEQD
>Phycomyces_blakesleeanus_PBLA005029_Dad3
MRTLEDAIVSEIQLLVDNIAKLNEIVADANERNVVQLIDQLRRTETKMSLVYTFFKTAMY
SNSQWNTDQQQQQQKDSIEPKDDVQTNRPAFT
>Mortierella_verticillata_MVER003930_Dad3
MNSVEVAQLINTIRLVERKMGFVYTSFKSSVYSVVNQEQDQEQQNQSQDRIYVADDAQDH
QGNQSQTPEHHQQAHRSFQLDNGEEEVSFLDPPQRPQAQTPYQTEQTQQTRDSQTPYQNL
MMRSSLFRNSNRSRMSLSQFTNMQQQQQQQQQQEQEQQRPEQPTSFLQRLQQGNGRSEAG
GERPAFAQSRGVGSKWSRDVDTNRPRYQ
>Mortierella_elongata_MELO013666_Dad3
MSSKELLAEYAKLAAKLEHINETLQEMNAVDIAQLIDKIRVVERKMSLVYTLFKQSVYSI
TMQNALHEQDQHNPPSQDPDTERNTEADEQQQQYQNITPQSQQSQSQDHRRYSQEQQQYQ
TQSQQSDYDSSPQSQPQQPLRSSLRTSTNENSSNPNQQPTSILRNSTYRSTTGLTTGTTG
TGTSRMSNAREEYQAATGNKSILALSRGHEGRSRWGNHYGYHSGSAGGGGSGGFESESHT
NRPRYH
>Coemansia_reversa_CREV002913_Dad3
MGSLVAEINEEELDALTQSMRSVEQKLALVYTVFRSSIYAHLSQQEMTNQTSDTMSVYSE
QFQTNCPPFD
>Phytophthora_infestans_PINF005376_PITG_06603_Dad3
MDAGERWTEDEDVAEEELRLLEAMADVSTAMQKFNQVLAKLNRQSVELSKDLGTAERQLN
ALYLPFQAAIYEMQSSDDRRRTLSVPTVAAMATPEAQRTEL
>Hyaloperonospora_parasitica_HPAR008953_Dad3
MERWMEGEEAAEEELRLLEAMNTVSTAVQKLNQVLATLNRRTVELSKELGTAERQLSAVN
DGTNATMSVPTIAPMATPEAQRTEL
>Albugo_laibachii_ALAI006979_AlNc14C187G8340_Dad3
MILYPINIKYLQQQVVYQCEGNPVAIDKRNMSKADCQETRLLNAMSKFADQLHALNQTLT
VVNKQTETLSQGISTAERQLSSLYLPFQAAIYSLQNQNSGQNQEKHDLPEPQQI
>Aurantiochytrium_limacinum_ALIM005253_Dad3
MSLLPDLHTEATSRQKQLDALERLCTAVHDMKRELEGLNDKVTEVNGAFGRVERKLDAMS
LPFQSAVFEFQNRVANNENRFVN
>Blastocystis_hominis_BHOM002417_Dad3
MSSDNSTILVIQELAQLASNLRETSDIIEKLNNRVVELNQSMRKLERCYGDLTLPFQVSV
YEHSIQNNASSITNKTESIQTSPLQ
>Cyanidioschyzon_merolae_CMER000429_Dad3
MQAPEQASIAALEELLLAVRDMNSTVESLQSKTQELSEKLRLVEQLASAIDTSLRAAVYE
SRTLGPEWKDDSCDASAPHAGG
>Guillardia_theta_GTHE018180_GUITHDRAFT_102593_Dad3
MASSDEQEIGGEASRYVDGEDLSEEDVQLAQQKVLDALQGLKDAVQQMDDSVCYLNAEAG
LLKGKMRKLETSSNMLYAPFRAALFEYAAESRGTCG
