# Supplementary material for: Evolutionary dynamics of the kinetochore network in eukaryotes as revealed by comparative genomics
Source: EMBO Rep. 2017 Jun 22;18(9):1559–71. doi: 10.15252/embr.201744102 (PMC5579357; doi:10.15252/embr.201744102)
Supplement: Supplementary file 3 — Dataset EV1 [file EMBR-18-1559-s003.zip › kinetochore_orthologs_FASTAs/Dad4.fa]

>Saccharomyces_cerevisiae_SCER001205_DAD4_Dad4
MENPHEQVQANILSRIIGNVKRLNESVAILNQELVTINNRNKNLEIMGAICDNYHSSVQF
NLEATNNKKPPL
>Candida_glabrata_CGLA001135_CAGL0H07073g_Dad4
MVENPYEEVQVNVLSRIIANVEKLNQSVRTLNQELENVNKRNKNLEVMGQICENYHRSVQ
FNLEATGNKKPPL
>Kluyveromyces_lactis_KLAC003296_KLLA0C16775g_Dad4
MENPYEKVQSNILARIIGNVERLNQSVVILNQELRRVNTKNKNLELMSQMCENYRESVDF
QLQATSKKQDPL
>Debaryomyces_hansenii_DHAN003112_Dad4
MENPHEQVQNALLSRIISNMENLNESIVTMNKSLQDINRGNMDTEMVAQMWENYSKNSEF
NLEATGQKKDPI
>Yarrowia_lipolytica_YLIP005422_YALI0_C00715g_Dad4
MENPHEKDQSDALARIISGVSKLNSSIARVNEIQEEVYSRNLNLSVVSEIMQNYQASVDY
YLRESGAMKEPFKNDD
>Neurospora_crassa_NCRA010008_Dad4
MESPHEHQQNLLLSRIITNVEKLNEAVVVMNKALQEINIQNMNIELVAQMFKNYQSNVLF
HLEATDNLKEPS
>Schizosaccharomyces_pombe_SPOM004937_dad4_Dad4
MNNPMEEQQSALLGRIISNVEKLNESITRLNHSLQLINMSNMNVELASQMWANYARNVKF
HLEETHTLKDPI
>Cryptococcus_neoformans_CNEO001556_Dad4
MENPHEAEQAVLLERIIKNVDKSNEAIIELNHCLKEYLDSAGAIHITSQLFSNYSRNVLY
NLETVNKLPKPV
>Ustilago_maydis_UMAY006176_UM00373.1_Dad4
MENPHLTATCTPSSMKFGTLKEERQSLLLERITKSVHRLNEALLELDRSVVEINNHNQAI
TIVAELSEALLCDQYRRNAAFNLANMEAVDEDGSIKVPID
>Mucor_circinelloides_MCIR003284_Dad4
MENPHEQQQIALLSRIIANVSKLNKSMEDMNTKLESINKDNSDIALISDMWSAYNGSVRI
HIDDAKEEERNQK
>Mortierella_verticillata_MVER006451_Dad4
MNPHQEQQAALLNRIALNVDKLNESVEQLNEKLAEVNEQNQTTLLMAQVWNSYVKSAHIM
LEGLGGVQAPE
>Mortierella_elongata_MELO010776_Dad4
MNPHQEQQAALLNRIALNVEKLNESLVQLNQKLEQVNNQTQSTMLIAQVWNSYSKSAHIN
LEGLGGLQPPE
>Phytophthora_infestans_PINF014388_PITG_17081_Dad4
MAGGEQQQLLPKCDDVDVQLSVRDAILSTPKRRVTQVHRGRSCAILRADVWTLLHYRTSL
KQRSGLQRASYVFEVCVLVLITLNVVLAMLKWMLRPMSVIDLVVLIPFYLEILLEHQLAV
SSRGVMTLRGFRLLRIMSFLHLERSYQAMKNLREIFALKKEELAVVSYLTIVIVLTSSTT
IFFLENPAQPEVFTSIGTCSWWAIETITSLGYGDIVPITAAGRAFSSLLALWGIILFTIP
GAILGSGFVEVMLKKQEQKNELAMEESIRTSLTRELRTLSSSNILYTDPHEEKQKALLQR
ITGSVARLHEVIKEINTQIELNTQDRGFLYQSIFSVKMDHKLLQHPKMQYIAQTVPAFEF
PR
>Hyaloperonospora_parasitica_HPAR000464_Dad4
MDAWPLPPLPPWGNDPRSLYTDPHEEKQKALLLRIAGSVARLHEVLKEINTQIEKSDSFR
EDLTFTCQVWKGYESRVQSHCDTALTAAQEQQR
>Aurantiochytrium_limacinum_ALIM005751_Dad4
MEDPFAAQQEALLRRITNSAERLAEVMEEVNGELAHAEKSYARIEQAHAVWKLYESKMDT
VVREEVTRGIP
>Blastocystis_hominis_BHOM003241_Dad4
MQNPQEQRQEVLIKRIANSVDRLSVALADLTKQMEQIDQYTENLEYLQSIWRGCEQKMCM
NSKVN
>Galdieria_sulphuraria_GSUL000279_Dad4
MIWSISTETDHLDDMLTPFLKSLNPSQIYRLLCYCRDWNTNVNQFLLAQHVLNCLLTSHS
FHNISSIPGTKEVLQAILAYSERHYQRLSKWSSRSFMLDCILESMGGVSRFAIASHKPDN
GSFHLSSYYFQLNFLIRLSGLFRMNSSQPCSSHQVLLERILVINQKINQVLVQVDKDLET
WNEYGSDIVQVNQVLRRYMRKLNIAQS
