# Supplementary material for: Evolutionary dynamics of the kinetochore network in eukaryotes as revealed by comparative genomics
Source: EMBO Rep. 2017 Jun 22;18(9):1559–71. doi: 10.15252/embr.201744102 (PMC5579357; doi:10.15252/embr.201744102)
Supplement: Supplementary file 3 — Dataset EV1 [file EMBR-18-1559-s003.zip › kinetochore_orthologs_FASTAs/Dam1.fa]

>Saccharomyces_cerevisiae_SCER002171_DAM1_Dam1
MSEDKAKLGTTRSATEYRLSIGSAPTSRRSSMGESSSLMKFADQEGLTSSVGEYNENTIQ
QLLLPKIRELSDSIITLDSNFTRLNFIHESLADLNESLGSLLYGIMSNSWCVEFSQAPHD
IQDDLIAIKQLKSLEDEKNNLVMELSNMERGIKRKKDEQGENDLAKASQNKQFNQPLFPS
SQVRKYRSYDNRDKRKPSKIGNNLQVENEEDYEDDTSSEASFVLNPTNIGMSKSSQGHVT
KTTRLNNNTNSKLRRKSILHTIRNSIASGADLPIENDNVVNLGDLHPNNRISLGSGAARV
VNGPVTKNRNSMFSGRAERKPTESRHSVAKKTEKKINTRPPFR
>Candida_glabrata_CGLA003975_CAGL0L04752g_Dam1
MSQDIRKEDGVRSATEYKLSMSSNPGSRRSSMADAESFNDDNMVLKNDVLREYLLPQIKD
LTDSVVTLDSNMTRLNFIHDNLVDLNESFGSLLYGLMCNSWCVEFPNAPTRFDKEIRLMN
EIEELSAEKSKLKSRLNSLREKPNAQTSDEKMKKPSGISQPIFQKPNVRRPRNALNDENL
HKFNRENPPVYDDKREADEDTNSEASFVSNPANSKDMQLFANGSSNNDPKSRLRRKSILH
TIRNSIASTSDAYDRKKQQGIQMGRVSLGGGAARVVSGRNMFEQQRTTRHSTTGIPNRVV
KKRPPFK
>Kluyveromyces_lactis_KLAC004157_KLLA0B11429g_Dam1
MSQRPNTPQRDRPTEYRLSLSSNASSRRSSLGNNGRDQHASNQTMIEKYVLPQLQELSDS
MVTLDGNMTHMNFIHESIADLNEALSALLYGLMCNSWCVDFPNISHDTPHELKLIQRLEE
LKQERQALQAKLKPKELTKGSILPLSRQPLSRGSQMLYRDENVPGSTASSNVNIDINDDE
DNTAASFVSNPTTFKPQMISSVGASTDFMGKQTVGSASSKLRRRSILHQIRNNAAIGTIP
NTLTGITPGERKRSLAVSAKRIPILAGSSTTAGSASSANRESTNTEPALPNRVVRTRQRT
YNPKNLASRPPFR
>Debaryomyces_hansenii_DHAN001082_Dam1
MASSPRPTTPNSQKKRSGRRQSHRSSGAYNILPQSPKIHYPVDPDNLPLEAPGNTEKFES
LSDALEELDVNMTNLQSIHEAISDGFNESFASFLYGLSITMWCVDFPGCPSRNQWEKLKL
VEGLDDRISELAEKIRSHREENERLKNRLASNVVESTEEVENHSDSHENRKPQHSHRVGK
GPTRQVDEGDDTYMTNEGSFVVNPSAPSATRIPQPVKTAPRRFTKHTPPPPPPPPPADTS
MHSSYRGPNLNQPPRYMRGLFDSTNRPTTPSNNRSKRVANPNRIQKATGRPPFR
>Yarrowia_lipolytica_YLIP000325_YALI0_F05236g_Dam1
MQRPTTPLRRSNSRQSDHEEHYPIVESVLDMAIGEQMAELADGMSALDRNLKDLQVIHTN
LNNFNESFSTLIYGLQMNAWCAEFHNGPRSCDFARRKEVEEMEERARRAQMQAERDRMAM
QQIQETPTRLPSEPSDGDVTYMRNDNSFIIQPPSSYQSQLPSRIPQSSRASRIRPPNSLR
PPRGRGLYLRGGSRGVTGGRGSYTGVGRGSGRPASEGTTRRWL
>Neurospora_crassa_NCRA006714_Dam1
MPDSQTPAPQRSTSRPRTPNRPTTPLRPSSRSSLRESARESIHGSSASFPLNAFEPAFAE
LADAMADLEANMMHFQLMHESLARFSEDFASFLYGLNMNAFCVDFPEGPLTESFKRMKEK
EVREAAAGGGGQGQNNMETGVMGTGTGMMATVKQEREGFDGETTFMTTDTSFVDNPTSNI
SGPTPRKPLVAPKTPAPRQSRVPAPSGTTRGTSGRGVGRGVTPSSRTTSRGAITRSTSNG
RVGGKGLR
>Schizosaccharomyces_pombe_SPOM003105_dam1_Dam1
MEKYQKATQNPLENVDNVKIESENAIPSNLQAFTKSLAVLDDNVSEFRKRMNHLSATKQI
LDNFNESFSSFLYGLQINAFCVDYENAPLSESFLLQAKKDQFKATLMTRTGHSISDPPYD
GGVISHDPNFATADETFATNDTSFIERPETYSASR
>Cryptococcus_neoformans_CNEO002058_Dam1
MAPPHHPLRRISTGSLSSLARSTDKNTSSPSGLEFLQPAMTDLADEAATLAANTSQMTTL
HDALGTFNEAFAAYLTGAPSTEPISLARSDASTLREHPQQHSNPSPSDIVSYLYDELFTY
GLSSCSEGRKKASCRGDGCCRYSKKGERSGSEYE
>Ustilago_maydis_UMAY001339_UM05210.1_Dam1
MSRTRAPAVATPTTPLRRISRGSLNALSHSASKQLSGGATPLSFLQGAMSDLAEEVGVLQ
LNLENVEAVHESLHSFNENFAMYIYGLKMNAYCVEWPEAPLHDNFERAEKRIAQQSQQYA
AQHNLDLASQTYMQQQVSQQQLQQSLQQQQEPMYNPAADQTYVTTDDESIYRNDAPVAAQ
AKPVLKSALKKPSNAASTGAAAAKKAGPSTNTATGAAKARMTLAQKKKREAYTDEIIETL
PLEYRGGNDAKQNAVAKHVCMALLAAGAKGLRIADVVKNPEMSQAKINKTLIALVAAKHV
VKTSNNVSAFQDSRLVPVC
>Mucor_circinelloides_MCIR004409_Dam1
MSSQHHNTSPHENEHTVFDTLIPPIEKLSDCFNGLHRQFDKLKQVNDNLVEFNDSFSAFL
FGLAANDTTVKWRSLTTESDITKHKKYLNQLHTHEATKAVQVVTQPTHPSPLPTTTHTTT
AATATTTSATALPSSSTSATALPRPVHKRNAIANLPGNTRKKPKTVKEIPKQLVSNRRFE
PKVNVKNIINRLPIKYQDRGPPNEHMSSVLKILGLHPEGLTARKLSSETRLAQRFITDCI
NTLVFRKEVIKIQEQGEYARYLFDPARFPSVPK
>Phycomyces_blakesleeanus_PBLA005069_Dam1
MPPKPDADNPTSTSQNETINKPTGQATFALPQPIYNSDPQSTRFDELGPRLRALADEFAI
MERNLGKLKEVGTSFDGFNRSFGAFIFGLSTIGGTVDWPQAPVKESFENHSHLQRPFVSD
LSAVHNTTIEDIQPSDKSPAQEKTKDTIKRITKRNSKETPSRPIIRTGPRTSNKSTGNPA
SKISVAQSNRFTRKLNTKKIIEQLPIEFRDKKERFDQTKLILESLMSRPDGALLDDIVKS
TELPKYAVTVCLNALVHRKHVAKLTQKGQYSIFKMDPVRYPTTEINPQR
>Mortierella_verticillata_MVER005361_Dam1
MENMSQGADANRRKSRLATSLFKRSFGPGGLARSTLGTNNGLTSTTTTTTTTTTSAATES
ILFGSIRNQGSDQNPFRRSMRASNNDMSQSQSQYQQQNQQQTSLPLAEARPISKELEDPI
ATLCVAVDQLVEKMTVVADIHKGLASFNESFGSFLYGLQMNASTVEWSEAPLKGHFERQQ
QREAEAELLRRQQEELEQIRQRQLILEQEQEQELERQRLEQERQEAERAREAASVSSKLQ
KPRVASKTRAPGGGPGVSGSSTGGARGRIPRPVASSSSSSAGPSRIGPGGQVRKLAGKLV
MKKMAERLPLKYRDEPHRGALEAIMRSLAEHIEGQYLPELVAVAGVARHRCNEYLGVLVH
AKEVIKTSNKGVLFSLNPERYPSR
>Mortierella_elongata_MELO013590_Dam1
MPQDNMNRRKSRIGPGLKRSIGAGGGSSSTADITTHTLFSSLRHDHQQQQQLQQQYDAHP
LRRSQHYYSQDASSDHHHHYNYNNSSQPSHVAITPMQPISKGLEDPVERLCFAVDQLVEK
MAVVADIHAGLANFNESFGSLLYGLKMTAINVDWTEAPTKRSFERQEQREAEAIILQQQQ
EELEKIRRQQILEKEREVERQRQEVERLEAERTRAAMASLNSGGNQSGTGNSHGSRLKRP
GSTTTTSAGTSRIPPRRVQGTSRSNNQGANAGPSRSGSGGVRKLAGKLVMKRMAERLPLR
YRDEPHRAPIEAIMRSLSENIEGRTLPELVAVAGVARHRCNEYLGVLIHAKEVIKTSQKG
VVFSLNPDRYPSR
>Conidiobolus_coronatus_CCOR004414_Dam1
MSDLSSITPYRRRSVNAKVEEATSIQQLTLDLLKQPIQELFQGTEKLKKNMVKLNKINSN
LVRLNSNFSQFLNGLNMNQTVAHFPEAPVKSSFNNIDINELFHSRIVTPNNAFNMDYQLE
QLNINEHEPEPETLPEPEPQPEKQTTSKRPMKGTTAANKRLRRPKKPDLFTITIIETLPI
KFRQDPHKANIDIILQNLRKYHQEGLYEQDIGDLMDVKRHQCKEYLNALVRTKHVLKESK
KGLLYRLNPEKHPFSK
>Coemansia_reversa_CREV005585_Dam1
MTTRRLSIYPNSQSFEDNLFELQRNTSKLSKNLRELDNINGSLLTFNKNFSTFLQGLRLN
SECLVLPEAPNADSYALAERPVTPPSPEPLPVNKSASFDSDIYEQQTQEPSSGIPNLRAD
GKGVRSQQQQKKRVVIKTGVKRRKPVFQTRRITDLLPARFKNQPHKNIIEQILKELNLNR
DGMYVHEILRDIGNGMTRSKCMDYMNALVHTESVVRINKKGHLFYLDPEKFPQ
>Encephalitozoon_intestinalis_EINT000816_Dam1
MDEKLKEISRLVSEVKRKLEVIIQSSSHIKEFNYKVEALLAAFDAYTIRGVEHNLDLDKT
SQTIVFPKKVIPKEKTKEETTSSFSNIRGEESLQEFIERMGSTTTGNKLFRNNAAKIARF
LYDNREGAVLEEIIKNTGISRYRCVDILNTMLRADPPLVSKKFDKGFIYSIVLL
>Vavraia_culicis_VCUL002490_Dam1
MSFRSLNTAAYLNMFKKAIAILLAKRKSTSFKYASLTELSLFTIFLVQCISKTTQQINDV
CHPPLEMQKKYQRINSLLVEIKAKLEKLQAHSNNLKLFNVKIKALNEAFRECNSIIENDK
KENETNSVEEEMEEFDDMSEYEYNTSVTPDNNNALCNPMYDNTDQTASFIAESEPIVKKR
TLQSILLYASSLLSKDQKTQQNLKKIVNLLHEQKEVSLNNIVTACGIPKYRAVDILGKLS
GAQRPLVSKRYDKEFFYTLVDDE
>Phytophthora_infestans_PINF006483_PITG_06914_Dam1
MADPLLSPFAELCGALRGLQEQVEQLSRVHDAVDDFNSAFGAFQGAMALHASCLTYPKNA
PPPPVAAPPRGRISQAKEKEPTSPETGIPLPSSSSVSPNDTSVPKNQNGTKMKANGESKQ
MKKKPATTMKRQAKVDSNNTRIKRRKPAPKAVKPAWTWERHIREKIPRKYQSPAELKKLE
NIVLYLKNRHCAISISDLVKHSGLPVIRCKEILQTLMKLDIIERKREKSGFVYSFGSSD
>Hyaloperonospora_parasitica_HPAR005272_Dam1
MADPLIGPFTELCGALRGLQEQVEQLKRVHNAVDDFNSAFGSFQGAMALHASCLSYPKTT
LSTALLTRGPKEKHVSPKTGIPNLSELHTANGVQAKHEGSPGGTNKSSSKTETNTGTKQP
HAKLLKPVAGVANDIKRYGKVGLHGPSNTRIKKRRKTQTTKTVPPAWTWERHVREKIPRK
YQSPAELKKLENIVLYLKNRHCAMYVGCSSVSGVGNACFLIRSLTTSCGSSISDLVNHSG
LPVIRCKEILQTLMKLDIVVRKREKSVR
>Albugo_laibachii_ALAI004131_AlNc14C68G4764_Dam1
MVTEDALIEQFRQFTDGMKDLHKQVVNLTRVHDSIHEFNISFGTFQTSIHLQQECLAHPE
KTCKKSSLLLESVVNAKPEINTSDIILPVVNQRADNKSKKRQNTAPVKSNLKKRKRTATA
SQQKRNEASSQTSLSKVWTWDKSTRKKIPKKYHSKDEMDKLETLLLYLRNRAAGRNTVNG
LTIADLVRHSSMSVIRCKEMLQTLMKLELITRKKEKSGFLYSLRSNTVANTL
>Aurantiochytrium_limacinum_ALIM013093_Dam1
MEILNAAILDLAHEVSLFSTHLDALKQTDVHLEEWNSSFGRLTGSVALLQRERTLDKKRL
AEDVARRNAIAQEKKMPASLEVEHNPSTQNPSTTGLGSGLAHVEIQKNSVGQTTRVKPEV
LNSNSSRGPLATQKPKKTLDVSGNSETSRKTQTRINAWTPVREKILGTLPRKYSQPDHTK
RLERIYCAIVTSPGCALGDIVRCCGCSVLQVNEYLATLVKHGHVARKKTRTNLAYFVQSS
DDNDEIRSMLPRAKIRSQRR
>Bigelowiella_natans_BNAT001096_Dam1
MNFNENLLRFIEKGLKLSFSAIWQGSSLPMISWITLGFLREETMDLKTNALLEKIAREFR
ILEHGIGTMAHTSDELNEFNYKMGTFFVSMSLNSASYNFVKPQAEPLPNMDVLREPKQFD
IQQHQLPVECSTIEERKEEVIPAKPEQQDQPVVKSGTKKAKKTSTKTTKSTRTKSKSRGK
GKESSRKKLLLDTALYRLRAKLPPKYNNDFEKKRMNRLLEGMQDQDWMALSAVVKGVKHA
GFSVFQTKEYLQALHKLGAIEKKKMKTGFGFRMTTLPASRKQLR
>Cyanidioschyzon_merolae_CMER003694_Dam1
MSDATAFREELSFLESGTRVLQEQFIEIESLWSQVGALERCVCDSTLYVRKWLRELAAHC
PVADEATLTALFERVNEAARVSSGGSGTASAVAVGTTVPKDPRDSGLLAARSGPAAKESL
REAGQRAASSALKVCSKAERDRKEVRKLLSKLENQRLRTDPQLEAVLMLLWRNRPAGLYV
HDLMQETRLSRMRLNTFLHALVKSGLVQKQARKGLIYSLCREHCG
>Galdieria_sulphuraria_GSUL001533_Dam1
MAAQCRHSTSDISSPQKTSRKLYSQDKELENIQLKFEQIASSIFKLTQYIPKLDEIDATI
EKFSIFHETCTRAIALNLSCHELNMSIEDANNNNNNNNEVTTKTELGFKSRHPKTKSKTT
NTTFERTFQVILDSLPKQYRTKKEHIEKLEKIVRCLYLHKDKYLTTQEISSRNDMSSVHS
TVYLNILHNAGKVCGVDVCYSEYRH
>Galdieria_sulphuraria_GSUL001534_Dam1
MAAQCRHSTSDISSPQKTSRKLYSQDKELENIQLKFEQIASSIFKLTQYIPKLDEIDATI
EKFSIFHETCTRAIALNLSCHELNMSIEDANNNNNNNNEVTTKTELGFKSRHPKTKSKTT
NTTFERTFQVILDSLPKQYRTKKEHIEKLEKIVRCLYLHKDKYLTTQVMLFISFRK
>Guillardia_theta_GTHE022595_GUITHDRAFT_161926_Dam1
MAWERVSALLDETRRATEEATVAMKRLKDVNTSIIGFNAGMEKLLNGVVTAAVALDLDVS
KNTQKAVQEKENRSLGSDELHDDVEQDDISETAAVKLPSSSQIQEFFKEKLPKKFHTTLH
LKQLEMVLRKISESSNPMKASDIASKTGIGKVQIDEYLSALTKLGEVRRGRNVVRVKANG
RAILYRSIQHTSKVKKSEIEPFLAVFLGILKH
