# Supplementary material for: Evolutionary dynamics of the kinetochore network in eukaryotes as revealed by comparative genomics
Source: EMBO Rep. 2017 Jun 22;18(9):1559–71. doi: 10.15252/embr.201744102 (PMC5579357; doi:10.15252/embr.201744102)
Supplement: Supplementary file 3 — Dataset EV1 [file EMBR-18-1559-s003.zip › kinetochore_orthologs_FASTAs/Dsn1.fa]

>Homo_sapiens_HSAP023902_DSN1_Dsn1
MTSVTRSEIIDEKGPVMSKTHDHQLESSLSPVEVFAKTSASLEMNQGVSEERIHLGSSPK
KGGNCDLSHQERLQSKSLHLSPQEQSASYQDRRQSWRRASMKETNRRKSLHPIHQGITEL
SRSISVDLAESKRLGCLLLSSFQFSIQKLEPFLRDTKGFSLESFRAKASSLSEELKHFAD
GLETDGTLQKCFEDSNGKASDFSLEASVAEMKEYITKFSLERQTWDQLLLHYQQEAKEIL
SRGSTEAKITEVKVEPMTYLGSSQNEVLNTKPDYQKILQNQSKVFDCMELVMDELQGSVK
QLQAFMDESTQCFQKVSVQLGKRSMQQLDPSPARKLLKLQLQNPPAIHGSGSGSCQ
>Mus_musculus_MMUS021771_Dsn1_Dsn1
MTSVTRSEDQEPTMSETQDRPLQPSLKPLEALPQSSAYQEMMTQGVSEEKNHLGSNPGEG
ESCGADHQEGSQLRSFHLSPQEQSIRPQDRRQSWRRASMKEVNRRKSLAPFHPGITELCR
SISVKLAQSQRLGALLLSSFQFSVEKLEPFLKNTKDFSLECFRAKASSLSEELKHFTDRL
GNDGTLQKCFVEDSKEKAADFSLEASVAEVKEYITKFSLERQAWDRLLLQYQNEVPPEEM
PRGSTETRITEVKVDPAAYLRSSQKEVLSTKPDYQRIVQDQNQVFAYVELVMDELQGSVK
QLQALMDESTQYLQKVSVQLKKRSMDQLDSSPARKLLKLPLQSSPSTQ
>Xenopus_tropicalis_XTRO005987_LOC100487901_Dsn1
MEEACAAQGKKAVGPRKSSPVKSSNAVLRKRSTPSPNVKATVNAVPSKKLKTSPGDLSLK
EPLTSPPLRRKSLRRSVAKTPKSLPPVRRINTELCEAINLELPESERFSELLQSCLQFSL
QKLEDSLKHSDGFDPKSFDAKVLSVTQKMKRFTERLTRDGTLKKCTEREDSLSADPETEA
LKAQIGECTLKFSNESQVWEQLLEDYKKKAEDLSRHFEESKLTGTPCASIPRVPTSQDCV
LNSKPDYNQILAQQGAVFDCMELVLDELQESVHLLNSFLEETSQHLQRMSSQLKSRSFKA
LEDSPIRKLLKVSQK
>Danio_rerio_DRER027653_DSN1_Dsn1
MAEPLNQEGYETCDASNINTMASEGSHGVKRPHDSNHVSGPPQKSPCTSPAPAAMQRLED
DEQPENKVEEESVSVPAAEQNPRSRRKSLRRSSRGRRSLPAFSSSSQPLCETISLSLPDD
ERLEMLMKAAMQRTVQRVKSSLYTIPGVDTETLQTQVESLHEEWDSLAKDISREAQNSLQ
PAESDPIVNMTTARIQEDISRLQAECSSWEALLDKHRSKADELNKCVERGEDTGVPLNPS
CFAKSSQSQLILNKPDYKTVLTRQQKLLQNMELVMDSQCCIMRDLLSFHEKSQLLLKETS
ARLASSAGFKDLPSSPIRQLVKAHISSVSS
>Branchiostoma_floridae_BFLO007322_Dsn1
MADRSAERKRRRSKTPERTESVDSGVLTRSRSSERKKQKTEKDVKKEKRRSSFVRGRKSM
HLLEQQEQQQQQEQQTTDEHTAATSGGNDTVWQAYADRLRTESSKWDSLCEEYCTAAGNA
EKLARETTSDIPPWESLSAEQQRLLGGKPDLQGILDYTKKCREDLEVYVDKIAKTTKTLS
TFESTAEAFISARANELGMKTFKRMEHFNSPMTLISKIVSKTDKS
>Saccoglossus_kowalevskii_SKOW013267_Dsn1
MADTGLQTESNKKRQRRSPRLANLEAACVSSPDRKKRRVSDGVSDKKKKKQRRSSFVRGK
NRRSLPAADVDIYKRIPNDLPAEDRLLALHNIAACDIFVKLEQELPVVDLTALKKEAPTE
LAKTIERFREDGTVQKVCGHSRSTPNPSNTQMKSDISTCTEYMQQLNSESEKWEDLLTIY
TEISDRTKSQMSEVTATAPAMKSLPGEHSTLLNGIPDLNRMALWVDNATHKLPFQVDTIH
KTMKQVDKCVSYAELVIENQTNMLATLTSQPVEAKDIIKSMFTTDKK
>Drosophila_melanogaster_DMEL005193_Kmn1-PA_Dsn1
MEPAESPEKLMKFVRRSDVLEYVGNTSAVDLSSGDLSDIDLKDVPAQLEATLKPRRYEAS
TLFNIDLDDIWDPSCQEDEVQQYKERAQKEQQKFFDFVMHAALDTDNRKVSFKPNKEQQR
YLDQGPNLQNFVRSSLAFTNAAIRFQAEHEDMMELQCNMDDHYLFMRNTMINNAIHQNMA
NQR
>Brugia_malayi_BMAL017239_Dsn1
MQLEDNSSSLRSSVRSYRSSRLNAVSSEASDKRRSVRGRRSSMSVKEIVDGTEVTKDVII
GDDMAKIDEGHSSLVSAKIAAIEEEENHLMNYMEKLNNEKEQWDKMLQNYEKSADIAKKE
VDKPILFSPKRIEEVRIEYMGIRDAPSSIEIALAMKPSLQKKAESQVLQNQKLKAEITVA
EERLHRLQEMIKIQEKYLNYQSKDELLAQKAECDAVLLQIENWVTEHGFSERLAAI
>Brugia_malayi_BMAL002382_Dsn1
AECLRQMSKLNAEIQQWKARFEGEGLAKMEEIEEAKRKLMEKVQDLTDVNEAANAKIMSL
EKTRHKLMGDLDDAQVDVERAAAYVGALEKKQRAFDRIVEEWKKKCDDLAAELEGAQRDN
RNLSTELFRAKSAQDELLEQIESLRRENKSLSLEIKDLTDQLTEGGRSVHELQKMVRRLE
VEKEELQKALDDAESALEAEEX
>Nematostella_vectensis_NVEC016852_Dsn1
MADATSPPRKVRRTSEEHKDDGFQFTKKSRRAKTATVNLSTRKSASAKKTKRRRSSFVRG
RNDRKSLLTTKSPVKTYKPVLLLSRHLNQKTTIQLGETAQLTIFLFQTDLCKDIPADLPL
EHKLSLLVKASLQLVIDKLEGDSSDVDSDIPNFNEEAISVFKQLKEAVDDCEINKLIQQT
ADEQEAEEHATQTLEEEAQICSAVSTRLRQESEDWDQLLESHQEQAKQISKEAQEEIEAN
KTKDFIPDFLSVEQHQLLSGKPSLKHMVERMEALKQKQTLQVSSLVQTVGSLKEYKDVVA
SFIDDQSSSLGVKSLKQIEELGSPMSLISSRLNLPK
>Salpingoeca_rosetta_SROS003392_Dsn1
MGNGASSSSSRMGSGASLEEDMPKLKRPKTHDAEHRRKSTGRSERRSLVHMEVAKSLDPT
AIYTDISDDLPSEERFMRLVSMCLERSISNVANNNASAFKGFNTHAEAVAETFKTELLQD
GEDKAAVEAPVLRPNPKNSQMKRNLRLYENSRTRLSSEEDKWSTATSDAAATVAAATAIA
HRLNTLTDATQDTQDAGSKENREKDSEPLKELEAQVKVLEQTARIFRSVDEHMRTFVARQ
QAGVAQTADEQQANPSRLIRDITKTAPES
>Capsaspora_owczarzaki_COWC001212_Dsn1
MASRKSTKRTISHDEDEFDLSGSRRTSRRTSDESAGTSTVVQPAALDKIIHAASKTTATA
ATGRRRPAPADDNDTRDAPAVVDPPHKKAQLFKKPTAPMLELLEPRSHDTSFDSPSVAPQ
SARRSSFVNGRTPRKMLNAPAPMQVPSGAQPTTSAAGTSGTASTASKVSTPGFDRPLFEP
ISALPNLAEDIPTSMSSEERFDQLLTESLRYGLRALDDGEANTAQLSRSELQDFAEAHHR
EWLNDKHTMALQAEARLAPVLKPCAENESLREQIGLFQEGLERLIQEESFWKQAMESPFT
MSPLESVPLVLSESDSAHLARRQEVAQLRAQIQQSEEMLALQLCQFNRAVRILQDAQSRN
HQLCDEITHDVVQRTFAGIPHVDDARSLIRNVLAPMAV
>Saccharomyces_cerevisiae_SCER002801_DSN1_Dsn1
MSLEPTQTVSGTPPMLHQRTHKQVYPLRMETIPILESDSKATLQSNEPTQKDEEETEYFE
NKQSVSNLSPDLKFKRHKNKHIQGFPTLGERLDNLQDIKKAKRVENFNSSAPIADDNHSG
DATANATANATANATANVNASAMPAPYMPYYYYYHPMNAPTPAMIPYPGSPMHSIMPNSS
LQPFYSQPTAAGGPDMTTPQNISSSQQLLPAPQLFPYGSFHQQQLQQPHYIQRTRERKKS
IGSQRGRRLSMLASQANGGSTIISPHKDIPEEDFYTVVGNASFGKNLQIRQLFNWCLMRS
LHKLELKAKNQEEEGELEHLTKKSKLESTKAETDYVDPKRLAMVIIKEFVDDLKKDHIAI
DWEDEEKYEDEDEEKILDNTENYDDTELRQLFQENDDDDDDDDEVDYSEIQRSRRKFSER
RKALPKEPKKLLPNSKNVENTKNLSILTSKVNAIKNEVKEWAVTLDTSRPDLEWQELTSF
SSQPLEPLSDTEEPDLAIADVETKLETKVDELRYQSHILNSHSLALNEITNSKVNKLNIE
TMRKISSETDDDHSQVINPQQLLKGLSLSFSKKLDL
>Candida_glabrata_CGLA002882_CAGL0L09603g_Dsn1
MGDKDNGLHAGETDGDDEGFEFRRHSNLGVPTLGERLDSLHEIKSARRMDHFNSSRNSLR
GGTASSSQQVPEVDNRAHINGINTSLQVEGNSSVKYLVPLEYVTDSGSIPRDKLIKVIDN
EAALKSSLNERARNKRLSLSQRGRRLSMLSTGVDRHVIVSPHKEVPEQEFYKHVGDLSFG
KSLQLRQLFNWCCDRTYTRIQEADRKKTQSQTLEENGSYGDPKKITMNIIKSFVHDLKKG
TLDIDWEAEEEEEEDDYSGNGNDTELNALFDDHNDGNTRHTSARQNLTLYDDEFDITLGI
QPTRPELEYRNNKKNNRQSTRKRKIQTPHKKLPNTKNVENEKNLIMLKQKIDILENDINE
WANTLDSHDPQKEWQLIKDVKPDNTTPEQTITNANPVKELEDRLKAMSMNAHLLDSTSKT
LLELSRIKLDKLRRAYYDTAKNEKKQIESTRLLRGLASSLN
>Kluyveromyces_lactis_KLAC002567_KLLA0D15741g_Dsn1
METQGSESPRGDISSSRRVLKMQTIPTETPERKRSTQQSFETDDEFQFRRHSAKKSRFGD
RLQEFQSVKDARRVENFNSSFQVPPQSQEEHQQYTGQAFPPQYPAPTQLPSPQRMIPMPM
VYYYAAANQQPGAVPAGTQPQQYAIPQQGMGINFQAMNQFIDPQYQEQQPYYQSLMPAPS
FYPPPSSQEKLPNPLSQNRPILAPEDSRAKRKSFMIQRGRRLSLLNQENQLNDIISPHKD
VHESEFYRYMNNSFAQDLKMKQLMNWCLIRALRKLEIKNSQNKSESRKITLTILKDFVRD
IRKGSHDIDWDSEGPEAEPTVEDESEISNLFKEGNTENSILVDSSLSNKNKIPPIKLAKI
PNEKNIQNKENAKILEEKIKTIKNEIEQWSKDLSDVKIPSYELPKSQTSIVKLPDNLQLT
ATTKESIHSDFQKRVDGLQETTRLLKSSSILLNETAGMKLQRLNGCIVKKRPEDKNSTKK
LLRGLSRSLMQ
>Debaryomyces_hansenii_DHAN002753_Dsn1
MGPKKKQVSNKSGTAPKNAKSKVGTTNNRKASKKSSVSPDTNRKNKTTTNDSETDNESDF
YSGNSQSQPSQLLLGRKNRLNDLLASSQTSHTNNATQSGPKGKKGGNRATGKFEEDDGFI
YKRDQEDDKNKKRKPVNSLISQLREETNQMTNEDNLRHLDLEEPSKKKTKRETKSTKSTK
TNGSKTKVNTKPNGVSRRQATKRKSNFHDDSSLHLSSPIKSPNYENFYDAYSSDVYEEQV
SHLKMNLEDSDTARTRNQKAPNGKNKRRASYHNRGKRVSSIGNGFVGVPHEDVPTSDYYK
LLDTSLPEPHRMKQLLIWSFKKKLDQEEKSSRSKSKSETTEDQTIINIAKVIKEEVLRDL
IEGQISISWYNRDDNEDETNDNMLTNKEVTLPNPLNITNEENIEIFTKKLKSLKQERSQW
ESSFNRSTSHIPNLKIDANQKEADLQDYCQIRSETQDSSVDFNSTVLNNSLAEKINDNYN
NVNENIPHDVETSTDKLYDASYRLSQARELIAKLQTDKLNDKVSSLVQNYMTKHLREPSS
PGTSSWPVPNRRITTKELLRGITRLDDPGVSQTD
>Yarrowia_lipolytica_YLIP002358_YALI0_E03498g_Dsn1
MPSKGSKKPRKHGHGADLASDSLLDQLLAESDDGQEQRPAKRRGILASARTKKDLKNTRT
AKRTMSEMAPSKASQEKPRKAARSQTIGHGASDTSGKQTKTNGKVQKKHTQPSQNGDFTK
PIGVLDMDDNDTDDHGRRSLQQETQQVITPTEVSSPPPPDPAVGMVGGNSADEELFEVEL
ETAEGFRYRRRLTRRELEELQAEEESTSPQGVEMMEPETENSEMDPDHVTDSTSHSSVHV
GARPKDSFVPMSPKDVSLPLKHTPVIQQQDMRKVPAKTPERNHDNRGRRISSLGNGFEGE
PHADVDAQNFYKHFEPGLPEPHKARLLLTWSGKRAMMNHKTRMVRESAPQGLSETDETTA
RRIVRVIMEDIIRDMKDGKVNTSWYNRPEPDGDDHSNSRFTKPNAQNIANAEKLALFKKR
LAAQQAEIKEWAKLEAEARERLDMAKGKSQKLVAQLQKPFDSPPTLPSLLSDVALSASTF
SRQIDQVEDAVNKINSCNVRASKFCDEQFQALDNVLESRSRKRPRQSQDFRTIFNADRFR
ESTLDGEQTRDVLRTLSRLK
>Neurospora_crassa_NCRA001365_Dsn1
MTTVVRTRQPLQILSMSSNQRRSKRLAAEYDEQDGDFLFTRGSKRARTTLIAPASTLEDA
ENEQVVISVPAKKPVGRPPKNSARKRASSPVQESPPPPPPPAAQQQQISGPIPRRTSKRK
SNGGAASAAPPPAPTPSAAVSAVNEEDAAPKSRGRRKGLPRKQQKNDEVPRPVNGMRAVP
EPKDEEEEDGPNLVGATPMDIDDTRDVRTKGRKGTGGRGGGRGSSSEAQQIVLPLSDTPI
INRNKEMRKKGGASGSRRSSLGMRGRRASSLIENGHSAIPHREVDPSEFYKHIEAEGLSE
PRRMRQLLTWCGERALSEKPPHGSHGSSAILGARAIQDQLLKDFGARSEFSDWFAREEAP
KPPVVLQPNPRNLEHDAKIAELEAKIKRLKEEKKAWQALAKPLPDLEPLYPDSDPAKAPL
PEPSLLDAEEAKILASLIEPDTAFSSFRRRTRSRLQNVQSSLEFKIDHLADSVHKLDMRV
STAGREADQVLMLSAARLKEREEREKGRVGTRDLPTIEVLRSLGRILPAEGG
>Schizosaccharomyces_pombe_SPOM004524_mis13_Dsn1
MKRKPEEQEGFVFVRKGKEKAGSKRRKSSVEDDPDTSQTDGLVELPVSDTPIVKRNKELR
KGKGRRSSLDQRGKRASSIGTGFEALPHADVPSHEYYRHISKDLSEPLRIKQLLLWASSK
ALEEQRKKYGETEEASEAAIARSIVQEVLNELLANKVSVSWYQRPPDAVIPNKPHPQNLK
NAQLVDELSAKLTQLHNEEAAWRAVAANSVSSDKSILSFKKAVESIDSKQDLDKQDSPLP
PDDAPELPNISKLKPKFHTLLDMLAENIHTLHSLTNAGPEVRSSYGRLAAQDFIAHRKSL
LSFSKYVDTMNLLRLLSEASYKSSSNESV
>Cryptococcus_neoformans_CNEO003121_Dsn1
MATRRSTRLSGELDASNKVVNGKRKGTAGGKDDGGEIGTKKKKQGGKKSTFQPQPVPLPN
SSDTPPSPTIPADLPPPPPSVKIARRRESTRAIRERPLSESPPSGSLLEPGIHPAKKQKV
VRGKNVDPLRGIAGTSDDPLNGVEETEAMRNTGSVPFVQYLTFSKSSKPRPSAPRPSSPP
RRTFASSSAAPASRTPSASAPTRSGTMGPPTSFVRKTRKSMGRVQELSKDMVMPIMDSET
PVIRKNQELRGQQARRSSMDHRGGRASSSWGRGDITMPHKSVDHKLFYRHIPTAYPDPIK
TRMLLVWCTNRAIDENLKRSSAIRKGKGKQKEVMTEEGDRMLREVMEEFVQGMNRGSVDT
NTYALQGQESASFSGLQPHPRNVQNRKAEAEMTSAIRKYKEEGAQWSAIVNATNNKQQET
IRLLEKKMMINAEPDMSKAAPWMQQALALADSIIAEEDDSLQHTDDFEDVEYKVDTLHQT
SHIALQYVLQASRFLDGIFSSLTADLRARDRLGLPPDLPPHDTDGPDTIALLTSARLSAA
PQSSTSASASSSKQSTGKSRPDAMSLLRSLASVESKDQSDETVAAAAKVAPMLAISSMTP
RRPAAGMTPRRHPLGAATPRGMKGMTPRPERE
>Ustilago_maydis_UMAY002211_UM04338.1_Dsn1
MTGERGDDQLERFMIVKHLAGMDWIASRLVAHNELVKCQPRWSLQQALVDSGETWSAAKT
AQSLPWVCATISHECCLPAMPSLTELVNHSKAGKGDDGDPTQVTSVKSESIGSRSRDSRD
GYCDGPRLSATPLRRLLNFHLLSSSSSSLSLRSPIGQAVRSSIHIRTRIRPRRLVRQVRD
TAETLPLSFRVYLCGILHSFCFLITRFSFVGASGAQHAQTTFSYLSYTTHAVRLGTAARF
KRQAPSARIPSLHLIHTHRCYAQHRNSSRRHHHPHHTCGSEISMPATSRRSTRLSTSNQA
DALASSTSSKSKTASSSSSSSSTSSLTRISAASSGVIPTVVARNASNKKINRNERRLEDV
LDNTMVADDVRRVDISMGAFEPVKQSSTMSKPTRQDAEAGARKLKQASGRRDEPPKLKRK
LRQTLGDESDDDFVFSREPRRSDQAATSSSSSSSAPASTATRVHASRNGAPTLLSSRTVF
EPLPDEAGGETPIIRRNQAFRAGLENKPRRPTGREAEQQSRRSSLNLKGQRRVSSLRDGT
AAYPHDDVPDYELYRHCSDQLPPVVRMKHLVGWIIKRSLGIATGKAELPMRPRDAAKRSK
GKAKESNELPVFTEAELNLMRSKHSELTAVLEQLLNDLNEGVFGISWMGHNDETDKKHLQ
PHPRNESNRKAAAQLTAIVEAMRSESQAWSKELTRLQDYEAETARLEALLQDDRAAESSD
VIAWNSQDLDEAGLQQLRDAEAAIEWLGRLQRDSTTEMAKAKPRSRARSSKAANARQDDE
ADLRGTEHDARWSDVEFNVDLLRSQSHQFAQLESLASRYVRTVSAHAAQALRDRTSSSSA
LAATSSSSAKRGRRKAVARGGGGGGGGNERLEVLLSGVRESRSISQPTTGTRSAAEQSAA
DVSASILAVEPDESDPTDLLRALARMRD
>Mucor_circinelloides_MCIR010690_Dsn1
MSDRRFRYSLPNHQTQATPHYNTLERSPPHGVMQIDSQSGFAYRKPILLERPDFDYTPVS
SQANPSSPITPPPIAASSEIQHKYTLDDNASLITAENLPIHDTQSISSSSVISTLNVAPR
PPPHVPTSDYCKYTTPGLTPLQRETQILIWIIEKGLADEDIASASLDPNVQRRKLIAREV
KLKAIQKLKSSGVDLSIFSVPDQDEEKENPINIANSEKLAELEKGNQIFEDELHDWKDFS
GRVYQLHAEAKDTASQKISTMAYNDIDIDFMLDNLDETQQDFYYEHCRTIDTDEEDMCGK
IKELIEPGVTQIRQALNTANKFVLETQHFTKSRLAIAVKKVEEERNYIPTDFDQVMPSVF
DNSEEQKRQSALKNIQRMIGLVTRQSSTSSMVEDL
>Phycomyces_blakesleeanus_PBLA005989_Dsn1
MDNSLDFNFSYVGKPSFRAEPSYRISLEPPEISPDLYYTKIPNDLPGALRWKQLIIWCAE
HTKQKGEKLTGKQKQVAECQKRIIDLLVHDNIGLGWYQRDIQGPKNAKKPPNTRNLINKE
RLKTLQQELESLKQEKEERKQCMFEVYHEHAIAQDTVMNPPPFELDDHLDLLDPDQQAFM
HQCIDEEDLPSLPVKEDLLAEISILPYVLSTIDKVQKAEGEFGDLVMKEAAKKLAWPESI
DPFLLLRALSHHTVHQEDS
>Mortierella_verticillata_MVER012118_Dsn1
MPPKRQRSGTTTHATNGAPRSMAAKKRKNLERSDDDDDSDFETPFLTVVAQTKPQKKPSS
KSRSKNHVPTLPSDSSSLSLENEKQGRRGGSTAEANGQEKETRKGTVEMKRAKRSMVTEE
DRGFVFTRKLPSTPAPATASVPATTTTSKARNGGSTQEPELARPTTPLPPSPERTPSREA
YTHGPSTKTKLPKSQDHRSKPVASSITTKTATVASTSRFRHQPQYTPERATDVITAIPMR
ETPMIKKNKDLRSGSRRSSFAMRGKRASTIGNGFSALPHPSVDPKSFYRHISADEPPPVR
MKQLMAWCARKTIDNNGEKRNETGQARSATALKIARLVEEEALAMLMSGKFSVSWYSRPA
DIGSSKKDKPKKPHAQNVSNLKRLQEYEAQMAKLKQEDDQWTKVITSYNNFHAALLDEGP
ALPPGNEPIMVPETFTEDIELDLLTADERSLWDKHIKHNPTIASKTGSSSEVLGVGDKAL
VDKKWMTEVMSSLEMEVDQLRDTLYVASRFDKVTRQYTDQVLEQIAIALDERQRPRIEPP
PTLSSSSTSSSTTSSFSSTTAPSSSLKPPSHSVLSPDVVDDPREILRALSRLSL
>Mortierella_elongata_MELO013262_Dsn1
MPPRGTTKVVRAAKKRKNVDRSDDETDSDFDYTHYTKQRNTSKQKPRQERQEHSSKVQVV
RSTHKQKQHAVPSLSASDSPSPPADSWRAELSEMKRAKRFTEDDRGFVFTRKKKIAVEAV
PEVSKPVRSRYIVDDSPVHSTPLRPPTPERTPSKDKSRRGALASSTRQVPSVDLSTPRNA
RRLTFQTPDNFVETDVVIPMRETPTINKNKDLRSANRRSSLTMRGKRASSIGNGFTALPH
PSVDPKTFFRHISADDPAPIRMKQLMAWCARISIDKQRSKSQTALKIAKGVEEEVLAMLI
SGQLSVSWYSRPLDKDPIRTAPKKPHQQNTENMRKLRECEAQIAKLRKEDEDWTKVISSF
NTFHAALLDSGAKLPPGNEPVFMPESFVEEIDLNLLTADERSLWEKHCKPKEGASTPGKS
PKSGAQANGAGQSRRDSNKWMTEMMSTLETEVDSLRDTLYSASRFDKMAKQYTDQVLEQI
ALALDERQHPRTMESSIPLLAGIQTSSSSTSSSLLSAAGAKDGSIPTTKSALSSTRAGGI
GSSGGGFGPDSIDDPRQILRALSRLSL
>Conidiobolus_coronatus_CCOR000558_Dsn1
MESDDGFVFTRARKRVIEKVNDRSTAKQTLPTPPSIESRSNKTQQKRARVETSRSSSKDG
ANVKLISKESRSDLIQINSNSQNPSNTLSNREKQIQNLSSIEIPKMESDTKTSDSSRRRS
SVGNRRNSLGLRASRRSVFGYGEMGYPHQNISETDFYKHISAEMPEPSRMRILLSWLLQR
CIEFQVSTQKEELEVSKKIQKIALEALNKHEVDTFWLRRPSFPGEEDRPYNLNPQNEENI
IKKRQLQAANAKLKKEIQMWKSATSFQNTRHAACLDSIRGAPDLPRPSLDELFTGEELDV
IKTEKPRSEDKEIHELLESVSKGITELESNFHQISNSTERLDNEISTQLKETYDFQESFL
HPKIAKLDPIKLALSITRFKDKHKDEEEPQREELRYGHSFYSKR
>Coemansia_reversa_CREV006659_Dsn1
MLAAKEALPSARDMADQLNLGNDHGFVFKRGRPITSRTSKTLDSLSKKDNSGDKTQQKRS
NDIPSKYNLGTTAETVSEAVADNLAKTPVRKRPAPSGSPMVGGSGLRLDFPEPKRRLTAS
PLAVKVSGDETILQRSTSDTSDNNSNDVVKEISVPVRKLPQPTPLISRTRTRVFETPVAR
TPIGSKVGIRRRSGAGVRRTTVTTLNDNAMGSRQQQRRGGRKSTMGKRRRSTFSMRGKRA
SSIGGGFKALPHDSVDAADFYRHISPELPEPIRLRQLLAWCARRTSAPPTWPDELPEAVK
LLLSEALREAVDDIHSAFERGEIATSWYHRPIEDEQTCEQSELLPHPENKANLEAKERLS
MRISKLRSENDGWVQELKRASTSHAKALDRLPKSLQTLPMHQEKDSSNATQAISVEPISR
ALGSIDWSALDDVGVEYIDEANDEVIDVELDNAESQIDQAVQEIEIQLDAFHLDIHRSNE
ITKEARTKCEYQQRDLGFILEQRRARAMVVAKSLGSIPIENKLNTQSIKTEQTDSTRDLL
RTLAAALSGQ
>Allomyces_macrogynus_AMAC000745_Dsn1
MDPPKVLLLCAAIYRHFSRLSPRFGHRLRPTRPAHRPHLVRQQFLLPIRTPMARRRTGAS
ATHLRADRTTDDALLDPPASKRRRMGAPVPALPTTSPSAPSARGTAPAPPPRPATSSPAP
PTSDNRATPTPRRSRTSSTRRLSRRTSLSLRGQRAANSRKLIEPDRSVPFREYYKHISGD
LPPSKRLATLLAWTGAAALRAKSKKRPNAPDAAARNVIDLDAEDDAGDDEHGPLHDPSAP
GSDAGSLEKDVQLDEATLQAVVKQAALTTISAIWDGKLQLSAVHLGSDATDQWNAPKQPN
PVNIRNQNRLRDLNTQMEKNKRELVQWEALVKARKEEHAAAAEELARQRQLPNPPFDPLL
ALTPEERKLLEPPPSVDVSAYDELQQLMELWDLAKTKAQRVESLTEVAKRRVAAREQQTA
AAVDAFFGETTPDMAIPVLEALCSGKTT
>Allomyces_macrogynus_AMAC002177_Dsn1
MVSAAAMPLDRFVPPPFARVESLRAPASPPAAPPDPGPHDTSNATATSAMNKKSRPAQRG
QLPASFKPASPLRPVGNIVASSAADMPTATLAVDPPTNAVSQMAAQRNNLPAFFRVVSPV
RTSTVTNSAAAPPTADPPANGPLTNGRKRDLIAADRTTDDTLPDPPASKRRRMAAPVPAP
PATGPLTPSARGTASAPPPRPTTSSPAPPASDDRATPTPRRSRTSSTRRLSRRTSLSLRG
QRAANSRKLIEPDRSVHFREYYKHISGDLPPSKRLATLLAWTGAAALRAKPKTRLKAPDA
AARNVIDLDAEDDAADDEHGLPHDPSAPGSDAELLDKDVQLDEHMLQAVVKSAALTTISA
IWDGKLQLSAVHLGSDATDQWNALKLPNPVNIRNQNRLRDLNTQMEKNKRELVQWEALVK
ARKEEHAAAAEELARQRQLPNPPFDPLLAMTPEERKLLEPPPAVDVSAYDELQQLMELWD
LAKTKAQRVESLTEIAKRRVAAREQQTATAVDAFFGETTPDMAIPVLEALCSGRTT
>Catenaria_anguillulae_CANG004116_Dsn1
MSSYFSEQQQQQQQQQPVPPPSHRDIIVPLSNADLVDQPKPKPSSSSSSSRRRKSSVSHS
DENAHGASKSKRPRKHSPPRDTTTPSSSRRRSTAASVAARDTPTAHPIPAALPQTPTGTR
PPRPSLAPSDASATFSRRASLARRGERILHSTSAETLYPHKSIDPDVYFRHLPAGMVPVK
RVKTLTLWTGKHVGARIMSERAAIEVDQVQGQDKAEAKIKAARLAVVEEMARLALKKLKR
GDDSDFDWCLRPSTKPKEVKVLNKLRPNPRNEAMARNIKQLEYELDLLAREKQAWMTNQA
ELMTRHAQLTDHANGPRTPRTLDQLVHTLTPDELDAVQDDDAMLAHDEGTNPHVGGGVGG
VDALTLALETCTLAARNVCKLKTLRDAAAVKRAECGREMARYIDARFARVPHAMQLKVMA
AAVQVAAEHEARLEQANRDRERGGRA
>Batrachochytrium_dendrobatidis_BDEN000213_Dsn1
MPTSDTPRIIKNKKFREEGGRRRRSSLGLRGKRISSLDSSITGLPHETIEPQQYYRLLDA
EQSDPIRMRQLLVWCSQKAMQTLPNRMSSSCGSVDLIVREIQLEIIAALHSREINVSWYH
RPTDGIETAQENATVKSNSGKLPHPANTEHAANIILFKKQRAAYQLEEDQWKSVIERHNK
EHEILKAAEAQNVIISYDTSEIANYMPPRFESVMKNSLSTELSDFSKVITNDMLLNVHHL
QDTIHRYQIASDVLGESCESTYARMLRAFELRDAQEAKNIDPVDLLKLFSTASSATVSTS
>Spizellomyces_punctatus_SPUN001878_Dsn1
MGGPIRTNHGDHGEGRPHPYARKPKKNDDLREDNGFVFKPSKSIKLESITPTESPNSPQP
KKKTKESLPEPNPNASRRKTTIAVPGGPLNLRVQTLRRSYAPSKLSEGDYTVNLPSSDTP
IIERNKQMRNSGGRRRSSLGLRGKRVSAAHNGLCPPPHETIDPSDFYRHIDAELSDPNRM
RQLLVWCAQRTLDGQSNENKEDPADNLDRIFREIQEDVIAGLTSKKINTSWYHRPADSTP
QPETPKKLPHPQNEASARQLEEYQRDLERLKAEEQQWISLLKDHTAAHADVIARLESKPE
HELVEPSLNDDERAILEEVCSGDFTKSIDGWMAEQYDSLQLELDNVDHVLRQTTAFEHRT
RRFTDQVFEKVLKAYEEKDRKEKVADPMDILRLLSTAKPLGDI
>Thecamonas_trahens_TTRA002814_Dsn1
MRAQWLTKGGGRKRKGDEPPRSLAGFKKAKPLLCSVVPAEETPSNRWALLLGHAMTQALD
KVESRLESGADAEFAQASSLGPKAAAEAAANAAVLAADEVRAAIKAAADGAYAALTSDAA
KAEFAAALDRRQRGGRRRRLAKAAEPTTRLGKLEAARDKLRAVLDGLEAEKAQWSEIEGS
LQTPSGAGVSAQVPAWVEDLGSTVAPAFLTPEDLAYLQQNCPLAMAALEQAAEGGAAAAS
GVVTVKGPADVMEASMDVAMGAMASRVRAAEAFRNQSEAYLTKLGKLVHEVSFQGIDLEA
HPLAVPAPAATEVDE
>Dictyostelium_discoideum_DDIS008867_Dsn1
MSQRNSPFKRRQSISNKSATGDVETTTTTPTPTTTTTTTSSLSSSTSSTIQRQPMKIESK
ISFNFKKRKDPNDNETDNIKLDNEKTFSNKNENNSLPINQLIQLSIDHNNNNNNNNNNNN
NNNNNNNNNNNNNNNNNNNNNNNNNNNNNNNNNNNNNNNNNDTQKGTNKNENNCTDSNKK
DLSTSTTSSSETGSSTKIKNEAKTPQSCLKKSNNNNNDNNNNNNRKTPRSTKKVKYHENI
TNDPNFKEENIEKQIKNDTKEIKENIDNKENNLESQIVNINQSTTPIETTSVTSTTSTAT
TTTTTPIPNEIPPPQQTQPTREKITPSAESKERMILLRNILIEKLKDTPQHLKKHVREIN
KLFLLQVLKIPIPKEDEQKSIIKKEQQEQQKKLQQQQQQISLANAQSSFLNKPTNNTETP
TTTTTTTTTTTTTPSQPIQMPIESIGNLKNLEVLMRIHTLKMLIEKWSEEEKKWKTLLKE
YSSNGKESIILQTPSRTKIAATNSIQNSIKKQQKPTKSSSSTSIQQNNQEENDKNINNNN
NNNNNNNNSNNVNNNNNNNNNNNNNNNNNNNNNNNQMVSPIISDDPKMIQITNSISKLSI
QLDEVKPRLKQVEQNSIDIEKFYDETSVYYQKQSLKNLKDVDNPKKLIKNLLSNNTISLS
NK
>Polysphondylium_pallidum_PPAL008352_Dsn1
MLTYKKRNSTYKRRQTVARPPEITINFKKRKDKEEENTTTAAASTTSTITTATATTTETN
SPNLEISTEIQNEQPQQQPKPHLQEQQEQQEQNVVSKNIPLSPTSLLLENSSNLLTNIKI
NSPLSSPTSSSLIDSNEVPFGNSFVNIQQQQQMQTPQTKQQQQQQQQQQQIQTPKQQQNE
QINITTPNKNNKSNTTTPASKSKGTASKSTPATTPVSTTKKIKTVHNKTPQMKQPEPEVV
QLQPTPVPAPEPVKILVGKDTKDILEILKPILDQQLKLSSSTLKPFLRECCKKFTSEITK
KHVIKENSPLHVQQYQQLVSQQQHQYQQQLAVLQQQIHEQQQLEQQNLLQQQINESMKHY
NRNVKVIEVERRIATMSSLIDRWKKEEQQWTSILTEFTQLNLHTNNNNNNNNNNNSNSSN
NSNIINNNNFNASILKTPSRSTRTAPTLNSTAKKKPPPQVMMTPMHSKPTNLTSSFLSTL
STPAHTTTTTTTTSSSSEDQQQQQQQNNVQLVEDPNIASIRDSILSITMRLDEVVPRLKQ
VQHTTLEIQNYCNDLSLYFHDQLFMKQHKNINQTNKLIMNLKSMSIAIEKDQQQSDNDNE
SSQQNN
>Naegleria_gruberi_NGRU010566_Dsn1
MSTSKQAVASSSREDSYKSPIGIEKKRKKDQETTQSTVEPSRDRTERKKKRRKVKDKRKA
GEKFCVGIPEDLEDAKRLISLNEIIFDHVQNNYCKAPIVEETVSEIREEYMKFLSTLIEK
YSQEVILPNFQNEMNRMKEKTYTTLISQLEKESMFWKNISVNLENDQHMLNNLSKLQTDE
LNTEIDIKPVVEVASDLTKSLDESIQRATVGVLQFGMLGEQLKQLNRDSNNLQEKVFNQI
REHKKSVNPTNTILERVLQVTSNKSDKKETNLFNPETIIGEKDY
>Phaeodactylum_tricornutum_PTRI002935_PHATRDRAFT_48171_Dsn1
MEAQRSPLQRLSTNETWESGPSQSKRPRAQSKGNDRSSMSSSAHEPTATFVYPEDVAIPS
RGVVKALYEEAISSKESNQHALSDAGLLSFEDVLLPAVAYQEEHALKALQARVQRDNPDA
KPAIVACRKVMFDSIGAAVEAAKESRIARDQIDREREAVWQAEQEVKRVTAAAEQDRLAK
VDRERHRRDLKKKLPRNQELWREVAYLMTELNKLHREERQWKDTEEDISQREIEMKALEE
KKNSDSDEEPADTEIEISTDKITKIEQTVEDITLSAVRIEQALHVVSGIIIESDKVRKDL
YRRYKTDFQFHRYPGVKNPKGILRALTQSQDQDEE
>Thalassiosira_pseudonana_TPSE004113_THAPSDRAFT_8301_Dsn1
MTGELRELQRMTNDQQHANVDDDNNNNDHSEMDLTTGGRTYEELVASNNNNTSNRDSVHS
ELLTDESELNDDEECNNSAYNRRKSVGVFLTGRNSLSNWSTFGNEAVEETDNYNEEEEEE
LLENADTAVGRKSNGGVDVGYVVGGKESRVSSLETPTMLNKMDVSSTNINISQRRSHISS
RQRSNQRSYSIGRMMSAQQQQQLGRRSSAQSNNLSHISSSSSSMGEDNGMGESWSPIRTS
LDNSFVKKTVRESTTGSVGVAKSPKRIQSKSPVRSPTRGRVGAAGGVTSPTRSPLGHLSP
NRTGRAMSPKKKSPMKLSSSISALSPGGTFSLREAEGTSSATKSSTAGNGGATLSRSDSR
TKLALPSLSSSRKSDVGFSKGVVAPVPPTTTTQQLNVESMLSPERPAASSSANHERSPAP
TPNSQRRVIKRFRASLPTANYLMPEDLEDSIGSKGGGVFAGMEEEREATNVATPRSTNRN
SLAGMQEKGVMDTENDVSGAQQHTYKNEFEFPRDIVRPSTATLRVFHDQAIANGSPSHQY
QLNRAGTNLLSLQEVILPSIAFATNNALKQKQAKAQRNVKDGMPDHQGKDVVDVVEACRK
VVTKCTGHAMAEAGKAWREREEQREQILLERHEQDKQQRKREEVQAKKERKEQRALARKQ
RYENQKLEQQKNHPRNKEMWQEVAKLMMDIQKLEKEERLWKEALSEVDSMEKNFQPPEKI
DLELLGDAANRKKMEKHEELCNDVGNANLESTATTLVQDVTLATERINWMLQSVSLAMEE
SDMLRKEAYEKYQYDGHKFYGYPKYGDSKGLFVALSMDDSFA
>Phytophthora_infestans_PINF011301_PITG_13440_Dsn1
MMATPFADAPSASLVVRREKRRRRKSTGASDPERRPRRGFTFSDKKCEVNNEGPAEATPV
GKRKPGTPAKDNTFVFRLRKDDEKDIGKLHAVDAAAVSAALRSKQEKVARAEKRRLVRYK
KREEATREALNEEEMKHMKLSTDQVSLYYMVQRQVKRELRKVRKEFLTSAARRDIMQLSE
TSVQAMKQELISFMDEHPPGNVAIKVPNPENARMRATIETYEQQIKSLEAEEKKWLELKA
RLAADRTASNSSSAVLETAATEQGSEVIAEAEQEVLPCKLKISQNVENLQRSVLQQLGST
TEQLTLLDASMLTANRLIVEAEMKKAQLFRVYHDSAFKGYGDVSHPKESLRALLKLPARG
GVA
>Hyaloperonospora_parasitica_HPAR004776_Dsn1
MPSASLVVRREKRRRQKAPAPTGTRRTPRRGFKFSDKKDGGFNETPVEATPVGKRKPGTP
AKGNTFVFRVRKDDEKEAAKQHAVDAAAVSAALRAKQEKAARAEMRRLVRQKKREEATRE
ALNEEEMKTKKLSADQVSLYHMVQRQVKRELRKVRKEFLTSAARRDIMQISETSLQAMKQ
ELIVFMAEHPPGNVTIKVPNPENARMRAAIEAYNQQLKNLGDEEEQWLKLKNTAEMDMQF
ACSSATIEASSAGLEPDNGVTQEKPDIDAILQQEKLSCRLEVTQGVDALQRSALQQLGST
TEQLTLLDASMLTVNRLMVEAEMKKARVFGAYHDSAFKGYGNIARPKESIRALLALPTRG
GVP
>Albugo_laibachii_ALAI001651_AlNc14C19G1939_Dsn1
MAISSLVTHRETPLTALRAHRVLRRGFVFCDEDNGNEMVEKRQDKDDDNPTSPNNLGHSH
TLDAPFAFKVKRRRRKRSIDATKATTALLAQHKMAEKRKLRRLYSSKKQEKKEADQARVN
TIKSSLTAAPQLDLYLFLQEQVQNELKRINKEFSRSSSRQDIVELTEKALEAVKDGFHDF
LITHPPSMISNSTKPNPKTECLQNLAENYAKTLNSLESEHESWRNIQETIMMADHDSAFH
ATQILASLGIDDGGAIDQQANDRGSKESDQVIENEHFQQQRKVLEQFQETTAELSMVEDA
TNTIDQLQMEGEITKQRLFESFHRSAFKDYVWDQVDPTNESKCKLERNLWNNPKRRKKEA
LSFILRRKELQESTSIMSYAFLFKYIIIGDTGVGKSCLLLQFTDKRFQPVHDLTIGVEFG
ARMINIESKQIKLQIWDTAGQESFRSITRSYYRGAAGALLVYDITRRETFNHLTLWLKEA
RQNANANMAIMLIGNKTDVEHRRAVTYKEGEQFAKDNGLIFLETSAKTASNVEDAFVETA
SKIYRNIQNGVCDVTNEAHGIKVGMSGAGGTGSIGSAAQHQRSGCC
>Aurantiochytrium_limacinum_ALIM013478_Dsn1
MAGSAAFKLPGNVQVRRRTARTQEKSDDAGSSRVNKRNGSDKDGQGGKNAAQSKSSMRNS
REPEEFSFSDVEDSDFEEDLTGNMEMMNQSNENSGTAAGNTRKRKSAAEVLRASKTARAR
KNHSDNDDKDDEGGDVKPSKQQRQKQQKPKPKQKPKYPKGIAFAVDEAMLESDGPKLGQW
VHEALGTIMENELKALEDVYKGEFSGVLDECKFQKQLIGRAFTIKMLQPTLPFTSGQDHG
NILQFTHRCIIERAQLTSLGELFPIFLYAVRQSSEKVLQRVKKELTGKNGAVLDDQIEQP
KPKPNPKNQQYRQREAELKALVEEYKRELEEWKHVEENRCQQKEGSVKTEPATSQDGQGA
TVPNDDAKDTAIVSDNASNSSKTEDPHMLKRESSELDNAFRSTLDKTVAQLQVLNARLRG
VKALALAGKQTSTKLAQRVDMGAFEAYEDRSKPNKLIKALVSDYQ
>Aplanochytrium_kerguelense_AKER004265_Dsn1
MNLLKIWSLPLFTAPDFQEEELRQEIEKTQNQIEKWDNLVAKTKSDVSRKRKALSENQRG
PITAEIDPGLQNMLDGLKAKLAAAPKAIQIRSIEARQKLHDIKNKVKTSERTRLKLAKAF
AEKAFAEYEDVENPKKLIKSIIQN
>Arabidopsis_thaliana_ATHA016671_Dsn1
MDSPMSTSSIDGDEDWECYEDDGFVYNRKKRTRFADAEETSKPPDPELDRVVEERNRRIR
KKRLLVKLKRKYQSEIDQWEILSNSFNAMQEKADRFQTAQREERLNANETMSFPGNSSST
TEGGREFGGEDASKSPSSMLDQLLFTVERQEAVINEVSKLCEVTENICRVEEEETKQSFF
DLPIWSSPTDLMASLCGD
>Aquilegia_coerulea_ACOE007440_Dsn1
MATWEEDENEICNDDGFIYKRRKRQVDEEDDEQLAIPSQATSAVVVDLEVQLKQRKKKSI
AKTKDEYMKEILQWELYSNTLRALEQRTQQRQQQLQEIQQASSFRDETAESSSHNELIDQ
SKLDELLLMVDGQAALIQDMNMLCNEAEAICKAEEERVKKIFFDLPICENPKTLLSTLCD
DDNCNDQNAVGT
>Oryza_sativa_OSAT016518_Dsn1
MAAADGDEDWEICNCDGFVYKRRRVLHPPDLEDAAATAATSSAPGPPPEAVLRRRRRQAL
LRLRARYLDELSRWESLSSDVLAPLPAAPAADLPPRPPSDPVAASPPPGSSSSSSDLTVI
DGLLAQAEVTEQLLKRLTEVCDEIDEFCHAHEAALVDAVTDLPVWGDPRELMNSLCSPAE
LPHKLQIELTENNYYTLLNACSKNEIFQDAIWLTAAQAPIGQSGMPVASCHKLKLHQHLH
PISKELMLGHIVLHLMHMPTLCLTSRLMGMLANHLQVMIRMPSTRILPTLMIMIRMPSPT
ILHTTMLAMIRKCHLQLSSLPCWVCSECLLQLSWLPGSLWSRRRRD
>Amborella_trichopoda_ATRI013382_Dsn1
MEKRAEDEWEVCNEDGFIYKRRKKETSAARAGPATDPTVEMRHMKLLKKRALLKMKEGYI
REIKQWEDLSLQLQKMREKSQALAENSPGQPESPLPRLPENNFRPLIDDLLFQAEVQEAI
LQDFSNLCQMADALCEAEENRQKQALIDLPIWENPLSIMNSLAELEGDANQRT
>Selaginella_moellendorffii_SMOE028567_Dsn1
MKVLASEQDWQIVDDDGFVYKRARREEAAAIEKVREIEEEEEEEDEDELDVVSPQELLAQ
RRELLLKKKEMYATELRLWDELLSRQEEINAATLPPSLPSAVTDSPAIMLGEPHYEPYEE
LLQEIQDLEFFIQKYTSFCERAEDMVMLLNEKIKNHRLQQLRSPRQIFLETTTSAD
>Physcomitrella_patens_PPAT023886_Dsn1
MAALEFEAENDDGFVFKVRKRHLEYTSVSPLDTMEPLKALVKERHSHEDPEPVAGHPCDL
EKKAKRLLTLKEMYEAELEAWKKLEAAAVPLVFEEPLSNSDTPLSSPEQDPHAEFLKELK
IEVENMEEYIKRLQDHIVLAESTYKLRVKEMREDANFRPADQIVLALTDQATSDVDVLAT
QGSLSSSASLNDL
>Physcomitrella_patens_PPAT027959_Dsn1
MAASEFETVNDDGFVFKVRKRRLEEINVKPLAVKEGQRHEDQEPVEEQSVKLEKKAKRLM
TLKAMYEAELEAWKKLEEAAAPPVPDEPSSEKSPSSPEHDLHAEFLKELKIEVENVEEYI
KRLQDHIVIAESTYKLCVKEMREDANFRPADEIVLALTGQAISDDVIATQASLGSSVSLS
DV
>Chlamydomonas_reinhardtii_CREI004610_Dsn1
MVPGQDPVIGEQLQKRASKGNELVQVNGFTFIRKRKTTAAAPADVAVDAAASAPVLLQPE
AGGGAEPAVEQDAGPHQDTVVGSEELLDAAELQEDGGDAQPSSSGVQAERNVAAEVASLA
SFVPSQCPAGMAVTWMLEQALNLAVNADADSVDAAVAAQVLSRFRTGLDEQVAGAQQLLE
AGSAEELQCYDALPGMVKQLCAGSRAAAGLRAKLAALEQEEAAWLQLQAKYPEAALAAAL
ASRPAAASEAAAAAVPRVCLNDVLAAQRRADMQLGFQVEALGTMLDKAEQLVEQAQQACS
LLQAEYHKENFQVYAHVNSPQVLVKILSQAVPPASALDFVPASQPSQYA
>Volvox_carteri_VCAR013484_Dsn1
MEIVERCTKKGIEVVNVDGLKFMRKRKRTEKDPEQAGEPCGQPGVQANPGPEPTNTQATP
GFDGTALAAASGTAQNAAFNTGSPIAHEMSEEQPSIAQTASQVPLSPEEDVGTEQPPGSG
SPMAADGKQPMSEPAQPPVREQDLQAVVSNLLKFIPTGCPTAVAITWLLRETLRVAVPPG
DEAGAATAATVLQSFQRGFDKQVAAAQQLLLLGDPEHLEQFDKLAPIVRNMCATERHVVS
LKQQLEALRREEAEWLALEERYRSGACGICGEDATSLAVSGGDMEIEQNQEHVDVAVLES
AQQRAELQLSLQKDAGGWTVGAQVDAINDMLDKAEFMVARAQQKCASMQAEYHKENFQSY
AHVNSPQVLVKMLSQALPSAAMDFVPASQPGDD
>Coccomyxa_subellipsoidea_CSUB009567_Dsn1
MAGAPTPGSAHEVVEVDGFLFKRKRRVPLGESANVPASAKKAKTQQKPEEGQMLEEDSVQ
PGPKGPAPDGAGREGEVSDQGDLGSAQVMGDGAAAAAVAVAVVQPPPAVDVVEAAHAALA
SLPAECSSENDRLLALCEILVQDEIRRAKGQPGVELLQKALATFMDDIRVSLGNGTLQCG
DDASAAAAGIERQQKLRAELETQKTVLTARLERFQKEEAEWNELLQGGTTEDSNAAADGD
EAATPAEAAAAAAEAEGDAVAAEAAAAADGELPSGQKGAGSGEAPAEQTEPVAVAVEGLC
AMVEGVRELVETAEQITSTEFDKLYKEKFSALPGLNSPARLIREIVRPPRSRLHAASSAA
ADAAEASPVTPL
>Ostreococcus_lucimarinus_OLUC004534_Dsn1
MFRRRETAGGMATPTALRTATNDDGDEARTPTPLRSALKKGGLSKARVVVESDGFKYKKR
KSAKGALGVTISEPLWAIERASSRALVVGATTTSSNGAHMSSDEARGREDFHEQLPNNMP
EDERMQLLCESVCAAECAAVVPQLKGDNAFAANAISDALQEFQLRVEQLLIDEEVKFAEG
PQTVAAKIDARKAQLRALRDALEQESTQWSCMLEGSAKKVTAEVPVIDTSELGPSEAGSL
AEACENTQRRLLLQTEGARGLVEGVESLCVRAERACEVFASAIAANDFRSLPSYQSPHRL
ISSLIGGAR
>Bathycoccus_prasinos_BPRA002469_Dsn1
MNTATKKQPSTAVKNSFGGFAFKKRKTQNFTNTMNNNNNRRQTRQTTGMGGFVENPGMDH
QYMYGNVHNNMGGMEYGINNNSMVMNNRHHQQQQLAQPVGNAGGIHQKLGNPERFHEALR
NDVTEDERMSDLIAAITDAEINKARLNFGSSAEHVFLSDIIETVMKEFCVQVEEALVDDK
IFFDEGPHQIKQKIEQKKDSLRKLREELYNESKRWDDMIESTSKSTQDEEAKALLQQELK
RHDEVLKTTQHRGTLASSCLETHRALALQAEGAAAIVQGAEALCVRAENACKIFADALAK
NDFKSLPNVDNPHGLLQSLIGAYKETK
>Micromonas_species_MSPE007871_MICPUN_56590_Dsn1
MAKGKGADRRKSIFGSKTPAPQVPLEPVNVNSTRQAQLASEPRATRGMARTGKEVVVEDG
FKYKRRKNKDTKAAGAGPGSNFAALGRRSTGGDEEILSEVERLRSLDPATVFAPDDPAWT
LHENIPEDLPESERLQMLIEEICELEMKRERERLVEELGPEAGAEAAKSLEDALSEFQLK
VEEMIVRGEIKFANDGDAGADLKDAKHEAMAAVLSQLEDEKAQWDALEQEALAGASADDE
ASMEQMRKDVEEVNKAVEALIAAELAAENGEGGTAEELAKAVEEAERKLAMQQEGLSALV
EGVEALCTRAERAAEVFSKAIAENDFKGLPHVNSPQNLVKNLVRGKTKK
>Cyanidioschyzon_merolae_CMER001648_Dsn1
MRPTEKTFHFRRRSESPAGGAAKLPARSDSEQRSCGVQNENRAVVVAGEAAATSVCAEPC
AGDKSSVGIQKRHGEQQSTGVVRGLEAVVSANGLLCERIPRDIAQEVRLLRLCEWFALAS
LDGFRQRLVASQDLYQKTAGLECVSENELCCCIALFEGAVSTFLKDIEERFVTPNRLLTS
APPDTPESEERPRLEELTFADVNRLLQRPMRPNKHNQRMRKSLSALTALEALYDREIAGW
EDVQNFLHDENQEAMESDEACALSPVDSTQTDQALHDIRDHQKRLEENILLHLDQLERHL
QRLFLRYQAADEFCLSTARRINSDAFAGLVDIGETRKLLANAPSAVWLEQAEA
>Galdieria_sulphuraria_GSUL004053_Dsn1
MEESTVQAPSKRRCSVYEVDGFRFRRKKKRTTESSFVEPIQKEVSNSDSCGHVNDDLNNE
EKENKLNVATVPIKSRETVSLAKQEEKTKKLYCESISKDQSEEQRLKALCEAVWTEIYKE
AIEEKLPEKGTSLRVLEDVRVAFLDQLTWYLDNPEQRSKTVSEISRPNPINLELEVKIKS
LEHDLNCYCNELLGWSNAKSILEEPAKDNKSNETAFSIEERAKKIAVSLSSPYQPQLTRL
IKEATVCLDINFTELLEICRIVLTFKNQTAERIKNLNQWIYHCSFAGLPDMGNPKKLLKT
MSLQ
>Cyanophora_paradoxa_CPAR013361_Dsn1
MRRAVHICEAVLQELQEKASASPVPEQDRRLEEEYQAMLQMCMQTKGCLVEEDARARGDE
QLCRHIEQLEEKRRHLRTLLQQYESEENAWHAAAAQLENLEFPDPQPLSAEEACASLTPE
ERAFISDSAVKRLVNGASQTQLALELQLDQLMMAAKNFERVRCKADKYLDAAAKAINERA
FAHMPHIDDPRAMIRGMLGRAAPASGGPGAVSV
>Guillardia_theta_GTHE014856_GUITHDRAFT_139820_Dsn1
MVSRSVRDRSSDKGGSMTDNRKRKSVFRQAKEDREENESDHSDEEVIISHAGRSLVQPSR
NHGRLMQVIESQGMKLNTGEAGNPSMSSKTAHKHLSEKESKKRTIEEEVSEEEPVEASVA
KKSKKEQVEKKSARSPHASHHRKSERASKVHDDQPAASKKSSKSERPSKAEAGKDLPAHD
GEAKLPEYKSNFSKLVLHEEIPADLPVPFDLARRGLVGDVEDAQEPRRLQKLLELIVEAE
TASVRRVYGHEAPQLVEAFEEICAQFIMETERVTINKMKRLSNHRLPAQTAYARGEVERP
KPNPLNDQRTAEEAELKALLAKFQEEERKWESVYEASTKVKDTDEKFAKLPKSGTMLPSS
HPLMQELSIMDRNLLLSQNGCSEFPDLIEWARNFINTGMDRMRSAVASAEEKSEKLQSLQ
ESMVKSMRQTILRPYMKMSNPKDLVKAVTI
