# Supplementary material for: Evolutionary dynamics of the kinetochore network in eukaryotes as revealed by comparative genomics
Source: EMBO Rep. 2017 Jun 22;18(9):1559–71. doi: 10.15252/embr.201744102 (PMC5579357; doi:10.15252/embr.201744102)
Supplement: Supplementary file 3 — Dataset EV1 [file EMBR-18-1559-s003.zip › kinetochore_orthologs_FASTAs/Duo1.fa]

>Saccharomyces_cerevisiae_SCER001876_DUO1_Duo1
MSEQSQLDDSTIDKLIPQIFNEMRSNLNNTTNKFPKSTGGGASDNISANSNSIRSFNSIT
TQSLLKESESLDKITAMIKNVTAALKNNLPVYVNQVHEVCKSTNSILDSWINIHSQAGYI
HKLMSDQTYLKLINDRLHNENVNTNDEDGSTLHNVIALKKKEILDLRQKLENRKGEKDAA
PAKPPNQGLNPRYGVQSGRRPVPSAGISNNGRVRKTHVPASKRPSGIPRVTNRWTKPTAS
SSRKMFR
>Candida_glabrata_CGLA002262_CAGL0F06963g_Duo1
MSESLDNSAINQLIPEIFDQMRHNAARTRDAKKPSAMVEESGSITTQSLLRELETLDKVI
ATIRSIDSVVKGALPSHMNKIHHVCKSTNKMLDNWINIQSQAGYAHHIMDSRTGSKTGSN
SNEEVVEQYKQEIAELQKSIKMEEDKLIPAQVKGNGNGPTGQRLYGNSYRQPTGRVTKAT
ALRNARNRPSGIPQISSRLTRPTASSNLKRQR
>Kluyveromyces_lactis_KLAC003767_KLLA0C05742g_Duo1
MVEHKLDASTISKMIPQIFDQMRRQTGSKNFASTPASISTQSLLKEQEQLDKIIPVIQNL
NERIKDCKEGDMERIKETCHAMNTILDKFISIQSQASYVNSMMNNEEYLDYVASGKSEEE
YISAKQREVEELEKRVKQYTTMHAPSVKPPASKIPVGNDTRKVTKPGQRNGRSGLYSIST
RNNSNNSGANGRRPPGNGNNVGRRRVYR
>Debaryomyces_hansenii_DHAN001750_Duo1
MSSSKRQIALEKELQQLTAINESVATMIETIRSTQTNIMKTQESTENTDKLLNQWIRILS
QTNFTNEILQNPHWNGSTEIDDSEIEIKLNEEQELINDLNELINENSELSKRIALKEQKE
KLDENRRREVINRRHKELGLRSAPKRRGVSRVYK
>Yarrowia_lipolytica_YLIP003701_YALI0_C18975g_Duo1
MSVRDSLLGLKESMETPLAQDPREREDQLQKELRQLQELNLVIENTREAVRAATLHVETV
QANVNSSHLLADKWNTIMAQTSHTYSLLNDSTWHGRMAEQEQHEQRMRELELQHQREEED
RLQREAQMAEQAQIQAKQEEEKRERQERMKRRLYRGGSVRGGGIRRGGVRRG
>Neurospora_crassa_NCRA004708_Duo1
MSDDRMEISDEEGSSLFASPTHPPTSRAHPPSQAQQQQQKTPVASSAAAAAAAASTSKDP
STNQSSGSRSFGIDNTTIESREAALQRELEGVRKINQVIEGVIGTLERAKGNMGTVNRTI
HSASHLLTTWTRILSQTEHNQRLLLNPSWKGATADLLEIEAEALERQREAERKAAEAERK
REEARRKAEEEAERRRLAVASSGLGSSRGRPRSRSVGVASSRYGIGVTRSSVTGTRGGRS
GSGVGSLVGTGRTGTGTAGAAAGRVGMTTRSGLAYRPAGATGTSGIPSVRGGRGGTTTTR
GARGGSTTTTRGARGGTTRGGSAR
>Schizosaccharomyces_pombe_SPOM004365_duo1_Duo1
MTSELQQELQILRSFNYTIEKLTDGLSASKEKIKSFETSINNSNRLIQLWSSVLSQTEHT
QNLILNSDWKGLSFDNEELERLQHQKMLQIQAEEQRKIELQQEQERLEQERRQKEEAIAL
QKQQQQRLLRSKDPKVRPARRAASSYVPSRPSHVPKVFIHECAFSG
>Cryptococcus_neoformans_CNEO001277_Duo1
MDSPLLPTLSRSNYSVDEGNNGDASLSLADLSIASDGPDGLSPLPPPRQLSQHGQSQIKS
LYAQGSGYIGASGGAGTESSVMLGSTSTRENIPPTAISNDLKGGAGTSAAGKPRFSLFAP
SRQAYEDDDRQSVMEEEDDKRTSAIEDRDDVTISNEGYGREEGGDTEGEEEDEERVRPQE
HSRQRDSDGETKLRESLYELRKFNEVFEGFIGSLEGVKGHNERLAERVQQTSLLLDEYTA
ILGQAEHTQRLLLNPRWTGSSDDAAAITAEEQARAAAAAKALEEAQAAAEAARAAEEQAR
KSAERERAQGEVRTRGAGTRGRGTIRGSGLSRGSRLARGGSGSVRGGSGLARGGGLARGG
SELVRGGSELVRGGSGLIRGRGAGTVVTKSSVAPPRPESATTSSATRRGGSTGTAGRYSH
VKSSGYGPRQT
>Ustilago_maydis_UMAY000278_UM06271.1_Duo1
MPTLPTTPRPTNPDGADSSWLLDQQLSPTLAQSSLRDLDISDSPLHGPLRLATTTHVPGV
KKPIKSRPSWGSAAVLDSNSSVKDMSKMRLLAGLDINDENKPPVSRRGPTSSSSGGGRPR
FSLFAKPGVPTNLIPNKARDQSQPEDEEDDHDDHDDDDTIAGLPVASALASSSSMLGLDS
SVAEVDDEYIREALLGKRASARQSTGGPTPSESKESQEQAARQLTELRRMNDVFEAFERM
LRGSAGQINAFARRVHETDDLLNMYIGLLRQTEKTQQLLQDQDWKGSSEDATAHALSVAL
AERETQRLQAEAVARELEAQRAAQQAALQAEEDQRRRHEEARRAAPAGARGRGRTVSTST
RGTARGGGAARGATTTAARGRVVSSRTASNTTDSSAASTRTSSSTRGASVPTRGRSASTV
ARGTARPSGIPTRTVSGSAGLGGQYANVKSSGYGPR
>Mucor_circinelloides_MCIR006890_Duo1
MDEDEFERVEAPLASAPNNRHNRLLGISSRRSTILAIPMNQEEPPTEDPNLTQEENQQLR
AEYKAVKSINRALESVLEDFQEASNKIHQFTETVNSTNTLLDVWMNILEKTQDIMSVLED
ESWKQNSRKRRAVDEPTRSGRT
>Phycomyces_blakesleeanus_PBLA009764_Duo1
MNQDESNAKSREDSSNHALRKNNLLPSDRRATLLYRTMDHTQPPVEDPSNPPHINTQRRH
EYEAIKGINRVMGQVIENFGKSSTHIKELAETVNESEQLLDRWIAVLSQTEHTKRLLEDP
DWHGKEAEDQAKSRETSSPTKKRPIEKTGMNNILKMDKLSYIEPSRSQNRKKPTPSTSAT
RNSRLSQGSKQVSFKRTSFGEGSLVKKPR
>Mortierella_verticillata_MVER004879_Duo1
MSHEQYQEGSSTTPAGLRTPSRLSKRPRYTLDGAEPPFDTLLSPVANEHQDETNAEDDEH
EDDEPRHDQREQFAGEKRGPSTEAGSYSSPAIQKELADVRRLVKAFDAIDRSLSETREKL
KMFHKTADETNALLDMWVRVLSQAEHTQALLHDPEWEGKSWEDARARAQEETRAHYQRAL
DEANRRHSINSLHNRLLAGQNKNGTSYSANSANDGNSDASPLNIETPSTAASSSTATGMG
TGTVTSTGTRRLGSLYSQGGNNNSNNKSKLGTRRRVP
>Mortierella_elongata_MELO011749_Duo1
MRTPSRVKRARYNVDPPEVYASEQQEQQQQLQQQQQRTVMSTPVGAGGAGSGGTVLASSS
YSQGSILTELEETRRLVRAFDAIDTSMNEARDKLKTFYKTADETNTLLDMWIRVLSQTEH
TQKLLQDPAWEGQTMEEARDREHQERRAAYHLAMEEATRPQNTLTSNTNINTSHQGNPKS
LSSSTSNVNNSSSSSRHFSSSINNPTSILNRSQTQMPSSSTTTNSNYSGYSNPLKKSSSA
LAAAAHAHASAIAANRKRNLAAAAAGGGSGVGDRS
>Coemansia_reversa_CREV005155_Duo1
MNSDAKSPRRWVQDALLVKDKPEDISNKSDGEECNSEHPAATDFELEELRLVRRVLSKIN
QGIENVQHQMKYFNSNVSQTTQLLDIWVRILSQTAHNQSFLLNGEWRGSSMDATQLNNLL
QRDMQRQEEAERQAQAQEAELKREQERVEARERERQSAELATEYATKQVPSQWLGPALGR
RPLTGQARGKRGATSGSRRGAATSTRGYRGRARSRGRSTIVPSPGSSRIQPPPPR
>Hyaloperonospora_parasitica_HPAR002513_Duo1
MSIESVVNEGSGEPETSRDTERDVTEQQGERERGREEYLEGVERRIEAYENCAAAIAAVT
TCLEGLSGHLNSMQEATHQLNSFTSGWLAVWKRPSS
>Hyaloperonospora_parasitica_HPAR011892_Duo1
MSIESVVNEGSGEPETSRDTERDVTEQQEERERGREEYMEGVERRIEAYENCAAAIAAVT
TCLEGLSGHLNSMQEATHQLNSFTSGWLAVWKRPSS
>Albugo_laibachii_ALAI003120_AlNc14C49G3911_Duo1
MEVYRSSQKQKLLCNAVMQTDGNASSIQANEGNETESDTVSNLEGEIDKYERCCDAIIQI
NESLISLSRNLDRMIETTGELNQFTSNWLHLWSLSKK
>Albugo_laibachii_ALAI005026_AlNc14C39G3386_Duo1
MEVYRSSQKQKLLCNAVMQTDGNASSIQANEGNETESDTVSNLEGEIDKYERCCDAIIQI
NESLISLSRNLDRMIETTGELNQFTSNWLHLWSLSKK
>Bigelowiella_natans_BNAT015670_Duo1
MENGEDIPGTPSEARTPTRRSRHMKEGVLKEDGEIHEVLSTQSSDKGDVKEDNQELAHLN
KVETMVLKVNENLVKMTSKLGDMERVMSNTEIVVDKWLGMWQTTRSKENINHPNIR
