# Supplementary material for: Evolutionary dynamics of the kinetochore network in eukaryotes as revealed by comparative genomics
Source: EMBO Rep. 2017 Jun 22;18(9):1559–71. doi: 10.15252/embr.201744102 (PMC5579357; doi:10.15252/embr.201744102)
Supplement: Supplementary file 3 — Dataset EV1 [file EMBR-18-1559-s003.zip › kinetochore_orthologs_FASTAs/HORMAD.fa]

>Homo_sapiens_HSAP021067_HORMAD1_HORMAD
MATAQLQRTPMSALVFPNKISTEHQSLVLVKRLLAVSVSCITYLRGIFPECAYGTRYLDD
LCVKILREDKNCPGSTQLVKWMLGCYDALQKKYLRMVVLAVYTNPEDPQTISECYQFKFK
YTNNGPLMDFISKNQSNESSMLSTDTKKASILLIRKIYILMQNLGPLPNDVCLTMKLFYY
DEVTPPDYQPPGFKDGDCEGVIFEGEPMYLNVGEVSTPFHIFKVKVTTERERMENIDSTI
LSPKQIKTPFQKILRDKDVEDEQEHYTSDDLDIETKMEEQEKNPASSELEEPSLVCEEDE
IMRSKESPDLSISHSQVEQLVNKTSELDMSESKTRSGKVFQNKMANGNQPVKSSKENRKR
SQHESGRIVLHHFDSSSQESVPKRRKFSEPKEHI
>Homo_sapiens_HSAP010655_HORMAD2_HORMAD
MATAQLSHCITIHKASKETVFPSQITNEHESLKMVKKLFATSISCITYLRGLFPESSYGE
RHLDDLSLKILREDKKCPGSLHIIRWIQGCFDALEKRYLRMAVLTLYTDPMGSEKVTEMY
QFKFKYTKEGATMDFDSHSSSTSFESGTNNEDIKKASVLLIRKLYILMQDLEPLPNNVVL
TMKLHYYNAVTPHDYQPLGFKEGVNSHFLLFDKEPINVQVGFVSTGFHSMKVKVMTEATK
VIDLENNLFRENSTTEIAHQGLDCDEEEECNDHIQRMNFVCSQQSSECSRKKRKVSEPVK
VFIPNRK
>Mus_musculus_MMUS008853_Hormad1_HORMAD
MATMQLQRTASLSALVFPNKISTEHQSLMFVKRLLAVSVSCITYLRGIFPERAYGTRYLD
DLCVKILKEDKNCPGSSQLVKWMLGCYDALQKKYLRMIILAVYTNPGDPQTISECYQFKF
KYTKNGPIMDFISKNQNNKSSTTSADTKKASILLIRKIYVLMQNLGPLPNDVCLTMKLFY
YDEVTPPDYQPPGFKDGDCEGVIFDGDPTYLNVGEVPTPFHTFRLKVTTEKERMENIDST
ILKPKESKTQFEKILMDKDDVEDENHNNFDIKTKMNEQNENSGASEIKEPNLDCKEEETM
QFKKSQSPSISHCQVEQLVSKTSELDVSESKTRSGKIFQSKMVNGNNQQGQTSKENRKRS
LRQFRKTVLHVLESSQESVLKKRRVSEPKEHT
>Mus_musculus_MMUS027162_Hormad2_HORMAD
MATAQLSHNTRTLKASKNTIFPSQVTNEHESLVVVKKLFATCISCITYLRGLFPESSYRD
RRLDDLSLKILREDKKCPGSLHIIKWIQGCFDALEKRYLHMAVLTLYTNPKEPEKVTEIY
QFRFKYTKKGTTMDFDSSSTSFESGTDSEDIKKACSLLIRQLYILMQNLGPLPNDVILTM
KLHYYNSVTPHDYQPPGFKEAVNSHFLLFEGEPVSLRMGSVSSGFHSMKVKVTTEATRML
DGENSVSQDDGTTEIAHQGLDCDEEEEACGSQVQRMNFVHIEPSFESSRKKKKVSEPVTV
FIPNRK
>Xenopus_tropicalis_XTRO019121_hormad1_HORMAD
MATTQMHRNTNTVILPNRVTTETQSLVLVKRLLAVSVSCITYLRGLFPEYAYGTRYLEDI
CVKILREDKSCPGSTQLVKWMLGCYDALQKKYLRMVMLAIYTDPEDPQTVTECYQFKFKY
TAFGPTMDFVSNNGSSTSICSDVKRTSVMLIRKLYVLMQNLGPLPNDVYLTMKLFYYDEV
TPADYQPPGFKEGNCEGLMFEGEPMYLNVGEVATPFHVLKVKVTTEKERMESIEKSILKK
PASKAPPQTDMSKEEPEGQINDETAQDNEANQDRDDMETLKVEALNLTCQEDGNLQSDDS
QKSALANSQKEELSQVTPVPYGRKTRSGRIFPKPDFEIRAQKASARTSKESQQARKSAEK
KSQPFEITGSQEDHAVAKRRKFSEPKTPFK
>Takifugu_rubripes_TRUB000089_LOC101062435_HORMAD
MTIRVLHLLHYLYFHVLKWTGLFLNEHKTEQESLVFVKRMMAVAVSSITYLRGIFPEDAY
RSRYLEDLCIKVLREECSNSGANKIVKWMMGCFDAMEKQYLQIVFIGVYTDPEKPDCIIE
SYHFKFKYPEKGPQMDIQRNNEMEMHVPLENTKRASMLLIRKLFLLMQNLDILPNKVYLT
MKLYYYDDITPAHYQPPGFKEGECDSLWFEGKAVHFRVGEVQTAFHTLKVRVSAKEDRLK
KLQEGQQLNGTVQASQGDLPSSKRSEVLCKKPCDDEKLPSEDESAQFKKPMKSLAKVQSC
WA
>Danio_rerio_DRER005492_zte38_HORMAD
MTTLQKKVNQDKQVLAEALDTEAQSLVFVKRMVVIAVSSITYLRGIFPEDSYRSRYLEDL
CIKVLKQDCSSPGAHKLIKWLMGCFDALEKRYLQMLVIGVHTSPHDSNHVIESYQFKFRY
SEHGPQMDILSNVNGDIRVTLEDTKKASTLLIRKLFLLMQNLEALPTAVHLTMKLYYNDD
VTPPEYEPPGFKAGANESLWFEGTAVHFRVGDLQSRYHTMKLRVTAAQSRLGKLQDGGQL
SENEMEMETPSLHHIRPAETVMRNHEQDLPSEDESVAQFKQPKKSIAKRKCVRSNAGRRK
KKKCF
>Danio_rerio_DRER005542_hormad1_HORMAD
MTCEQKSRPVQSCQMLPDVVSNEQQSLVLVKKLLAIAISSITYLRGLFSEKAYGRKYVGE
LKVYILREDSCPGAQQIVHWLQGCFDALQRRYLRMVLLSIYCDPDNPQKVTECYQFKIKY
TEKGPQMDFESKNGQSLTKMACDNTQKSSMLLVRKLYMLMQNLGPLPDDVCLNMKLLYYD
EVTPQEYQPPGFKEDDNGTLMFEREPVNLTMGEVVTPFHSIKMNVTTEKKRIEPFEDDVE
VCVSTKWSLKISEDGMMSETSVQQECMTKENVITDAGIEYSETQETQEQPHRHTKEDFST
NPKMDNLVKKTADLKVDARKTRSGRIFEPQISQLEFPLSQDPQPSVPKRRKVSVPK
>Branchiostoma_floridae_BFLO042391_HORMAD
MRVFLFIFPQWNAIFPTDQVTEQLSTLFVKKLLAVAVSNITYLRMIFPEHAFGDRCLEDL
NLKILRDDSACPGACQVIKWVKGCFDALDKKYLRCLIIGIYEDPTDPETVIESYTFKFAY
NNQGIHDLIDRNEKQLASAYSAAETKKATMQLLRTIVVLTQSLKALPDDVMMTMKLLYYD
DVTPSDYQPPGFKPADLEGFLYNCEPMNIKVGDVSTQWHTVKLRIKTDSSQFE
>Branchiostoma_floridae_BFLO009236_HORMAD
MFLFIFPQWNAIFPTDQVTEQLSTLFVKKLLAVAVSNITYLRMIFPEHAFGDRCLEDLNL
KILRDDSACPGACQVIKWVKGCFDALDKKYVSSWFLIISMLLKFKENLFSGVPKTVIESY
TFKFAYNNQGIYDLIDRNEKQLASAYSAAETKKATMQLLRTIVVLTQSLKALPDDVMMTM
KLLYYDDGRLSVCTRVFILICK
>Saccoglossus_kowalevskii_SKOW032912_HORMAD
MCKFCSVKTQIKIGQLTEQQSALFVKKLLAVALSNITYLRAIFPEHAFGDRCLEDLNLKI
LRDDSACPGACQLIKWVKGCFEALDKKYLRAVIVGIYVDPDDPETLIESYTFKFHYQNNG
GISIYRNENKISSAYSDSETKKATVRLLRTIIVLTQTLASLPDDVFMTMKLLYYDDVTPE
DYEPQGFKPSDSDKFKYEFEPMNIKVGDVETPFHL
>Caenorhabditis_elegans_CELE026879_him-3_HORMAD
MATKEQIVEHRESEIPIASQWKATFPVDLEIEKNSEMFALRYIKCASAFILDRRGILDEK
CFKTRTIDKLLVTAFQSSVPAAKRVSSTFDGLRDAIQQGYLREFAIVFYKKPNEEDINEV
FAFRFAYGDEGEIFVSLNNGIDTNESSQELLQAKFVDTDNTKQMFASTIKKLHRCIKKME
PLPQGSDASFRVSYTEKAPKDYTPEGYLLSPMFYTLNQDIRKASIGIVCGGHHKIQMLAA
SQYLKQDFDLDKTTTLNPNMSIMANQSKRKGRISRDSPYGLSQGITKKNKD
>Caenorhabditis_elegans_CELE009328_htp-1_HORMAD
MAPLETIYDESLNKSADSIDDKKWSKLFPRIVSDPDRSSNFMTRAIYVAFSAVLRNRNIL
GQEYFTKNYITEKLKCMTLCFRNPRSNQIAQLLRNAGDATKDGFLKEVSLVITNNEGDLE
AIEVFSMKFIYFENGGVVARLSTDKNGQEDPHFAKLAQLVYEGGDSVRDQMVTIVRSVQF
LCTKVLEPLPEEFTANFRLEYTNDAPSNFRIDGFEDSSTFYTLPDDIQSATIGHLRPGCH
AANMECWSMLMSDSYEAELTLKRHLDKVSDRHGFNPVNVLYKSFNSEDSDTSLSQATTES
VNDQGGNETSPVDDITESLEKAQMSPIQTRPTTRRGADGSKTRSSPYSRSCK
>Caenorhabditis_elegans_CELE031127_htp-2_HORMAD
MAPLENNYNESLNKSKDAIDDKTWSKLFPSIVSDPDRSSNFMIRAIYVVFSAVLRQRNIL
EKEYFSKNYITENLSCMTLSFKNLRAHQIAQLLRAAGDATKDGFLKEISLVVTEHDGDVE
AIEVFSMKFIYFENGGVVARLSTDNNDQEDPHFAELAQLRYEGAESVRDQMVTIVRSVQF
LCTKVLEPLPAEFTANFRLKYTNDAPSNFRIDGFDDSSTFYTLPDGIQSVTIGHLRPGHH
AAHMQCWSKSMSDSYAAELTLKGHLDKVSDMYAFNPVNVLYKSFNSEDTDPGLSQDTTES
ANDQGGNVTSPVDNITDSLEKTQMSPIKMRPTTRRGADDSKTRSSPYSRSRK
>Brugia_malayi_BMAL016776_HORMAD
MEIIQKKRSRKGLNWEATFPDEPVGEKSRSFLQRMVFITASHILYTRGLLPVKCFKKRQI
EKWKFYVIRAEAEGKDIVHGLKGVMEAIEFAYLRDFIIMVADRDREDEYEALEIHRITKG
EKVAAIKYTGITQARKQFFHLIRRVTAYENMMDPLPQNICTIFKLTYYDERTPSNYEPQG
FIADEGLFHFPREVEPLLTGRFDCEKHMITTSVHSIFMKSVTEMKSLMQADTNQFSNPVS
RDTTICSSPTKILRSFSACSDEFSQIQTVDNEQQNDSIQSIELMTSSSFIDISGTLEITK
ICHTPSNTCDKDNSNDTS
>Brugia_malayi_BMAL016653_HORMAD
MASFSSPDNMSRKRINTVKEILWSSHYFMIGLKCCIVTEDTELGKKLSALLYAVSEAIEK
HYLHDFFILISTDEADNMDEVVEAYTLTFTYTDGGRLLFRSYYSNCSPSHEIALSCENVT
ELRKEVIALLHRLDVLMNILSPVPQSAFPYFKLTYYTSTPHSYEPAGFKPSSTTYRFKNM
TFISKISAGTFSTKFQSCSVCLESVFFGSANEQYEQNSSRIDKDEPQMLKGIIGETPKGR
PKKDRLIQIVEDEDNGPELMNVRVSSQYRQMEAKDYVSQQSSIEIIESMRASLLEDNSPN
EPSETEKIILSSVEAVASTADLQKSGFIPQHSGDSEDVPESSGQFATFGSPSDPYINSPR
MDSTFSLPTVAELVSREPVLKKGSTTGSSSSGNNVTAKPDVAGELFTERSSSAERTPSAE
PKAKKMKISRSKLDYHMVIYFKFII
>Schistosoma_mansoni_SMAN009195_HORMAD
MATAVAVKQNIGNWSKMFPNELGVEIQSLVFIKKLFAVAVSYVLYFRDIFPESAFHDKQL
EGIELKILKESSMLPASSKIVYWLKGCFDAIDRHFVDLHPSEFCEYNIIESYCFRLSYGQ
EKLSLDLKTENKRESSTLCEISDFSEIEARKATLSLLKNIQTAGERLSKLPSELMITMKL
QYYDEVTPESYVPPGFKRADNVSFNFEEDNINIRLGNVKTTSRRLLSGSVKSTKSTQEDE
SIHELSLGSLNASKVNENDDLSLSFQQQTLVSDENESESYEARCPCGVNKDDGVMILCDG
CDKWQHAVCFRILQEGDVPTSHVCEICAKLKPELLRTGGTTDETIQNLSVEARKATCLFR
RVLALCLNEDSVSPAFIARSLGIEYTVARGLFNRLIKEQVIKGAGPRRGEKLVEKEYLEN
IVCPRFFSHNSLHDKTSMVSPQMLTAQKPTTIRRTPGKRAHDASKSTSEKEYDEVRLKFC
QRS
>Nematostella_vectensis_NVEC016732_HORMAD
MATAQMVRNESKTVSWSSIFPPEQVTEQQSVLFVKKLLAVAVSSVSYLRAIFPEHAFGDR
RLEDLNLKILKDDSACPGACQVIQWIKGCFDALDKKYLRMIVIGIYADADDPDTIIESYT
FKNNHHLDTDPDITSRVKLRIKTELHQFELKEDDEEDDTTGVNAGGLIRNNADVDEGMEE
DSQMPLDHTDNTPVTHSREFEAVDDHTPPTTPTETTRKSAKRQSDSQQVVPDGMECDKVP
IESPNTPGLRGSAGGVSTRASSQPSGETPNIEEDMQKTDDTVSCACGYNEDDGLMIMCGI
CKFWEHAVCYGILQEEQAPDFHVCAKCCRKPGQPQCTDALLGELGSVELQAAALWRRALL
ACSEMSRILPTTMSRRLGVEMTVAHGLVNKLEKEGFVRSAAKGKRLGKIVNKTMLKEEEL
KEYIKKPKVSDKHLSNTQSQNTGTRQTAQSIDSITEKASMMDVSGRRRTKRNTDADEKDT
DSPTKQKKKGGKRAISALDKTKEFDISDSQEAFQDCDAPARKRKSSISTKAILV
>Trichoplax_adhaerens_TADH010313_TRIADDRAFT_52142_HORMAD
MAAMMGTDSKFIGDNAKSDEEPSMTSEKDCILNMKKMIAFAVSIPVFMTIVNCFILPTAR
TRLPEEDFTERRLGGLCLKVLNSNNSSPVVSDLIIWMKACFEALERKYLREMMLGVRYTN
SQYQLLHEIKFESYRISIEDLIQILILAFAVSFKVKMRMQSSCHQLHKEIASLQKNSVKR
KRYMTTSNQPKIKIEKEASCLSSASLTQDDSDATIDGLGRALFILSFFQDFLKLCFKFLF
TRIA
>Amphimedon_queenslandica_AQUE007230_LOC100636822_HORMAD
MATAQLVRKKVDKQKIGTWSSVFPVEQVTQQQSTLFVKKLLAVAVSNITYLRTIFPEHAF
GDRCLEDLNLKILRDDSACPGACQVIKWVKGCFDALDKKYLRMIVMSIYRNEKEPDFSYT
TDRTDDSISIYRNGTKLAQAASPNETRKATTTLLRTIVVLTQTLKPLPDEALMTMKLFYY
DEVTPPDYEPPGFKAGEDTDDNFINEPMNINVGDIYTPFHSVKLRIKTSADQFVCEDGGV
KDEGTQDNDGDITVEQELDTAIASTNNNSNNDNNDNNIYLFVIGIATEPSPMEQADINED
APSPPLLGKGPPVDTDSLIVKCPCGYNEDEGLMVACESCHYWQHANCFGLRTADDVPELH
YCDLCHKAGSGSICTDIQLVKMGLSERRFFCLWRRLLLLCLKIPRIIPYHLVKKMSVSSI
IAQRLVARLEEEGFVKAPKRGNGRLWKVILKDVIESVALKKYFKTEVDSPLEKTQTRRRS
NKSDKDEASNKGVTVEQLTVKTSSMNLKQSNDKSAPDTAANTSVDDGKNPDPPVVRRSPR
LAAKRPRSLVDPTVEFQLSNSQDIIDLPQETGRVKKRRKITPVTAGDRDSSEGYRSLVDP
AEIFTYFTEKAWDVPQIIGSFSLLKDKLGIDKEAYGVSLYHSLKSKLTHWKAKTLWELLD
KKVQLNEYKNQKACQGTSVCVVGCGPVGMRFAIEAALLGCDIVVVEKRPYFSRNNVLHLW
PFTIDDLKRLGAKKFYGQFCAGSLDHISIRSLQSILLKTSLMFGVRIYFGIEFVKIKEPG
GGRAWHADFLPSNHPLNDIDFSVLVGAEGKNSRIPGFDRKELRAKLALAITANFINHRTQ
DEAAVQEISGVAFIFNQKFFKDLREDTGIDLENIVYYRDDTHYFIMTAKKDSLLDKGVLI
KDYPDVQQLLAPSNRNMKKMCEYAIEAADWSTELPQLDFAMNHKGQPDVDLFDFTSIYQA
EYAARAVSRDDTDLLICLVGDSLVQPFWPQGTGCARGFLSAMDAAWMVRGFGEGRKVLEL
LAERESLFQRLTQTKPDNLSKKFAAYTIDPRTRYPNLNIGIVKPANVKQLYDFDGELDLT
PPSPQATPPQPPPPLATPPLATPVNNNVSLAPPEITPTKLTPSKPKTTPSITTPNVTTPP
NDIGSKATPTSTTPAIETTPKGTPTITPKRVAPPPPKPLRKTPSRPINQAGQVTRALYGT
PESDKVLADKQVIMKWFKEELKDYPNLRINDLARSFRDGMVLCSLIHHYNPTIIPQFSSL
SSGNQMTNNKLAFSLLEKHFNIPQLIKPSEMNDPDRLTLFTYLSSVYETFLNLEPLPLAS
VTSSGATPSSGSKKGKLMRKLSRKNSKSLLSVSPADSWGTDTNSLRRSLSPNKKEQKSRR
EKKEKVQETIKEKEEKETTPPPAKGGAAATGTETNAKSKGQSGQGPNTPKSAPNVQKTGP
RPISTFGSPAVASDICFFCEKKVYLMEKMSANNVFFHRNCFRCSHCNSQLNLGNFAMSKG
ENGAPGKFFCKPHYRQLFMANPEAINYARSQPEKDKSLSPPPTSPSQSNLPPISEDEVAP
AAPNSVVPKDDEEVIEARERKRTLTQKFSDMFRRRSSRSSSKSPSPEKTVPKPKKDENPI
LYEAPPTPPEESPVTTPTTTKPTITPSVEVTPDTTSSSPFRKRSTKIRGRSGTTPPPRSD
GAQHLLNSKKRRGQASLVRPIIAVQDEEDDIAVSERQKQQERFREAQEIQREMSQIELQY
EEFEEIAREIEQNLRDAEGTEQEDNFMRAWLNLVSERNALVRRTADLSLQMKLFGLEDRQ
YELQKEMRELQEKETEENGDEPDPNFERLLEELVEVVQERDQIIQQVESDRVRELDEQAA
EEEMMNHRFGEGDSPSRRSATMPVEGGGGGKKERKDKRTSWWPW
>Mnemiopsis_leidyi_MLEI006439_HORMAD
NIVPHNIPAYLAPTTLTQTLTLTLTKTKLSFVEQGVTSAKSLGLSVLGHNDLGHDVGHQT
DSDMYRRRHNSYLLSKVHSIKDSSTIIDWRHLRFYVLEQNAYSNRSLEDLELKILSDSSS
CPGANKVCHWIRSCFEALDKKFLDSLVLGLYVDPADSNTLLESYSFKFNYEDGMDIYHND
KKILTSDTENTKKTTTTLLRTILVLTQGLKPLPDNVMLTMKLYFNEDITPPDYHPTGFME
AKCDDFKYDDESVNIKVGEVSTKFHSVKMRIRTKCHDFDLSPDAKDIVAELTDGSQEEKE
EAMIMSSSPADTVKTSVTTPKTDGGSYDVKRVKKPELAQRLDIDIEVAKKLITRLLNERF
IRVPAKNTSGFGYIVNKSEITKRGLKTYFSSPNTQSQSLYDSELVADTASLQIVGEKRKR
VEDSFELSSSQSWTKGKRLRSSEIRTPVRL
>Monosiga_brevicollis_MBRE009103_MONBRDRAFT_4816_HORMAD
MHDQSVCPDLPCNALMYQNTNGWSLHGAGSKLSVWLPCCPPLDDLGTGASVKAIKQLVVM
SVSSIAYLRGLFPHSAYGDRNVGEDMAIKVLRANSPCDEAVALVAWLKSLLPGIERHWID
RITLAIHDGYEADDGDELENDTLLETYTVRQKKVSSPALSSKTVIDLWWADCFQIKLGHL
NAEAHQALQQSQNASLTLPDYAGFQTDVKSMLRNLLLTTQSLQKLPDVCVVSMRITLAAD
APDEAIPAGFITSTSTEGYQIASEHRMRLDVGGVATHHDALKVSVATLRTTGLHATHAPR
VDLDLSRNSQTEMPTHSTAQKAQTEANASKKAPQPGGDRKGGAHSALSEATGPQNLESGA
AALGFEAPSSTGAPATKRSKTKASRVVSNKANARMPSAANEKMARQQAHSAPLQKGPSPR
PLDQFDFDDSQQVWKLLTHPACPLQNQVVRLGLIACGPLRRWRHRLPRNDELRARVDNFE
FEAPSKSLCRIVLADIYQ
>Salpingoeca_rosetta_SROS008457_HORMAD
MALAQRTRVNLSTSKARTETRQQTGTFSALFPEQGIKDATLSAHCMKKLLVVGVSSIAYL
RNMFPNSAFGDRAIEDMSLKILRERSQSPEACQVVAWLKNIFPAIENRYVNKVVVGVYDG
SADAENLTQDDLIEAHTFKFGSINQDDYIKITTSKNQTLKLPTSAEFKANTLGMLRTLLM
ATQTLDKLPEVCLLALKVYYDESVPEDFTLEGFEEATGPHHQSSNSGGGDPFSVPRQHRV
KIDVGGTATHHDALKVYVQTNKNRFETTADCDEDEEDGNEVATDADDAMDETADAANDDS
DVSGSSNNNYGINNKKTKKKDEAQRNVKTNTASNTDEREGEEDQEEPNEQQQKTQTTTTN
KRSGSSKAKAKTKTKDSKKTTNTRDPFGFDETLEKEEKARSTTTANKSKSKSDDGGDDAV
EDEGVIYSQEKTSNSNVNGVADDHAGGGAGDGDGRKRAHRGGRHAKRSARDQQDDDIDND
INNDNDKITTTTSTNGEDDEDGADGSATPPSKKANLLLSKKKKSAAVARARQALPSITRA
SRTSTRTTRASTRSSKGGTSTGQRDGGTGTRATRKKGERVLRATAQKESEFDAYEFCDSQ
DETGLQLQGKRSKRRSTVVKRPVRVNTRTRTRS
>Capsaspora_owczarzaki_COWC003496_HORMAD
MLQVKSHHALALASQRNAASRPTASVASATSVATAKSATAATTEEVTHQLSVNLVKNLLR
LTVSNITYLRGLFPESVYADRNIDGLAVKVLRHGASKAADQLMEWVGGCFDALERRYLRK
TVVGIFTNPNDPSSLVESYTFRFEYSSDGAVQTNLSLHQGERCVGTTATMREIKGATIKM
LRTIIVLIQTLKQLPEERYITMTLYYYDEVTPLEYQPPCFKMTQAADQYEFEATPLNINV
GELSTGFHRLKLSIKAMNGQFDLPQSDELQGAASTSDGDSPAHEHHFAQPQHPQPAATAA
RASPPVAPVVAQPHQQHARLEQLPLSPEISQQDGSNPAEALRPRVNLSLSKPKSVASSVA
SVAPAAPDAAILHQATTERASQAVPIPNGKLANLAVPSSSAAAQSASQHESPHPPQVDRA
PADDLVRCPCGVSETDGRMINCDRCGYWQHGVCFGFREGRKLQLDSHLCDLCHGLAASDA
PVHHRMCSASTPSTSDRKQLALLRRALSAFVNGKTRSFTLQGMSNRLGVPLRVCRELAQK
MVEEGVVSTKDARLLNTSTFTVYRNLKARAVVDEYFGGAESVIAAAAIEAAQAGVTPTAA
SMATSPRAATDAVPPRVDVVGER
>Saccharomyces_cerevisiae_SCER002695_HOP1_HORMAD
MSNKQLVKPKTETKTEITTEQSQKLLQTMLTMSFGCLAFLRGLFPDDIFVDQRFVPEKVE
KNYNKQNTSQNNSIKIKTLIRGKSAQADLLLDWLEKGVFKSIRLKCLKALSLGIFLEDPT
DLLENYIFSFDYDEENNVNINVNLSGNKKGSKNADPENETISLLDSRRMVQQLMRRFIII
TQSLEPLPQKKFLTMRLMFNDNVDEDYQPELFKDATFDKRATLKVPTNLDNDAIDVGTLN
TKHHKVALSVLSAATSSMEKAGNTNFIRVDPFDLILQQQEENKLEESVPTKPQNFVTSQT
TNVLGNLLNSSQASIQPTQFVSNNPVTGICSCECGLEVPKAATVLKTCKSCRKTLHGICY
GNFLHSSIEKCFTCIFGPSLDTKWSKFQDLMMIRKVFRFLVRKKKGFPASITELIDSFIN
VEDQNNEVKERVAFALFVFFLDETLCLDNGGKPSQTIRYVTSSVLVDVKGIVIPNTRKQL
NVNHEYKWHFTTSSPKAESFYQEVLPNSRKQVESWLQDITNLRKVYSEALSPSSTLQELD
LNSSLPTQDPIISGQKRRRYDLDEYLEEDKSSVVNDTIKAKDFDESVPAKIRKISVSKKT
LKSNW
>Candida_glabrata_CGLA003947_CAGL0M12771g_HORMAD
MATTQLTRQKVDTRTAISVDQSQKLVQTMLTMSFGCLAFLRGLFPDDSFVDQRFVPDKVD
KNYDRNNCAQNNSIKIKTLARGRNSEVDVLLDWLEKAVFKSIRLKFLKALSLGIFLDENN
PQEMIENYIFSFEYDNDEVKMNVTNKNTTGNRDDSISLLDSRRMAQQLMRRFIIITQSLE
PLPQRKFLTMRLMFNENTDPEYQPPFFRDATFEKQATIKIPTTMEKEITEIGTLDTKTHK
LSLNILSACDLKEGEQTIELNPFDLVTKKFTKVEKTEHHEVSHHEVSQTTSILGHLLEST
QCSLQPTQAVVNHQSLTTGACECRETLSKSCTAFKTCRKCAKVVHGICYGNVGTQKIDQC
IECLCGPEFNYSNTYFKDLMLLRKVYRQINRQKGLLPSALSDLFNNVTSNKRDDSESTER
FQFCISALLFDGILVINANNGIQGQTSQHKTNEQQVLVDYDNIWCPVNGKLTKNQLYHIK
YFQIKAIPSCHRDIIPQSKTQVLLWIEEVKERRTQLNRYISDTLEMGQLSLKEHKETTYN
VQAQEPHKRKNSDIADSMPIDTQEFYQELKDTPKPKKYRKISISKKTLRSMW
>Kluyveromyces_lactis_KLAC003686_KLLA0C07623g_HORMAD
MSTIQKVREKNEVSTKNVISQDQSQKLVQTMITMCFGCLAFLRGLFPDDNFVDQKFVPEK
CTKDYDKNSASSIRIKTLVRDKSDEANLFLDWLENGVFQTLRKGYLKAISLGVFIDESNP
NDLIETYLFSFDYSHDSITININGQADKVSLLDSRKMVQQLMRRFIIITQSLDPLPEKRF
LTMRLLFNDLAPKEYQPQLFKDATKDPKTIITVPQENGLDTFSVGSLNTSVHKVGIKVLS
LADNTIQEQLASGITTQLDPFDLLNDNIELPQDTPFNSQVNEPSQTTTMLQKYLRSSPAN
FHPTQAIPGDLTLNQNDTNFQGTVSQKLKHIRCLRCKKMVPAVCYGNHAGSSIPVCIECL
NNNRIDMNSVTMQRFIMTRKIYRYMAKKPDFPKSISEFYSIFYGDSATDFDKQRIDDALS
VLLMDEVFVVEPDVRVSSTGTQLRSSGYINVDSNSIFYPKGTLPKGTCAWTFVLRASKAR
PFYTEPYAKTEAQLQKLLEQCENTFKNLKKLSVDDSLTLHELSINDTTNSMGYQGKSKKR
VHSDNENDYISPEKSYLDTQNCHADKVRRISVSKKTLKSAW
>Debaryomyces_hansenii_DHAN002763_HORMAD
MIITMQTQLKGVELKQEISTKQSQALVKDLVSISLNCITFLRNIFGDDNYVDRKFICTEN
PNIKSGFVKTKHLVEGISKEADMFKNWIDCGVHNAISLQYLSALQFGIYIDENQPEKLSE
TYIFKFDYNNGNISFGINDEDKCEPLSELTAREKVQQLIKRLIVLTQTFGPLPEKKHISV
RLLFNEKCPRDYQPSFFKDASDLESPTITVDVGNSSDNIGTLDTGHDKVNIKILTNVGIQ
ITNPLNLDPFDIIEDNDNHDPHKFENQIEFPKANNSLSLNKYLFSNKPDDIHSTQLVPPS
QSYYSGNFRLTCECNCWTSASRIKLSMKGFAILTCRTCQRQVHSCCYGMNHSKPIKKSVH
TFKCYSCMLDTDSLDEDLILLMRLRYLWKYMSCYDIPESLDLFYEIFSLTTMAEDDVVRK
MLNKLFHDKILMVLDEPVIVRGNKNAMGTGYLTPTIDLLLDNKGNSLVKNHIYNIAFTPT
LKSPKSMCHTDKQVFYFPDTYNTKSNILSLLKEFKTSLLKNQEFDDDPIESSSPIFNTKT
MENRGEIMKPVDQTRTSHANESLVDEDMDELSFEDSLNFLSQPANNQDSEGVNFLQDKVN
HVHVSTSKRKLDSSSIINYKVKNRKISVNDDTCF
>Schizosaccharomyces_pombe_SPOM002180_hop1_HORMAD
MNSYKEEILQTKSDFTLKNLIFFAISTLCYKRALFNENCYKKVNFEIEHFKGADFDCQLK
PTVVSLQAGVDKEADSFLEMMKTYIFSLVSMKVPFTVYLIISSQCKSILEDDAVEKEIFS
FTINPGSEEKICCESFVSYQRSERFVIKLFLSGNVKTECKDEEKVVQIITKMERFQLSKG
EATKAGVFLNTVETKDCMSWLNRGEFKDIVSFYESNNGIAISHCSHAFVPISTEKIMINK
ESSLFDSQEKIDSQLEKFLQPLKYDEIGSTQILDEQSVEKSLSQGKCEKMQNESRGLREI
KNNNPCEEVKKSNWLKKNISGSDKVDKAEKKKALLNCECGDSTEDSEMFQCERCDGWVHC
ACYGFESDSDPRQPNQLLCYTCLLVDSESSLYDRMTMLVAYRRAIRCIWASEYQGFQKLA
ARLNCSYADAKRIEERLVNENIIYKEKKRKWIYFTNKSPEMVSYLREKYFTPSRWISHLN
FQNYRQENQRVNMRSFLRPERMEVIERPKKVSKTSNTKETDTMKPLRI
>Cryptococcus_neoformans_CNEO002349_HORMAD
MSIIFYVTSSSILSVGPEASPFKPPKPVQGAKAATTTGKSSTKGKQSLRQTVTTQNAKQV
LSQSQSQAISQAQGSKTKNSIDLQSAAAKQDLSTITHQESLMIMKTTLGASLGAICYLRR
LLPDDSFSDTYMTDSIPFPGKSADQQYQMSQPDPNGSQQPGGGKGFRYPRIKGDGSPEGA
KILKFVEEGVMDAVSKGYLRSFMFIIFLDKNDPQNIVESYTFNFFYSGPSNIPSIDMTYQ
VADKVSSTDTQGIGGPRTHQDVRRSVKTLMKTLILSCQKLIDLPRQRYVDFKLSYNENAP
KGYEAPGFRDCTEDPLFMCTSDKDTEPTDVVMGKTTTGTHGVSVTTQSIVQFLPARTDSD
ERRASGEKDDPEKERAEQLKAAEKRKVAWPVYDRKAYERPDDVYDILKRPLGTLLADGNI
LPFPMPGPPSAEENVTGKKRAHQTLEEEIMQLSQTQVTQPSASQTRHASSRASIARERSK
TDFDFDADGETDYCGSMAIIPLAPAQTALRHSNGSASAIFAHQDGSASEDGPSSNSAAMT
PEGDTNKTQECGALRPKSANQLSERPRKAQRTNNKSGPTETDQANKENADVKLKKPSKSK
APKVKANKPLKSASSSKPNSRSRSSATPTNTPQKPKDSTPRKRATPPARRMLARTAEAAR
TSPLKKKSSRKIGPRTNTHLVEANEDKINCFCGAEDEQDGSMQCDGCRNWVHCPCVGFSE
LKAAAQVDNWYCLICKMERIEGQKWTKLQLQRAREGMSKLALFRRALLSVRQQGGIGKAG
PLRDALGFIDAPFGSRKKKGAFYKWVQSPEINKRFLGYFEPNGGVERELFELYKDQSSEP
MEEDNEEPSSQATHVNPDADEVSVPKALTSSLAPPNTIKTPFGTFIPSLDGQPISLYSVP
AIRSSRAESPIMLLEDW
>Mortierella_verticillata_MVER000646_HORMAD
MLSQGQSLAITKKVLRSSLGCIMYLRGMFPEEAFEDDNEHQVRVKRMVRGQNSEADILLD
WLENGIFDALSRQYLRQLVVGISLDLGETEMHGGNGKTVETYTFDFSYQGGYPSVQLESP
SEASGSDQRSEGKDKASTLQTVAQVQGSIAQMLRRLIVYTQTLEALTAEKFVNIRLYYRR
DITPTDYEPPGFGACRPGPDPFQIDSAAKVSMGKVSTAYHSLKLHIQHMQEYPPQGNSID
VEDSQFWVPESSPVVEWPEQERHEELPPRGYNEQSATKRDAILVEDTPVSSRQPSVIVNP
NASIGHEAAFSNVSTTTDRLSVIYLEHTSSALSNRNSPVTSSASSPVPMQTGNKKKIQAL
AGESFSPVTDLEKGPSMLSIRPNIDMLDCVCGTTGDEGDMFQCIECRVWGHLWCYGYSSC
RDPRRPAMDLCYKCLLQKQALEGPDLNIFFANPLWANLQDSCLMRRAIAILWQEGYTGCY
FFSKRMGIKITKARAMEKVLIEQEYLRNQTLADKPDAKPSSRAKHDWRILKGDNARGKVM
STFDPGRLLDPLHTAAGSRQGDGMRGQQSAGSSQADVGRLSLEPSTQVGSTVPTQVLDSI
PSQISDIRASMPDCEETPIREEIPVARTKREKAPEWVRKVKASEPLPRDDGHHHQSKKRK
>Mortierella_verticillata_MVER006015_HORMAD
MAQEHTTWNTAPLTRNQSLEAIKEAVLSVVGTVLFVRGIYPEEAYLDCPETGFICKRLVR
GKDSHADCLLDSVEHGVFDALTKGYLRQIVVSVLLNLGGTAQRRIGSKIIETYKLTVSYQ
DGHPSLQLKSSPKQSSGQGQSGRHAISVPTQHTGSGVQASFSSMLACLIRHLQSFQEPVV
DSQYDMRLVFWEDRTPLEYAPPDCFAYPSDHKWIYADPPAERLWMGKTMTGHHSLGLVTD
SVEKTRQLGDFDDTAYSNIPVEFMEQQEEQWFPEHLEHVDRNWRSTSSESLNQLNLYNDE
TLALYDRLLLFMSDPTKDVMIFPENLNGRQRRILRLIANRLSLYHCNEGEGSLCRLVIKK
TLLPAHLQKAPIIGSLLSLDGMNHGMFTETTEQEYVPSATRTNRHDSYSSSSASNRSKGS
KGLSPSSTSTSVLPPIPEHTSYDPVQDLRQRRSNLPPEVDCVCGAFGIDKEMLRCFECKK
WGHFVCYGYGSSHDPRLPEKPACYSCLARMKGGAAVLDNLFDPEAKPWAKFRFQRLVVRA
AAVMWSEAGIHGNQLAIRFGLVSSSKAYKVLDTLIEEKYLEKGSWAFGKKQAPRILENEE
NGRRLAELIDPRHLVDFLRAAFDNVLETQGISQTADSSPAFSSNPSRHKVV
>Coemansia_reversa_CREV004253_HORMAD
MRIIDMLYTAISEIAYYRCSLPETYFEQNWVEASPELFQDLYILYILPASFLEGLGLNTH
RLLANKSVESDMLLNVLGDACNALSKGCVKSLAFGISVNPDDAMYIREMYAFQFKENVLE
NDQNQTQSSQSYESINMCALRRLILLLQEMESLSVLTFVTSQLTLFSTASKDYKPSLFQP
AIPNGGGYYTIMPQFGSAQVGTAVTESGIQVRLCVLSVEGSVCEPPLGFSKCGTPVRMDI
DNDPHVQVFTAIPSLNTQQGQVKYVEANIRNQLTDSTNNQNACGVVTRSSAAGTKTKAKR
FNLRPARALQNTSNQQCECRIENNDEELRTCHRCKRKHHAICYNLEGGLTQLLAVCITCQ
TNSASILPTQYLISRLALARRAAFIAYRNKEGHVMSLIREIGCKPGRGKCIVDLLHTLGF
IQLDKNKHSHEYKIDSSTWPTIHNSLFSSSIETALKAVGYK
>Allomyces_macrogynus_AMAC008497_HORMAD
MTSMRTAVPRLVTATQSLAITKELVKSALAAILLRRGLYEPDQFVPLKLVGADVPSLKRD
HPGNARLLQILHDGIFDALARGHLHEAMVSVYRGAKTNVLETYTLTVEYAATAAGTKRVM
VATSERAPTVRIHVRRGDAAPVELGTASATTLDALRAQVARALADLDRAVASLEPLPPRC
DVTMYLTYQATAPADYEPAHFITCAFPPTPPPLADDLAMMASPFHAVTMAMAARAGARPP
PDAPASADLTRARQPASRPASPAPLPPPADPAPPRRARTARPVHSLSSTRFRLPASPPTG
PLSSTPPSTPPRTTPSTSAPRAQLFAPRSTVQRNPHKLFDRGIGLLLAT
>Catenaria_anguillulae_CANG009978_HORMAD
MTVVSTPTPHSAGHCGPERSLDAVRTVVLAAVSCILYVRCLLPEHHFVPMKVDDATFKVL
REKCSEASALLYDMLDHGVYDAIQRQYLRKLTISIIKSPDHRDQSLESYHLHFSYPHPGS
FTADAELVQSNDASPHKRLKLGHFDSCSSASTMPLATQVREFMRSLAFVLHTLKSLPANC
FMDMHLEYTESTPQDYEPMFFRASDIVPHVSSPVKLMTSKPVVETPWHTVKLDIEMNASV
ILRDATQPLSSPVRQDFVHLLDNPHAELHAQAHGATSNEFPPVPNSDDTILDDPDYEDNR
AVRRVSQQPCETTATKTGRIHENDDSPTQSQGPTETHVDPPGPTTVITLSSDDPTAGADT
VPSGSPPPSPLPLTSNKVDCLCQLNDSDGGMLQCESCHAWMHVVCYGYLYVKDPRLPERF
VCAKCDNRSDRFKRVSKADKKDLALFRSAVSVIWNEVPVDGKKGSTAASQSKSNKAKPGK
KTDEHVWRDKQLAARLFIPVDQANRLLARAVDEHIGSWHARGKIAKRSQVLVMVHKQSND
ARRALHVLFNPNLSRLPPRGKGTLLSLETGFAPALTAAPVRQSASTSRPATGKRAGNSTG
KGGIQSSAMGDVKASQQEQVTKPTTRPQKFMASPIGSQTQLDSFALSPGVPSTPQMGSHA
APGSQTQTYSQTQLDTFALGASTMHSHGYISHGGSQKQTYSQTQLDTFPRDPSFMHQHAS
LHMSQPAPPTTAGTVIPASMTPLATASQPPTGLGIHNSGTITSSHAHAEHAGPHHLASSL
DLLRVTNHTQHAATLSARAAPPSASPLLLMTTHSTTPAASASRSAPGTLFGTAPSACSSL
YQLHHRPTYALTAMATQGAAMTLTPPESSGTLKWMPDSQMQPLTDGSIELGSGRVLTRPG
MWVNASPVMMVDEGERERPGKRKYASSGGTVNGVMDGGFQVDEAGVVKRSKKVKRSAAQR
PARMPTP
>Catenaria_anguillulae_CANG011099_HORMAD
MLDHGVYDAIQRQYLRKLTISIINSPDHRDQSLESYHLHFSYPHPGSFTADAELVQSNDA
SPHQRLKLGHFDSCSSASTMPLATQVREFMRSLAFVLHTLKSLPANCFMDMHLEYTESTP
QDYEPMFFRASDIVPHVSSPVKLMTSKPVVETPWHTVKLDIEMNASVILRDATQVHRLHV
SVVRCVIEALVVVD
>Batrachochytrium_dendrobatidis_BDEN001957_HORMAD
MATVTTRSTASQVLLQPTAQQSLTVVRNVLGATIGSITYLRNVFPEHNFKDTRLNGLQLK
TLVPKQTSQADLLISWIDRGCCDALNKQYLRTMVFGIYVNESCPEELTEAYTFSFSYPDK
DRWCISVSKDGKDQFRFKTRQDVTRATCEMLRHLLVLTQTMNPLPENAYLTMKLYYYDNI
TPPDYQPPMFCAGIDTPVCIAGEKLLQVNLGQVSSPYHA
>Spizellomyces_punctatus_SPUN003324_HORMAD
MTLQVHRPKQELQIAPTAQQSLNLVRNLLGTTIGAITYLRGLFPEDNFKDTSMGGLALKS
LVRDFSVEADELMDWLERGCFDALEKQYLKTMIFGIYLSPDNPDQLVEAYTFGFSYPEKD
QWCITIDSNGKQAFRLRTRGEIMKATSDMLRRLLILTQTLRPLPENAYITMRLFYYDDVT
PAEYEPPFFRAGDNDEKFYFAHRPEKIKIGQVETPHHALNLHVQTASDGIEPTTEDLQCD
DIHEGSIDMESPLETHVEGTILEPEDMSCPLLNVTEKMEQMVIQEEEHEKNSQSMDIDVQ
ILVNGELPDREVGKILANAKIEPQVINVTMDDNGDDTQDLVNRLRDGINVPNSHSNLSRM
PSQADSCFSEGESIDLAMEEAKESFLDVSRTGQSEAADLGICQVAAVPDAVSTTEVDEDA
KAVAAEEYNGEKDRVSEDASKNLDLSTDEKAGNSNHTDADDEGVLDCPCGVDKEDFDLIF
CGRCKKWGHLMCFGFTSLKDKRIPKNHLCYACLNDLSTDGTQYNLEQVAEVALFRRGLYI
AWTEGIPTIAQFAVELGVDISLAKQIVLRLQKEGFVTDVKPAGKPKKRGKKGTEDTRSHH
YQVLKTPKLCGHFQRWFSKMFLPKERQQTGDVPSSRNPDVEEKDPGSPVIERTKSMTPLL
SPPATVRKATPRGAVTPQTPRRVTRSMSRSSSIGIETVDITPFQASGYQIPTPATKSTGK
VRQMQQVASGQDVKRKFLEKFGEPSQRQLTGFLSSQELSEEAQPIPVKRPVDTRNGPFGE
NAASARKKRKVSVVTRGIAVL
>Vavraia_culicis_VCUL002579_HORMAD
MQEQETLQLQSLKSILLHITAQRKIFPSTNPGPRNRFLCWLNNGIRDALSMNYLHQIVLT
VYTEKNRPDVILESYTITVTGKLGEQRPDKDISDVLKMLAPLPSRRYLSMRLVYNEKCPE
EYEPEGFKRADYEYVMKGNKILMKEDIQTESRMEINKEGGNEGLENERGEGTSSTIGVWN
ERGVTNDKALGDFKLRNEDVREKLRLSTIENSASERKNTEGSTETKRIVQVKTEKNVGVC
VDESKKVCSSTENKLQSGYSDAMGKELNIGSTGRADVISAAEFCPKVNHTGSRTTSVVNC
ICRINHSDLDMLQCDKCNAWSHTVCCGFFSNNDKRIPQFYTCNICLDNNISKLALYRRAL
SVNYNEEILGIRWLGKRLGVREGVAGRLIKKLLNDGFVRTVALNIRHKKYIAVKNENVKK
KVKKYFYIGRVKHSLPIKDISMARP
>Thecamonas_trahens_TTRA000714_HORMAD
MVRSVAAAMASATESVTASESLCLVRNLLRCSISTIAYLRSLFPEHCFYDRTLNGLRIKS
LKPSTDEAQELCNWLEQGVFPALKLGYIDHIILGVYEAASDELVESYHFQVQYPSGPDGL
PRYDAATPAPATDQKEIKFSTITMMRTLTLLCQTLQPLVVDRYIMMRVIYSDTAPPDYEP
LFFQPAPANEPMFFTRKPLEFAVGSVRTHHHVYDMGMRTVLDGLADDEASPPVAPAKLGV
FPADVPLGASAPSPSPSPLPQPPRPRPSPESERDELSSLEADTRRLERENAALEAELARL
DDAARTAGPRIVGGSKRVTPPPPTPPGADTASDNPRSDAQLAAAVAFLAAELRAGSDHVS
RRVLQDHLGLRTKDQGLAVMHNLRDLDLVAYSPSVGRWMLQAAPIAAAAGKVNSPRRRLR
KRRRAKGNSRSLHPSSGSGLGTGSGSGSGSSPGSPKRRRTSLRSGLRSGSGLGSRLESRS
GSGSGSGSGSRSQSESPPRASSPSPLPRGDPLRSVSQPVLGKNAAAAAAAATRPRPRASV
VKHVLRVTSGTAPQPVSQLRSSASPASPLSPLHR
>Acanthamoeba_castellanii_ACAS007571_HORMAD
MVRSFPSQYREARNRDPDRGAVPDCFADKSLAGIHIKSLLPQNGEDPEKENTLIECYNCA
PTSFNLGMMRSSTNTKYCASSPNEDIVMKLSQTEGGAKKNKLDIRSNKYSKDEIKRAVQL
SQTLKPLPATERYLQMKILYYDKVTPVEYEPKYFKQATWEEPFVFDSSPVKIKVGEIATP
YHTLSMRLRTNKPHHNTHQTVDLFEDDGEGERTMPAEKTGAKYNVEMSSSDEEEEDSSDP
DCEEEEKPDEDEQYAAVKAAVEAAGVCKLSFIKTQFPKLADQAINRFLVRMVQDKVLQLQ
DGEYKIFAQPPPARSPVLVGSPAPSSSPTPRSPSPSSTAIPEEIYKAALKALSSEDFMTA
QKLRSLDILRRLQDEGFISRTISGNKGRRVVRHQATDSAGEKPAGPASPRVKRREQPAAK
RKHSLLSRRLKNLELAHSQDSEADTVKCSRTAEPLVQKRRKLAKEE
>Trichomonas_vaginalis_TVAG046698_HORMAD
MRTAQKVRQQTDTVTEVQSITLVRNILRSGISSIAYLRYLFPEENFQDTSLAGLKIKSLV
PANNKEIEALNRWIEEGVFDALQKHYLRALVFSVFKEYNNPSSLLESYTFKFTYPSDGNV
SLDFTAQTGNEEKKLSFMSKEQIQQAWCTMIRTLITLSHALPPLPHKRHIAMRLYYYDDI
TPADYNPPGFAQADDAPDFEFIEESERIDVGGSVKTKFHSVQMRLDTAMPAYKEKHPEEV
TISEMSEDLIKSLVFCFEKGSINSKDISNKLGLSPSDQRVEEIIQDLLSREIIIVEDGIY
KVNQTEENQSLFKAAQDYLNKESTKPI
>Giardia_intestinalis_GINT005543_HORMAD
MPVVTPEQCREFMKSTIQIAVTLICFKRSIFPPSAFGIKRMMEVDVKCLDKSDKNAYALS
QALELGVFDAIDKGFLREVILGIFLNRDAPMELIESYNFRISTSPSLPQSAQSLMEEVNR
FTGRLLGTLNELPSLPEDKDILLRCFYKSNTPESYVMPYFSLCKNAGSLHISSEKAPYEV
SLDRFETPYEAIGLKLYVPDYITLDHQSENPEPHKERVLLEAKIDEILTGRAGTKEWALA
ILHRILSLKFPISLKDAAQLVQCSVYRIRKVAAEHPFIKISKSVLNVVDESKLQFALQCT
TRELTDLL
>Trypanosoma_brucei_TBRU006306_HORMAD
MTSTATEVTQTQSLAAVRNFIRVAVSCVTYLRGLCSDESYQPRQFLGLQLKQLVRSSGDA
GAISRWMEEGAFDALNRGYLKELSLCVHEPNCTELLERYSFMVSYSPGGQRAALSLTGES
MKENLSCSFGTVGGGGGGDKMGKVLRKRRCRQEVQQALASIITKLMEVVEGLPPLLCERV
LTMQLKYYEDVTPPSYEPPCFAPASPSTVAAHYREEKNSTDIATLDTGHHTLSINIRHKF
FEQLRPHNLSQMNMYDASSSSARRDPTKGGKDDAAAYGCRNERGTTENRTSRGITNDWAH
ADEVAFLVFTSFILTKSPTVSRGRITMGEIEEYLRVACPMEIEMKQVQSMMRRLETSGIV
SLEAPLEWAVSEQRSAAVVSAILERQDVVSLLSVQTRMDLRYLTTGRKVSRLSSSKGRKR
VRA
>Leishmania_major_LMAJ007290_HORMAD
MTSTVTAVNQTQSLAAIRNFVRASVSCITYARGLCSDNAYEQRPFLGLPLRQLIPSTTES
ITISEWIEKGAFDALNRNYLKEMSLCVYDAACHELLESYCFGFNYTGDGERAQMTLNASQ
TIADGSKTTAVSQSSGGAVGIPAYRKRRCTKQEVQHLLTSILERLMDVVESLPPLLSERV
LTMRLTYYDAVTPASYEPPCFAPASEHMARLYQAEVKHHVNIGSMDTSHHLFSVAIRHPL
LQQIHRQMTGRTTSAVATKTGGSPLSAGKIAAVSTPSDPLRSGWESSFSSDPAVASAVAA
AGATVTHGVVASHASCGLLLCADGEGAAFDAENAGEEKAAGSSLGEVGGGGACTARTGET
LRPCEVAKLDGVYRLMEKSTSGDERRLLRPAELTYLLFAAFVFTKAPSARGGRGELKADE
VEAYRALRCPFDVSAKTVLLVLQRLSREDFLQPCNARGAPAPKMPKAEEGSRPTPAIRAW
LVPDPPASLLQQLMQVDAVTELLTHESHLVLQELSVYLAREEWRRAPRTMTAKATSGRIS
TTGGSGKRRSSR
>Naegleria_gruberi_NGRU009236_HORMAD
MRNLMRTAISSVCYLRNLFPEDCFQDKSLSGIQIKSLQPSNEEARTLIDWLEKGVFEALK
KKYLRTIIFGVCSDPSREIDSMLESYECKYYTNWFVQLSALSVKVTYPDKEEGQLNISRA
ADSNKTNKKIGIKGTQTKQEITQSMVMMLRTLITLAQTLQPIPETRYITMKLLYYEDVTP
RDYEPSFFRALREDESRKFNQDFVKLKIGQVQTQYHSLNIRVRTASESFEDEDGKSVTSE
MLSSCPIDKNNSHPTSSQWAVNVPENKLETKKEYDSDSTQLSQQDDNTKQSSSCEEKLFL
ADLEKIGWFNFQLKSVSKLLSNKYPSVTGEIAKELVIAKRTKLVKDMEDHEKTYYKALAY
VLEEDHITASSLSSELDISSYSATKLISQMEKEGLLKAASTKRKGKKVMHNNKRLEEAKE
FIEFEQYLKQPKTESTSSPSKSPEAKKKQEFDYSDSDSEISNHEESDIKPTPKKAVHSSP
TVTSPPKQPESVDKRGVKRKTISQFEVSHSQDEITANDRENEENPSSSKVDLDSINYSYS
IL
>Ectocarpus_siliculosus_ESIL010133_HORMAD
MTGAKARSKTNNSTNMAIIQQAGNAQQPQASRTRSAQQAQKELQAQVTETQSLTLVKNLI
RVSISTVCHLRGIFPAKCFQERTYAGMKIYQLDAATRDADTDETVVKDQEAYDLTMWLES
GVFKAVEHRYLRRMEFIIMSPNHENPREAYSFDLSYPEDQEDEAVIFSGTKVTTVKSAKN
ELINLIRSLISFGNTLGELPRERILNIKLWYFDDRTPPGWQPDYFREADPSELAFKNGKS
DKEIHNKLKIKIGDLQTPHHTLSLRFRGYDTQEQSHREDPDATTADGGSNSSDDSDEDSD
GERSCDGRWAKDRNLLKCKAGPEEDEEDDSDDDDEQTMVPETVSTRDVSRMVSGMMTNLN
VSSNNAHPSGDNDAGHHQAFKAQENITGYEVRPAQMTVTSEYDAARAWAATQARPTHTSL
MAHLEITRELAREFLEKMVHEGLFVKRNFKYHRVDPPQASSHAVQSGERLEDSSPSLSPP
PSGTDMDVIIDKPEEVGHGVNGGDGGDDNLVSSEVHSARDDSETQVPAIMAHDTQLHQDR
RNRTPSSMPPPAPAGRRFTGQVGRHTPEGLRHGYGGDFATPPIPTPSAPRRVQEKIR
>Aureococcus_anophagefferens_AANO001322_HORMAD
MSARSASARDIVGRASLTWRAQKAVEDQFRITRTKQFKLLTRAPRAAPAGPRSVDARAPL
GVVDSAVTVDDFSRARDLLGLLDGGVRESIAKRYARSLTLSINDDADRAVEVYNFSFSYP
SSASITVAESRAQHVALDKKLTFFATVLPETTSAAASFTLKMAFNSTAPRGFAPAGFAPC
DPAAYAFDPAAVPNSIKLILGAVQGPRACELTYRGVQPLAIEEDSVAESAPPASGCFDLK
LSDSLKDDDETQLDSARISPPKKKRRRGPEDHPSFLSSGIPVCSQDSVVSSRSYGDDAYL
F
>Albugo_laibachii_ALAI002471_AlNc14C59G4379_HORMAD
MPSNALASYKVLRTLLSQFCYERNLFPVQCFRKKKLINYSVHVIKKELPEYYPSARYLEC
LLDFGVQECLQRDCLIAFHFDVVDLNNHRIIETFTFNRTTIAPFPSLQDLDELLRELATK
HDLLLQTLNPICTATCFSIRLELEQALVPFPSWIPPFFCKDVAGSSERREDEKFVELEIG
CCVLGKEQYRFQVESSRDGAANLQYPLVEHQMQQLMTTKSFVSTRIKSMMRKPSRPKRFC
MGESPVLILSHRPCRDDNKKKTEKRSLATTNPIKSGGQRKTRDKVTVS
>Aurantiochytrium_limacinum_ALIM010735_HORMAD
MQAVKPKVASKQQTISSLKTSTAAVRNSIRIMTSAVAFQRSLFPLEDFKDRDYCGIDLKI
LNPVKKANGARMFVDYLEKGVFDAFEKGFVDRIMLNIHDSDPTEKSSSIIESYAFRVDYN
KGRIIAEEGNKPVGEAMQRTNTALPAYSSKRITRDQVVQQTRSMIKTLTSTMAGLPPLPD
SKWITFYLSYHDHTPESYEPPLFEKAMGSPVPIFKAPALTMRQGAAETGYHSLEVKVRTC
TGEDDIDVDSRSEHVDEATRHHLRVPINEGMEQDNDDSDIDTDFEEKKCLPKATPHARSE
IGRSNDKVAHKSVPNSLYNSSHEKEEAAAQLASHFAKTQINDDAANHHASKDRNGTWGES
KIAMYTAFALALSQEMDCAPAAAIKRTAWSTSLSVTVQDEFLERYIAENPHHTGDTAPAH
RAPLTERPISASHPSRAAWSQNSFESEQENLMKLSKSKRPLRCHSEGHGATSAANSKAVS
KRRRR
>Aplanochytrium_kerguelense_AKER002590_HORMAD
MAFQQSKSETLVLPITTSESLLAVNTIFNLLYEKYVSRNDFQAKDISHNLINTLEKGVFN
ALEKRYLKRVLFNIHGSDPAKKQSPVLESYSFKFDYDSQRDEVGQPFGKTRDEVQDATRS
LLKRLVVLTTALEHLPKQTWVSVNLVYNESAPVYYEPPLFESVLRTALPDFSTAPISIKV
GEINTGINSYTLKLRRPDKESDDKSSKVVSICNQLSHMEVDSGRVNSNKVDKPADSLDEE
TETEIESEPDILPLVQSNRKATIRQTKTVRNNENVCELLGEGSMTTNKEQLYAEFERMIS
RNPEANPKELIKNT
>Blastocystis_hominis_BHOM003421_HORMAD
MQQKSEVEAVTQQQSLAVVKNMIRTSISEICYLRNLFDEDCFCKKNYAGIMINALHPMDT
KEGSEPHIHNSEAWQLTRWLEEGVFDALEKRYLRGLVFAIYDNPENKSQSRLIETYSYAF
TYPDTQHIQLEVKQNNERSVVSTDGVKNQAVILLRTLITLCSTLSPLPRERWITLQLYYY
DDITPPDYQPAYFEDTADSSIRPGDSSFISDPFVIEAGRLRTPFHAMCMKVRVTESTLHQ
TDPSSQHTAVETQEPAQTDAQTDAVLRSILAHDSVDPALLASEFELKKPDLDRVLADLGL
LLPPS
>Plasmodium_falciparum_PFAL004205_HORMAD
MLSRMSVRTHTHNEVLTKNDSINMLKNIVKLGISLVTYLRNLFEENAYEEVCINELKLKR
LLPINPQAHMIINWLEKGVFEAIEKEYLRILILDINDIYDNTIECYKFSFSYNNKNGDEI
DISLETSNQYSNAHNNYMSNVISNNNNNINNNNNCGTGYQQPKHNIVNYNQENKNGEISQ
GVSQGVSQGVSQGVSQGVSQGVSQGVSQGVSQDVSKDISQDVSQDISQGVSQDISQDVCP
DKNINVSQNNKTNEYPPENNLLLNSNDIYPPQGNHFMNAQNHKQDKNYYINNHNDNKKSY
INYNRLKCIKERLFNKNKEKKIINNLLFKKQAKDKTYELLRSLVLLTQTLEPLPERTYLS
MKLLYYDEIVPYNYQPPYFRNPDNNDLLKFIDIPNEDYIGKINTGHHFLSIIVNSTTNNF
INQNITMSERDGVYYKHGFEKHTHHLRKIERTQRYEKNTKYKRVVKNDENAAEVFPLTND
EDDDGEDDDGDDNNDYDDDNDEYGECVKCNKFHKDDSNMEEHYNDEYNYDGQYCDDKNYC
NNYPDGNSDDYYDDDYYDDDYYDDDYYDDDYYDDDYYDDDYYDDDYYNDDYYDDDYYDDD
YYDDDYYNDDYYNDDYYDDDYYNDDYYDDDYYNDDYYDDTLNIKPTLDNPNIYNPLNKQR
RRKRKTIQPRTRINQNLNTNINLPGNSKINSDVMLNTNINMNDHIHEESIRHIRRGKRRR
IRSRRRRRRRQRPEEVGVGEHNEVRTGHVTKIRNSSKTKNKIITRTRKREKTNILLNNKE
HMSIKEDVNIKEHINLKEDMTTRLRSGARLRIRERTASVSSNGSNKHNNILPDGNKIITY
IPNKNYGEMFNTTNNDTYLNNVQANKMIHNNIKESQYIHNGNTNMENINEHNVLISSHMN
MENIQNVIMSNHVKKKKSIHYYDNNNNNKSDMDYNSNMDNNNNNNNNNNNNVMHIDHYNN
SYNNNEDDLTHVNKSSYKNHQIIDKMINAKKERRKKLLNKIRLYITRYKILSKTKIKNKF
PSVSQYEIDKILDELLHDNIIKTNANSLFKFVDKNESNEEGIININTYDKEKIHHEINEN
MQEQKLIIPNHDHLLNNIQDKNGGNIIYNNNNISKRQQQKGKEHKEDEHKKEQHKKEEHK
EDEHKKEEHKENEHKKEEHKEEEHKEEEHKEEEHKEEEHKEDEHQHVQHQHVQHQHVQHQ
HVQHQHKQHHHKLVNNKDDQINNDIQKLYNDVHNMCIKTKYVNKDIITKGLGIYPLLAKP
LLHRLIKENIIKEKFIKNKGYESNIYIPMQNTFNKKNNKDVLRCDTMSTTNSTNDEEDNE
KKNKVSK
>Toxoplasma_gondii_TGON002765_HORMAD
MFFVGSVVVSTFLGCKRNGPVEYGTSSQHQKAALSGAQRILPQAEPLVVRAERRSPGLRH
GQQSIGHRILSVQTSGSEIAKSVYTRRIRWQYCSTSVAVVSFVLRKFLFNMATRLQTDVV
TRAQSLQILKHTLNLGVSSILYLRNCFEEDAFQPLQFQGLHLRQLKPVNAKAKRILGWLQ
DAVNDSLQQEYLEHLSLGIHCRTTDKLLECYQFHFTYTGDEAGVSVTVRKGNARAFEQVG
SRLACVTKEEAKRQTELLLRSMCCLTQSLEHLPDEHYVSMTLAYNGKTPAEYKCEGFALT
ESPVTFGNDVPLDALTGEIRTGYHALTVRIQTVCDSEDTYFLEWETVDQKEDALKQHLKA
YAVQTGITDCKELAEKLDLPVSVAEAAFAELQQQDIRFKERTDPPVNERLRSGVRPYKER
RDSSSLAGDADEPARTAKDRDNGKSLRDGIEARGEAAAVVETYDVIPLLRSSEELPKRYR
HVTKDIIASSCAVSDAVGKELLKHLIQQGLVKARPSRGRGHESTVYASPAGRMLKTDLAA
RKRQTVSNKKEQPIRVGMLSRKKRTKCSRP
>Cryptosporidium_parvum_CPAI001817_HORMAD
TPYIVIYYQQVTDIQSLNMMRNTIRTAVSSVAYLRNLFDEEAFEDKNVSGLQLKVLRPFN
QESKLILNWLEDGVFDALEKQYLKLLVFGIHGECDELIESYHFHFNYSEKGTNINLKRKS
KEKETSNSQEINNFGCCTKEYARQQTVQLLRALILLTQSLSPLPESRYMSMKLWYYEDRV
PNDYEPNHFRPARSSDILSFNEIPIDTVVGNVDTKFHTLSVKVKSAVENYNDSSELNLYT
NLSASQLKKKEKIPEKQELLKIQTFSNDKIKERTDEELTAGSSTESKQIKLNELIPNHNG
SPTDDRTIKTINSVELLEKATEVVKFLKFVNKGNLAMALDIEKERASNLIEILLDNGHLL
NKVVKGKGYPVKEREIGERRVKNKSICKKRMTKRKIDEKNTKN
>Bigelowiella_natans_BNAT013729_HORMAD
MRGLFNKEDFRERLIGEHKIMAFHPNCGKEASLLLHWLEKGVFDALAKGYLDVVTFEIFH
KNDPDPKNCELLERYNFKVMYPSETSSGGFSLSTNGNRLQTSVKSRFEFTQKEVVEATIL
LLRKLLTMGTTMKPLPKKRFLCMRLSYNEEITPLKYEPMFFRPAEEIERTTAFEFEPYSG
ELGTVSTRHHALSVKVQVNENMETEAITHPNYPGKMNMEDLDKEIKLAMEEIYNLLDNHK
EDLISENDFNQKLRTINPSILKGAMQCLIKDKKILKLRRSMKGYFQILTLGETCKETNQA
GGKSPQETKKQVKHVTFSPDTKFNDSSEENNSTPNGIGKRTRPEINVKAPPRRSKRLRRK
MSMVQEPIIQDGHA
>Bigelowiella_natans_BNAT002190_HORMAD
MKQNTANSSGVGFQFMHRLGKSKFRKIFDKDAISGSVVSLLRRLIQLVKGLGNLPQKRKL
TMHLLYRDEVTPNFYQPSLFKSSERDQISSITNKLNEVRLGNVNTAFHKCEMQVESHEFS
EIEHSSTNSMF
>Emiliania_huxleyi_EHUX016010_HORMAD
MASGQAQEQRVNLENSIKLQRNMTKMVFGELAYQRQLFPEDCFELKEMGGNHIHTLSAES
DNLPRSHPARPACSALRNGYLEKVMFVLAHDQACEHPIEVWDLSYTYESDDTDKVTKDYI
RDVVKVVLRRLSLLLQGLDDVPQERWCGMRLLYRDDVTPSDYEPSGFSPAPATVAGAGSF
FFERPATFFMVGKVSTGHHALSLGVALPEMPGIEPTAHDEACTTRDGSGYRFDLVQAADG
PPDDEDELRGGVGLRGGRRGNGEDLERLTQEASEGLEDHIGAHITAHDLAAELEVEAIVA
EEVLQRLQADGRVSCLKPNPQGPPTRQVQRFPSGATSQDELA
>Emiliania_huxleyi_EHUX003688_HORMAD
MRQNPLERAAPGYAKMASGQAQEQRVNLENSIKLQRNMMKMVFGELAYQRQLFPEDCFEL
KEMGGNHIHTLSAESDNVYHEQVSRMISWYSDDSILDALRNGYLEKVMFVLAHDQACEHP
IEVWDLSYTYESDDTVSRPKDKVTKDYIRDVVKVVLRRLSLLLQGLDDVPQERWCGMRLL
YRDDVTPSDYEPSGFSPAPATVAGAGSFFFERPATFFMVGKVSTGHHALSLGVALPEMPG
IEPTAHDEACTTRDGSGYRFDLVQAADGPPDDEDELRGGVGLRGGRRGNGEDLERLTQEA
SEGLEDHIGAHITAHDLAAELEVEAIVAEEVLQRLQADGRVSCLKPNPQGPPTRQVQRFP
SGATSQDESAHEWTEVDDGPSDAETVAHWNSSPPPRDRRAASGEASPRKKLRVPLKKQPI
AHQKQPLGDQLQATRSSKRQRKASMSEPIAPARL
>Arabidopsis_thaliana_ATHA002399_ASY1_HORMAD
MVMAQKLKEAEITEQDSLLLTRNLLRIAIFNISYIRGLFPEKYFNDKSVPALDMKIKKLM
PMDAESRRLIDWMEKGVYDALQRKYLKTLMFSICETVDGPMIEEYSFSFSYSDSDSQDVM
MNINRTGNKKNGGIFNSTADITPNQMRSSACKMVRTLVQLMRTLDKMPDERTIVMKLLYY
DDVTPPDYEPPFFRGCTEDEAQYVWTKNPLRMEIGNVNSKHLVLTLKVKSVLDPCEDEND
DMQDDGKSIGPDSVHDDQPSDSDSEISQTQENQFIVAPVEKQDDDDGEVDEDDNTQDPAE
NEQQLARVKDWINSRHLDTLELTDILANFPDISIVLSEEIMDQLVTEGVLSKTGKDMYIK
KRDKTPESEFTFVKEEADGQISPGKSVAPEDYLYMKALYHSLPMKYVTITKLHNMLDGEA
NQTAVRKLMDRMTQEGYVEASSNRRLGKRVIHSSLTEKKLNEVRKVLATDDMDVDVTETI
NKTNGPDAKVTADVSTCGGIHSIGSDFTRTKGRSGGMQQNGSVLSEQTISKAGNTPISNK
AQPAASRESFAVHGGAVKEAETVNCSQASQDRRGRKTSMVREPILQYSKRQKSQAN
>Arabidopsis_thaliana_ATHA024582_ASY2_HORMAD
MVVVSKNNEQQSLILTTELLRTAIFNISYIRGLFPVRYFKDMSVPALDLKMKKLMPMDAE
SRRLIGWMEKGVYDALHKKHLKKLIFYICETVDGPLIEEYIFSFSYSDSDSQDVRMNINI
TGINTYGGTLNSTADNSTADMTLNQMSSVDEDFGQNARRSNAFVTYQRFSVYISFHIANY
RLCYFFASVQRTILMKLLYYEYVPPDYQPPFFRGCSEEEEAQYVWPKIPLRMEIGNVNSQ
HHVLTVKVKSVLDPYDPCEDENDNMQDDERSKGPDSLHDDQPCKVFTKPSKLILTENKDA
DHGEVNEEKLLLITPICEILQDVKQDQVEHQLAKVKDTKGRPASIVQNPILQSHEYDIRR
LKARLQRLERHISVPDSPQEGIRKWFAAVSSQLFYKVMEACTRRKPILGDAILSSTVKVQ
NFNAKICSKLLKKPASIYRKKHFTLNSASLRISGLAGSIFAWAVGFCLFSAQIGHVFVQP
KTRSSESKPKVTMEELEEKLTPPSSEPKSAPPSSEPKSAPPSSEPLEKLAVIRRILPEIF
AQRCGQRNSSFEAFAQRRTTYDYYNIRLNPREIIFRRLQEESKVALALSSANYFVLSILY
RFFRQWSEVSLVRRNSRLTGNPSNEAQSSRSNRIEIPTLLDEPDREGSGGHLAAPEDPVD
FLAQFDPLIDLEDAYNTQPQYTEAEVNARLLHEDHVEFDLVPVVSWNTEITAKKTLSTTE
SVAEVFALCGSGDRPLTCMIPGENERPWNPPRGYVCMYEAYFRQCHLWFPIPSLIISFLN
RRHMAFSQLTPAAICNFVAALTFGAEEGYLVNVRCFEEMTTLKAIRSPGYWVVNNRPKHN
FLPGPKVSNFKNWEEYYFYVRVDLESYERPFSGRKRMWTEFPDRYRPSPDFPVEFEGVLE
AIFRARRRTWKDVTRSRVNRIMGKVRKSFISFAAGLLNMPPPPAPIEEERQPLDGEAAAS
NPPVSAGPSGVDQVSHEMVNPESQDRMCLEGADVVPAQEIAECDRSQSVQVVEPEVQNIT
DDRSVVVYAAPPAGEEVNTGLTILDQDKDETVAEPGISRRSREEKGKGGANQSKKRSASE
AGLDEAAAPKTFRLSRGETLNSDQFTFKYSGEKFLVRDQEAASHLWRNLMLPGTKDFPNP
DDLVLKEGYQKFARSSLETAALANDLIATYDRKLKLKLADREAFDNLKKCADQAKAIYAK
DMKEMASLRDAAEIHKAEMSSLNDEVKRLNSREADLQKEFSDLQVALVAVKEHGERECNR
LRNDRAAKVARTTKKAQARLDRVKAYLKEQEDLVGPKVDAENQARGAEEIVGILMQRGAK
IAASELSGLKELTKRATDEVNALNVIELGDDDLNMSPDQLGFSRQISQVAPVADQHGSNV
DLLAEVIRRVSVEETNQTT
>Aquilegia_coerulea_ACOE038090_HORMAD
MVVAQKLKEAEITEQDSLLLTRNLLRIAIFNISYIRGLFPEKYFNDKTVPALETKIKKLM
PMDAESRRLIDWMEKGVYDALQKKYLKTLLFCICEAIEGPMIEEYAFSFSYSDSDSQEVS
MNINRMGNKKGATFKSNRSADVTPNQMRSSACKMVRTLVQLMRTLDRMPEERTILMKLLY
YDDVTPIDYEPPFFRGCSEQEANNSWTKNPLKLEVGNVNSKHLVLALKVKSILDPCEDEN
DDLQGDDEVSLGADSQRNDTSDSDSEVIYLFQCFAFNCSDPSTFFFVKSGSNNSTAGKAC
SSADSGMIDEEDTQDAEEDTHQLARVRNWINSYHIDNIELTDVLSNFPDISMEFQSHLSD
VKEEMDVQQTLDVKIPKKTDGYMYMKALYHALPMDYVTVAKLQTKLDGEANQTTVRKLLD
KMAQDGYLESTNNRRLGKRVVHSELTNRKLVEVKNAVENNSSAMDICEPQNRTNSSGFQK
SGSNHKDTSTCGGFHSIGSDLTRTRERSGAQQNGSIRSEQTTGKKREPGNTPMSKLEPVP
SRGSIAEGNEHGRGNGRSHCDDGDNITCSRSTQDKRARKASTVKEPILQYVKRQKSQATP
V
>Aquilegia_coerulea_ACOE040279_HORMAD
MVVAQKLKEAEITEQDSLLLTRNLLRIAIFNISYIRGLFPEKYFNDKSVPALEMKIKKLM
PMDAESRRLIDWMEKGVYDALQKKYLKTLLFCICEAIEGPMIEEYAFSFSYSDSDSQEVS
MNINRMGNKKGATFKSNGTADVTPNQMRSSACKMVRTLVQLMRTLDRMPEERTILMKLLY
YDDVTPIDYEPPFFRGCSEQEANNSWTKNPLKMEVGNVNSKHLVLALKVKSILDPCEDEN
DDLQGDDEVSLGAESLQRDDSSDSDSEVNQSPEEDNYIVAPAGKACSSGDSGMIDEEDTQ
DAEEDTHQLARVRSWISSHHIENIELTDVLSNFPDISMTLTEEIIVKLVDEGVLGRAGRD
IYTIRNRLELESHLNDVKDEMDVQQTLDVKIPKKTDEDYMYMKALYHALPMDYVTVSKLQ
TKLDGEANQTTVRKLIDKMTQDGYLEGTNNRRLGKRVVHSELTNRKLVEVKNVVENNSSA
MDICEPQNRTNSSGFQKTGSNRKDTSTCGGFHSIGSDITRTRGRSDVQQNGSIRSEQTTG
KKREPGNTPMSKLEPVPSRGSIAQGNEHDRANGRSHCDDGDNIICSRSTQDKRARKASMV
KEPILQYVKRQKSQATPV
>Oryza_sativa_OSAT001123_HORMAD
MAAVLTDDFLLRSILKCLCPRDVVRAALANKSWRRAAALAVPRTPPLVGYLLHPEKIRSA
QIPPVFVPSDASFPRLSLPLAPDDLSGMQIKKLTPMDDESQRLVDWLEKGVYDALKKKFL
KTIIFSIYDEKGPLLEEYCLSFTYFSEITIDLRLTGSTQSIWTMRKLFHTTLLLETNTTF
FSPYCQPLDYEPPFFESYDDMRKRCPLPLHTTLSDYSQDLISLHDVKSVLSNNPFHSNKV
FAMDPKSKIQQGHLFCITKKDVHFYFDSGASHHMCDDDKLFKNLHEVPTEHQDTVYDASG
DPVCLHMSGEVIYDQIKLSPVFYHSTLKFKVISLGELDDSNTLMYVGDKRIKIFDVNKGE
MIGEGYLHEKRNEYIVRSIICRKEEQQAITRSMLSSTAIDEKNLWVVDSLCCNHMTGIKG
LLSDTRHEVQSFVTPRGAFLSSKIGNVKTSTVTLFNVLYCKGLRQNLISEGQLDRDGYSC
TRLAHKCKIQWRGTQEVVGLAHQDENALYYVDYFHYVSDPSLKHTRNDGECIQKLKRPRQ
DGSSPSSRKRTA
>Oryza_sativa_OSAT059822_HORMAD
MAYIRHGHSKFVTRKDSIKIIYAFVRNLIMDTRNLLHIAIYNINYIRDLFTEKYFNDKSV
PGIGHIIYSP
>Oryza_sativa_OSAT067858_HORMAD
MASAEAKDGEEVMGEAREGDPVDKIRRLLRIAIYNIGYVEGFFPDAYFSDIVVREDDMVI
KQLVPIVDSESRRLMNLIDEAEACLCDALKKKYLKTLVFSICEKYEGPVLQEFIFSFSYP
STGPDEVVMMMTRTGSKVITKFEASAVKVTPNQMRSSACKMIRLIVQQTRTYPVQEEHAI
EMKLSFYEDTTPEDYEPPFPKYCVNSEDVAIWNNNILKMEVGNINNKHVVLTLKVKSAQS
YCKNSIVDDCSDYEMCECETYGYTSAPNDDTEEDYHTGMLASPIKAWYPQDTGTQMTRKR
KTGFVLVSSSKKIKFLLDSGASHHICNDKAIMRNLKDVKKEYQVSLASCGGLELKAEMMG
TVVTKDMKLSQVGYIPEMEFNVVSIGQLAVQGLITTGGDGRFSVIDAKEARVVGEGHLQR
KTEKVDGRVYHEYVFKSLIREIEGDDEKLIEPLRADDDEIDEEEEKKCWVIDTGCGRHMI
PDISILTQVKREEVTFQAACGIVSSTHKGLVKEGNLILRDVLCCPKVTRKMISGPMLDLS
GHRFTFNDKKCCIVHKDGLELRGVGKLDRATRTYLLKPGEDSRAAAAAKEEPKMLAAAAE
GYGGPKQEADTKNMRGKGKKTAQATKRLRLS
>Oryza_sativa_OSAT052738_Pair2_HORMAD
MVMAQKTKEAEITEQDSLLLTRNLLRIAIYNISYIRGLFPEKYFNDKSVPALEMKIKKLM
PMDTESRRLIDWMEKGVYDALQKKYLKTLLFCICEKEEGPMIEEYAFSFSYPNTSGDEVA
MNLSRTGSKKNSATFKSNAAEVTPDQMRSSACKMIRTLVSLMRTLDQMPEERTILMKLLY
YDDVTPEDYEPPFFKCCADNEAINIWNKNPLKMEVGNVNSKHLVLALKVKSVLDPCDDNN
VNSEDDNMSLDNESDQDNDFSDTEVRPSEAERYIVAPNDGTCKGQNGTISEDDTQDPVHE
EELTAQVREWICSRDTESLEVSDVLVNFPDISMEMVEDIMERLLKDGLLSRAKKDSYSVN
KIADPTTPHIKKEVIMQNVSPTEGTKNSNGDLMYMKALYHALPMDYVSVGKLHGKLDGEA
SQNMVRKLIEKMVQDGYVKNSANRRLGKAVIHSEVTNRKLLEIKKILEVDIAEQMAIDTN
AEPGEPERKDHLSGHEMRDGSTMGCLQSVGSDLTRTRELPEPQQNVSMQSGQEASTVDKD
PSRTPTSVREQASVCSLESGVLGQKVRKSLAGAGGTQCSQDKRFRKASTVKEPILQYVKR
QKSQVQVQVQ
>Oryza_sativa_OSAT014632_HORMAD
MTRNLLRIARYNISYIRGLFPEKYFNDKSVPAQEMKIKKLIPMDAASRRLINWMEKGVYD
ALQKKYLKTLLFCICEKEEGPMIEEYAFSFSYPNMSGDEVAINLSRTESKKNSATFKPNA
AEVTPDQMRSSACKMIRTLVSLMRTLDQIPEERTILMKLLYYDDVTPEDYEPPFFKCCAN
NEAINIWNKNPLKMEVGNVNSKHLVLALKVKSVLDPCDDNNVNSEDDNMSLDNESDQDND
FSDNEPTTEPLLQPPVRQVQGFLARRRETHIHPASEDLPNCIRERADDKQMKLKILLMRK
S
>Amborella_trichopoda_ATRI004980_HORMAD
MDYSVVAQKVKEAEITEQDSLLLVMLLNRTRNLLRIAIFNISYIRGLFPEKYFNDKSVPA
LEMKIKKLMPMDAESRRLIDWMEKGVYDALQKKYLKTLLFCICEEIDGPMIEEYAFSFSY
SDSDSDEVSMNVNRSGNKKQGATFKANNNEITPNQMRSSACKMVRTLVQLMRTLDRMPAE
RTILMKLLYYDDVTPMDYEPPFFRGCLEQEARNSWTKNPLKMEVGNVNSKHFMLALKVKS
ILDPCEDENEDVQEDDAASLMADSDEDKSDDSSSTDSEVDHSQQDQFIVAPIRAEMPIQR
RDEDDPMVQEDDTQDAAEEGENTSRVREWILSRHTDTVDMTDVLSNFPEISLVLTEEIMD
KLLKEGLLTKTGRDAYTINRQKRPDSNLFLVKEERDLPGNQSAAKGKNEPEEDHMYMKAL
YHALPMDYVTVAKLQSKLDGQANQTTVRKLIDKMAQDGFIEGKALRRLGKRVIHSESTDK
KLLEIKKALDIQPSGAVKNGPASESNNMEAFEKGVNHIRLPEASVYGGLHSIGSDLTRTR
AHQSESTRSEQTSCVDAKGHPRTPMSMAQPIASRESMIPGIAGEALNHRGYGGPDAIRCT
QQSTQDKRSRRASMVKDPIEQYAKRPKPLIA
>Selaginella_moellendorffii_SMOE019084_HORMAD
LFQTRNLLRIAVFNISYIRGLFDEKYFADTPIPGIADMKVKRLLPYDNESRRLIDWIEKG
VYDALQKKYLRSMMFSICSGDDGPLIEEYEFSFTYPENSCEMTIARAGDEKSGRNVSSGD
KTMKSMKKSVCRIVRTLIQLMRTLDNVPTERTIIMKLLYYDLTPEDYEPPFFRCCTEDDQ
MKWVKTPIRVKVGDLNSKHYAVALKVRSTLDPCEDENE
>Selaginella_moellendorffii_SMOE002140_HORMAD
LFQTRNLLRIAVFNISYIRGLFDEKYFADTPIPGIADMKVKRLLPYDNESRRLIDWIEKG
VYDALQKKYLRSMMFSICSGDDGPLIEEYEFSFTYPENSCEMTIARAGDEKSGRNVSSGD
KTMKSMKKSVCRIVRTLIQLMRTLDNVPTERTIIMKLLYYDLTPEDYEPPFFRCCTEDDQ
MKWVKTPIRVKVGDLNSKHYAVALKVRSTLDPCEDENE
>Physcomitrella_patens_PPAT023029_HORMAD
MTLLRVEATPAEATRQWKEVSEAESLQLTRNLLRIAVFNISYIRGLFPDSFFQDKFVPAL
GKHSGHFSSLWSVQPSQYFLEQAGRTVSAELYLFFLGVMNVYFVHRYLCDCLTDCNLAAC
EFYDMQSIFFKSRSKSDVRNAVTEMNVKKLQPKDMESKRFIEWIEKVSFKYSAKGPSEDI
TSMTIESVSGKPVRTDTTNQTTPQQMKQSACKMVRTLVQLMHTLDHVPKERTIIMKLHYY
DDVTPEDYEPPFFSSSTYEDPSPWAGEPLKMKVGYVDSRHYKLAIKVKSVLDPCEDENEL
AKNEMCSGTDVMVTSDDDSSTSSGANDDNTEPSQKSQPRGDVAIQSPENKEQLESFDEET
SLANKFKKMRTTAAVAHISDTDRTEDSEFEAESLRSVRIYLQNREDKTVHMNDIMKEFPQ
ISKVVMGELLDRLVEEEVLIRLKKDLFRVKKIQINPKERTKYSNETLQHNGINCKSLTSN
VKPNKIPVPTQKANESLPDEQQGLYEKALLVTLPREYIAVAQLQEAFQDLSPGKIRQLIS
RMWLDGYIEKVPHIRCKGRQVFHTPATNKKLHELRVSYCSKMQKDEPGRKKYDNMDASQD
WGVLIREKAQSRTLDELVCGRTQALGSDDTRQDQPAVKKHTKMAPAFKEPALPQKPLRER
AKITPSTLGAKGKRIRVLNSDSLMNVNKDSQGEVVDRAGKASKVLSK
>Chlamydomonas_reinhardtii_CREI012051_HORMAD
MGRPQVAAQAQAQAQLAISHTESLELVRCLLRVSIFHVSYLRGLFPEKSFKGVDMKNLDD
MHIKMLLPTCDESRRLVDWVEGGVYDSIKRGYLKNLFFGISTDPEGTQLLEEYIFTFRYK
EGRVAMEVNATANGGEGGGEAGAGAGKRKGQFRQKDGTGKDAGTDLSTVRYQVCRLIRML
VQVCRTLDKVPAERYLFMKLTYQDHTPDEYEPPYFVPVDESGVGHFHRSPFSMAVGRVNT
DHHAVSLKVKSTLDSCDDDLNLGEADDELMAGAAAGAADGAGDAADAQQQLLLHHGRAPP
PSAGSVGSGDAGTGTAGVTADDGGDEGGEGGDGEAEGEEGEGDQGEGVGLPPASQVTQQT
QEQRRDEEDEEEGAGVGEGMDGEAMQALQEQEEQHQEKQEGGAQAEVQAAGDGADCMDVD
GAADAAAAAACDGDDVTEAPEEATDDYRAVVHYCAGRNQVSLRQLGRQFAAHMSQGALGG
YVSRLAEQGVLVAVPGAKSTWRVNAVAAATAAATVMPLSAPQADAKATGGVDSAAPPAAA
AAAADNDPAAMLAERMDGLTMDPTAAAAAAPVAAEPTTQAAGAGGRGSRRRGGAAANAAA
PEAAPKAVAVAVAEQEEEGADVRRRSRDQQMEVEGQEAAGESEGRDRDLKSRGGRMESEQ
AGDDVTGGGESGAGKSTGRGGGGGRDSNGDGGEAAAAPNVYIADSQQSDRDREKTRGGRV
RKASYVADPIQQGPAAAGGGAGGSKKARMAAAAAVAAAPAPTPQPKPGKAGRGEAKGAGS
TPRGRSRLGAMRR
>Volvox_carteri_VCAR005623_HORMAD
MVKQDGKGGGQAAADPRFAAMHSDPRFQRFPKQKFKVVVDKRFAGMFEDPEFQSRAAVDK
RGRKIEVRRRNEDLRRYYRLRDEEERREEGEGGEAAGQDVAAAGGERQAAEPAGGQQAAG
YPQQQKPRHQHDQGGGRRAPRGLQKEKQGRKEEAGAVVATGAADLKLKDQRKEGRKKQSK
TKEPEQQRAQDRVDGAADGRTVSPHGAKRQRAGVGAVAGAGGPSAGAVAALQAKGEEAAA
TARGAEFVPRGLGGAVGAEDTDVEEELEEGEEAGKSSDDDEDEEEEEEEEGDDEAARARE
RWARARGMLVSDSSDEEEEEGAEEYDSADEPLTDEEYESDEQLDPEEWGPGAHALNPEEP
IPQQEETRRLALVDLDWDHVRAVDILAVLRSFLPRGSFLDRVTVYPSDYGLQRMAEEAAA
GPQLILKPTQRGSGGPMATAPAAAGGGGGGEGEKGRGKKGDGGGAARRDGGDGDDGGAEV
DKKRLAAYEKSRLRYYYAIVECDCIATALHLYNECDGMEFERSACKFDMRFVPDEQSFEG
RQVRDSATDIPPGYQPPAHFNISLQHTDPKLSWDAEDPERKRKLQGRRLKTDEELLEADF
AAYLGSEEDDEDDDDDAEGEEDEMEQQQQQVEGQEAGAGEKQHVDGGRKSAASGGAGSRR
GGGKEDAEALRRRYRALLLGEGAADGDGATTTTITTTTGAKTKGRVGGKSWLGSEDGSEG
EDDEQDGRQRGAAGEPSTSGRGGAGRKGGGDVDMVVTFHSGLEGLGERLKKKKEEERARA
GETVWEAYLRKKREKRAQRKAQGRLRNLSDSEDSEDYISDGEDGGGKAARGKQVKGKKAR
KADGGSDGGDDDDMYGDVASDDPFFQHGDGDDPFADPFFNQDGHGGGDAGGTASEDGEEG
PGGGRQGAGARGPPRQGAAKKVKKGGQAGGDQMAAAADLELLLMDDGALRDAARGLKSRV
LPAGHDDAGAAGGKRKLTKKEKRELKQEARRKARAGSDEEDAAGGGEEDGAGFAVNLADP
RFADMFQSAEFALDPTDPRFKKMQARDKVLTEMQKRRSQQEPVDHKQQKHQQNGAGAAAT
NGRREAGGSDLRIMVAKLKRKAEAQHEKERAQALGKGLKKARLLSHRCKTASYPVRSRLR
TAVQYSHAKPKKLGFRAEEFERPGFPLALPAANVPRLNRLSASISYPNIEAGQAQPTFDD
RAWSTSIGSALKSHRLQLGRPQVAAQAQAQHMTSISHTESLELVRCLLRVSIFHVSYLRG
LFPEKSFKGVDMKNLDDMHIKMLLPSCDESRRLIDWVEGGVYDAIKRGYLKNLFFGISTD
PAGTELLEEYVFTFRYGEGGKVAMDVNATTADGGGIGGKKRGKKGEFKQYGNPGMQDSGK
ADLNTVRYQVCRLIRMLVQVCRTLDKVPAERYLFMKLTYQDYTPDEYEPPYFVPVDESGV
GHFKGLDGAEALDGGGAGITGGGRGGAAGMDRVTAQAQPSEGSNGSGDACTETAAGGGCD
DGAADDDAVTGGHGQGTPGGTEADGEGGAGGGGAGGGDAMEGVDVHGGGEDGTPSGVEPT
AAPLPEFSGLTGDLEAEPRAPGRAPRGDAAAAAAAGEDTADMDVDEMGDGGPDGGAATTA
PRGGGGGDGGGEEEDMTEAPEAEDYLELCEYIRGRSQVTLPELARQFGFMSQAALGGYVE
RLKAQGVLAQVPGARSRFRVVTQPAQSRHVAATKHLEAQSVPPEVEVPGSKGAAAAAAAA
AAAAGEGGNPRKGSGKRKSGKDEPEDPAALIAKRLDGLSMDPANGKGTTDNDAVATDNDL
HRPRDQTERGGSAGDAAAMRSRGGRLDSVQGGDELTGMTEADGPRDADHPADPGTAGAPK
TADEPRVYIVDSQQSGPERLKGSRVRKASYVADPIQQGEAKKPKTAPGLAANAGASGAAA
GGGKVGPSAPAEKAPAPTPRAARGGSRLAGMRR
>Coccomyxa_subellipsoidea_CSUB000579_HORMAD
MAGLDGMAIKMLIPGKNKDAQRLVEWVEYGLHDALGRQYLESMTFGVSQDADQTELLEEF
SYKFAYDMQDGLTMTDKHGNSIQLPASQASQTNIKTVKYQIVRLMRTLIQVCTTLEELPR
ERYVFMKLTYTDDTPPDYEPPYFRKLEDADASHFSSRPFAMSVGGVQTNYHGVSVMVRSL
YDPLDENSEVQKEGQNSTFADIPLQDTLADCAASQVPINDTGAEKSNKATPATLTSVLPT
VMSFCKDGDKSTVDFADVLARFTDTDVGTLERIALPLLRCTWHAGSERTFSTVHKAADSA
AVLAPEGAAGPDQLHAAESPRMSFVYQGTQQSNQRGTKRKASCAEDPIHQRLEQPKQSRL
RLQKSQRRH
>Chlorella_variabilis_CVAR009458_HORMAD
MQRAGKKAAQAQALKQQEITALESVELVRMLLKTSVYHVSFLRGIFPEDHYRPIDMKNLD
NIEVRMLTGKTEEAARLVQWVEGGVADALARRYLRKVFFGFSRDKEGKDLLEEYVFSFSY
GKDGEVSMATNGGTRSKHKFSTKDSKLQGPTLMQIKYQVVRLMRMLVEVTNTLEQVPAER
YLFMKLTYTDDTPDEYEPPMFGPAPDGGVGCFSRMPFVMEIGAVDTKHIKASTDHTTMSV
KSLLDTVDVSWERDDIPVADDNSSLFQQHTTAAPSNTTRGGDGAAQEGSMGGGFSCAGAP
AKHETPMKDVQEVTKALTPASGPMPASAAAAGEHMSEQVDEIRAWVLARPLPECHILDAL
ARFSHRPSFDIDAIFATLQRQGVLVPTGEPDNYKIVKAPPEAAAAAEAAPTEPISAAAVE
LLEAAEAMGRLTVGMHSQQGGLHEAPGSQRTVSVADKRKAGPEESEGGVRPTQLVFPDTQ
QASQAGGPKRRKASVVDEPISQHGRQRRGAGAGAAVAAEASAGARRRSARHMH
>Ostreococcus_lucimarinus_OLUC004381_HORMAD
MTTTIDASKQLTREKSAAMVTNMLRVALHTVTFCRGIFDAETHFKECKNMNVSMHKLVPA
SKGAKRILDMLERGVADALERGYLRSVSFALTRAVVKDGVKDATMRETVEEYKFNVRYGS
RGEVTLDDARYIGGGDRGDVSVGLSDRTGKTTRMERLSDVDYIKKAAIAMTRCLLSLVKT
LENVPDGCAFNIHVSYVNGTPADYEPPFFEAADATRETTWSKNPFSMSVGKVETEYHGLS
LRVRSVLDPAQDTDSGQKSNPGSSQTSSLLDESPSTPVGDKTAADDAIVPMSQDVVVNLS
QPKAEAAPTFDDGEVEAQVLDWVKTRRSSGIVDAVACSNTFRAYPFKVIDRAFERLLAKG
LVEKNGDRGFVLSSAPKTNGKKRSASTKAIAPQATRRCLRSNTRK
>Bathycoccus_prasinos_BPRA005982_HORMAD
MATKLAQKIQITEQTSRTMVENQLRIGLDVVCYQRGIFDANTHFTEPKQPQTNKSSTSGG
NNALNVPKMLRKCAKSKRLLDAMENGVFDALERGYLRTVALVISHPDDPKTLLEEYLFTV
EYDEAKRARVLTSGGGAKDKERVLSADAATGKKRDEERLTDPKRIRKNAIATTRTLLSLV
RTLDALPDGSAANLNLTYTEETPATYEPPFFEAADDAAVDDEDGDGLSMKEEYHDGSKTW
KRDPFTMELGKIETLYHAMKVKASSALDPLLDEEEEEEEEEVVIEEQIGVVQKPTVLTVE
KGKPRRQSTRYPDRDAMRIHGGVDPNANVVPETQLVGALTMVHPPPVEKKKRGRPPKRAR
PAEPVQRKKRGRPAKVSEDISQPPKQKKAKVVAKKEKEKKKRKVATVATVTDDTALASLK
EFIETMGGHLPANWSAKVASRERTDKGRISLHTDVTYIDPNGKRYRSKLEVARCLNLLVQ
>Cyanophora_paradoxa_CPAR010952_HORMAD
MIFAVMLDPDDESTALERYEGITYTDAGPRMELTTNGRRKATTTTEGAGAATAGPTRAEI
TGATERFLTMKLLYRDDITPPYEPEFFSAGPPRVDPTLAKIKVGNVETQYHNLTLKIAGG
DIDTSVLDELDEAAAPAAARSLSRAVFPASVSSEAPRPWHQ
>Cyanophora_paradoxa_CPAR010953_HORMAD
MAVAQAQAHRTEQEVTSEQSLKLMRNLLRTSICFNDRTVSGINIKAIIANTEESRLLIDW
LENKMNIDIDVWA
>Guillardia_theta_GTHE015827_Hop1_HORMAD
MATATASAVTMRESQAVMQNLLSASMCEIFYSRKLLPKDCFESVKFAGNTLHRFKNNLEN
PKADTLYRWIKEDVVDALKKKILHRLVLGIFLSPECAEKDLIESYTFSFGYDGDNCSLDI
ETQRHKNKNAKDLPGHESIKQNTQILVRSLIAMLGTLDELPQKYFLSIRMHYYHNEEYET
FTPHNFRMDPSTEDFYGDSSNDLQIGGFNTGFHSVAVKYIFQHCYDFFDLTL
>Guillardia_theta_GTHE001372_Hop1_HORMAD
MSRAAKTTMAVATAATAAATMMTKKTSLYVTQNLLAALLSEICFIRNIFSENAFTLKKFG
ATNFHALIKHADKILYWLEEGISCVFTALKQNHLKMLVFGIYTEKDQNCLVEAWYFKIDA
NGSLNIERGNSKEKNHVQNFIGYTQKEVKQLSSQERCITMRLYFDPKNVGYKKVTYLMHL
KSWQPPPQDFDIPGFQDSKTDDCIMYTSPPENYLLGKSSTPYHSVELRVKTTVEEPEELT
QNTENYIDNDFDAMWEDSDNEDNAEENDVQVPLTQMDLNENRIQNNLQVSTPASTDQVKT
PEYRSPNLFNVEEQEEHDELDDIATNLQNLSVTRLEPKSGPQSRPKKRRCSRPKFTRKKS
TKKGAKPKPLF
