# Supplementary material for: Evolutionary dynamics of the kinetochore network in eukaryotes as revealed by comparative genomics
Source: EMBO Rep. 2017 Jun 22;18(9):1559–71. doi: 10.15252/embr.201744102 (PMC5579357; doi:10.15252/embr.201744102)
Supplement: Supplementary file 3 — Dataset EV1 [file EMBR-18-1559-s003.zip › kinetochore_orthologs_FASTAs/Hsk3.fa]

>Saccharomyces_cerevisiae_SCER003323_HSK3_Hsk3
MNANKQRQYNQLAHELRELQTNLQETTKQLDIMSKQCNENLVGQLGKVHGSWLIGSYIYY
MEQMLGKTQ
>Candida_glabrata_CGLA004687_CAGL0D02018g_Hsk3
MNNTKQRQYAHLAQQLEELNQNLKETTRHLDTMSKQCNENLVGQLGKVNSSWLIGSSRCF
EDQMLGGGEK
>Kluyveromyces_lactis_KLAC000063_KLLA0E12167g_Hsk3
MDNKQRQYARLAAHLKQLRENLDETTAQVEIMANQSNMITKLGAVQASTFIGSNRVFEDE
MLKK
>Debaryomyces_hansenii_DHAN000821_Hsk3
MNQPTSNSSLKQRHLSHLNSQLAQLHANLSDFNELINTTSAQFKSIEKMGIMHGSLFMAS
HTVFENDNFSSSERQV
>Neurospora_crassa_NCRA008865_Hsk3
MASHRNTIFGTQISSGAGYGGGAGGGGGNGGGGNGYGGGGGGRQSMHAPGAGASLSTSSS
SSGQNGAAVKARQISQLHAQLTQLSNNLADTENLLRMTSVQAECMRGLGSWHGGLFMAAS
KVLGEESVQSVQAQQVVEQQQGGGQGGQGGQGGQQR
>Schizosaccharomyces_pombe_SPOM004883_dad5_Hsk3
MRRSTIVPTSRTSSSSPSPSQMKSFQMNRLVDQLSKLQSNMSHLENHLHVTAIQAEAIRR
LGALQASLLMASGRVMSEARIQKSSDAVEEDVPM
>Cryptococcus_neoformans_CNEO005318_Hsk3
MSSSTLKQRHYSALASRIRSLHANLAETEGLLDMMTHQLDATAKIGVHCGSQFMAVSRLL
DKELKDLMDAATAADQQSTTSAAPSPEKSS
>Ustilago_maydis_UMAY002674_UM03875.1_Hsk3
MLPQIPTNATSLTTKERHYAQLAAKLGTLANSFEITKQHLNLAAEQAFYMRKLGIAQAST
FMAVLHEVDREQDAHSTDEAPQ
>Mucor_circinelloides_MCIR007213_Hsk3
MQKPTSHKSKAVQFMELREQLMHLEHNLVVLQENMDITTKQIPSIRKLTTLHSAMFMSAG
TVLNPSTPENTSK
>Phycomyces_blakesleeanus_PBLA005576_Hsk3
MADEIQPLGNSTPSSLTSKQVHYARLNVQLSELEKNIKKLQENLQVTAEQIPSFRKLGTL
HSSILMSSSRVLSENDTTETNRDS
>Mortierella_verticillata_MVER002788_Hsk3
MSSSANTSRGTQYTVLNASLEKLKKNLEVLETNVEQTMVQSEWAKQLAVIHSSLFMASSR
VLKDEFIQHEEDPIPQHEDDPARNLPSDST
>Mortierella_elongata_MELO006923_Hsk3
MSSSASAIATATSRATQYTVLNASLEKLQKNLEQLEQNVEVTVIHTEWTKRLLTIHSSLL
MASAKVLDDGEHHQQPRQESQTLSSQEQEGEYQDDS
>Conidiobolus_coronatus_CCOR002886_Hsk3
MNNRISTTTGATSLPHSTLGSLHNKQKNYALMKIELEKLNTEFINFTDQVFKLSEFNNNL
NQLTVIYSSMFMSVQKLEKNNVEEGEDNNENNNSYYNNNSYQMNE
>Hyaloperonospora_parasitica_HPAR009112_Hsk3
MDRQKAQAYADLAAQMMELHTSIALLAQNVEKMAKTDEEVTAMTCIFNGVYGNGARGSVA
WKTEELTIAMMMTMSCRFKNAAQQTNYRDPSPSA


>Albugo_laibachii_ALAI005393_AlNc14C25G2480_Hsk3
MDQSKIKAYEELSTKMVELHGAMAGISQNIEKTAKVNATVTDLASIFLQVFKNAKSDKKG
>Albugo_laibachii_ALAI012140_AlNc14C135G7072_Hsk3
MDQSKIKAYEELSTKMVELHGAMAGISQNIEKTAKVNATVTDLASIFLQVFKNAKSDKKG
>Blastocystis_hominis_BHOM004515_Hsk3
MSSKEELYSVLSEKIVKLHDEMLRFTTQAQKTQRTIATAWDVTCLYADM
