# Supplementary material for: Evolutionary dynamics of the kinetochore network in eukaryotes as revealed by comparative genomics
Source: EMBO Rep. 2017 Jun 22;18(9):1559–71. doi: 10.15252/embr.201744102 (PMC5579357; doi:10.15252/embr.201744102)
Supplement: Supplementary file 3 — Dataset EV1 [file EMBR-18-1559-s003.zip › kinetochore_orthologs_FASTAs/Incenp.fa]

>Homo_sapiens_HSAP031557_INCENP_Incenp
MGTTAPGPIHLLELCDQKLMEFLCNMDNKDLVWLEEIQEEAERMFTREFSKEPELMPKTP
SQKNRRKKRRISYVQDENRDPIRRRLSRRKSRSSQLSSRRLRSKDSVEKLATVVGENGSV
LRRVTRAAAAAAAATMALAAPSSPTPESPTMLTKKPEDNHTQCQLVPVVEIGISERQNAE
QHVTQLMSTEPLPRTLSPTPASATAPTSQGIPTSDEESTPKKSKARILESITVSSLMATP
QDPKGQGVGTGRSASKLRIAQVSPGPRDSPAFPDSPWRERVLAPILPDNFSTPTGSRTDS
QSVRHSPIAPSSPSPQVLAQKYSLVAKQESVVRRASRRLAKKTAEEPAASGRIICHSYLE
RLLNVEVPQKVGSEQKEPPEEAEPVAAAEPEVPENNGNNSWPHNDTEIANSTPNPKPAAS
SPETPSAGQQEAKTDQADGPREPPQSARRKRSYKQAVSELDEEQHLEDEELQPPRSKTPS
SPCPASKVVRPLRTFLHTVQRNQMLMTPTSAPRSVMKSFIKRNTPLRMDPKCSFVEKERQ
RLENLRRKEEAEQLRRQKVEEDKRRRLEEVKLKREERLRKVLQARERVEQMKEEKKKQIE
QKFAQIDEKTEKAKEERLAEEKAKKKAAAKKMEEVEARRKQEEEARRLRWLQQEEEERRH
QELLQKKKEEEQERLRKAAEAKRLAEQREQERREQERREQERREQERREQERREQERQLA
EQERRREQERLQAERELQEREKALRLQKEQLQRELEEKKKKEEQQRLAERQLQEEQEKKA
KEAAGASKALNVTVDVQSPACTSYQMTPQGHRAPPKINPDNYGMDLNSDDSTDDEAHPRK
PIPTWARGTPLSQAIIHQYYHPPNLLELFGTILPLDLEDIFKKSKPRYHKRTSSAVWNSP
PLQGARVPSSLAYSLKKH
>Mus_musculus_MMUS002524_Incenp_Incenp
MGTTAPGPICLLDLCDQKLLDFVCNVDNKDFMWLKEIEEEAERMFIREFSNEPELMPKTP
SQKNRRKKRRVSNIQDENRDPVRKRLSRRKSRSSQVGTRHLRSKPVTIVEENGFPVLQRI
TRATAAAAAAAAAASVASASSSSTAGSPTVLTKKAVVEISTSERLSAELQLTKLKGSLPP
SPVSQGTLTSEEELTPKKSEAGKLDSVTVNSLKATPQSPKNRGVGEGRSVSKLKIARASW
GLQDSPGSTDSPWQERVLSPILLNNILPTTAKSPLGNIRSVRRSLISQDSQVPLASKYNL
VAKQENGSRRSSRRIAKKAGKEPEASARIICHSYLERLLNVEVPQNVGLEQEPVEVAEPE
EAEEEQEVSKNSGCPSKPRSATKIAISTPTSKPAAAGQTTTVEEQEAELDQTDGHREPPQ
SVRRKRSYKQAISEPDEEQLEDEELQPCQNKTPSPPCPANKVVRPLRTFLHTVQKNQMLM
TPTLASRSSVMKSFIKRNTPLRVDPKEKERQRLESLRRKEEAEQRRRQKVEEDKRRRLEE
VKLKREERLRKVLQARERVEQMKEEKKKQIEQKFAQIDEKTEKAKEERLAEKAKKKATAK
KMEEVEARRKQEEEARRLRWLQQEEEERRHQEMLQRKKEEEQERRKAAEARRLAEQREQE
RRREQERREQERREQERREQERKEQERREQEQERLRAKREMQEREKALRLQKERLQKELE
EKKRKEEQQRLAEQQLQEEQAKKAKEVAAARKVLNMTVDVQSPVCTSYQMTPQGPKSIPK
ISVDDYGMDLNSDDSTDDESHPRKPIPSWAKGTQLSQAIVHQYYHPPNILELFGSILPLD
LEDIFKKRKTRYHKRTSSAVWNSPPLKATMVPSSGD
>Xenopus_tropicalis_XTRO021413_incenp_Incenp
MNDAECLSHLLQVCARKTEEFVRTLDSKHMVWLLEIEEEARKMFSSDFNAEPELMPKTPS
QKRRRKKRTSIVPDENRDPSGRRISRRRSSANWSNSVRRLSIRNQNKTNEDSMQEEPAQP
KRMTRARAQASIMCPSVVEMALPESPSQLYQKNVQVTISEQDRRSAEQKLVGSATEESEM
KTDVLPVPKIAKDTISEIVNTVVPPPVPETPAVPVTPENKSRAAAKLKIAGSSTPIEAAE
MVDLTCESPRPANELANEQPLNLTNQSVTPTGSKSDRRSVRRSLVVVKPSSRRSSLASQF
SLASKRESMTREAVRKSIRQSIAKKKAAMETSSASSQRSCQSSIEIIDDEITIKIRPETA
PSESVSEEAHTIESPRRSLRSRTFKKIAISNLPDSEEPQRRVTRQMVAMDAEPTPETTDD
AQNIRRKSYKRAVDELSDDERPSEGERSPPRKKTPSPPCPPSKIVKPPPHMKSFLHTVQK
NQLLMMTPGSIGKNIMMKSFIKRNTPLKMDPKEKERQRLDALRKKEEAELQRKQKIEEGK
KRKQEELKLRREERLRKVLQARERVEQLEEEKKKKIEQKFAQIDEKSEKVREDRMAEEKA
KKKITAKKQEEVECRRRQEEEARKLKAKQMEEEERRHQDLLQKKREEEELERQKKIAEAK
RLAEQRQAEQERERQREQQLLAEKERLRAERERIEREKALQLQRELERAAQEKEQQRREA
EERKKREQQERLEQERLERLHKEQEAKRLQEEQQRKAKEQAAAASAPVMNVTVDMQNSPA
CESYEMTPKSYKAPSVKVNEENYGMDLNSDDSTDDESQPRKPIPAWASGNLLAQAIRQQY
YKPMDVDRMYGTIDSPKLEELFYKSKPRYYKRTSSAVWHSPPLSSNRHHLAVGYGLKY
>Takifugu_rubripes_TRUB008210_LOC101062319_Incenp
MNPVLSSVQSMREMFVGKMQDFIDEIKNVHIVWLEEIQQEANRMFSRDFNTEPELMPKTP
SQKKNSRRKRVSVGRHEENQTRRRFSKGRRSNLRGSSVKSLNFIAEEECVPEASRPKRTT
RKKKQTMFEETEDVSQVPKTEETENEKPVGEQEKDEGEDNPDSAQPPPELPAPEVAPSAS
ADQSLPDPPAPEVTVSISSTDRLSAENAKILVCSPGRTATKVAIAEVAQSSRRSSVQCSL
KLRHSLAGLRHSMTQESVRRASRRSMLKRKVARATSSQCSSNNEGEKMLLKKREKCKSAE
EPVDLPVRRVTRSVAANSPKLALPSLYSAEQKMSTPNRKTGTQSLFSTRELLCRSRQSTK
RKAPDTAEESPTKRFSPPKKSQSAIRPNMRSFLHTVQKNQMLMMTPNTLGRTGVIKSFIK
HTTPLRIDPKTKERYKLEALKKKQEQEEERMKKMEEEKKRKQEELKRKRDERLKRVFEAK
VKEEQKEEEKKKKVEQKMAQIEVKNEVRRLAEEKAKKKAAVKRQEELEKKKLEEEARKKK
MEEEKRQLELLAKKKAEEEESARKLAEARRALELRREQEHERERQLERERERQLERERLA
AAERERVEKEKSLALQRELERAAREKERRELEEKRKALEERRKLEEQLRLAAEQKAPKER
EAAKQKEAAAKQNTTALNVTVDIERSVLSTPVGKGIGLNVTVDMEKSPQSYVITPKGGNK
PVLSKTAEDYGMDQNSDDSTDDESAPRKPIPSWAENHNLNQIIMKQYFNPPDLDSLFGVI
EPPKLEDIFYKSKPRYFKRTSSAVWHLPPTLSK
>Danio_rerio_DRER021260_INCENP_Incenp
MSSLPEATRSLMQVFNGKLQDFTNEIDNVHMVWLEEIQQEAYRMFSSDFSTEPELMPKTP
SQKKSNRRKRVSMELNESRSKRRFSKGKRSNLRRSSVQLTLNTISELVTPHVPNDSSESL
TEEPARRTRRNKTAAPAEPEPIKRSTRNKAATKAEEEVVEEVPEVKQACEDSTSNKDQLL
VSAAVVKIPSSERLSAESLLNSGQSPGRSANKIPIAASGLQNTPQGSSRTSARRSLVVRR
SLVGLRHSMTQEAVRRASRRSFLKKKARLGNSTCSSSVSEDICMDVEPEPEDMDNREEKV
DAEPATETSPEPEIIQPQEPEPKKMEEKEIELTEEKLPETTVPTAKGTVQMLYFSHLQGL
CLQHAPVSIRSTRSGSKRRAGESEMSTPKKKNTPPKKCLTSIAPHMRSFVHTVQKNQILM
MTPGSLGRSTIMKSFIKQSATKPDVKERERQKWDALNKKIEQENERKKKIEEERRKKQEE
MKKKRDERLKRVVEARGFFIKLLFFSKLRVERMAEEKAKRKVATKRQEELELRRKQEEAA
RQKKQQQVEEERRFQEMQAKRKAEEEREKARKLAEATRALELKQAIAEKERLEKEKAIAL
QKPEITSSGPNNKKRSLKKYIHLLDKQMAFIEEQRRAEQEREAQLKHAAAAASTATAQNM
TVDIENSVLKTPVGKGAAHNKTVDHGAGLNVTVDIEQSPQSYQITPKGQKITVLVNPEDY
GMDQNSDDSTDDESAPRKPIPSWAEGVYYLLILIKLYKN
>Ciona_intestinalis_CINT000091_LOC100186162_Incenp
MVLEDRLSTERWKKVHEQRELRERAEKEKQEQNQDKWNQRIADADRTKNQRKMEENVKMQ
KEMEKLAKAEARRKEEEEEKAKKLKEQEEERERKLRNLQLERKLAEEQRAKEREIKEKFK
EIQAQQKFLFRKLEDERKEEQRRLEEEKLKEEKMLEENKKRQLEEERIRIQEEEKMRKRH
EQIEIERAKKKREEELALELAQKKKKQEEAQKLKEKRELARKEAEAARKKKLEERRLARE
EEKRLKEKEKREKEEKKRQKEELLKQQKEEEELAREQEEMRRRQEEARMIQEEQARLQAA
EKERLQKKAEAQKKKEKLRKKVEEERRLREEKQKQEQMAEEEERQKQRKDNEYQRKLKEA
EVRLQKLQESYLAPPTMSSTMNTPSCNDTFTVPADTTLDNNYNMTPRGPDRPLLPSTSEN
YNIDDFQSGDSTDQEDEPKKVVPQWAKSYKLHSAIIKQYYSPPDLDKVFPGLLRPVELNQ
LFKKTKPRYFKRTSSAHWTHPIMPPGHISFTEQCQGFR
>Branchiostoma_floridae_BFLO036465_Incenp
MPREPSNSTVLTHTLGLRLHKFMTSQLADFNKTFEEEHMTWLNEVLEVAKKSFARKEPEL
LPKTPSAKNRRRRIRKLPEVEEEEENVEPAAKRRSSASRRSRAMRRSNAHELKAISETEL
LKATLNIPTQKVEDCKTPPPTHASQSVSFAQPPPPKTTRSTRTRGGNTTESDSEAEVTVI
RPTRATRASRQRNLTQSSTGTDTEGEETTEHIPPSKRVKKGSEPELDNAKASGKSGTDTE
SEESVATNRSTRTKSRLQTESEAGAEMAPGKSGTDTESEVTATATRLTRTKTRLQKKSED
ESDKAMASGKSGTDTEGEEVGTTTRSTRTKTRLQKKSESDTAMASSETDTEGEETTTARS
TRTKTRLQKGSESESDTQKSPAKKRQANKIKIADKPSEETTESEMSEGDDKPTSESEDVE
EMETESVKTRFFPEVRTSPVKPATPGTGFVKDLIKKHEEMIVSSSDDDTPQKQLKKPIAG
KLQQKSKTQLAASPAPQQQPMRSTRSKARQFVSAAASKIVEWMGGKDAAETDSATKTDAP
VEEEEMMQESVEQDSLEEETAKSDISNTSNRSTRSTRSSRRSSKRQSVRLSCKVATMKRK
SSVLPRQKVEVAETVGRMSTRASRSRASHMSSASEDGKDSTMEEIMRPPSRKRTSRSDDS
SDGGKTAPAKKRSKLSQSGEPEVVDLSRDSLENSQGSKASLKATSLIVKHSSSSPSLAKS
EDNSTEDEEEDIVDKTPSPKCPRSKVIRPRPKQFSFLTSSRSSLMTPGNLNATVTSFIKR
NTPVKQMSSEERARQMKMKLAAKKAKEAEIIKKREEEKKQKMEEQKRKREERTKRAAKLR
EQREKADKEKKLRLEKEYSHRVAETEKIKEERLAEDAAKKKLKLQKRAEAEARRKQEEEA
RLMKLKEQEEEQRRHRELILRKREHEEAERAARAEELRRQAEERRLELERERQREIELRK
QQEEEKERERQRIAEERERERKEREREKELQREAERKAREEAERRAREEAERKKKEEYEK
QKERDRQRLAEIMQKERERQERERREVQEAEAKKRAAIMNSSLNTSSASAANTSMNSSLH
KPNLNNTFNKEGNPNSYDMTPQQKRTYKAATEENYHIEDLHSDDSTDDEDQPRKKIPRWA
QGAPLKAQLINQCYYPPDLSKIFGDIIDTPDLTQVFGVKKSRFNKRTSSAVWNSPLLKT
>Branchiostoma_floridae_BFLO036830_Incenp
MPREPSNSTVLTHTLGLRLHKFMTSQLADFNKTFEEEHMTWLNEVLEVAKKSFARKEPEL
LPKTPSAKNRRRRIRKLPEVEEEEENVEPAAKRRSSGSRRSRAMRRSNAHELKAISETEL
LKATLNIPTQKVEDCKTPPPTHASQSVSFAQPPPPKTTRSTRTRGGNTTESDSEAEVTVI
RPTRATRASRQRNLTQSSTGTDTEGEETTESIPLSKKAKKGPEPELDNAKTSGKSGTDTE
SEESVATNRSTHTKSRLQMESESEADTEMAPGKSGTDTEGEVTATATRSTRTKTRLQKKS
EAESDKAMASGKSGTDTEGEETATTTRSTRTKTRLQKKSESDTAMASEETDTEGEETTAT
TRSTRTKTRLQKGSESESDTQNSPAKKRQANKIKIADKPETTESEMSEGDEKPTSESEDV
EEMETESVKTRFFPEVRTSPVKPATPGTGFVKDLIKKHEEMIVSSSDDDTPQKQLKKPIA
GKLQQKSKTQLAASPAPQPQPMRSTRSKARQFVSAAASKIVEWMGGKDAAETESATKTDA
PVEEEEMMQESVEQDSLEEETAKSDISNTSNRSTRSTRSSRRSSKRQSVRLSCKVATMKR
KSSVLPRQKVEVAETVGRMSTRASRSRASHMSSASEDGKDSTMEEIMRPPSRKRTSRSDD
SSDGGKTAPAKKRSKLSQSGEPEVVDLSRDSLENSQGSKASLKVTSLIVKHSSSSPSLAK
SEDNSTEDEEESDIVDKTPSPKCPRSKVIRPRPKQFSFLTSSRSSLMTPGNLNATVTSFI
KRNTPVKQMSSEERARQMKMKLAAKKAKEAEIIKKREEEKKQKMEEQKRKREERTKRAAK
LREQREKADKEKKLRLEKEYSHRVAETEKIKEERLAEDAAKKKLKLQKRAEAEARRKQEE
EARLMKLKEQEEEQRRHRELILRKREHEEAERVARAEELRRQAEERRLELERERQREIEL
RKQQEEEKERERQRIAEERERERKEREREKELQREAERKAREEAERRAREEAERKKKEEY
EKQKERDRQRLAEIMQKERERQERERREVQEAEAKKRAAIMNSSLNTSSASAANTSMNSS
LHKPNLNNTFNKEGNPNSYDMTPQQKRTYKAATEENYHIEDLHSDDSTDDEDQPRKKIPR
WAQGAPLKAQLINQCYYPPDLSKIFGDIIDTPDLTQVFGVKKSRFNKRTSSAVWNSPLLK
T
>Saccoglossus_kowalevskii_SKOW008464_Incenp
MKMAASVGMSPPVDPGFSLHLLTSQKINEWTLNFETDHMKWLDEILIVARETFSRTKEPE
LLPKTPSVKNKRRRVKTRNSFQPGKIEEASTPPAKKRRETSKPSSGDEDIVQVSENEKDS
QKSMSRKRKSMRSKIVVVVSPSKVESIEEKVETVPAPQEKVNVSKVVEKLSVQTTTFSTP
TQEERNTRNTQRIVTKTVRQRMKAQLPNGQMSTPLQMARKLRTRNQRTKLGSLRNKKKEA
ISPSVTVEPKKEEEVAVSVLDIEKKSNWSPKVELRHMIVNNKVKQLISNHEVMIASSSED
ELSSPKRIKIQKEKKPETENVKQQDGEDSSFTTMELQKSDEPLTTDVKQRDEGNTEEKSL
FPPVSCDESESSKQVVTSSDETSGTHHSGTSGGENCVVTKAKDCASSSEVAETLSESEDI
FSEAVVTSSQDENNGKSEVSELTSDVVMVTASSDVKTETDEEIKKYEDSLDETKNVEMEQ
DSLVEEAPRRQLRSTCPVIEVVEIESEKKTKAESTGTKTKRLTKKRSSVRISTRASKDVT
YMEDDSLNVEPQRRQLRSMSVAPTVENEETDQVDNKKRPSKAIRTKQRKGRKTSKRKSSM
SAKRTTRSRSIIQVIEILSTTESDGEKADDERSPHRKIRRSDPDKVEVVVCGSNSTIDLF
EDSLEPSGQTQSQEEDHAVREPFKRPAVECTIEDAEDSVSCYKNAKLQHSSPELQRHASN
KITSPTTSSDTGHSNDSEAYSISPVSAPRSKYRHPASFLNALTKTRKDSGNYSTNNGLIT
SFIKRNTPIKAKSIKERQIEIRQQIVSKQKKDDEIRKKRDLERKHRLEEQRLKREERVKR
AAEARERRIQEQREKAQTIAEKYEQKQALTEKAREDKKKEELIKKKIFNKKKAEAEARRK
HEEETRLQKFREQEEEQKKHQEMLLRKKEFEEQERSRKLEEAKKKQEQRLAELEKEREKE
IQLKREQELEKERERLRLKEERERKREEEKKRKEEERQQQLEREREMRKEEEAQRLRQEK
EEHEKEERERLKANILAHNTSKNVLNTTVTLECESYEMTPKRVPKPASDDNYDISDLRSD
DDTDDDEAPRKKIPKWATGAALKAALINQAYQKPDLYELFGSIDPPDLNTMFVKKRTRFN
KRTSSAIWDSPLLKV
>Drosophila_melanogaster_DMEL020079_Incenp-PA_Incenp
MEDILGVLGSLSDLRRELEVLRKAHFEELDHLFYGTGQPEAEAKPRDSAPAAKSQENSSV
TPQQTKKRPKRLTSLAEDQNEPEAPDATANNTSARQSTRVSNSQLLAIAEDEHNSTASLM
PPPPVPVSADTTLGSGRPQRAAKLKTEKLLKEPSLNRKMRRPSSEELVKVKVESEQRVSQ
FNSFTSAQALEENKLAEPELEEPAAETAEQQKPPEEASVTEDVNTTKTLRVKVKREKLST
EAVPPLTNAVSTANVTTVSSVTTEAARPDDTVASNTTTSTEVSKKVRKKKKDVESHRPIK
VERFSDLDKSSPVSSRTRKCSSDSRTVQERSIYKDALEDPPVAEQSVAAVAPAAVNETVA
ISNATLVLGPAPTSDSPIGPAGDATFEVHSNDKKQPLSKQDSLLTEDESVEEKLPTTKLL
SSIKAIKLPTRTHELFNPLLQSPVKMRVEAFENAANAQNSMRPKRGKDLQGTPGSNNTPK
IGKLPAPTVGRFFTPTQTTSTLPLSSAQPKKGPASASKATSLLKTATGTNLRSVNSTSTK
TLSRENSGDDFRKGLHNLAEERKKLREQKHQQAAQQREAKERERAERMAKLAAERAKKQE
ERKRIEERKRQELEELQRKMRQQEEAEALKKAKFKELEQQKLQQLTGAKPKKMLPPPPKT
KYTWEMLHEDDSTDDEGKVTHKRPPAPTWSRSHVRGEAIAMQSHCPTDIIDSFFSVAPTT
PDLKQIFPNIDPSQLKRNSSVLWSTPPRYSELPKY
>Anopheles_gambiae_AGAM011983_Incenp
MDELLEMFNSFIGEALDYERAMDAEFVELEKKLSECVSLAKERGTPVQNKKRPKRQASLS
EKEEEASGKSAGEEEEQSEARTSTNDRSTTGGTGKSSSARMLDVSGGKGAGEKQAPQPMD
TTTSQANESSVRPSRTARLKAQEKLKEPAIGSKLRNDGGTAVTIKLERNSSVANSTLRTY
VEMETENDANRANRIISPAAAAAEKRTNDEGFSSANEASQKEPAKQAGKSERDMSLLVVP
PVIPKVEIVSDEEMPPPSIMPPPKLPAPKVRTKKKPPVGEKGAKDTSDTASSSAVSSADS
TMNSTASSVRSSASNSSSTTAKNRVGRPTRTKTKQTGKQQQPAPADRTSDKSNYEDAQEQ
QEPMEVETTTNTAQLQSQMRPLKIALQKIPSHELPQQAHVGPSDMNGTYTTGTAAGQPIP
SDGTFTMPPSIHDGTFTVNSPMENARGAPICNETFNIPAAGGTPPMAGSERHPDDTYHVP
LANASIMTEDDSVVENSPIQPAPEQPKSKTTTPRTRSASAVADAKKNKELFNPCVMSPIK
SRIEAFEKCATATGGPAASKIGTPQAQIGRLLKTVSTPTLGTTEPHGITRSAHAKPYTSS
SSSSSSVYTPNCAAQPPMPKAASASKIGQMQSRALHHGTTSGGGGGAQSHSRDSSWDRAG
GGGSSGGTLSAASSTSSLLDEKKKKREEKQRLAAAQREAMEREKREHAERLVREKEEKYR
KLVQEKQEKLRLDAQKKARKLEEFEKRRQAEEQKTLADQKRDELAKQLADQERYAMFFFL
LKLAGGAAGSSAASKKLFTFEMIDTDDSTDEEVSEDTSAPRKKQRPPLPEWCQKSKYPFR
KQLPVSPPSPPLFPFHYNSLLLCVRIFIAAADFRKQLQLQAQLQSSVIDRLFSVQPMTPD
LRLLFPSIDAQKLKRNSSAIWRTPPRHSQLP
>Caenorhabditis_elegans_CELE021444_icp-1_Incenp
MPPKKRAVSRKPAEPTIKLFSSIPKISSIFDEVSEAHDDAAAKVFADLYKRMSSITEELA
TPQFSAEQLLNAVLKPGRIDAEFVELISRQKAKPAQPSSSSHRGDDDMETDEVETDQAGP
ITPRAGSVATDGDFEEDILPVTLKRMQQMSISKKKTEGSISRNAAYSGTPRRNPPREAHN
QATPRNIFSSTPGRMAGTPGRAAVVPRTPHRVIPFNDAEKDPNARMKHADELRMKELEKK
REKARKDEEKRNAVMERRKEQERVRQEKLDQLKQKEERNANLAKLHNSAKSPTRARLMQD
HAPNKAASRKIFPTAESTSTPGRGPAKKGKVEILIGSDGQKTAPVAQPTVELSPSRELQR
NGSRQVKMEPMSCDDSTPPARQHKPKAKATKRSAHAASSSTSNVEAAAALAALQEQQRIQ
LEQEQYLLQLAEDERRKREQKEMKEKAEKERQLRAREEQEHFLAVQREEQAQLEKQRERE
EAELQATLARCAEKQARQEALRKTPPPAAYEMTPPRTYQNNSKNDYGLNDLNSDDETDQE
DDPRKDVPAWAEFAVVRENVRRHAINPPFDVAQFFGSIGKPNLKEIFSDAVKVKKRGSSA
VWKKSPSTLNTSSRTILQDISE
>Brugia_malayi_BMAL017166_Incenp
MFTQAQSFRTGRTRLPKTPKRGYCFSQEAETFQKCRKKLLDSVKRKGAAIFANDGNTALC
AAQTPKSSRNATARAVKQETMLAGQMNGRKIPVPPVPAPRQYVPKQQTPIKVNKYPSVTT
SSNNTAMRTPLRNGMTPKITTQKTLVNSEATARKITVTPKATVQRTAVTPKMADKNITIT
PKAIIQQPTFKRSEVIRKMEKRTNNVIKNKEELMKEKAERARRDREERALRVKMNNKKKE
EEALEKLRIIKMREQQIEELRQKQRVPQRAISKSPCRTRAYYNRIQKPLVRAKSSQDISV
SKSASQRKMTNDTQENLQLQGKRNYVDSIKQDIDIQNKRQKMESVECSETDNTDRHSIRT
DMLEKVLSEEPVDVHIHTECPESDEKRISEDKGNSQNTIYVNSDSNETTAVIEQEILGSL
RNCDVSPDIVLHSPIVESSEINEKENVDEVSQVMEVDILTAETSSINNQTFDKSLNVSEN
ETLDDIGNNYDVESISSNDETDDEENPRKPIPLWAQGERLQNALQKQVVQPSIDADAYFG
PVRTPMLNKIFARNRTRYNKRTSSALWTSPMSNPKKGTSKFFELQSVKYGNKSRYHDELL
K
>Schistosoma_mansoni_SMAN006992_Incenp
MELYQQFLLTEDILKNIINDAKQNIQATFKEITAALGGIETSVDDGVLSEDLEKQIEKTE
DLLLKPVVGQKRKVKTSIHSARCEHSPLNRSKLNQVVDSHKSPAKLLKNSRKLSKQLRSA
KDSPKQTEPQNIFQPSGNMCDLKSHKPQLLDSSILQTTFCPTDKECLISTNISNSEPQSK
RTSNIEERKCDQINERELNISRTGDIQMSAQKLSEKKRKLSMDTSDYQPLVKRTSFNKIG
LTTESKHNVEDEAPPKDEQLLNLTMPLGHAPATTASSSTNTTKSPSLESATSLSDSSSAP
PQSNVNSINNTFVTKSPFGDLSNIQKLPCPSIFSTETQTKHIPRLPVPATDKRITSLENK
TASTCGKSRLFSSTERLGGVSRLNSLNHPIQASKPRTGSKLNSINEKVSVNTSLNGCSNK
HKNRSGSVLSDKEQRMEAKRQVFIEQMEKREERLRAFQDAQKQKMEARKKANEERFLAVQ
QRYQQMLQGNHLQVKESNTSVTSVQPSNVSAKPLQPTTVLKKCHVNLNPMDHNTLKVQNK
PVTIIKQTQPNTCPKPQPVSKLNTIQPTKLQTHEKVITTQKVSLISSPVVNESFDISQLN
SDSESDDDEPNMKVPGWCRKGNPEMIAAMSDVYSNKLKWQNEFLPASMITFDISDVFRNY
QYTIRPRTSSGIWNTPGASKSSTGRSILKKILL
>Trichoplax_adhaerens_TADH001297_TRIADDRAFT_61840_Incenp
MNDYFPRQLINLAQRYYSQTTDSIDKFYKEVYQENLTWLEETLLEVAQDKKQNLTQLREQ
LFFRTGINAIYVVYAASLLIFESLVSGAALLPKTPSMKRKRQEISKKTYFQLDVSEYTIS
EDKEENETLQESPVKRGRHKVTQNMNTNNIPHQDERKKNKRKNNQKQCPEAKVTQNVRIT
RRMAAKMKYDDSSCTENICSISSSTPQSANKLKNTSIGSDCKEIVIPLTPTMNNMNLNTE
TSVSEDITAFDFGKAGLITTTGKQNSNCAENLSTMSAVSPHPIANEIMNSFIKLPVSAES
VSGEKNTMNLLSSRTISTPSRTTIVDSSLNRFLDAASRDTNINNDNDLILGMNEDVHVSL
QETLTVIEGITAEANERDVNLTTDTVTFNTYEPMVNTEPLSKNEKVSNCGSESINDEESQ
EEGNEIIVENEHSSILETDTNILEESPKDTNASFSSASSLKINETPSVMKDQDPCNSRNN
CNINGTSGDLRISTDVVKDRNISYNGDTQDCITETRTPMSIAGEQSANLSKSSSNNDVVI
SLTNERSGIDDGDLYDTPKGRLTSSNVRRKISEETSVEFVNTPVNITQTEQIESPINADI
NKDPECDNICSNISGTRALLGTKTGRKGNASDPCDIAPIDMNELNSEDKKRKHNGKIWKD
EDDVVKAKRPKAEKDSDLEDVKETKDCYVTPPNRFSVAFEDAIDNEIELSTPKFVKTKNI
TPTTFKVQKGTVSAVVNTSSIASPISQLASLCKTPNNIASGVTSFLKKKTVVMHQREEKK
KELETAIKAKAALSQERKQRIEEQRRIKMEDMKRKREEKERRVAEHRAAKAKAEKERNRQ
LMQKLTQKTQNDKKIERKTSKVAKTKGVNEIKTKQTSKDLPKKPTEVPMKQSTRGAVKTT
LKKSNQLDKNKNAGCLTPMEQVKVDATSVRTEDKESDLAHGIEALSAAKEINVNHFKAAP
AQPMSEITDNYQQLRETTSLQRSLFQEKQRHMQQQQQKMIMKLKQEKAELEKILKAKDSG
NACHRGNTEPVIYSESSSDKNNSIKGTLSEKKEILNAFFNDENVSTFKTPPSKTKLNNTE
TEKVKTVISPAIMGVLKESNRTQDSVGNSIYDNKEFKNILKKKVLSTYDISNLNSDDSTD
DEDSPRKPIPLWAKTPNLKIALKKQCLSNVSNPDEIFPNVVSPPDLGKIFNRKRSRYNKR
TSSAYWDSPIISKT
>Amphimedon_queenslandica_AQUE008680_LOC100634720_Incenp
MFDGLRSRGGIDGSKRGPYQPFGVAWRQIKELRLSYDKRIKEEIDTALLKACSKHKLRVS
RSTVDNSFMVRSKANAVNEEDDDQIDGVSESQCIQMVTRASLKDQILVEEKEESQLENEA
LNCTYVVKKSPPLNLSKPSTLPAAAVCSVNAEQPHVASNDSDMYTHVIPKLLPPPNLFKP
SNSTSMCTRSKGIKSPDTEQSNDVHVYALPKLLSPESPPLSKPKSTSMCTRSKGVTSPDT
EQSNDTYVIPTASPSPKSFTMHTRSMGTKSPDTGQSNAGDTDENELFHTPPEKHARSSSA
ELCTDIPTKIPATNDEDGVPTIYMQSSTHPEKDDRFTALVRNSPVKAVEAHELRTKLLKD
KINQKLEREESRRRELEAKKEQDRLDRIKRREERLQKVAANKAALLKKANEKKRKIEASK
DEAPPSKTIAASKTEDKGQKNKLRHQAAEQRRKEKERENELKQHAIEKEKQLQEELQRKR
MEMKEQIRLKKQLGKDEHKKPVVPAVTTCTTISTASQSIPLATTCTSHYTTPLNKCITTT
TSTCASSYQITPMSQDPLLVADNNYDIAELSSDDSSDDEDCPKKTVPMWAAPMNLNRIIS
EQERTDHDIDSIFPPTDLLQSPNLGKIFGFSKRRFLKRTSSAQWTSPMLKKTRPLTENNN
SS
>Mnemiopsis_leidyi_MLEI011900_Incenp
MGSPPKTLQEIAEDIARDVGNKVKYVALRPADPEFPDVPLVNLTTLENRQFCVAITTCGL
CIIGHSHDSLEGLVHVTRDQPRDQTDQDQSRGHVKLSQQVSIASAVFEEVNVQYYETIYS
LLDAVQPVGQAEESVYQSPEKSLLTDASLISDATLPSSPSCSPSSSSTYSSANSRSPSPH
QYYDPADNYEIGELESGDETDDEDEPSQEVPAWVSDIDAFLDHQFVNISHAKIFGPYPSP
DLDMLFKTKRPQFKNRTSSAVWNSVPVKCGDLLADSSGMDFSTLTIEELSE
>Mnemiopsis_leidyi_MLEI010449_Incenp
MVKEYTRKYILYGAEYYEHQSKLLSQYQEKKKQIEEYLLEIKDVIIDDVRDAMRDRRESI
NACMTVNAPKTPGMTMRRTKRKIQEKSIEIDIESPNTSIVSEVQGNTTSKARFSGCTSRM
DSTLSSTMNTMTPNRTQSALKQTRLQTLLDHNSVNLTPTGSGRATRVTRAKAKLLEQSLI
NSTISSMQSTVNTPTLKTKLLDKYNYDNSATPVNTTPQNRTRSTVPLDNTTNSATPHNRT
AVGRENNATPVRAEDGTTPTPVEFPAANSTMVQPGTPAAPFGGNITLITPAQSTPVGGKA
ASLVVSSPIGPIVTNGTPTANLAVENDKNSSDWVVSTGKRKSSKVETKLSVSTKGTPGPA
FTPVIKRLQLSTCQPSPVPVATPAEKQPALLSLTIPNTPTPENATVPLFPSPAEETANLA
VTPELNQNLVGTPKINQDLVVAPKLSQNLAETPEMHQGIPGTPNIIRDSNPDVTRTPNLA
DIRTPGALCRTPGLKKIQEKVGTLGERERSGNDLVFAERSGDNDEFEVSFGATSEEGLGG
AAEGDIGAGTAEQVNLEDDRKDEVPLENEDMETSDVSSPPKSSSHVKSNTSMHSETDQKD
VSMVSEENDRNLMEHVENKPGSESEPEAMDVIEEATSSNQTNTDKMDIVQKKSSKRSVVS
TMEHLSEEKVEKETTPTEQEVSSGSDEAPESTESKTSTEAPPQSNDLSADEEVAEGNDSN
QLFESCDEGEEKEVAVEDVEQFSDARDEATSQPVEPVKEEEEEEEEEEVEEEEEEEEKIV
PKTPLPVRQTRSSRNRKQAESAKKDEAGLARARSEDTENEVKEEEVPTRTRSTRIRNREK
SREDSSQGIVKEIAASYENISKQSVKGTGISGIPTISGIPTMKAKKQPKKEVLDMSKRER
EESESDSMDEKTSVSADESIHMKKKMKDNAGVPRNPPNLGIVTNMGMWSSATAKPPPVKS
AKELELERKEAARKKIEEKAAKAQQVLNKKKQRENEIRLKRIEKEKRMRQAKQNKEDEAK
RKKADLEEKMRKKEETSAKEREMLAKKEEEKRQKEIKRQEQAEKRRKQAEKDRELKKKKL
QEEAEERKIEALKRKQELEALKVRELEKHRLDEEARMEEQKKLEAEEHEKRLKAEERRKL
EEEVEKKKTTPSRMAAGKKLNLTAQSQEAVDSPSSAASSRIQSYMKNKLLSLGKSKTQRN
LGNRLDAISEDNSRKLTTPTYDPRDNYKIDDIESGDDTDDESKPKRTVPTWARNKIALNE
SLRKQFSGNEKHSAKTIFGPYPKTADLDQLFGTVNRYTSRTSSAHWSAPPSSGNLDFSIL
TEDEINHANNILLKYK
>Monosiga_brevicollis_MBRE008955_MONBRDRAFT_35549_Incenp
MMELSDVLRQLVERADGCASIVVSDRDGVSIVQASSDKIRLPSGTPSYFAVAAQAAEHLS
KMGHGGVSTIAVRYDKCQVVHFALGAIVVSAIALPDANTVTGRCQPCITVSHNSSTEIDN
SGNRGRVQLREPATMAALSARSQKNVATLLDAYETVATEQLQVFEDNIAQHFTWLDELVP
SVRDAWTSDLKDGSSQKVVLLPKTPSHNKRVPRRHLADKNADASPAEVKGKKAGDNSKKQ
AEPAPRAASMSPVREEASMPALESIAEDVEGDGSDTAPALDHSEADSMMDQSPEATDGET
VDDAVEAPVPDEAASQAKSPSNGAASPSDSKSPASPAPTSALDTTYVSPAPNQPLETPST
VVKNGQFTPRMRPDRPNTTHALATPSRRVREMVARLQSSASKRNSAKRASMVCTRISTSP
DPPVTFVSSHDAWLESYMNVLGLQKRDLATKASFDNNDDADVALPTPAKAVMSAMDEEAD
TNPELPRPARSASSTSTDTTTADDGAKKAKRGGNIARSATTFLRKPSAEVPAAKPKPEVK
ALQHARMQREKELEKERERERRRQAQTERHEQARQRREQLRREEEQRRRQQEAERARQAE
EARLAKEAELKTQREAKERELAERRRQEAALAEARRLQEEKDAAAAAAALAAAEAAVAAE
REAQEQEAALEREREQAAAERAAQIRREREQKRREQEEQKRREQEEQERREQEDQERREQ
EEQERREQEEQERREQEEQKRREQEEQKRRMQKEEQRREREAQRRREQQELQRREEQEEA
KRREQARALARAKATAANAAQNSQNASLLDYSTGSASARDGYTRISDGEPAELPRPAKHA
TPNTSLSSASGSARPRATAAVEGRPSDNYDISGLRSDDSTDDDDSPKRPIPTWAKKPALT
AALYKQHLSKRSPSAIFPAIEDPDLSKIFPNTQKPRYRSRTSSARWEASPRHPGSLRKLY
>Salpingoeca_rosetta_SROS007407_Incenp
MPITNYLKTVPAKLQEVYDDKLANYVAEEFDTNMTYLEEILPEIAKHFDAAQQDNHTSHA
DDEEHNDDDASHHERVVLPKTPSHKKRQRPRFAGQKKKMPVLDDNASSHEPSPIRTRASL
LSGALNNSTNASPCHLNGGRAKPKRAAAVAATQRMQTRASIAAAAAASNAGTPSPRKAVR
AASTSSPAPAASPSQDDAPATVKATRKQQQQYAHADDDTEHDSCATSTAVTSPAESHTCS
PASSPLASSASSSSVSSTSKQGRRKATKAASRSKNTQNRTRKTRKQTSKKQQQQQQQQQQ
ADDDSDSDFEPETAVKQRPRRTTRTRAGRKKKAAEETDNTNAAADVGESPSASASSSSLS
SSSSSGSGRKTRKAKTAAMKKTKKATTTTTKSGRTLRAKTTRKATRAALRSSVEESATDT
SSASWASSRTSMAESEFATPTSGSPVSSAASSGRVTRASSRAGARHRTNSSSSSSSKKAA
GRKSACDTEERVVDEESDEEAVSTVTRVQPNRRRIASMSSSDEDGDDEAEENEQSDDNSD
NNDNDDDVRVSAATDATTAAVREEVSPSTASSVFATPVDHTTASSRLATAAGDADTTVAN
TDESVASSAASAATANSSATICASNASTAADLSSVDDAASSSATSSFVSVDESDETTPAA
SAASLLSTTLDSTATTTTTATTDADTTTTTTTTTTRGSTLSEDTSTAPSRNASIISTSSR
NTSMASAREPCTPTSRVAGGRNIRQECPTPSTVKKTGQFTPIAKTGTSSIARGRSSTQRT
SFRQLEKLGAVKQRLQNLQRQHELRQQRTRQLSHTPTPGGGKGRPKPKIDRTALRNIPED
DVMRTPVSSAANRVRSRFGEAADNATSSSSSADGTDAGNTSAMSLSSSTSFSSAVSSSTA
GTSSTSASAARGAGVGAYRSRLASGSSSVYGNRAHPRIPSASKFGDSDSDATVQASDHTN
STSSGSSNAGSANAASRLPGNMFANGPLGNESHASSRPGDMSSSSSTGVNSTNSSRVVDE
AWTSGLSLSSSSASSSFTSGNKSKLPSASDTSNSSTGKSGEENVTSSMLMSSYSSISSFA
ASQAKSLLRAFSSDTSATSDQEAGRTASPAESSFSDDGRFHPNAAKRKSDPAEESEKRAK
ASTQTRAAPLSNIVRPSKASNASSSSANGRVVPGNLATKAMSFIKPKTAPKPQQKPKPQI
KAVAQAQRAKEAQERRAREREEKRKANEARRRAQQEAQARQQAKEAQRQKQEAMRAAEMN
KLRKEKQQADQLAAKAEQNRRLRENMSQQRAKLNEKQKLKEEQENKDRPRGLRNLTQHQQ
WAPSSPVVSRPEDNYDISGMRSDDDTDDENDPRHAVPSWARDHALRTALIRQHNAGQNPY
HIFPPDDFQPIKLSEVFPNHSKPRYERRTSSALWENSPRNPGSLRKVL
>Capsaspora_owczarzaki_COWC001461_Incenp
MAATTKSIVDGAFLALETIAAKSEREFDAAVEENNTWLDELVEEMRKTAFLASNVLLPKT
PSLTVKRNNRRRNRAVNVAHLPAEVGKTEEAAAAAPMTTRTTRSRATQSIPLQQRSDNID
SQSATTVKPEVAVEVAATTPAPLTTAQEPAVTAIAKRRRVSDETEDVPSSNSTSSSAAAP
ILAAAVVETAAQVAAAPVLAPTHAPAPATIQRPQRATRRGTTAPAPQAEDAAAPSSTSSS
ALPPAEIVPAVAASAASTPEKPSTKVRAAAAQIDAAVVDAPATSARPTRGAAKNALKALQ
ATADAESKATASKAKKDETPVTATVIAPAAEAPLVPSVQTAEPATIPTTTTTTTAIASAD
DAAAEERVALADSVATATVAAAAATKPAAAGRKKKLGAVASKVFGSPQSEAPGMLLPAAV
SKLAKIETLVSPVVRRTGAPAESANAIEAVSAEAPSEPQPAEEPTKDKKAARKRKQDIPQ
QSESATSSRRVSMEDAPAAKSESVCISAPSVKDAAVDAAEAADVSTEVGYNDVLQDSKRS
RHSLSDVEQDVASSNAAPKAPATPVAASKAASTSEFAAFDAISTASAGSVNAQWSDAKKH
VMGLASLRKKRMPTRVPASAVQAIPRPEVGDTMAAPSDAVPEIVGEQEHEVVRTTRKSSA
NARKSTAAARKSNAAARKSSAQRASKHAHDDGADADDESNDSADDEVEARTSPIVLASPS
VDETSRQIEANIESAAPTVEEPATSLDGGDSSAFDVPVAATGSNLAAPGERPFSNLSAGN
RLGGPISFAAVLEQRKAEAAAKAAANRVAPHIRALKIAQAAKEADERRKEERRLRDESLT
KKRLAEKELKDQEAAAKKQREEDVRKKREETRKMAPPTSSVLGQRATAAPAPVSSSSSSS
SSAMLVAPASPAALALDTTATALAATSPLAFSTVADTTGPLDFAMAKSTDSSVTTSPTGS
ADTTLVGSSKTSPVEGAAARVATLPTATGAAAQVDRKKNLAEREQLLLKKLADREAKHAT
SATTGGATGSSLVTPAQTVMQTPVANTATLTRPLVPHVTAAAAPTTNSSGPISSSAVLKS
LKSSNGAAPSHAGYSSLLKKPSPVATSSMLPSMAPATAMTSGAPLMAAAPTAPVLSSSSS
SSSSSSSSSGAPLMAAAPTAPVLSSSSSSSSSSSSSSSSLLPVTSSSSTPAPEAAVQSAP
VVQPTVTPISAIANSSAAAAAAVAATSSSMSSPRSYDSYDLTDGHTDTSDEEAELANPRP
VKRIPMWAQNPQLKTAIYMQAVQNRNVDEIFPVFEHPNLALIFTRPVEAAPRKERKLSDV
WVLSPTSSPRYRK
>Saccharomyces_cerevisiae_SCER000354_SLI15_Incenp
MDWAIKAARKKTQRKPGSTRSIIETLDDLNNLTTDAHSEINQRLYESSEWLRNNVYMNTL
KYEDKKMEESLISPENTHNKMDVEFPKMKGEYELSNSQNDAAKDVTKTPRNGLHNDKSIT
PKSLRRKEVTEGMNRFSIHDTNKSPVEPLNSVKVDANESEKSSPWSPYKVEKVLRESSKT
SESPINTKRFDNQTWAAKEEMENEPILQALKKAESVKVKPPPNSGIARSQRRSNMFVPLP
NKDPLIIQHIPPTKSSGSIPKVRTVKESPIAFKKKSTINSPAIRAVENSDTAGSTKASSV
FDRLSSIPTKSFENKISRGNVGHKYSSSSIDLTGSPMKKVSQKFKSINSTDTDMQEALRD
IFSVKNKITKNNSPKGKNSRKSSIPRFDKTSLKLTTHKKLAIIAEQKKKSKHSSDVHKTG
SRPHSISPTKISVDSSSPSKEVKNYYQSPVRGYLRPTKASISPNKNKNLTTSQTPHRLKI
KEKTLRKLSPNIADISKPESRKSKNYRLTNLQLLPPAEAERDDLKKKFDKRLSGIMRSQQ
EHHRRKQEKQKRMSHLEQDLKKQTSFSNDYKDIRLKESLAPFDNHVRDTINKNTAFSTDN
ILATINTVDHREIIGNVTPKIASVNDSLPEINTDSEDEASVTLAAWAKSPYLQEQLIRQQ
DINPQTIFGPIPPLHTDEIFPNPRLNRLKPRQIVPKRS
>Candida_glabrata_CGLA001339_CAGL0H07447g_Incenp
MDWAINAAKKKTKAIPGGSRSIIESLNKLNNISCDGQDAINEILSDIDFSLLGISILPAD
KNRSLIIKTKNIEHLDTKPDSKDDNSTRNELKSIEVNPLSEDNSTVFNVKATLSSAAPKK
NKDLVNTPIKRESGIPSITPKSMSIEKKDENGLTSNDVTIANSSSLKEKDSKSGSPTKSE
WSPFKSNKSFSNLSSNINETLKHQNHNIIDTHNQTTTKEGEDTSILSNNDKNKAESETKI
SSKSFTNKERVLRKRSNMFIPLPTKETYVIKSSPDKQSNNQEVSKLGSMSKSNKLHNLKS
EMPLTIKDVRLDSSKQNLNESSEKNRKISASDNVFERLAKVPTKSFEKKITKTYKPYSDS
KSMYSPTRKRNSLAGKGIIKTTSGQVDTSMNETLKGIFELNSPKTLLSNDSKAQIVSSST
SIATNKGMRKSLQPRIDVKSLSTVTSRLIPNGRSELNDGNNKVNLHSNKSSHGIYLNKMK
PTERLTPIRIKSGNTITSPTESSLLKLSNRGSPKRVAKLHHKLDSKDPAKHKNDRLTNFQ
LLPSLESKKNELKKKLNKRLSEVMRSQQDHHRRRTELQKRKSQIYEDLKKRTKPASEIKD
SNKKNVDTSLDGSNFIRYRDKTHNDTNSEMKGILDTINTVDHRIIIGESTRNQEENVGDA
TLPEIYSDSEADDTLVLATWAETANLKKALVDQAGLDPNDIFGPAYPLKPEEIFSPTRMA
KLKSKH
>Kluyveromyces_lactis_KLAC004221_KLLA0B09944g_Incenp
MDWALKAAKKKLKNQTGGSRSIVESLNEFNDVMLKGHKEIEDVFYRSNDWLNMEMAKLGF
PRGESITAAPVSPDKSVVNDDQPEHETDEAHNEDTRSNETEIRSGDHDQETGMNTVSANA
TNQEPVSVGSRNELRGSRQTQIEDQDNNHTNVQQQLILQPAITPKSLLGDDTGRVLINSS
SIKRASRESSVTKSFPWPVQRDAKDFTATNEIKAPPTKDNEITNEGNQIPSAADDKVHLS
SVTKTIRDRSQRRSNMFAPLPSKDPLIVQPTPSQHKRKINGPTTLPIHQEKKLKVSPLHI
PANSSESRLKSPRYQGNVFERLSNNLTESFERKAADRRAASPVRNKRSTTSPTRSQRSGA
SIHGSPTSRKLSQNNSHTERIHHTLKNIFDSKIPQLAKHNKKEPQPLRRRVSNLIDRSKP
TERKSLIPRIKELTPVKGLIRENITQSNETNNIRAKKQLPEEVSQPPVIPQLSTHKSTSI
SPTSSDQRTNSHDRLTRFQLITGSSSNKQEKDTLKQKLNKRLSEVMRNQQEQQMRKKYEL
QQRRISQADEDTKRRTKILLDRNNATLPPLSKSASTNSMLHDINTVDYREYIGAPPKTER
TSNDVTLPEIISDDEGNNQVERTLTSWAEPEKLKQQLLLQQNWDIEQILGPIPPLHIDEI
FQTSTSRLQKLKKR
>Debaryomyces_hansenii_DHAN002506_Incenp
MSSSFWAIKAAKNKKNEVVPGTSKWVANELYCMNSEVLTHTEMFYHDLRGDIDQLNDFMK
KALEGQHNKMFVASLSESEEGEENENKGVDIIREVDQDAGVKEAEYDKEAEYDKEAEYDK
VPDGREKQEGADLTSNFTYISPGHRDKGTSIDGDADEAESPQSSPVMALTNTNTTHATSR
YTPKTPSPLKNNQEQDAHTSSHADLSFIPIANTINPNKVVPPKLESPYKESEQTNPVSDD
DSFQAISTAIRKSIAGKSAINNPRASQFIHVDTPKRKHATVSENPSRPNNRATIGAPSHG
NSNDSGSIFVPLKKDPASIRKSMSKTPTRASVFVSLPSREPITISSSSNHSGKGMSDIKS
RSSRVFEKLEIASRNENNTNNTTGNLSPTTLKRRKLQRDTESQAGFNSTYIKESLKRRSS
ARPLLNDNIKPKEDPIKIIKPKEEINDETNWHVQEQFSKKQSNAATENVEQSEESVKHQF
DVKSDKNDTAKVPVTENLSEKAFENTEKILNSFLDRNAPALVEDDEIKEDVKHRESLGRR
SPSKSPVINSIGSVLRRARNVFMSNPRSAGLQYDSASYSTSTGSPNRQSGSRSPTKSSLN
ILTRERTKSPVRVSTMSSTQGFRSPTKSYNKASSEANYRASSRLHNIDSDSKNSTEPKTI
QGKAEVDLINRLMAPTSASAAKNVKTPSRKTQEGKKSDNAVSSKNKFLTTTLNPTKPQFN
PIKTSNKSNTSPLKKSIPLNDEHEMRETKIPSRLEFSNIPSLKKKSLMAERSEAAAQKPR
QKIMIAMNHKLDSKLQSNPSSVLKSETPNNERTNEGKRSSNFLNDITEIQQASKPGNKSN
YGNLMTLPETTKNSSTNNSESKDYSKRSKVESKTPSRQHTLSKQKILEKKASRISNSDKK
VTHKNTNFKTNDIFTDPKTPAKDRKVQTAEDTLPDIPTDDEDNQSHKVLQSWAETPQLHK
IVMQNRTIDPVTIFGEVPRLNIEEIFESQASRYRGKSSPSNFTPDEKQRKREATEYAIKM
GYKDPAHS
>Yarrowia_lipolytica_YLIP000569_YALI0_F13805g_Incenp
MSFATSEWVQKELGTIRGLVDDNTDDFSYAARRDLEWINEHMDDVLDTRFSLSTLLQTPG
RLKGAPSPRKARLMARAPQSGPLSPKSMNSMNSGFRKAVARELEYSNKPNNRGSRLKDRS
VPSTNPSASASAVTIFSDGSPDASFHSAEDVTETSVANNNIDTNNTDNMSEQPSDHTEHV
IADTNTLQVEKHELPVHELPVRELPVHELPVHELPVPPQMEPESEFTFTSLPPREPLTAK
TPGSDTVKPSATSLRVQRIRQHLEKSSGAKFSSMIIDGDDDFTKSAAIGEVEPSDKNVAP
AATSVPAVTHIAAPTQTSRQLNSPIKLRNPHTGSPSKIGSLYPPISPSKSSNISSKENSH
GHFFSGAIRRAKMLLFQDDKKENVPQHPHTPKQPPANLSRLMAPTASSSARSPTRSPTRS
PSKLYPEIRSPTKIPEPRQPASPTRIASPVRVASGASSVASLDIGTPRVLRQPSVKASTN
SRTSRVPVPKAAERFTRRQAEIRAKEQETKEKEERAAAEREKEQLEMRELARQERERKEA
AAVAEREQQRLLAAAEEQRRRQAAAEKEAQLERERKERSERAQRARRERLIRERQERLEK
ERMERELKEREEREEQEREEREEQERLERERLEQERIQEELLEEARLESMRLEKENMLRQ
QQQQQQQQQQRQSRKRSSSVGDEEQQQSQKVHLSNMRKPLSSSTRVSQNHRVSSSIMDSP
LNKPTGSLMRQSLQRQYKTGQMGQMAHSRFGKAVEGVMISNDTIKFGSSSTNAATATSSS
TAAAAAAAAVAAPPTITSGSGVATPLKRVGPNRPLHTTPQQFRSQRTGAFSSSMSFQAKL
FKQPSSSTAPTPVASSMGSTLVSDPITPAASHVPVTQLPEINSDSEDDEGDGILRDWANS
PELRSLLLRQQVMDPDRIFGPLPPLQMEEIFGNSNNARAAKFRGRSSSANWSRDQLSQFE
IDSYSEQMGYK
>Neurospora_crassa_NCRA005140_Incenp
MAMRKAPRLPVGSAAWVAEERASALKVAEEEVEEFSYAARNEMDWLNEHMEDIFLGENQM
NIAEIFKTPARPRGKTPRTIRKGPNTEVRVPLASIFSATPKGVTPNPFVLAPPANNSSWT
PKIRPDTPEADVEADDEADDVPKNPTTPSTRRASPRKSAAAKSPSPVKSVAAPSRQPSPV
RPNNTTPMRPPPASPAKPVAATPSKVRSPIKHLNGSPLPILSKSPTPVKPSDSGYYGSQQ
LDIMDVDEVGKVADANANADVDVDVDMGESAHEPTMELTQQSAQELPQQQPPQEPTQEQT
EESIQPSNELNQEPTQEEPEQQEIESQDLGVQPAPTEPEQHASPAPQETAELLRTTTPSE
EPVEPTVQYPRLLSPEPDVIRSSSPVHMLIPSPTRSIHAPSPQKAASPQKLASPEKRLSP
EKRVSPVKVASPQKDPSPEKIPSPEKTPELEKEESPVDSAPVLSPKKRSPETEPVTEQQP
KTPAPFVHAQSEKDHADDQADDKVDDDANSSMEASSPISPVKRLSSLNFASLPAREPMTS
KKSLGTRMSRTSHVDVTRTSFYHRQTGGKSLGHTTRQDFDDDDDEMDIDDDHTQEPRTAK
SYTQRLQDQINMLGKGQSMGPRPSKSIAHLLPTQQHASTSQAPTTQPVPEPTRSSPKKPP
VVTPRAFPTPGAFPLDDDDDWIGPPSKGADMSTPMVWNARKDTRLSQPMEGMNLFAREAS
PTLGESFMENRHESPSKAPIIQEPPAASSSTTHVKSASVPTLPSLHEPPVPKTASPKKEA
SVSTSNLPEMPAHEPPSPFKSPSKAFRENTLERVKNKFSSLMKSSKGLLPTSAHSNAEAK
LTGLFTTPSTARLEEHPSLSEASFKTADNVVYPDLSHHAQAEAPVAATPIRPTRKTRAST
ERERKEAEEREKEKKREEKEAKQYAKTYAKQNEKLEKMREKEAEKARLFQQEQERQAEME
RRAAEQREQEQQHKLTKARPQSKQLFETPGPFKSAPKSPKKATRTSLRRGAKQGEAEKEE
ADVDMGDVTISTKAPQSIPRPPSAQASRGTGIKRPIRPTKEALTRAKPAPTRIRVNTTSS
QQGAFHTSTNSVLSTTSQESLGQSHGRQQLVSKASTSSLTKKPSLQSLKGSYSLTVGRPK
ALELAAKQKEQEEREIQRRRDQKAENERKRAEMKEEEQRKQAAAAKKAAIEQAKRTRAPP
PPPRSQPNGPPDHLAESRQPSRPNSRLGPALHDSRPVNAVLGKAASKRPLTQVQEAHQDS
KRIRVSEDFDADIEMAEGNTKQQRSIRGAPVRPSAVRPSGVRPSAAVRQPSVGFKKDLST
TTTTGKSIFASNYTNVPHAPPPPSRTVDLFKKTTVNQIKTGHALDTAQFQKGNQIPFASN
PNGAGPSAAAQAGSSRHPLQTPARPGATAARALALTSATKPTRTSPRLAAIAAGDSIELP
EIQTDDEDGVDTPRPSTSNPNLRSSLNGGNWTDSPYLKAQLLAQEQLDPMVIFGPPAPLN
MEEVFSKDKSRHHRFRARTSSANWEGQDRLTEEEVCRDREARERMRKEGGWSWGLGRTLG
>Schizosaccharomyces_pombe_SPOM003360_pic1_Incenp
MGSNGSELWFNKELEYSQQLTNGKMKEFFFLVSETMDWLNEHMLEVSKLQLESDIYELVR
TPTKIKEKYSTPRLSPVHRCALPTPRMRLTSIQHQLEEAAVEGYKSGESNTVKEPKELHT
ATNTETQFDDDRDSTKLSSEYVKDDIVNKSTKGGVSPIKETRLPTNLPAFSPTSVERRFT
EWNVPLRETSPSPSETADSPNKLPKQKHPAYSFVTLPKREEILKRPASLHSRVESTNSFI
NQLNRRRTKDNLTNNPEISLDEPIKALPSTTSDAPSSLLNTNVSSSPSKFRKFLSSVIPA
KTDLSAKESLTSSTRLSTSYKTRKRSSGVAFSSETVTSSSKERKRSVENEMLKPHPTIFE
SPPEITSFDKSNAVEAEALTAKLKSNEERLPVSSQPGSDAKSQEFDFFEAKIPDSIAKLN
ELTASNENHYELKTYDRAERLRQKIQEVSSNKRLIPSTPPTKKPINAVLDAAKNSAAKDL
HLAKMKLNNKNDESSLSPAKSHAVITQAPKIPLISTFTRLSTRKSSNDFNSSNSRPSSNA
LKSDANENTDSSLPPSKKEFIEKSLHKLSEPLHDDSRQNSDHNFAPHSRPIAIRVATASQ
RELEQTEKRKAKNGAANASNMESRSSENETHRFKKFYGKERELSNNEFPSRQTKTVTSAN
SSNIRDMEHTISDKPRSEPDAIPSSKSMHSNKPFEEKSEKPTTKRLVTNPSNVNASWHSN
MLKRQEDLRKKKPLTDNGATSRHMLKSGLTRVTSKPTQRFANELAEDMSLAFHSTIPKKM
EPDSVTSVTQPSVGSLRNNFDIGTTNSQNEDRKKKIAAQKNKNPVHGNVGLTNQHGFKTM
HHNVNPFTKQNGIMKGKLPSSSTSQSNKPFIEKASMHAPAKGRNSSMQEPSSKSPLLKTP
KSNYFPGYGSLSPNTSVELPEINSDYSDDSDDEGNKKKVNLPSWAESPELREQLKRQQKW
DPDKIFGMIKPLQMDEYFRSKDRSKIRFRPRSSSADWSSQDRLTQAEIDNYKKNMGFL
>Cryptococcus_neoformans_CNEO001188_Incenp
MSQIMAHIPQAPIGELIKTPSKTQTIKRTRAATAAAKEKTEKIKGLNAQLVLSPSSRQTK
SRPALSPLQFGSRNVNTNNALSPSPIKSKSIKASTPSKSKAKRGRPKKAESAVTSNENAS
PRSENNNFYSFSALNPQHPFSPSRQSKPDDEMERASSTEVEKALKLKPVMAETVEKATEA
LIDGQSMAADSGETSLQSVVNHSAAGEARPLPTVDEIVHMDIDNIQGAEETQLKEMVEVK
SELDNAKPEEAVLASSVEEEATDDAPKEKGTGDHNFGQSKEEFGEEITNEAVIEDVQSRE
ATIKLSAQVSSRTSATESEGPVTAVVSSTQSAAVPQSPLAPAKASFMESSASSSTTALSS
GTVPIPVRQVRSSWLSKALGTGTVPISNTSGPAESNTAICKPFTASSQQRPSAAMDFSGL
RKSLLPIGGLKRKSGEGMEEEEEEEEGRRPDKFTKISSESYDFQVSTTPGPIGRPKLPSK
TPSFGTGSINSNPASQGRSALPSNLADDSHRPEISKVTKALDELREKTAKDLAKQKASST
GRPESGNGRAPKAKSTGAGFLRGLLNFGGTSEEEEAIRRARELEEEKIAEAELEKLMWNA
TKPVIDVESALDDPPADVLPLPESINDAGRSTTPALSPPSKFAPLPLPQMQPQPVTTTTN
DVDDEMVDEESVLDEIIPTEIIKPVNINDRPRPSSPAPVFSAMDDASAHPAKSSVSTTPM
QERPSASCDRREKEQNEMSNLNIKRMEEAKERGKEHGHRDQRDAGVEKPDDRRKAIDKSP
GPHEAQVDNPYDNNVNDDIEVDRELPPSTTASTDILNFSTSSQATSSSTLNHASTMAAKA
LGVRPATGPVKSLQLAAAAAKKEQTAASRKAAMKDQADKRKELLAQKRAEEERQRADEER
KAKIAELEEKRRLRAEHDKRKKEREARVAAIAKERVAKEEREMQAAKAKAEEEALRKRKL
TVALNKSQSSGVPATKRLAGHNQSLAKGKEPFRPTKTTSTHPLSQSITEQQAPKAFRTAE
TTHTQSSTITLVKPTQRESHIERKPLGQPSRLSAMENQAMRQPQHQQNQIPQQSSSAAPQ
SWAQVQSSLDEKAMAQQSEDIVLPDIASEYSDPDEDNTRDFDRPAWAESPELRKALEAQA
HINPDELFGPIKPLNMEELFKVRAGKFRARTSSANWSRGDGLTRAEEVDYARRMGFTSLS
YYDEAGGNGPHRG
>Ustilago_maydis_UMAY003182_UM03367.1_Incenp
MLRVRFGACPLAFILTIITLRITPPPVGSSRFQLMHFVLVLAHLASRRLDSRPEKRCLHL
HPPQIGSRHPSWYPRSYSDSDKLRPTSSADSSVSFLGSKSITLSSHADSSNRFSHRVPAL
DSSASTSAASSDSSSPLTPEERLLSHVNNMRRCCDMSLFHKNLQEQGIDFIADSLLHAND
IFAKYATTSRTVASPSKLAGELLKSPTRPRTRARDAPAASGYPRGAFKVSIDPFVDAADV
FDKENAPLQTRSSRSRTASTVEPQKGKGKARAKAIHAVEREASSPLSRPTRRVLGDVNTQ
KNETKQPTPQPKPTSKEATLKNIATDDDSMVIDSSLQAHLSPDDTMPRASTPPPPQASPP
RILALHKPSKATQSAASLSGAISITDSDEDGSDGDSDADLHEEETGGLNDTVQHEVAEPT
VTGNVVSRSSRSDDNTASFQPDINDTMPANDNTVSGTLIDPKLESARQAASVLLTSKIQQ
QKDANAMKPVKRTLASYGAKKSLPAAANNSGPSNVTTTIVPTSTPAGPGFRSSFLNKSLR
KQIADQEALESGQDSDSDSDDNENDTGLVAGATFAAMYKKAAANTQANTRANAVPASNST
TSSKKRKSDEVLPAAIEASLSAAAPPHKVSKLGAAMMAAKTPTSAQPSTAKKAPAAGPAS
KLEQFRNNLAHVARSTGSGASASSASQSASSVTSPTMEQAPSAPLPVVKPSDAAVVPFAQ
EASALPSIESLNASHSKSSDSGSDSTEKLTAGTKSGESTIKASAIPRSPTRSPRAAATSP
MRPPPRTGSVRKSPRKVAEQINTSGQESARSASPGPKVKESIALFQSSRNGGLTDKHTRS
PTTQPRSLAALFGSPKQATKLPTLSATAGSSTTPAHSPPKNWQGSRLPFAQTFQLQQQAL
REVDKSLPQTPAEETADSQRVVSAASTVLSTSKAETAESQFFDARSRENSAEPADAPAPA
PLAAMKGATAPGTSAPQVVAEKECVMLAEAPIVANKASSIVKTSSLSPKKVAAKALAKTG
PTSPTKASSLRAAANATSPSKIKASARTAQQHGGPGLGPGPAPSGSPSRAWGIGEKIKGF
LGLHASTTIHPSTAVAQTKVSASGTFQPRANGFATNTAHASASEHKTAATATPAPCIPGA
LLASPPPTAKSAQVNSTPSSGAASATANGKLTSIARAEMLRKKQAEEEERKAKDKQERRR
MLMAKKEERAKAVAEEEIEKENRKRAREQNDRLGRSGIEDASIASSNGAPAAIPAALLGN
IVVGGGGSAISGSVHSGSASSRTSTVSTVSSGPPTRPSSALNGSYAGVKSRYMQGAVQQQ
QQQPPPQQQGEESSKKRRVTNDKEGIAAGLQVPLKQQPAPQQSQGAPSARPGASVATSQI
GAPKMVRTVSQSSIRSGAASQAAAQQQQQQQRTQPPPQIKLGMKPSAATTAAAGAGFGAA
PRIGGAGATAGNGAATASMMANAGKAVSSAQPAAAKAMANANFCSSNPFQQAKQQQLQLQ
LQKQKQLQMQQQQQQQQQVASNAMQAQAAASAAAVRELELHRAAQLQMQMQNAAGGRYQE
MDDDVAGDGDEVLPEIASEYSDSEDEETIQKRAAMPLWTQGDMLDAALLAQSTVDADEIF
GIPHGPVELEKILPGERTANRIRRARTSSANWSGPDGLAQWEIDRYNKRMGIKSAGVQLH
RDPSQPSRPAAMPSLSIHRHSISHNPLAPTSSTSSTAPHTAINDDARTNA
>Mucor_circinelloides_MCIR006491_Incenp
MAKKTKKGYLWIFDQQDKWDEIASDKVSQLEQMQATHLDWFDNHSTVSELLAIRRPDLKR
KHASISTEATNSQIVPNEDSIKESNAHDFSESTDVETLDEKHTKEAVKPVEIQSIDTNTP
IADKAIITASKQMDKDSVNQTTTNKADATENQAEHVHKTNTIIIPPSKVKPTALIRPYTA
LTAQLQKPKTRSIIDDYDEEADQVQIVVSARKPSTETKEKPRLAASPPRQPQVSKSTPTK
TFSLSHATPSIPTSNSSTYRSAFMNKLFKTSRPSLKTAALPTASISTSSATTHAAPPTTT
DTTTATSPHKDSHSNHPVIITKRSSTASVRSVSSNIHSTPIQASEIMPEPRFKRFKASQK
KNIDPPVVVQTHDLSTVEEVDEPSRSQSQIQSESQNQTEGQSQKENQGQSSQEDTPFATP
TWAEGANLLNELKRQSAMNPDEIFGYIQPVDVQGKYAEFCVCVYS
>Phycomyces_blakesleeanus_PBLA011261_Incenp
MPCKSKKTTESSKRRLSQNSTLEKSLAINNTSEDYVNHESSNTSPTLPLAKRQCIDLRDS
NQASLKYEGSPETDPDDTEKSVSNISQDIQKDFVKNDTKNERISSKINTSDESERVLLIQ
KSRISTGITKLLRRNDGLDENDTVKLLVPSKSKSTPIKLEGSLQDSISMRSLSFGRGFNH
ARSSLTDPKSFTKTENAVQMKKPDTILPQLNTQQNHPLNPTKANIEANTSTELMPPPKST
IPLKFQFADIPSENQATLVVESIERIENKRERTTNESISTTTTQEFDDEFLDILDVTPDW
VKSPMFEQLLEKQTHMDPDKIFGRIPPIDLKNIFTKPRKTKH
>Mortierella_verticillata_MVER006082_Incenp
MSPMHSPRSPYERHHFTPKRTRLRVDASAATRKAQRALKTLQRRASGVLQEGSDYRSTGQ
HDTSTITSASTYGSEVLMDAHGRDADQTSLQHRVEEPHRDGKSKRVSITGETSIPSETTI
LVETRRSQAYDQITPVKRSKSLVKSTRSLGTDFRSRKADVAKPQPTPGSRARDSMTLVSP
TVISGPSGLNLDLVTPSPLRSRYPDTSGVSTTKRTSSDMDQSDDIDIHEAEYKRARSSPF
LDSVTPVRFGSPERESKPGYRDSLSNLSVEIARKSSLRQSRDAEQYEEGLSFTRASSRPA
ALLRSDMEPLKYEHDSGEDTIQHSRIHLLKENRSTTIEQPQDNKAGFPDAQILAEEALSS
NQSPALSLRPQLIESSALVASVPVDTDVPLSRSRIGMMMAVKRVMGVKSRLMGAPLQSQS
TQGPISRWNKQPSSSSLSSTARQSNITGTTSLMPVTGGKLTSTASSTTAKDTPVTEATSA
STRILGMTASSSLFRPTIPRAPHPSMKMRSTESSMARSDIQNSARKQVPISKSALTLKKT
TRTVLPDSTLTSKTFTSLFPGTNNSVSTLRAVATSPKRDPKRPIAAQQKTRESTPDIPST
MLFTKVSVPVLGEAFKSSGLPERESPKPSTSSQAQKTPLHMFKDEIQKSTDNPSSTASGS
KESLVNNPFVVPAPTRPPVLPSWEKNMSQRRPLHEKTILPEILSEDEEEPDNNRSGSSRS
SGPKWASWEDLEKAISEQSLLNPEDIFGPLPVLNMAEIFPGKETTTRSRNNSAHWGAADR
LTQQEVTKYNEDMGWLNKE
>Mortierella_elongata_MELO005211_Incenp
MDTKRKLRELAQLPHADHHPQSHLMPWPILQRRRIEKLKDDRLAEFERACDESFEWLENY
YQGCVYAALQNKDYHESGGEAFNRSMSTDHGRHSQHFTTDQQYEEDLSPYSPYTSGYYSR
QGRTTASPSYHHSLPHQHQHQQHQQQQQHQPQQRQKTRHTPKHSPAKFRLKSPKTPNVNR
IGSPTSPYERQQHHRHAHHIHTTPRKKLRVTAKPSTMKAQRALKAKRKRTASFQNSSTRQ
RDSKTDQQQQQQQQQIQQQQQQKQQRQEQEQIQERGRHRVSGAEETIRHVDSFIPLKQPQ
QQQQQETSRQSMLESMSKRSNNQDMVTQTRHTPTTPASDRSYTSEPEKSFTSEKSYTSQA
EKSFTSDTGRSFIAELRASTFKTPAKGQTSRAIRPSYSQTRSSGDMEVDSDADERGRTPG
SKARDSMTLKSPVNRSDISMDHDMDSPLRTSPMHSAARNRSSSSVAKRSSDLLETDQDRA
VDAESKRSKSSPFTDATVPIRFHSPETEPRATTKSDGPTREGRTNFNDPSTVITTTSRSA
ERFFTENGSRWREPEVDVLSTRSRGSDSDDRPARSTTPSTTPHERYGYSSSFPERLDTSS
EDATRDLSSRDGVRDASSNAGAARGQVNGDSVERPPNGTSSSAEQRSSADTAARKQTKHS
DPLNVPGSHQDDRSQRQTDRKEETSTLPPGRSGRPGIGDESGQSSLLKPNASRIDSKAQS
SSYISTSSSDTGALRSKAPSATLPEKRTLGARKPTATSSHTSTTAFMLPSRLTKLVPTDT
TNGAGSAAEAQSVSSTTQSDNSATFQSSSSSRMARIGSSSSLKDSQQSGQLAGAGPNGFK
ATTAPTNSSGSMFGLVGRQGAPSRQPLTSNRAATEGNGVNSTSTGHSRSEGQGSHSQRKP
FAIPTATVTTTASTTKSSVFSVKKATSRPVLPDGVSSALLASSSSSSARPTGSSLAMMQA
RMDQHARESTPTRDTHSKSGHSTSTTLRTESKSLASTSTLSLSSVISSRKESMTIAANGV
KTETRTESKPTTANDDGHLFAVPGPVRHQASWMSNQAQTDRNHRPFKTILPEINSDEEDH
NDDSGMMRTKRKTAVPEWASWEELNRAMEEQKHLNPEEIFGPLPVLDVGEIFAGREKKSY
RPRSSSAHWGASDALTPQEVMKYNEDMGWTANE
>Coemansia_reversa_CREV002877_Incenp
MQDQGALTTPQPGLRRKGSTRSNEYTSIIPAGSDSPPEVESDYSDEYSDDEFSPAPKRKK
NDFTIPRWATTPELLKRLEQQARVNPDRIFGRVKPLRVNEIFNRRDSGESRRRPRNSSMI
WHGSDALTADDELAYIRNMGFDP
>Batrachochytrium_dendrobatidis_BDEN006508_Incenp
MLQPFLANELSFFDETQRKSCKKLKIALNRHIEYLASLTKQLPFSEFTESAAKLSKRSNA
SVDTSSSTITKPKSGKSVVGRKRKLRSPVLDSVKLSDQPSAILSNVNDLNIELDNHGNTE
HAGDVIVEPLALQVKQPDDNSPIKTKPSRPIKRVKKAVISNKTTPIDMAVSTKNSTAANE
QKQVEQPSASLCSLVDDSTVIKNLEPESTISAESPQLLKAPVNDHTETSVVTQSTSSISA
ELSTQEKNDTLTPVTLSAGSSKSSDSCIIEKQHEVSPDSQPLPAAKQETDSVDLLKTINT
DAVTPLHETSFPTPLEEPLSTEQSLPVEQSPNSISSKISDKMDSVDNTADTRIEDGPNVL
TDAVSTSKAHVPDSTKPQCPAIPLSPTMARSRLMNMAKFSDILPANSVPSIGTSSLLIQN
LPKLSRSTASKISDVSSVASSAASKTSKYQSTTIKRSLESVSEDSEQSDFVKKSKSMEHD
ESVQSFSSSGSGFIDGAQTNVDVDENADSSAPLLETTTSHSDNQANVTAPFNPATLKLSD
PKELSTTHVPVATSQLNTMASALQHSSYVAPSILTQIASQVDASREMSELRLKTAHAGPL
EMMRRGLNATTLRLADRSVSAINANSTSAIHISSHSGAAALLQLAHADRSSFSTTAAHDA
VASHSISCQPEPNKKSEPETTDTGKGALDLQMSKYSSVAETSTTSQLKSGTSLSAPLAFD
SSKPVLSWALPSGGPMKGSSIFRTPVKAASSFATELVANAQKKDFGSSHLPVISTKNTSA
LLGVSGVSVAENQSSVAGQGISVLAPSSIPAGLLPTRAVVTITSDIPSSTATVSNLALIQ
IKSNPIIEPVAATEMIAKKELIAKETHVQATARMQQQSDDAVHTTLAKHNTVSMHIAESQ
SDVEKPHQDQERFGTVRKSAIPALVEHSLNKPFSITSKPLSGETAGKQKLPLSYSAQATL
TGQLSDLEAPKTQVLRPLPTHQHHISQDQHKLLPQQKLQLLKQHGAKAVLKSNALNSVLV
DAKSGITKNLILPSSLMGTTHASQVPHKPQVGASILSGKGEKAVAASTQNHVHTILGEDG
ELPEPPSDYSDSDDDSLTAATPRGGPKIATWASTPYIRQVVTSQQQRDPDDIFGTVKTCQ
LEEIFDSKESKKLKKRTSSAHWLGTDALTFEEEMAYKKDMGYVDGESGVIEPLHSHVK
>Spizellomyces_punctatus_SPUN002756_Incenp
MSRSLRSRKADKTAAELLSKAASLPLLAEGRERFVAAYNEGLDRTEEDIENALDFLFASW
RDIIDGTAQRNPGKTPARIRCKTRDSLAGGSPSTTRKILFKGSGPPDDSLFGSPLRTLPL
AGRSSGVKRKSSSSAVVDLVSNPKARASIDRAPLGAFTVGTDEKPAKRTKREELEQQFAQ
KGNLSESSSGGGEVITTSSMGQSGEKHQIRPRRQVGREEKQRTEATQVESESVTVNDGGM
DGGQRTLAEKPSRKQPPRGKTVVVEVAPIRASKRLKEKQEEDRSRILPVPSAAEPLVQRV
GESDDEDVEMEVVDDMEIGIPATAVENHSMDIPLQLGQESAEKSNAVATQNVDQSNTHTS
NSDEQNVQTTSKAADKAAPIVQATQGRKVSVPLAAREVRVPTLTKLLAASRIEEESDEFF
PPRQAGNGPRSGSPGRTTVDMSGQMGVKITDARESDISVLDSVLDNEATGPAASLRNEST
AESERSISLTRDSIASLATQRLSDPDDPAALFARIASQADSDRQSREQQWSQTIFSGPYQ
KLKQGLEERNKRLASQQTPAPLPRDVASSVQRHSDEVSLESRVISDTFKLDAVRNGAHSV
SDPLPPMKGTSTETPACQRTETDQMDDVEAIDISMAVSEGHSAWFDAQEPRPSQDVPDGQ
HKPSARQLSLVRTALGSLPLENNGILTLLERQDSAQSTYADAPSHISFTNTLSQPIPEAE
VTELSICRDPLLSEPAYEEEITEYIDYEGGRTGEDGVYEEESMEIEEGEGRSDGQESIDL
QPLRGDHGEEERILDDDETPRPSPRQPEQEESVEHEETEVEETPRKEIPVKPSSRFGGVM
DTIRSSLATLSSGSFIPKVNSAGTKSKTEIKSLQAAAAAAKKEQESKERRAQRAVDKNER
TKLALQRKQEEEQRRIEEIRKREEEKTRRVEATIQGKKQEEEALRKKNAERMQQAAERRQ
ADEERTRGANKDENNAKIVRSGIPTASKGEPVGAAKPVKKVQPVKASIARSSQAASEELY
VQASTTKAANKTILSVSNTTASSDSCHAPIQNPVLGSLYDYGESNENKSAKSSSDTGSVP
HRKPENKEKGPTTIVDENGNLPEPPSDYSDSDLESSDSEKTPRPKQKRKDEPDWVQTPEL
MKLLMAHEKTDPDMVFGGPSAAPPLEDVFREGMKRSKQFRARQSSAWTGADRLTEAEILA
YKQEMGYLSRAEERTE
>Dictyostelium_discoideum_DDIS007685_icpA_Incenp
MDSIKKNTINRINGLPINHNNLSKTSIISMDDDYNSNSSFYSTNNSILNSVTKNSNYLNN
NNNNNNNNNNNNNISISNCNNNNTNNKINEQLKTFNNIFEEKGEFLKEEIDNKFNDIISL
MNQSKNQLFLSLNDIDSLYDLSPLSTTSTITLENNNNNNNNLIKFKLFNNDSIKKYILPV
SSKTIKFKQRQILIEQQEFNEKHNQQKHLLELQRQQVLSDQQNQFQEQHKQQLSLKQQEL
EAIQQDTNKVKQQLIETHDKLLIEKEKQFKQDLNSLELNLQNKFTNEYQSKEQEFNKKLE
QQQQQLEKQFQQTKELLIVQETLTLKSKLTTEFQEQLKTHQDQINKQELLLKQQEYQLFL
KQQEISSIQKQHQDDLSSLKSKLSSDQDQIKKQLLQQESDLLKKQQELLLKQQELDIQSK
QLKEEQEKQQQQQEKQQEKQQQQQPVVVPVKPTTSTVVSATTATLIKAPIVSTTTVSTAT
VSKLVTNGIAKPTPLTTMKQTVTAVPTLMDNKTRLKKLVPTATTTTTKEENNKEYDKMMQ
ELDTQPNNSNLKNLNEKKLETLKQQLTFDDSVSFSNGNDESSINLSKYLEETNKSVENTF
DIMSNTLKRKNEPIQQPSSSSSQLSSSQQPSSSSSSSSSSIGLKKRLSDDKTTIVTSKPT
NKVQPQSLNSNINNNVVPPSPVAAIANKLKKQQELEKLKLEEEERLRKKQEEQLAKREVE
KEQERLEKKKKNDEKRKKVEENQQQRILEEEKKKKEAEDRELARKHKEDSDKKKREEEED
AKKRIQERFRETQEQERKREEFKKQQQEQELARIKKEKLQQEKLQQEKEKQEKQKQQQQQ
QEEEQQKKKTVQTILPTPQTPSRSANNNYDDAANTASATKAKYALSSILSMVFGATKSPH
FKPSTSQDDQDDDDCEDYDGTDENSENEAKGEYQDDSDQEIEEQFENDSDESMASTESNG
DIYFNKNKNSNNSNNNNDVNQSRKDKSIVFDSDSLNRNHNDSNNSSEEEEPERDPVFLTP
LPKILSNMKNNNNNNTYSNSPVIKGLSPPSSVSDYSPSSESNDCFSPLTPTNNNKINNNK
INNNNSNNNSFNNSNSYRGLSPAQIIESHTPKCINRSGESKTSPFLTIRNTPSPLKNSPI
KFNMSSASSLSSFDSDNDSDYNDNDIDDGEILGNPNENFTTPLKNQENNNNNNSNNSNTQ
YPIITSPPSNEDGDENYYFEEEEIDYEYDKRVPDWAKNHNLDNSLKQQRFYDPDRIFSMI
GPVYLYEIFPKQDLGGKIKDFSKVKRNLSSDWSRDCNTEKEDISYKKNMGFTNPIIVNKK
>Polysphondylium_pallidum_PPAL007538_Incenp
MAKVGEGDPRWLVENREDGKNVNNWHWSEKDCFNWSKQKFQTLLASQVIVDNEKLTIKTA
TTVTVTGECTSNNRKGKTIFLYELEVKVSWEGFLKSDADKKIKGDYVIPYISDENADEKA
RVNVSLAGDASGDDADTLKDAARKFGIPILQEKVAQYVVDLKDQFTLKKPVQTSPTNTPE
QTTTAQTTVEKPAAVEKPKVVSSNSATKSLKIKEEFQASPMDAYDAFVNITKIRAYTQSD
CTFEDREGGKFAMYGGFISGTNVQLSPGSKIVQKWRLNTWADTAFSTVTITFTVGDKPVT
QVEINQTGIPSEEFEKTEEGWRRNIIERMKMSITVIVNRIKMEIVNEQIQNYNGIFNERG
NWGKNELEFYYQDTLDWMETVKMDIISKCSSTATAKKLFIQSPSNTKKKLSIKSSKTNRQ
PLMPIQQNGLNNSSSGISEKVSFLHVDMIKSVMAEPIKASHQLHQSQIDEYNNKYYQEKA
AAIIVPTPSATTSSSSASSSTTNLSKKTTVLLEKLKATIGNNNNNHNNHNNNTSVLHQQS
NSNNNSSNDISQLNNISVIQPSTTSSVSVAATPNQFAERILGRKIGEQQQPSTAVSAAKN
TAASIAMEKKFERLRQMEINSNDESVMKTSNDNDLSKLLESEAKLTTSAAPKRKADDTNT
VDQQKPTKRLSNEKDKTAASASINLAKEIASKKKLQQQQQPSAVSSAQQQPVQQQQQQQS
AAAITNNIITSTKAAIDAKLKKVKEDEKRRQEEEEERMKKREEELKIREANRRADEEAKL
AEKRKKNDERLKKNEELKAAQRQEEERKIRELEEQEATKKKREEEMEIKRKLVELAQKQE
RAERKKEEEERRRQYEIARQQELQQKLLRQQKTPVKTPIKVATPHSTHHQNAASAVVPSS
PYVSNGIISDIFGKLAHAVGLSNNTTPLPKFDSEEREDVEFEEEEEEDEEDEEMEDGEVE
EEEDEEEEVTDTEQQDDIDEIGGSPIMPPLPVTPSPAKKKQSVNYSPASSLASDQESPLR
RGGENSYGGFSPDVLTSVPTLPSSLTESPISPGLTRRFTATQKKHTSPIRYNLKAFEESP
VHNNNNNNNNNNNSKKSNINNSNSNTSFEYEDEEEEEEEEEEEEEEDVFEEVEEEEEEEE
EEEEEEDIRVMVKPKSFNDGFPIADLEPDEDDDGMYLEDEDESVDESLIPEWAKDPVFSM
ELRKQATKHVDPDTIFPRVSRVILRDIFNKNSHEVIKKYDGNVSQDWSKDSHSLSHSFSL
SRKAVVFNRINYN
>Trichomonas_vaginalis_TVAG040616_Incenp
MKSSVEAEVDAQINWMQSLLNLSAPMSSQPRSTDKYHSQIDDLLSSIEATQAAPQFTSPT
KVHFELSCENDQEVDSSPLSEESSPKEASQYRISDPLSSDDEDDDDSEEFYVDDAEEIRG
KEVPSWARAQNLLQELEKQKKVDPDMIFVGFQKSCDLNTMFEKKKKTFKVRGDSGYWATD
SVTPDEEVKYKKALGYA
>Trichomonas_vaginalis_TVAG034105_Incenp
MCSKVEVEVDAQLNWMQSLLSSSSYQANQSNSTNKPTNQIDDLLASIENSTTEQKCASPS
KVQFNLQPENDDSCGSSYLAGKKPPKAEPQYRISDTDYSEEDSSDCEEYYVDDAETIREQ
EIPTWARAQNLLQELEKQKKVDPDTIFVGFEKSCDLNSMFEKKKKSFKVRGDSGFWAADN
VTPDEELKYKKALGYV
>Trichomonas_vaginalis_TVAG007923_Incenp
MTSGVEAEVQEQLNWMQSLLSTPSTNDAASASKNKYQSQIDDLLSSIDCPAQPKSRSFQD
SYTDLEIEPRPSYEPSFLTGAVPPPKEVQYRISDPVDSDYDSDCEEYYVEDAEEIRGQEI
PSWARAANLIQELEKQKGVDPDKIFVGFDTSCDLNAMFEKKKKTFKVRGDSGWWAADTVT
PDEEAKYKKALGLV
>Trichomonas_vaginalis_TVAG009832_Incenp
MTINNYKKQEEVHFDWLNTISFQLNLFSSTSSALNSNSSQDSKEIENPKPIGELRKSINK
PAPIIVSPKENTDNEQISLASTKTIQQGSHLPVQSSPCFATQNLNSSTMRFVCDDSLLAS
SSSDDDISIDDNDDENDSPPNSPFTLGGSLKELTQSAYSFREAWKEMCIEKKQESTPRKK
SFKFAFEDIEEPAEVYQMSDDCEDDDEFDDDEEMYERNPIEIHGKSIPNWARGEQLEKQL
KKQYLIDPDEIFFDFPMECNLEEIFGTQNQKWAKRNESGYWAQDGVTQEEIRNYSSARFQ
NINGNDS
>Trichomonas_vaginalis_TVAG058146_Incenp
MLSFSSICQELEADLEQQKTKLDIFSKNNFIWLDKIRQKVDPQSQKPEPKEEPKIKGVLK
RKSSFNNNVVKEQENNDNEKLYSSSKLQTEEFVKIETGDTVDIEESHPSKLSLISLNKNE
NELIQKTPPPRSSLRTNVPPRPHDFNSDSPIGSPLIQESNRHVSFGVARDNMDQIQQPAD
SPIILKSDMHVDVLSSDSDAQASPLTLARTNENTTSNVTPQRSSLVRQVIHSSYDQMILN
DKSHEIMGNHSDIESVSSDLSAGSYFPSDSGPMPSPLKEEQKTEQNQKRVYADSKDIRLS
LDPTQILLSTEEFTTTNAGTFSVASSAIELTVQAKLMREKWAKMVAEKNQVQAAPVEQEK
DDDAESKDDHTVYQISDHESDADDDDDKELEMFDSDPDEVHGKKVPNWAHGEGLKKCLIK
QSKIDPDTIFPNFSNTCQLEVVFGKVNTKWQMRADSAKWDQDGLTAEEIKSFKKIAGYA
>Trichomonas_vaginalis_TVAG043881_Incenp
MHSINTIISDLDHLLNLTFSNYKRQEEVHFDWLNTISFQLNLFSSSASSFNSNSSLDSKD
NDERPIGELRNSINSPIKSELKHSLNNSKSSIERNNQNSNSNVSRDQESSCLSTNSLSTS
SIKFICDDSILIETSSDDDNTLENNELYSPPASPFALSGSVEELTQSAYSFREAWKEKLN
EKKQEVKIKKTSFKFAFEEAEEESENYQMSDDCDEGNEFEDEYEMYERNPIEIHGKTIPH
WARGEQLEKELKKQYHINPDEIFFDFPMECNLEEIFDRTNQKWAKRNESGYWAHDGITRE
EIENYSKTRFKNI
>Trichomonas_vaginalis_TVAG015605_Incenp
MNQRSLETNLMSSDSSDLLILDPESRISHDSLLIKPNFHDEKISDKSQDHSLFDEKLYMN
ITSSHRKRLINSPKTKTHNSSPSKQFNMTKMIESGNDLLKSIIKTLSDSNAYDMSDWADE
DAMKDEDFDSDCEEYEGKLIPEWAQKESLKYAVTHQNQSDGDKLFATLPRRCNLETVFGT
KSIPYYMKQYVSHK
>Giardia_intestinalis_GINT002200_Incenp
MTLNLSFPLYRIYDHYRDAHYAFGEEITSIFAGLEPAIKAFGVELDQYKLSDPINMAPFP
EVLHAVATTSSSRFSSVFKRLDDLSLIKEMISEIRAASKSRESRMQHTIQVQRDVSVALH
KTPAGSVSEPDLKKALGQKPNQIPDNLEEIVRQKQVELEKEMRARVEVMVEKEKELQERV
EQMDAEIKRLERQNAELDQKMKKEIDEERSLREKEANLATEYEKKIKSLANELAELHQQK
STYEQNFAIKKAECEDELHSIQQALLKVKTELAQVSAAKTTTQTELESVGKKRQQNAEDI
VNLASQLSEAGPLIDRNIKIFEYVMDSGEEMISSAIHRLMKTGSRVESTEFEGTREFTMP
LTENLRGIGENKDSTHSERCLLLDKLKQSDQDSAQQQQQQQVPTDGSGAEKKAEKYVIPI
EYEADLSKSQVPVADWAVDALLSKCINQSSKIDPDTVFQPPQQKVTVYELFGISNHPYDN
RTRQTQNWSTDKLTQKEIELYNAKMGFSAQRPHSSYHK
>Trypanosoma_brucei_TBRU009877_Incenp
MSNPWNAKLVEELLFRQYEKGEDVSMLLPPPPALSVDQYLKEYEQSTKVLFAYVRNGPAN
ALTPQNINNPRMYGGTPTKGSSSMQRTGNQGGATCATTSSSSACGVDSKAQMQRHPRGLD
GSQSAAPSLPLTAGDAAAGQGSMAPPEHIRKRIEWPATVPTNSALKSNSRSRVANLTTKR
VAAQERVDPDLIFMQNPEELPLHTIFAKYPKAVESIAALRGGSGDWREDTFTEEEEILYK
RELRYSHMGPSQCGFFRSNLIQR
>Leishmania_major_LMAJ006252_Incenp
MEAVAWTPDVVEDLLFRQFIKDEDISRQLPPAPQVSSENFLEKYDQSTKILFSYVRNGPV
AALASQNVNTAAVGKYGGATPLKGFVGRTPATKPAPPESSRSFARTATPAPAPTSHAPSV
QKATTSSPPPAKAKRQRVEWPADVPTNQMLKSNSRSKVAHLTAKRVAAQQGVDPDLIFTQ
NCGDLPLNVIFASYPKALKSVSAVRNASGDWRTDTFTVEEEASYKKDLGYVHCGSSQCRY
SDWLPSQS
>Naegleria_gruberi_NGRU014019_Incenp
MLKQLLGEIDGIGKSSMDGLHSLFESQMNDLTMRAQNYKEQITNTSSYFYATPSFKVGVK
GQLNSNKKPFPFSFNSGSAKKTPLKSPPHLHKTPIGSPHSFRKQTPLGTRNFDQELNIQP
HNVTISQSPLFKFKSPIAMTSGGNKKKRKSSSVSKRNMLSPPPMIDSNVELPKEIELYAP
IPPLEFDKDLGIDKDDEMDTDSIKPIEPVLMSKKNSVMSVDMELGVVTALPQPESKQEMI
SSPPPPQTITLLQQFQEPQQLSYERPLQPVVIPPSTIFQLPKVKEEPISDEEEIVVKKNR
QPKRKPKLIAVQQPNNNTTNANVSVSTVAQEPPKEPEVIVIDDAKSDVTEQLSCLLISEA
LKENEKNEQALEQSNIVPVHSFIVKQEIVDSPEVVNKTFNRTCLDEMNISMIQPIEEDRK
QTEFSFLSKTKLFQDAHDESDDSILCFSASDDDLFEDDKEEHENDVCVKINFAPPPVVNI
FERQQSVQIPNPFSNLKKTNSAEAVKVTSLQEKIKSLKSEPCIPSIHSMMQKADADRPSL
ELSEPPCTPTRTPSISGAIEKLGQLSIHNKIEVMFSPPEVQLSPPPFDSIPDFSSPKYSS
LQHIKSEVATPRQVQSQDDNNALTPKNDMQLSTPPTTSNVKEPPTISQHGKYKPFTPKFM
EPRPNPTASSEIPYEDPFATLRRDSIDIIDVDENEHKRKFTNKVSTESNDQKRLKLSETN
RISISSVSSCSSISSFHSNASIGELSNPGVGNVVSNIFTGVKSFVFKVAQNKNKSSVGAS
KKAISSLKLAEAAKKKEEDKKNAKKEKLEKQLALQKKKKEQEDKLKEDAKKQTKLVKTNS
SNNTSQKSIVEGLALASGSRSSNISTCSNSTNSQTNKKIIGPQIGPMNKPQPPKKQTTLT
TKPLTAVPEPRVSSYDLSDEYDSSEDDEVAKRRRQHKKIPSWAQGETLKKNIIRTTKIDP
DRIFGSVRTCNLEDIFKGTTNQVMINRFRQRTSSSNWTADHFTLEEEEEYREEMGFTL
>Ectocarpus_siliculosus_ESIL003017_Incenp
MPGSGRKKEARRLAAVAEAKAKAAQEGAAIKAQQARKPQPAAVTAVAAPAAAATIAGATA
PEGKPVAVLKRVSPAAAPASSTDPASTAGLPAAAAMAAAAAAAPASSSALKPAVTTAVAA
SASSSSRAAAAGPEHSGAASVKGKAAAGGTAVGAAAAGTGVVESYEMSDHDGDTSESESD
EEEMRERSRRSGKKIPAWAKGSALSEALTRQYATGQKVDPDKIFPEVFTCDLEAIFPVNK
SRYHRRGSSANWTPDRVTPQEVLTYKRSVGIAKVQKH
>Ectocarpus_siliculosus_ESIL005901_Incenp
MASKASGQAIGGDAAAVPASPTGSAPVPTAKDSAAAAAAVNAVTDGVAALSVGGSGVAAA
AAATAPPSEKPTSPSKGGFGSPGRHRTPATAKSPSRKASPFAKDSISTPGPSGLKAAAHK
AFSRVGVKPPPSANPEVPSPTGSTTQDAFAKFRAMDSNSKKASGSVQSFKLRSPSPKGPL
SSAKQQQQQQSATGQMPPPQKLDFSGSKASNNNINTPTSSSTSSLKRGGDAAGSGGEGTP
SAARARAEAAAKAKSEAEAAKARSLAEKAATDEARRDAQAKAELKAREAALKAAAEREAK
ARKLEEEERRRKEEDRKRKEADKKRRAAERLAEKAAAAEALRKAEEKKRAERRAALEQKA
AAAAAAAREKAEAAARAKPVKPPTPPRVAVKPPPTPPRPGNKGQAQAPPPPTPPRPVAAA
APQVPSASSWTPSKSSGSAAEVRQLALAKKKEEIAKRMEEIRNKKTKGTASTPSPAPAAA
TKPPAAAAAAAPKPVPIPVATPVKSVPAETKEERESYDAYDVEPESGSESGEEEEEAAQE
IQEPQEPSDKSAIPDWARGKALAKILDKQYGGPNPLNPDKIFPEFFTCNLEHIFNTKKQK
WDRSSSGNWHTDRLTIAEKLAYQRAMGFDK
>Ectocarpus_siliculosus_ESIL015865_Incenp
MGDSGDCSDNSEGEDKYFMSDESGSDDEGNDPALKKLESTFVPEWATNEGIAAALERQYG
GDKPINPNKIFVDFYTCSLETIFDTNKKKWDRKSTGDWMSDRLTIAEKLAYDRAMGYVTI
NIKGSGDRRRSSRRSSRRGSKKGSSSSQASSASSFNNSHRNE
>Aureococcus_anophagefferens_AANO004318_Incenp
MARTDYGRTDYVSLVLNRLEKLCDNYISKAQDLASADRTLLEEQLNHTRKKLRGPNGASM
RNPLTQKNVVGTNALPTVLKSPQIPMVECMLLKKFRDNARKLTEMYTFKDLQRELKARGL
RASGKKQELKDRLEASLAQELSSIAAKNAEINTNICINDCVTQECMIKELPEAITAPAVT
GVAVASVTAPTTWKIIPESNSLSSISSGLVDSEGPKSAPESLPYPSAGNAELRPAETTNA
PSSCLSEARAHQAGVQDFEQEGQLKKERECTMNEDAVRRVAAIKRREEAEKRRQFQEKDQ
CRVDKAACEISRETPIVELPASIHQNTLIPVLTGTKSLTPGPDIREEPHKSLPKAMLKPL
SPIDTYEISDREESTDDDEDNEDRRHKHVPAWASGTNLREALRAQANSDPSAVFLVGASS
CDLKNIFKTDRAFKKRTSSQNWGMDLSTQIERQKYRAEMGFTPPK
>Aureococcus_anophagefferens_AANO007886_Incenp
MDSYPMSDYDDDDESLHRRPLLPHHKRDLVPPWAQHESAWLRDAVAAQDIDGAPIFGAPA
PTCDLRPIFGRSPSRHKRKRKREWMDPKIACRKYLADFHASGLLRWDFTISEGPGPPRYT
IAHTMRAVAREMGVTLVRGREEEWTYAIERAPPKSALQYFMGEHFRELHKKHPGEPVAEI
KEILTAMFPKAPPEERRKWERRAACAPDRYERRAARYKREIAEYMANGYVVVVGAVLLAV
QKPKPS
>Phaeodactylum_tricornutum_PTRI005793_PHATRDRAFT_45765_Incenp
MPPRSNSVVESVTKCVGSIRIKREESLLPLQANAVAIGEWLASTIKAYKLQIENSRIENV
RNADEPAPKKIKENPTAEDALPKALVDEVHALRVADLKERLKERHLNGVGVKAVLRTRLL
ESMAEEAAGHEVGVAVATADSSQPAPLAQSRSSRELLEIEQEHSEAPDSRERLVTESERD
SVASCVMDLEVVARSTSSCSQPSCQDNTIQPGENTDVAEHEPAPMDWENNIEPIIKPEET
LERVLKVQQSGVDLDVPQETAKAPPSKVKTAIELFSSKNGSSHSPKDFIPVGSLSNPISV
DENNEPQSFKSSLVSETSSSSSRVVSATPLSEGLSSANLGNKSESDVLSIKSKLVKEKNE
ARKARLAEIRGMSKPMLSSKALSTPSLSSLKISGSSAKSGIPGVSVADKSKMLSKIRQKA
AAATKSATSSAYKTASSAVSTLTKANVSTTNGFSTSKEQYKTTPPGPRVKKQSLKCSSKS
KRSQMLSPIDTYEMSDREASESDSDSDEESRKPRKRVPMWAEKSNLIPALEKQYTVNTGT
LDPDEIFGEVQTCDLEAIFDQRKTRYQRRTSSGNWSKDRATTYEKLTYKRTMGYAQEL
>Thalassiosira_pseudonana_TPSE001167_THAPSDRAFT_263798_Incenp
EEEEEMNQKIAAIKPVQQQQTVKKNAAFKPVTQPSQQQQQPPATTAATHPDDALIVQHLN
YNDLRKEMKKRGLEAKGKKVELQERLVEYLEGEKLKRDEEAERSVVVTSGKKSEEERKQA
MDQAKEARQARLAEMRAKVSSLLPLFVELLNPFACSSPEFPLSPMQTYEMSDREEESDSE
SDDSDVENDQRPKKAVPTWAQRSNLHAALEKQFADGPNRLDPDKIFGEVLTCNLEDIFDK
SKKSRYKNRTSSGNW
>Phytophthora_infestans_PINF008925_PITG_09896_Incenp
MSDNAESSGGDSDSDTGRHGKKKVPRWAQRDHLNKILHAQFGKNAVDPSPAIFQDFVDTC
NLEAIFETTDVHKKKKFARRTSSGNWLADRPTARDRALYQRDMGYDR
>Hyaloperonospora_parasitica_HPAR002149_Incenp
MGDAVLRVHSRLQLLARENWLALEESHVRNLSWLQEEFLQISRSLDVKARLNQPRLDASE
PLYRGHTFDVAGPKWKKHKTDRREEVEAPTAAAIPCQERETKRLSMRLRAREPSTDVAGG
AGAPRTRKRGRSSAALLQDPGKLKVTELRVELKERGLRTSGLKAALFDRLLNALEKEQKE
ESKHLDQVEKVREMKVQDKEAIVIVDDSDKEEIVRESVGSNKSQPSVLRSQSTSPKATAE
KSENVEQSPAKVEGRQSISPLLMNGKRAEGESHTGCAAQTEEASVSSEAASATDVVEEQQ
LSAELDNVVSSKMTSSDDCKVAVTSHAETVSVHDELKMARKSMQVGGKSELTSPLVWKRK
SILRKASSLAPCTQVPARNVSFAPTDKVDVIVDNFQTDFTQPDPSPEKRSPLVKLYVPRN
DSKCAGSDSCSDASMTPKSVRTSVASSSPLASPNDPSIEALSKEETERQHKKREYDETVQ
REAQKFRLAAKLSAQKRLEEARASQVLWAKGDQLRSRLLASAAGEKRRSARTPLADKAVS
DKVSPLLSESSTVTGSTSKASDTNSLTASATRGEARSSDTTPLDDKLVESTRSLDRRQGG
DIIPDVTSGWESVLHQPKVPVAPYSILNDKDEGEPSIIHRLGVEPAAESLPTTKRVPQEF
AESRFPCPEDELEKLDRPSFVLPATSHKDVIKPESPKGQTAPPLLVHKLESLSSMVPSVP
KPPAVETALKTVASTITNDARRPISNLVSGLHSFTTLLEKNQSQEKTAVRSAPVLNALKL
AEKSRVLEEKKRLEKERRKVMLKKKMEEHKKIAALKERAEKEAQAKREQDRLNVRKKREA
ELAKQRQQKLKEMRAGLEKKRAMLAAEKKAVHVASASLVSKSTTTAAGASHQRHGGLSSA
SEASQPKPVPVPLQKLESKPIVPKLPQAPKPKPTLKLAPKPALASPGPVKHAPKSHSPDV
LNYEMSDNVESSDGDSSDSDADHHGKKKVPKWAQKSHLKKVLHAQFGKNATDPSRAIFQD
FVDTCNLEAIFETTDVSKKKKFARRTSSGNWLADRPTARDRALYQRDMGYDR
>Albugo_laibachii_ALAI011209_AlNc14C394G11312_Incenp
MSDAVIKVQRHMETLYNEHTRSLTQQHCADTEWLHAQFNDLHERLGFPYNVICSTTRDVK
KSTTDSTHFFSRKRKLHETISSAKITQMDVMHDTITQVDDMHDDITKIDVMHDEITQVVC
NNTETAEKTIPSDEITNQDTLSVKITETAINSSKSSAFDSKADVNVPVLVPEAPSHQHRV
RVKLEPSKWKVVDIRKELKKKGLPLKGLKAVLLNRLEEALNKEAEVSADPMDTKNAADSE
GNIPDIGRDANAVEIASDPQIERPNSTENKNVGESECHHDHDVIRVRDSMNEMDDRTLAV
KSEESRDFSPQRSESTPVIIEGDATIDSIAEAREEHQILPAQTAPICVMDELVRESDPGT
ESKANESEPESQPQEIDNEPVMEPKGPDTEGTQIVIDGVQLPMDTSRPTMKALEEEPREL
IALSDDMTSDDEDSKATCIRSDPDENQIDSEEKHIPQEADEQEDETTPISEVEHVDQTDS
IPKPTERSLNKVVSDADAKTASDRSETSFQKETPAKAVKDDVMSEPKTNISHPEAIVSRK
VMSEQVKSTHARKESEDRKTSERRFNIEREVLRIRMAAKKSAQQRYEQAKANKHQIPSEQ
APEKESVAALSVSKSEANQKETIPSTSQSIEIHSPMRDADAHPANLTSSAIHVDCISAKV
AITSAPTISQIQKPSNLVSTLHSFTSLLESKQTKIKETRKSFKQNSMHRSIPVVSALKKA
EKLRELEQQRKVEKIKRLQALRKKHEQERAVEDARKERKLQLNKERTSRKTGPKRVVNAL
EQAKRRHEKMQGRSDLSKNGLLASSTALFIGEEQPKESTTRVSQGSADASVHRTQSDKKQ
SIPVWARKENLERIMHIQYQTNAIDPSPQIFPDFVDTCDLEKIFDDADARKKKQFSKRNS
SGNWMADRPNAREKALYRREMGFRP
>Aurantiochytrium_limacinum_ALIM009653_Incenp
MMNKNEVNIVDHILETLSRLGDNKKRELDNEVEKHLVWVRMQFQSRGKDITEKGNASELL
AAMPKSRQKFNTYDQNVMQKVLKQEDKENVIGSSNRRASAETADDYNQKLKKRESSSLAL
SNITSGVGDNSSTRKRKSDEGVSELRRLSDQSDAGKKMRVATEAEPPKLMAADDFIDECM
ALKVKDIRKELSNRNVHIGKLYLKSDLVNLLAQDKADEINEKIKADWALEQETHIANAQE
EEAKAADEAMSPAKEIKSEGESSSSQRIEVDEIANTPDHELQTGVTKCKDEIEGDQLLEE
VTSRSPAAMPSPQKASVEIAACPVNSTVASPAASYSSPMKTNARAEPPRDSETNVHVTPA
KSQAVRAAGAAAAAAAAVKASDIDASNAMPKTSSASSKSTLALSSAAQVVSSTPESAPAT
PPSADPSPAAKEGSAKSTFSNDRSASVSSARHSHEGEEDEDEEDSSVKPKEASGVSFGAQ
KKLNRPEDKMSTPQSGRPPLVPVNAKVASPVPYNAGDFEDDPKTPDSRRRSSHNSEPSGR
DGEEAKRRKISDEHEQAQDHNEDMPPLPPRPPSLLKHSGSARSLKSARPASQSISSHGNR
SRRQSEEPEEADLEPLTPGLPRKALRQSESADILPHSNAKQQIPGSLQKSTVDSATCSLS
RSLSRSSYASSTAATTNSPVPGRSSVASTNGESGGGVSEEGRKQQQLREEMENRIRRMSS
TAPSTQQELMLQEAEQMRELARKRAMDRLRAAPKPETSGQAPVVASSSAASSRHARSEEA
SSATSIGKQSPGKNVAASSTVSTAASSTLTKSESSAAATAGKQQNSEDMMSVSNFENASS
KSSLISKFEGEDQDQDQTEETQPKPNPPSNILRGPSSFLKKVLPDKMSTKSNTMRVKGMV
PALKKAQMAKEKMERQERERQEKLRLMQEKRERARQLQQKELQQQQLQLQQQQEQQQQHS
TSSHSLSQSSSQTGQISNQNQIGTSSASATPNVTTPVAASSSSSSAFRFFKKAQPTSTTP
PSSSSSQADSTMPTSKSYKAEPAYANTVSSSSIYAGAGTSASSYPSKAGESNKVDTTAVT
SSSSSSSTMPPPPPLPSKSQTYKATATTLAELAPSVKRVGSSSPEHGHKPKFANDEIEQE
DMDTWKEENNYALTDRSDSEYESSESESERSKKPVPEWAQKANLQRALHRQYFDERRDPD
LIFGKIPVCDLEAIFNNSKKRYKSRGSSGIWLKDGLTLKETKQYRKDLGLQ
>Aplanochytrium_kerguelense_AKER006217_Incenp
MEGSSRIQSIIQSLNKLAENKRQECDEEFERHISWLRKKFEDNLPELKGSRMNKKGVKKS
KVSSTRAKFKTARASLLKKSRLSLSSKEKRSSLEKENHKANERPVTNNDKPRKRKSDEHI
LSQATSTKTKPTSEPPNVEGSPGRKKLTTEASSLLENEKKRDCHKASPLKKKAMTFEEHR
EECENLTVVVLRAELKALGIKVTSKDRKKDFVRKLAKARLQKASENPCAGIDVKPLKIED
PDETKEQKEEIKEKHSSTTGSTLKDSSDVEEVCLSKPNTVSKPAIDNSDAKEETEVEEEK
VDSEEEVKSEKEEVKSEKEAVNVKQDQTDVEKEEPKDEKDQTDVEKEDVKKDLTDVVNEE
ETVSNNDSRSSVTEKSQTMSVAEKNDKKEQARSTEQKKSEEVTDEKAEKATQSDQLEKDD
NTKGITDSGKQDSEKRPANHEVDPEHVVSGPSDTKLSTNDGSDAAKHEKPVDAEPTLENE
AGSSLPSKPVEGKDGFNEKISLSQSSSVSDGGSHNSADTETESKETEVVNCKKPEDMVSK
ETPEPKVQKVSQVQEKETKDTKTPLASQGESIQTTKKSSSKANNRTPVIDEKKDKMSVSK
HLSNRSNLSALKNSNEKSKASAASIVKKIHDNNRKNKQKLQAISEIQKLAQEKHDAEVQA
RFRKLTTQKEATSSTTKESRIRVANTNMTKDSGEKKTGQRKEAAMNDKTSAVKTVSVNKK
FEAKEVQKSANASKAAPNWSKPAGELGVKKYFGHDVVTNAKETKAATTPMKANETKKKVN
LAASSGKGAQLNKGMSSSTGTRVGVAGKAGNIINNLTSFIKKDTKPKPKKKARQDIVALE
SAKLMKMEQERKEIERQRQRDARRKIIEANKKERAGLVAPGSSKKKERRPAAPSTKSSTL
PVLPPRPNIGNTKSSHQQKSIKKQPKKEWDPEDNYVISDKDEDSDSGYESSEREQKRIPS
WARGSKFREALRNQYEGKNRIDPDKLFGEIPVCDLEEIFQSSCFKKKSKYRQRGSSAMWH
RDGLTIKEAQEYRVEMGLE
>Blastocystis_hominis_BHOM000766_Incenp
MPKGNALNTPKGNALSTPKNNALNTPKGVPSSVSKGSTSNTPKNTPPSTVPSRLLSPPSS
LTRVPSFNASASASVSASTAPSASPSAKSPTSQSASPRALGPAPAIPSAAPSSRINHMPT
TPSPPPAPPSSPAASSVSKPASNYDITQTYRHFTSDQLVSECQRRGITAVGSRTDMIELL
VKDDIAKSDKAVPSSRLEGLIQLKNEDEERLRQLRQEEEEKKNRLREGGRSGSPVSPSIA
NLKNFFQGQSSSSSSPRPASSRLTPSSPRSSPQALNRSWNGSASPRVAPTPVKSTPAATP
KSVTPSKPAIAATPTKLPVQQPAKSPVASASKSQTPLKPAVSPTLAKAPVTPASSQTPPI
PPPPTQSKHKVNEAMQKGAASPVRVASPQKAPQRVINPAPQPPQPPQPPQPREEEWEERE
CVRCRVETWYEGKLLDEYLRRQQFIQADIIFAPIETCDLKDIFPNDRHIPNARGSSGNWE
NEPMSEVTRMSLAKIEADDV
>Symbiodinium_minutum_SMIN019387_Incenp
MLPNILSHQALFEKPPDSPMKPLPNRPKPAGKPPLAELPQASPERKELTPMKVADRIMMF
EKIISPSVRVAGAAMSSSARLGKPVGSANRGSATCSHERSSGRAVDGSSLFTPVQPAWAR
PDVKPKELFRSNSDLALRPPSRKAEPKAKTKLTAPPRGKPPGGAPAHQNVLGVSAVPNIQ
SGFSRDKESERETADRPPAGQKREMLKPQLRVQEAASDKKVPVVPVVVPLYRDPALEIRA
MVLPPKNPEDNYVISEYGGDSEGEDAAERDKMRQKKAVPKWCVNYISVVQQQQGIDPDSI
FGRVPRCVMDDVFQESLYMQVGKKRPARRRGSSGDWKRDRLTRNEIRSYKQRMGHKRSFL
ASMGRSLTLEFAAQSEGLSERAWARNVMAFFQPMEALHPEHKASRKRVNWLGSAARTMCL
GRESADQFTGNASPPGVAIDVFFCTVLWWREGFPCFMFYRLSLLGSTGPSSLRPACRF
>Symbiodinium_minutum_SMIN022195_Incenp
MAALPRDSLVARMLSRGTLPAWNLLEKVSKGSSWSEPAGAGKASASAASTSVGSPSSTCS
KKTTASSSSATSVAAVGSTVVALAKKIRQSLGNALKSPQPTHRKVGKQRPSHLAVKPKPR
HRKTGKQRPSHLAPAAVMQLPRPRGRPFLPETTASASTASPRKSGERTVVPTSTPKKRAP
SASGHLPLRSTMASPAIPAPKKPLKKEPITKRMKLTAAKREEDNYEISDLEEDEDGNRIE
PDRQCKRVPSWCTNYSTLATSQADIDPDSIFGSRMPLCDLDSIFPDRLYRSLHPGQPRQR
KRGSSCHWFRDALTPHEIHAYTVKMGQSRAWSTVRASMPGIAHGNRPGKDAPKDKVVALV
KPHVAN
>Symbiodinium_minutum_SMIN001124_Incenp
MLHAQSDIDADTIFGSRVPKCDLEDVFKDSDYMKFQVDRPPRRRGSSGEWRHDRLSREEI
CAYKRKTGQLKRWQAKA
>Perkinsus_marinus_PMAR000402_Pmar_PMAR010076_Incenp
MASKHLSNVLEAAGEWFELQVLAAETEFSAIGKASMEFRVAVAKLKTFEEQALQLIAGTP
LPEMPTLKEEAIMKQVMKMDKAAVALDEMKAPQIPKTAPNLQSAVPRSGVGKAPARVIAP
PSQPEGVTKPPKVVPKSKAAVVKDAVVEEVTVDDDSEDDDVGAAADISEAVVDITAREEA
TPPHPAGGIVNQLKNRFMLNKKEQAAPKTPSAEDLRQIPSQASNPFKAGDKWKGPAGFRT
PRFVAPPPMREEDTVVCEPGPSVNEAAMQIDDAEEADDETEESEHERSILKTCYESNGES
SVAASSDGSLLLAFDSLPGYPSGKNGPTEDDVKFVDALESFGSIKKNTNNPPTPVKACTL
TLNTTPVVIGRRSCAPQRQELKPLPALDSNDQYDVSEKDTDNSDQEKGGKPKIKKRIPEW
SRQWKRLVRDQASVDPESVFGGAVPATDLDRIFNDGNYRHMRMDRPRRKRGSSACWSFDA
LTQREIDEYRFNCGQTEKVEDIFVGDRRP
>Perkinsus_marinus_PMAR000337_Pmar_PMAR010140_Incenp
MSFRDSPEPRRVDLAGMFGCLADAGDAGVMALESELTTCMKEADECLEDILAEIPSWLES
RGVPIPSKPSVMTAPLLHHHKGRSATTQYSTSGTSRRYYLLHSSVKRQMQRGYFPDATPG
GVDDPPTPVWAKGRKSIAEMMETNDDNVSPIAGQKGGGMDLDHIPAWSLEWKSMVLAQSN
TDPDSIFGDRIPGCDIGQIFGDIVASGQLDPPNTQSFKDYIRINDKTGRRGSTGNWRFDE
LLDEEIYTYKQKMKQNIKAGST
>Perkinsus_marinus_PMAR022717_Pmar_PMAR016095_Incenp
MAQSNTDPDSIFGDRIPGCDIRRVFGDIVASGQVEAYNTQSFKDYIRINDKTGRRGSTGN
WRSDELLDEEIYTYKQEMQQNIQAENVFVECLPDAEVDGSVLDEESNICMP
>Plasmodium_falciparum_PFAL004625_Incenp
MCEKSQKSQNSPEQNGDNVELFRKKNIEVTCITNNTTKKYIKKKTNKHLLYNNKEKHINN
EESKILSLQKKQKQKKNKKNVYRFDYIKYYERVRKWKEKRYGHDYEKKKTITRQEKELPH
HTKNHHQKKKNKIVQKNDINKNITIYKNYIGSNDQIITCEEGYKDVVNCVQQYKHVEKNN
KKENKIYQHSYNINNEHYLNNYTPYIEPPNRNNNNNNNNMRGVSIINNIYNNLNNIDILK
SSETILLQDQNKINFSNKTIISSFQDMESFQNLNCEDDEDKYNDIDIIPMSNDTHIHHPL
MINDLTHFCNKYNYVSLKNKMIFYPYNYDNNKYKRFSLPYFRFTSIGRNGTIQKPKSDEY
INKQKKKSKDIDYFKNQYDEKHFDLKKTFVNNYLDENKIKEYHKKKTNLLKKKFIKTSIY
KERIDIKKLENNFFQNNSIEYRDNINTPTLQIVNNYGSKDLNMEHINNPTYNNLKYVQHI
QQKINKDNNIYKMEHLNKMNDSYNYTHTYHHNKNDNLINNAGNYTYECITPTFIISKNKN
KNKKNKNIKKIKNIKKIKNIKNIKNIKNKISNNNNNNIYYYNNYYYNKVNRNIYVNKKKT
SQYFKNFKFKGKNLKYMSNNKIFKNVNLDIHKYKRNIYEYKKNKNKKKKNNKIKRLSITP
SILPLKNKKKYNFSYDIYKQVDLQNNLLNINKHKKLLHVDEKDLTKNFDIFLCLFMKYEK
NESQLLALIHDEDLTKYSYFYQTYIKPILDSYKKCKWEKIKNSNINEQKKNERKDCTHYN
NITLNKIVLQIFIPSIKKNYLKYLNILYYKNTNILDIHTSEELLKEIIKIEKQINNRRRK
SYENNTNCVSLISNNNYEKKIKLIPKPQWANKYNLKVLLKRQEHFNPFTIFGTSVKEVNL
EEIFTLDVYNNYITNDDRYKNKILYELYVGNYIHNLYEKITYDEWNDVLDILKKHWNNFI
TLECNMILDPLLLEEILWYIDNNKMYKDKSKDMYTYENCFCPTPDPKKEINFNDFKNFSK
SMSNKYTFQKINKFKKYSLNEESIYKDDHLLLKYDDVYSRWGVSSNPKKKKNKKSNNHNH
NNNNIREYDTIDNNYTYNINCNNFTNNKHTLEKQNMLLHIPRPSSAIYYDINFFQNKVKK
NIFTKISKCENTSYWNMLHYNNYSLRRSKSKKWISQNYFDNFFSNYYLYNFGTIEGTYNY
TI
>Cryptosporidium_parvum_CPAI003560_Incenp
METENKVEVIDFEIGEKGKDNADTKEMEQLLALDDFKKVIGLLERAKESSLRRLDRTLLL
IEENFEQVSKRFDQDDLSCLDYRMCDVDLPEMEVDPTEEEINNTVNCFLSKLVETGKIQL
RQLKRELSEVKEVTESILVSEVNEEENKQIFESPKPKKVKDESGFVASMKRLWENKTPKL
SSIWRRNEESKNLIVNKLGVSRLDKLDIVDGFLFKDDDTEKKDGVSLDIEMESIVEAEAD
VEVDPETEFGVETEIEGTGEAEADMEQNIETETEVMTSARNNTSFKSISNEDVISPKPPN
AILSMGGSSPLQSPPLLVLTPSTPIPIVPTTISHQAQGGEARNSIAKVQVGETSAGTEIL
RTSVVIGSGEIESHTIEGKERVSKSTTNANEDSPLPPRPIRRQTSEKMQEKGENRVEEVE
GGEQTPILKGGLEGTPIDKNREEVGENDFVRPERISHVKKSGLRSILHHSANRIPLEQTM
SSSGLGTGAGGGAGATAGAGENNNTANRGSINTVRQSRGSTAANNLVKTPINKGFCEMET
EGKDKLRIGESPCRRYHKRLKLLPPVNPDECYVLTDSEDEQQNCGVGGNGGGELKITKAQ
KKIPLWARSMNWIPKMKEQRNVDPFSIFGDSCMFMDLEDVFQRPWYISTIARDNRIKSWQ
NDRLTSLNWSEDSLTSDELRQYKMRMNLYIDKSNEVYVTEPCFTPSPNPLANGAWNHINK
QRINSGGTTVIRKALNLSIHRLNNSISNKPNSSIPSSHLAPPSSSVSSSKLGEATLNHLQ
TDKNSSISNIENNNIANFLSKPINSSKDCPNVAHQHSNHIIGNSSFLQ
>Paramecium_tetraurelia_PTET027076_Incenp
MNQEISKEILALSIHVAAAASSITIQTQQRMTLVTNSVLETVGQTMKILNCLMMCSQKQS
HLEAVTEEQEDEFQKDSKTKECAVEQFKKNIQANCFHVEVMENQKSKENSPKNLILKSVN
GLREQSILKSHNILSEEYPKCYVNAGEDGTPKQIRKPSLLQQQLSQIKVDKQHEEAESKI
ERELMKLIESVDPEELIPKLKSIEIYDEQKQSSSHKDVLVYSDKQQIVIYEQDEEQQLMD
SPNKSEWYESSSVEYRATSYNTNESSNLDHHSYKWRSSSFRDDNIIQDCGFQFQSSVFDF
PFPEDFCANSQNIHTNIQNIENKNQHTPKKKRLYCNNKKVPHWAENLEKVSQHQFQQQNL
SQNQIFGRMKQRVLDIAKQFSQNRFNRRGSSAHWHISNEKYEQMQKQMMKLQQIQDENIV
KLKQHQQDSVKKNQGIYAKTQYFLTSIKKKILNSFEKESKYKKV
>Paramecium_tetraurelia_PTET028085_Incenp
MTQDISKEVLALSIHVAAAASQITIQTQQRMNLVTNSVIESVDQTLKIINSLFMQSQKHS
HLDAVIEEFDEDCGKDSKTKEFYKNEQQNAIENEQLDQIRIENLISQENCNPNMSVKSTN
SSCLSVYKSKNNSQIIEEYPQNKNHRNDTPIQQKKQSLLSQQLSQIKVDKEKEAQEQKEL
MLLIDQVDPGELIPQLKSIEMVDQYQEENSNQLDTFANFEEPFIVLNAEQCQKQKNTSPK
RSEWYDSSSVEYKATSYNTNESSNLDHHSYKWKSSSIEDENLLHNCEFQFQSSVFDFPFP
EDFCTNSINVQQNFQQLECKNQFTPKKKRLYCNNKKVPHWAENLEKVQQYQSQQDHLSQH
QIFGKMKNRVLEIAKQFSESRYHRRGSSAQWEIPNKTFDVMQKQMKKLQQIQDDNIQKLQ
QHQINSAQKNQGLIAKTQYFLTSIKKKILNSFEKDSKYKI
>Bigelowiella_natans_BNAT021651_Incenp
MPSSIPLGIEGLLSTLNVLQDQGKKQSGAYYEAQLSWLQIKKANAPALLEKYRKQRKKQA
TRNLQSNASAPGQENKKESNISSDESKKATQVTTEEKDDVQKVAPRARSRHASQKENSSR
SQRSTRNTRRKDKQRDREEADADADADDEEVVKDTSSSQEAKKKTRVKAKIIPSSLRVVD
LKKELSAMGLSTKGLKAVLVARLEEALNEAEEEEDEEGNDEEYQQRENATGEKSTDEEEK
EEKANLDQSSEADKSAEEEEKRREEEALKLKEQEALKKLEEEHKAEQERMAKERKLREEK
RRKRLEERKRREEEEEERNRRKKKAEEEEAAKKRAEAAAAAKKEEAERKRKAKELEAAAA
KRREEAKRKAREAAAAARKEAAEKAERKQKAEEEERRQNNAKKAQKKVAADKSWRIAQFS
RSTRSERDLEKKAQLIMAMGFKDEERVMQLLRQTNGDVSEAVERMSSSSSSSSSSPQEET
SGRRASRRISSMSGAHSASSSRASSKRTSRSSSESRTAAAVGGAGAAAGSTTATHKRDDD
DDKKRSSTNQKKAERKEEQSQSLMAKLSSGISAAVFGVWNKSGRSATTASSSSSKPRTTP
AISSSSSSARAAAAAGKKKAGSSSSSSSSSSSDVKERIFQKPPSRLRQQTAMMMKTKGGN
SKRTTKAAGTTADSSSSSSSSSSSSSSSSTSRSARAGRKRKSDEAAAQDGDKQQHSRPSK
RHSSKNSERSTMSSSSIHSSNSSIHAPSSFESKKSKGQPTTTTASGAAAPAVKPSLAFSS
SSTASSKLHRPSKFKAVGTGGGAGTSSSAARKKDWAAAKAKEKKRIREDKQKKKLERQKQ
AERRRKALREEEHKKRIENLQKKAKRAAALKEQRLKQQAAKKKNKRSRMDLDKLLPSKQQ
PSTSKSAAADAALMSPPPAPGTTSSSSSAATAFAKKKKRGSSRTNLEEAMKLKRQRLQTP
PNPYPASYEMTDREDESSDYSNDDEPSKDRIPLWAQKPYLQRRLQEQENFNPDAIFGNIS
EVKLDLQDIFKGFRKKKRFTRREMGSGDWTPDRIGKNWQPSPLSRSRA
>Emiliania_huxleyi_EHUX023988_Incenp
MSYLAKHIAALDERLADYREQCGALALDHQSWLEETVVTNKKRLAYQTTPSLECPRSHRR
PAPRGRRRPLAAVKEGAEDKENVVASDTGKGSKRALGMRSANSAPAGDENVGSKRKSESS
IDECDSKRAREDEEEVKQATTETSRDQLAEICAASAALKKVEEEARATFAKLTVPSLRSE
CTRLGLPTDGLKPALVARLVGHQAASKGEGEGEGEGEAAAGSGDAAAGDAAAGDAAAGEE
GPREGGAEAAGKEEEEEEGPDAALERLVKLRVLLERLQQHHEARKAGGAGKLNPAAFFGA
ALDAESTALFENVGSFEEAEARAADEADSMQVDGSASGDEPPEGGLQRMMEWAAKPFLSA
PASEAASEASASEQRAGEEQRPGEEQRSGEEGYTVCDELEKKLEVARSVRKPSRRASEAS
STADAPAAGGGEAAAEEPAADAAPASADDTGDDAAAEAAPASASALPAEAPAAAEVEEAA
EAEAEAAAEEVAEEAASAAANPFVTAEEPAAESEPAEAASAEAASAAVVAAAPAAAGAAA
AASQSSVAPKAAAASKAAAAGPKLKPEDRFAKAQKKKEEEAAERKAKQEEVRKRREKQEE
ERQRALAEKMRLKDEKEGEERREAKRKELEEKRKADARKQAQTAPAAKPKPAVKPAVAVE
GVVGPASSATAGPTAAGPAKPALPPLSAGWTEHKTPEGRPYYYHAATKKSTWERPGAARP
GADDAAKQYSIPEDRASSGDESESEEEDAPAKKQLIPNWAQSSQLQPALIEQYTMDPDNV
FETALHEQTTVVDLGSIFGRSDQNRRGHRRASSGDWSRDQLLQEEVAQYKKARGLQG
>Arabidopsis_thaliana_ATHA032332_Incenp
MIRDSENKTTTAKVLKDREKRHRMKKSRSSAMFSVKENPRGKTANVKIENLFVQIFERKR
RIVEQVQQQVDLYDQHLASKCLLAGVSPPSWLWSPSLPSQTSELNKEEIISELLFPSSRP
SIVCPSSRPFSYQRPVRFLADNVVRQDLTSVVNNPLEEQLLEEEPQHNLSHNLVRQVSNH
SHEQDVNIASPRDVHEKERLPESVSIDCRENQSCSSPEHSKNQRVETNLDATSPGCSQGE
KVPKCVSTTGCKRKSSSLGYCQEEIEPDTCIDPGLSLAKMQRSRSRQKALELRSSAKASK
SRSNSRNELKPSPGGDIGFGIASLRSDSVSEIKLFKHDENDEECREEVENSNSQGKRGDQ
CIKISVPTESFTLHHEVDSVSISSSGDAYASIVPECLLESGHVNDIDILQSIETIDEASG
KVDEQVDDPKSRSCYETAYLDGSTRSKSSIQDNSKRKHQKSSNSFSGNFLLTNSNPSHWA
DHEVELPQAITTTSEVSMVTDAGTSIFQSEIIARSRSNARENRSKTEHSGSVESSSINLE
PRDSIPVLQGSHVKDSLNPSSVDAEGLVVENITSSDQSKETGECVDTNRCSSAERVSQTG
ISPDETTFAGAIQDSISQIELLSFVESSSIELQSRHSVKQSDDESVLLKPVTVNGEALLV
EEDNNGESTEISGISKSRSLSQTDITVVLPVVVESILNESGTPEKLIDHSKRCDISCGSK
EVQPLGSLTEVGSNQSHGIISRARSSLIEEESANDYKALSDGSNHKSADKQLEVREGNSL
LRTPDRPVFVDNFDEVPENSREKSSMEKVPTPAPTARVFDVPSLTDSGVNLSANNEMNDI
EDHNGLNIEMVAEMESYASHPGLKVGENEPTESNTFTGHIDALTKRPQHETSSEKAVPPI
KRDVTCTEADECHDLESPIQEFFCSSSPMGGSMRQNKRRRILEKPTRRELSSSPGGDILE
SDYVREAVHHREEAACHNVDNYDVELQKLIGSASSHHYSVELQKMIGSASSAELRFEEGD
ILESDYVREAVHHREEAACHNVDNYDVELQKLIGSASSHHYSVELQKMIGSASSAELRFE
ESYLLKEAGLMSPASLSYRTEQLSVQRSQIAPDHRVGSENINFFPYAGETSHGLASCIVR
DSDSSPCLTPLGLISSDDGSPPVLEGFIIQTDDENQSGSKNQLNHDSFQLPRTTAESAAM
IEQICKSACMNTPSLHLAKTFKFDEKLDLDQSVSTELFDGMFFSQNLEGSSVFDNLGINH
DYTGRSYTDSLPGTGSSAEARNPCMSPTEKLWYRSLQKSSSSEKRSTQTPDLPCISEENE
NIEEEAENLCTNTPKSMRSEKRGSSIPELPCIAEENENIDEISDAVNEASGSERENVSAE
RKPLGDVNEDPMKLLPSVSEAKIPADRQSLDSVSTAFSFSAKCNSVKSKVGKLSNRRFTG
KGKENQGGAGAKRNVKPPSSRFSKPKLSCNSSLTTVGPRLQEKEPRHNNIVSNITSFVPL
VQQQKPAPALITGKRDVKVKALEAAEASKRIAEQKENDRKLKKEAMKLERAKQEQENLKK
QEIEKKKKEEDRKKKEAEMAWKQEMEKKKKEEERKRKEFEMADRKRQREEEDKRLKEAKK
RQRIADFQRQQREADEKLQAEKELKRQAMDARIKAQKELKEDQNNAEKTRQANSRIPAVR
SKSNSSDDTNASRSSRENDFKVISNPGNMSEEANMGIEEMEESYNISPYKCSDDEDEEED
DNDDMSNKKFAPTWASKSNVRLAVISQQNIDPDVTFPAKSACDISNGSVDFPSGKSQVLK
ARDLFFFNITKFSLLFNVDFVKITFG
>Aquilegia_coerulea_ACOE015293_Incenp
MNEGSFRVTRSRSGTHQIHSVEKPFQLSKSKNGGDSVHNALDSAKSESESHSIAGKCPHD
FPGRITRSRTCSEQSTHFRESLEQQKCSKITNGGSVRVTRSRSGAHLFRSVDNPCQFSNT
VDGGDGLYSAVHRQVSFSSISAQKDNLMGANTEEYPSKGEMMNDCSGRVKMSQSDEVDSA
EGLMKPDKSENVLSGRVAFSRSTTEKVRSGRVGPSRSSPSNKHSQSDTRSDMVERHEVMK
AIDTPLIPVPGNGLNGILHPDNCNAVVPDTEFVSSLPAEAFSNCLESDTGNGCRVKEFSF
ASPPAADDIFVEPKQLFFDEIEDCSLRGSFIPHSDKEKENGSKGKGGSVRSKGKDEFENV
TSSSDVKAAQLNVIERPGRSAKRRKMESYESSEKSETKEGDGDMKGGETDTDVSLGFKQT
CKKASFDSILNEGESENAHDCLLGSYEGESENAHEYPLGSTGIDATQLASDRDQTMLPGF
QKIEEVGSIEGALQNTKSVIGEQLFSHCSASSPDFQDSDQIAANQFIPEFEGFSIGLPSE
QISSLSGDRISIGNIDLPTTTERIRFRERLFRSASTLTPLPQYSKHKINRTPDVYQSLPN
GLLERIDLRNTLPFCDEDLNQLKASYTLTGAESDLASYSGCLPSSKNGGDNLHSDRSAKR
RKTESYESSQKLETKEGDGDMKGVETDTDVSLGYKQTHKKASFDLILNEGESENGHDCLL
GLNEGESENARDCPLGLTGMDATQLPSDHDQTMLPCFQKIEELGSIEGALKNTESVIGEQ
LSSHCSASSPDFQDSDLIAANQFIPEFEGFSIGLPSEQISSLSGDRISMGNIDLPTSTTE
RISFLERLCRSTSTLTPLPQSSKHKIHRTPDVYQSVPNGLLERIDLRNTLPFCDEDLKQL
KASYSLTGAESDLASYSGCMPSSSVQLDWGVGLPPCTPPVRRLGQRIALGHIRHSLEKQH
SVNPELTCFRIDEDTSTSEEHMNVDEVVDVSHEGISPRNSISSSLRRPLGDLSNSKILPK
DDHERGSLDSMNTDQNMDCTQNNAKKKLRSAYGKDRTKKNKENQSPSLRGNGVGKVSESF
HNTTRKLSRKASEGRKLQSFVDKGCKRANIVSNVSSFIPLVQQKQQPSALITGKRDVKVK
ALETAVAARRLEEKRENERKMKKEAAKLERARLEEERNKQLEIKQKKKEEERKKKEADVA
AKLERARLEEERNKQFEMKQKKKEEERKKKEADVAARKRQREEEDRKEKERKRRCIEEAR
RQQKEQDNLRAEKEEKEQRCRPADEREGKKKYLLNEEQKRQKPAKGSEIDKCMKEMETGS
RVINLAVENANKASDICDNSEVLEGYCDKVVRNSSESSNCGFSFTEGCGEQSYEISPYQV
SDDEEDEEDVIPNKKFIPSWAREKQLALVLPSLQKINPFEIFCPAKCCSISEVLLPRWT
>Oryza_sativa_OSAT056284_Incenp
MEELFMQVFERRDWVAAQLRQQVESYDQSLACALLAAGRPPPPWLLPSRPAAPQGLNGKP
APSEFVFTGSHITTPAINRTVYQPSAVPSTSLRNVGLPSGYSHLWTACNSLDTDQHQEVQ
QEQTKVNEEFVNTRAEANMFSRIQRSRSRQRNIEDRLRERDEAANGGSSDGLQDRMERSK
IAGVRLNRTTTSSSSEPCGGDANNSGATHPFRGQENDIYTNKRNSVEFLKCSKEGGLGSG
VHLDCSPSLVLENKIVSSDSLFKVPNDCSARDSSRTQVADSVCHPLPETHLFVEPKILQF
EGVESVCMNFSSEKMGQPLESAHLDLAEAHPLNEDPSSTGCYHVPCSVGSSLVDGVELGL
LSTDSATLKQHLQCGSPDLSPTHSRNKDPCPTISSEVPNYTSEPLVEQDTYCNPEINSLE
GPCSKVSQLLEKEETKACPDANPLLKTDALHTIGSTERIRNLASRNSTPLEQRSSDPHVL
PCQRSRSVQPADSSSRPPLSTGILPDSLLEAVGLDHLPHSNDTNSQCSPSRSAASPDLLP
LRLVNSGDVYQPSFSCCKSQNNKDSNGCAVEGTTVSIEKPPSQEQYLLDRPPMELNGFAD
EDTPLGHTLGTHNEMLKGKKADDLVNCHSGKLNSSQKKPKGLTEASGFSSGKNESAGQKV
ESNISTGVMHTTERSRGFCAMNCTEDLQQDGTEQETSPFDNAVQINANRCTADNNKQIKS
LRPSVRYSLRSLMSHEKINLLQSEGRSAACGQKRSDADGVQVNGGPSSKRRRIKRQSNAA
LSSSPNTNSLSVVHQVDIDNHVLPLGNFSGKSQPSGRYFLRDLGSSGSMSLKSEERNAVS
HGNISVSSIHNKTSSSPERYNKASLDNENGNSPGQLQNTLDVVKTTAALPSCYGTLIDNE
KSCAEEENPCLEGKHANDTCSSVVHQQMTLQIDNIASQSVILNSENYSRENSITISASYV
SDQNGDQAHAPSALVRENLSYGSSVELDRRCKSNGSKGSLLSGAAITMQDGDESVDCDAT
MPEFERFDVPIQFDSPCAETKTSEALCESRKLVTLSSKFSNYDTNTESGVSHLLSAMSGK
PINFPDDLQQYRANNDRSITDIFGACGLGLDDSFSIYDVTASCSSNGSSAKENNDNPLTP
SVEKYGLGKLSARSGSSSEHMGSIPELECFRIDEHSSIAEENEYQGMLHGSAGLSYSHQL
PSGRKALQDITGLCQNTVNSASLSSIFLDTGNELNHQTDLINGHANDKPKNSLAASTKRE
RKISDSLHPRLRRTELHNRNGRHQSEANIDKQSKPSNIVANVTSFIPLVKPKLQPTTACV
KKDVRVKALEAAEAAKRLEEKKQNEREMRKAAAKLERERLKQEKELKQKQEEQKKKRDAD
VAAKKRQRGEEERKEKQRKRKCTEEARKQQKQPTEKSLAVNDEKDVCRKTSDNIELTKPD
GRTTEPAMTNIPNSLEESYQMSPYKDSDEEDDDDFEHEQESRRRRKFIPSWARKENLDKL
LLSNQSLDPRELFAQKCSFNLSDVLSVHIPQRGFR
>Amborella_trichopoda_ATRI015795_Incenp
MANVELLLYQIFEREKWLLSQLEQQQKLFTQAMASSLFLKGIKPPSWLLNGESWTANKDP
KELNSEDLIPGLLFPPPKPNVFFPSMNHYAYQSRPFSMADHGQFTETCDSNRGGSNIKQS
QVDARTQLPESENLQELSRSGPKNPRNSPFQIMKDPTFDSCVIPETPLERITRSRSRQRA
LEIRNSVNAKSKNRTSVASIGTTGYTSRMTRYRSALQKIEGQDKRASLAATETQLAIQLP
EPKEGRITRSRSRQRALEIRNSVKAKSKNQTSVSSTGTMGYTGRMTRYRSALQKIECEDK
IASLAATETQLAIQPPELKKGVSLSHVSNSLKSKQKTHHDCSINADHGTKFEVMKQMGCG
ASLSRPELKNEPELQAQGEEVSRRSLSNSSEPIVCGLDYLVEPKQLVFDDLAECSLSQAG
IRLEGRDEEIKLEASVTFSVKSTSSAGKETHSSSNANDEEKSKVPKPVEWRNFCESGHEL
KKNSKFQANGSEGSWRNISNPNERTRNNADFSAESKQLACADLHECSLNQNCSFSEGSAP
EILQLGTPNRKVPEEMQTIGLQRAESWGVPQKEQSEALSKTVEVQGALSIDVAATPADQK
VFESKKKAPGNVQTCATAPSDLKFEVLVTSENISNSRKKRFSAASASSPRAKLVVPEPAG
FRTLRSGFELKEKAVLQDKGDEIYGWNLFTSNEATGHRPDSLAEHEQQIYGGLEASCLNQ
AGSFSEGWEQEFVNVGSLKRKFLEEDQMIGLQRTETMGSSKKVLSELLPKSVGLKGVLSL
NVSATSEEGKLSETLKRTSCSAQILVDNEASWPQYKRRKREKERMKGFITSPRLRRSRGR
VFSQLQSACLNFPAKLGVGKTHIGLLVSIETMDRDGGGKDPPVKDMAVTMGTTLSISSHH
FIESDLEERSSPQCENGSLDADEAIPELEGFSFVEPLENGEFEMPNSKRARISSIELRNS
TSFLTPLPKSHTPEVCQSLPNGLLEHMYLRNGYAHLYNCDEQVCETDEVMLDSKPCAARS
TSLGRSDPYRISSSSSRFGWNVKSPASSTPSVGRISSKDLSMSISKSAERIVGMKPSTCF
RIEEETSTGEQDVQVVEDSERTHKRIKSRERKDSSDRKPLQDITSISCNSSILTPAAKCF
GRFCVDFVDRGSNFIGQQMEENQELRKGKDGHKKISIADKENTNSLQHRYSTRNSSSILQ
NESGKSKLATRSSEGIGSEILQEKHSKRNNIVSSISSFISLVQQKQTAPAILTGKRDIKV
KALEAAEAAKRLEEQKENERKLRKEAARLERTKIEQENLKTKEEKLKKLEEDRKRREAEA
AAKKRQREEDERRERERKRKCIEDAQRQRREFEERLRLEKEDKEQKRKAMEEKEHKRKEL
AAGAKKRQRMEKEREMTARKKRELETKGRKTSKVDSRHTSSVSGNLNFFLEPPGIGEIAT
TLNGLGTTSKDDTFNKEELNVSASYEITPYKDSDCEEDDEEEEDNYPRKHIPSWARKENV
NLMVIKQQNTDPDKIFLRAKCGDLSEVYGSRRISTWSEFSDHDEDGDY
>Physcomitrella_patens_PPAT010132_Incenp
MEAILRTVLLRQQQMATQWDAEFEQQKQLFHINTSTLIDMLPVQPRKKRHKVDSYRQQPG
PTPSHDKENFIGLQGFLPSNGFLESPKTKAPHSRGLAKRDLNTRFCDNDVKSAGRMEVKP
LESLGQPSLYQSAWRNCLDADNPELNTRIVHGVRDISQVTSRQVSVKIEADEGGSCDIRV
PSASEVEIRKRSRGGEDKSIALQMSHEEIPDAPVEDEKQADRIAIADVGEENSKSKRARK
VGINNERSVEVKDQLENASGDSEVVKAVEPEIESNVGTGETMPIFGADADVVKVEIEPVN
VSKAPSRRGRAAKCTSTASRAAMAAVGSDVVSKEPVRRGRSKQASTVSGAAVPQIAPRVT
RSRARKAESVVESESGICEQLSSSQVACKASDLQGGGGAVVLPRVGADFPVGVGNSELKP
CHSLSHCKDEEHDRSSKLVLRPQIEKCDQVDVSTSAEKISNDVQRSSKASQSRLQKPVTR
FARKGSEISPVALGMTQPDDASNSARITSQEDTVFPVPKTEVEGVRVDSRIAEARASAGN
VAVYHVKNDQHMSLSQLELRRIEVGVGQREVDLTSAAIPFAMRDATERQVRNEFLTLLDA
RTAREVTGKIAPCIAALEGDILPDAVYKDLTKGGSQSRCDMIGDNRHASISEAQHLSARL
ASCEAAELCHGKDVTQLSNAPSSNEMGARKVLLSETMNDNISHMKQSSDPVAFQEKSSLV
RSRQSSHKVDRIASVTSLDLSEAGKEGSAGNVELQTAACVAREPTPAGRDESRENPLKDV
VASEQEGMEDHNVIEKRSNEANVLFAKRTWQVKRASMQDAFMGTTSEGSRVNEPNDLKEF
EDAGSTMNMAREQGHSDAVSPVRYSEARAIEEAMGCSLEQEFHPEVTLTLNRFQFRKRLS
PRSKARARRWRSDVATNGVDYVRGQSSDAPAASPSKAISSRDRSLEGVAYETFLEAQSPN
PEEALQQIEPAFSFGALKSVDQADTIPRQENGSQAEESCRRSIATLCNEVCTQTFQDGEV
GDNTVEYEIMETANEKNGNSLSPLPLLRSIYMLSKACQNDMAGARGILEDEDQQQVHTLI
ESAKKIIEQLSSKRAHAVGALPTTPASTHPALKGSRFNDHTNLYPDRFRLFITPKPSSAP
PSMLPSSSNIFPVVVLQDDIEVNSPPVKHLNQEIMEQDFVTRPCLDSILPGSAISSDNIE
SPARAKSCSLADDGKLQTTSCTDNSQSKEGVYVPASESGLEMSRLSDSVHKHRNSDALPN
TIVCGALAIGSASAHPGCQKDGILKSCNGSKQSTRGPTGTVDTVEHSTRQTDNPDPWSFK
TIGVAENSTETMSRFSAQSKDDVVGTYSTAKDVLHLLGTESLISHPTHLPTPVQSLRFSP
GCASNHHSKTSLSSKKVHFEAGDPEVTAAIYEGDSRIPCSPVFIVKQSGQDDSCHVLGTS
IAVPSFPHLEFQKTVIPEAETFIPDSTSEPSNELVLHSQLKLTSSPASMLRVEPQCSSNL
INAVPGSLASNPGLPRSNLVSSMRSFIPLVQHQQPAAPYPNGKRDVKVKALEAAEAARRA
AEQKELEKQERKKAAELAKREKLERAAQDKLAKKEKAAQEKLLHQEARAEESNKRKAVAA
GTTKSILVDSATCKGSSNQNMLVKVKKTYELKLKMDQDKQERLLEEQRRKEEDWKKKEAE
NAARKRKHEAAEKKEKMEKRRRLEEVMKANREMEERQRLELERKAQKQKALEEMEKERKT
IEEEIKRQKRLEKEKEVEQRRKKEEERELAWLESKEATRKRKEEAAKQLKLLESEGYQQA
AKILRSSEDPTVPVAGPYHSFLASLHTAMGVGDGIGAALPSGVNNLVDPQRPSSHSLIGH
PLRVPQQSGEGAGACRNSQTAMRVPRTTPEGAHGVSSTIVGSGQPLFRTPPEAFGNPTGA
SIVVTGGIVSSTKVLRDRAINVPQDQHGSKTGVNAVALGSKLTKPVHNGFSGPPGGVIRQ
GDKGLQSYEISPYRDSEDEDSDEEEKRSQKPIPQWARKEHILSQLVRQLEQDPDDIFIGA
SSCSLDEVFEVKGSKKRPDFKRRGSSGDWVKDCLTWQEQIQYKVTMGYLH
>Chlamydomonas_reinhardtii_CREI018219_Incenp
MTSKIKSVLAGLEDWLQKDHVERKFLQDRSAKTNAEALGVVAQAQQRVYQLRSRNVPASS
PKEGSRQRKAARTQEDTAAKAHAAAPEVGEQANPQAVPAPEPLPAPVPVVDVDERPAAPV
DEEQPEAGPSSAPAPVAGQKRGRQATRTTAAAAKRTRAKAAEEPAPTAAAAPAAEPMAVD
EGPAARKVEAAPAAAEAPAVEEPVEEAKPAAKRGRGRQRKQPAKTAAPAAADDELDDGSQ
EAAAGKSETDKHMAEQPAAAVVPTIEPRVTRARRGGAAAAVPAPAPAARATRGRAAQQKR
TVQEAQLASPALQPKAKQAAVEAAEALPAVPRSPIAPRASASPLKASNKPTPAAVLAPSP
RPSANKPAHPTLQKAATRPSTAKSAPPSPKPAQQRSQQKQAQAQAQDGAGAPSGVFARMP
SAVAATVAMLGGRPVTAMRSSAGAARGASAAANVASMTAVVDGGSAGTSTGAAAEAVDAT
GAAAVARASVPRSTAPTPSGQAAPQATAPAREVSLGTGFCFGVKADHESSPTIPHFGSAT
GADGEDGAAALAAADAAPGAAAAAALAPQHVSRLPNAFAGPHTSASAPAPAPLAEVAALA
SDEATADTLAEEEEEEEEEEEEEEEEEEEEQEVEPIAAPATATAVAAASKTPVVVAQAEA
ERRPRSLSLAAMRLPSAAGLAADGSAGEAQMAAAGQEQGREAGAADASMQETAARSDTQE
HDNDNIDDVDMEAEPSSEADAEAAGDEAAAAVPAGEPEAAAPAAVALSKPEAVVAGTAQA
PQPVKAAKGSNLVSAVRSFLPQKLANSPPPAAGKKNVKVKALEAAAAAKAKEAAKAAERA
ARAAAIERNRQQQQADGAVAAAAAPSVITTAAPTVSTAAAPLAAAPRPTPALTSTDAETL
APTTSVSTAAAARPAAAPAKSTAAGGAGGIGSGSDADAAISVAAVAAQPPPPSAIGSVKA
KAAFFQAKEEQAKRAGAGPPRPGAAGAGAGPAIPSYKAGALARVALAAGDEAKALAAAQG
LASAQSVTAASGARPAGGAAAAGTSAAAGPSTSAVTASAGTGAAPAETAADKHKRVEAKR
KEEEERRRAELEARTQAKDDKLRKFEAAKQQQRTAGGGGGGGGGGGGGGGGGGGATLRPP
APPSANPLAAHPAGKRPPINASGAAAGAATATIKAEPESNRSAPGPMNARTPGPKTGPVA
ANMSPAVQMQVKLLPAVHGPAVSTAATTTTGVDATAPKTAGKQAAGAPGLPKPAAPRPPT
GVGAKQLAAVAAAAAAPKTASKPTAAEKTPGGVELTEEERRNVHAIQTSPYVVQVKPRTP
AMMGTATKPAPTSYEISPYKSDSDEDDSPRRFKALPDWALGPRVQEALIAQQHVDADAIF
GSCPKSIDVVRVFSDMPHPGKLDMRGRPRRDYARRGSSGIWDADA
>Volvox_carteri_VCAR021018_Incenp
MLTKIAASVETVAEKQQRVKARRLEEDERRRAKLHADLQAKEDKRRNIEAAKLQQRLGGG
HGAPGRNRKSSAAQPFGRPLVAPSTARAGQKRGRCSPEFTPAKPKRPKVEAGWRGPVEEL
GAIPALGRKAGPQTSGGSLAEPISVGAAAAAAAPPPQLRKQPTVEVQIARVAGKPASPSA
TAATQARGRGTRQMRDLEAQFGSLVMHPKAKAATEHGAIILQRKTPAAAAMALRRSIAAP
AKKRGVKEPQRGSKAASESVVTIAPALTTGIAPVAETPAEMGQPRPSQRQQPVAGEVVVD
PLHGYSRGGTPGAGARQEATEVAIAGEGPWGRSGCSRTPTPDCAAGTVEAVLHGNVKAKA
AFYEQKNEQAKKAATEHTPLRKQAVGATANPASGYRAGFMGLSLVKTPGPKTGTAKTPGP
KTGPVANNMVSPAVQMQIKLLPAVHAQSAAAGPEGSKAAGAAPGLPRPKPVGVVQAKQAP
VAAAGSQREGGVTPGAADLTEEDRRNVLAIQTSPYVMQIKPRTPAVTTATKPLFNYKIST
YRSDSDSDSCDDEDGPGRRCKPVPAWAAEDKVLLAVDAQAGMNADAIFGSYPRTIDVVKV
FSNMPPPGDKDPRGRPRRDYRRRGSSGNWELDMF
>Volvox_carteri_VCAR005064_Incenp
MRVIAINAREQEDRRCLEELTNATLHDADNLVAQARRRVYQLRNRQIVVKTPDGGRRKNV
PRTLDTETQAGSAHPGGVRKEQKENDATGRFSHAPGSGPGQPQGVEHEHVSDEVLQRAEP
AAAKPSPVHAGQKRGLQSAASQAKPKRPKAQAGASAPVEALDATGGSCHGPSPQPSEGRP
ATVGKPIDVGTLVTATPVQSQPIGETPVGQTLEKSADNGSRRGRARPKKQPTTQPAGDVQ
TDMAQPAEPAIARGQSAVVGYSPRVTRSRRAQPPAATSPSAAATKQVRSRSTRQKRDMKE
AQLGSPGMHPKSKAATERGAIVPPAPLVTSEKVGTAVTTIQPSTSGGASEQHVGKLQATA
AMEELNACSSGREVDAGQHLAGAHTDGPGEELCMHEQDDMPLPLAEGDGQPNGPVSEPTL
DDVAGPAAAMSGQLNTGPKVCGRDGEEQQPASFQPNEHAPAPQRGLEKPSAAATANVKRM
PANVAAALAVFGAISAKAGVNSSAKATLASPCATTRQDGRSSARRIDPPGPGLAPGTEAV
RPAEELFSFGTKPKEQSSPTMPHFGSAAEQVAAAGNAASDSLLFEQERDGTQHSPVEAAV
LVAPAEDMAAVACTPGAGPSSVADQTEEPEVLEEVQGAGDCENANDPDAIDGQAPTYGED
GAGIGAEANDRVEFRHRSLSLTLAVQSPITRASGAELNTQQALSDAIADNVGSGMMVEDN
AVQEHVQEATQSTAVDCVGEVVEIVVDDAVKAGPLDPEQSLYDGPVPHGQESFVDVTAAD
EPEDTQTECVATVGAGKAEAMERDNLDGATGCDAGTGGSSAPAPSAQMDVQSTGAQADQE
GHGADTEATVPPSKPKGSNLVSAIRSFLPQRTAPSPPPAAGKKPVKVKALEAAQAAKQKE
AARQAERALARAAAADRQRQVQVDAGPSNAGGKSGDCIAIGAAVGTLEGVKAKAAFYQQR
EEQAKKAAAAQAAIRKLAVPTTAGAPLGAQPLAPGDKAGANARAAVAAGDSEAALVASAA
AAPAAMAPPSAVKPSVVGLTGVRGVNPAPSAASAETVADKQRRVEAKRREEEERRRAELE
ARTKAKDDKLRNIEAAKQQQRLGGGGGAPRPPPPLIPNPVAVQASGRRPLLNGAGAGAGQ
AAAVYVKPEPENGNMGFVSLNAAKTPGPKTGTAKTPGPKTGPVANNMVSPAVQMQIKLLP
AVHAQSAAAGPEGTKAAGAAPGLPRPKPVGVVQAKQAPVAAAGSQREGGVTPGAADLTEE
DRRNVLAIQTSPYVMQVKPRTPAVMTATKPLFNYEISPYRSDSDSDTYDDEDGPGRRCKP
VPAWAAEDKVLLAVDAQAGMNADAIFGSYPRTIDVVKVFSNMPPPGDKDPRGRPRRDYRR
RGSSGNWELDMF
>Coccomyxa_subellipsoidea_CSUB000112_Incenp
MPRRRGLLHLHRGEGAGKGLPELLLWPLWRRKNRSRAHPTHQQTLLPEQHALGEGRPLYQ
QLKDAEEAEAQTAEEPAPTEVNAPARKRGRTAKKAAAAAEEDAPATVQNAENAVADEAAE
EPVADTGKATRGGGRKRAKAAEADAGEEAGAASPAQEASPDAGTNQGEPEEATVTPHSLP
KRQTRRAAKADKPADAQQPVQAGRRTRQTSKPAQPAEPAHTDTPAEEAAADEAELEEQAP
QPASPAVEEAAAPKAAPPKKKGRPAAVKRAAAPPAAAEAAEPESAPADEAEEGATPASAV
GGRQPRKASARGVSGASVMTVEDTPVQARADKAPAADALVAETPDAAAVQHTPATQAGNM
GVATEEEQAKPQPVPGTTRRTRAQVATEAPVPTTARRTRGPAKTAPAVKAAERAAEVDSD
ADDNVQIVLSDAEDAAEQSEPEAPAAAAKSPSPPKSSAKELPPCSSRKSRQAATPPQPEE
LADAPSPAPAAQAGLSAPNPSAAATVAGEGPGAPVQEQDAAAVQAAAKEDTAKPARRSTR
ASMRDTAAQLLAPAGRLSDKDSASAAAEQEAATEAAAQGPADQDDEDDVFEEARDEVFET
PSSHGAFSMPGSGPATSFATARQQATAYKTGLERIPNSAVSSGKPAFTRPGLQGPLARAA
AATAAAAAAQKAQQQQTGREGSSRGAQRVAVPAATTEAPSQPTSGAVGKLREAFEAKSGA
AARSQPAAAAEDDAALQPPPAGAADTGGAPEPPTSTSAAAAAVEDQAQEEAAAAATDSQE
AAGAAEEPGSGDKQKAKGGLGANLVSTVRSFLPYLSKPTDAPAPPAAGKKTVKVKALEAA
DAARRKEAQRAAERAQQRQQIEAQKAERLKRAHEAKAAQAEKEEEARRLAQEALKKKEEE
AAARRHAKEDAERKEREERIKRQEEVRLKRKQAELEKAAAEEKAAKAAHEEEERKRKAAK
HQQQEAEVKKARMHAPLQAPPRPAASTAPGASTAPVQRPVAVPAAAARAPVAAEATAAKL
ATRPAMVAQAAAVPAAGVAATYVPQAAATGKGSGSGASAATENATRPSGSGSEQFESYTM
SPYRSDSDGSDSEDDERKKKPIPKWARGQALAQALASQNAVDPDEIFKLHQKTCPLNEVF
SHPTGPPKKDLSRRTSSGNWIEDRVTWKEELNYKKAMGYL
>Chlorella_variabilis_CVAR003342_Incenp
MSNTLNTVLERLRAFGNDKLAELDSRAEAHRGWLRTAVEEVAQQIAALAPASKKQRLNGR
GAAKVTAAEEQPAEPTRARKGRGKAAAEEQLEEPAAEHADQAEPEVVAPAEEQPEKPAAR
GGRRGRKQQQQEEGAPPAEEQAAPEPTELEPAEEKQPAKPAPRGGRRGKKQPQPEASAEE
QPAEEAAEAEQEAVVEQQAKPAARGGRRGKQHQEEAAAEEPAPEQPAAAAARTSRARRKQ
PAEAPAEEPSEAAAALETAEGAASGRSTRTRRGPKMPAADVAEAPAAAAGAARSRRGARA
TAASAEPEPAVSEEPSARQEQAQEAEQQQPAAKRGRGRKAGPGRKRKNEEAEPSAQPSDG
LQTSTHSRRGGKAGKAASTAGAEEPDTEIASAPAMAEEATADAGMGDAAADSLPRPEEQA
ATVPAAEESSDAAMVDVAEADSAAAADEHGASPGPEPEASPAAAQAGVVGSGELAEQASP
AAPIPADAEVPEAVPAAAVPEESPAVEAALGSADEAAAVGEERQQHQPRPSSAGYQTAGS
VPDEHDDEEDAAAAAGAAADKAAAAALPAVEEEADRPSGAAGMAEQQAATGAAEEEVEEE
GTAGAEEEQGTAAASSGAEDAQPAAAAAASGAGGGITANLVASIRSFLPMAKPAPPAPTA
GARKPPQKLKALEAADAARRKEAERQAERQRQKAEVERQRQERVKAKQEDEARRVAEEAK
RKEEARLKREQEAAQRRKEQQEAERREREEKQRRMEEMRRRKEEAAAAAAAAAAAPKPAA
KPPAALAAAAAAAAASGCSLPSAAGENRPLNSSVPTTLAEAKQRLQRIQEAAIQQAAQQQ
GGGGGGGGGGGGGNASGHSVSSKPLELKPLALGSGKPPAGPSGSQPGAGAGPKFGVPAAL
PAAPAAASTATTTARAGSQEPGGPQTYEISPYKSDHDSEDDQPKKPVPEWARGSQLRAQL
VAQTYVDPDEIFQQHQKTCSLDEVFANGKSKQDLSRRTSSGNWIEDRVTWKEEMSYKRAM
GFL
>Bathycoccus_prasinos_BPRA001399_Incenp
MAATFLAGMKALERTKEKETQAIQKKANLVSSWLLERKEEIRERMLLTEKTNTTTNVNNI
IEQEEGEEKKKRLVETTTKKRGKSSSFTSSLSTSPEKKKQKENIEVIVIDDEDAKPPASA
TTLSKKKRKSSQPTVVVFPKNNESSQQASNEETKKASIPTAPAAAAAEIQKNIEDADASR
KAGPPVSSSKKKKKKMEASLVSGATGVGEQHLSAKKKKTDVENDVAAGDKAGSSQTAVTA
TVAMKSSTEVSRVVGEKKTVPVSGGQKEDAQAAREQEPKKGTDLVAPEKLAMKNNVPFST
TKNNMENKRPVQQQQQQQLQHRVVAPLPPSSLQPQQHRPTTEEEEKAKREKARARGMAFL
KVGTSSKPSMKTKSAAAARLNAPAPQVKHPQQQQQNKTTVEKMQALAKAMEVASGKIPSS
LASVQPAPSTQHAAAAIEETQRALADRMKRAEEYNERLRMEEKEKQMQREREGQKLEEQK
RRELAEKKKREQREEIELQEREQKRLRMEKMELAKREREMALSAQHEENLRARAILEAQE
RERLREKQQQQQQRTTTKPAHNMHPSSSLVKNNSYQQQRSQHQKQHVVETTADRAVTEKS
KRLLENARNALAGGAAASNITPSRRHQQQMMTPSKIKSFNVTPRGTPSSLANNTNYHDRS
IPRSHSKFPSSYEMSPMRDDSDDSDSEDQRRGKPIPPWAHKESLIPMLKAQARMDPDMIF
PNPPATCSLSQVFGKPASNEARRGSSGNWQHDRLRIDEELNYKRTMGYRII
>Micromonas_species_MSPE009873_MICPUN_51470_Incenp
MFPFSAWLQRRESKVALRKERKRKNDNSDGEKENLEREGTLDGRCQSGRIFQEKTDHLQH
GIMDSTIYLHVQDARGDIPANITESVVHTFRPSAALSYNSNLESKAPDFDKERVACNVAR
PIHSTAVPTNNKADCTQLLSAPKIGHAGGIHEVAIFEASGGKYQQSEIARRDATEATGST
QHLSNLGNRPLLGQSARMISSSAPKGGKYGIEAKDDRTQMTYDPYTEPVQGEVPDRTPSI
PCLREDMSYAQTGSLQTQSMIVNLSNFGRSGKDGHHLCGEGLTKKAGWNFAPALSTGGRP
NLNTTATSTDKLDRTTEDSSVTPLGTSGGIVERLQRALACRSRLEAENRRKLELSTRQKQ
DFRQKREQHATARRNAKVAAEVRSHEEKMQRQYKLQQARREQEAAQLAADEERQRMQMLL
DEQDKIKNPVVDAKDRHVSQCLQVCHEEKIRTQDVDSDDMTPRHAPLTRRKSALLSTLVS
AQVSSRDVVCPDECISYEMSPYRSGSDSDEDIGANAPRKAIPRWARTELLVPLLTKQATL
DPDEIFRNPSKTCSLDAVFANTKEKIDGRRSSSGNWFDDRLTWREELTYKRNMGFVARK
>Cyanidioschyzon_merolae_CMER004020_Incenp
MSTRDAFRKRTVLDAIHALHYIAEQQQAVLLGEYEAQIVRFQRTIRACATRLPEIPTSSH
EAAAAAARSALDHAIDSLGNTTMPDTNNVASAAASPAEPQRFKVAASYHLPASESSDGCR
GPSRETPSIAAPSDDCRDTSSHGSLFRRAESHSISSMCESVAPGTRPPGQGWKTWDPRHS
LVGLVRPPAASRKSMMLDARARRRRRLTALHERKTNDSRQNSQIPVVLNAPRKEPDPIRS
GAQSPLPSSSSLERAAAAESDQFAFHDENNDQQLMQDERPNIPSERYAGTREQQRTPAPP
ESPLGSPASNAGQRQTNQRRGIRERAQRQDRRSHRSPSIQAAERAAPAETDALSIACGRS
TRETAGRTSQATKRSRVQRKRAPPQHASEQEAQPVSPKRDAVLNAAAPALHGARASPVQR
VGSARFSRPSSTCAADGAEADSGASAVPLRPKKRRDSGLARVAPSSETHANDLATRAPRA
TARRHQQSTADRARALALELLSPFSRAKAENRTPHKDETYCRRCKGMEDPHLMLLCDRCD
DCFHTYCCRPPLDQVPQKDWFCEKCAPSAPNLSAAVDQPNTSRMTPMTNISLGQSTPEQT
RRAPRAPMPRRRQRQAPPSRSRSGADKAARESSVIKRLAPASPERMPTRTRRRRRRPQDA
LQNTSLPPVSRGMASPRTASSKRAERQQSMHGARRATSRAPDTISPDQGRGANNRRSASL
PEKSARLCNRSRPSLPVAISESLNGALPGLQTRVQIRDAHNVSFTSPCIIRTRNGAADAP
HASAGIHQKQAATEQEPVPIEPSTAGEIHSNWTSAQADDSASAAGSASKALPSPRYDVHH
PASTSAAHSESHPERRPSTSQARIDLAAAAAAAALVKQDPAEAASDPVHGSGTSSACPAA
ALAASPAALSDPQGENFAPAESTSVDPSGAAAADALRLPGPSTTPTTPRVESARLAVHGS
SFVSQKAAAVSETPPSDMHHRQWTPPRGDIPSSGAAVEACSPCPKHLPTRSLVLGDVSPP
SPRQPHDNGIADEDTAMRTEAASIPLATDPSSAFRCESMPAPAAEQPAAAQSPSPSAADS
PLNPLSWCIQGQLPAALRFSPQHAPSENDVDGMAPDVGERCPGVRSSLEQVTGTVASSCE
IPAESRAASGGGAAPRSSLQNVTENIADRARWQRMSIRASPAPTPKTGVSPSMSSRRRAA
SLQETRFAANVPSDSIRKHRSGSGTMSPSQMMSRASVTIDANSRTHCTVTNPGQDVATET
IRGVQASLQAPAGNEWHTPGSLATRPAFDNASGHSPRMNAAEAGDEALPRTPAACSQTKE
RSLRTPASHLSSPVHRTAPNRRSSAMLSQSPPMRRSLVDPERNSAQLEYNEPQKVAAPEA
IRTMMALTNGAQRAGSVTCSDFAAECHPSDHAESFSTENATETVRARRRSSVHRGAVAPI
TPLPLPTFARAQHALSASGNATTEASAVDAQASAAMRQLGTSSALPENSAYTMEGVTASQ
AQMKGTRERSASLSPGRHTMHPGRGSASPAPAHRPVAAFAMAPIDSVASPEQVYRARCAS
PTASGPGSFVNATDIEGQIFQLEQTLECDPKLATVPSDDNGALAENADAIRAGSCGQDAA
NGRVGNPDCAADAAQQPAVASDSSSVAMPSCAAPVELAPSAAAAAAAASLVPDSGQATTA
NAKLARPSRPRSPLSAAGASDQQARRSRSRSPSDATNAIDGSFHALERSQTATEMLLSVR
RAPAASTSVAYDGYDAHALRLADPKRAPAAVDETIMPPAHASGTPMPHHTLYAAAAPGGE
RQPGPGGAPGGVSSRLSRTEALRTRIERLRAMRAGALPVCPSPSRIEAVGAAGDRSSTVQ
HEMCEDRHRTGRSTSRAAPSPPLEQDVSGYGLPGNAAVATASATISAGAVSTRQTHSPAR
MQVEPLQNATELQATGTNSVLKPSPNKAWATLGHARSSPSRYRIVIATMPQSSKRVRGAS
PSPETLKSRMDQRASPNCVPASLKQPTAVDTTSLTPVSATPSRTAVKPLVDLNGNPSPRQ
APVDAEAPLDVQDAYRQRREEKRRRILEHQRRLALETERQQARLAPLRQQQVVASGLLKS
HGTKPASQIAAAAAAAAAAAAADEAPAEYPLTPERHHSADASDDESAAVPAAKRHLIPEW
ARSHRLYGALIEQTRVDPDTIFPRVHTCDLVDIFGGGTNRPRYRRRTSSGDWVRDRLTWR
EEAAYRKALGFDP
>Galdieria_sulphuraria_GSUL003201_Incenp
MESIPTEQRHSSPYLEQVLQALDAARKQALEELQQQAEDIREWCTTTTQNTCKSLTEEYK
YMTLVGKRKNSYEKVTLGLLCPPSTKKKRSTSNNRKSKKVDKLHCLKDQETAGREQDNHQ
QMEEDPYEFKEDEEEEEEAVKQRRKRRSKASNQQKWEAPRQSRRSKRGHSKLSEHKITVE
KKSHGSVDLDSLSPYSRAIAQGRSPTKYETYCRVCKKTDYEDLLLLCDHCDDAFHTFCCN
PRLQSVPEGDWFCPKCTNNATVDTTNRWNMDVDNSIQDKPVEVANSDVQQEQQCGKNDIS
LETQVKDDDEKEATDKKELNHCEEPLTLNNSESSALQIRRPRKARKGSKRVEKTESSNKS
TKAVGKRGRPRKEQSQAKDLVTSHPKQEGSFSDYLDGIAAIMEGEISEQASLNKNNSNNV
AISKQQESLQVEKSGLTSSGDSVSSLHLGTIMKPLEEAHNSEQENNEKQLSPKYHSHRMS
SIEDDCKTPGRKPQENLSSRKERTQERYVNVHREDETEQSNTKENVAVVEKVWQMFNIDS
TGSVAVEETSKTPSSKAVGKGVQAVTKTSERKLQSLTESIYKKKKKIGRVGDKSSGLVGL
ESISNLSTALFSKLDNTTRDIQGEEKPLEVHGTEENPTQAVVDVDNATLSPAEKKGKEEK
VSNPNSRDLSEMQPLKLSSPPEEADDTHSQPQVTSKPLSNNSRAAELRSKIQRLRSNQEE
VQPSSDPKSVGSSSKEDNSSAEKVKTPQVGIFKRIASLFGSPSPFKKASPPESKAVEGPT
QESTQLLVDPTSPNSRHHLTSVKSSPSKTSEKSGLPVAPSKGSNIVTSFSSFLSNNGREK
KNEDPNKKEVKSVGTNTKMVEEKLAQMDAKKKAIQEQKRRENEEKLRRAEERRKQQALEE
QRKEEERKKQEEERERRRKEQALLLKKAKEEEEAKRKEESRKRHEELVAKQAMEAERRRK
ELEMKEHRLHHENNDLNSNKWKNEQRSLGLRPKAVTECNAQETEPLVLKDKNTESHVTPD
SKGHTEAHNSYQLTDEKQKHEDEDSDEEYERRKRKRIPSWARSHNLRELLQQQVNVNPEE
IFPCADTCDLEEIFGPNERKKRYRQRTSSGNWSASERSLLLSPDSTINKSSELSHIR
>Galdieria_sulphuraria_GSUL003200_Incenp
MESIPTEQRHSSPYLEQVLQALDAARKQALEELQQQAEDIREWCTTTTQNTCKSLTEEYK
YMTLVGKRKNSYEKVTLGLLCPPSTKKKRSTSNNRKSKKVDKLHCLKDQETAGREQDNHQ
QMEEDPYEFKEDEEEEEEAVKQRRKRRSKASNQQKWEAPRQSRRSKRGHSKLSEHKITVE
KKSHGSVDLDSLSPYSRAIAQGRSPTKYETYCRVCKKTDYEDLLLLCDHCDDAFHTFCCN
PRLQSVPEGDWFCPKCTNNATVDTTNRWNMDVDNSIQDKPVEVANSDVQQEQQCGKNDIS
LETQVKDDDEKEATDKKELNHCEEPLTLNNSESSALQIRRPRKARKGSKRVEKTESSNKS
TKAVGKRGRPRKEQSQAKDLVTSHPKQEGSFSDYLDGIAAIMEGEISEQASLNKNNSNNV
AISKQQESLQVEKSGLTSSGDSVSSLHLGTIMKPLEEAHNSEQENNEKQLSPKYHSHRMS
SIEDDCKTPGRKPQENLSSRKERTQERYVNVHREDETEQSNTKENVAVVEKVWQMFNIDS
TGSVAVEETSKTPSSKAVGKGVQAVTKTSERKLQSLTESIYKKKKKIGRVGDKSSGLVGL
ESISNLSTALFSKLDNTTRDIQGEEKPLEVHGTEENPTQAVVDVDNATLSPAEKKGKEEK
VSNPNSRDLSEMQPLKLSSPPEEADDTHSQPQVTSKPLSNNSRAAELRSKIQRLRSNQEE
VQPSSDPKSVGSSSKEDNSSAEKVKTPQVGIFKRIASLFGSPSPFKKASPPESKAVEGPT
QESTQLLVDPTSPNSRHHLTSVKSSPSKTSEKSGLPVAPSKGSNIVTSFSSFLSNNGREK
KNEDPNKKEVKSVGTNTKMVEEKLAQMDAKKKAIQEQKRRENEEKLRRAEERRKQQALEE
QRKEEERKKQEEERERRRKEQALLLKKAKEEEEAKRKEESRKRHEELVAKQAMEAERRRK
ELEMKEHRLHHENNDLNSNKWKNEQRSLGLRPKAVTECNAQETEPLVLKDKNTESHVTPD
SKGHTEAHNSYQLTDEKQKHEDEDSDEEYERRKRKRIPSWARSHNLRELLQQQVNVNPEE
IFPCADTCDLEEIFGPNERKKRYRNRQRTSSGNWSASERSLLLSPDSTINKSSELSHIR
