# Supplementary material for: Evolutionary dynamics of the kinetochore network in eukaryotes as revealed by comparative genomics
Source: EMBO Rep. 2017 Jun 22;18(9):1559–71. doi: 10.15252/embr.201744102 (PMC5579357; doi:10.15252/embr.201744102)
Supplement: Supplementary file 3 — Dataset EV1 [file EMBR-18-1559-s003.zip › kinetochore_orthologs_FASTAs/Knl1.fa]

>Homo_sapiens_HSAP017747_CASC5_Knl1
MDGVSSEANEENDNIERPVRRRHSSILKPPRSPLQDLRGGNERVQESNALRNKKNSRRVS
FADTIKVFQTESHMKIVRKSEMEGCSAMVPSQLQLLPPGFKRFSCLSLPETETGENLLLI
QNKKLEDNYCEITGMNTLLSAPIHTQMQQKEFSIIEHTRERKHANDQTVIFSDENQMDLT
SSHTVMITKGLLDNPISEKSTKIDTTSFLANLKLHTEDSRMKKEVNFSVDQNTSSENKID
FNDFIKRLKTGKCSAFPDVPDKENFEIPIYSKEPNSASSTHQMHVSLKEDENNSNITRLF
REKDDGMNFTQCHTANIQTLIPTSSETNSRESKGNDITIYGNDFMDLTFNHTLQILPATG
NFSEIENQTQNAMDVTTGYGTKASGNKTVFKSKQNTAFQDLSINSADKIHITRSHIMGAE
THIVSQTCNQDARILAMTPESIYSNPSIQGCKTVFYSSCNDAMEMTKCLSNMREEKNLLK
HDSNYAKMYCNPDAMSSLTEKTIYSGEENMDITKSHTVAIDNQIFKQDQSNVQIAAAPTP
EKEMMLQNLMTTSEDGKMNVNCNSVPHVSKERIQQSLSNPLSISLTDRKTELLSGENMDL
TESHTSNLGSQVPLAAYNLAPESTSESHSQSKSSSDECEEITKSRNEPFQRSDIIAKNSL
TDTWNKDKDWVLKILPYLDKDSPQSADCNQEIATSHNIVYCGGVLDKQITNRNTVSWEQS
LFSTTKPLFSSGQFSMKNHDTAISSHTVKSVLGQNSKLAEPLRKSLSNPTPDYCHDKMII
CSEEEQNMDLTKSHTVVIGFGPSELQELGKTNLEHTTGQLTTMNRQIAVKVEKCGKSPIE
KSGVLKSNCIMDVLEDESVQKPKFPKEKQNVKIWGRKSVGGPKIDKTIVFSEDDKNDMDI
TKSYTIEINHRPLLEKRDCHLVPLAGTSETILYTCRQDDMEITRSHTTALECKTVSPDEI
TTRPMDKTVVFVDNHVELEMTESHTVFIDYQEKERTDRPNFELSQRKSLGTPTVICTPTE
ESVFFPGNGESDRLVANDSQLTPLEEWSNNRGPVEVADNMELSKSATCKNIKDVQSPGFL
NEPLSSKSQRRKSLKLKNDKTIVFSENHKNDMDITQSCMVEIDNESALEDKEDFHLAGAS
KTILYSCGQDDMEITRSHTTALECKTLLPNEIAIRPMDKTVLFTDNYSDLEVTDSHTVFI
DCQATEKILEENPKFGIGKGKNLGVSFPKDNSCVQEIAEKQALAVGNKIVLHTEQKQQLF
AATNRTTNEIIKFHSAAMDEKVIGKVVDQACTLEKAQVESCQLNNRDRRNVDFTSSHATA
VCGSSDNYSCLPNVISCTDNLEGSAMLLCDKDEEKANYCPVQNDLAYANDFASEYYLESE
GQPLSAPCPLLEKEEVIQTSTKGQLDCVITLHKDQDLIKDPRNLLANQTLVYSQDLGEMT
KLNSKRVSFKLPKDQMKVYVDDIYVIPQPHFSTDQPPLPKKGQSSINKEEVILSKAGNKS
LNIIENSSAPICENKPKILNSEEWFAAACKKELKENIQTTNYNTALDFHSNSDVTKQVIQ
THVNAGEAPDPVITSNVPCFHSIKPNLNNLNGKTGEFLAFQTVHLPPLPEQLLELGNKAH
NDMHIVQATEIHNINIISSNAKDSRDEENKKSHNGAETTSLPPKTVFKDKVRRCSLGIFL
PRLPNKRNCSVTGIDDLEQIPADTTDINHLETQPVSSKDSGIGSVAGKLNLSPSQYINEE
NLPVYPDEINSSDSINIETEEKALIETYQKEISPYENKMGKTCNSQKRTWVQEEEDIHKE
KKIRKNEIKFSDTTQDREIFDHHTEEDIDKSANSVLIKNLSRTPSSCSSSLDSIKADGTS
LDFSTYRSSQMESQFLRDTICEESLREKLQDGRITIREFFILLQVHILIQKPRQSNLPGN
FTVNTPPTPEDLMLSQYVYRPKIQIYREDCEARRQKIEELKLSASNQDKLLVDINKNLWE
KMRHCSDKELKAFGIYLNKIKSCFTKMTKVFTHQGKVALYGKLVQSAQNEREKLQIKIDE
MDKILKKIDNCLTEMETETKNLEDEEKNNPVEEWDSEMRAAEKELEQLKTEEEELQRNLL
ELEVQKEQTLAQIDFMQKQRNRTEELLDQLSLSEWDVVEWSDDQAVFTFVYDTIQLTITF
EESVVGFPFLDKRYRKIVDVNFQSLLDEDQAPPSSLLVHKLIFQYVEEKESWKKTCTTQH
QLPKMLEEFSLVVHHCRLLGEEIEYLKRWGPNYNLMNIDINNNELRLLFSSSAAFAKFEI
TLFLSAYYPSVPLPSTIQNHVGNTSQDDIATILSKVPLENNYLKNVVKQIYQDLFQDCHF
YH
>Mus_musculus_MMUS007149_Casc5_Knl1
MDGVYSEANEENDNTQRPVRRQHSSILKPPRSPLQDLKCGNQTNQEPNPPRKRKSSRRVS
FADTIKVFQTESHMKTERNSEISGMNTLLCAPIQTQMQQKEFSITDCNHERKHANDQTVI
FSDENQMDLTASHTVMITKGLSDCTKNENSTKIDTTSFLENLKHHAANSRIKKDLACSTV
SLSQNIFSEKINSDNFIKRLKTGKHISSSTELDKENAEIPVYSKDSNSASSTYQMHASLG
VDENSSNRTRIFREQDDGMNLTQCHTACIKTWIPPSTEAKIGEFKGDKTIYGNECMELTT
NYTIQVLSSENNLSERETQTQNGMNVTTVDGATAPAPEKKTALKDKLNAAFQGSFPNPEN
KIHIIKCHPIESETHTVTQISSQSASTLAVTSKSICSSPAIEGYKTIFHSSSNDAMELTK
CLSAMEEEKKLLKADDKYSKICTNPDAGPLREKTIYLEEDSMDITKSHTVAIDNKIFKHD
QENIKKEIIAIPIFEKEMVLRNLMPMSKDEKRDVNYISVPQVSKESLQRSQTNTLSVSLT
DKKMEFLADEDMDLTKSHTTKLSQVIPTTFDLASKNVTKSYSHSKSPLNEWESLDKQVVL
GQHSKLPLPQRKDRDDPDCSHHKIMYSEELQTMDLTKSHTIVIGFGPSEVQEHSKINLEH
KNSQLTAESIQTAVNVPAANSRVVTTNDMDMLKDRSTHKPELLKEKQNIKIYGRKSIGRL
KIDKTILFSEGNEGDMDITKSCTVKINHRSLLDKHDSHLVSLAGTSKTILHARGQVEMEI
NRSHTTPLECKIISPSDITPGDLDKTMMSIDDHEELDMTKSHTVFIDYQAEAKGVLPDRL
DFQLSKKESLQKPKVTSLAEEIYISKNSESNHLPAKGSQLTILEEGSNSGLGEETNDAQK
PGFLNELLSGKTQRRKSLSLKNKSITFPENDKSYREIPQSSAVEINNETRLEDRKGFSFV
PLAGTSKPVLSAYGPEDMEISIGQTTASEYKTVPPEEITTIPMDKTVMFVDNFGDLDVTR
SHTVFIDCQAKEKVLDEYTNLGIQKTKTLSGSEGDTHIQEITKNPAAQHKHHMTTVIPSS
TVVSDQSSMKIKFHKADRDEEVKGKEVEANMLKQTKPESCLLNITDGKNVDFTSSYTADV
CRSSDKYSSLPNISSSDNSGGNTMSLCDKNKEKAYNCQVPNEFTYAAILPSTYHMDSKKL
SVFPPCPSKEVTQTESAIALLKDEDPVEEPLGEMATFNSKHVSLNLAKDQTEAFVDVSVA
SQPHLSAQQSPSTQKGQDVARRDEGILAKAGKKALPFLLENVAASTWENESKIPTNVEHF
AVTYEKELSISIQTDKCNTNVQSPSNSALTTQVIQTHANAEGALDFLVPSTVSCFSSTKP
SLSNLNRKTEEVLDFQTVNLLPPAEQLLEEGSQAHSMSIVQATEIYRLGSRNDRDEESKT
FCNEAETTSVPLKTAVKDKTRRCSLGIFLPKLPSKRSCSITGVDDLEQILADAADLTQLE
TQPVCSKDPGIGSVAAKLNLSPSQFINEENLPVYPGEILSSDSVSLDIEESVLIDTSQRE
SLPSENKTENCRAQKRTRVEENDVTNEKKIRTHDSAQDQEIFDNHMEEDINKNVNSVLLK
SLSRTPSSCSSSLDSIKSDGLSLDVSTQRNSQMESQFLGDTISEESLKEKLKDGQITIKE
FFILLQVHILIQKPRQSTLPAKFTINTLPTTEDLMLRQYVYGPRIQIYKEDCELLRQKID
ELKISALNQNKLLADVNRNLWEKVKDYSDEELKNYGIYLNKIKSRYTKMTKVFNHQGKVA
LYNKLVHSAENEKNKLQIKINEMDTILKKINNCLAEVETETKNLENEEKNDAMEEWDSEM
RDAEKELEQLKTEEEELQRKFLEVETQKTQTLAQIEFIKEQTTKTEELLDQLSLSEWDVI
EWSDDQAVFTFVYDSIELIITFGEPLVGLPFLDKACRKINALSFQSLLDEDKAPPSSLLV
HKLIFQYIEEQESWKKKCTAQHQVPQMLQELSLVVNHCRLLGEEIEFLKRWGPNYSLMHI
NVNNTELRLLFSSCAAFAKFEITLSPSAHYPLVPLPFTIHNHIGKTGHDEIAAIISKVPL
EENYLKNVVKQIYQDLLKD
>Xenopus_tropicalis_XTRO005509_casc5_Knl1
MDGNPWPQGNSDVTERSLRRRLSSILKVPRSPLKDLGNGNVLHQDSTIEKRRKSRRVSFA
ENIRVFAPESQEAADNNGQVSGKSVNEENEATVESSCQITGMDTLLHGPIQTPAPQSEWD
CADHEKTVFFSCDNDMEMTASNTIHIDAFLEEKINKIDVTSFLASLKSQDDDSCQNVKLN
PSTSSDFPSAVESAVPTKINFKDFLTGLKTEKQTIYPFRGCDKENFFPFSIASENSGSEL
FSTFTQRQEDKENLTQIFTEQDEGLDMTKCHTTNITAFVPVTKQEFPFHFEPNALNIPKA
FLSHEHLQDGFKLNKPESVSKNQTVLFEDDMDMTQSHSICLENVLSKPKSGGNAQSLNNF
SDKTVVFTDSNEMEFTQNHTVAINTNTGAGDSVWQKSNLLITERNFVSSDDSMDLTKCHT
VAIDGKSMESSCAPTSTSLPATVEWHNGISGSTSSSTYFSKSLPKQNQDLSLPFYLGAEK
TVTFDDEDMDLNTTNTAHIMFGLGPNTSIRRKSIPVVPTSHLFIMNDKTVVSNQDMDLTQ
CVTTVLDTDSCYGLQGSNEACSSSSSEPKKSLIVSKSGVLPKPTNSSDQHKSSHFKEDQY
TNDIISSDGSSKSMLSAVADKTLLFSCNQDDMEITKSHTVAIDKFLQEHNSTKIPENVPK
DKTVKPGGLRLSSFSKHILFPEASHDVELTKGHPADEKLGQKEKELCQPSSDHQQNAPIF
SKNETVEDMLMGGMNTNFKSIVGTFPSVHNKTILAMENMDITEISKSAFKDTFLGGKFPV
DEVKTSIAARDKTILFSCEQEDMDMTRSHTVTIERKDLCKGSKHDLNLHMTNNVSTFSSE
LDFTKSHGAIENKVSVADECSKLVSNRKSTGKAMISDCVQNTGLYLQSVNRNVPLSRFSE
EQTAFSPSKDYMDFTQSCTVAIENNLPEGLKTAKTTSQEFDFYQSKSTASDKTVEDDMEL
TKSHTMVISAKCADELHSQFAAFKSNTDAGFGEDDMDITKSNTVFINEIPDISKGLAKPY
FLKRESVAGPKSSFLANEKTIHIEGDMEMTTGNIGLLLHDAVVPTRVNKAEVDKTVVFLC
EQDNMDLTLSHTVAIESKGLCELNSDVRNKSGHFSKQNPLPLNKTVHMVEDDMELTRSHT
MVINEQPDGLYNQSNPANKSNYDDMGITKSETVFINETKTSKEQVDPSLLKKINANKNSE
LRRSYFSDKSIHLVGDMEMTDANAGLLINDTQVPVQRKSIGLPYDKTLVFSCETEHMDLT
MSHTVAIESKGIYEAAEALNPNGKSKSDNCSELPSVSMNKNTVLLEDDMELTKSLTMVIK
KSDPSNYTLKSNYGPGFEQDDMDITRSATVFIDNMPVDQQSKGQINLFVKRQSVGLKGSN
FVYDRTVHLDGNMELTNAGTGLLISETNVPTAKNTLEACNDKTMVFSNEQDNMDLTVSNT
VAIENKDFCEGTKTPNIRISENHARYPSVPVNKTCTMFAEDMEMTKSHSMVIEQKTALLD
VHNQCAVKQSFVNLVSEADAMDITKSNTVFIDNHLDGFGKTPLNSRKQDFSNEHLHGDMK
ARMNGKTGRLSSANVMSHIAAAENKEMGNSDLHTDRLQNYVDTCSAPACKTIVFSRVEDD
MDLTKSHTMVIDERNILKGENQSSRQQGQIFTANSDKTVAFSSDDMDFTLSHSARLEKGI
FELAQQEEMINILSKTQKGNILELQRPFLNKHATVNFPMHEGDVELAKCHAVDVEVDKQT
PSTALIKQDMETETSKASSMKSLEKGVMSDANMNLGNVTSCALTKYSVGEDKTAISVCNL
SEMDMTTSHTVAIENKMEDLQNPVISSSSQKVVVPGMGEKNSNGMVFCAAAYTSTHMDQC
TLDGKNKQQNNQVVAGNQSDFGCDTNIYGGVSSLKPADHITHACGNNEGPVSKDETGIPY
KDTVDDKTMKKARPKSKRVSFMLPEPQAGSCVPKASVLEDANKPAAEKNLDECNLKQSSL
GNNAEQEGETVKSMAAEQNIRSRDEDNLEQEDHDTLSIERPVLKSSNLVEYSEADKMRRR
SIADIQSKIKSLTKSSKSFPDSQTAQVSHLVGHLSLSSQAPTESSANKTEQAGTELSDKL
SIDAKPNLYPKGDDVASYDNGETTLKETSLPNKLSVKVFHPKLPQKPNPIKCNVQESSSS
SEAHVKPERSSLTLLKALTNCNTSQCIDEEFLPLSPDEKGQDGMFHYEVPEGAWEELFEK
EALHCSLEQDIYIPESQDGINEKKRNREPEENIEFQKEKRGRTEDILNSDKSKPSVTITS
PDDYHISEFSSLHLTKTIEQTNCSSNSSQDSRVDGMPMELSSSQQCSQMESQLPWDTGCE
QSLWGKFQDGTITVKEFFMLLRIRILIQKPRYSELPANYRAKEAVTAEDLLLDKYIYQPK
LQVYEEECHALGQIIQELKTFAEMQEKPLMQVNSLLWEAMKMCSEDEVIYFGVKLKSLKS
SYSKKSKVLAHERKVAVYSKLLHVAQTRCEQLQSRMDEVDRFLEETDNCISELEREMDKL
DEDIRNGELINMDPTVRGLQTELEKLQTEEANGIRGCLQLEERKEKVLTQLGCLQEEASK
LDKQLEEFNFTEWDLDNWAENQAVFTFLYDSIELCIKFEDVVDGKHFVNNPCRRLSMVTF
ESQLNEEAAPPSSLLVHRLIMQFIEKNGCFHEKYKTQQDLPRLLFDLSLATSRCRLLGEE
VEYLMKWGAKYNILKIQVESTEVKLLFSSSLAYAKFELIINLSESYPTLPLTFTFRNHIG
NIGHSNISAVLSKVPVGLWYLKRAVRHIHQHLLV
>Takifugu_rubripes_TRUB004004_LOC101077728_Knl1
MIFFRVQITEDEIQQITGMETLLNAPLHAPQKRDKVNFHTEDAFGEKTVMFSAEDAFMDM
TRSQTIDISRNADRLTEASPQGCDAFPPKDMNLLFHADSGAMGVTPKTNESIFGSKPLPT
SRSADPMSDIRSICSKVPSLDPGFENFLAGLFKSNGPPRTDAEVSVASEEPRITGVDKEN
QAPQSVREGSLNASRKRDSSRYGSVMTEAVHAFADDDCSSSQLKQQQSGGTAASFPARAA
DEFMDMTQSHTVNIANQEKCSSGEHLRDPRSLPGASVSGLDRGFKDFLAGLSKTKPKEQG
PESRPDADDGRRDQTVRFSADDACMDVTQSHTMNIVTHNVHAESGRPENDGVLGLPNCKG
TETSKTGGEGTTDKTVTEAFMDVTQSHTVNIISGLGRHCQPNMGSLPAFGEKTVRFGADE
AALDVTQSHTVKIISAVAFHPQHNGQRASPGGGALTSPTSEVAMDETRSYTVSIDAGFTR
QPDHNNDFIPMFGEKTVRFTDGDAAMDVTKSHTVKIASDLNVYAQQRSLCARPGEETETF
DAAMDETQGLAGNISTCVDPQPAQNQHPPPALDEGTVRISAGADVEVTSSHTADIGASVG
VAPRRAVDTDVPSGKDSALQREEAQLSEGNVESAASLKRREDERSPAPVVSNDTVEERGF
LDQLGPQNMSVDTEEEAQGCLVSPVHQTVLDCPAVGLEVAPTEAQTDRNRSPDRPPQRAS
VNSCGTKSTCEDITSHHLVSDARLTGNKDKSGPRKQTSPKPDGATDGEPSRKSRRMSFAD
LHTKIRRLSHMISAAPDAVATETCQAPSTQQEQEGGRKHQEEMDPDPAAPPGCGAALVHQ
EDADGDQNDVGPTQTAAETPFKLQTKQLMSRLSTGGFKAKLPQRTKASDGAAAPAGEPTK
ALAASVQMRNFDADVSDINDEELDSCDDVSEPLDTKSPTQARVKSSPPKSFGVDGPLEDN
VFDDDLVSAARGNKSRFPANDGDVEDEKRLKAPGEAAAAFPTDSQPRLGDCDSSVTSGPA
VMTQTTDESSSSHTATIRCEATFESTFKQSLFESQLEDYASDIQRKFDDGTITVLEFFKL
FNIDFVIHTPRQSVLPERLLSDTERTVLDSLRDRHVHHPKHKVYETDVQNLTHQVARLKE
RMQDLDKPLRMVNRTLWEEMSSYTEKELKSFGAKLKERNNIFRKTSKVHSHQMKEALYSH
LLQAQQAEERSLRDTIQKADEMIRSLDGCIGGLEAELARVVEKGCEESPSLRCLQQEMDK
VTEALTDNNRWAFIIIIIIIDSSVLECFRELFPLFRFRQISDLEVQMTQNSKNLKRLNAD
SQNLQDHVAALHTMSEWRVGGSSDTGPVFSFLYNTFQLQLSYHSSSGPAADTEPEKRISH
IVFQHHFDEEKSQDHARIVHQLLSQYVQAEPDWVKKYPTGGHVPKLLHDVSLVVGHCRLL
GEELRLLRTWGGLRLEILHIGCVDTLIHIVFSSLRKFAKFEVIFSVALSGHHYVLRVHSF
ENMIGDTTLQQVEQVVASLSPGKNLLTKTVKKMFENLLR
>Danio_rerio_DRER017486_casc5_Knl1
MEQQNLGNEAVKSSKRRLSSILKAPRTSMKVLGVEQEEQKEEIAKPVEKRRNSRRVSFAT
TNNVRVFTNEAKNESPVLGSIQNLHEERPDEKILRFADEGSHQIKGLETLLHTPLYLTQN
KENFFSDPVLQDDYVDRTILLGEDTGYMDITHSHTITFDKDYEIKEEANQDVSFKVAQTV
CGDSNIPSQKADKKNVSMDSDFSAFLASMHLPTVNTVKLQKSENELNNASGPANTSISEI
DKENFLPSFLTKPQPSSKCQLLQPRGLQRRRSRVSFIENDESGSTMGRTVVTENIDSAQS
FTPSVPKNPRSVPIMTSAFPDVSDDMEFTAPVNAKVTGNITCGVQAALDQNRSHYFSEED
NAMEMTGVSDISVRNKDYTVNMMEQSQPSVPKVRRMSSLTVIGNGEITDQSNAGYFQGNL
SVAQTTDCDNMEMTEALDVSLQDKEKALFPKVSRRSTFDVFGNGDIVQNKSNSSLMVPPA
NSDDMEMTEVIDLESKPSVENKLLHGSRKSLPLTSISRKVQEDKHTSIMKENGLHPIPTV
NRKTCFNVAENGIVLDYNKSGHLSIAQDDNSGDMEITECRTDFLEIKQSTENKSFGSFWK
NLPSSSSSKTVGEDEHTGSVKKEALCSTSSVNKMPCFNSNSDDMEMTQCHTVFLQPKHVS
GDESLSVPIKNGPLTSLSGTEGGDEMDMTQVPTGRIILNGHSSYKKEKGESILIPASATS
PVHNKSDYMDLTCVQSTFAETSLPCPDEMEFTACVADIASNRTGRTVDITDIRAPFSANQ
TVIVVEPMEMTEVHMAPFSERKHKAFMTRRKSGARMMSLMCNSGNTEADNCQFDFSNSDN
MDMTQCQTAVLEAETSKRATPFNKSRRNLNSASCSPDGMEITQPLTGKIVLKSFASNEES
KHQQNPLPEAQSCQMQNESQCMELTCQASASNLAIPYVDDEMELTGCNTIAMDSKSTLAS
SAAEIKVNESALWASTTVSKCTVSSEEQNEVSEAANCANSSVFPSKDLFDLGGKSVKCSN
METTSYILPDMQVDKNCETALPSNVMANDEDDMQVTKPLTLPIEIEQTFSFNQNEEPNTS
SGFRNDKEGHAHNAKARRRSLADFQMELHNMSQRILEEPNLMTVSATAPLPSCTLSENVQ
NEMGSSAEPASNVTPVVKQKNNSAQSQKTTPFSLNKKSFSSRMSLCGVVPKLPKRATAFT
PNKSLPISLNGLPCLELEKHFEVAEQKSNQTVDINDEEFPEMSSEEDLSGSLENWPVSKQ
DELDESLAVPMKEEFLIDDVFESGTSPSFKRPHPEEEPITPEQTKKTCVSDMGSDCHEAA
VQWEGNFTRHAAQNPKAKTIEDTGVSESTLRHSQFDSHMDGMQDNLFDFNKKLEDGSITV
NEFLSHFGIKFVIHRSRPSALPVRCGAGETRTIEDLLKEKYISHPKQRVYEQDCKNITEI
VERLKEQMSAQEKSLRSINGALQQEICTLSEEQLKSFGSKLKERRAYFGKKSKAVSHEMK
GVLYSELIKTTQDAKLSLISKIKETDEMIEDLDGCIKDLETDLASVDAMITGDRLDLPQA
GPALKAKEEDLHRLNSAVTFKEREIGELEIQLKTLESQQEKLQGESSSLKSHLATLNSLN
EWRLEATDETGALFSFLHKTVHLQVNLQTPAGKEWMTEDVERNVDVVFQLQLDGQKSECH
ASMIHNLLATKIESQSHWKQRYTTTRHIPELLHTMSLVVGRLRLLGEEIHRLKKWGGLRL
RILKITCTDTRVHVIFSSLKSFEKFELSLTVTPDYPFGPLHIQDFKNHMGNTRLDQLEEI
ISSVKPAKNYLSKILKKIHDDLLC
>Ciona_intestinalis_CINT007954_LOC100175089_Knl1
MESRSKKKRRSSILKKSPHRKSLVNPDVVATQVNNEEEKRGLSRRVSFANTYQIKEISRV
ADIAEKWPDSTSDIDTTKIGDISKLSAQHSLTGLNALLSAPLLNQANPNTPKQTNESCPA
STTIDPVAKITSSNEVAPSPNQKNEEIIIPSFLKGFTDDGQISENKTQLSNSSEFSINTE
VPAIPTFLQTIQDTGILKENDQNPAQVQVKTPTFLLNADSNASIPSQSEENTNNSNKTIN
CNEDMDITMIKTSSLPQKSLYVDMSFQNELCKENEKTTYDDLDMELTKITGKYFAAQSIG
NGPLKRSELIPSDDMEMTCNFKTSVSGVTSTNMDSKQSEHRSDDDMEMTCHLKTVASTSN
KILKQSNIVSDDMEITCNLKTEVASSTKEKSVLSNEDMEMTCHKLNNVSHQLTTVVTDPN
INSSCNGGQKSDDSMELTCHTLHNKHRVHLPLPSQTSATAFSFNVSQSDSVSKGTDNLAD
NEMEFTCKLKPTTHSFPAQCDLSENDMEYTCNDFVKFQNKNVGIESLEIGGGKTSMAKAL
PEKSNAVTEGSTVTCPDKTNDVGCLNTSDMQVTCVQTFHKPPTNSADSESNSNVNKPIST
KDISQSTITSSSDMPCQSTIPLTTVEQNVKANAREIINDKIELDNLCSNPQDGVVESSST
NPIDGLGFSNNKVSLKTVFAASAVSSTEVELQACTSGSSILVENKIPLSELETDVDLIEI
ENEKFATEVVIDDFEPKLLQDEVQEATMDVMLSKVDSGPSIRSKLSRARSSIALYRRRMS
STSSSDNQDSSDSSLSSPGVVKDTEHSIHEGEHVLPQDKSETDCYLNISNRTEETAPVED
KAGVDVCSFQRKRSFDKAEMGSENSSDVLPKQIKLNESNEEFINSEDNINYGKESDLLTI
ASIPLPMTDTLDDVNEFSSLDIDEFLNRYTDIKITDSKMNSGRESVFDHGPSEPPQSVGE
LTTSIFMHAKNLPIYSEFISSLTKKVESIQDELKLQKSEISKNNPEIMNAIRFGPVDQSK
RLKEKVEQIAEWSKRLAHAQWQVTKSKLHKSLTVSMNMTLDDDIQPIVDQIAEFGKPTEL
LEKVAQDIDDENSLLEKQAMEVSEMGNPPSDEQVEQYLAGKEKIEKLQSQLSASVEIKER
NVRCEKTWHDKSKLLWQAVQNKLDSEREGREKIKAKKVKSQELDFNKSLVPWRLVADDET
MKVFSFLRGSLLLRFNTNNLGRVVSCNIESKLEDQGIPFAASDVEIFKFIHGLIQRRYEE
KTYLQMSPRTAKINKALHKFSSEACAGNRLYRDIIDLTMDYEHCQVEIHNDKLNVGFGGF
SPNLCSFSVDFFFTKDGRSELRPISYSYVDSAANFGIFSQKKVESVLDKIPQDFHYLSMM
KKALVDMIRTEQ
>Branchiostoma_floridae_BFLO021170_Knl1
MANPHPTPNLTSQTARCVDTSSIVHNNRRYKNRIGQVKTGWIWFNKPASVPQAVVKEGQG
APLKRDPEPKSRRPSRRVSFADTYQVKEFLTEKDAASLGLWENSQTEDPASGLDTLLNGP
IKSPAASQDIPVAAPVVCEPPVVSSGEESGTQQTRTFDPEAENTAPLVDSKSFLARLMGG
AGSQGNAGSPDLSMSCSSHTFNNTIIFGQDPNITSSLDMTCMDETFAAQDNAILGSDNSV
IKAQQQDSKGTIDAGSFLSKFMQQRPALSEDRPISSGDHTVVFGDGDQGNDMDFTVAFSA
RQEKVSLEKEGAAQRQFGAAKTFVSVEDKTTVFSNVEVGADMDFTTTISSISTSQESVHL
QQTFKTEEQDKTTVFSNTHTGADMDFTTTISSISTSQESVHLQQTFKTEEQDKTTVFSNT
NTGADMEFTTTINSMRMEPQTVPTQPPSMAEELTQDKTTVFGEIEAGADMEFTTVIGSED
NGNHVSGQDNSIQPQKLAQDKTVVFNNVECGADMEFTAVIGSDGSRQNIMTDPAKPQKLT
QDKTVVFSHVESGAEMELTTAISGNSEQQQQQVPEITCPPVPQEAAQDRTTVFWDAETGG
DMEFTAAVGSLQPDTDDVSSHAPLVQREETNIIGGTEGGMDLTACVSDLQAATNRRGMIS
PLVSNPQGEFQLAKDSPEKTKILGFNTQDGDMELTTVVPEQKVGDDSQPLAAALTEGTRA
LSTQDTAGMELTCQFEPTGNQKKPSKLNRLKRRLSEMAGETTRVFGGEDTAMMELTVGIG
TIAEPEVSSRNDMFSTQDRTEAAGGEKTALMDLTVGNGGTLNTQTLSENQDSDKTRVFGS
ENTARMDLTHDFGGILDGNNMLHSAKSVQKASMPVVQDNCGSSEERSSGMADLPRSTKET
TDRTQVFGAEDDGMEMTRCHTGVISEDSSLLVSAKRRKTTAQGKRVSFGPSQTLATASAG
LPTMATLDMTERTKIFGSDMTASMDVTSCTGGILGQAAPQGTRETPGRPLSSLADLTSFQ
QLSKPRSSLPLLRSRTSLVSTARRASAAAASMTDPQQDTDSAPSPQQQETPETVTTAQTV
AEEVLEPATTPPSSDSDVAVEEAPQRRTETDIGPPMVENRPPVPPLSIIPVTGDNRGDAG
IISPEFDLQNEQLELVETTAEFLAAVCQENLTLPSTKPPAAVPSQYSSSTLPTDLSHANS
TLLDVTCRSNSSSDRSALGATGMEVQDDMTLPQQGRLSVSQFLTYCNIVFQDQGKDRRSI
MPLIKSDPPETLYDHLEILSSLLPQAHVYEWSCNKLQEHIGSTRQLVKQQEERLDQSNPV
LFLEAQKMLQDGRLKEVDQLKKDMESLRSCCKKQAKTEWHQWNYKMSGTIVESLKEEHAD
MKAGVEELDASLQKIDQSLAALDNVEKDLEDAIINLEGMELPSEEDIQRLKKQQAELLQK
EEELAASQQEQEHLKSTCVSLQQEREALELQVDQLQLQQAELGLQQEGEDGPAAQALQEQ
VRALNRLQGLVEWDLEELSAAQLRVTFLQKSLQLTVVYAGAKDECQKITDIQLESLLADE
AAPWAHLCHRMVLGALDLSQLVHTYPTFPTQSKLLHRVSLLVSEARRLGDEVQSIVLRHP
FTTVDGTDLTVEFSSVEAHAKFFVTFSLTPGAYPNQVVKCTCTHRIGAISPSAVEGALCG
VPAGSLYLTRMVQSVEELIQQHADSLRQTRKDL
>Branchiostoma_floridae_BFLO041913_Knl1
MEVQDDMTLPQQGRLSVSQFLTYCNIVFQDQGKDRRSIMPLIKSDPPETLYDHLEILSSL
LPQAHVYEWSCNKLQEHIGSTRQLVKQQEERLDQNNPVLLLEAQKMLQDGRLKEVDQLKK
DMESLRSCCKKQAKTEWHQWNYKMSGTIVESLKEEHADMVTGVEELGASLQKIDQSLAAL
DSVEKDLEDAIANLEGMELPSEEDMQRLKKQQAELLQKEEELAASQQEQEHLKSTCVSLQ
QEREALELQVDQLQLQQAELGLQQEGEDGPAAQALQEQVRALNRLQGLVEWDLEELSAAR
LCVTFLQKSLQLTVVYAGAKDEFQKITDIQLESLLADEAAPWAHLCHRMVLGALDLSQLV
HTYPTFPTQNKLLHRVSLLVSEARRLGDEVQSIVLRHPFTTVDGTDLTVEFSSVEAHAKF
FVTFSLTPGAYPNQVVKCTCTHRIGAISPSAVEGALCGVPAGSLYLTRMVQSVEELIQQH
ADSLLQTHKDL
>Saccoglossus_kowalevskii_SKOW043713_Knl1
MVQPVESISDYLELLCIIQPQYLKYEWAIDHLTKQTEKMLAMASASEKELTENNPPLFDE
IRNASPDKLNEFRSRLKSLHHACNKFAKLNWSKWKAKLNSSLLVELKDEHSWLTEQNDKI
HGDNIKLVKSLETLSKVDSDLDAAIAELELHELPTEDELQKLKTSEELKNELKLKNAQLE
ALLQKQTILDKTRNEAFAEKESLQATEEKLREQQAESVDIDSAKKEVQDAFNKVDQLQRL
FEWELKEWNQYEALYTFLLSSISMELTFGKTLDNTLAYGKPEKEIVNIKLESLLAEDASP
CAHLAHRMVLGALDHVSLQQKYPTTRWLPTILTHTSYVVCQTRQLVRELDHLMFRYEVEI
KDTCVAVEFSDIANLAKFVVQFHLIPGGYPNSKIQHSFTNVMGNISSDVITSSLSAVKPG
FKYLCRQVESIEQMLRHSSSQ
>Saccoglossus_kowalevskii_SKOW043703_Knl1
MSDTETLGVKSRKRKSTSRRLSILKGPKSPMRNALGDLDPNSDAVEDVQCRQEFKKSKRL
SRRVSFAETYEVKEYLKDADALSMGMWHQRDGSAENVPENETDQAQRQNVLVVNCIIAVG
NKAKLGMHYNQQRPRCDKNEVHFNVYHTEMFKCLESLLSGQIKNPVALYNTQDSQENAYY
DSKTDVGGNMVEDNKTDSQYLSKDPEAENQSKIDSSMFTKKFISKIDGSMFLKKLMNDGE
STSMSTGRGISSYQQSCISQVQEDVPSDDCTVHFKTSENDMDITRCQDTTATLPYTVFPP
DTGGLPLSDIKKDQLIDRNDTIEPNMTMEFTQCHGSSLQSDVVPTMQYPSSAEDHTVHFR
AAENDMDITRCQDTTASLPNVAFSHGHTLTGNKQVQQFPESAGADTVVSDDHTVHFRAAE
NDMDLTRCQDTTASLPNVAFSHGHTLTGNKQVQQFPESAGANTVVSDDHTVHFRAAENDM
DITRCQDTTGTLPYTEFHSVTNDNTLPGNKTVQQHPDSARDWFPTSTNPCNKSENQQQNL
PLKIFNSKNIMAKFDQSLGARLPSQNYSNYSLGSNPEDRRRRFSTGRKFSDQTEPLENVE
IEGSTVPEFASDTTLHLDQTMDITLCNSTGILESTNTIMHALDKEIADREFKSSVQVGME
QKQFIADGEKAELDSDGKTRNFTSEDITGCMEMTTCVGSIVSEKPQDISKLQALSRRMRR
ISNISQDPDKTRVFTFDDDTAAMEFTTCNSYIPIQSSSSGSIAHAKRQDLCPVGPAEQTM
IFEEDNGMDMTCATVHVDVPSLITSDRTACNINVASSLHDEHGQAMSMLEDYHMGEPNSS
VQAAKDGNSSIDNCHDKTHVFSDDTAAMEMTAVMESTDQIKQSTLSE
>Saccoglossus_kowalevskii_SKOW012306_Knl1
MTDHLKSIQQVNVQPVENLISTSFIVSGQESVTPNASNIVDISKVNVPPVDTKISTSFTV
SSQETVTANTNKSLGSSKRDSDTFVIDHNKDSNTFVGDKSVTESNPQDPNNMEHGGNLDD
TFTVQPSVTTQTADSNDLKENSKNQKVCDWPKNVVSEGGIMDEEPMNFEDITDHGETSKA
GLSRSLNSTSVTQDTTCLNKSDIRALSMFDGDGTDQMHLPEGNISVAEFCQYFQIFSFRK
EGRRSTLAPVSTRCTRILVIARLNPTAKYENNRKRPSEKLRCFE
>Drosophila_melanogaster_DMEL018181_Spc105R-PB_Knl1
MNANKRRSSLRKVPTKEDEATTTTSAIKQQIKRRISFSGKKSVREFVNTKETNNWDDSYE
VSEHHAEDSSGSKCCSTGSASVARVSEHADKENIPLPSHCEREHVDLSVNLQASVDFTLL
PCEMMDKSRKTSSISAVSFCMTSEERKLLQSSLSDRQLVDKTMDLISGSLVNRHQIASSV
CEESSIKVATNKLEKVVFTPAVKAVSDSFMDITPLGFTDPNPAAPAPAPVATLYPPTQQS
LMELEEDSIVREMRESTKNQTKTPAQKSLFMDVGETKNKTQQGAGGASFSLNVSNNRDRS
PSNSFESLNSTMNFTRDESMLIPFDMISGKNISKKLNFRQLNEDLETGKIQIFPNGPKTP
TTDRKAKKNRFWCGLEEESAGDNSPKKDIRSIVPRGMLNFSENMTLTPTKTSPVGKNKEK
LKAADEKQKYRLSQADEMMLDNTNFLAHARLGDETQSRNTSKNSTRRETTCETSELNLEY
PTLSQDFQPIPSSKTRKTDFMAEEMQLSQTNYPAIPALKTATSRRTLHLNESMDHETTKS
TYVRKEISVTTQETIYEKSTTNEQNSNQNRNTWACTKTKRRATLLMQESMEEDIISPLKN
LQLKPNAAPMNTGQSKVNHTLYLAEPLEEVDINQSNMLPTKNVAPREQLKARKTLLLEEP
MEEEMSSNIGYNSKRKTLHLAEPLVVEGEDFILEKHIPIKVVAHQENKSKGRQTLLFEEP
VEEEIFHNAKDLPECALKGNKTGPQKYSQLNQGKSFTSQSRSKARQTLLIEEPMEEDTEF
NNKYNIAKPGENHIRKIAKSRQTLLLSEPLEEEMCLPPPKNKSIVSQKTIDKSTEQQRSK
SRHTLLLSEPIEEEHIQQDLPAEKEDSLARQQRFKPRQTLIMAEPIEEDVGETERRVQTN
ITGSSTSRPRHTLLMSEPIEEELTNEDKSTNASTNRTLRSRRTILMAEPIEEEGNKSIAE
KIGQFTKESSEEAVFQTSKSRQTLLMAEPIEEDVFNQSNDQPKPLPISKDKITRKTSRRH
TLITAEPIEEDLSVRKPLENSKESSLTARIIQSFAEPIENALFSITDQIAKQQFSESVQT
PPKEPLNYLHQKPRNTLISHETIQEDLEPVNENSSVGPLRSRYRKTLIMAEPIEEDVNNH
NMTKQNGICDSLNVPQSGGYMAAKTRQSVHIPVPIEEDHIPGQQQRESEPAVKGRTTLLT
ESIEEDVPAQHTRISKNKSMGSKVSAEPIIEDLDSNRPEISQSVEETLPQRSQVPDVPSS
RRHTLLLSEPMEEDEGIFGHNYPIRTKHQISEKLEKPEGPIHSSKNSVENEEIGTPPSAK
TQQSIAMSESMDFQSPQFRPRGPDFNAITPGMSLTEFVDQEEMCKTPIHKRVLLTSHRKK
LSMYQPVPIDLEANASGFGTPKNLVQLKRLPTHLTPNLPESKKRNTHLFPNSNMDIELEE
DQEGSWGTKSIQMHTGTSKSRRTYTVDQLDASVQPVRDYNPVVTEMNKQGGLNMLELPRK
STYNMDLEEKPITISDVNNYFHEQKEQQRQSSERESGSSNDRTFKSYAATISKFINLTGN
TTIFAAAEDLGGEGKDQPHQIDNEHLSLVSTLAEETDDDGDEKEEEEEQKQKQHLLQPEI
CEAQLNSMVKAGSEGSCKKCRNCNHTLSETRLSSESFVLPPRKLWDFSRLQQRLRNIRQR
PSWKEVNTYWEIEEEARLSRNQDSDDSMEQTRVEEEATKWNKAALLEMCKLRTEEKDIAM
PPESFFTRLKRLLTEQQPNWIFDYQRKVSQQMIFYNRQLTTIRIVVNYQIEDLVEESTIS
VCSIQLDNDVPTPKDQWSSREHFLNFHLSLRLPMNPSDEIEGSDETAFLKFLNGIDRRIA
EVKQKLHKVLDLLAQKRARLTREANRTIVRKIVRKCIDQEPIVRLEKITFLIEIGNIEDV
SFTDILRPELHLFNENIQYLPKGIPFLEAFLTDPEQYLRK
>Anopheles_gambiae_AGAM013961_Knl1
MSSKGKRSSVSVKIGEIKRGNNKHKMFVLQILKKQHSVPDSVGRNDPKASSSATGYKSLR
KIEFNRKKSVKEFIVGEDVDTIWGNSYEVSTDATPSSGLEDATLGNNSTCRDEQNKENRS
TNQLPSVDDSLRGGTINTTNTSWDLSITLADDERRKLRSDTSAVFSQSLNTTERLLVEPF
PVPQQQPPTTSKVKLKLNGLSVDEGEVQAMDISPIKPGVNPSPIKSPRKMIYTFPKQAMF
VEINDVPPGGAKRSTVQPDEQKTPIQSAWRTGGSSFGKGADQTTLRGTSSYCASETWNSH
PHALYQGLLGQTRASGELLANVSSDVDTTIALTNAMTQVLQSCSNESIQKATNMELDEST
TTLPSNALARARPSFLPSQQRPAEEEDESPEAAVRTPPNGRQDGVWEETKSADLSSPVEG
HVQRASLSLENISILAEPKQPEDRTKQQDRLTQQPDVDKSSCSTGEANGNGLMIDFGLSS
LSLKLGPSSPEMPVVTKPRILRPTLPASLLESATKQSEPAKSDAADGYDRSRSIKHTPRM
MLSRQKTVVDEEEASVAIGTKSLVAMDISTASGHASKSSFAPTLSRRTVGMEESPKQAYR
ATVFHSNDIVIDRVKEVKAADRATIVCDEKMELTGSTHTHAGRPTLYDPQPIVEEPAPPK
HPSTVERMKRGTVHGAVVIDESDCSPHSPQTALANYRRTVYPLDGMKEEENDTAIVPRSS
SKLTRKTITPNDDMVLDVCATPNGRSGADASISCIVYGRNVDELSIQAINRSNAVGVQFA
RATTFQSQLCEESSSVQIVRDRPTLMQVENMALEDGGARVPRQQRLTTHVLHAMEEDDSA
DVLREKESDRVPSTKARKSNFNAEGMELTLVEETNENAHQEEKVEERITTHHDAEEAVVM
DESVVEENVQPYERYPQPHGEERKADTVRQQSRIPRLTTHAREDMEGIMQRTEEPVRVKP
RHSTYEREDMDVTKLDCDAAKPDRETIVQGLQVEEDKESVLATELKLLPKTRLSIYEQED
MNATNICEDDPPVESSHTVPQSIMVPYREPTDGNSFRMDLTDPESHVQSELQDKLRPSRT
YQKEPMDVTHVAACQSNLDSEQQQQQQLQHDVTNYNTFLERYEMSHDTGHGSSVVPQRTE
HFPESQFNCTRLSKAYEQQEEVQPTRSRASSYHAEAMDETHIGGQEKMLMSPAAEVKPND
APRQSTYHAEAMDSTQLAQRAGGKSSFGWRRSNLQSIARQSAAAAIDMEGISVLDSDETD
PRLSCEPSARGTIFFSALAVMEDDRTSAKHPLPTPLEEQPKGRTNNNRLSIYDAAAMVEE
TVPMNHLRLRQAQKPSLDGQERGGMQRKSNDCMDETIVPENIRVERNVRYTRQSFARLGG
SIEASSPYLCPAQPIPTSELYRPSSHAPAEETMELTAAVVSRQNNLVGDGKRNRQTIHQA
ASMDLTLVGRETPPPMTRPVAATDRRTIYHAGAMEETPPHGGKGEIVPQTVATATPKAET
VPAVEQKQRRKPRQTILIPQDMDVEDEQDSKEEKEEIKRKEKQQPSFALSMLPRETTEDY
VPRSASLLPRRAFVQPPFVDDCPEFAKPHAPEQTDLYHRKHLSHVMARKTDIASAHELSD
ISMSTSAMRPELPCIGNITAMMSMREITEPLPPASFQEHSNSVSVICRAASQQAPVVQGS
EQEDDEPVGLQTLAFVPTRPNGASDDEFYDAEDEPVEDQPVDPLSLTRSTRHLTMKFVDV
DQLEQTNAYDAGGKVSMSVPSITSSKRLHSQVLCSPIVERRPSPAGDDCDPLQMTHVRQT
LTTAASNQTPNGPIKKRARTSCNVASQMLAEKEEAAASESVSEIEQVYVKEERQSVAIDN
CAARASQTLIHDPSVFVLEEENLLDDESDIACASMAEETQPEPEASSTAPPTSVSSCPRL
SRIAELSYYKDFANLTLENLDSWEGGTETPTPPNGEQQQQQQQHEDDLVAECISVSDEDS
LIVTPPKVPLAARKAQTGMLLEHMLLPNGGGPEGELLESTIASEIMYQIRQQRPVVEHPC
CGMPTECICPLRREVKRRQEASDLVWNRWCTQLAAIRKRAAASAGSPAAEDEERPKSFAE
QIEELNWQLQRGQFDERFLFVKGGDELWEEDVSRRRSRTAIPSGHYPETPSIALLADNLR
SFLAEQLYAVDDGPPTGASLPAVPRITQLIANKLATDCDTRWTLDCSEEDAGVLQFRHRT
LRSFVLCVQLQPPRGKAAAATLQTAGIQENWRLERIQVRECQQEYVHSPKLLLAHIEFMR
LVEETTEQTLRSTYRTVGDLMGLWHRFNEQLERVFEVVNRLLTIMRNNDAVLHYDAQMER
FCLKKCFHRTGDDGLIEANVLLVHFNWIGCIGAPSVSFRWPMADLPHKLLPAGHAQPQHG
AASSSTSSGWNLPKGVFVGTDHKAGLMFLECLLWNVTKQYES
>Caenorhabditis_elegans_CELE001003_knl-1_Knl1
MSMEPRKKRNSILKVRQAVETIEETVMNSGPSSTTTNRRVSFHNVKHVKQYDRDHGKILD
ATPVKEKITDTIGSDGILTPRGGNMDISESPACTSSFQVFGGGNLDKTMDMSLETTINEN
NETARLFETTRDPTLLYEKIVETTTKVTERIVSMPLDDTLAMFNTTNQEDKDMSVDRSVL
FTIPKVPKHNATMNRTIPMDLDESKAAGGQCDETMNVFNFTNLEAAEMDTSKLDENNTMN
AIRIPINSNVMPVDMDITEHHTLIEEKKNDTFGPSQLMDISAPQVQVNDTLAIFNSPRDI
CNKGLGVPQNLINIASNVVPVDMDITDQAVLNAEKKNDQFETSQLMDISIPKVLVNDTMA
MFNSPKHVSKSSMDLEKTIEAADKSTKYPSIADEVEDLDMDMDITEQQPCEAGNQQNDGL
QLQKEDLMDISVIRDSPAVNDTMAVFQSPARVKIGANNSIIDSQKSIVFGDEMSIDETQN
DGTLTLPKSNVEVTTTNDVYTSLERQEENASENVSMINESSVHSEIDKKSFMLIEEERAF
MHSSMIDVAQKLEDDGSSKTPVILASQSASLATKEPSALHNSSATLNNSMELDNNTLLKT
MQITTCEDISMVHESIAVELNSNKEQEQFGDETLQKNDTSNTGANFTFQGHNETSQIMNN
VDSEAVNTSKISTYSAFNLSINQSISKRRRSLLNSARESPRRVALENSIMSMNGQTMEAL
TEYRQNKTMQTSQDSMPSMSLNDSGRDILAMNTSVRSPHLNSSKTAAPGTPSLMSQNVQL
PPPSPQFEMPDFDPAVVNVVYLTSEDPSTEQHPEALKFQRIVENEKMKVQHEIDSLNSTN
QLSAEKIDMLKTKELLKFSHDEREAIMIARKDAEIKFLELRLKFALEKKIESDQEIAELE
QGNSKMAEQLRGLDKMAVVQKELEKLRSLPPSREESGKIRKEWMEMKQWEFDQKMKALRN
VRSNMIALRSEKNALEMKVAEEHEKFAQRNDLKKSRMLVFSKAVKKIVNF
>Brugia_malayi_BMAL017763_Knl1
MERGDKDRRSSILKPHHPPNVENGELSTTITATVKRRVSFHTVRTVQEFDVEHSQIVHSP
HNEPMKLYDTTSSDGLTSEQMSASESNDGYTAEMNINKLSHTVENFIPITTSTPLLRLGG
LDDLSDNSTRGDGDICDDAGYCHSTESHNGTRKEETTIAVNHISKEMIQNQKLDVLEVES
MDMSDSSNSPITSDATRKLFRPSTIHGHFMTSPNLQSDMNDETFASNATRLIFKADGNSK
LGSEATNKELKIDVEKISVISPYAGTADMDISSDDGQIFEVPMDASFKQQSVTSNIADEP
TNVLFGTNVEKDTEVSNHKEDSKNIAIIDDIHISDNASSNMESVAHQGSVACDLTMKSIN
STEKITNFADDITFELSSQLDRQHISNEFLSLVRKTSLDSPVALPRKKIRLFSPKIILPP
KTNTLLVGSPRVSTVKAASILIDKADPANTPGNTTNIDKSTDKVLTEIKHRLRNSLNHSG
VFTLSELSADATNNVDMLYDIPMPGPLFHSNELGSQESFNNELHTALEQSYIESSSLSSH
RSEIVTAALGNESSFLTNRVDTVGFNINFRTIPCLRIKINEQPQIMELKQLITTNLRKRI
AEVVDRCKGLINVQLPNCNNKKIADCIRTLNPRKLSKKEANWFDVCYLMAQREWFMLRAK
LAMLTSEKLDELLLETKAESEQKKQLTQSVRDCEQSCDEVMRRYTHLKSLDEVVDSELRS
EMKFDELKHAKRVGHLEIAQKKLELTKKQSARLEVLLKEYDKTKSAMEAQMAKKAAQRME
FLRKYDEDVTEYREFLSEKE
>Nematostella_vectensis_NVEC026683_Knl1
MEVGEIPSMDVENRIVTGGKKKSSRRSSILKTSQSPIKGVLEDIDLNAVSEKGDRKSKRS
SGRRVSFAPKNEVKEFCKDYDDHHFMPILHSEYRPPTTDIKGLESLLSGNIQSREQQFAN
QNTTLNEPDGCMEFTLCQPFSDGGQLSATKHQFDGPPNPLSQTVIDADTIDLTCHGKGFV
SVNPASFLKSLSSNQENVAQKSFTGSQWNETDNEEGCVEMTECHGNLLTIAVQKKRRSIV
QPSDLDVTQCFSAPIITRESHHPHSIEREDEGGSIEMTECHGKLMTTAVQKKRRSIVQPS
DLDVTQCFSAPIITRESHHPHSIEREDEGGSIEMTECHGKLMTTAVQKKRRSIVQSSDLD
VTQCFSAPIITEQNYHSHSSQSTEDPVVGKAQAWGNQSCYNGVSPSPCKDDNRGIEMTEC
HGGINLTVPEKKKARKSILVPADVDVTQCYNGPIATETINPTSFQNSIYNTQPTSNQHQA
RKDVSYNTQKNIFKGDKLSWEEQEQSVLDVDLTVCAGKGLLVGDGEEGEMVQSEDVDLTI
CTGKGLLPLDAEDESSPSLNNPSHFDLTVCEGAFLKGSDDERGEDGKAESPMTVGELESG
PRFNYSNATDLGINRSRTMMASNYDGDTSFTDLEPKSREWLSQTAPLPGQTTSLPPERFS
KTQFMKNDLDASFNPSSQRALLPNSSLSKSHYMERELNSTFDASSQMTTKAAQNLSKAHY
MERELDSTFDDSSQMTSKAASSLSKSHYMERELNSTFDALNQMTSKATPRLSMSHYQSQT
ASQPSVSLPTTQNMQNDSDSAPGSPVPLPSRKRTLEDTEIPSQERNIDDKPPEAIKNRDT
KSSQIQQWLCQTALAPAPSSMTGKFLQKAPITCTSFATSSAFNLLGTFSSKKQKLAEVND
DITKAEETQVDLEPAQSTVEPQSLEFTDNTNHIRNDTYDLNKEEFPQECLLSEGDDDLTP
AKPVAETTAVSPGSVIEPGVNVAPSSSPVNESDPLPITAPPDAAAATGSGISPAVSIIQD
SPVGPSRSSCLKRNLSTICEESPGRTPSSKKKQIKVAELLSMSGIFFDTRVTSRRSTVAF
LEKMEKPKTISEAICMSYIIKPKAEQYLTVCDEVEKELTELRAASEFVVQQLDASDSGIL
QIAGAAGDFEQSDLADQLNDLHIACKKLAKKKWSEKKKTLKRRVAHSLKEYHNMLSSDLG
TLSETLSVANDCAKLLCDVEAELDAGLARIHAENTSEENVDPSSADSNDLGKESPELLAL
EEELSKREAYRQELTSEKEALTREKNGLEREEIECEELVLRLGGNAPFGDNTDELEHKYK
LLNELSEWTLEEWEPARLARFTFLNSTLDLNVTFGDTLPDGSRHVQSISLISALSESSKS
GPRLAHALIQDSIADTTLQKMCPTSSSLEKVLHHVSGPVITARKLADEVFLLPFTHIVHV
QGTSLFVEFFSLQKLMRFIVQFTFDINSYPDLVVFNVTKKIGKFDPQEVHNSLEAVSSGG
HYLTRLVDAADAFLSGKAAS
>Trichoplax_adhaerens_TADH011129_TRIADDRAFT_52011_Knl1
MASKTKRRSSILKSTQSPRLSIEGELQVNKENDDIGKSRAKKKRRSSNRRVSFADTNDIK
EFIRDEGILSQPAKLPNPSIPGLEMLLTGEIKTSPLENQSEVEDNFGKSKNEPLKEIIKN
MNTTMEMTCVANNQTCDKTLTDRTELKNETMELTYWKETSTGENIARLGNNPPEESNEDS
FYGKDLPETSMQSFIDTLIPTGGQNFCIPPERDFSNENVTRILSSIATPPFKKFKKESTV
ETENTAFENLSMEFDSMLEVTPLDGGPTKSSAKAVNESIQVKAVNNSALSENLTTNDENS
NTINKSDINQPMTSDVLQIVAKDFIASKGEYTEFHDLHDILSETTAEKHDLNDEDQTTSM
GTFYLDSQAITEKANTNDNNVTLPSPKVVTSKMSTIEKQMECSDIDLTLCESSHPISQLP
DASVELVQTDATIRENESTDNYSVPTAINIQNTENSNHFSLNNTSPPQLPDSKRNSDTTI
GPIESPVSEIRVKATNCSKTTFEEIHSESKEPSIISSQIELATSKDVNLESMLISDIDTI
VKPTLVISSTAFKSPLRTINTSLDLNWSLSVKNENIQKSHTINDTTTSVNESMDVTVKSP
LPQLSNSSDLLQNQSKREDITNPDIEPKTLANSLRCNDDCDGSHINSNMNASNAVVAESN
INASIIRSNPDKASINNNTVTLSDPVNKPTDGDTFTKNELEIMKCNSFDDIKEQFELRNE
APIDLVSISNASEDTENSKEINATSPDKQQLTTVDTQPMTTEESHTEPSYSLEDLLRYLG
ISFGNKYCTKRRHTTYRGIDKHPPTLAEAWKDQAITRLKVDLYNDASSSIEERIESLDSD
SNKCARKLITMLPELYADLGKNENANNKISDIEGDINQQKQTKEASEQLCLTMQKAIENG
VANLERKANEKENQRNEEIELLNKELQVKRSEIVQEETKAGSFEAQKQELIQKISDIKNK
IIDKRYLIKEATERILYNSVVNIDILKDKYPYRSEEVKLWREVQNNVTRIYSFSKRLFYI
DILHPVLLRDPKLSLTFHSEKLYFRVVFDDLTSLYSCEGTSKYPSFAILSFIGSTSWILG
DFGKFLATLRQPGYGSNFIFHVLISVCIVVLPIVTWESLNTDEQNRPNFMNQESQVATEI
LRHYCIHKNLLPTIVRNIKSNYNSNHPKSLPYLDSHHYLNRLMYYTSCSIPASTVLLAWG
PKSSGKSLGIDLIGDYWAKHSRLVVKVELTQLHRHDDHHQQQYPLAIMRYTILGHGQYQA
LTLQEMKEIDQAYRHYRRILKNFHHQDWYNFSWLSYLISDITFTLNRRLYNIKSYLKARL
GDGLLQPLTTQSVPTLTLLRILLNSITTVRPEISPVLIVDLQALDYQIDQRWRQDFHSLM
NKNYLGQNNFVPVIVEVSFHFWASERHHLHSIESVASLLLDEMEVENARQDVVYNYKLWN
EGEFERIWDTIGGHAGSWIALFSKYQQLKTNHDINTALQLAIDEISWDACMQLMSAMTHA
EQDHQLKLVGQGQKLHQAIRTYLDCLVRQPRQNQNCQDGHGNAIAQYLLSHHILYIDSQF
QIKVQNKILQRAITGRCFNINSLTSQDVFRN
>Amphimedon_queenslandica_AQUE004109_LOC100636711_Knl1
MSANNNSGAGKGLPLARKRTDRRSSILKPSKSDALSSSILADKRGQMEKRRVSFNQNILV
KEFAKQKEKKQNDSVESSGSETSATNLSKVYETQANESFFQISTPTIGAKKRRITGLPDR
LSIIPQAYKPDLEDDLEFEPYAEESPGITEKGAIIEQPPQQQSFIGGEISDKENQEQILE
PEPVQQQVDPVPLTCNPDQFLQASVVTINQSVDMSLTLGATSVQLQLGSSKDSSEPKTDA
HGPAGTINQSEDMSLTLGATSYTTSVQLPKTDAHVSGGAPDGPTQQQQQVFEEESLSKPE
KDQEGPVPVASVQAIQQEEERHHVSVTKPTRIDEQQLSPKFCYDSPVVDNMDYKNMDTPV
PISPDSISNTYKANNNDGSYCANSDSSLDVTCHDKSMFSHAGGTLLSGDMSMTYDDSNIF
DVSDGDCIPKGPSEAIQQHLPPTTSHLPVTTGNTSSNKADNPSHTSIVHPPVTAPASTRV
ESFLQNLPPSTQNLAQTLETLPPPPMTSGPVVAAPVSSSDISQRLPSPPPSLTQSVDMSL
VTPTGSFCMPIEKNVPLPSTSQIMAAPHASVMEDLPLPIMAPPDNVHSSIRQDISLPIVN
TSVAPTYTSLHSQVNTSVGSTSQTYAQIHSMDIQVTVEPPTQLAAPDQSFTSADSEHNVS
HPPPPLEAVAAPDDNKSYNIKNRTIEKIPHLPKSPLCISHSANVSSVESTSNDTNKKQLP
LPFALTDTSVPNIEDEAEPPIEANIEKQPCNTSAVAPSVHPIENKAGPPHTPSVIVAPND
SMASTSTHQTEASVSTAHSEVADLIHHSFNVSAGQKHPSSSSTIAVSKKLAITPKSGTRT
MSGLKSPYMPDYSGPNTYVQQRTGSLKKTKEQQLSSSLKKPKVQRRTNEPLSRSMQLRSS
STGKKQQSMDPIRPSIQHGQRSMESSYQQEQVSRPSTRASLNRTGVSDTRSTSTFIVQPA
AVLVPEPDEECIEEEEPNDRTFVIHTSSLHQSAQLDGSPELDDTVVLEQSNKDTNWINEV
SEIDFVENTPASNTPVPRRYLTRSASKTGSPRPTSASKIPKLTPRRAKGQSASKASKARL
ERIATGMAALQDDTLSTGRKFDDSLHIHTPEILVLDETVNQTTFMEGDDLLDSTVASSST
GTDFLKRIVVAANANETINLVEEYEKQEKEREKERKRKEELQRLEEERKEEELKRLEEER
RRKEELEELEEERKRKEELERLEEERKKEQELKRLEEERRRKEELKRLEEERKKEEELKR
LEEERRRKEELKRLEEEEERKKEEERLEVERKNQEEAKRLEDERKRLEELALLEEERKKR
EENERLEQEQLRLEEEKRKREEDERQRLEEEKRREEERKKREENERQLRLEEEERQRLEE
ERKREEEERQRQEEEREQLEEQRRREEEQKKREENERLEQERLRLEEEEIKRQEEERQRL
EEERRREEEERKRQEVLNKRIEEERQRRRQEESRRQEESRRQEEEREEEGKDDDTTTQER
GEKCAVSEESKVIETNSVQPSILFIDVLRRVERKVTSVFDMINLRLLDDGPRFKKDLKHL
HGVAYSSLLVIRCMLNYARSSSLQSPHCNIVIPDTAPGLFPNGNDGSGSMEEKEEWVKNL
LQVMDYYINGLMKKSIKETYEQHYEWKVSFWCNEYADIVFKKRNIKLRVNLSTKGILPSR
TWAVHRCQKIDSIHFSSLTGMEPN
>Mnemiopsis_leidyi_MLEI010386_Knl1
MRRSKRVSFHQEVTVKEFIKKHGNSSAESDFSSPDLYRAPINHRGQDPDFQSSDDSAMEL
TETITPCSNLETDDSNMDLTDMSIQGPGELTVAFRDDKREYPNDASLLGESTEVAQARVI
AHDVSAEHLDISLNTTSRGSYRNLNSLARKVLPGHPNINISMNTSHNISAQSNESESSTV
RRSVRIAKRASSDGNDSIFKTPQINLQNNRKKGGSNSSRSKQKRNISLLSSGYLTDSKLC
SNVSKMPSINLLENSGESSDISLASVSDSIVEKRAVEKEEMHKSLLKLREEKLAKLKDNA
ETIKMWVGKITVMEEKIKDAQIAYAHPYAVELLTILQSS
>Monosiga_brevicollis_MBRE005114_MONBRDRAFT_32561_Knl1
MEPLRVLMDTDNLALGRDSGIKDRQNAALKESVKSPGRSRGLSLLDSNSHTPADQKKKSK
SRRKSVGRRVSFAPTEQLNSVKEYVADASEWSLPASHGADGADDASSSGSFGSNKLSIKS
ALNSNSAGFGSTATRGAMSMTSSFSAARDAWKPMSLQASMNEPSMGTVLDFAMPASAAQM
PSMAAAFPSMLQDEDQVEPTMPSAEGNEDLPMPRANAGGKRKSLAFNEDMDLTENLAALR
GQLPPQPTANMDEEADAELPPPAACTMAQPSVDRRQQRKSLAFDTEMDMTENISHWLPTS
TTGHEASTDQSSMDCTLPAPRAEAMDMSRGQAEFMHSVDAPADDVGLPGPANFQSKREAR
KSMACEDMMDETENLSQYKMAPATEPAPTATFQAKREARKSMACEDMMDETENLSQYKMA
PAAEPDPPTASFQSKREARKSMACEDMMDETENLSQYKMAPAAEPAPAADPASFQAKREA
RKSMACEDMMDETENLSQYKMAPAAESETTADPITFQAKREARKSMACEDMMDETENLDS
LQRSPPLAASPAARSSEEGANEADTGNDQVALEQNQHESVLVSVPGSHSKTARSNGRKSM
ACFDDMDVTVEMSRIEGPSAPEEAEISSVPEAKRAKVDNTNDASLEMDEYGATLLRAPTF
GASFAPSTSDQLEPNALNTTQSLDQSTADARDSTFEVNDPETPIDDNLDQTFDLVAPTAT
TAATTPAVARTQAGGLLSLNDSEDYSVDESVGLSSESFVIESAPSEAAADTHAETLCAPS
TTSLETMDIDVAGQESEKMLEVDAEHNVTLHNEAGEEQTEVPAEDIAEPENTHGLSDDTP
DLSEEAAEDADSSALLRQEIKDMADSNMRRINEACKDSMPTLEGDALASNALTDEQASLV
RECGEIFTSFMQKLEVRFAGRISSTRRLTQAAPAASYERNPTAIARLIHDTAVELGCYNW
AVDYLQTTTDGIERALPAEMARIITSAQAKLFDTVDALEGAELERYQARALKLKTASHAT
AKHSWLVWRQKFETRISQGLQDEVRELEQNATSVDARLQELRELRDTLAARRGELTRGRS
SLQTALRTPEQIAAMQDQAERVASLRARLSQLREQVATRRAALAEQEEKVAQLDEDVQAK
SAEAAAQRARLESLCKEGSAEELARVEGLRSQLETMSGWAIVELSEEHRLEVLHTTSGTR
MTVQLQAGTESDRLVVASVKLTPANAFWAGLLSSANVATVHGRACAAALVHVAAILDSLL
LLQDDLSVITSLGQARLTTQGSLISVTFSLASHALQARGEATASVDIANQFASAVHVKLF
DGSAELAAELQGKLEAMPFASGYFLQIRDTLRAGGML
>Salpingoeca_rosetta_SROS004992_Knl1
MSSFQVFEDTERVALRSKPAKLLRRRSSGILKNAEATALRSIDSNTPKKRAKKVRQRKSL
GRRVSFAADDQLRKIREYNTEAQAWSTAVTSTSEDAAPVSVVSTSAEPGVGGPFVDFGLS
SSNTWADPMFTEAKSDTTQEEQKQPAVHQRRTTAARKSIAGGGMDLDESGLVGGLVPADA
QTKKAPRKSIAFATDMDETGNFGGVEVDQQPRQQKRDSRKSIAFAFDMDETTTIGGVDAE
EAEMQPQSQQQQQQQQHQAKKAPRKSIAFADDMEETGNFGKVEAGGHMKSTAAKRDSRKS
IAFAFDMDETTTIGGLEQQDAYAQQQQQRQAKKAPRKSIAFATDMDETGNFGGVEAADAV
PTTQQQHQQWQQQLESSASKHTQKQPRKSIAFAFDMDETTTIGGVDAEAPAHQAQQQRQQ
QQPQQRGAFKRPRKSIAFAADMDETDNFGGVETISNPQQQQQQFAAKRESRKSIAAAFDM
DETTTIGGVDGSPDDANAGLCSDDANPSKKPRKSIAFAADMDETDNFGGVEVAGQQQQQQ
QQQQQFVAKRESRKSIAFAFDLDETTTIGGVDAEEEQQQPQRQQQPQQQPHQNEFKPPRK
SIAFADDMEETGNFGTVQYSAAKTDSVRQQQQEAVMKAQRDSRKSIALAFDMDETTTIGG
VDAEEAEMQPQSQQQQPAQLLQQPRAAFKPSRKSVAFATDMEETDNFGGVEEAVDGNDRA
GFSSSSSSDEVKASTSPEPSAAAPQTTTEAPAPLTTSTASVTLEPKAKSNRSTTTAAVTA
AVTAAVAVPAASPTLTGGSTGTFAAVLAGKSSGFGGDIQNETVDFSDEITITRPGDLMPG
SGATNNTCSPAHAPSTPATTTAVDDVATPTSTSPAATATVEKEAEAVAQVTATAEQGTVE
KPQGDEAHMKGESTTTAAAQDAAPMPAQMSPAEAPSTPAAATATQPVARLTSSVHRRSSR
MSSARKRSGVKTRRSSSAAASSLPPVQPAQHGPLFARFLQEIQINFLDNLSSRRRTTMLG
APALAPAPIDERTLAVHGTTFLPQLSQVRWSCEELTKVTHEMKRVAGGKIDAAVNQNTSL
VNAVTSLELKDHELALLQEDMAAMKEVCRQEAKHAWHVWRHKLETAIHESLQTEKTALDK
DAQFYDMALAKLQGKTDKLQAALSALEDEEAQLDSQLLSESAVDEQLQRTQQHGALQEEH
ASLAAELKVLTDSLNTERDTLLSLEVQLQQVQDACTTLEEQKKAAADAVSEQQVDAAAQL
YSDVASLCQWELLSFYKGGQLTVSADMPGLCTRAAMLMTRDASVTAELTLSSSRDRMSSR
AHVTHCAVSWTCPNSPHLSQMLGTFFAPAAFTADGLSVAQTLDHISLRVAKCAQLCVELA
GASVFADIHTSVDADKIQITLPSMCFSKRVELSTTVTTTLDHLFEDEHTDIAVEVVSGSV
DHMRVKGHMRAVLGGENTSTLSAILRAARTCE
>Capsaspora_owczarzaki_COWC001620_Knl1
MLASENSSTPKVVHGASSTGVLRNLTNGAASGAAATPISKQQQQPEPAVTPAPHTPSHNG
RNLFSLAPGAAPGAGAGAGGRHDEQLDLSALTGGGERDETVSNLTNGFGSALNDLSFTAL
YPSSAAELDSVGDLTETTATMNLRFGAGAGGAGGAGAGAAGKRRQSSLKPAASRKSAIDR
RRVSFAQHAYVNTYDKNPLEWRTPSPVAAPPSRPVAAASNTNPPADLNSSILAFQRGTLP
SAAQSTSNGTLRSSLDRGRMLVAEVQMDFAAEAERVANTNTTNNQDLLLDAQTMDSFMAD
DDNDATTNVSVLMRRISACGLTISNTDVSNSSETDDSTLPSTKAALSSTPSESTQTGLSI
LPKNIPALDFSMEQEDLPEPAAAAAAAADEMASRRMSIRDNEAMDLTECVGEILSAEVNV
APAAAGSELELEPTASVPAVAAEGELEITSPLPASSRRKSIRDACAMDETECVGGLVAVA
PEPEMPALEEPELEAPEPASARRKSIRDMCAMDETECVGGILQNAGPTVEPAWSPATISP
AKRPAEDDANIHVPQSELLENNANYPVEMCDLNDTFDEDTFNNRFANLRRKSVVGRPSIS
GAVLQRSKKARMDESEDEGDEAESETTHLAAEAAAIANAPTLESDFKLQDVSMVDDLSAI
EPECAQPAPLSMQDLDITNTVTNSIAPGIMLPIQLSSSSYGAEAIRRPVLAQAEVGKALQ
TQPSAAAAAAAAVQPSSAQPQLVADTRSPSPAPGDVSQLNDQPSFMSEGPSMLDQSELDA
SFASPAEQLSLAQFLIMAQVRFLDQISYRRRTTIALPTNIPAAGTATGAATAPLLDFGRV
DDSIRHSISFSIDKAYLVEGCQTYEEITQELRRVIGSMEYDMSKSNPPLFETLSILTQAQ
DMAEIQLLRRNLAATKAYHSSISHFRWYEWRAKMEDGILRDMNEELPLVREDLNQIRKTS
SRVSALIEAAKKSKEQMAARVASLKATAVNPSEQQNLTAMLQLGNSNVARFREEAAAVEA
SKAQATKLNEQLNQVTPKHVQLAKERYTSIVRLVSFSVSELTKQEVVLEFLDKQLELRLR
LDANGKPVEARLVPTALACAQVKTLNDACDWAGLLGKTVKQGKAASQIVSLVALFVGRLR
ALLAELKKIGVYHTVTIRSMDASSEFVNVVFEFFSLKKHAKFNVALGLCPTANPIANTQP
NAVVSVAFGSISEQQVLAAVGRCQQGRDYLTRVCASVESLLH
>Saccharomyces_cerevisiae_SCER001904_SPC105_Knl1
MNVDERSRIGGREKDAGPGKGILKQNQSSQMTSSFLENPGVRIPTRIITKKEVLDGSNTT
SRINTSNLQSMVKRRVSFAPDVTLHSFTFVPEQNNEIKEPRRRKTSTNSPTKISSQEEPL
VTSTQIDDARTEEKTAAEEDPDTSGMELTEPIVATPDSNKASQHDPTSMEMTEVFPRSIR
QKNPDVEGESIESSQQIDDVEAVREETMELTAIHNVHDYDSISKDTVEGEPIDLTEYESK
PYVPNSVSRSTGKSSDYSVERSNDKSDLSKSENKTNSSQPMEITDIFHADPQNPMSLHSD
NNINNDGNEMELTQIQTNFDRDNHHIDESPSEKHAFSSNKRRKLDTVSDYAASVTTPVKE
AKDTSGEDNDGDLEMMEKMSPITFSDVDNKIGTRSNDVFTIEPGTEDTGMQTATDDEEDG
ENVDDNGNKIVEKTRLPEIDKEGQSGIALPTQDYTLREFINEVGVGFLDTKLIDDLDKKV
NFPLNSFNFVENQRIDNVFSAFYIDIPILEVEAFRCKELWRSINESKDKFKDFEAQIDKS
HPPLLLQEYFSSDEKMKQLMRDQLQLVKGYSKLEAAMEWYEWRKKQLNGLELILAENLNT
LKREYEKLNEEVEKVNSIRGKIRKLNEAIKEEIRSLKNLPSDSYKPTLMNRIKIEAFKQE
LMEHSISLSSSNDFTQEMRSLKLAIAKKSNDILTLRSEVASIDKKIEKRKLFTRFDLPKL
RDTLKILESLTGVRFLKFSKATLSIAFLQLDDLRVDINLANFKNNPLSSMKVMNDSNNDD
MSYHLFTMLLKNVEAEHQDSMLSNLFFAMKKWRPLLKYIKLLKLLFPVKITQTEEEEALL
QFKDYDRRNKTAFFYVISLVSFAQGVFSENGQIPMKVHISTQQDYSPSREVLSDRITHKI
SGVLPSFTKSRIHLEFT
>Candida_glabrata_CGLA001314_CAGL0H03047g_Knl1
MKKSILKGSPTKIIRSEAETPDHNEGNESNKSNILQSQITQRVSFLPDVTLHSFDISPTK
NMATSTQKPAYENDGNASMDLTEPISLEVQAGASTTEPKEETMEFTAPQNINNVENTLTA
QLHSERTRKSQSELDLSTDIISQAMEMTQVLPNETNNLRKANNDANDAENEDGMEFTQIV
PNIHEYSVKRRRLNDDTIEKLVSPATPPDNTSEQQIYGSDSEIIEKMSPIKIIYATEQRP
ASVPKQLFDDKEPNLQSPHKSENHENEKTITHSFSLKNFLSDIDYRLLENIKDIFKQKNT
AITLNTLDYSIQQNLRLGQVNSVYHIDVPTWEIKTFIINELRARINQSKSMDVLENDISK
TLNINSIALKYTSQSEAGIDTSLKTILAVKEFSEMETQRDWYEWRLKQLDGFREVLTDNL
EILNEEYTNVKLELQKVKELKLKISDLKDTLQREIRILTEVSYEKQKNGPSLDDKIKFAK
IKKTLLHHQIEVNKHDEIQRKRQQLEDDINSKTKQLIEINQSISKVTSKRKTINPMDIKK
ERTLLANFNLLQALSNIGCIRNSNDIIVLEFKLLGGMKILIDNSIISANEPSGITLSPEF
QREPLFRYLFEEIMKEIQVKVKQNKKGNLFEMLISKVIDYIPIYNSFHLFSLIFNVKYEM
ENEVSKNLKISDIDYYSNANISYTIPINDILKCCRNNNSILSIKVRSESKISHDRVIKRI
TEKGSRIFPWLNNTNINLEIL
>Kluyveromyces_lactis_KLAC001612_KLLA0E18943g_Knl1
MTDPKRLSLLPRSILKQKFKDDDTTNTSHNLTMSQIQFPTEGITKEDILDGNNTTSRISA
AISKGNRRVSFAPDVTLHKFEFIPQSIQNVREPRRKSALKLEVAVAEASMADTKNDNDNS
GETMEFTSPIGSIFQKLESPSEPKNDGYQPVFDKEVSMDITQLFAKHSAKPDDNVVPQET
STAAEEEEENGNEDQVLEETMDLTEPQKRRFNEEESMEITDQIRMDAEKPTLDADSESAF
KLPKIPAITEETMEFTNVQAPLEMRESQIVSSTQLEPTQLPQSKRRKLSNGGYQSPVKLQ
VPVQVQETPEQKENIDAELTEMERLSPIPLATNSLPKPKNVGSPILSKTSKHVLSDTQSQ
SGPISLQTFFDAANIKFNVDTQINEFQIDLKSTNNIEHVPSNIIYQALYCKIPILEIQAF
TAKELTRRILQSRNLLKSLREQIASNEPPRLIKEYFEADTDTRYAINEKLELVTIMARLQ
SEKVWFEWRSQHLKGIKTVLEENIAILVDENAQIMKYMNEINDVKIRVSDIKQVLMKELD
VLRQHNDVFSNKKENITTLLKVNKLKGDLRENMLKVSDLNQLTTKKDQLTQKIQDAKLEM
SKVNEEIAQLRQDLKQSKVCTEYDVAKLKLVHQLYQSISGIKFRKLVGPVLSVSLHDDKV
IVTADLSKIDQPSCISFSIREERIDQFEREFINCWINSCQRTFINGLQCISSLQRQLIDL
SIVISEFKKLKLVFPATVNAPSQNSQIKYVTFQHLDYKYHCKVALSLPMERFIDLICHSK
NATINVNIIYGEEKTARNLTSNLIKKYEKVFKWLSNCNIAL
>Debaryomyces_hansenii_DHAN000232_Knl1
MNKENMGERPSRSILKNDATLPLLPSTNRLNRRVSFHPEVTLHKINFVPVQVDKRRETIA
IIPSSRDNSDSGNSSIESKDDSNSTTSDDNPIGTAHENADENLGTNGELDNGHNVDRDSD
DDLANFEGNADEGEEETMELTGQFVPNPSAATNNTRDEEVDQGDATDTANNADQIETFTK
LKHTGVSVDSAANDIDSPPYYQDEDEGDMELTSNIGLNHQNIVRLAENDVDAEKVNAEQP
EQDIENHDIPSQAPEMNRDQASATDTGEYLHEDSMDILTYANGHKSLEYNVEVNNGEDQQ
TQQQNGNELEETMDITKFYSEINAQSSTSYMENDHFNQEMTMDITKIYHQESRLELINEV
PDAEPIMQYNEGSKIPENESIMEFTQEIGKINISGEGADSRLGHIHLQENENETNSNNEN
DEQHQEDNGTNTEQPLEPDSKELMSDNIIDEIHTGNEDDDFETDKDEAYKESENLENEAE
NEGGNEGNEINELHSDNANEQSEQEQDTNISSRYVTNTSVDETIQNTAKDTQDSLYMDLT
QLEQDAEPQELAAADTNHEIDQPSQKMQLTQEYGEIKQIQLKRTIDDAEPIPHKYPKIDN
HGGINKTITTTIPLADISTESIDDDDELDQNYTPVSLNDFLKDISIRFYDDLEIGIKSVD
RISISLPKINNEESYKFDEFVTAMNKMPLLELYDFSCKELTKNIKDGTVLFDQFNQFTME
NNPRLFKQYYSSSPNEKLSMKSEFQLIKDYTRLQAKEVWYGWRTQLIKNLIIQLDEKHYT
LVQARSLLLENLTLLNGIHEQLKDKFDNLSNQLNQLLQIESNCNDLDSSDLFSLRNELSV
TCKQFKENQQNQTIQNKELNKLNSVISDNKALINAFTDEINDVEKSLNRNKKYELSEIEL
LKLKFNFLQSFTNLNYKYMEGTKLIFNFIGVEVAMEFKDIYDLSNISYSVDQNSSSPFNN
SFITTNIAPKLFNVISGSTIIESFQTFKKHWSVLKSIDEDIYAISWKLPIVFIESQDNLI
NFKIRYYCGKHNFKVELFVSIDLSNLLDYPNNFQIRGQLIKSDTKISQQIILTNLFNDCV
HTALVNRDNQILIDGL
>Yarrowia_lipolytica_YLIP004050_YALI0_D21560g_Knl1
MSDFTLPLPRRKRGGILKKDDNNTVIGVPFETSTAPSASRASLNRSKRRVSFAPEATMTT
FENLTPLRNFASNQERVHVTQSSFGGFSKPGFGAVVDWKDERERVREEKEDKAKALRQTT
STTTPALLRDSTTSRDQPVVAAATARDANHRQSLSTIFGNFRPSRDSFTASESFSESREY
DASVNLSRDLSNPAHKGGNVVKTSFKELFQRAMSKSRESGARDSLLLGIARDRNSILGHV
ATNTLVEEDESGEVEMELTEVALRDKSGLREISGLRENSGSRDSPPVNVVASHDTSLASP
VKAEEDDGMDFTNVPRGERTTSEENRDSFGSRGSNSRDSGEMDFTNLTLARDIAEARAAD
QSGMNFTNVRRLDDSVMRTRALSRISEHDSDGMEYASASIPSVARIVSEEVLVRSGLSPG
GSPRVREIGNESMDFTNVPRSSMARESPGMDFTNGPRTSQVADNFDMDFTNVPGGGRTHD
SAQFAIPATPAPVRVRADIPDDNGDMSFTNVPRRGSIYTADTPRGIKRRRVDDGADMEFT
EVAGITADSSAMDFTVPVTRPDDTSAMDFTVPAMPVSAEAAAPTTNADTSVMDFTGPVDM
PVPATNTEDASMEFTKPVEPVSGPVVETSAMEFTVPDTPTIPDTSAMDFTRPVDILDDGQ
VEMSFTRPVEVPNEQDDGEMSFTHPVDAPQEEEVDMSFTRPVEVPAQDDNMSFTNTNITN
VTNMTRSTATGTGMDFTRPVPGGIEVGDIEVGETEPSDEGQKSPKSKLTRDRRVSRDDHT
DYEFTTFGQQLDSSTRLLSQMRNDDMEKSLEEPLEEPPRDDHVPDHHGRVAHVIIPLADD
VSTPEYRNRPLSAIAETTEREDSAGGGDHEGMFHHPVKQGVTVATNSGTFGTQFSTPFST
PATTKLSTPGKRPFSELSRDETPERSLEDGDDGGMDLTAPMSLRHRFELLSTPRKVKVKR
GGAEFGSRIGNSVSRDHKSVLSRVGDLGSPAVPSDSLTMTRFLQMIDMQFMDDFLLPGKR
QPNPDVSKCSLAQYLVNSYLHPHVQLYSWAVEHLRKDIEVRSANFAQLDQETLNDVPPIF
VDYTSADSGVKLLLNKQFALDKQYYRVEARKSWYEWRKSISIDLYKRLATNRDLLRSDLK
VIDQESETVSTEVADLKQSLDVSNSQLTQLKNLSTDVELKRQVCSELQLVQQQLMPLVDK
LEQVNLTVVELESEVAKEVQKQDEIKTQLMEQQKRLLDNRHIDFREIEQLQEQLKKTEQK
KGLKLARFEPNGDAVFESRDLCMTVSRNSNLVVAISAKSSLSDDKRDAVKLLPLGQETIA
GITKTWSHVTQFFDALSEIKLAFNSRYHVTSDGHFELFIKLLTHKGQSRTDVNVRFPFSE
IRSYPNMPGCHVTSKCVYGVNSGVSFTTFDACLEVLLSVR
>Neurospora_crassa_NCRA003100_Knl1
MTSQQDVTLPPTRIPRKSISGGSPTKKRAEKDNATVDIGAMGAGRKKMRSKSMGPGSLDI
FKSGNGNRRASLAVPSRPPPRSILKPTSLPEIPTFKSRQAGSQVSGTDQSTSSFDSGEGG
TRVAVRTEEEQQAAAREREEKERAQVEKDNNERREARRKSLANRRVSFAAEATLHTFHEI
ELPQDSTTSTDTTRRASSSTAAPSPAPSTLEAPKPLPSPDNAEDDTIAYDSDLEHADSVA
EIQAEEMTGSSDDSDVEDGTMMTVEAEELTSASIATPRSHFSADSSGDLDENLRLAARRA
VTQRLDEDEEVIAGFAGWGKKNIAQGSSSQGSGQHTHSNLTQADQVPDTDMDADMDMTTA
VGGIIRRMSSPSPEGDDGDDMDMSMDVTKAIGGIIAQPIPSTIQEHSARPGSRSLEVSTT
SRGDRTMELPTAVGGIRHSRVSDVSQFDTDANEDMSMEITTAIGAVLGGTSFGNAPQESR
PTTNSGTNDDEDEASMMDMTVSVGQILRDRPGNEANDTQAMDITAVVGGIIKPAPTPQQG
STSQSITGPTAKENIRPLTSTAVIRTSPKRRRSAVVDENGSPGLAAFQNNGLRQSLPPAS
SMAAGGLSNDAPSSPLQSSPLRSSPTRILPTRSSPDRRPLARQPSPGKAPETQLGTPVSK
PAPRRIGSRSSSPIRAASPMAKITPLSLKSKLFRQDPSTGLNTPRIVLTPQNRRLSGVGA
DRPGLGSPKVAEIIDRRDSIGEAAPDFIPSQPDGQRRAVAFADPRVMEAELDKERREEEE
RENSRRILERETDGERDPTVNLMEMIQGLTPKKKPLRGRKSLAVGSAKGLLGKRPVELDQ
DIDEDTPEKDGVKRLKGHQGSPVKNIRLQAPPSKAETTTGRETVSESVDQTSNNTVTPTI
PSSPTQTMTPRNQGRFKDVANDQPTITMDFDHTGHIDANAEPRDDDGERIHLQDFLNMTS
IRFMELTTTKRRHTIAPGASRDSTSAEDKDVTFESCVVAGACTVPMLELYQHSCRELKKY
ISEGRRIVRDIETETFVENPPLFKEYISATPELKLLMDNQFKNVKSHARLLSKAMWYEWR
MKLQEGLKEGLFKISEGMDKDDELLRKQQELLSSVLPSLTKRYGALERELENLEAVEKEL
EDCDPEDLEAARAELTELDKTIAEKSKKIEELRQQVEEHQTGVQSLADQKQQCLDDITAA
DKIREECRGWSLTEISSLKARVDELEEKSGWAINKIEASVMFMTYKREIELAFDLASFKQ
QNKQGPTIDIRYIAHKRERNVIPLTPERNFFIECISSHLQALSKSSLSVNRLLTIVSDAW
DKADAAAEQIRLLNLSFPTKVTRTSDTTLEVRSSLLLAPLQTRVEVCLALEKIFNNKNSD
ALDVRVTSDAKVLYGEQFTKSKLNDFLKNKLGKQVLGRKEQQQARGNRKKQQQQEWSEVV
LELHKRLMAKGAKVGHSGQTQLANGSANTQHLQGPQDQGVALK
>Schizosaccharomyces_pombe_SPOM005087_spc7_Knl1
MPTSPRRNSIATTDNVIGRNKSRKRPHSLGGPGALQELKEHTNPAKGILKSYSSFSVDPA
FTGDEDFNDIHTQINNTVIGISSNVMAASKRLQMEDLQQLSRETSRKSLNRRVSFASHAR
VRWYPKDHQSDSEKSTSNHSTPERTFASDAKNHSPKGPTTTSFSRNETQSSPHSHSASII
SDGSDMDIASPIRSTESDMVSEALNAGHPPPSLYPENDDLSIQNPTKALPEAEKALDVHD
ATREQVNDREETNMDLTIQFQEADSFLSHSESIKGLSSSEQGTVYSLKASHDPSNQTQLS
SPNKSSSPTSIEISDFSKNNENHDQSENKEEEEDMMLTRPIEIPQHFSPIARPLTSQEAI
VDMDITSNNINLSPVSHFSNGLDLQNLEEAPMNLTRPINANPHLTNHSPNDLTNGEEEMD
TTSAFNIENSHLTLLSPIRPSSRSMEEQIMDLTQPISSTNAPTHLNEDDLNQFTSNISSS
SKPRKDNNKTANSSKPIPDSEDFMDITRPFNILSPSKEALSEEQPMELTSTVFPCENSTS
HLEVEEAAMDETVAFQIRGNNVELPSADKENAEREEIPSYSDKSENFNTTSFTNHERSPN
GNNNLKFSKDPNSSSPSRHVVATPTDKLGTRKRRLRYSTSSFDQSTLRRNRLATIRNARK
SISTLNDRELLPVNFFEKKVNSGLYKSVERSENYRLGATPLTAEKPFTTEKPLSSLPEEV
SRQPTDDKGEQVSNADVDSGLSKTERLTIQQTNEIKHVPTNTTSSVKLPQQPSNEDEKER
ITTADYADSTSLERLESQEPNRNELVQVGSSNAGNTTSVGMNEHEKSPVKLSKGVSNVDT
SLGASTINTNILNQDSGPNEEIPVGNEPEFDTMPTLPNVEPISLSDFLKMTGIEFLDNLT
IAKRRETLLPNAEENKKCSIQELLESFYIQFPLLELYKFSCQQLQDYIAEGKDFVTKIEE
ETLKENPLLFYEYRKASSDMRVLMDSQFLMMKTFARLQAKGDWYEWREGLMQGIKHELNL
NLTGMQRSLTHLMDVANVIHPYAQEIQERYNGSITTVQTLKKQKEFANQYDSTLLAQAQE
KLEKLKVEVERRRRLLSEKEERRKELAIKIEQVTNSCSDLELRTNAEQDFYAKNQDFEFD
EIKRYEEQLLNLKNELGWTIVSLTAGGIKLATNNTALSPYSAEVTVEILRQNFQVNVDIA
CKFPNESNACSSNVLEHVASSFSKWHSKVFSRNLRLLKKYLNDVSICWEQIVYLVQDFQR
LWYHWPFLSVENDDKSIIINVELYLRSVSSKVKVVFGLPIDTIYQTTEVGKFYASTSVAV
KQMYAESEGDSYVSEVLNTLSEVVHCTSTYALSSACLTVWNKYS
>Cryptococcus_neoformans_CNEO005484_Knl1
MSLAARSPRSRKSLSAFDTNINANYTLPVTNKGKKRVVASMDGETLKSMDAASIRAGAFN
MKSNPRRNVQPRKSILKSFSAPHIARQTEDETLDYSASHQYAHTVAFGPLSNVDSDPTSR
NSRQSLGGRRVSFAPNAHVRMFERQVTKNPRASFGFSFTETSTPSVKSNHSRRSSILDIG
SVSKPNIFAPSIFQGEGEAEGEESMEIEDDKELSGFDTSERDETQQEYSHDGSAEGEDLM
EMEEEDMDITQQIYGGIVRRSSIAPTVAAPSELDAGADTEDESDNDQGHSHLEDEEKTMD
FTIAVGGLLPHEAPATATRNRNSIGYSFPNPDGPALPNLMPGQAEDHEIEYPMEETEVYG
AIVGQDVSFSSGSEDTMGSRSDDKTMTFTYSHQIAFPAQTDGDEGMDMITSAGGIISLPP
VSPGLSVRNNARPISGTPSFARPTVSSAQKSTTTKRNVFAPSPSPVKSTTPRKSGIQTAA
EVAKRLSFGSVTSSGGKKRVREDIQETEGSMKKTRIEAAAEEVFGTPHHILPFTKSEEVE
PPALVVQSTTPPSDPPHATVISARRSSLGTEMRLSLPPQRPVAPPQQETEERNEDNITEL
QRHIHEQPQDISLAAFLEIAGVQFMEGLSGLNRKRSNVAKEILGQSYANERDFALHEYTE
AQVNSIFLNMYTWASNKLFQDIQTGDEELAAVSARCDIDSPPVIQEYLAASDEDKQLFEM
TFKSFKTNTHLKAKEMWYDWMWQLLETIKPDVQTVLTGMKEKRLTAFEEQAVILLPQLRA
RKTEVESKLAEERKAVIEFESCDQAELAAYKEAIAEQSAQITNFSTEVADLKNELATLTG
KLEELNAKKHEYETAIAHAKGQCDQFTRSDAIRLQEESISLQHFHLWRPTKILPERMELI
YDAEILLSINCTNYVPDISSATLEYLSERMKLSKRKCSGIRGESPSRCLFEVFRGAVGDM
IKHKSWDLASFVQQTGILWSNAQRIRAELRYIEFHHPLFITYNSSTFLMSVSANIMIPQA
KSKVLVWFDVDKSVVRGFPGSLGGVGVSVKSVYGQADANLLEQTARQTIEMSRPEACLGT
FLQVCVEVGARYSS
>Ustilago_maydis_UMAY006408_UM00141.1_Knl1
MSLAGTGSGGVPLGGSSMTTKSSVADATKENSRSARQSSIAAKDDTMKAAKERVTSKKRA
ASVGGNELDTLLKESSTKANATVASTSRRNAPAPRKSAIRQVPQVFLSPTGLVPSPESRK
GLSMPSLTEQIAQIGKSEPVANGTSSRTSLPSIKAADHTVGSRSVASVSHARDSIQATAF
ASLTGAATSVLSAPSAAAPAPRNAVTQLIRPKRRVTFSSRQEKTEFARDEPTLRLGSLRR
EQVSPPSTPASSSIASAGFASYIQSQGDSSSESDSESESESDSDMDLDASNELAARSLAA
SIAASLPHDDSTFDPSMDSSIDDSTVNMDLTGTHGSVNKRPIADDSTGQISISLIVEGEE
SVQMDITQAFASAPALKRRRSSNSAAADESTSTDASDSTEQGADASAMDLDQTTTMEFTG
VHASNGGHGDSDDFDSDSSNGMEMTKAITTRIDAKRYGDATTTVITNFPEASSSDSEADD
TIQPDATMPMEMTRAVTGLIREKDHASSDMDLVDSSSSRAFGPASSDDISEAMDMTMPIN
SNSSPSKLNRTPSRTAIKLGTGAPSPFQPTPSKSPSRFRQSLRGGLAALEAGTHSPAQRV
GGTLPPKGHIPRASAPTDASSFKQSIIGGIASSSYQHSPARRVQKQEPADPRPAAPLTAE
NLAEAGRLASGRAASASPSSQNKISAATILAGQRKSLSSVGFNWPSGPVASTARFSPAKG
TSPKRRAGRSSLVAAVLPNLSPAVTNEDSFHSAVEPSNASTKRSVNEPQDTSIVQSAASD
ASIGVDSFDDYSNDERNQVPVQMPLNDFLRFVGVHFNDDMSASRRKPIPPAKEDQATGDG
TAVSAQGPVSMMRLVRAACGSVPQLEALREACREIKEQVDDGREKMVEMEQAFYDSPPEF
VREIMGLQNEEERRDMEAQFKLQKQAARALVSADYYGWRLDKEFDQEMIQTLQAYHGRLQ
CDLHIVNTKKEQLQQEILPVLRVKHAKLKADLALAKQRQAEIDTCDADELKGLYSSIEEQ
HEVLESMRAKLMDVEEQHERLLVRLEENREKMAAAQEMVDKAHATVDQIQGYTRGEAGRL
LREIRNLEKLHLVRILDNGFDPTLDEVEKGAENVGQGGSRDVVLMLDSWLQVSMSLLASS
TAHQLPTNSKVSRIQLKQKGTKASDEDTNLVRKLSVQILQSDFDVEFADNVPQDALVILR
RISQTLIRQRILLAEIEHLRCRFPVQLVDDSSKFPPTILNDTPDASTSSSASAERVDNEV
ALQASVLLPKKRSKIVITATSDLKGAGESRSILLVDSVRVERVYGSVDAEAMSLQILDCI
ETDPTIGSLSKAFIETIETFDS
>Mucor_circinelloides_MCIR005813_Knl1
MASRVYDEEDTPDISTKNVPSIIEETEPTMLMADVFASPARQATSPFLQRLTGSPSDRRK
RRPDLFGSPPGNTRSPKRRSGGQPPSILSRVQNDKEEDEGTSDLTQYLSTKLQKGPRNIF
DEDDEEDEEEGEKQVAQNTVEPTSQQRRSIVMEEEEEEELEDPTLESMMITQTIVEPVTA
TTNAPTSDPKQDQTEEVDEDHSMTEANSQDLDDDAMQITQELPIYHAMESPMRAGMQSPM
RKSPARDASSVYSPHHTFFLHEKSPYQNRRFSQSLELTDRIITYHDTEDDLLQEEFPETY
HSIPDINQNMALSDFLSIVGIMFPAEAPAKALRRRSTYNVDYGVATDAEQGTAAASTLPQ
LELYDTFCQKLNQFIRECKERIDQIDEDVSTANPQIFQEYNEGSVTARSAMGVKLSAMKK
YAWKKAASEFYKIWCGTLKAFTEILHANHSKLVQDDEMLAQFQQDVSIKMLDISAYLESV
IQLRKEADLKEEAYNRIDHEALARSEKEMAQLKTSIEGFRKQCNQLQDQESQLVEKIASL
ETRKQELVDAIRLADRAVANNQCVTDRDLAYASDKYERCSKINKFRLAKAPDNTLEMSIN
GDVNIVIDQGKLSSKSPDAVLIRLLESRNQELGPLSELVHGLQVIAKDNWDMNEIVQDIS
IYWNRVRMIQHELDAVQRRFWVEIKSLEFVNEPEDAGFSCQICVSSYMGRTKFTVSFQVK
SKDVINYPAIDLSTFEVNLHYGIISQPKLEDMLQKEVSASGLTNLVDTLRNILDQISIPT
>Mortierella_verticillata_MVER010168_Knl1
MDENTLPRDSSSPEDPSVQNDNNDNHSETQERTSEKRPRSPEPDSILSPPNEPITEQVQA
PTEAQAGQSGEETQPQYTSSQGNGPTEAEPSSPANEADTHSQANEATAPAADSPSAKRRR
ISFPGKSILKSLSQDDDTGNFNHDPQDDTITGNNDNIPSGDVTETFSGTSEFQRRNRKSI
GRRVSFAATARIRMFERDDKEDELPKTTSYLEGLNPRIALDTPFLFGAEASTSDNNENAD
TMDSNMSQDAEQNSLEQGDQAVSSESELEHERSFEVSVYPGHSDSTGSSGITTSLFVRDS
SDDTGGKSPFDDDIDQGSSSEDDEGNFYPSANLMKRSSGVGIYQGNNDDILGPQLQLGTQ
SQSQTDYADLFGDRESMHDDTEDYSMSGNDFKDPGDSLILNFRKHRSSLPGRSTSMLNND
DTADYSSIGQRRSDGTKSTDGPMSEHSGLITDEDTDMDITSPIGAGIHALAQEQPPAAFA
QDEDNTDMFSEGGTTMDMTMPIGSGIVEINKATTSDDVPSELRRNSGNPLTTNSQPIPTT
SSNPEHPSNNTNNHPTSTTNDTHTGSATNSTEQQPPSTPPRRISILRGGSPTSTPRRGLG
TPGKFTPRTHARYNIFPEVIENQLKNVEASSTAPIFRASHVSPETSNLAKRIARYSIGAS
FTAPDRFQDKITSTQDTNQDDDTMDLDQAFSGSQFPNEVESLFNESIALVGSQFSTQPTQ
PTQSTQPTQPLQLSQQARIPSTPAQSTDVVMEGDEVFQNDEESMNEESFAELPPITLNKF
LSLIGISFFELSASTRRRTQPHRPKSDHATYNIADIVKQMTVSVAELESYKSGCGILMPY
VDESRKTTLELETRINNENPDFIRDFREGDTDLKDFIKDRFKLLKSHCRLDAIDMFSVWR
SDLYNFQQESLEHHIAKLEEDKAMIRKVEAGFAGVRERITGRHAELKRQLEQSRQRQSAF
LQCDKDRLASLAEAIEEQGTQLDQFRTILAKKKKEQADIAAKAEQVELTEQGLQSKIASA
EKTIQEHSCTRPEDLARVKNVLATLQATHRWEPLRSNGNLFSPSGALEFVHDRSLKATIN
VAKIGKDPNAVQLSLLEDEGVGFGLSLAERPKLSIRALAPKSATGMKEYATLLKDFVSMV
ASKYKAGTAVSKILFDINQFWTKVKLLCRDVELVRAHHAVDLVAGSAENLKELEADGAGN
SKRTTTTSKTVSSTTTSSSPIVLLDIRVLFTRSASGVRRSTRRRGRNNDDDGHMDEDGPA
EPVKFYVWFTFTLEDLLSFPAPNSFTWRLEVVYGDIRHVVIRDQIADVVTPCAKRGGYEV
LRDACIKVNQLLKA
>Mortierella_elongata_MELO000228_Knl1
MDGILSQEEDILSQDEGTLLQEPSPVSSPEPSQRPSQLDPLPQNTTTPPSTEAPTTEREA
TTITEPTTSAEPTTSAEIATITETESTTAAIALKSIATTTTQCVQERSSENEQQGSIPQK
RPVPKDDEPAASGEDLSPAATESNQENVNDNSHDRADSPPSPKKRRISLPGRSILKSAGA
DDEDLTGNQETPDHTGTIDNGELSGVDITETFSSTTEFLKRSRKSIGRRVSFAATARIRM
FERDDKEDEHAKTMSFLEGSKASVNPNNIPFTFQSSSQDIDTNNIASSMESSGPSQDNQE
DENTQNTQTSNGSSDSEKERSFEVNVAQGYSDTTSGSSEANNGLYLQSLLPAEGLGNFDD
MGHSSESSSDEDVNYFPDAHLMKRSSGVGIFEGDQDADLGPQVEIGQASHSLFSQQMDHL
DDGTGDMSLVSEDYSMDFKFQKHRSSLPGRQPTPFGGDDRAEDSTTEFSNNLQLLAAHAA
SSSAAPSQDLPDLKFVTDIVNEAMMANARQSLDMLDEQIPGDEDTDMDITAPIGTGIQEL
AHEMPPMAFHTAEDNTAMFSEFGSQMDMTQTIGVGIVEADLVAPSTQDDTASQLGTPMDM
TQPIGAGIVEAVQIATSNQEDSASQAEKTKDAESNIDINAHQTLATPRRQSFNSRASLRA
SFGATDVTIDQSQSALAEGSEQHEKERRQPPFNEPVFQAPQISPATTNLAKKIDRFSVGE
PSGSVSGLQEDEPYNTMDFLREQRARRAMAGTSMSGGDISRDNTNDFTNDFTNEHSVGAS
EPEAADVSYDAGGDEDSISELPPISLSQFLGLVGISFLDQLYTSTRRRTIPHQSSSSESY
RSADLIKAKAIFTQELNSYREACRLLKQSIEKTRAFCVEQEKKVMESNPDYFREFRESNA
DTKEFMKDRLKLVKSHAKLDTSVQFSGLKSELLERQQASLEEHLDKLKKDIANLGQLASE
LSKEKAKVTPRHAELKRIVEQATARRRAYAQCDKEQLRMLTEAVDEQGTQIEHFKSVNER
KEKELAEVRARVAQLRLSEQTSKERVAAAEKTIQDNQYVRPEDVSQAKARLSIIQATHRW
EPLRSSSESLSSAASGSAFMMAKAGSGILEFLYDRAVVVVIDPSKIGKDSEAVKVSAFED
EAMVDFDLSLADQQRLHISALACKTRPSMKDYFPLLRDYTSMVAAKYKSGTTISKILSDV
SQFWTKICLIRRDIELVRAHHVVDLVAGSAENLKELELNASPQTNRKSLRQATPVVLLDI
RVRFTGPILGAGARRRVPEQSSGGKKNGQSPEEEPVKFYLWFTFTLSDLLSFPGPNSFTW
RLEIVYGDISHEHVAQAVAPSVKKGGYDVLRDICLKVNQLLRT
>Allomyces_macrogynus_AMAC016607_Knl1
MKRGSRDSETDDEDTGPVPPASASSVPPKSPKSPLLKHPRLHSPRVSSPLRMPPLRTATP
ESPTRSPASRTPSRTPLRRGAARDDENGDNDDTASRATASSSGVTKGILRRPDSAPEAAD
RRKSLGRRVSFARAARVKMFEKDPNAKAVPEPDPSRYYDDDEEDEDDDDNCPYDEPDFPA
TYRRSSGPHAFAPFVDEDIDPQPDSAPDHQADHTDTHPHHPRDSSMETSDAGDTSFEVPV
KGNDSLDTTTTAPPHDDSDATASSLGSLGHLDSTGDAPRAANDEMDVWATPAPTTPGSAP
PTWPSMIAASGRRNDAALTFPVSPIHAPDAPPAPANDDGEVSTANLTATLQASVVGQDEH
AVAAQYEFDLDDGLTGVISHELSSGSESPAPRLYPTLDDMETGREDDALARYLAQVASSS
AASERASPTTPRIARGIVDDDDDKTITLTRHIATPSPPAAFAAAAPTPTFTPPPAPATTA
WTPGMSTPGGGGGETTSLLDFPPPPPPAVQHSPPPPPPPPPANEARTPSPEAESSLLDLF
PPLESSSSETVPPQVQEQEAKTDLREASREMTEATQRNLQVLADSPVRQERYARPASAMR
IGTPTMEPPAKRRRIASSPAISSPLARTPRRGTPTPRRMTPLRTPVQGVADVRVTPLSSR
VNRLLNRKSMAMSPMQPPDGEDGEEEMGARDEDWIGDGEVGHLDDAPMLGSDAHHDEDDD
ELATPSRPRRRQRSRSAASPFPAVTDPDESVAFGDDGDDLMDVNLDLVEDLEHDDPRAPL
HALNTLDDVLRDCGVDGFVETPVPDLPLTRRIATDIYPALVVHLPELDVHHTMCADLVDR
IHEIDESNAAQLAEAEGTVPAFVRRYREAVEMGDDEERMELAEKARMTATGARRFALHAY
NQAWAGQVQGLVATYQASREALVHDNAVLDEHVRTLSEAKSVLQDAIEEDIEARRKLRAE
HETHMARLNGEVRAAREELESIRARRLDVERRCQHIREESRALETQVHTQQIRAQNLQRR
IVEVDREAQQYTFFTIDDWKRVRDECDLITNLTGWTVDVVAPVADVREPVPVADLLERAA
GNRGTRLVFTYRSTLRVEYDVKGGDWTLRSVAAVVGTDPSPARAYPGPAPRCSAHLVFTD
HQLLTHAASLIMDRLARHTHLTCNVHTAMRWVATRWDAWLLLAHNVYALGIAMPCTVLIE
QPVTGGDIAAAAARVPAVVSAKWHEQDPTSARVRVTVALAEQGKYKVDLHWVVDLWTVVA
PVVGNVRVLRGTPFELEPVFGSVDPQAVWEAVNDPEIVPGDFISMARAAITAARRCNGVM
Q
>Allomyces_macrogynus_AMAC013860_Knl1
MCADLVDRVHEIDESNAAQLAEAEGTVPAFVRRYREAVEMGDDEARLELAEKARMTVTGA
RRFALHAYSQAWAGQVQGLVATYQASREALVPDNAVLDEHGLGVGDVWVTPLSSRVNRLL
NRRSLAMSPTQPPDEGEEEEGTGEDWVGDGQVGHLDDGEMPGSDGHDAPEYGDDDDDEIS
TPSRPRRRPGSRTADTRSSPFPAVTDPDESVAFGDDHDENDDLMDVNLDLVEDLEHDDPR
APLHALNTINDVLRTVPAFVRRYREAVEMGDDEARLELAEKARMTVTGARRFALHAYSQA
WAGQVQGLVATYQASREALVHDNAVLDEHLQSEHEAHMARLNGEVRAAREELESIRARRL
DVERRCQAIREESRALETQVHTQQIRAQNLQRRIAEVDREAQQYTFFTIDDWKRVRDECD
LITNLTGWTVDAVAPVADVREPVPVADLLERAVGQRGTRLVFTYRSTLRVEYDVKGGDWT
LRSVAAAVGTDPSPARAYPGPAPRCSAHIVFTDHQLLTHAAALIMDRLAQHTHLTCNVHT
AMRWVATRWDAWLLLAHNVYALGIAMPCTVLIEQPVPGGDNAAAARVPAVASAKWHEQDP
TSARVRVTVALAEQGKYKVDLHWVVDLWTVVAPVVGNARVLRGTPFELEPFFGTVDPQAV
WEAVNDPEIVPGDFIAMARAAIAAARRSNRVE
>Allomyces_macrogynus_AMAC018849_Knl1
MFEKDPNAKAVPEPDTSARYYDDDEEDEADDDNCPYDEPDFPATYRRSSGPHAFAPFVDE
DMALQPDLADHQADDPHHDDAHPHPHDSSMETSDAGDTSFEVPVKGNDSLDTTAAASHDE
SDVTASSLGSLGHLDALRTATDEMDDSESWPQPSTPASAPPTLPSMIAASGMRNDAALTF
PVSPIHAPDLPPNPVGGGEDDEASTANLTATLQASVVQDDHAQYEFDLNDGLTGVISREL
SSDSSPAPPRLYPTIDDGETNREDDALARYLAQVAPSSSAASARASPATPQPWVPRGIVD
GDDDDDKTTTLPRRIATPSPTAASPIPTFTPPPAPATTAWTPGLSTPRGGGESTSLLDLY
GGIASPTAPRATPPSRSTAPSPLTLLDAFSPPRERNPFLSVISERTEPESPKAVVGKEGV
ASPLMKRLHAAAAGTEPESPRAAPVPRMERADAMDVDGEDTARSAHQVPPLAEHQQPMNV
DGQQPSSAASTDDVPPLPADAQLMDVDSNERPASTSSVADPVAPPTVPATAPDVPMTPIG
SLPSSSSPALIDSGLVSPPPPVAQHPPPQLANEARSPSPEAELSLLDLFPPLESSSSETV
PPQAQAQDPTADVQQTQPRERTPEAVPVPRVPTPEVATAAPAAPAHATSSSTPPPPPPLT
LAAADPIAAPEKSDLDSMFELLERQLREASREMTEATQRNLQVLADSPVRQERYARPASA
MRIGTPTAEPPAKRRRLASSPAISSPLARDATPRYADAAGARRRCARPCRDWGVGDVWVT
PLVEVA
>Allomyces_macrogynus_AMAC018848_Knl1
MERGHRNRDDNDASSPLSPAAPALVPPKSPKSPLLKHPRLHSPRVSSPLRMPPLRAATPE
SPTRSPASRTPSRTPMRRRAARDDENGDNDDTASRATASSSGVTRGILRRPDSAPEAADR
RKSLGRRVSFARAARVK
>Catenaria_anguillulae_CANG000753_Knl1
MKRTAYQASSDLASSGPANSNVSDQPLTDHGQSQSQSQQQQQGSRPPKAMRLHPHPPVMS
SPLRQPPVRLTPRVNVHLLLLFVDVTDLVHDAQITATASPDQQAHQRQALFNSPTPSAPS
SAAMTTPAQGAARAASSSVAEGISIAFSTPSASQLQKQQQHRQSLGGAGILVRPDQQNRT
DDRRKSMGNRRVSFAVTKHIRVLSGFLPFTLPNLTSTGGTADSKSSAFSDALISSLTSSS
TAASATALASATPTPATPSSTAHDHHGAESSEPSSLLSYDAPLNEPESIGTLSSTASPYP
TTPRSGHAHHFVHTPGSTVSAMHHTFGESPIHPSTSSPGSHSPFVTGSFGYSPHHHPGTP
SPASVAATDTANKEASTGHQADDDAEDYFRNLGSPALPSQFLAQAHQAEHQEDSSGDLTA
AIYAEFGAGIAAAKHLQMQQREREAAGTDRQLGSPAPASPARGGGGPGGVGAGSSPGAAG
TSRASGLYPDLGDYVAKVVEQGQAHALADALGSPEMDGESGTGSYGGSGSGSGVEDDGND
LMRYINDFGGEEEDEEAEAQPQPQPQQPEPEREPEQGDQGQQGAAEPELQQEQDDMIIDK
ADQQPSPQPSATQSPKLTGLGLAASQPLPSRSPSSPEAPPPATSFSQPAPAAASAAGSLF
PSASTASSTTFTLRRGTFGGPTLAGPGSGSSWSSAFGDTNRRSTFGGALAPKAPASPGPQ
QDQETAAAPTQEDDGMDVDPPLAKSTDGTADPDAKPQDQDDVVDKSDDEGAQTGPSRELS
PIVRSSVSPPPAATRSTGTHSPEMGSSLMRPPATTAVLASQDRRESLIKMTDAMLSPLPA
RHNQLQTTQEEEQQQEQPPQATSPAQGTQANPQPQPQPHPQAAQPLMSPAAAPPSTTAVP
QVQLPPQTPTTNPMSYAHPMTGSRTVSLPPSRATAVAATRISSTPQPKTSAPIAPLRTLQ
DTLNEIVARKSSIVGTPAAAARLAAISSPARSPALVAASGLASRSTLTVPSTPASGSMSS
RTPRAPMPQSTARVLSADAFGTSSRSELLDLMTPGRAMRRVASADESMSPARLGPSVHIG
RRTPMRPLPSGATTPGSTSARLMPGRPETPLSGRVNRMLLGSAWEKQRHDMQGTPSKAAR
GKAGAGSSPFASSPRPMPSSSGSAGIPSGLESDDDPEAHVGDVSDLMQLSMPELVDADLG
DPRGAAVDESSNDPADILKHIIASGSQQFVFKNLDMHDHLLPLPSNNPAQSADPLATAPK
YQLVGRDFQLLQSTHELCNYYMRRILSGAAEAADIEAAIVQDARERGEYPKLWQMWIESR
DNPTMREFLVDKLNYLISHLNNVTRAEHLVYREQQLQALCEALEEALGVFRVDVDELKER
LYVARYIAARLEELMEERREKIRKRMEQREARERAIKDQVSDMQNKITAARAHRLAVVQA
LNERHAEEEAARAKVEQARARNQELRAKIAQAKNKKDILSKVPTLVHLEQELRLYEHLAS
ATGWTIDPNSRDKLVFYYRDALKVAVTWPVDVHWNIDEVTTGAGSFRSGDVIPQLLANVQ
ARIMREPKALRVIPGSSDVLPSAFNWMMDRWDTWMHLDAQLYAAKTKFAGDFTSHLEVHG
SELAGGGYAMDDVWVAKIAFFSANPGAYLVGHEASAVDDENTAIGGGRFRVDMYLSVDPW
TWNVGDEVKVAFKAYWGNAPAQELAAAAKRGGFSFTKIGDEVLKALKQANAKALS
>Spizellomyces_punctatus_SPUN001354_Knl1
MNKENTDSVADAEGNRRQSLFAGKGILKETDATWPPTRTKDPLQNDRLNQTVAFEKESKK
PRKSLGRRVSFAPKAHIRPFKEDSDKWDDVLGSGPLFGDGGITKFEMPDLSSVRRNSGIF
NNIRLSLGADSHEDTSYEVDLKGPADAKSSADETDSDIMMDDETWSEDTISISASKSAVV
PVPQNSGDDDSRRRPRDSIAAFFQHPRPHHEPLLGETPVAPPPGLVLDKRRMPRDSIAAF
FQHPDDESEAENVEEPHAESDDDIEMATEDPTQASVADRILPDDIVPTEEAEWTGYPAVP
VEETRLTENEKIKRTEEDIAISMDVSLGEGRVSPRSVPKKKELVKFEGELAQSDLPASQS
GHVDIVDPFEQAEGNQAFLRSADDPAHPSVLNSDPVDDTIAGFFTRVNSNDEKNKDVPEI
SSKSVNNNRVLNQLKTITHLEDRDDTIGRFFYHDSNTNEGGMLRRTLEADSSDEECHQDP
TVAMDLTECATRVLSTHVDDTTSTTGSVMSNTPTRTATKRRRSSVSSVQRLSNSKKAAKS
PSIDAMPSPIPTAITQQSPGASEQSSLLEKDATSRAAPSPFRRSSFASEFAGDTSLAGIE
DVEDDLMNEHLSMLDDSLMEEAEPNAVATVKEFLQATGIYFQDNLTTSFRRETNAYLRTS
EQPTDIDYYRAALLWSSELDTYEFGCKELQKYIEDIREELIQIEEDAEANVPPIFFDVVD
GTSEERALIQRQLKATRSITRAEAKESWHVWRANLLNNLSEDFTCNLERLEKDERIIQKF
ADRNADMITEGQKYRSQKMIELESARNRLAEEEQSDNDRLVALKRREAEQQARLLELKAE
SEQLRLLCDQEQARESELLRKKDLLYQAIENAENICKELMIFDPEELSTLRSEYKLLTSM
FPWTTVHIASNKYILAYDNAIEVAFIKVDDNHFGVELSVSEPKKPSILSIVPASITGGRV
VVDALGHDSVCGILKNAQQQIGICHGPKDFSRVISHTAYIWNGLRKLYHDIELARDEYDI
TCVRPPAEEKRAGRGDHFLGLHVVCFCHKTHVRFEVTLWVAGDGKAEVYPSGRMDWDVNI
TYGGVSRKEIDDILSAIPAAPGRLMHILRELDRMTRTVASKWHVPI
>Encephalitozoon_intestinalis_EINT000951_Knl1
MWGIKTLEMGEEKDTKKKRVSFAPEPQVMYIYPEEENKSNKAVDSGMMSEDEISVELTVD
HLRGRKTEDGGDGEFLNAELKDLMEDSEVGYGAMGDNSGKEDEVEKEKCKENYGVEEGEI
KEVKDDEECKEGGAENSETGWREGPCRNEQEEFEDTLMSNETVNVEEIINTQDLRKIIPQ
VRKEMVNVSELLVSKGIRFLDSLVVSNTRRDTMSKSRNEVHPRQERFYESFLEPRTRFFL
EFSSDLEDRMLRQEKVNEELEREFRIAGTVFESPDASSLLRALKTECRMKSKIEWYELRK
EKEVEFNREVTDRRNRLAEEYNHLGGCLKETSEKVEESKRRNEEMEEQIRRIKNRLGMDG
DGRHQKISELRALMSKQEGTIESGRKEVKRLEEERTRKQAERRVLKEALEKMEMEIRDLE
EVLKTQNITEGDVKEIRQEFRTLCAAFGMELMKVDTSEVRLRILEYNLKINLGAGFVIES
IEATPLCDRKDLGHLYHHFGKYFEGKGCSFFKGIRDAMFMSAMVSGLCKELSGIKKRHSV
ECSGEDNEAIVRILALDVEKCTKHEISIKIKNGFECLIQWKDRSQMWDLKKDVGIISRSV
EEALANR
>Vavraia_culicis_VCUL001745_Knl1
MPKNKSTPPKPRRVSFAKKLSIIYIKSDDVRGASPCNMSIDGGEVSVEITNDYGSYVDGT
DGKRMNRRISGGADERGNDKNVSMTGDKCDDKDTSVDTKDEKRFCSSNEMANEGDVIHAY
DNNQLSNKNAVYAREQRIDTEPFSSAQSRTSINKENVLNTGGTERIDSMNERKDEFMNVR
MENVIEETKDKNLIDMERVDEVVRDVVRDVVRDEVIRDVVRDEVVRDVVVRDEVVRDEVV
RDEVVRDEVVRDEVVRDEVMGRGTENEDNNGAENGNKNGNKNENINGNINGNKNGNNNAV
QNNKDVLINTVDLRKIIRKDEEELNINERLASIGIRFLDDLILKQTRKSTLIKTKNEIDE
HLYVYYKLYYEQRMAFFCSFLSYIKDKMKEHEQVLASKHKEMRVDDFIRMKNAKALKTEC
RNRTRIRWHELRRTREMNFNKRMVECRDELVEVNRGMEIERGRREKERQRVRDEIERLEI
RMGDMNRNGSVSRSGSAPSSTGNNLKNDNESIKSVNMYDFERMKRKIKEQNDLIECLSKE
VQEKKKYNAILKQRIQSERKEEQTLRVTIREMEENARTKTVDEQECEQMKKRYLLSATFY
QCEVLKVENERIEFNFLQFGVVYGVKGAVVRATVKNEFINFYVRVVNERIGKVVACYDNE
KDSNCDSGTDSSTDVLHPSFVINTLSLVSFYYEEILVMERKYFLDMVINDGVYLNVRVPS
ISSDERGVEMFIDTELVVYVKMDGKYVRSSSISLLDIVE
>Thecamonas_trahens_TTRA003782_Knl1
MSLTENAPASPGGGITGMKRELSMDKENSFAPVTPTRASKKRALLPRGAASLNQDPSDKE
AAAKPRAKSVGRRSLGAFRPLGASLLEASDPPVAAALAGIRPGRRSLGAFRSHASSLLQG
QEARRRPGRRSIGTFGAQTPMQPQQEQPQQPQQEPQPLIEEMVPVEGNARQPQPATELVA
AVETLTTANAAFDEVAPATFDSDDDTTSILPGGRAPLLNADGATTGILAVSGARKKARRS
LGRRVSFAPTIASVREYEKRHEEWMSPQPESDSDADLSGYGASMHPLGDAPVASFSALES
LSTSLASSANTSMSSNLDSMLDSTVSSEGNESMGPLMSLNDLWQADPQESIATPAAAEFS
FDSDEVDDDSIELTETFSSKPAYVASSAVASAALLTLTTDERLSTTVDEAAPNPAFDIAP
SASLAVDDDDDDSMLSQAGTGQQVFTLSRVPTKNLSQAFEQEALAAAPVSAPSGADSEDD
SMEMTETVSADAVAAAFDVDSLQGLDAADDDTMEMTVTVGNVKAEAEVEAEVEAEADADE
SMEMTTTINADVVSAAATAAAFDATPADNSLDLLDNDTMEMTVAVGNVKAEAGVEADESM
EMTTNINADVVSAAATAAAFDATPADNSLDLLDNDTMEMTVAVGNVKAEAEVEAEVEAEA
DADESMEMTTTINADVVSAAATAAAFDATPADNSLDLLGDDDAMEMTTTVGSEVAQAAFD
AAPVPMDVADESMEMTTTVGTVAPLPEPTLSMDEFLVRTSVQLFTQFSTRRPTLLPPPPM
PTDDPIALELLSVFVLGPETSIFSFGCTQLEQLTASLHERANALAASLSSDNAPIMKALA
LAQPGSAEESALVDRVVDLKALAKGRAKVKWYAWLAKLNGKLAAGYSRSSQLLEGDLAIL
ARAAGVCETSRDLASLYDSKINTLTNLHKASELAALRTELAAATSANSQAAAGVAHLEAT
KGLAEDGLRGLALKRNALKRAAARAAASAAGCETSYEAVEALSETLAIVRGLSDWSLKAF
KADASIALTFGSEFSVALQLQPSPAGRTLLTGTSAAVLPEANVFVAPLFDAIGIDAMLYM
DAPLPYDGPAVRAILDDLELHFGRVMLLSRQLAQLAALFDISYEPLPGTGDSAGSSSQAL
CLRFNSLRSSTRFAVYLPNLHHDHLVAGPVLDARVVIEAAPHTPIAEATVLAAIAAISPS
LTRLRSLVLALDAL
>Dictyostelium_discoideum_DDIS000748_Knl1
MSNNNLFSNVSKQLSSNNGTTNNNNTNNNNNKGYSSRFSIASTLPTNKNYNQTENLDFLS
KMSNTNNNNNNNNNNGNNNNNNNNNVNNINENNTVNINQIIDNSSSARKRKNVRMSMGGR
VSFANTVEVRLFEKTQQNNRRPSLRNPFPSNLSNTDSQSLETPSNTTTPNQNIVGVENEN
ENENKTTDSIGAYTFSSISSINSTNTLFSSNSDSGSSGNNDDKFFFNRDDDENDNSNNSN
NSNNNEEQDQKTMDFTQTYGKIFVPFIKDETQPLRIHDASNDSGFTDDDSNSSGNSSGGS
LELTENDEQSYLDSLQNDDSRIIQTPSLQAILEEAEFLFSIKSKSPSKSKITEINNNNNN
NNNDDGNENSNKKEDNDIIVTDDDDDDDDDDDDDDDDDDENDDDNNKSNYNNKSIADMDI
SRYQSTINSPIHKKSRQLLDSSVVGDGKLTSLEDLLKEDTEVLDFDGANDYKPPPPSTTT
PTTTPMKSLSTPPSSSKIFPRISNIFPNSPLPSLQNLRKKNSNSGGNSSEDEILTNGDLG
EIIKNFSTPKLNQLYSDDHSFDDQDFNIVNNNYDKTDDETDDNNIKKLNNNNNNNNNKDN
QKESEEEEDNEEEDEEEDDEEEEEEENYNNTTVDRSRIYHHKNGTAGIGGRLKELVEDDE
DGDIYDAEQRDMTLTLAFDKIIAMANNKNDNNNNNIENNNQLFSNSLTTTTTTTNENDYF
IDENNQDQKDMTITKSFGKILEMYNQTLTDMKEMSISTQNIDKLLENNNNHNNNHHKGIW
DNDNMIADPNITNNLRDLYENTTVTRNLKTLVQGRKSMIPIPSYSKDRDNNNNNNTGTFR
FSVARNPMTPSHGGAGGQMIPTNSGGSNTMNLNKKLWNPQADVTHNLKSLYTNNTTTMNF
GRYSIANPSNYYNNTAPISTIKKDQVLDMSFTQSYGVFSKYQPFSTTKSPFVNPKSHQKQ
QQPQQPQLPQPQQQLLLESSVTSIKTNESHYPSSNEDSLDNPLIESTASNVTMEQRNLLS
NFILQQPQPQPQSIQQPQLQQPQPQPQPQSIQPQQQSQLQQSQSIQKQQQSNTNKQVTQE
FNLTSSQIQQSQYQSTIANNNNNNTTNILSTNNNFNQTTNTNNFGTSMVTRIQEISTSTR
KQYTHSPSLIESDIGFDYGRINFEQKEKQINTITNNNNNNNINNNKNNNNNNNNNNNNNN
NNNNNNNNNNNNNNTTTNTTTSNNNTNNNINNTDNILANVFDNKKLPQKQQQQQQHQQKQ
QQQQQNTTINTQKITIPNHSSNNTHTTNMQLYINHPMGEISENIYNRVGVEYNSSFKESH
INYHHQPISSMDLEDLQEKIVNNNNNNSQNSINQNNSIIATNIPIVGCGIIKKITLHEFL
SLAHCQFLEDKASRRDSMIGMQFTNVLDDQDDNTNNNNNNNNDIEFKKRINSIYNNQRHL
VILKKGYEELKTMVSNIKESNRMEEEKINQKNPPIFSNIQLSSEELYAKQRLLKNIKSFA
KQKAQLAYNEWRNQLEIKIYDEILNSTHELISSETILNESKKWIERSIKTIDENINYLID
IEKVIKLQNHQLNSPILLSSNSNASGNNNKQQQPNKEEQERELLSISEFTKQFSLFFNWT
PIQISEKLILLEFNGKFSISLILNQNEIQSSNLILFSNISKFEIDLINKSNINKMVKSIK
NIKQLSIIIQEISFRMSRLNTLIKEIQQLERLYNINKNQESISTNVKNKYSFKSNNFNEI
STSSSSSSSSSSVGEEGKEENQYVDIKVQISNVESLKKIVLNLQIPLLYPKGKIEYAFTT
IIGFNNGNTQGFINQINQIITSELKSNQSKSKLTKVLQSLEILISY
>Polysphondylium_pallidum_PPAL006832_Knl1
MSTPLKVRDNKMSTGGTPSKTKSGASGTTPLKSRPINNNNSNSTIEKVSTTPTVKSPKSL
TKPSKSIYDNKENQTENIGYLVRKAKNQTNERKRKSMGVSFAETVEIRVFEKMESTLSTK
KNQSKRQSTAAMKSSQQSQPSPQNQSPDSAENIVEKVENQIDKIEVENNNNIIVNSNNNN
NNNNIAYNNKSPFGTIDEEEEDLNDQDGMTMEFTATFPGRIYVPLKEPNTNTDGDQEMFD
MSQCSMDTSQISEFVSQSPAHKTTKRFVDQSPRGTQENLPSLLSLAAEEEDFANAAIFKK
PMTPTNKSILSSSPDSDNGSNDGGGSPIPTLTDLYEEDMTGNFKEIVARLGKVESSDDAE
AETEVESQPEEQDLTTKFHIENGTQGAGGRLLSVLDDTTMDFKIPTKQEIQQYQEQQQGQ
EEEQEQEEEQEYQQDQDDMSFTQPVGHIIQMAKNAERQTDLNQSINQSMNQSMNQSMCDD
MTITKSFGEILMVVKKRMSLKSNNNNTSISKWDVNDDVTNNLKCLTTPTKTIVIDHSTLL
VNPQDQPQEPQPIQIQPTSHVFYHSTTNNPLAESMVTKTQTNSDFQHLKQYTCTPSFTNY
EGEDSFVYGKLNFNRSNISDAKNGLVRPSPQTDGSVFQIPAPKSNFPNTHQAVGPAIPSN
SSATAVPQQEKPKNIPRFDNELDGSLYSIVGSKQFDANNMSVRQSSMMIEDLMSLRETSS
SSIKKITFNEFLYLSNCRFLDDPSSKSKRPSLVGMLVNNTDENDGTDLRSQLVAAYCYNR
QNVTFRAGYDELKGMITSINEFNRLAEEKMNQQNPPIFALIQRSTKDDLISKQHLLKKIK
NSTKLSTQSTYIQWRCELERKVSSELTLSKQQLSADLAALAERIEQTKNTEHQLLMEFQY
LKNHQHQQELQKQKLSEKIANKTNATDQKLVNQLNDEHNRVAQLTNVSHWTVLQCSTNSI
SVQYQSQYIRYSINFNLLSTNNNVVTSTKFSMSPLICQNNPISRLESELVGKLQLEKSVL
SKITTSKAIREAMTTVSIAISRVERLCQELKQLETLYNLRIIPFSNTPLTSSSQGFAYSS
ESKSLMLEIQLSNSKLYRKLLLRLHVPVSYPSGNIEYSFKSLIGSVDSKEVSEIINYNCF
DNQRKGKLSKTIQSLDSLLSE
>Acanthamoeba_castellanii_ACAS014708_Knl1
MKSGSANTTAAQAILEDEVLTMPLKGSFHSSLDDDSMGSFYTTPSSRSSFGAAGDLTRRF
LDESMDLTQVAIADDLSSSSSPPRRQHSPSSPPLSRTIILNESLDLTGIATDAFVFRSSP
SSPPDDGKREADETEERQPAPRRLARRRSVQGRQRPSIGGRASVSSSSSSLPEDCTLVFD
TTMDMTLSAPDVDLRAMIVHNDNGNEDDDDDRKKDAAAEHTLLLGTTMDLTSVLDHHGRR
DEDDLEGQRAGEEDAGRRAHQNNETQFTDDTMDLTMTSTNHRAKRRVSAYSEDEDEEVAA
GVGEEETATCDATMDLTAVMEATMDLTSSLPSSPDCLLRAKLRDAILLPEVERKQWGCDT
LAELTKPTELHAKELEDQIPSNSRSKLSADLSRAVTKKSVIQAQSVVQLWSNDVEQSFNA
ALQLHIQHLQAEHEEVAVLIEQHKEAAKERLALVRRHTEEKQDLFDILQGLGLWQLRSYG
QCEVSFLFKARAPLRPHVLSLQLAPMQQTDPDLPRAITKAWLAPEGAAGADGRHQQMDSF
VLGLVKGTNVQSLLQRLTCMGQLRAVLEEVTFRLGRVELLLADLACVERLSPHVSVERRL
VAGDPAVRLVFSLLHRGAKFALDFHGLHFGFPHSELRWTLSPGFGPVDDASISRLVAAHT
AAPTHGLLSRLSRALLRL
>Naegleria_gruberi_NGRU005984_Knl1
MKRKGNPRKTFTASSIHLSSPPIKQDKKRIRRVSFSTKNPEVQVFEPAKSPTQFRKKSLN
KNLFDGDDENVTMDFTDYVNDNGMVYEDQTMEFTTIINGNVSIIDDSTKKSQPSTSTASS
LIVSSSNGGQNSKQPSSHKPSFNLLQMTSSQTVSSTHHEEYDPTPAPAIPDASFLFGYDD
DDEDGDVNFSLMDRSISQPISNNNSQINDSLLAIVPASSTFAANSITSVPTTKNNSILMT
SNADIVMPDYFSIFKNLSNSILMDADEVDENAKYTLSDFWSHLSIRFLTTITDRKSIIPQ
SRKSLNINLPSEEIISKYTTAKISNESLQKVVTQTRKKIEVMEKEILDKEDAFKYNEPKI
IRSVMTRPKNLDIQNNVRYSIQTAKTGATIEKLKIKSELQNVQQDLLNKDILKLDDQIKY
VDQYIQHYEYLLQNLQSEVAQQREKKIMEKKKTEIIVQPQTIKSDRVIPTTTTTTREVKP
SSIIISSEKSSNEIKFRKRRSTQRFTISAQDLLISHPNLLNLFKTKFVPFTVDRKHSTLH
FSFPYESKKLGVNIKFHPKDFTINNISITPPAFVLSKGYDEVENNLFKLIECHIVNVVKK
YNHNAYLPTIVPTMSSLIQFMSLFVKEIKILRSKSNPKRIINITKCKLNEDEKEEFESLS
LNIRQTIISSNNSIHQEGYDIDISCVDSSIHLTINNGNSTKQFNYDCNLLEHINV
>Ectocarpus_siliculosus_ESIL003139_Knl1
MDVVDENQGSHGIIGSPVRRKVSAASHAASSASPLAERARDAQGVVMESQRQAAGGKKAV
SGRSSTGSNSASKRARRTGKEPHGSRRETASNLELAGVLEALGSPSTGEVVMEEAAVGGE
AVAACAKKSRMRHKRRMTADILDINNIFDDSMSSDGPAAAAAAAAAMAAASPPPRTGPAQ
AASPAGGSLTSSVYDGLDYVSSRSSGSRRSSLEGGGGADQMMAGAEEADGGDETADFSAI
FKLVAQGTTPAGKNTRTPPGEGSQAVGAGVGSSSTPPPAGPPRARHHSNQKPGRDSLAQG
LVEPASLPPGALGRVGSGAGGVKEVAPAANNPAAPTERVRRPKHSISRETPPDNWEHMAV
PTPGPRHRDSLRPSHQPTFHSPNADSAASGTSGTPGSGSGETGDVGKLLADLSANSMISS
AGGGSDEEDDGQYTAMNVDAVMAELESDGMGGRGEVRGCDDHPTAVDMDARVAELADGGG
GGGTGGKKKRRNTAEKLTVDSLLGSLDSPPVQSSGGTRLAGTPRDSAEGGGATPLGAAEP
SGVAATSEQPAVLLPKAAADAVALGDGSSSLASSSPGEQGAAAAATPGSGRSGATAVSMR
GVFEPISPSLGGSADGEGVPVGGGCVVTPRFDRRVSGSVGGGRKDSGGTAGNGSVCGLLD
STPSPGGGLDQSFGEGEGRGKLPPMTGRAGAIAAILDSGTRGRRSSAKAGKNGRRNTCEP
EEFGDVIADLDSEPDTPASSRDHSRVGEDAASPQEKGEPVETLSTPSSSSSLDSSPEASG
PAAQQAEQEAGAKAGAGGPEESMDVDTDEDSFDSPGGGSEDENKPKERDDRRSTASPTTL
GALLEDLGAQGEDETDEHGTVNSTEGVKASPPQENESGPSDDGVEENTSPIITHTPSPPV
ARRTRSKSPASMKRANVGEVGLASPRPAASARNKRSSMSISASPASKVSAPQPAPESARG
RLKSCLSSRKRARGGPAGVASSSGRSPSASLGTPDLTNSAGTDGSLAMAGSSPSPSRGGG
AAAGSGVIAGAPHGVKTPGPSSGVSGGGGGGGRGPASDMGLETPRRVMFGAPMAAEFNHL
SPSNRLTPMPSRDAKSLFPLEKQEEAETDEDEDTAANSAQLAEWEGVEPMGEGDLEFDDF
DGVNGAGSMFSPEQEAFSKASPR
>Ectocarpus_siliculosus_ESIL003140_Knl1
MAYSEDVRAMGGGGPPSPYDSDFDPAARRVENLNASLLGPAASAVKRGASAASYEEPQNR
SFSINNSQLHRLNDSDSSLELTGTFTTSEEVRITPAMAAAVSAPRDAAAAGAGGGGGVGN
GGAGDLSRPAAGGAGEAEPSVGDADVDDSMDLNESSELESTLHGASIRDAASPAPDPKRL
SSGSLLSVVDDVEEFEEEVLSQASGETQTTPEGGEGPEKEQRVLSPPPAPGADQEKDQRV
LSPPPATGGDQDHGSAGRSWVPSLAFGQGENARLATVVEEMSPNSLLSSDQSHAQSRRWE
SLGGASADSTFELQADIMDSMSELMGPATGRPAPASKGAPPPPPPPATAVEPKKRRESVG
GRTGTSSTAAGAEPRKRRDSVGGRFATVGAPQDAGGVRRQRQSAGGPPPPPPPTSPTVEL
SGALEGYMGDEGGGHRRRQSSVSGGAAAAPLGSPTVELSGALQGYMGDAGADAGGQRRLS
SAFAGAAAGVAHGGGQRMRRRQSSVGGVAPASPTVELSAELMGYANDLAAGAPASESAAG
GVGKARSPSLGPLSPAPASTPAGKLSAEGKARRAGVPEEEEEEGEEGGENRNTAIGTAVA
VASPPPAVAVADAVEAQPAAGEGTTAVEVAAAPVPVPGRPPVTQLPPRRRRASVSAAPSQ
QQLQGGMIAAGSGGGPKRRASLQEMMKQARCSSFATGDGGVGVKTQSDGQRESAAGRLRR
RLSSVGSVHSGREMAAAAAAAAEPEVQSSEEAVDGAEDESMRLEDGAEGEATTEELMEDA
TEDDDLTENFAPLRMGMEDLIKFAAPEGVDRERRWATRSMVVPLKGTLSRDRLRDMPDEL
VYAIAGALDDAAIEMEEWAEGKKTHAVNCGEMAWKYHSQVPILGEIDRVIAEGEESSAAN
GDLASRVRGLAAQINAGMERQIGAWEVTVLTRIADEATKVLSKVSQSREALVKRGDELED
LMSHADLAEKAIAEEIRQEEQRASVRSQIAKTAERTKEVQADVCGLEEELAALELRQQAV
AAKKAALLEGKARREERAKAAAKRSASVVRLMELEAKSIGFEKEALEMKEKLDVQLGLRL
WCQPITLLPDKVMVAFAAPHDWALKHQLKFVVDETSAASGTCTMVRGPKPEKRGVLSKKG
GMATVGDMNSASGRLSRLIFEGEGGIFGGAEGMAVAGLAWVKTVADMRTEVQNAEWFVSR
AYSLLQEVHDLEKKYACTVTVVENDGASAAVAVLCVEVANWRSKQKLVRLRFGLSTSFAC
LVGAPLVEVDIGSLEVSVVDEAIRKAGGDRAGLMSITKGVEAAAACM
>Phaeodactylum_tricornutum_PTRI007708_PHATRDRAFT_44469_Knl1
MAQESFRRRSDHGAVMRSIDEENADVNQTRRQTIGVGTKSKALMTRTTPASQSQSKKTPS
KTRVNLGSASSYYFKHMPKTPLDVSMLSKNQQMIETSVNTAREDSDIDISINESFLHDAT
ANYNGSLAAAESSFLTVNSSSSEESDMLNKSTLSDTTELTASNFVKAAFSRHRLSEASLL
STSLHAYSDQNVKENIKLRTGENNSNPDALRNPPGLSPPRLPFGRVKANVDGSTDTEIVT
TAGHAKRRQTLPPNGTIDMASEKAQPIASVERRNSWQSVPNEGDKNVTSSELTVEALRQL
TSGFKEKRLQRSRLSSDHRAFVLNSSPKLSIPSLSPGLTSSSKRKSMSNNDKSVDMTNNA
LDDLFDGLLDADETADPSLLASVDCGKDESLERGSVLKGLVEENEFETEMAKGNTPGNHN
FIQKSKKEGTAALWANSEICSIGIHSFSRLDSLSPASTITSKGCLKSSDIPTGKSPRPLP
EEIAFSEKAVANAEKKSPIDSSHRNLTPSKLQNRLTPTTLSGSPMRFSGERRYDDDAPHS
SSNSSSGEEIRDISMLSPSKVVSVDQLTPSKLLGRLTPTTLSGSPVRIPDPASIDSPARN
TRSSLKPVLETPLRSPLRQTAWAAKDKTDTLVDSPARNTRSAKKAKASPSPSLDDPTQNG
ETFKRKHDTSFELSVGAATENNMTYEVRSSIQKRRKSSGSMAVTLNSALRKAGSAHKTFP
SGRKCVAFGSPEIVEYNIGSPSMSMTPLPATRAKESCTLPDDTIEIEADMAALLQTGERR
LGSGEFSINAQDAGSTPFIGKRLAMANDSIGEDRTIELEGNLQKLIDGAVNVDSDYAQSS
DDMEVDVSDADATEEFDQTVQLEVNMSTLLQQANSDKPKATTTQIIKDDLAVGNNSFEDE
KIADSPLEEDITVELETDMSAMIDAAQHGIRAPHGPEYLGHVAGTVKDKENEAQLEPDIE
NVVAAASARLRLSISDSPESKANQRRSSIASRRFSVAPESRLSISSQGDRLIVYQEDSPV
EKGVSFSPQFPSKAINSATSDKAASLLDLRLEELLHACPIETQECGIPDILAFLSEITLS
IDASIVCDTMDAIFPQVCNEVISTMEPDIDLSSVVAPSREDAGSLIVLQEEIRSGFDSEI
SSKLLSLSYAVQKVEDFSWSTWVVSVAETLQGHVKTMTEELDESTHIIADSSENAIELES
TLAIIADKAVRKARRKSLDRRVFDSIVLKEEITSMEAELERAKGYLEKAKREEEQTTRII
KKADQYLNISIEQEDQIREVESHEKKWVVLKGLNKWKARPMDDRNISFIFPSPFLCASIS
FTLGDSVECHAQIKTDVSKRGETSTRKRFQTLQPFLEERSREICNIANLVPIDQPTHIGN
VLTDFVRTMSRLERTASEIASLQKRYGAILSRPLNSRHFELTVDFTSRSGHTKLLGIFVI
SESYPYSPVDVCLDVLEGQLNMEEIRKKLVKNAKPGFCYLSRSVDFIAACMG
>Thalassiosira_pseudonana_TPSE006631_THAPSDRAFT_23012_Knl1
MADQINEENVHSNLRTDNQQQQQQQRSVRWSATKSSPPRVSGSTPSNNNNNNSGGMTGGQ
SSAAVNSSAMRGDSYRPNPNLSFTQATPNNNHDKMTPSKRFSSAAKQSSSKTNQSMQQSA
HKSGNGGGHHKGGTTNTSLNFNSDNNTVASYYFEGIPNTPYNPSAKKRKNLDKHRHGGGE
RDGGGKKQQQQQQQSASSFGEREIHNNDDNNNPMDSTFTLGGTAEIASIYGDVNTSVLSV
ASNASGQSGASASSSEVDLMNVTTLSDTHELSTSNFILNAKMRNLMEERRRTLLVEMKAA
AAVEEKQAEVEKEGETSTMYIGEVKDLQGLQVEKKSALEATPFEDEATMTLPDLTLTNLS
MFATAEVATNNTTNATTNPNSNDTDDDDSMIEFTSHQKVRTPKGKSRKSELSLLESSAEY
SLGLGSPKNISDGTRSAQKYDLSKLIAESSQMMGEESGADEEESRKGQELFVESTASGND
LDAILDMGGVGNSTPMALTMPAPSKVTTAANVTTTTNNNNDSATKSSLCPSPSFVSGKKK
LPSLRKSMGDMSKIRMLTASLKKEKADLKKKSVLRMSLPALGSSGLPKRGVEDADKNDVV
VDAVASEKGASTTESARKLFSDAPSKSLEDDVSMLSPARNTRRAKKLASSPAKSPTRRSK
KSPAKSSPAEAAANANSPARNTRGAKKSPAVDSPARNTRSAKKSPARSPSKASDSPARNT
RSASADKKDSPARSLFGPMSPSVFQQLGDSPSDDGNADGKEGNVPGQGPFSGKKRNKSSL
NETARSAKRLEMDDGESEHSETLSLSKEFPFLSAVAGSKSAAAAKEDTMSSLDKSPSSST
EFGTATFALNELMEDIQGVTSKGDNLNVEIDASFDGDSVYSSAKQSRNKRRETADLNDLM
GILSTDSPTDNCSGSENLTPRASTTKTTPKSILNSSNKEDKRGFAKRRVGFGSPEAAEYN
IGSPSVSMTPMNPKSVREKYRMPNDPNVGDSNDLSLSASSSMENDSLMHGINNEETAELE
DDITRLIARADDPSMMAPIDESRIEDISEASSAGRSALGQIVPGEKTEELETNIFSLVDD
NSKEDSVFSLPSVSDNSRDEVTPSKGKEPEDNGLDTSHADMDCEETVELEGNVSALVRGI
PSEDTMTMNIEGTMASLLEAAGANGSVLPPDDTGTINIEGTVASLLDTNYDGVSYLKSSQ
KSRASSKFKSSRNEHTVPLDSNLEDLVGEVNDVKPKTLMGISSHSPQTSAQASDKALSQD
EQGAHTMPLDVNMEALLDEADSESQQGNNNSIQFSKEHVSGEDDTVSELGMNTSQELSNN
SEVQNSLERIVESVELREPVDVKLDELLQVADYVDIVAQAQDDLFLSALNVASGNPISSI
RQESEVVMTQICHDIESQTTHIQPEEQYETIIEAQEDLMRQLQRNLRQKGVNSDDEAQVT
NQLKFLLQASNNAVLSEWRSWLSQVASVYNEQLSDGVLQSIENDLEVIADKTSAIDQNRE
QVALPLLLRSARRATKKNYSRQQVEVAECGNEVRQLEAELEKAEFELEQLQSMHERVRQV
ARSNEQSKALHKNQSESRHTADSSFYKFFSVEKLHNWILIGSSDSSISLVFRGLSSETNL
QASFSISKSDTVFFVATVGQLPRSADALLSGSKHTRFHPAVSGFLANKMALLCKDLKSSR
LTTPSEIPSLIHFVELKVARIEQAAKEFDAILGQCKNSFLQPSETLSDGYDFTAYLASES
KVGSRLQVTLSLPDCYPFAPLGLHLHSTNSSFDSEAMTRQLKKLIKPGYGALSRAIESII
GLLD
>Thalassiosira_pseudonana_TPSE007229_THAPSDRAFT_5662_Knl1
MSGPKLTGVSLNCPGNTNSNNNNINISSIESSRVYSTDSIDKEKENEEPPPKSNQLPQLL
KRGGGINANQTSSSSPLEALVDVTAAAPSVAKNAMAECNTSQTNCSRAAAGTNTRSSGPV
RLCYDGEEENEMTENGEVDDYTINDRCNEDKYTVCNTNTKTANAEEGNDDDEDYCSDCSG
ETVIANDYPPPPENATAEEMNRYYWEWCYGPLSSDTSAGDNGAFGVGSGGGLGSRSAMRS
APAKSCLSTKKSLTSSSNASSMTPRRILHKSPTNNNHIEFNEGSNMSTPNDDDEDTPNMT
GMKIASKDRRTQSAVKFGTNQAAEFDLEQPITEMTPMPATVVQEIFPTDKVETEKDVNEY
VESRETARNVAMLAEWDDDFDSIVSQEDGSNGSSCGDGGSRRKSSGGPPKRGRKRTPFKH
GRRRPQKNRRESHIFSRERRSLLEESDNDEDDSNSGLPFSVTIDPNEYTSPSSSSGASDN
PDKSLSKVDTPRTAGADRDSLESRASTCVSPSSLKANAITDTVLDTVGRETPNSARTSSS
NLLRAVHASGALLPSNSPRSGGLRPNQLKYSPRNSGERLDSSPDDSDESLGSDIMSLFNL
HNIDDDESTLVQRQLSILSKHPTQMLHLSICDLIQSIHASRKDSVQFINDHLLKNATGAT
VLSLVTDDNAKSLFSGNSAWLQSAFFKYNGQGEATTSAIHNSFESILLKEVMATCEHQSS
LGSCGKSFTSMTDGDCRTIADTIKQLHRIASIEWSSRETDAARRALCSLQEVAMSQKSEA
TRLRKFVNSRCSNILEASNTIIQLLSKSNASVLPSAKRKLSTRKRKAVSLIQTETDNIQY
LEQELTVAVDCLGQAKSAKKILCANLEVERSRPISLLSEEIRTFISPAPTTQNASDFTFS
LLDGSAEIAMKIEPDEKGPNSVELGCFIKDGGVSIKLLQAVLLGNLEKIDGTCGPFPLRD
SLASVLLQNQSRSELITDATHLFFRIDSLLKSVKKLEATSFCTVNAEDNGDISLSVAFQK
DGALVQFVFLFDNLLGEDWAVAILPSDVKVSIMSNEKDHSAQSDLLCREARSILVKAKPN
DPTLLRRILEVSTQM
>Phytophthora_infestans_PINF001934_PITG_01426_Knl1
MESMDIDSPLHAGMDSSFSANEQKATGNNNVTSPDELPPSRIPKLSMFSPPPRLRTPLKG
ILSARKERRNAETTPTKSVNFGPSQGAEFNHGSPSTSMTPMPAKDASRLFPLERVSSEEE
PDDAETSLNSSILDKADSLDEEEPEQVTVPKLTQPKKSGFNLLQSRRSSLAVSKSTDKGQ
RRHSMRGFSPLDSRAAFQRRRRQTINVTPTSSQSPSAPGNNSFLRATDITQTTRIPYADS
SASSDAGEDMEITGDYSITLGDTAGLQSQSLTGLPREEDTAEFSLGHLLAEFSVHELTKS
APESDLHDLPGSLGDLANEVASQSNHTQPPNDQNTTLDPIAEANETMTSLRNQSAMSLVS
DESDDEYAAKRASLQVNLKAQFDRVSEPSQSPRRPPTPEPRSAPQITMEELLSSLDLNEE
STFIGAAGNFFGEKTESLKDVVVACAHDTCSAVMERHAQDVSSWSSAVTEELSLLLHAKA
PAVLSPENLDDAGREAIQELFDAEALVARTAWCQLQTQMEKQLTASLSVGAAALASDVKS
LKDSVAAGVLKRQNELAAIKEMIAREEQMALLLDAIEEQQGAHDEYVKAVKDLEKECSSL
SLEESVLQSRLKVLEGRAAELEPVTPEAVTLLRQEVLAAEEMLTIQESLSLWKIREATSS
ILRLSARFEDVLFDVEVCVDVHLRAPSMGGASTSIKVNESLKQTSYLPCEGDVVLVLQRL
LLDPHYISRIADESELGDGIGGRTCSKLQVLENFICRSFRLLKELRELSTHFSMRYDKDH
STLWVDFLKFPSAAARIDVEGAQFSVGFSLLPVFPFTDYQTAVQVSRGQVSTDAVAKEIE
LVSRLESEYFTRVCRRLHDSFVR
>Hyaloperonospora_parasitica_HPAR007649_Knl1
MGDSDAEATAVATSSRPAVATLDQSQDELVPIVDRRGRQAAQDRAQVLEERMSDGVNERL
EMRLSGSRRRTLSPSRAVLLKSAETGWIGRERRRDTVSPEALATVLKDVEGQLKEMEKEE
EEKGELETSVAALPTSEKTFGSSESRPVASQMLSCVVDSDRGNESSWMDENVSADGLTGD
LRVASSLLEQEGVGRRTTLDPTEAALVVAALQKEAASLSTGALEVKAEVERDTQSLETDE
LNIQTLVVSNTSVERGTKVSTQVEENGKSAAVSTESKRKSPPSLSHESACRKSLSPVIAA
ESGALPSPSKKIQATRPLVPAQSYSKRRTTVDPSDALVVLKDNAQLGQEDGRRQTIDEHG
LLELTRAAGSPSAGKEDTAELRKKLSRKRDSDSIACAGSRNDDFRHVNDEQTMESMDIDS
SLHTSAQESFAGTDHQIARISDLSSLAKCAPSHMLEPSLFSPPPGEPRTRTPLKGILSAR
KMRRNTRDAVQTTPNKSVNFGPSQGAEFNYGSPSTSMTPMLAKDASRLFPLEPRVSSEEE
PDDDAETSLNSSILDEADSLDEGELRKERTYQAANAKKSGFDLLQSRRNLSQKLTDKSRR
RQSLRGYSPLDSHAEARRRRRQTINFTRRTSTSEPAVPTTFAATKNPGADLPSSTRNQSF
LSANDVTNTGRMPYVDSSASSDTGEDMEITGEYSFMLGRDVDVKEKQSTLAADQVRDEDT
AEYSLGHLLAEASMYELAKSVPEPDLHDLPGSLGDLANEAGASSQDGQAGGLLLSLSDQD
IALDPIQEKDETVTSSRGQSMMSLDSDESDEEYAASAKSLQVNLKAKFDRVSTDGGTNSQ
QPVPDEVLPVHLITMKELFSSIALNEEDALVEMCDAFFGEEGASFNEPVSKNAEFACAYD
TCLEVVDRHTRDVSSWSGAVAEELSSLLDIKAPAVFSPDILDDTGREAIQKLYAMEVMVA
RTGWCQLQAQVEKQLTNGLAVSANALANDVKSLKDSVSSDTLKRQDELSAIQEMIDREEQ
IALLLDAIEEQQGAHAEYVSAVSDLEKEYSSLSLEESVLQSRLKVLEGRAAELEPVTLAA
ASQLEEDVLATEEMLAIQESMCVWKICEATTLHLLLSARYEDVLFDVEICVDVHVGSSSM
GEASTSIKTHEFLKHKEQHTYLPYESDVVLVLQRLLLDPHYISRIADESDLGDRNYGYTL
SKLQVLEHFINRSYRLLKELRELSTRFDMHYDEEGSTLWIDFLKFPSMASRIGTEGAKFS
VGFSLLPVFPYTDYHTAVHVLHGQVELDRATLLSDQSGDKFQCRQRFAALPAICIVERSI
NRKVDARKFVRLELYNIVRNVRPVLMKGGLSRRMFLEPLTFTAFQSQSSSLSSSTIRGAG
GSTPV
>Albugo_laibachii_ALAI004260_AlNc14C54G4159_Knl1
MEPTAANNVLITQPEIPSQNPSVRSKRRDTASPTSIKNLLDTLGKDTLTASKKSSQRNEN
SRKTISPNQMKQFLQEIQGMPFLDKPTKSSEETRQKELNTAFTEAFFSSELLPSADKSDD
KLSIQKSQPIISDKSDGRDLTLEPDDAQAFLEELKRTENELMSKQIEASTSPKLQESIEA
GGQRDRRTLDVEELYAMETAIRKEQSVNQEADEEYPQASTPPRLLLSEEVCVDVEIEPLN
HISTSLERTEEPMDIDIERKIVEEFAELRAATLQVAKVKETKSTEMENPPESIHLDNRSE
IISNQEKPSGPNLVPEKHYQIPIESLTETGDEEAADSAPSSSMPTSQSLSVVTISETDNG
SSVMPQMHPTDVPAKTRAESLSLYSPPPTRLQTKVSLRSCLSSVKKPKRLRELTPNKTVN
FGPPQGIEFNYGSPVISMTPMCANTAKAMFPVEQASTASVSSDEDMETSLNTSILDNANA
QSESSDEEKERKHEPQQRSSTENAPKQRRFSLKGVTPLENIANARRQRRNSIGVKQSTPT
GSLRNSDSQNQKDAQPSQSVVLQPQSRLAFADSSASSDGEDMDITGEYSNHFNISAALIQ
RGSAHKSSEPNTSTLENAFLAPTAEKSSTQKGYRRQSSLVSSLGGSPSPEPTVELGTLED
LVTEAARLEQETVANENAKVNEEDETIDPQEMHKDDSTEINPSLENLDDTVADEMKGSQT
RSLDPISEGDENSVTSTSMMSVVVSEDEDTLEHRKSVVVNLSSHFNRMESTTTTISAQKD
QSEKVPEIVADTHAETPKSKKKQFQSPPRVTRTNRTCEQLYEMLQLDAIDLDTIDSKVPN
LSLLDDIDTLIASCCNAACSELIETSIDELTTWNSAMDESLVLISKELVSAAFGSENLPL
DVIETIQAVGRTTADTMQSEFYQWREKAEKNCIEKLTLTLSKMEQDVKQLHGQISTIKEF
ELNELEALEELVDKERKWSQLLDAMEEQEGVEMEYKQTMQELQEECSSLRLDTSVIKQRI
AQAENDLETPPMQMAEIQTLSSQVFWLEQKYELQQRLTFWKVRIITSSSFSAETNFTDVI
FSSYVRVDVRFGDNSHAVMQISATLNHPYVDSGVKRRKLGQSKTRPDAVCLLARHLLQTE
SLEAIITDANQTCGKPITATENLRQLEMYLLHCYRLFRDLRKLSTHYTLHYEDNTLWIDF
VHFDSKTPIGSRRPYKFSVGFAFCDTVDLSSQCKSPQLVAQPLVETRYGSISEQMVWSLL
PSNTDVLALDMLPHICARLSSISTAT
>Aurantiochytrium_limacinum_ALIM010538_Knl1
MASLDPAEQQQPQETSPKASSSSSTSPSTLASGSLSNQNASLPPVITKDQDNAMRKPFQE
LDIAEARQGQGTMRGAPSPSPHRKSPLRKKARTSFENDLSKANRSDSSFQDVEDDIKMGA
TPEQEKKSAKLIEFSPDSHGSGPALRFSDFSDDEDDEGSMIDQRDQSQASDVQDNVENGK
ENAPQKDEEEMLDGEQRREINNSDKHAKQDMKDDSSESSEDDSSDEDESIGDLRSGQHST
ASTPSIPEVELNTRRNALRPVRGLEQLNSSRSSASMDGSDDDDDDDDGNRTITLEKFNKM
FDNIDDDDDNDSVAKGGNSAKLLSAIDHSDDEGNGHRPNSSGRRYTASPSALEKLLAMAG
SDDESDDEEQALKNAAERGKIKGAAMAAAAAAAVAAKGNDHDSFDNDDDDDDDDNDDSDE
ELGRRGHSTRRRNTASPSALEKLLSMADSDDESNDDHDEEQALKSAAERGRKKAAEHTSQ
HNADEDEDSDDYIYGKASIDQYEMGTPEDLKTSNKKTTEPVAFTPIAYNTRSSAKKQRPT
TDKRVVATPFAGPTPLKSCISARKKRGTSTKKSVVFGSPDAAEFDHHDPVKGGVTPLTKT
YARTRYKMEDRVDSDDDDNLIEEDRETALNSSILATWEEEEEDEDIEDEDDAAQRRLSIS
SNGSRRSRGGRRSSMHVFQSASRDSRRSSGSRFGGFGGSSDDDSKSELEQKFDEAAAEDD
RLSSAPSPDEEDEERESDPVKDNGDEAGKLHLQSQALQDSFSSPGSHFNTRRSIGNTIDL
NELNALVSSSSTDAASENRTVNFSAFQNLDAASPESNNSSINRTGGRAGLQALGAGSPDS
EQGSSNRTLDMSGLKAFGIASPDSANNSSNRTADFSGLKGLGITSPDSAHDSGNRTADFS
MLRDLEDEETESRSGGDHTLDDFANMLNDSQASTEDHNRTVDSNILANLGADSPFTGQSP
AHNTRSRRRLSSIQSTASATNSINTNTHKEDQTVQLGRLQDLASFTPEEPRNARQRIDSQ
NSENDNDGDTTNSSRLIEKSFTSEDGDVEMQDVSTSSPQHTVELGRLSQLARMSPESDPG
TPRSRHSQQHSPVSSGERTVELGKLGDLANMSFSSEPFDERSVRRQSMVSTVSRKPEEQT
VELGNLSELAMMTPGSSNSHSPSMRSHGTSEERTQKLGDLADLAAFSPGTPATPATPATP
ATPTTPEEPKGRQSSRRSSAQSKQTSSKEENRVDHTSDEVDSENKKSPHMRLSFSSIGSS
SNQSSEKNEEKDKSKLQFDSAAVLDGFMNSPGSTTSEQTPASKSRRASTGSTKSAATESR
RASTGSLQTPPSPDVLNTSSASLSQDTYSSTTGMEMTPEKQKDQQVEQTTPEAFKTQRTL
ARTPLELDEENQYSGTDQSPTADHAMQDTSESGDNTSASKKKQPPTPSSSAEAIKDLAEE
DNQEGEEETLQSTETRTLSVLEFLDHCEVPLSESLLKQELGDAEDPSQEIVEDPQVEAQK
VQETELTRACVLQADILGQKWTCNESRNRALLAQQTIQELATTFERGEPSLLQIDASEGV
TLDVKSAVATLRKQAECEASVSWSDIEAKGINLSLQALEEHLTILNEDISIVSDGVQRLE
AAKSQVGEASSAAERLLSLIEALMEQREVIEGYQEEIAQLEERSASASKELSRVQSARDV
QDVRLRGAKDSLAALQAQRQAEMDFESKNAVLDVAQGLHVWRLHHANATMVQVALDQIDG
SFELITLLFDLQPSVSDFSVQHVLGDASSTDSSQNASNLSGATSDIEKSIVKITTSRVAN
TVAALRNRLRGAPPSCIPDALLELDVEFGRLNDLWEEISQICQSETYPCQLIARQDGSMQ
FSAEIYYGGVGAVVQVAFEILPSYPLDSDSCKVSFNLVSERNHEQMLQHLEQAVVQRSQE
ANHFAPLSALWASILEIF
>Aplanochytrium_kerguelense_AKER002564_Knl1
MEAQTKENTNLNSTKSSTPASGKVAPKRKKQRTSIESKASGEVIVFTPNSVGSKPCLDFS
FADEPSPAGETDEKHTLPPPAGALKKHSNGSEHVSDSEDDASTICNDAEAAEQADGTVSL
EAFNKMMQQAKAEAHTNQQNESRERSASISSLSSISSRSPEANCNTKKPKGERRNTASPS
LLQKMLEMDSDDDEEGGNDIKLAVERGKKQAKDFLEEVENDMNQSKMSVDSERIETPPIG
SNMGGGSQSIRIAVKSAHIRPTPLKSCLSARKKGTGRKSVKKRVVFGSPKAAEFDLKDPV
KGGMTPLDKHFAKERYRMDGSISRFRRRENEDLEETDSNREDEETAMNSSILATWDEVDE
ENSKQEFSGRRSSARRTSGIFRRDNNLPSLAPDSRLDQSPDAHTEENLQHRFDEMAHGEK
LSTDKTVELDTLKNLIANETLDDASDSDNDLQDQTVQLGSLQDLIGNSPKANTSPAILPK
GGVDLASSSKRMQQKERESPAKKHKEQSRMDTSDNENKTIELGKLSDLANESENITEKKS
RSTRYSDVSEQTVELGTLADLAQAELNDEMDTKSEDEDGDNDRTADPEMLRKLVDESLDE
PNTARRSSTSDRTVDLETLQELVKSSPSKPEKLDENKTVEVGTLNQLIGDEGDTTSFSNG
FQFHSNRKKKSSRKSLSFDCLSSEKMNREDRTVELGTLSDLTVSPVSQKKNSTTKGSRVK
DRNMSGSADDDRTVELGNLSELADVNTSKLSMGQTSQDGKNISTLHLSFSSGSTMNTLSG
TPKATFTSADAGDAIDNFIGGDTPMSCRSALSVSKRSSLGGEENSILKRCRERVRNLLTP
ASLCSPISSVRSRVKTSEVERRLSLLSVASTKEDQSNEVAQDVLINSTTKSVRHDEPSDY
SNKETNSISESPLSPVVHSTQKIQRVSMSSQKGESEKREAVVVSESTDRESTKDFEDIDM
EESSESAGRVSLNRASTSGSNDIPVEKLENDNSDVISMSIDEEPIETDSNIVSEEENIEK
QLLSSIEIEISKYHDQVVAMQQKAKELHRVINLNIGLMEQKVVLENYKAQMRVITDQIHM
VKEDIRAFELRRYAMNQEERRRQKIRQQKLELEELASQIQIGHKISLWRLFQVSGTVLTL
RLVNTGHCLKVRLAPGTGGKLVRGVEHYAEPASSIYADSEEKMIQTIYDRLIFQRVRYNC
ERELKHAAIIGKPVVAMQPFVNLLEVETGRINDLWEEIRNICKQTPTEISYNSSGRRPII
SLSFIRLSGSKQFAVQCTFRILPAEYPSIHGCCEGLFSLKTCLVQPESKQHTDIQEFLEN
GLDNILAKERQGYNTLTRQFELLLSLIGGK
>Bigelowiella_natans_BNAT020125_Knl1
MATFKIHADEIIGEKPPPIRKNKGRRRKSIMKKRHSISFAPNSSNVSKKSRMNKRVSFGA
KRIREFYEENDHTVDLPSIQIEAGKDMKIAGMKTFVTDQENNFPSSPASTLKLGKGAAVP
AARFKSPNTNLQASKSPMRKALSTLTPPSKRVKQAQTPDSAVSGNNVSFFSPTNSEAQVA
LTEEELALMKQFGLASPDDTKQGSKSFTDASDEIIEVEIRDSTADITSDNTTGTEKQATH
SIQNILDISRSPGQQAQYENVSADNTKTLDELLQLERSSDNITTENTENISVVSMTGKNT
MNIMGAIVDAATGKSATENDNLDTSRYSEDSGMDMTRNVGTIIAASATEDTKEAGDEEAS
SSPSASLDVSSMSEGSNMDMTVNIGKVLSANEPLPKIEEQNNPLTSEVSNNSSEDTSEQT
GNAALEEDDMEMTVNAGKILSNMKAKMDNNESSKGDAENTESGMELDESMDMTVNAGKIL
SSSETVVAEPAGSQMESKETVEVVVKQNGEAESKEANKESSELNSTAISLSSDMDLTRNV
GGILSKSSDSLKLSPATQVSDMTFTKNVGKIIAADTAPTSAGAISTEGKEASTNASMTME
ITENVGKILSASEGKAETEGQEDNDIDFDDRTQNVGDIFALAESEKEDPSQNAVNFDEET
MDITRVVGGVIASESLKEGAAEGAAEESKVVQSEEVDNSEKVTIEEQTMDMTTAVGGIIS
VGGATVDEKSATLTTTSSSSSSSSAAKSKPAAELNESRESTQVVRVLRMDDNGDDTKEMM
KIMGGDGEDRTCDLPKPEQLSDVTRNMEDMIGKLLAGEMEVDEDDDTTDHKATVVEVLNH
SEVVEEQVNDNNHPITPAAASKRNLAIDGDSKVDIIKDLGTPQSFSTTPTSIQSEESTAR
LEQFFSKMRIQFPKLQSKRRASSFGTTGTRWPPQNLTELLEFSITGLVTELKEQWISHIS
ECVKRSQAESLHMESYLNMHHMPRLLHVCDQSSPGQQAEASRRLQEAYNAFRLDAKREFA
EYERLRTEEVLEELQRNKNAIVSDRVVINRITSHLDEVLANGTNSSRSLSLSVSDLDALK
LEAMEHARFLKQAYSELGEKKTRINGMRRQVAENNLEVEARRKQSGQQAQQRATLSQLQA
KDEALQSKLHVLEAAVGQRVIDFQRGNGQEAQFTLDVMGVLMVKVEMDGDKVVEATIKSG
IAEDNKANGDDLHGEISFKKQILAALVNSPEAQSLFEHTTSSMKKSNNGLHKGLQELSLI
TCRFVDLASEAHTLYFKDNMTIFLKKENGKLRSLQILCTNSQNKGAVALNVTLAPGYPSR
LNLTADVHFQGVNAEKHRLDSKEAVLEFASSIKGRKRLTKICRQIRTRLAM
>Emiliania_huxleyi_EHUX028688_Knl1
MLKTQRGTQDLKISPDALRALSLRCRRTARVFWFDWRAQLAAAVDAAEARLSAGRQARGG
RMAAEELLDGLQAAVCWRPAELSSSRLSLRFGEHFELAAAIRPGAAPADAVASVDLRSLL
PLQPAALDVPQPHLVLLAALFPAVQARLSPALAACGSAAALRALLADATVQLGRLLELAD
ERVVLAVAPMPQGGAALTLRLSYMHARARFSLVLQLDSEAPEAPLRWRIDGWQQAAAHAA
TATPLQEAAAVVCEQYRCGFGRLLGMLDALDAVFAPKALGAPPR
>Arabidopsis_thaliana_ATHA011826_Knl1
MASEKPEDPMNNTAGIGTDEESIAQRRKRLRRVSFADREITSVHIFNRDEDYETPPNTSA
AKPQNGGDTSEPDEDNKVIRFFGELSDREDTDGDGDGEYEPILDKSFLRPKYSPSSGGST
VGSATSDNGTLQLLCEFRVLFFEFLAESILFSLPEDNFFGPVSSHFINPGRLLDTPISEE
HHEMTMDSTAFSMHFRSLARSESGDVRTPTSSHLLVEEKTPTEVTSRSDTGSAMVLTEPK
KLFPKSPVPVDKGSGGRDSNDMSIVGENSRRYDYGYLSPTLAALMGDESKELLPEDNTVE
ARSPIDDFSSSLPNGCIPIGLQESGSQRYTKEASLSSSTIRRQSAFLVGMLPQSLSCVTP
SPTQGGSFMSRETRALVESLSTIQKSKSRLGLIPPSPGSALSQRIEKSKLQLSGHRFLTT
PSIGREEIGVLRDKHADIPITNLEALLSKHDNRTPISEEKSMPDKCISGALSHAVDTSDD
NRTPVPEEKGIPDQCISGALSHAVDTSDDNKTPVPEEKGIPDQCSSGALNPAVDTSDDNR
TPVQEKKGLPDQCSSGALSPAVDTSDDRPPVSEKKGIPDQHSCGALIPAVDISDVFARRS
PEGNTNSEIEGSLLCKQQQRNQAASTPEKFVSSPTNLSNATTSASENFVPLQDQEQHSKD
IEKSETGDGNVTKEYASNCSMNTLSEKVDSLLAESSVLLTDTGFLNGSAQQREKDSVRNK
KQNRTNISAAHILLKDNNPFKVHCETEVISAEDFTAVAKENLPSTSGSSSVDRSKNEASH
AKGPSRLKRKAEDVDCAARNCSPKVERSTKYISNSVMEHPDGNIDANDCRRVREQVNWVE
IPGKVSKEINQMLAPLADKLNSRLICKLEDILTHMKKVHLCEMLCLQIQSQKVCDHLSGA
KTKRRVESRSLLCKLAYDKAKLELLHLKKEIMMKKFQAVSTGVQTSETLRLNCANFLRQH
GFRSTGLLNPDQAQEVIITGKRAEITQEIKEIDSKIKNLIQCFTACDTMTGPQPAYADTI
MIAEETLKKRMSCRSLRQDILIWKVDSLGEWNDCQSIVLNYSGVFNQRLTLKPGHPSCVL
VSNSLSDTFVKHFPEMNVSIAFNSMFNAEDSRRYIGGSNTLLEITQKTSLLLHNLLDVAE
EFHLAQMNIPNLVQGNFDSPSAEQLHLQISFLDCTNLRKLSVILDVTCLIHGKYPSDVVP
CEFRKVSGTKRDGVVSKQLKKEIESTIDDVGVGYPRILRLCRCISKALQSEKR
>Aquilegia_coerulea_ACOE035421_Knl1
MGSSKLVEPNAGTLTPSNPNYLANASVITASPAHQKQTLFNPIQRQELPHGANGLCGNAN
ASINLAKQRGIVDKYTHHQSSQKEYANVGDFHTPRRWMRTVNSSLESPDMSFLTRTDPAK
TGNLISLQKSLHKSASPRARRTATAFRLVKQRSVDGVVEDRTGKVTQPFSENDSMHPFAR
KGPLSFANIESSDGLGHGHQHQNQFVQENISVEDVDGYGQKRRIEDTGPIYKSNVAEIGN
KNPKVNIEMGGSVSDLSRVANSEVEKSRAYEAQGHWANGLKELSGDIERLIIPSIGKLNT
RELDKLEDLVGRMQKVTKYEKLCTLAQFQRAHDLQANHRQERIAEARRVQETLIYERVKL
LILRANQERLRKQVQLLQSGIQEAINLKFNVKRVLQNGAKDDHTKNISMPSPSVHHSSNS
DAYNKVITKRQELGVLDLKVKNLTKSVLASCKIKEEPSPDKSIALVNDYLKRKTRCRLIQ
KELQLCEVQRMERENGHHSVVLNYCDFLLQSFTKSHASYSTRVTFNSVNIMKSFPNINAC
TAFAFVFNEVIRNLVSSKSLAAETQMTRSLLHSLLLVIEEARQASIELRNLVQTIFRSPS
DGLLELEFCFVDFKTGNKVKLILDVTCLNCGVYPLDLNSRISIIETVESLSSEIEAAIKA
PKAGCLMILRLCRSVSQVVHTTSNRIVRSS
>Oryza_sativa_OSAT040236_Knl1
MDVAGVVPAALPSPATEDETIARRRSRRVSFAEITAVHVFDRDEDFETPPEERAIAVGYP
SPSPTPSLSPGKPAAEEGEETEGEEEEFLRPPFRFLNNGDVDSSSPGSAAGSLVSNDDED
FFGPVSRSFIQSGRPSDSGMSEDGNHDITLDSETFSMHYRNIAPPDDFSVNSVGSLRTPN
SASTGPLKEQTGSGYGVKSCNSHDALTDMSLLADNPERYDYAKLSPTLSNLLQQVEDVHE
LISPKNGTGTVTPDHSSALAACKKKNREEKSSIVNGISSSELDTIGSRKEHVPIRNSVPT
STDPIQEDNAMTVDVNEKSQVTSEDILNTPKAVVQTFQIPQGSISSLRSKRRQLFSPITH
SASNVVSQDASSLGSEFVKHSKRIVALADRLKFGLYESPATKIQEMPCNALMTDDQPSHE
CNSIQDSDLDRGGRKRSSSENGHAAQKRPQKISKPPRSPATSLKQLPCVSLSSSMMEENQ
SVTHGNQQSINVDWNKVASMVSNATSQVFSTSISKVKPQQLDMIEDMLGGIQRARNFKRL
STAVRIQDCGNDKQKRLAEARSLVDKLLYEKAKLQINHVKLEKLQNRAQVCKDGIQECRY
LKSKISDQKGVPLDSTTLITASDRQEGLALITEKMHALEMIKKKVERARSSLESFCNTKG
DISCDDFIKAAEQQLEMRNQCRIINQQARLWKLNDLVKRENKRDIVLNYCSLLFQRIVLN
ISDMSGIFVSNSLNGTKIGQAFPNLNASVAFNFVFKAEGTQRVSDLRSLQKMTTETSLLL
GNLIDVLKEIKMAKLELLNLTAAAFDMASQTCQLALSLCFMSFKSGKRISFTIDMTDLNR
AVYPSELLINVREAQTTVAQPSLDEFMSSLRDLQSGRLMILRLCRMGSQLIHELPS
>Oryza_sativa_OSAT041678_Knl1
MDVDGGRDDRAHRLFHRVSFMETTMVHMFDRNDDMPIPKEEHVASSPSQGKPAEEEEEEF
VNVDVDSSYPVIAIRFVVS
>Amborella_trichopoda_ATRI015875_Knl1
MDSSERGFKESEDQGNTEPDETSPRRKKRVRRVSFADTTCIRFFDRDEDFETPPDSKPAD
EELGNSEAIGENQKGEGLDEELEEGETNRVFFVRPDESPGSETGSATSNGEYNFFGPVDS
SFIQSGRFSESPEADDITMDSTTFSLRFGKLMQLGKQSGSSGEFDRTPSMDGPSLLIKNT
PTEDAAHTGSGYLMSLTGSKKQFCSDEKSNGSDEMSLINEDPHRYDYERLSPRSTAVLED
SFKKVHLITACDHTAVSKSFQVLSSSKKFLISSEKSAGSSMETLDLSNRDIEAMPVDDNH
HINISKLQKLDGLSRFLAAKQVGLSPHTPVSEVHDLSTVVMGANLPKESCEGTSGSGQSI
DRLPIVHIGKTLSSPTANMIDSSEHVNHKTDFDSTVASSKSVESPGKGRQQPSESFSGSA
STDVVHGLQLNSNDATTEGVTDHNARVPLTNCANRNDGMLDMGLNRSFINNDKKQNTGQP
STEVVVNHNSLITPFAVSHDIFAKEFADSKETPLAKLGPSKDAKASAFMSESEILIQESS
KGVKDVELLADDIREAILIDRLNSPLTPIIQRPTLVSDHFPEQDSAFSLRSKRWKLLSET
MKPSGGLSSTPFTGGMPFSSLIGEEVDVGHNQMMTPLIGHRTSTFGSSKPKDLSERIGRQ
HSKISLSKSDQMGDSLGVMLSQNKTGAQLQQEHAPISRLAVHSLSFLQNGATSDVTHVMH
GSVVYSPKIMTENSGSLVCPEEHGKQTFEKQARDCPNQEAHASFHSSIHHLPTSHLSMGG
VIGTPHSYSSQLHTASLEKNINAGKGSKFFSSPTVKLDLQLPSVSKSKEPPLRDSNQHNI
LGKPSYSPSVENPMKDHVANTIYALKDMTLGAEDRIFPELLQSNNRQQGLIPVSVLDSNN
VSKHSSMKDVLKETSLCVVQKEFEGVLDYQTPLQERTSSFFPSNQGKDVQMETIAKTYQG
DNTTTMEISMSATPEQSGKNLVGRVAPHMVGSNVYSPLYKDPISFEQNRGLRSIDKSASI
RNSQIQDGEISALAVNLSGKKRKSDSLLVTEESRMNKTDMGPSKASSEIKASPTKGSNLE
HKTSSTHLEEGHVEIEGEDISVGGLTMKNVTDEKISGPYEESQYRSWVISKLAISTKELF
STSIVRLKPRELCILQEMLDQLKKIMEYRHLCNEIQSQKMLGRVCNVQPQRLLEEKTTRQ
LLQSILYEQAKLQLMHMKRDYLLAKVQQLQSGMQECGKLKSSCLSHQHASGLKDSQSNKL
QICPVSDEYSSDQAVMMRRELGLLDQKVKKLVESLHSSCKLKGHPNADETIMLSKDFVHK
KACCTIICHTLQLWDLKVVKEKHGDLHVALNYGNFLCQRYKLDAHIPASSVDVSNLLNEE
NIGKIFPNINACTAFKFVFSDDRSRKLSSTRGIQVESQVTSFLLGNLLDVLSELQMAHLE
LLNVMLPCFQPRQTGRLELRLSFIGCSVGRKVILVLDLTDLNRSALYPSDILPAKLQVLD
PRTQTTDTSLSNKIIQGLQSLEAGNLRIRRIISSMPIWNLLSWLGLRGFLVVDAPRLENR
LGCRELSSSLIYCENLGVDAPRLENRLGCRELSSSLIYCENLGGSCILGVFFHLT
>Physcomitrella_patens_PPAT011959_Knl1
MDVREAPPTPTLDFRELDETTTFELYDGSSAVQNRKRRRSSLRRVSFAEQPSIHVFARDD
DYETPPEGTTSHLSAQSTPTSVSRSPQRRSRRLAARGGEQNENEIDKENVPISVGSNARQ
GRRGRRPLALRDTQKEKEEDFLKPSNWLDDHENSAFGSCDDNTGPVDLRHISFENSTVAL
EEDDNMTMDSQTFHTRMSQVFAKQPLNRLSEEKLVEVTTPGQLTDMELTTALTQRQALDR
ERRVLEPPTWHRGSGDSDMSQGSLNEISIFRVLSKKRSTAKESDSHDYEENTTDVANNWI
EDDAQSRGSMSSMQMKKIGLMRDMDDVVSMETSSPQSNRERSENLRDEHVMAYEGEHAPD
TRSSRDSDGSEGSHLQGSRTRERVDLNGRRPSTLLQNRSSRFDNDDTVSMETTSQSHADQ
NDVTMEIDSGTDERFSIPSKHSSDTLEGSVKTASEHTALDPSAHQSSEHNITLESDRIAL
KPPVHSGASDDSSVLLKHYEQRLKGLSASTSEKEISVHVDSKMDSQSQSLKSQGYAPSMP
EERLARLQVDRHAQALERQELFSSHRAANKESGKSVNLQARDGFVNHGIEQGPLLSLPDE
NTESMDITKTWNGRVPQHNSVPTRSSDSAKSYFSLDKDQRMDMSDVDITDKYAEGITEAI
PKWKDVLGAYNCDWPSVEPLNRILQKKHDVNAEDSPVCVRKAGVDFDKALPAKRDAGLSK
ATEDRETVLSRDLDESTVEFHLNMGKKRNIFQNPEDTFSFKGHQKSIKETSVSPPLMLNE
IPKPMFSNVREKVALIEANQRSQIAPNGSERDFQDEDTTGDFTGQHNWRAEVSSDMSTTP
LSPRRPDYFQRLITKPQVAPIASETGLADSPSFVDGITAAIPNVQDLLAADAGTPESELG
WNPRKIVWSAQQSNRQTMASLEDRDDLRQPRTVQMEDDTMDSLPDQLRTPKGLQERDHKF
ECMTEEAVKTLNQVSHSKEVRNSVASKMLMRLMSIQDKGRAEAESSSDGESQQILRRTLQ
FHPESDSQLPSQSLREEDTGHQMSAGDPDDLMKVESIKDMDEETDSIETKTHSSRQESRT
KSLLQELQLSEEKLGALKRRSEELRMRAQDCHQAIAKKCRDDSCFEMKELAAFCSQAHVS
KLKKRCQLLNCVQWWNVKSAKTGDGQVLHEFKYWSLLTHSIFERSAINLESFVSRSLIDL
NDEKIDQVYSHMNASLAWRWFLSGLDEIIQSQSLFYHVQCINSKVMILLDLMEEVKSCRK
YLVIPYFRLQTDTNLQLGLKFSNSELLFDFVVLLNIRQVVQMRYSRRYELDRAVEMSQKL
DCDVEMESEGRFFGKKVSAVEIKSCVSSVVSGHQLLSRVCACVNTLIEKIKGESNYR
>Chlamydomonas_reinhardtii_CREI001667_Knl1
MQAASRTPNSILRKRPNKENEDAAVKAAKRKNLRERRVSFAPDDELETKHIFKEDFSRDD
RNSLELRVPSPLDPAGISAAAGATDTLAPAQLYGGHSAEPPAVLPSPGALSPLSMDLTNN
SFEQGHMAAAMAQAAGHPGLAGALLPAQHQQQYHHADFTRNITMNVPNLSTLVEEDEEEY
AAADAVSGGVAACGGVPESPLTGEVAKAGAAGDGLGAPSPISPYVLREMQRGGSGGDDDE
VRNRWGFTPGADDTLEVSFGRAVMGEQTYNHVYGGTTTGDLTKAIKDGHTGGQHYGQHGA
VTRALAAITAARTGAGAAGSPGRGQAGTAHTGAGPSAAASARDTQSDMDISAGPSLGAPA
AAPQQLGRQGSNPQPHLMTQPFQVPMHVPAPLPHNTPFLDNTTKLLEDDQTDAWRLPGAG
NNYDRGRLSVASNRVLAPGGRRAAAAGGAGGGETTMLLGPTTQLLATGGNATAQLLADTT
NHKAAYDRFMRNRQAPPSAAPVLRPSTRGGLADATAVSSSAAELRRLAAQDNTNMSMDLS
MSPCGQAANGTSNDLLADAGGLSLDAFQLPPEPTVNLSQQQPQMRLVQPAEAPVRQAAPQ
ITCQEFLSFIDVSFNDKVCRTSYLPQSDPPPKTVAEVYEAAVVTAPQVTAYQAMMVEVSS
RLANMQSRVQQLEAELSGSNPELFAAVQTVPAAQLETIKEQFISLKKLCRIRTVKAIKQT
HLNSLDELLSQLSNSKANLQTELAAMTAGVERLNKCTQDKTALAAAIAHRCAEDDAQHEA
ALQRRKVMEAHLQRLEALRAQNAQRRQRLEEERAERQAIEQNRVPKETLEQERSMLEARI
SALSVRSSSSAMTPGREGELVKQVAAKREEVEALLGLHAMRIDLSSMDSNGSFNFIFRGS
CRVTCTAASDMCRIQVERLEGSCKPGALAPSVEAALGASAAELSCQVPRAQLALRMEAIT
RQLHRMWRLAQQLEASWLTHNCMQRPLVEDCAATSSSAGSIGGGRTLLLSFLNADTVTKV
AIRVPWREALRADTVVPTLSVTIQNLDAEDMQRQASEVVNATVLSRVPAGPGYLASLCLA
MSVTLQVPAAAAAAAAACGTGSAGSGAAAESPADGTDAGADSGTPVGSQAREGGRVFNNP
LFGGE
>Volvox_carteri_VCAR013199_Knl1
MALLVAQILRKRLNKENEDVTAKLQKRGKLANRRVSFAPDDELETKHIFKEDFPIARDLC
TAQVAAAPHTHIDDQIGSDHLAALENLSPQSMELTNNGLEQPCAATVQVPGPGPVESTGI
AVTGIEPPSEYQTHGHYQQRAVYARNLDITLNVPNLSTLVEEDEEDFGAGDISRRLGSCA
DTPSMHPVMLDDIGGGYLASESPTSPNMQMCSDSKHEDQEDAPLRDFWGFAPGRDDTLDV
DYRKMVMGEKTYNAVYGTVGIVPDAGGVRSPLRGGPEFVPTAEGRGAAAGRTVVACDAGP
AAPMQVQPAKADLAPPAVPAATQAVQPPLRRAPLQQQQPQQTELSAIKAEPLQSFSLPQA
LAAQQPQTRVQVHSTPFMDNTMRLLDDQTEAWRLPGHPCAYDRGRLSVASNRVLAPGTRR
GAGGAGGGETTMLLGPTMTMASAGNGNTVQLLADTTNQRGAYERLVQKIPGRQDPPAVEP
LPRPAVGARPGDYIAASSAAAEQRLAAFKAQASLDLKTAASSDLLEDGGLTMDAHFQMPP
EPTTELSQLQDEVQARQRPVHLGSGEMPLSTTVALSQGCGMSVSAQAARAPPCAARAPSR
LSCEEFLGLIDVSFINKVYRDTFQPGSDPPPKTVAEVYAAATCTRAYVDAYHAQSLDLAA
RLANTGTRVAHLEAELTANKQGLFMAVQMLPPAQLKMVKMQFEGLKELCRLRTVKQVKQA
QLGVMEDHLAQLGARKLQLQADLDAFTAEFERLRVCAEEVESIPVVITRMRQDDEERVQE
VLQRKRTIESHLQRLKALRAQNAERQQRLGAMQAEQQAKEKGRPSITALMEERCQLEERA
AELRSRLDNSAMTPGSEEQLIREAVRKSETVEALLGLHSLRLDITNMEHTGTFKLLFRRA
YSIVCTASDGFMDIRVTCQDATAAGLDGLAPSIRDRVHASSTALSCTIPRVQLPLRLEYT
LEQLQRMCRVAQQLESCWLRFDCLQRPYAEPAVALTSQQGDAGDNFALVLRFTNADTITG
VTIRMPWSAALRSDYVKPRLSVQLMSLDPPVTQRQYCDALLDTVLNKLPPGTGYITAICY
AMSETLQVPSN
>Coccomyxa_subellipsoidea_CSUB003013_Knl1
MAEGIHASPFAFEKENLGQTPTKIDAAGKAPGSILKRERAVLGDLAPVSKHTSTKRQKKG
SRLANRRVSFAPDDQLKTMHLYTKDDERQATPEKAHVPEPDHQPFPEQDLTDGMGNTSMP
VYGLDSWNQELQALSPLDSFASPSAVSMELTDISQEYDYAQNDDLSHNLTGESVDRTKGM
PETISVNSLRGITEGVPGLAELVEADAAEDEYLSRLHRGMGHAPALTPLTEETEADLRSS
SYIRGASTTGLQSTLGQGERDRMSSSFAPRADETEDMSLNSVSGAAGAEDGGTTVHSTGA
FSSLGYTKVLEGGVHPAWGVAANDTGLLGPVAAGALDSPGAGFGGAAARPGGAAVPGGQQ
VNKWGFVPGDEDTTDLDLERNGLAVMGDLTYRHVFGGNDTTGEVTNRQLPANDTTDDSLF
VQLQSHAVQETEHAVDTRPLEDATNASGYGQEEEAMEAPGYALPVFEDAPASPMQAPSPV
EPAEAPQEESGEGFGAHAGFGSTVRRRRSSIADLTGRLLIDDMDDESAPLAAAPPNSPLN
DSSGAKGTGKDMTTGLLLEDITPPADGADDGPLGELRRRLTLLQGPQARPLPSAPLIVTH
NMHSSGPWRFSAPTTVSQKPMETSEFGRQDSSGPHTLGMLHASTTQLLATRSHLPAAAAH
VPAPAAAAMLADLTATSAVAEWAPAAADDNDISGDAGAELEMTPPPRTPAAQPQVDMQAE
AGREATQGGNSPDLLADQSLDDLEVPSELPSQWGPALVGGETPLRSLLPGGPLLARTPPP
SFHGRQGSAMKISVRPTPMRALPSPSPSPSPVPAASQVSYPMPEVDTRELDRIPGGPKLA
RTPIGSVHSRAPSPRQLPPSPQLQDHTMSPMQQDFLKEVDLQFLDHMRRGTSINFADLAS
DPPPANLQDAYKLLFLTAPAVGEMEESIRTLRETIASAKETIADKEALIGKHNPRLFQTL
QTSDAAEVEGIKAGVAVLKRVCRQRTTVAWKDWRHSVEEQKRVALQDHQARLKEDLAFLA
SALQQARQLKQAAATAAAEALAAAQTHTAAHRAEAERRQRLSALMGSLQALQLDNQGRAA
RKAASEQRLSSLQAELRALREQRAALEAARAADAAAQAGQSADNLSEASAEAFLSKVEEM
DILSGCVGWQLEAVHSGSEDIPCIRELCLRIGPLFRLRLQLPASGTNKCCAHLELVSTDV
CPSNSPCSLLKTTLTFAPFTCAEEAPAVPHIQRQAARISDAAEEAVALRLDFPRLASVTA
GPDGALYLAFLNLAAETKFSATLRLGPEMFDGEVACDARVHFPGPARLTEAAVRVAVNSA
PAGYGRLRAICAALSALADARQPAAADAAAAGCAAEAAADETAPLHVFSNPLYSVNTPKQ
IC
>Chlorella_variabilis_CVAR003212_Knl1
MRSLTKEARDPNRAGGSAAKKRAPLGRLEASPVKKQQRKKPSKKDRRRVSFAPDPELTLV
HHFEKDDDYASNSGGKGRVVVQYEEDEPSMAAQRAQPDAQHPALVGDAGAGASGAYRPGF
WNKTVPENSPLSDGMPLDSPGMVSMELTQPTVQLQAAAAAPGPGDVTAGLPSLGALADAD
EWWEDAQGAPEQAAVAAGWAGAAASAAAANATANITAALPGLGALVAEDEDATAGMDLTL
PTGRVLEHHPHPALAPAEAAPEGGAELEPTARVAAAEPARKERLSSGTDELATGVAAKAQ
MSKWGFAPGADDTLDINLEMHGRMIMGDQTFDRMYCDNTTGDSRLGGRPSLGGADSTADS
LLPKDGGAAGGAEDLELEGVEGPAAAAEHGAASAPAAAASPAVSSGAPQRAAQAAAAPAA
AQRAPNWTAPAFLPPYMQAPAASGAPSDHPALVHSPDVTGSSLNTLETRRVSVGVDMRRM
SISSRRFSMQDATGRLLADFGGEDDVAAAGTAGLHEAAAQAALAAAAPAPAPASGGPRSR
RRSSGAAFLGRDVTEKLLVDDSLQEEEAEPVGPLADLRRQMRMLSQGSPVLAPQPEQAAA
LQQVAEEEAAAAAATAAQSPGAAQQLGAAKTPRSAVSLGYADSHNPATLGLLRTGGTTRL
LGETAQLAEQQAGGGHEEGTGELEEQQGAGGEGQEAADVAGGSAGGATARTNGTTKLLAD
MTMASMVGAKLLGRPAQGTPELGRGPGSDGLTDFSLDEFELPPELPAGQRQQQQGEAAGM
EVEEAAEAGYQHQQAAEEYASPALPAGGEFGAGYPIGAADLSGGGVIPGGPKLARTPVTA
RATSQPRSAHGTPHSHARSVRSQQQQHMLHSQATPGTHGTHRLARTPGSVRPAAAAYPAE
AELTADGMIPGGPKLARTPVGRTPATAYLAGPGSAVAQHYPGSGRMVQFAAGPGSASVGR
YPGSAVALHRGGMTPQGMPPPMTFQDFAKLTEVQFLDNLRRGASINYADLQPNPVPQNLA
EAYRLLTIISPQVTTLENGIRILQEEVQARRVSAADAEQLVGQLNPAAFQKAQAADEDGL
EVLRGHVGLLKKVCRQKAVYCLKDVRRQMEESRGSRLRHNLEVLQADLAFAQASREQLEE
VARAAQQYVAEQHSRMAEEEQAHRDEAERRSAVLGMRRSIEEETAANEERRRRLQEAQER
VAQLREEHAVLSREREALRSRTDALQMTLMQSQGREGVGRESSPLAILQKLEDLDVLKAC
VGWQLEGAREDPVSGEAALRLADLFRVRLTISRTQAAASVEVLPEEDCKAPADRRALLAA
LAGCPEGAAAAAEVQVSEPSAAKVAALVQATTARLSRVADLADELDGLRLAFPALCDVAC
RPDGWLSLSFVNLDAEVKFGVSLRLPHSYPAGPVQQQARIWFDGEGQITEQRIAQAVAAA
AEAPGRLHAICRELSQLARDVMPRPALAQDAAFISNWQNPLFGAMQPALSAQT
>Ostreococcus_lucimarinus_OLUC006991_Knl1
MGRRVSFADPAQLESVREFIKEEEEREKSGESYQSGAQSEGVPAGFGLVEETSVDVIPMV
QGDRTETFEFKAAQETLTTNVAAAGEGTPSPLERGDGVSFSLSPVIESDGDASNSAQLNS
EGKHTPGKRRASIGRVATPNSADQTGTFTFNASQNMDEVTGEVPTMGALIDADDVTENIT
GAVPSLANLLSADESPLGYRPTPTRGSKADATEDITGTVPSLAALADEDEEQNASAAQSD
QEGGEMDMDMGNTTDGLPTFDPLVDATQRAVDQAHASALNLANTVMMDEATMAFTVGAPT
PSSVAPGPTPSLTFAFDDKKDNRASVGAPPPSVTANTRPFNLTDSTNLDLQRQAKGGMGT
DTFNYVYGPNGDMVPTEGTTATQSVAAPQPSAMDFPTAEVTGADVQVAVGVTPANTAGVT
ATPNTDGSIASSHDGFTPGDESLRMAELLRQKQHGDEALMSMRKVYQDRTTPMHGRYGAP
PAMQAFTPSRTITMGGTNFMQFGGIGTPGAAMHNPLFGTPGGHTGTMLQGLPTSLPPIPD
ALMHSKPIDLETFFYACEISFMEAKNLGRRSSIAMGALATAPPPETQPEALKLCCLTAPL
IEALEGFHEQLQERMTTLTSETDKLRSTVEATQPPLLRYAASDDPAHVNELRRAGKALKK
ECQLAAKERFAQQRLETEELVRESLNFHSDILAKSAQSIANSRAIAAEAISSANGHIIKL
RAQRAASSKRADAAKSASATKEQVLEALAIKRAAIAAARRALTTSDENLVRMKSRKTTIK
SERERLQEELDAMREAQDAAADATVSFKSFGGVDMDDTPSRLRRASQVRLRAKAKNAQSA
SEELGVLSGLAPWRLEGVGGPVGAELTMRVGTLFRVTLDASTGAGRVTLIDGPETTPKGG
RQFAAALAGAPIAWDEDAVPAGHVAGVLQELAPKLSRAERVLEETEGCRNEFPRLNRIKC
SPNGVLELTFVDFANERLFSVKLNMMGGAYPYGALSPEVTVQLTGKKGVSELPSVEAIQR
AVNAVPVGPRRLTNVCRILDSIVSTGKNALTSFASMPAPAPRRPSHAPSLLYAR
>Bathycoccus_prasinos_BPRA003068_Knl1
MKLFITFIKPVQESNNSNTKTRDSFGTAGGGKGGAALDETMLNQSLLNDSSIVNDDVDFQ
LSGLEPLQEEEEDGDVDDDVTRNQTTTGFSYQPTEGLTTSVIPSMANLVEEDEKEDDDDE
EEGRDKNVGAGGRGDEGATTALITEAVPSMSRLLDEDEEHDKENISATENRSVDANVSAE
QVVQQEDEITLGSVLNVTVNNNQSIASQYTSGGTEKLNVTNSVDDSMMQNNNNNNKQQPI
TPSFTFGFDSSLDPDLVDKDGSSREHATITPATATTTATRMNTTTRLNNTTTNNTTTINT
GTMNVTMGYDDEDFDEIDLRAKANKEMGTETYEFLYGAGANATRRLTGTQPLNSTNTLSS
SAQETPSMTLGGNVANANTTQLQTPFDAPSSNAKSEHDGFTPGESTLRMAEALRKQQHGQ
EALQTMRMNYQVDGNDTNMHSVTVTKDDIFRRQSQMYNTPGARYNRNRRSSALMLLDRSE
LHGHYTPTFDNDKARNFGTPARKGALKGLPVELPPIPDALLAKDAKPLELSDLYHACQVS
FVPAENMRRSSIAFGQLATLPPPETCEDGLKIVCLVNPLIEALESFHEDLGEKMHSLSAE
VEKLRSEVEIAQPMFLRLASSDDPQHKREVSRAGQALKKKCKMGANERFDRRKLNAETTV
NEALRAHEKIAQNSKESVRQSRERLVELRHIAERKLELLRKKRSEQMLAIENAKKPDATR
TDVMNAVLDSRAALQAANNLDIKLETTVAEKQAKQVALPNEVESLKERVEEMRIAVQNDP
TLENNQELTMNLTRMITASSMKALGNGNSRFSIAANNAQTPGKMRLASRVRLSQKAKKAE
SLADDYSIIASLAPFSLERVDGAESAELTLRVGELFLVTLDARTGAGRCTLVQSSSDNNI
NSDSPLGIENVKKFAAAVAGAPFAWNIGDQSSSKIIIPGAGCSGVLQNVCPRLRAAEAIV
KECEKCRDAFTSISNIVLEEDGKISLTFSDVRRGRILDVSLDMRLTVEDADASNDSIGSR
DDVKCAFGFGTSKENTERSLRRALRRSNASVFGAKKLFSTCKLVDAVVRGGVDATNAAFA
VPDLPASKKMSSGNSAPLNTAMVR
>Cyanidioschyzon_merolae_CMER002329_Knl1
MERRASGSRAPLTPVQPVSEDVPQSRGRTPEETRQTTPERALKRALSPTFSEKTTKSKTN
SIHSSKNKRVSFGGQEVKFYERHEFEWSSPPAPSPSRRQSLEPQGDHAYPGVASSSFAGR
VSNTPSAYEHEPNVRAAAAKTHTGNNTLDAPSPHRDLPHLLATACPTVGSMESDDDNTIQ
SGSSLSEATLAQVAYGIRSYASGAADDATSSTNEDDSLQYRERFSGSSEGLSLFMDEDIT
KAVGHPRMSMPLTGTTSLTRSVTRTLLTGGERFGRRASLSRPPLPRPRRSSRLSTGSWRA
TSNVDYQGTTRGNRRDSIDDNITGKVPSLAALIDADSEETAVGDRSRERFAHETDAGDNI
RPSSTPGKLRYEDEPPKFPSIQEGSSSQEPSLSHHSDSGRNCANSEDTPRWRSLWSTDIR
DAQLGIVANTSPTVATCVPPRKESNSPIAGSISEVQRDEESGGLTTVPETSALLEDITGQ
VPRLTALIDEDNEISDLHLQQMPQGNGNSQISVHGGVCRVASEQANSASRSFAADTKSPA
LSPDLTARDLIPQQSESPQRRVTLGSVGAPIQQSTRSMHGFDTSTSVARRRSLAASVRRL
SMKASLVQTLSASKEIHLREVHSGMKANSHSKLGASPEAEPLGRVLQERYSNQIVRLERD
PNETAKTVVATQSSTIGKGAPRDDTGLESSSLPASEASVASAPGNAVFKDFLYAAGVRFL
DDLSTRRRITSFGVPSNRICVQPDSLEQHIRVACITVALLGAFQYSCEVLASENGKLATE
IAKAEEEFRTRWLFTRLIELHFSGSEPNLLTRYQLQLKRLKNVGRLRARCEWYLWRARHE
QRIQVQLRAQQENLQNDLAQLCGLAENLRATISAATEDAITSGLGQLSTDPKLVHERNLH
NQNTLRHVEERDAQIQETRSRLEQLHHELNRLSEHKAQLATECLALRTRHQELQAKARLG
DAASCSLMLAEQQDSFDILVSLTACRPISISNDTLCVRVGSTVDIRCSFVQEKMPSDACG
SLVLNNVQACGVTPPNEATEAPILIERVAQAVVASFTAQQREHFSVMRAISGRPLWQLRW
VLFAVARAVTELQALLRNISIWKRTKPYEVEYRESHDHAGLVHALFSDITKHIRVEVILK
LEPASQALCGIQLRLHDIVWHLPNRCERLSASFVAIISNNLEQWARREQDVEVAPPAQHV
RLAALIETTLDAVAQTLQEARHAP
>Galdieria_sulphuraria_GSUL006022_Knl1
MEDNKENLDTLDDENTQDTMQLGRSTKLTEDAANTTKTMTNIASIPGDKKRRRSYQKRVS
FGGSQVKIFDRNEEEWNIADEVHNEHDYTETNPQITKHIYSSTFNSDNADTITMPSLSTL
LKDTEGETAEWKMSYEYSTDISNRKTSKEDNDYSEDTEEFDDITNANNSLSFFMDEDVSK
AAKLPRISIGDTTIFPSTRRNYDNDTELNSSKQEKKDYDPFDATYTEITEKIPKLNDLLG
EDETLTSNWESVRKSIETYQNHAEEVEEDDADASFEKMYGRVFGSPSGKGDAEQLYDTKE
MTAEITKSIPSLRMLMEEDTTVSLPRMPVNASELKNIQRQIQMDDTEDKRMYEKRNEKGE
TKDYAEPYETAIEAQSAVEAPNEEDWSISTTDFKNLLQSERDQNEENELTDTMKESNRDY
TWPVSRPQTDNEDWTFQEIVPTQETGKDDRTPKFRFVKKPPVYTPNRKVQTESKDNRIAE
HHEPNRDNSTVQNAKPSAVYTPSPIAASINKETRTNSTMKSSGQDRKQSLEFRRKSIAAN
VKRLSTLPSTRSNTYDSTPSNNKWNAGHWDSLQKQEAFGDDDDSELHALTEIFMTNENPT
NKSSTSRQQSHNAVSEFLQEAKVRFLDNVSSRRRQTSYGIYTTDDRSTPENEESKILAVT
GSYGWLKKLEELCEKLETSCTDTETRISSTEDTLNKEPPELLCTVLKKDFPKQQLTRLQI
SMKRLKNFCRLEARCSWYERRLQFENELASELEYWISRFKEEMQSIESHIESMQRLSSEF
DDIAESQKLRLQPSPLPVEEQRKLESIIASLQEQESVREGFLHSIQTLEKEIMHKEDEKQ
KIQQEGSLLSKRRQSLEQYVLSSSDAAKTNARSIQERFELYCFLLGVSIRQISKTCIDVV
ILDRLNMKIGFNNDNHIFCISKIESKASDMVLLNNCIAPFVFESLENLKPMQFRNILWST
VYKLTLVNLIELQLNSIKGLYIVNTMEKGFGFVVESLFASSKLGWKFYVRCQCEDLWHLS
PIAWEIESIFGQCEQSSSLKDQLNTLVTENSPLIDGMKTVSQWLSERRSSLSHNL
>Guillardia_theta_GTHE010925_GUITHDRAFT_138687_Knl1
MPGTPRRPRSSPGRTRRSISNKENEPLPPPESPGVMVTKEKRASRVTSRFSVLKVLGTTE
SEISPCQDKANDIAKKRRTSRVSFGNIQTTIFQKDSEFGNNSPSPGSSGKASQPTNLSTL
PDDTVFGSPAVSVAGSEAMEITGTVLQPLPSLPNMSDQDDGSFASFGDGTQEQPQFGQPV
SLSDLVEEDERCWENQSRQKKPSGQLEFMKDRPAAEDKNADLTDHDLTADIPDPGNRTRA
LADHTGAFMSGNTGVFRDQTCMGMEITAAYGGIVSQRPEPSMNNDVTCTEGMEFTNAYGG
IVAANAMQDKPVESRQSAISEEISGTLSKLREAEMADHDDGEEEEPHDAVAMEMTGTFGK
ILSAISTNPADEEEEATDSQGAEVWGNKTFTDGEVTMFTPLSRIKSLGTRRASRSSMAPE
ARELVSQYGKMEQDNVAGDVAENGRRMSVRPKDSGITLDSFLDEIGIRFLTNAKASKRKS
SVCPPLRLVPGEMTEVDKLNEVLVSETELGQLRNNSSRLRSMYEKLKEDMVELEEAINRH
NPECFALPFGEDQEVTMNFQKQMKLLKKFCRAKAESRWMEWRESAQQQVEDALQRVKDAV
LEDGAMIDQKMVELAEERVRVLQEKSSIATEGLRAQLTSMAEAEAEQSFVVGAFRKQVED
LESQRQQLEETIESIKEEAAKVSVNPNDSMLVELEGIGEEDVARLSLEHAATQGLVPWRL
LRTSTGGLTLQLEGGWTLNVQLGKSGVVSSVQLDRQEPPTEFERALMEQADLHGLLRSCR
KASELGDVLQELSFRIGRVVTLSQELDKLSRMCFVQRRVDGDGAPELFTTVANPELGYKL
GLTWKMSWHYPAGRMPLSMEVLSGSADEEQILDVTSRHSCGPLRLTRILRELSGSG
