# Supplementary material for: Evolutionary dynamics of the kinetochore network in eukaryotes as revealed by comparative genomics
Source: EMBO Rep. 2017 Jun 22;18(9):1559–71. doi: 10.15252/embr.201744102 (PMC5579357; doi:10.15252/embr.201744102)
Supplement: Supplementary file 3 — Dataset EV1 [file EMBR-18-1559-s003.zip › kinetochore_orthologs_FASTAs/Mad2.fa]

>Homo_sapiens_HSAP006572_MAD2L1_Mad2
MALQLSREQGITLRGSAEIVAEFFSFGINSILYQRGIYPSETFTRVQKYGLTLLVTTDLE
LIKYLNNVVEQLKDWLYKCSVQKLVVVISNIESGEVLERWQFDIECDKTAKDDSAPREKS
QKAIQDEIRSVIRQITATVTFLPLLEVSCSFDLLIYTDKDLVVPEKWEESGPQFITNSEE
VRLRSFTTTIHKVNSMVAYKIPVND
>Mus_musculus_MMUS021346_Mad2l1_Mad2
MAQQLAREQGITLRGSAEIVAEFFSFGINSILYQRGIYPSETFTRVQKYGLTLLTTTDPE
LIKYLNNVVEQLKEWLYKCSVQKLVVVISNIESGEVLERWQFDIECDKTAKEEGVRREKS
QKAIQDEIRSVIRQITATVTFLPLLEVSCSFDLLIYTDKDLVVPEKWEESGPQFITNCEE
VRLRSFTTTIHKVNSMVAYKTPVND
>Xenopus_tropicalis_XTRO022696_mad2l1_Mad2
MAGQLTREGITLKGSAEIVSEFFFCGINSILYQRGIYPSETFTRIQKYGLTLLLTTDPGL
KEYLNKVTDQLKDWLYKCQVQKLVVVITSIDSNEILERWQFDIECDKTVKDGIVREKSQK
VIQEEIRSVIRQITATVTFLPLLETACAFDLLIYTDKDLEVPEKWEESGPQFVSNSEEVR
LRSFTTTIHKVNSMVAYKKIDTC
>Takifugu_rubripes_TRUB009168_LOC101063203_Mad2
MTSTLKGITLKGSAELVADFFSFGINSILYQRGIYPPETFTRVTHYDMILQQTTDPNLKN
YLTDVVSQLKEWLFECTVQKLVLVITSLETNDVLERWQFDIECDKSAKESSAPREKSIKT
IQDEIRSVIRQVTATVTFLPLLETPCAFDLLVYTDKDMVVPEKWVESGPQIIEQSEEVRL
RSFTTSIHKVNSMVAYRKTDSF
>Danio_rerio_DRER002788_mad2l1_Mad2
MSKTLKGITLKGSAELVAEFFSFGINSILYQRGIYPAETFTRVTQYDMSLQLTTDTKLKN
YLTNVISQLKEWLFECTVQKLVVVITCLETNEVLERWQFDIQCDKTAKESSAPREKSIKA
IQEEIRSVIRQITATVTFLPLLETACAFDLLIYTDKDLEVPEQWEESGPQLIDQSEEVRL
RSFTTSIHKVNSMVAYKRTNSM
>Ciona_intestinalis_CINT007382_LOC100176682_Mad2
MASNKQLNKITLKGSAAIVSEFFFYGINNILYQRGVYPPEMFKQEKKYGLTILTTTDPNL
LTYLNENVLPQLTEWIEQGVVKRLVVVIRECETNETLERWQFEIECQSDGKENSNPKSKD
ISVINSEIRAVIRQITATVTFLPLLEVPCSFDLLFYTNHDLVAPEHWEDSSACLINNSEV
VKLRSFSTSVHKVDGAVSYKFSM
>Branchiostoma_floridae_BFLO024241_Mad2
ITLKGSAEIVSEFFSYGINSILYQRGIYPPETFSRVQKYGLTLLVTTDNELKTYLNNVLM
QLK
>Branchiostoma_floridae_BFLO025158_Mad2
MAGVLQAAKNSITLKGSAEIVSEFFSYGINSILYQRGIYPPETFSRVQKYGLTLLVTTDN
ELKTYLNNVLMQLKDWLLDKTVEKLVVVVTSIDTQEVLERWQFDIECDKTMTEDSKPREK
PLKEINDEIKAVIRQITASVTFLPLLEENCSFDLLIYTDKDLQVPETWEESGPHFIAKSE
EVRLRSFSTSIHKVDAMVCYKNAD
>Saccoglossus_kowalevskii_SKOW028646_Mad2
MAATKQATKNSITLKGSAEMVTEFFKYGINSILYQRGIYPAETFTRESKYGLTVLVTTDE
LLNTYLSGVLKQLRDWLLGKTVQKLVLVVTDIDTNEVLERWQFNIECDKTMTEDSKPRKA
VEEDIIKGIKAVIRQITASVTFLPLLEGATVFDLLIYTDRDAETPLEWEESGPQLIPQGR
EVRLRSFSTTIHKVDAMVAYKGDQ
>Drosophila_melanogaster_DMEL005896_mad2-PA_Mad2
MSTAQATKNCITLKGSAQIIVEYLKYGINSILFQRGIYPAEDFNNTQQYGLTILMSKDPK
IKTFLQNVLSQTEEWLSKNMINKISMVITNAHTKEVLECWDFNMQAELGDGDISDPTKAT
TTKELSRIQNEIRDVMRQISATVSYLPLLDCICTFDIMIHTLQNTELPAKWDETGAIVIQ
NPQAVQLRSFSTGLHKVDTVVNYKMST
>Anopheles_gambiae_AGAM000820_Mad2
MATSQDHCITLQGSAAIIHEYLKYSSHSIIFQRGIYPASDFQPIDYNGVPMMVSRDPRIK
EYIDLIMEQVHDLIMKRMITKVTMCIVTVESKEVVERWDFNIQPTYDGEQGEEPAVPKEL
KKIQSEIRDVMRQIVATISFLPCLDQRCTFDIMLHTVGEVFEANPTMIKQFREEDMASIE
IEGAQTIALKQFSTGLQTVDTKVVYRVTDP
>Caenorhabditis_elegans_CELE027491_mdf-2_Mad2
MTDVKTQNAISLKGSAQLVKEFFHFGLNSILYQRALYPSDSFKREKKYGLTLWVAHEKKL
QAFMDPLLQQVEYWLAKRQLKRLVMVISEVKTKEVVERWQFDIHTENLAEEGENAHRVKE
EKKIRQEISDVIRQITASVSFLPLLEEPVSFDVLIYTGKDTQAPEDWTESGACLIQNSET
VQLRSFSTSVHSVNTNVQYKADF
>Brugia_malayi_BMAL004926_Mad2
MATAIKTRDVICLKGSAQLIQEFFHFGLNSILYLRGLYPADSFKREKKYGLTMLVTNNPA
LQQYLTPLLEQVKYWLENKKLRKLVVVISNIQTKDILERWQFDIETDAVIQQDSENSTKQ
KDEKKIKQEIADVIRQITASVTFLPLLEAPCSFDVLIYTGKETDTPEDWTESNACIINDA
EQVQLRSFSTAVHSVHTQVSYKPCL
>Schistosoma_mansoni_SMAN004185_Mad2
MPTETASAISLKGSAELLTDYFFYALNSILYQRGIYPSASFKQNIKYDLSVLVTTDENLI
KYLNVILNQVKNWLEDGSVHRLALIIKSVKTEEVLERWQFDMTTEKTDSSNSVGTKSLAQ
IQSEIQGVIRQIVASNTFLPVLNSSCTFELLVYADRNANVPTSWEETGPQFIVNSTEIKL
RSISTTLHRVDHTVSYKRSI
>Nematostella_vectensis_NVEC023697_Mad2
MAATKLDSAITLKGSTETVMEFFGYGINSILFQRGVYPPETFKRVEQYGLTLFVSDEPQL
KEYLSSVMEQIKDWLYNKTIQRIVLVISNNDKDEVLERWQFDIECDKTMTEESKPREKSL
KDVKREIRDVMRQISATVTFLPLLDGPCSFDLLIYTDKDQNVPEMWEESGPRIINDSEEV
RLRSFTTTVHKVDTMVSYKSGD
>Trichoplax_adhaerens_TADH008598_TRIADDRAFT_23206_Mad2
MAGSATAAKSKITLKGSADIVAEFFNFGINSILFQRGIYPPESFKKEQKYGLTLWVTNDE
QLDDYLQKINGYLKEWLLAKTIQRLVLVITSVDTNEVIERWQFDVVCDKTAKGDSDYKEK
PLSQIQNEIKDVIRQIVATVTFLPLIESTCVFDLLIYTDKDLETPDNWEESGPQFVLNSQ
EVRLKSFNTLIHKVDAAVSYKLS
>Mnemiopsis_leidyi_MLEI003243_Mad2
MASCVEQATETTISLKGSTKMVTEFFYYAINSILYQRGIYPSESFDTITKYNLKIVDTCD
DKLKAYLSNVLDTLEGWLKELNVQKLVLVLQDLESKENVERWAFDVTCDKSISANPDFTK
PADLKHIQRGIQDVIRQVVSSITFLPILESPCSFDLLIYCDQEVSTPDGWDETTAKLVID
SEDLPLKSFTTSIHSVAPTVSYRRT
>Monosiga_brevicollis_MBRE003107_MONBRDRAFT_27575_Mad2
MSSASSAISLKGSADIVAEFFGYAINSILYQRGVYAPEQFERQKKYGLTLLVTAEDKLKA
YINQILTQLKARAHAQNGSLKRPCNKWSSSSAAPPHKKLSSKPEAEIHKEIQGIIRQVTA
SVTFLPLIDEPCVFEMIMYTDKHIDTPETMEESDPKHVKNAAEDFKLRSFTTDIHAIQSS
VTYRDA
>Salpingoeca_rosetta_SROS007809_Mad2
MEDEFRWAAQNSKSRKDIQTDRHTHTHTHTQRTHTHTHTHTHTHTHTHKRTRIHRHTQTH
THDMATKQASQAITLRGSANMVTEFFGFAINSVLYQRGIYPPEQFERVKKYGLTLLTTGD
ESLKRYVNNILTQLNTWLMEKTIQKVVLVISSSMTSEVMERWQFDIECDKSMDENSVSNK
TEKEIHAEIQGILRQITASVSFLPLIDDPCAFEILIYTDKDVLTPETWEESDAKLVPNAA
EVFPLRSFSTNIHAVKSSVMYRRED
>Saccharomyces_cerevisiae_SCER002856_MAD2_Mad2
MSQSISLKGSTRTVTEFFEYSINSILYQRGVYPAEDFVTVKKYDLTLLKTHDDELKDYIR
KILLQVHRWLLGGKCNQLVLCIVDKDEGEVVERWSFNVQHISGNSNGQDDVVDLNTTQSQ
IRALIRQITSSVTFLPELTKEGGYTFTVLAYTDADAKVPLEWADSNSKEIPDGEVVQFKT
FSTNDHKVGAQVSYKY
>Candida_glabrata_CGLA004931_CAGL0J01089g_Mad2
MDRNLSLKGSTRSITEFFEYCINSILFQRGVYPPEDFSTVRKYELSLLRTHDDELKDYLR
KILSQVHRWLLGGKCNKLVLCIVDKDDGEVVERWQFDVTHFSKEQETAAEVTDEETRNQM
RTLIKQITASVTFLPELVKEGGYTFTVLAYTDADAKVPLEWGDSDSKEVKDGEIVQFRSF
ETNDHRVGAQVSYKI
>Kluyveromyces_lactis_KLAC002820_KLLA0D09438g_Mad2
MDLISLKGSTRIVTEFFEYSINSILYQRAVYPAEDFATVKKYDLSLLKTQDTELKQYIRE
ILRQVHRWLLGGKCHQLVLCIVDKDDGETIERWKFNVDSHSNKNDTDDDMNIPLEETQKE
IRAVLRQITASVTFLPELKNEGNYTFNVLAYTDSNANVPLEWTDSDSKEIAKGESVQFKS
FGTSAYSVGAEVTYKF
>Debaryomyces_hansenii_DHAN002838_Mad2
MTSSSSQLAKLALKGSSKIVADYFEFAINSILFQRGIYPPEDFHTIKKYGLPLLVSADDD
VKAYIEKIMSQVKRWIYGRKIGKLVVVIISKSTAEVVERWEFNIEILQDNENNNEDDKQE
VEKPREESHREIQMIIRQITSSVSYLPLLDVDEYTFNVLVHTDPNYDTAHIPHEWCDTDG
NAKLIEGNSIEQVKFKSFSTNIHEIGTTVSYKLDET
>Yarrowia_lipolytica_YLIP002386_YALI0_E13684g_Mad2
MNKAPTRDRLSIRGSSKTVAEFFEYSINTILYQRGIYPADDFQQVKKYGINVLVTVDSEV
KAYIRKIMGQLHKWLVGGKIQKLIVAITSKESGEVVERWQFDIHISGKDTDTASKETDTK
TNGDKKSDDQIQQEIQAIMRQITASVSFLPVLEDECTFNVLVYAEQDAPVPPEWADSANR
EIKNPEQVQLRSFSTNEHKIDTLVAYKLDR
>Neurospora_crassa_NCRA005621_Mad2
MSSKAPEKEKDKDKSKVHRLSLKGSAKLVAEFFQYSIHTILFQRGVYPAEDFTTVKKYGL
NMLVSADDQVRAYIKRIMSQLHKWMVGSKISKLVIVITDKDTGEHVERWQFDVQIFSKAA
QSKTKSQPASATTDDNQNQSPNENAAASTAASTPTPPLDKTEAEIQAEIAAIFRQITASV
TFLPQLSGDCTFNVLVYADADSDVPVEWGDSDAKEIVNGERVQLRGFSTTNHRVDTLVSY
RLAD
>Schizosaccharomyces_pombe_SPOM002195_mad2_Mad2
MSSVPIRTNFSLKGSSKLVSEFFEYAVNSILFQRGIYPAEDFKVVRKYGLNMLVSVDEEV
KTYIRKIVSQLHKWMFAKKIQKLILVITSKCSGEDLERWQFNVEMVDTADQFQNIGNKED
ELRVQKEIQALIRQITATVTFLPQLEEQCTFNVLVYADKDSEVPTDWVDSDPRILRDAEQ
VQLRSFSTSMHKIDCQVAYRVNP
>Cryptococcus_neoformans_CNEO001465_Mad2
MAQKQATRTNQAITLKGSTALVTEFFEYSVNSILYQRGVYPSDDFRMVKKYGLPMLVTAD
EELKEYISTVLSQVQEWLLSSSLSRIVLAIKSVETGETLERWQFDIYTDESALAPLPGGP
PKSAGSRKKEKTEKEVQGEIREIMKQITSSVTFLPILEEQCTFTILAHTNDSPDVAIPAT
WNDADPHLIDKGKVEQVRLRSFSTNVHSLEAMVAYRVGE
>Ustilago_maydis_UMAY002502_UM04047.1_Mad2
MATTQATAATRTHLTLKGSTALVHEFFNYSVQSILYQRGIYPSDDFKTVKKYGLQMLTTT
DDGLIEYLDTAMAQLKTWLERGDVTRLVVVIIEKDSGETRERWQFDVDVINTPLDESSTP
ASTEKPKKTDAQVRAEIAAIIKQITASCTFLPVLDEPCAFQILAYTNKDAQAPAEWIDSD
ARLIAEGQAEQVRLRSFSTHVHRVDAMVAYRRDEDDE
>Mucor_circinelloides_MCIR005268_Mad2
MTTRYGMKVLISTNPELTAYIDKIIQQLQEWLKTNTISKLVIVIKSRDTLEVLERWNFNI
EVNGENGLPMAENIPPDEAKIIQQNTTKQIQSILRQITASVSFLPELETDDCTFNVLVYA
NKDVVVPVKWGDSGPELIEGGGEHVRLKSFNTLVHKVDSFVAYKMDSGL
>Phycomyces_blakesleeanus_PBLA000378_Mad2
FLSFSLLSILYQRGIYPEEDFEVINKHNARVMTTVNKELEKYVADVMSQVKDWILENVIQ
KLVLLIQSVETGETVERWQFDIKAKNSNEDGQLISLAKESEKFDREFRATIRQITASVSF
LPELTEKCTINIQVYTDKSVLGNEKWGTGDVALIKGGGEHMRLKTLSTSAHQVETFVAYQ
LKDNY
>Mortierella_verticillata_MVER003619_Mad2
MQQQHGPIINSRKQFLLRGSTKIIVEFFEYCVNSLLFQRGLYAAEHFKMTKKYGLHMLVT
TDPAVKEHMANILKQVEEWLMVSKVEKLILAVKSKETMAVLERWQFDIRNEKDDPSYTNN
GASPSGSRESAPPKTEQQIQEEIQAIMRQITACVTFLPMLDGKCTWTILCQTARDVEVPI
TWSDADPHLIQNPEQVKLRSFSTNMHRVDAMVAYRLRDDY
>Mortierella_elongata_MELO003363_Mad2
MMQQQQRPTNSRNQITLRGSTKIIVEFFEYCINSLLFQRGLYAPEYFKMTKKYGLNMLVT
NDPEVKSHMREILKQVEAWLMACKVEKLILAIKSKETMTVLERWQFDIHNTKDQSSTFSA
STKTTSTDPFSRPLAGAGQDTTSTTASSLSSPSKPKPEKTEKEIQTEIQAILRQITASVS
FLPMLDEKCTWTILCQTEKDAEVPATWSDADPHLVHNAEQVKLRSFSTNLHKIDALVAYR
LNDDL
>Coemansia_reversa_CREV002791_Mad2
MSVQAQLTKGKITLKGSARIVTEFFMYGINSILFQRGIYPVEEFEVKKKYGLDIWVSNDQ
QVQKYLEKIMQSVEEWLSMGKINKLVLAVNSREARETLERWQFDIQLVDDEEVVAGEKPK
PPKSEKALRMEIQAIFRQIAASVSFLPIIEEKCTFNILVYADSDAEVPTTWTDSDPLHIK
NAEQVRLRSFSTDAHRVEAMVAYRRDPDLC
>Batrachochytrium_dendrobatidis_BDEN004846_Mad2
MLASAHSSGLDTAMSCVKEETRGFIKLAGTVTTVLEFFQFAINNILYQRGLYPPESFTTV
KKYNLHLLIATDNAIKAYLDQIMHQLQCWISAKTISKLVMVISTKSTGEILERWQFDVNL
HQHCISNQKPVSETTLTTEKQTNAEIAAIMRQITASVSFLPILDDPCTFNILVYTDKNAL
VPPTWVDSDPKLISHNAEQVKLRSFSTAMHKIDGLVAYKLTE
>Spizellomyces_punctatus_SPUN004685_Mad2
MATIQKGKTITLRGSAQIVVEFFNYGINSILFQRGLYPPEDFRMVKKYGLNLLLTSDDGV
QAYLKAILSQLDKWIVAKKISRLVMVISSKDTREVLERWSFDIQLEQSDDRKENFCETKK
SKTEKEINSQIAAVMRQITASVSFLPMLEDPCTFNILAYTDKDAEVPAEWIDSDARLITK
NAEQVKLRSFSTSVHKVDALVAYRLGDD
>Thecamonas_trahens_TTRA008411_Mad2
MATSTATKNTITLRGSTAIVTEFFGYSINSILYQRGIYPPESFVRVNKYGLTMLVTDDDG
LKAYLGDVLAQLNDWLLGHCVQKLVLVITSVATNEVLERWTFDIEADKAVDDGATVEARP
DKEVKGEIQAIIRQITASVTFLPMLEEACTFDLLVYTDNDLAVPLAWEESDPKYIANSEE
VRLRSFTTQIHKVDTMVSFKA
>Dictyostelium_discoideum_DDIS001956_Mad2
MQAAVASKTNISLKGSTEIVTEFFSYSINTILFQRGLYPPESFTRVAKYGLPILVTNDQS
LKDYLDNVLKQLSEWLLSGDVQKLVLVITDIVTKEVLERWVFDVTTDIPKEGEAPRQKPE
KEIMNEIQAIIRQITASVTFLPLLPNACTFDLLVYTSKDLAVPQKWEESDPKFITNSQQV
KLRSFTTTIHKVESMVAYKISND
>Dictyostelium_discoideum_DDIS000265_Mad2
MQAAVASKTNISLKGSTEIVTEFFSYSINTILFQRGLYPPESFTRVAKYGLPILVTNDQS
LKDYLDNVLKQLSEWLLSGDVQKLVLVITDIVTKEVLERWVFDVTTDIPKEGEAPRQKPE
KEIMNEIQAIIRQITASVTFLPLLPNACTFDLLVYTSKDLAVPQKWEESDPKFITNSQQV
KLRSFTTTIHKVESMVAYKISND
>Polysphondylium_pallidum_PPAL003752_Mad2
MMQSLATKNNITLKGSTDIVTEFFSYSINSILFQRGVYPPETFSRVAKYGLSILVTTDQG
LKDYLDNVLKQLSQWLMTGDVQKLVLVITDVVTKDVLERWVFDVQTDLPNQSEAPRVKPE
KEIMNEIQAIIRQITASVTFLPLLPSACTFDLLVYTNKDISVPQKWEESDPQYITNSQHV
RLRSFTTTIHKVDTMVAYKLG
>Acanthamoeba_castellanii_ACAS010812_Mad2
MHFEISPNKNAITIKGSAQIVAEFFGYSINSILYQRGIYPPETFTRVEKYGLGMLVTKED
GLKNYLNNVLKQLKDWLMTGTVEKLVVVITNIDTNDTVERWVFDIITDLPQAGEAKEKPE
KEIMGEIQAIIRQICASVTFLPLLDGPCSFDLLVYADNKVTTPLAWEESDPKYIANSQVV
RLRSFSTKIHQVDTMVAYAVQD
>Giardia_intestinalis_GINT005220_Mad2
MATQTKNAITLRGSTAIVTEYFAYSINSILYLRGIYGQDSFMSQQKYGLPLMVAKDPALS
KYLGEVLQRVAEWLMSGKVQKLVMVLLPIGGSEPIEKWEFNVENEGVQAGATSSKPEADV
QREIQAILRQINASVSFLPVISDPVTFDIMIYTDAAVPTPAEWEECPGRDHVHNAVEVKF
RDFSTKIHKVDTAVIYKSGEEAL
>Trypanosoma_brucei_TBRU005568_Mad2
MAERLQTITFRSSVSTITEFLGFAIYCVLYQRGVYPSDSFQQVTRYGVQLMVSVDEELNS
YLAEVLQQVIKWVSQDKLRKLVLVLVDAETKGDVVERWVFDIATQGLEAVEGVNSKSDDT
LRKEIQAVLRQVTSSVSYLPLLHRPCYFDMLVYADPDTELPTGSWELSDPRLIMGSSEVT
LRSFSTSFHSVSASVAYRDGS
>Leishmania_major_LMAJ001998_Mad2
MTQTTHAISLTGSVATVTEYLGFAINNILYQRGVYPPDNFQQVKKFGLSLMISADADLNA
YLAELLQQISSWIAHGTCRRLVMLITDVPSVQTLERWEINIETEPAASSSRLHGSGRKSE
EDVRMEIQAVMRQITACVSFLPVITQPCAFDLLVYTSADAQVPSTAWEPSDPQVLERGTE
VKLRSFTTSFHYVDTSVVYRE
>Naegleria_gruberi_NGRU001684_Mad2
MSSTAQATKNTITLKGSTEIVAEFFGYSINSILYQRGIYPPETFTKVSKYGLPMMVTTDE
QLRKYLSQVLNQLSNWLLQKQVQKLVLVITSVNSSEVLERWQFDLEVDDNITENEGHNTK
DLKQITSEIQAVIRQITASVTFLPLLNEPCTFDLLVYTSKDICTPFAWEESDPKYITQSS
EVRLRSFSTSVHKVDTLVSYKD
>Nannochloropsis_gaditana_NGAD002584_Mad2
ANPSSSDSSRSSMADGIDAARARMIAKRFGGAENVRTGGKGTVRRKRKAQHKTSSTADDK
KLGATLKKLGVTNIPGIEEANMFKNTGEVIHFRNPKVQASIQAKTYVISGAAETKSIQDL
LPGIIQQLGGENIQALSKQLGELAKGGGLDPALAGMEEGENEEDDDDAVPDLVENFEIGR
LGMSFAVPAASMSSTPAAPAADNSVITLRGSTDIVVEFFEHAITCILYQRGIYPPEDFER
KTKYGLALHVAREEGLVTYLKNVLEQLRQWLTSSNVQKLVVVVTGMESQAVLERWVFSVD
TAQEAATNPQGYQAQKSQKEITSEIAAIIRQITCSVSFMPLLAERCSFDLLVYTDKDVLV
PATWEDSDPRLIQQAEEVRLRSVNTKVHKVDTMVAYRMEPAGQG
>Ectocarpus_siliculosus_ESIL002850_Mad2
MASVAQTSSTENVITLRGSTDVVTDFFYYAVNSVLYQRGVYHPDGFAREAKYGITTLVTT
DEALKKYLDNVIKQLKEWLLEKELQRLVLVIVGTDSGDTLERWTFNVHKEERPVLKDGSN
AGDQQPRKSQKAITQEIQNVIRQITSSVTFLPLLDEPCSFDLLVYTGNDATVPSGWDDSD
PRCIKDSSEVSLRSFSTKIHKVDTVVSYKNKTDEELC
>Aureococcus_anophagefferens_AANO006217_Mad2
MADQKTISLSGSVEMVQEFFEFAINSILYQRGIYPPEEFKRVAKYGLSMMVTSDEGLKSR
ILSQLKTWLNTGEVQRLVVVVTGVETGQTLERWVFAVQAFAEGENAENAAPEAKTAAVKE
ITKQIQAIIRQITASVTFLPLLEEACAFDLLVYARKKADVPGTWEDSDPKYITNAQEVKL
RSFTTSIHQVEAAVSYKADDV
>Phaeodactylum_tricornutum_PTRI004312_Pt-MAD2_Mad2
MTSTATANKTEITLKGSVEIVSDFFFTAINSILYQRGIYMPETFKRESKHGLTVLTTTDE
GLLRYLSTVQTHVTQWLLAGHVQRLVVVVQGVDSLETLERWQFNVTVEQDNENDQPNKGG
GKKVGNKTAKEIHNEIQAIIRQVTASVTFLPLLQEPCTFDLLVYTDKDVEADEQWADSDP
CYILNSAEVKLRSFSTSVHKIESMVAYKEADEWEL
>Thalassiosira_pseudonana_TPSE004710_THAPSDRAFT_7890_Mad2
MTAKDTVITLKGSVEIVSEFFFTAINSILYQRGIYQPETFKRESKYGLTVLTTTDTGLLS
YLSSVMSQMSTWLTEGEVQRLVVVVSGIDSGETLERWQFNVDKEKTVKEVHDEIQAIIRQ
ITASVTFLPLLNEPCSFDLLIYTNKTAVVPKKWADSDPRYIMNSQEVKLRSFTTSFHKVD
SMVTYKEADEWEL
>Phytophthora_infestans_PINF001805_PITG_01581_Mad2
MATAQVAENIITLKGSTEIVTEFFSCSINTILYQRGIYPAESFKQIQKYGLNMLVTDDDK
LSDFFTKFLHQLSNWLLKGEVQKLVLVITGIETQEVLERWVFEVHADNGTGESDSTPASK
PKKEIMAEIQAIIRQITASVSFLPILEERCAFDLLVYTDKNSEVPALWEESDPRYIKDSA
EVRLRSFSTKVHKVDAMVAYKNPEADI
>Hyaloperonospora_parasitica_HPAR013266_Mad2
MATAQVSENLITIKGSTEIVTEFFSYSINTILYQRGIYPAESFKQTEKYGLNMLVTDDDK
LNDFFTKFLQQLSNWLLKGEVQKLVLVITGIETQEVVERWAFEVHAENGGTIDSGGAPTS
KSKKEIMAEIQAIIRQITASVSFLPLLEEQCAFDLLVYTDKNSEVPPLWEESDPRYIKDS
AEVRLRSFSTKVHKVDAMVAYKNPEADI
>Albugo_laibachii_ALAI003943_AlNc14C25G2503_Mad2
MRITRWSEAYIIEVSLKDGLKRQVHTRAKKKKQMSTINSQESVITLKGSTELVAQFFHYG
INSILYQRGIYPAETFKQEVQYGLNMVVTDDEKLDHFLSTFLKQLSDWASKCQVQKVVLV
ITGVESKEVLERWVFDVQTPILSDSHHTDQESTRKKVKARKEIVSEIQAVIRQITASVSF
LPLLNEPSSFDLLVYTNKDSNVPALWEESDPRYVNNSAQVRLRSFNTNVHKIDAFVAYKN
PDDDSV
>Aurantiochytrium_limacinum_ALIM007274_Mad2
MATAQATSNEITLKGSTEIVTEFFGYSINSILYQRGIYPPETFKRVSKYGLALLVTEDEY
LSQYLEQVLKQLEHWLMEGTVQKLVLVVSGVDSKEVLERWVFNVEADKAVTSTGNPLETR
QKSRKEIMNEIQAIIRQITASVTFLPLLNEPCTFDLLVHTDNDIEVPQTWEESDPRHIAN
ATDVKLRSFTTKIHKVDTCVSYRNCEDDDDI
>Aplanochytrium_kerguelense_AKER010233_Mad2
MATAQRNEISLKGSTDLVCEFFDYSINSILYQRGIYPPETFKRVTNYGLSMLVTTDNELQ
KYIKNITSQLRQWLMDGKISRLVLAVTGVESEETLERWVFNVTQEQQENSDPNNGKGRKT
DKEIRAEIGAIIRQICASVTFLPLLQEECTFDLLVFTDSDTAVPSTWEESDPKYITNAVD
VKLRSFTTSIHKVETCVTYRDSEYMDDV
>Blastocystis_hominis_BHOM001412_Mad2
MVFLKYLTIIYSSQLNHRYFEYSINTILYQRGLYPPDYFSRVQKYGLPMVIAKQEDLYRY
ISNMVSQVKAWIESNDLHTLVLVIYGIDSQRVLERWTFGVETDPEVAQSRGSVTREKDLN
QIQKEIQAIIRQITASITFLPLHEEQCSFEILVYTNRNAEVPLKWEDSDPHFIPNAETVK
LRSFSTNVSEDLPCEV
>Symbiodinium_minutum_SMIN025008_Mad2
MTLLCVPPLDMSLTEKRDGKQSKNQDQLHTWRWAPTVQAACACHVTFVLYGERACEKHWR
ELLQTERRFQQLTVASRQLFKLLQEPDIRRNAIYLKYADSDQSCISVKVQEKHEKRTAPG
VMVCDGKCHCREAIIRQITASVTFLPLLDEPCTFDLLIYTDRAAEVPSAWGESDPKYIVG
GSEEVKLRSFTTKIHKVDGAVAYRYSEAGA
>Bigelowiella_natans_BNAT003549_Mad2
MPTRTEAKSNTITLKGSAQIVSEFFGYSINSILYQRGIYDPELFDATKKYKLRMMVTKDK
GLSEYLKNVLEQLTAWLEKGMVQKLVLVIASVDTGETLERWVFDVDTNKKCLKDGSTQEK
SEKDIMREIQAIIRQITSSVTFLPLLEEPCTFDLLIYAPNECKVPEKWEESDPKYIAKSN
EVRLRSFTTKIHKVEASVAYKLS
>Emiliania_huxleyi_EHUX009380_Mad2
MSSATASSITLKGSVAIVTEFFNYSINSILYQRGIYPPETFRRVSKYGLTMLVTSDDALP
PTASGYLDNVLTQLSSWLSDGTVQKLVVVVSAIATGETLERWVFDVHTDAGAGAEGGANK
SEKEVMGEIQAAIMRQITASVTFLPLLDDACSFDLLVYTTDDVEVPRAWEESDPKHIATS
DEVKLRSFTTRIHRVDACVSYKADA
>Arabidopsis_thaliana_ATHA015434_MAD2_Mad2
MASKTAAAKDIITLHGSAAIVSEFFCYAANSILYNRAVYPEESFVKVKKYGLPMLLIEDE
SVKSFMSNLTSQISEWLEAGKLQRVVLVIMSKATGEVLERWNFRIETDNEVVDKGVSREK
SDKEIMREIQAIMRQVASSVTYLPCLDETCVFDVLAYTDTDVAVPFTWIESDPKLIANPQ
MVKLHGFDTKIHKVDTLVSYKNDEWDEEE
>Aquilegia_coerulea_ACOE008622_Mad2
MSSKTTTKDIITLRGSSAIVSEFFGYAANSILYNRGVYPEESFVKVKKYGLPMLLTEDEN
VKCFLTNLTTQLSEWLEAGKLQRIVLVIMSKSTGEVLERWNFSIETDKEAVEKGVSREKS
DKEIMREIQAIMRQIASSITYLPCLDEQCVFDVLAYTDNDVEVPFTWIESDPKLIANPQM
VKLHAFDTKVITYCSVAICFTKYILICTELICVTFCRYIKSIHWCLTRMTNGTKNR
>Oryza_sativa_OSAT020697_Mad2
MASRTASKDIITLRGSAAIVSEFFGYAANSILYNRGVYPEESFTKVKKYGLTMLLTQDEG
VKTFIANLNTQLSEWLEAGKLQRIVLVIMSKATSEVLERWNFSIQTDPEVVDKGVIKEKS
DKEIMREIQAIMRQVASCITYLPCLDEPCIFDVLAYTDMDVAVPFTWVESDAKLIENPQM
VKLHSFDTKIHKVDTLVSYKVDEWDEE
>Amborella_trichopoda_ATRI001171_Mad2
MASKTATKDVITLKGSAAIVSEFFGYAANSILYNRGVYPEECFVKVKKYGLPMLLIEDDA
VKAFLACLTSQISEWLESGKLQRVVLVIMSKASSEVLERWNFNIETDNEVVEKGVSRAKS
DKEIMREIQAIMRQIASSITYLPCLDEPCVFDVLAYTDTDLEIPVTWMESDAKLILNPQM
VKLHSFDTKIHKVDTLVSYKNDEWDEQ
>Selaginella_moellendorffii_SMOE008730_Mad2
MGTGQQAATRDVITLKGSSSIVGEFFSYAVNSILFQRGLYPSEQFDRVKKYGLTMLVSHE
DKVKGYISAVTSQIADWLQTGKVQRVVMVISSLATKEVLERWNFLIETDRDATETGATKE
KSDKEIMQEIQAIMRQITSSVTFLPHLEESCSFELLVYTDTDLEAPTSWEESDPRLIKKA
QEVKLRSLNTKIHKIDSLVAYKVDDDSNV
>Selaginella_moellendorffii_SMOE015248_Mad2
MGTGQQAATRDVITLKGSSSIVGEFFSYAVNSILFQRGLYPSEQFDRVKKYGLTMLVSHE
DKVKGYISAVTSQIADWLQTGKVQRVVMVISSLATKEVLERWNFLIETDREATETGATKE
KSDKEIMQEIQAIMRQITSSVTFLPHLEESCSFELLVYTDTDLEAPTSWEESDPRLIKKA
QEVKLRSLNTKIHKIDSLVAYKVDDDSNV
>Physcomitrella_patens_PPAT037757_Mad2
MASKQPTRDVITLKGSAAIVSEFLCYSVNSILFQRGVYPADEFGRVKKYGMTLLMCQQER
VKAFIDTITQQIATWLETGTLQRVVMVIASMSTKEVLERWNFNIENDNEVIEKGVTREKS
DKDIMTEIQAIMRQIAASVTFLPNIEEACTFDLLAYTSVDSEVPAEWAESDARLIHNPQV
VKLRSIDTMVHQVEAMVAYKFTEEL
>Chlamydomonas_reinhardtii_CREI002073_Mad2
MSMQCQTQLQRSTITLKGSAQIVSQYFEYAVQSILYQRGVYPSEDFKQKKEYGIMLWVSS
DDSLNKYLTTVLSQTKAWLESGKLRQLVLVITDANTSEVMERWTFDVETNQEAVAGGKVP
EKAESEIKGEIAGILRQICASVSFLPLLDTRCSIDILVYTDNVDEVPAEWEDSDARNIKN
AEVVSLRAFSTKVHNVKTMVAYKAEEVL
>Volvox_carteri_VCAR003849_Mad2
MSLQCQTQLQRSTITLKGSAQTVTQYFEYAVQSILYQRGVYPSEDFKQKKEYGIMLWVSN
DESLNKYLSTVLSQTKAWLETGNLRQLVLVITDVNTSEVLERWTFDIETNQEVVAGGKPP
EKAESEIKGEIAGILRQICASVSFLPLLDTRCSIDILVYTDHIDEIPAEWEDSDARNIKN
AEIVSLRAFSTKVHNVKTMVAYKAEDML
>Coccomyxa_subellipsoidea_CSUB001564_Mad2
MSKTAQATRNTITLKGSTKVVTEFFAYAVNSILYQRGIYSAESFEPQKQYGLTMMVTTDT
GLTKYLTSVLQQMSDWLVTGALQKMVLVVTSVSTKEVLERWTFDIQTDKAVLSGEQPAPE
KSESEITSEIQAIVRQITASVTFLPLLNDPCTFDLLVYTDTSSDVPFEWEESDARYITNA
ADVKLRSFTTKVHKVDALVSYKADAEG
>Chlorella_variabilis_CVAR000852_Mad2
MSATAQATRNEITLKGSVATVSEFFRHALSSILYQRGIYAPESFEPVKAYGLTVMAVKDV
KLTAYLQAVLGQFSEWLQGGALQKVVLVVTGVASKEVLERWTFDIRTDKGVVAGSAPLPE
KAEGQITQEIQAIIRQITASVTFLPLLQDKCTIDLLAYTDKENAVPLDWEESDPRYIANA
ADVKLRAFSTKVHNVEALVSYKADDDLL
>Ostreococcus_lucimarinus_OLUC001090_Mad2
MAQEQRRGATSSAITLRGSTELVTEFFGYAVNTILYQRGVYPAEEFERKKKYGLGVMVTN
EPKLKEYLVAALERVNAWLMEKDLKKLVLVLADAKTGETLERWTFDVETDAEIVDENGGD
ANGTTTTTTTTTTTTTTTTREKPEKEIMQEIQAIIRQITASVTFLPLLDRECAFELLAYT
DAASATPEECEESDPKYVRDGVEMRLRSFSTKIHTVDAGVSYKTEDD
>Bathycoccus_prasinos_BPRA005878_Mad2
MQQQQTQMQIPKLSQNITLRGSTEIVTEFFGYAVNSILYQRGLYPPSTFEVKKKYGLGML
VSSDEEIKNYLVSVLDQINEWLIEKKLEKLVLVISSVRTRETVERWVFDIETDSEIGLEE
NEENVKPTEGGKGGEKNKKYEKSKQDITNEIAAIMRQIAASVTFLPLLEDECSFDLIVYT
NKDSETPQEWEESDPRFIRNAETVKLRSFSTKVHSVEAAVAYKAESPLNV
>Micromonas_species_MSPE001238_MAD2_Mad2
MATAQATKNTITLKGSTAIVTEFFGYAVNSILYQRGIYPPESFERKNKYGLGMLVTTDEQ
LKAYLVNVLQQINDWMLQKTLQKLVLVVTAVGSHEVLERWVFDIVQEDANGVDERGDAVG
EKSDKEIQTEISAIIRQITASVTFLPLLEEQCTFDLLVYTNDDAEVPTQWEESDARYIAD
NAEQVKLRSFSTSVHKVEGLVSYKASED
>Cyanidioschyzon_merolae_CMER004163_Mad2
MATAGSEQAPISLRGSTDTVIEFLRCAIYSILYQRGIYPPEMFRRASKFGTSVLVAQEAQ
LDSYIERILQRHLRLWVLRGSVHRVVLAFAATADPGRILERWHFDLHMEQRATEDSSVPR
DESVVMREIQAIIRQITASVTFLPLLDEPCSFDLLVYTDPALEADANEWEESDAKLITAP
RCEQVKLRSFTTNVHRVETGVAYACKELTDTSYPFRKPILPQTFHVATALA
>Galdieria_sulphuraria_GSUL001583_Mad2
MSYSESQPSVTLRGSTEVVSDFFVYSVNSILYQRGIYPAEQFSRVNKYGLTILVTNDNEL
NKYLHSVLGQLKEWTLQSKVQKLVLVICSVETGRVLERWQFNIEITNNKDNYNSNVDSDE
QQIVSQIQAVIRQITASVTFLPLLDEPCTFDMLIYTDVDVQIPETWEESDPKIIINQKEV
KLRSFTTKVHKVETMVSYATDIH
>Galdieria_sulphuraria_GSUL001582_Mad2
MSYSESQPSVTLRGSTEVVSDFFVYSVNSILYQRGIYPAEQFSRVNKYGLTILVTNDNEL
NKYLHSVLGQLKEWTLQSKVQKLVLVICSVETGRVLERWQFNIEITNNKDNYNSDEQQIV
SQIQAVIRQITASVTFLPLLDEPCTFDMLIYTDVDVQIPETWEESDPKIIINQKEVKLRS
FTTKVHKVETMVSYATDIH
>Cyanophora_paradoxa_CPAR013101_Mad2
MATAQAARTNITLRGSTEIVTEFFYSINSILYQRGIYPPETFTRANKYGLTMLVTNDEGL
SKYLGSVLTQLSWLLHGLVQKLVVVITSAETLQVLERWAFDVETDKDVVDGKVSTREKSE
KEIMGEIQAIIRQITASVTFLPLLQEATFDLLVYTDPKCEVPQSWEESDPKYISKSQEVH
KVDAMVAYKADDDV
>Guillardia_theta_GTHE018598_GUITHDRAFT_150603_Mad2
MAASSATSLMAAVAGEFLEAAIPTILYIRGVYPAELFERKRKYNVPVRQSRHKDLNEYIA
GAIKDMMEWMSKGIVERVVLSIEEAASGRQLERFVFEFELDLTADRAAHARSLAAQARES
LEDAFRQVLLKINVADSLLAPLPKELTFGLYAHTASRLHDNDDWEEMASEGNDRGRAEKG
NENMLTVPLKSVQAGCFRLQLLVQSPSSG
>Guillardia_theta_GTHE023516_GUITHDRAFT_151073_Mad2
MRQAQAAKNTITLKGSTEIVTEFFGYSINSILYQRGIYPPESFAKVNKYGLQMLVTNDSG
LQKYLQQVLTQLSEWLYAGNVQKLVLVITSLETQQVLERWNFDIETEKDAVEQPEKEFEK
SERDIMNEIQAIIRQITASVTFLPLLQDACTFDLLVYTDSNVEVPQTWEESDPKYINNQQ
EVRLRSFSTKVHKVDAMVAYKADDM
