# Supplementary material for: Evolutionary dynamics of the kinetochore network in eukaryotes as revealed by comparative genomics
Source: EMBO Rep. 2017 Jun 22;18(9):1559–71. doi: 10.15252/embr.201744102 (PMC5579357; doi:10.15252/embr.201744102)
Supplement: Supplementary file 3 — Dataset EV1 [file EMBR-18-1559-s003.zip › kinetochore_orthologs_FASTAs/MadBub.fa]

>Homo_sapiens_HSAP038297_BUB1B_MadBub
MAAVKKEGGALSEAMSLEGDEWELSKENVQPLRQGRIMSTLQGALAQESACNNTLQQQKR
AFEYEIRFYTGNDPLDVWDRWVFLFHKDNRNINRYISWTEQNYPQGGKESNMSTLLERAV
EALQGEKRYYSDPRFLNLWLKLGRLCNEPLDMYSYLHNQGIGVSLAQFYISWAEEYEARE
NFRKADAIFQEGIQQKAEPLERLQSQHRQFQARVSRQTLLALEKEEEEEVFESSVPQRST
LAELKSKGKKTARAPIIRVGGALKAPSQNRGLQNPFPQQMQNNSRITVFDENADEASTAE
LSKPTVQPWIAPPMPRAKENELQAGPWNTGRSLEHRPRGNTASLIAVPAVLPSFTPYVEE
TARQPVMTPCKIEPSINHILSTRKPGKEEGDPLQRVQSHQQASEEKKEKMMYCKEKIYAG
VGEFSFEEIRAEVFRKKLKEQREAELLTSAEKRAEMQKQIEEMEKKLKEIQTTQQERTGD
QQEETMPTKETTKLQIASESQKIPGMTLSSSVCQVNCCARETSLAENIWQEQPHSKGPSV
PFSIFDEFLLSEKKNKSPPADPPRVLAQRRPLAVLKTSESITSNEDVSPDVCDEFTGIEP
LSEDAIITGFRNVTICPNPEDTCDFARAARFVSTPFHEIMSLKDLPSDPERLLPEEDLDV
KTSEDQQTACGTIYSQTLSIKKLSPIIEDSREATHSSGFSGSSASVASTSSIKCLQIPEK
LELTNETSENPTQSPWCSQYRRQLLKSLPELSASAELCIEDRPMPKLEIEKEIELGNEDY
CIKREYLICEDYKLFWVAPRNSAELTVIKVSSQPVPWDFYINLKLKERLNEDFDHFCSCY
QYQDGCIVWHQYINCFTLQDLLQHSEYITHEITVLIIYNLLTIVEMLHKAEIVHGDLSPR
CLILRNRIHDPYDCNKNNQALKIVDFSYSVDLRVQLDVFTLSGFRTVQILEGQKILANCS
SPYQVDLFGIADLAHLLLFKEHLQVFWDGSFWKLSQNISELKDGELWNKFFVRILNANDE
ATVSVLGELAAEMNGVFDTTFQSHLNKALWKVGKLTSPGALLFQ
>Homo_sapiens_HSAP006523_BUB1_MadBub
MDTPENVLQMLEAHMQSYKGNDPLGEWERYIQWVEENFPENKEYLITLLEHLMKEFLDKK
KYHNDPRFISYCLKFAEYNSDLHQFFEFLYNHGIGTLSSPLYIAWAGHLEAQGELQHASA
VLQRGIQNQAEPREFLQQQYRLFQTRLTETHLPAQARTSEPLHNVQVLNQMITSKSNPGN
NMACISKNQGSELSGVISSACDKESNMERRVITISKSEYSVHSSLASKVDVEQVVMYCKE
KLIRGESEFSFEELRAQKYNQRRKHEQWVNEDRHYMKRKEANAFEEQLLKQKMDELHKKL
HQVVETSHEDLPASQERSEVNPARMGPSVGSQQELRAPCLPVTYQQTPVNMEKNPREAPP
VVPPLANAISAALVSPATSQSIAPPVPLKAQTVTDSMFAVASKDAGCVNKSTHEFKPQSG
AEIKEGCETHKVANTSSFHTTPNTSLGMVQATPSKVQPSPTVHTKEALGFIMNMFQAPTL
PDISDDKDEWQSLDQNEDAFEAQFQKNVRSSGAWGVNKIISSLSSAFHVFEDGNKENYGL
PQPKNKPTGARTFGERSVSRLPSKPKEEVPHAEEFLDDSTVWGIRCNKTLAPSPKSPGDF
TSAAQLASTPFHKLPVESVHILEDKENVVAKQCTQATLDSCEENMVVPSRDGKFSPIQEK
SPKQALSSHMYSASLLRLSQPAAGGVLTCEAELGVEACRLTDTDAAIAEDPPDAIAGLQA
EWMQMSSLGTVDAPNFIVGNPWDDKLIFKLLSGLSKPVSSYPNTFEWQCKLPAIKPKTEF
QLGSKLVYVHHLLGEGAFAQVYEATQGDLNDAKNKQKFVLKVQKPANPWEFYIGTQLMER
LKPSMQHMFMKFYSAHLFQNGSVLVGELYSYGTLLNAINLYKNTPEKVMPQGLVISFAMR
MLYMIEQVHDCEIIHGDIKPDNFILGNGFLEQDDEDDLSAGLALIDLGQSIDMKLFPKGT
IFTAKCETSGFQCVEMLSNKPWNYQIDYFGVAATVYCMLFGTYMKVKNEGGECKPEGLFR
RLPHLDMWNEFFHVMLNIPDCHHLPSLDLLRQKLKKVFQQHYTNKIRALRNRLIVLLLEC
KRSRK
>Mus_musculus_MMUS004970_Bub1_MadBub
MDNLENVFRMFEAHMQSYTGNDPLGEWESFIKWVEENFPDNKEYLMTLLEHLMKEFLHKK
NYHNDSRFINYCLKFAEYNSDRHQFFEFLYNQGIGTKSSYIYMSWAGHLEAQGELQHASA
IFQTGIHNEAEPKELLQQQYRLFQARLTGIHLPAQATTSEPLHSAQILNQVMMTNSSPEK
NSACVPRSQGSECSGVASSTCDEKSNIREQRVIMISKSECSVSSSVAPKPEAQQVMYCKE
KLIRGDSEFSFEELRAQKYNQRKKHEQWVSEDRNYMKRKEANAFEEQLLKQKMDELHKKL
HQVVELSHKDLPASENRPDVSLVCVGQNTCSQQELRGPSLSSISHQTSESSGEKPQEEPS
VPLMVNAVNSTLLFPAANLPALPVPVSGQSLTDSRCVNQSVHEFMPQCGPETKEVCETNK
VASINDFHTTPNTSLGMVQGTPCKVQPSPTVHTKEALGFIMDMFQAPTLPDISDDKDEWP
SLDQNEDAFEAQFQKNAVSSGDWGVKKIMTLSSAFPIFEDGNKENYGLPQPKNKPLGART
FGERSLSKYSSRSNEMPHTDEFMDDSTVCGIRCNKTLAPSPKSIGDFTSAAQLSSTPFHK
FPADLVQIPEDKENVVATQYTHMALDSCKENIVDLSKGRKLGPIQEKISASLPCPSQPAT
GGLFTQEAVFGLEAFKCTGIDHATVEDLSDANAGLQVECVQTLGNVNAPSFTVENPWDDE
LILKLLSGLSKPVTSYSNTFEWQSKLPAIKTKTEYQLGSLLVYVNHLLGEGAFAQVFEAI
HGDVRNAKSEQKCILKVQRPANSWEFYIGMQLMERLKPEVHHMFIKFYSAHLFKNGSILV
GELYSYGTLLNVINLYKNTSEKVMPQALVLTFAIRMLYMVEQVHSCEIIHGDIKPDNFIL
GHRFLEQADEDLATGLALIDLGQSIDMKLFPKGTVFTGKCETSGFQCPEMLSNKPWNYQI
DYFGVAATIYCMLFGSYMKVKNEGGVWKPEGLFRRLPHLDMWEEFFHIMLNIPDCHNLPS
LDFLRQNMKKLLEQQYSNKIKTLRNRLIVMLSEYKRSRK
>Mus_musculus_MMUS007828_Bub1b_MadBub
MAEASEAMCLEGAEWELSKENIQPLRHGRVMSTLQGALAKQESAGHTALQQQKRAFESEI
RFYSGDDPLDVWDRYINWTEQNYPQGGKESNMSALVERAIEALQGETRYYNDPRFLSLWI
KLGHLCNEPLDMYSYLQSQGIGVSLAQFYISWAEEYEARENFKKADIIFQEGIERKAEPL
DRLQSQHRQFQSRVSRQAFLALGNEEEEALEPSEPQRSSLAELKSRGKKMARAPISRVGG
ALKAPGQSRGFLNAVPQPVHGNRRITVFDENADTASRTELSKPVAQPWMAPPVPRAKENE
LQPGPWSTDRPAGRRPHDNPASVTSIPSVLPSFTPYVEESAQQTVMTPCKIEPSINHVLS
TRKPGREEGDPLQRVQSHQQGCEEKKEKMMYCKEKIYAGVGEFSFEEIRAEVFRKKLKER
REAELLTSAKKREEMQKQIEEMERRLKAMQAVQQEGAGGQQEEKMPTEDPARLQIASGPQ
EMSGVPLSCSICPLSSNPREISPAENILQEQPDSKGSSMPFSIFDESLSDKKDKSPATGG
PQVLNAQRRPLSVLKTTEVGTTNEDVSPDICDELTELEPLSEDAIITGFRNVTLCPNPED
TCDFARAARLASTPFHEILSSKGIAADPEGLLQEEDLDGKAAEAHHTVHHQALIIKKLSP
IIEESREATHSSGFSRSSSSAPSTSSIKGFQLLEKLELTNDGAEDAIQSPWCSQYRLQLL
KSLLELSAFAEFSVEDRPMPVLEIGKEIELGPEDYVIKQEHLTCDDYRLFWVAPRSSAEL
TMIKASSQPIPWDFYINLKLKERLNEDYDQLCSCCQYQDGHVVWYQYINCSTLQNLLQHS
EFVTHEIIVLIIYNLLTIVEKLHRAEIVHGDLSPRSLILRNRIHDPYDYVNKDDHAVRIM
DFSYSVDLRVQLDAFAYSGFRTAQILEGQKILANCSSPYHVDLLGIADLAHLLLFKEHLH
VFWDGLLWKLSQSTSELKDSELWNKFFVRILNASDKSTVSVLGELAAEMGGAFDATFHSH
LNRALWKLGKTISPEALLTQQDKQPGGSQSPA
>Xenopus_tropicalis_XTRO022737_bub1b_MadBub
MAQAGDEWELSKENVQPLRQGRVMSTLQEVLSQQESASHTAIQQQKQAFELELRFYSGDD
PLDVWDRYIKWAEQAFPQGGKESNLCPLLERAVKIFHEEQRYYDDLRYLSICLKFANFCS
EPLDLYSYLHSQRIGVSHALLYITWAEQFEARGNFKKADSIFQQGMQHKAEPLEKLEIHH
RQFQARVSRQILQGISEGPEAEEPEVPEPQRSSLADLKSRGKNKVKAPINRVGDSIKPRP
HGLSVQAAPTQQIPSRSRFAVFDENAASAAPELPSLTPQQWTAPPPARSKENEQKAGQWN
SGRPSRNSHQAAAASEPPQTLPSFMPYVDESAQQQTVTPCKINPAVTSVLSSRKPGKEED
PLQRVQNNSQGKEEKVMYCKDKVYAGVEEFSLEEIRAEIYLAKIRKKREGT
>Xenopus_tropicalis_XTRO024155_bub1_MadBub
MDLQSHAQMFEAHIQGYKGDDPLDLWERYVLWAEETLPPQEKQNIFCLLERLVRNFIGDK
RYSNDERYLKYCIRFAETINEPAQYFEYLYNQGIGHQSAPLYVTWAQLLETQGDLQGAST
LYQKAIHSHAKPKEILDQHFRAFQIRVSQANMQNHGALVEPLRNSQILNQMNSTSSNVDQ
LSLAKCESSAPSQIHTSQESACDVDRSGNKWVTISKSAVVPQPAKSVGVEVKQVPMYCKD
KLVCSDSELSFEEFRANIYKKKCEQRKKMQQWEEEERKYKKVKEEASLQEQLLKQKMEQL
SSLLNVQGRQDVLPQSTARQLPEVPQTITSNVSIASGLKISNLPEAETQASSVKDDPIIL
PSSHVACPSVPQMAPFGRNECSPAPEECMLPPMDQNSILCKAASNVPRAHIAEQSILSKQ
QSNLDRSTATVLEMSKQICPDTSTQGLRFQPGKKEAAAPGNLSGYLANTSHVTPNTSLGL
VQATPSKVLPSPTVNTKEALGFIMDIFQTSTLPDNVEEEEETQDENDQEFEAFCRNDYKT
NSNTVGFLGLQNVAPALPSAFCIFEDNVNKVNDLQSKPVEVKTLRERPVLRPPLKSNEEV
KAAESLVDDCTVWAVRCNKTLAPSPNSTGDFALAARLASTPANKQTESTWQTVEDKENVI
ADSVVHTVFDFAEDKVIQVSKSRKLSPIQEQSPEHSKIHGPVQSPSCTILPAESPAAKFL
SEDVEQTGQKLAACKLSDTLHQPVLGSLEDPWGITTQMLDAHEEEPTETIVNAPPELVII
ENAWDDKLIDRLLSELPKSLSSHENYYQWHTMVPVLKPKMEVKLGSSSFYIDYLLGEGAF
ANVYQASLLGNQKVILKVQKPAKPWEFYIGTQIRERIKPELRHLFIGFQAAHLFDNGSVL
VGDLYNYGSLLNAINLYKKLSEKVMPAPLVMYFAINILYMVEQLHDIGIIHGDIKPDNFA
IGERFLENESCSLDFVSHGLALIDLGQSIDMTLFPKGTAFTGKCETSCFQCTEMLTKKPW
NYQTDYFGVAGTVYCMMFGNYMKVKNEQGVWKPDGTFKRYQHGGVWMEFFHTLLNVPDCH
SPSPLRALRKKLMSTFTLYTNKIKSFRNRLIILLLENKPSRK
>Takifugu_rubripes_TRUB013327_LOC101076711_MadBub
MAEADVEWELSKENIQPLRRGRDISALHQALTHLQDGDSSAVNQQRQAFETEVRMYDGDD
PLDVWDRYIKWTEQTFPQGGKESNLHTLLEQAVARFTNVEKYHNDLRYVEIWIKFAENCP
EPLEIYRYMQVQGIGVRQTSFYIAWSEEYENQGNCREADLIYKKGLQACAEPHEKLLQFH
KALQARVSRQVMMNLEQGDSDDEPKQTERVHLADLKYKGKKKAIKPINRTGSAIRNVAGG
LQSHSASVQGNASQSRLVIFNENNAHTSCPPEPKLEAWPALPTIKAKENEQRPEKWCNVK
VPLKSKIGHTVMAPPPSKPTFQPFVEESDEPPTMTPCKINPAVNKVLSLRKPCREETPLK
RLQEQEAEPGKAQEQSMYCKELLLSGAVEFCFEELRAERYFKKVAEEVKGRKGHPEPSTS
V
>Takifugu_rubripes_TRUB004493_LOC101077348_MadBub
MDINAWVECFEKRLSTYTGDDPLDQWDKFVDYLEQRIPEDDRREMSQVFDSLVQRFLTVE
RYSDDIRYVKYCIKCASFYQDPTALYTHVYSKGVGHRTAALYVTWAQHFEHRGMYEEADA
VYQKAVKNQAQPAETVLNEYRQFQTRTKPKTSISESRNPLQNSHVTNQLMSHQEQHNKAS
GDCSFKHPTIETIVTVSRSETSGTINSSQSSNVQFVSEYLKDELLCEGSELCFEEVRAAK
YFRKLEEQQDDQTVDVLFAEEQFMRVEEENFMSMRDALGTIKQALGGVKSHMGQTAVVET
SAAMNINPTQHSTGPPQLSSRRSSRRSLGLRLLTEPTFIHEALAVVPDQYQEERKAAAAE
QMAPSLRGVSSTEKVLLQEDPEINTAAAQDVACLPEPDDRLNMSQGGTGNLSHITPNTSL
GFVQATPSRVLPSPTVNTREALDVIMDMFQAPTLLEDPFNKTSAFPSSEVEAEPAPLKHG
GDSYFTKPRAAASFTIFQDEQDKENISAAAPHPSLSKSKPIKALAEIRQVKKSNETPPEL
MPDESTMWGARYNSLNSLAACPNSTTDFAMLAQCVSTPFAFKTPHSSNFFQDEENSGGGD
GDDDEFMRRQPKKLSPIMEQSPAEETAISHMALPSDRLGTIVGEGLASAQLCSTSSTTLV
QAPPPGVLSFRDQTISTRTTLDTDQEQPPKSKSPFSIKREPFKILEDLDEPAQNPVGDVP
MSPEGTLKPDWLSIGSPEVPPETDLDAFLSPCRPKRADVPMTPEPPLCTAVPMSPATAPQ
SDGGRCLDVSMNSPTPARAAGPPLVSDPWDNDLISDLLSALTPPLPSHPHYITWSCNMPA
ISPRMTITMGKASLRVDCILGEGAFATVYQATNPATLEKVVLKVQKPANPWEFYINTQLD
ARLQPHTRHLFSNIRSAHLFNNGSVLLAQLHNYGTLLNAVNIYKTLSEKLMPQPLVMYLA
TCILTMVEQLHAIHIIHADIKPDNFLLGERFLENRCFEPENLDHGLVLIDLGQSIDLDLF
PEGTAFTAKCLTSGFQCTEMLSGKPWNYQSDYFGVAGTVHCMLFGTYMQVTNDGGVWKTN
GVFRRIPHSDLWQEFFHVLLNVPDCSGLPSLRGLRGKLTSVLQQDYSNKLGTLKSRLVVQ
LLERRKAAAK
>Danio_rerio_DRER032170_bub1ba_MadBub
XKLNLESLNNNTTAVSALLKLARIFNEKPSLRMAVRLEKSQGLKMDELSSHTWSALGIQV
EAVAPFQKSQTQEGLRGQREDNLEIMYNKDQIYQGDVEFSIEELRAQRYYKAMREKASHL
NKMKQDLQLQIEQAQRKLHQRSSTAAPQQRFPEDKREASSSIQRPTGSCESAADTVKSAP
LVIYSEQEEGCAVSSSSSVSREDDMNQSGSDAKLQKTAKPFTIYDESTQTNKISSSVSRE
DEINQSGSDAKLQKTAKTFTIYDENSQTNKITSVSREDDMNQSGSDAKLQKTGTGKPFTM
FEDNAQTSKTSSSTNRKSLKLPTLSLKAPKSKAELVTDKDASISRSEEAIINGHRNKTLC
RSPNDTCEFARAAQLASSPFAGVDRQKTPETGLMENLSPADPESTKAANINETPEEKKLS
PILEISQEWGGSTFCQDPTKRLNDAESSRSAERPETELENVSKWQDVCSLHVRSRIFDQS
DVTSLPNFHRKAGLLPDTSDDLHLDGEQLFYCSKLGSVKDFSLYSSGTAAVLLKTDRSSV
PWDFFIISQLRSRGCCDEQGCDVQISCHMFENGSVTLWRIPHGDTLQDLLCEPLARHDAC
LLVILLLELVRCFHSCRLLHGGLKPESLYFYHSGLTALDFSDSVDLHLQTDVTEAQDLPS
AQQFIQQGLLAPSASPYQVDLISVAEITHRLLFNAPLQVKLVDSVWRLDEDSASQHGCPV
EPLWREFFHMILNPEKSSELVLSDLINNVKNSL
>Danio_rerio_DRER032620_BUB1_MadBub
MDINSYFQAFELSVRSYAGDDPLDPWDKFVHFLESRMSAEEKKGLSVVLERLVQSFLQDE
RYHNDVRYVTHCITCANLYSDPMEVYSYLHSRGVGTQTAALYIDWAQQCEKKGQMVQAEM
VYNRALMNKAQPQDTVQEQYRFFQERTSASTPAAPSDHVRHPLQNSRMVNQNTRPRDNVQ
PQCKEPEAACPAPRMVSVISRSENNPVRPAGYTAPETVSMYCVKELQCEGSELSFEELRA
RRYFDKCRQQEEQRRLAEEQQRLWEEEEEVRKLKQLLDDLERNMSLKPAEQTDPVTPAVM
EQQGLAFQQADPPVTSYSPAEPFLTAALDSRPERESVLEQPDRPSEIQSSVPQSRQEDVC
VQGEADTSYGGFNHSHVTPNTSLGFVQATPSRVLPSPTVNTREALGVIMDMFQAPTLLQE
SMFNSSVQPEDSFEKSCRISSAPSCVKAASATPFMIYQDRDQSQSAGSDQAGNKPAVTRA
LMEIPVSKANETPVSTEFITDESTMWGARNVSVGPCPNHTRDFSLSAHLVSTPLHPHAPH
SWDAEQSQEENAVVRGVSAAEETPYLRQPTKLSPIMEQSPAEEKPAECSMQAQGTIVGEG
VSLAQQSQGLSLAQSSCSSRHPLAALSFPDHTALRAQDESLRNSSRPAWSIYQSPEKEPS
LLDTAKDEDLLPTTSFHRHSSGMKPLETPDIPDMSPRAAPGLNWFQMDSSTHAAEPDLDV
MMSPPPVPGAWNIYQSPEKPPKTDFLWAMSPKPIAEHALHMEEVDVLLPERSFLQREPGV
EALQVLHESLLMSPKRTPAAAQEEHWSPRADWSHTASPQRPVEQHLNVMTSPPQGARTPR
APMSPMDTSRAVCVPLVPDPWDEELIVSLLSNLQPPLSSQPNLTVWSCHLPSITPKMTVQ
IAGESLRVDFVLGQGAFATVYQATNLMTTQKLFLKVQKPANPWEFYIDCQLNKRLQPSER
HLYNSIHSAHLFNNGSVLVGQLHNCGTLLNAINLYKRRSEKLMPQPLVLYFSVCILKMVE
LLHAAHIIHADIKPDNFLLGERFLENDCFDQENLQHGLALIDLGQSIDMTLFPEGTAFTA
KCMTSGFQCVEMLSGRPWTYQTDYFGIAGTVYCMLFGTYMEVKQEGDVWRTNGVFKRNVH
ADLWQDFFHTLLNVSDCSAPPCLSVLRQRLHAVLQQNYNSKLRSLKNRLVVQILEEARST
RR
>Danio_rerio_DRER019833_bub1bb_MadBub
MAECDAEWEYSKENIQPLRQGRSVSALHQALCQQQEGNHTALNLKKQEFESELRLYDGDD
PLDVWVRYIKWAKQTYPQGGKESNISVLLERAVMRFTAEQKYHNDVRYVELWIQFAESSS
DPMDVFRYMQAQGIGTMQAVFYIAWSEEHEKRGNMKMADSVFQDGVKCGAEPSDKLHAFH
RALQARVCRQMMTSMTEQHRNDDDEDDEEPQRASLAELKAKGKKKATVPINRVKASVGYA
RGLQFKQPLGPKQNSRLMIFDENKAESEPQEPRFEVWTAPPAARAKENQQKVEKWSNVKL
PLKSRSGLSVAVPPPKPSFQPFVEEDDQPPAVTPCKINPAVNSVLSARKPSRLEQTPLKK
LQEKQMQTLEDGESREQSMYCRDLLYSGATEFCFEELRAQRYLQTHTIHNLKTPHTSTHC
LHTNTDK
>Ciona_intestinalis_CINT000638_LOC100177699_MadBub
MEKDQAGVGWGRLAASRFAKSPKDIQNEILKALEGKLHVDFPIPSPTSDEISHSLMKQKK
MLEEEILTDGNLHDPIDPWDRYFKWSQQHFPEGKEDLKNFLQKYIVKFQNSDRYRNDPRY
VNAWLTMSQIHDDAPTTFAYMKSKSIGINCASFYIMWAEELEKSGNIKKAHSIYELGEEN
DAEPTELLSKMRNAFQLRAARSISTKLNENEDDKNKSELDSRRFVRLELEQFFVQLLRHF
VYCNEVVNAEKEVAQKAPKTVELQSLPTRAYLDQTVVPILLSGLSTLAKERPPNPIEYLA
AYLLKNKEEFKSGTPKE
>Ciona_intestinalis_CINT000637_LOC100182383_MadBub
MCFMLELMQENQPNECETVSLAATPLACCCWLCCPRVKVSKTFILGIKFGVYQAVVLRPL
LAFIETILWSNGFLKFGVETKAGQVIELVNGISILFAMYASVLMFYASKNSTSQFFINAK
FICIQVRQRQALGSLDGRGKHKVLGTTRIGNTTAGVVRSQPRTSFKENRSSTKFKIFSED
ENNEQHCVGNFASMPNNQINSKENTTAPSVWKGAEVQLNRNKTTTAISSSNKPFTICQDV
DVPSQEQATPLASRKLSKSVEVILTERKWKKHEESDFHRAIREQHGDADHNVVRMYPVEK
VYSAVGEFQPEEILAACWLKKQREEEEQKRLQRQLEEQRKQIVESERREIEAQRAYDDKV
NQLKHREQQLRNLLQLFKDKEMQIEDKVEMVKEEQEMTIALHKVCSQLQHMQQKNNIVEV
ATSSQAIQGGKSLLEDEVMECKPSSPTVCTKEAMGEIFGMFQKPLNTDVNVTKHEPSMMQ
QSQFSIYCDAEMKDKTPVKFDIYEDASDNSENIPTPEYKQAPKREGLSGILQPAVGFKLE
EDDFDDDGKDEDERLFDDVYPLCDDNQSLYLDDRTVARAPMEKTTKNTEFPESSFLNTLS
HNPPSLQSTMHVTNEIGDDFNNPHFSAESTTRWGGGATTATTTEEGVVKLSPILEATNEY
EKSMSTKYQSGLVSLIPSMHRTNVSTAATEKFKFGAIGLEDDITIPEQSRLVDSDVIDES
QAIDYDFKDLCDELMSTSLCKTTIDLMPDGIGDLSKPSLGLNIIPDPWNDQLLQGLIPST
LEGVIVASESKVFRKGSDVRIGNETYHLVKEIGKGAFAKAYKATMVSGDEVAVKVQSPAY
KWEIHMLQEVRRRLEAKGHDVCKDYMTIMTAAVFQNSSCVVTQYLPSGTLLDFLNTNKNN
TVDRENIALQIFHLVHSLHAIGVIHGDVKPDNILIANVSNRGPAPTLRLIDFGRAIDLSS
LPPNTAFTDNCGTSGFVCSQMKTNQPWNYHIDFNGVAGTLHVLLHSAYMKTMLNNKQEWV
TTKKLPRWCDEKWSSAFHDLLNFPTPTNDWCPSLQDSPLPHLIQLFDA
>Branchiostoma_floridae_BFLO000995_MadBub
MPVVDGNVDSEGEDMDQSTPDSDKSNSEESATSSASEEDDESSELDEEDCDRRRTECMAD
MADLERQFTDLKEQLYRERMSQIEAKLEEAKMGCAPEYVEPLTQLRVNMQTRTEVAGIVR
ELKIQNIRNQYEAELQATRQHFESEKLLLVDEMRNEIEEKIRRLEEDRHSADLSTDDSSK
KKIVGRWPLPPVRKREWYGGSFGLLTCPPQERAFEAELRMYSGDDPFSVWDRYIKWTEQN
FPKGGKDGSLSTLLERCLLFFKDDKRYSNDHRYLQAWIKFAGMTNQPVDIYNFLHDQAIG
AQVSLFWEAWAWELEQEGDTKKADAVYMEGIQKQAQPVELLVRKQKEFQARVARATLEGG
VPQQSAGMSGTEAQRVTLGGLRGQGKKHQAPVSRTGASTKVYSTGLGVKPCAPPQVGQAF
SVFSEDNPQDQVIPAPTGEWTNPPLPRVTSRENTHKPGKWTEAKNSTKAHRDGNPSAEPP
FEDEPNKIPQYCKKFVYTGLEEFQFEELRGARHLQIERKRKMEEDMRRQEEQRREMEVQL
AQQRQQLQEMQQTFQQEQLALQEERRQMMEQYRQQMLRDRAEMERMLVERMRDTTLEPGA
DPDTEPEDSHTAQENSHARTAGLTESHREHTVTTHLNFEESLASGLQPSVVTAMAETVDY
NSDVEMEQEPTPVNTAPQADTADPRSGLLPDTSATPASTAAIVTSREPSFVKTPNSSTCG
GPTPSTTPGRRPITDPSPTINTKAAMKELGEFFCDDIGFGAVGGSDGFEDIFATGTSGGT
ASAGGLGFSAPQGQTGGLGGFTIFDESKETVKVDRMDVDAQGISEDQENNPPGGYQTGAK
RHGLGVLQPSQGIPVEEIKEVDDLDGIVPFEDDSPDMTFASAGNQSSFCTMARLASTPFN
STGPNLPELPASSIRPVYNSTRKALGMLEISTTEDLAAAGGSGAGRALVEETFDTTVGNR
PAAALSPIMENSSEEKSQVSSDQGSTNSAPSLSVAIQSTSCAEPTTESEAAVTSDPPALV
EDEVFVEDVNPFDPEVVSALLAKVRGSLTSHQTYQEEEGHMPQIRPGVAINLGTDLYHID
KLVGSGAFAKIYQASLLDADDLTDLEGERKVTLKVQQPGCPWEFYINSQVHERVSRLQDP
MDIDIINMYRTAGKKMSEVMVVFYTLEILYIVEQLHRCHIIHADLKPDNFLIREGFDDKP
ECLFSSQLRGLKLIDFGISLDMELFPPNTTFRARTNTSAFQCIEMQTGKPWSYQADLYAI
ISTVHCMLFGEYMKVYYEGGRWKITQAPRRTHDPIWKRFFDVFLNYPSCEELPSLTYWIS
EFQQCWEGKKRLFDKEKWAQYAMYFEEK
>Branchiostoma_floridae_BFLO024485_MadBub
PSQRPSLMSIDAMHVFSDGSVLVNEQHSCGSLLDIINMYRTAGKKMSEVMVVFYTLEILY
IVEQLHRCHIIHADLKPDNFLIREGFDDKPECLFSGQLRGLKLIDFGISLDMELFPPNTT
FRARTNTSAFQCIEMQTGKPWSYQADLYAIISTVHCMLFGEYMKVYYEGGRWKITQAPRR
LVYLQKTHDPIWKRFFDAFLNYPSCEELPSL
>Branchiostoma_floridae_BFLO048833_MadBub
MENSWELSKENVQPLRQGRKIANLTAALQPVNGQDGGLTRVQQEKQAFEAELRMYSGDDP
FSVWDRYIKWTEQNFPKGGKDGSLSTLLERCLLFFKDDKRYSNDHRYLQAWIKFAGMTNQ
PVDIYNFLHDQAIGAQVSLFWEAWAWELEQEGDTKKADAVYMEGIQKQAQPVELLVRKQK
EFQARVARATLEGGVPQQSAGTSGTEAQRVTLGGLRGHGKKHQAPINRTGAATK
>Saccoglossus_kowalevskii_SKOW030002_MadBub
WFETEIRTYSGEDPMQVWHEYIKWTEQNFPKGGRDSNLPLLLERCVSHFVKDVGKYANDA
RYVEAWIKFANFCSDPIEIYQFIQNKGIGWKLAIFYESLANEYENVGNTKKADNVYEEGI
RRNAEPKEKLQRLHREFKCRVAREAAAGIAEEEPMDAEISQGQRRALGGLKMHGKRAPKV
PVVRVGSQVQTKSRGLPGTTAVLQQSNSAPVKVYGDEDGACSNALLPATGEWTQLAPRVE
VAKENTQTAGKWNKCKIPQRGGVSIGINDVDMPAFSVHEDPEQLVYVQQPYILTDFLNSL
HIFTHKNKVCRYLQSCTPCKRAEMDRQVLSARKPQKPVNPLHNIALASVSDGNSVPMYNK
HLVYAGVKEMSFEELRGAVYKQKSAQKAITEQEDRLRKQQEQFSLERERFLDEQRKLMEE
NKRYFEEQRQQFEELKNNVVMKSNVEIKREMSERVQEEECVQSRQVTVLAAKQSLKFANE
PVSSQTNNVQINQGKPFSQRPGDVPHLRPGDVPNSRPGDVPNSRPGDVPQSRPGDVPNSR
PGDVPQSRPGDVPQSRPGDVPQSRPGDVPQSRPGDVPQSRPGDVPQSRPGDVPQSRPGDV
PQSRPGDVPQSRPGDVPPSRPGDVPPSRPGYIHHSRPVSYQGDIGNVIQPMELGSQSINS
NASNGIIPLGTVRDRVQIQPQNRERELVHRSAMETSNSHDQQVSAMETSNSHDQQVGAME
TSNLHGQRVIAMEISNSHGQQVSAIETSNSHGQQVSAMETSNSLSQRVSGYNSRAAKQRS
TYNNTRISLPYLDKPADYKTENSVLSEQNKMTVKTERISLPFLDKSLEKDKDFTVTQQLC
FEDMTSTGIFTNQGMVPTVTSSLKMERQQQPSQSIPANTNKTPVGLCVSNDSVPKKTTVD
FVHNLSSGHPTPNTPGFSLVAPSPTVCTKEAMGVITAMFAVRDPWLPEEDQPEKNVHFEA
QFATTEPSSSGFQHSSNSVFSSKTTINPLTTQPFSEVNNDIQSGGFVIYDETAMSNKENQ
DNRQSVIETSGELGDHLSGDQEHEMIDGMQVLQITDKMNTTLANTGPQSDNFQRAARMAS
TPFNPSALFNPSACPPSPPCSTIRGLDNTHNHRQLNLGDSLLLSTVSYKDDAHTGQENVK
MKLGEILTIETENHSQNTAAVRITKQSSEENYETTINTVPPSTPLSPILERSSEDYHSSK
SSAGSSGMLSQLSSRSMPLCETTKLKESSICNLDNTSQKLQETTMKHTSQALEHTRETNI
SHSMSVMAHPQETNISRSMSVMEHPQEIISRSMSVMERPQVTKKLQETTMKHTSQALEHT
QETNISRSMSAIELPQETNISRSMRSMELPQETNICHSMSDVERPQKTNISHSISAMENM
EDEEYCNTPTLELTSGINPFDKNFISHLLTTISTPLQSYPGYFEIDSDLPNLQQGLAINF
DSDLFQIKKRIGEGAFAKIYRAGKLDANDFSNFECHDEIVLKVQKPAWPWEFYIVRELGN
RLQMLKEPIDISCGLIELDTAYMYNNGSILTTKLQSNGSLLSLINLYSKMNNTSCMPEPL
IIFYTIEILHIVEQMHKCGIIHADIKPDNFLVRNIDEDIDTNKALSEVAGLQLIDFGQSI
DMKLVPEGTTFTSSCYTSGFMCHEMQTGKPWTYQTDYYGIAATVYCMMFGQYMSTFRRGI
YWRQNKSVYRWFHASVWNDFFHDMLNVPGCTQLPSLSDHRQKLQEILQTVPVETFQKLKQ
KQDMMLFEAQNM
>Drosophila_melanogaster_DMEL011167_Bub1-PA_MadBub
MAMHSYMRQGSGSGGGAGAVAAGAPPLASPDEMHGFLNDKQAWEHAISLYQGPDPLDHWY
NYICWYENHAQSDPELKYRETLERCLTVYEHNDYYRQDVRLVRLWLKYIAMQTDPLHFYQ
VLFQRGTGRQVAAFYIGWAAYYESREEYKDAEAVFNLAFQEKAQSTSELQHAHTKFAYAR
SLFYQRQQQQQQQQQQHQQHPPQDALQQLTNYAQQQMPQSYNQHRPQPYQQNVYQQYHPQ
AQAHQAPQPHQPAPQQQLPPEQQVPYQTHYQERPRYEPHPATQSPTAIPPSQVQQQSHYA
PVAESHYAPAQQSQLPPQQTTVPQLHAQQPQQQQNGNGNPPPQQSPPVTNEVAGLRLPRN
FHAYGRNNHETWKPALTLEEPDDPSRVCHYAKQLVYPPGAGVEYSPEEILARKFKQLMDQ
KAKPSEPPEQEQQTLYDSYETEKSYYMTAVDGALYGQNTSSGQENTGEEDEDNDAEEGEE
EEDGGEENEEDDSDEEEEDDEEEEEHSGPYTNGVQFSAQTTFEQENRSIKIKFRKEPSST
YSAYTIENVYQQQQQQQQEQHQIIHQPPQAVHHPSPDPAPASPIPIQRQRNGSHHHFHPY
MLGQTSTPKSEANGYRRARTKVKRSKFQPDLCSNSNSASSVADVASSSVLAGAPGTFNDN
ANFSFSSATALDNSNSSLALAVDRLNFRDTSQQQILHPVNKTLQIHNNNNNTSNNNNGTS
TMADFSTFQENSYFATQHDTEAQERRLSKAVETIARHMDKEAIDPFNSELCRAFLAKLDF
PGNHDAHASYKIVQTPLPKISNTRTLNVLEGVTFSIDKEVGRGSYGSVYKATDSRTGNVV
ALKYQKPPNTWEIYICDQVLKRIKEPEVLPGVMDISTAIIAPNASLIATEFSPFGSLLDI
NNKIRQATTKVMHESLVMHFSAQICNIVDHLHRQHIIHADIKPDNFLLMRVPNVDSPLPS
LRLIDFGCAIDMTLFPDGEKTKFRKVVQTDGFTCIEMQEGRSWSYETDLFCIAATVHVML
FGDYMQPQKKGSSWEIRQKLPRYLKKHVWTKFFGDLLNMQADKLPALHEMRLIFEEEAYR
MDSELQKQIRTLSNILHRR
>Drosophila_melanogaster_DMEL006847_BubR1-PA_MadBub
MDFDNAKENIQPLASGRNVSLLQASLSQDSTHGQELLAQRKQMEEEVRTYKGADPLGAWY
TFICWIEQSYPAGGSGSGLQTVLHQCLTKFEDDERYRQDKRLIKLFIKFMEKQKDKIEFY
QQMYNNGIGTMLADFYIAWAYSYDLSGNMRKADEIFRLGLECRAEPLEDLKEAHHHFGYT
VGQRMLYSTGEEANAVNQELNERRLALQSLHGRRQQISNSITVGSIRTGAAVKSGLPGVV
QVEPSTTTSRRNVGRNVEVFNDENSEGNIPISNSETEVKSSLRSIIDSACSQENIKEPVA
WNKANAKRHKHGKIFGSNASPDLGFDIHVDEQAMPPITNYERRLEQPFRFPTNFVAKNRP
QEPWVTPVTIEDEPNASGLPCYNKCLLYPRPNIEFSPEEYRAYSFLKHRNPQHPFIHRND
DWWGTGRVIRGIRCYPNFARYSKPQDLDELDKFWKPPLVPGLQVVFDKIYNEVEQKEYQP
EELLAAKWMEKRNVTVHGDFDMEETVCLPGNKMPRRKSFFPSSFRKSIMPRRVSSVQEED
EKKEDEATLIVKDIPSQVAPKIPESPCDQIDEPKIKIFEDSGSPRDNFAVPAVPVPKIEI
YEDSEEPQPTPKTRPFYDGDETCSTQMFNMFIKSQAVSTPKGTQKQAPSRQFGTVLKELP
LPEEAAHSVESPVETRSPTLRKQLSTILETSEHGTQSLATSGTTTKSTITSTSSPGSNAV
SKLGSKIEENTPGQMRLQRVISAGVSAVLSEPEKPGGDNFLRRELWEPNAPSVPMLKSLR
FQEDKTETIPRPLACFQEDKTETLPQMPIALPENSMDHGSLGAENCFSAPQLPTLEDESD
LCGLFGKTPPKTNIFGSPKRNFDPTSQLFKSTQGDRRSFAVTGNKLEAAPSISNLQDSFM
CDLSFVPETQPEAVAKSGAIQKFDIFLDDTQPKLTKSKPVALMVSSFDLDCTLPETQQVA
IKEPGTQQENIGHSHMIASFMKDCTEIGSCPSQMPASVVKTNISSTSNKIKFSNDSMSES
SRKAPVNENVGISKQPDEFFELNAATEMFATNISMIKNSTLLIPNAKVAEASELSIYYKT
TPLTPKQSHRSWSQSDLETPPRENFVHPTSNGDQTVLNETLADANKNPFNVELISSLLES
IDFSMYIEKLPHCQLVGHVKRLHPNTHLEVHNEKFEVSKMIGKGAYGSVYVGKHLKSGKK
VALKQERPTNYWEFYICLEIHSRLTSEQMIPSYAHIDYALVGNNSSVYISEFSDYGSLIG
VCNKVKSVTNRNMDEYVVMHLSCQMLDIVDHLHAMGIIHADIKPDNFLLMKPICADPNEV
SLQLIDFGVSIDMKLFPDNQTFNYVHHDDLFKCIEMRTGRPWTYQLDLYGLVSVMHVLLF
GRYMEVVQRSPSTIWMPKTNVPRYFQRTMWENIFRTLLNIRDCRTMPNLQQLRTQLKCAL
AEKEKYVAEAISKFNTILQK
>Anopheles_gambiae_AGAM011906_MadBub
MDLEDKKENIQPLRGGRNVEQLEYAFVSAEQWEEERKVHEKEIDGYEGNDPLLPWYEYFF
WMEQTNVSNFKPAIQEQALRRCVQLYENDARYMQDHRFIKLCIKYIDAQPSPVELYNELY
LRGVGTLCAELYIAWAYYYDAVDNFAKTEEVFQKGLRAGAEPKAELEQAHKLFGFSMSQR
LLHKDECSKLKFQTSLNERRSALTSLRTSRKKHVGSIRTGLAVKSYQPGTVNQENVPRNI
ATGSSNAIVFTDDAASAEPGSSIVRPFSSVHNEPENIIEAARLAKTNHAPSSSLHKKPLF
GSHQAPSFDIPVDKEEFKPIPVLVDNGSRGVVLGPQFCRRNKPQTPFVVGICVGDPKERA
IPMYDKIRLYCRAKEGKGEVGESRTEYSPEELRAYGYFVRRGIENRFTQECAKVWGRGHE
VGIRLHPLHVAEAKSNESGDVGFENPSLSEADKNIQTKIKEIYSNPGEEKSIEELLVERW
LKGKINNDIDPVDMDETHVESKRISMGPARFSMAPSAFSDGSSQMRPRKSMFPSQQPIGA
QEVFKKEDSTPTPLKAAIVNDRAEKKQENEDSPSAAPVVASKKIEIFVDDSDENDERDEG
TDHFKPPNEMPQQQQQQQPQSYYPNDTCSTQMFNLFREMGAPAASATAQKEATPVAIPGA
VINDENAVPLVDHSTPPSVSSGCNSTQSHKQLSTIMERTETSTASSSTTGAVTKSPVDTQ
VNRLPAETVTVQSDEKENQLITRATGAAQGGIFQLSEEPTFSGFGFMATGGTKNVSHMVQ
RELEANSIASFRLGTERTNTVPIQLVKPQRTIPELLDTPQLVPPIASTTVSTESTITSNA
STVVAAATIEQKTEQSQRKKNNSLLDLLDTTFSPRPAPGNGSKSGESGTATPKEEEKRKE
CSFNLSDLIKSPQPTKTKPDEREDGITALEPIVAPSLPPCHDLSLLPMAQIKVEKSLNID
ASLALPSFHFAEAALKPPVPTIPTAPKAITPVGRIVLDDFPSPLPPAGAGERVSLEDINT
MAFSLNINHAVNSTIIQEGFKTPAKQCPPQPTASQPQQSKFRIVDVQGGVSKPSDFLMPP
PPMAQTGKQQQQPASVGNSNAHDNGADGDVSIYHPRPAISQDAERWEEIDDALDDQQSNE
YQHKPIDMDGTMQQINAHLVLDDIDPFERSLLEAFLDRVDFLGYIAELPTCLMVNKVQPL
RKDALVEMGDEGVSFKVQQKIGKGTYGTIYCATEEPSGKKVALKQERPANLWEYYICLEL
RSRIENPDIVSVAVATYKYLIVLRFMNLSLKFIHRNEVIRISNRLFKVNLQGLMNLKKIM
NIQILSIVDHLHSCQIIHADIKPDNFLLMGPIEMNTKIPCVQLIDFGVSIDMKLFPEDAK
FKKVITTDGFTCIEMLENRHWTYQPDLYGVAATSHVMLFGKYMQVQKSIVNWSIKTAMPR
YFKKVLWENYFTTLLNIRDCEHLPNLQQLRAAFLEEITLHEKYIQSKVAEFNHVLATCK
>Anopheles_gambiae_AGAM004746_MadBub
MVEGSGGGGGGMVANPRFEADKQAWEDAIRGYNGTDPLDLWFNYITWYEQNRSFDRLNNL
RSIVEKCLLLYQDAEGYKQDTRMVKIWMKYIDMQQSPASYYQMMYKKNIGTQCASFYIGW
AERDYKQAVSIFNLGLQMKAQPIEELHEAQRNYRLYSETLAKKRSASAMVEQRLPAPPSQ
SPPHKRLKQEPSYHPGQAAHPSHTHGVNGSVITEAPNGTAYANHAPQQQQHGYYHQQQSR
PVPAGSYYLPEKPPNGTYYASNGQQEPYQQANSFTAGEVNVTPVPAATASHPPQQPVQPQ
ASSEEHYHSSPANAACQQGQELATVPPTTAEQRTEAPDYRSPDESIIECNLNNSAYVISS
SLSYVYDDPDLVQQYTLGPEEVVRPAGEAVEEPAAVHRSPNRHMHRP
>Caenorhabditis_elegans_CELE029361_san-1_MadBub
MAEEPYVFTLKKRNNDDAEDDWDRYSENVRPTRRGRKIDALKRNVEEVVTEETARLKLDQ
LLEELQNLECSEESEELQKILDFCSWFEEKLAIGFHKVYYELLWKIISRHGFLEKYKEDE
RMLKIWEKMADNSAGHAHDIYQFAISRKSLVKCAALYARWSQSVELAGAYVEARRVLILA
RTNCAVPIQIVNDAEDALEMREMRRHLQERDSDDDEEEEETRKAFTNLPVIGDNHTVPIV
RLPSMCSDTTKKAMKFDTGNVERVNPVCKDNQMQPFEVLSYTDADDVEYLRNVHELHAHI
ERYAIKETTNPSITGSSTSEAAAVTIYPVSSSEFEVWTVEGSGPTKAKARMAIKRVFKDL
SFEEYAASLLPNHPSMVRATAKKLDFDETL
>Caenorhabditis_elegans_CELE018723_bub-1_MadBub
MSHIRVAFAPLDTNPSTCGLETFATQIETLSQMMTAEEMKAELYDCVRRILREQKFDQIR
ENEAMLRLYKVMGRSSTNLKGRGIYEQLFKKDHFTGSLKFYLQWAEECGKDQMLEEFKDV
LKLARDRLSERIEMTAIESGFRDLVDEYFNGESGDMFTRPDETMDLFRFNAGSKKKRRSS
VCFLQHNVPINNSGKAAFGPKTKTDLRQACIDRPNYHGISIEEFRFAKWKDTFGEDVDDD
YRKRKDSGVVFVKHQVIDTDRQAREEVENRFNANLNPRRRHLSPVSEKTVDDEEEKRSRI
YSPLVATKDAHRPALRSKIENPPATVTLSSDTKSASEKDVSDSDDADDDERLKIMTAGRK
DGNPPDRSTSISSNYSTASARTSKSGAGLDLMAENKCLEAHAMFSDTVHLASEKTMVLGD
DSVFVPERSLATTQIVTDFSVLCDPDPTMTITQERPKKVSNGLNVVYDEAAEPEESQKVE
ESEVQPEIVLVSPVTQTSPATMFNDIYDDEIEFGFFKPSRGNFVTSTPAQGVHLVNIDEY
FGNKEEESTHEQEAPVFVAPTSSTFSKLTRRKSLAANQAVQPSVTESSKPERSDPKDSSI
DCLTANLGRRLSIGADEIPNLTENNESEITGCKIRRRSEIIKQGDINPWDETLRKKLMCL
VRPPQNMHEFQERAPKIQALRDCEVSGEKLHIQTLIGQGGYAKVYRAVTDDQRTVAVKYE
VPSCSWEVYICDQMRNRLKDRGLELMAKCCIMEVMDAYVYSTASLLVNQYHEYGTLLEYA
NNMKDPNWHITCFLITQMARVVKEVHASKIIHGDIKPDNFMITRKIDDKWGKDALMSNDS
FVIKIIDWGRAIDMMPLKNQRFKGRAGTEAFDCPEMVDGRSWTYQADYFGFAATMAVVVA
GKYAQLTGASVGDYSLNVDIKRRNILRDACYDVINRFLNIPSCDSLPDWNILIKSFSEIW
NEKFEASGWRQAVSKFNEACDLAANQK
>Brugia_malayi_BMAL011450_MadBub
MVVGFFESLPSFVKTLPETKQLDYVLNQLKWMETNFEDKESHHRLRKAAMETVLRYSVES
SPFYNDERLLHVFCIVGKLSRTMGMKLVMEELHNRKQFHELAEFYVKWGEIFAEEKNRER
FNEVWNEAIKANAKPISRVDEAFRAMLYQYFEMDDEMTVNLFRKPDLSKDLRTLGTIETA
FMEQKAPESSQRSTKLTHDSAVKTHLKIADEQQSIEEMFAEAGNYAIHPDILQRRSSRMS
ISKLSAISEERSGCASGSLMNPSHNVELTKSAQPSAGDNPFLLTCTVAAENDNDIDTDVL
VDKPSECPQSSHLTLHGTSFTEKFLSKAMRDFSSTVPVPPPRSVHHETDETTVLQEATLN
ESEQTHLPPASKKTKFEVYVEEAQPIKQTAPFAVYSDENVIPSSDVLKKRLSMERDLDCQ
KNADIHDDDIYRSQSAFRKPAITTHFRRSSFFGKAKTTSLEHDDETSIEQKRKYEGIKPS
LPDRNDEETLAGLNKMAKTGAVTSTPASNFAPPIEDPIEESFRPLPSNEADPFFQKPAFD
EAITANTAFGRRMSMSEQRRDNLIKLSQKIGVENIVGCKKVGLGVNSNINEELRRLSIAA
NDEDSNEILHEGLKLHADSEVNPWDEKLRDKIMTNQCFCPANVHEFPERCNRLSPGTAMV
LGGERFDIECLIGEGGFAKVYKSKSEDGNFYAIKFEMPPCKWEIYACETLRIRIPKAMLG
GVMNIRDAYLFSNASAIVYEYHKHGNLLDMMNKLQAKNMSCSGLLTVYLAWQISRILEAV
HNAQIIHGDVKPDNFMILHRLNEDAALEQILEKKSFTLKLIDWGRAIDMNSLKGCTFRGK
AGTVAFDCSEMQDGRPWTYQTDFYGFVSTLHVIIYGKYMKTYRNTAGRYSATSVMKRRWP
QRELLEDIFDMCLNILDCESVPKWSTIIDGLENNIRYWITEDRKLWKQAARELNAGITP
>Schistosoma_mansoni_SMAN011409_MadBub
MDKNVSYYFCCYALSFVCFYFFIFFYLRYIKWIEQNYPSLGKSADLQNVLYRSIRDSSDL
LGIKNNDTYVGNWIKLTEYCNQPIELFELLFRQGIGTMCSEFYITWCQLLEKGKNYRKIA
SIYAHGLRAGAKPLLWLEDRADKSIRPWNYLSIRNYSNKCNYQIKQDKLTQENSVLIRDL
PPITSDFIRPVGIPSSWQKENQMEPSSWNKLTTTTTVPASSRPISLPNWEIFTEDQVEQT
QTDSSNLLNNTQQSTVCTKRKGLKMKSLKESDPCQPTNEISFIEVSSFNHLLHHHDHGVV
VDHSSSHQSDVLLTKLNLPSFPSDKISEIDCFAFDISLIYGGIEELCWEMHRGLKWDINY
TNSLNNSSAKDDHRRMLNDFWDKEELELIEEINTILHDNNNDDGTVNNLQMNDPLLMNKN
VESSSLCTY
>Nematostella_vectensis_NVEC005697_MadBub
MSAETNLSNSTEWELSKENVQPLKSGRKVANLTAALAPSSCDYQSKISREKQLFETEIRT
YEGDDPLQVWYSYIVWICENFPTGCRDQSTLLERCISLFKDVDKYKHDERYLKIWIQYAD
LCTDPIDVYDYMHSQSMFSKLAKLYESWAYNLERQGNYKKADEVYTLGINRGAQPMEVLT
RQHKAFERRLSEFISTNDSPDDINQENDPQRVALGGLKKHGKKGTVGAQRTGHGVTSE
>Nematostella_vectensis_NVEC013109_MadBub
MYYRLFETEIRTYEGDDPLQVWYSYIVWICENFPTGCRDQSTLLERCISLFKDVDKYKHD
ERYLKIWIQYADLCTDPIDVYDYMHSQSMFSKLAKLYESWAYNLERQGNYKKADEVYTLG
INREAQPMEVLTRQHK
>Trichoplax_adhaerens_TADH004112_TRIADDRAFT_5779_MadBub
DLVNIYKTFHESIDQYVAMFYTIAMLRVVEVLHRCDIIHGDVKPDNFLLQDINDVGKFRK
CYTSLKLIDFGCGIDRRLFPVGTQFKSLFATKEFQCIEEKTDMPWTVQIDLYGLLGTIHC
LIFQDYMKVYKNKDGMWQITKAFKRYYIKTLWEDLFITLLNAAPSQALQKLAEIRTR
>Mnemiopsis_leidyi_MLEI008839_MadBub
MEWEQCKENIKPKREGRNISNINTTPKGTPMLAQIQERQAAFEREIKEYEGDDEMEVWVK
YVKYMEDAFPEGDYLSNVGTLQFRLIKRFQDEEKYQQDPRLLRVFLDLAHHSIHATDVYA
YCFHHNLVTGFSKFWTDWITCWIYKQRYDKALKICEKAIKIFKKTSTFRGMKVQILHAMD
AANTMNMVDNIDDLRKPGEQLFKDPSQNQLPGPTSRGMSGNKQFSIFKDKNEQPATLPSM
STNPLETKVRCKENAQPKKQRWKNVVAETESAEPVGKPFSIFEENSDSNQGKQRFEKNST
ALKAKKVASAAETIQSSSNVPVLKGNPNLVSTVGYHKSKVYPLTGEEWSFEEIEAQRRFN
ARNNSMNSSANSSKRSLDSEDNEFSTNEDKKFKLCSDSDLLDKSLSSSSKPLKSCLSTSR
FGSNITEFNIENTIMSSTKKNICRDTDEEESVMAPNFRDAIQQKQRASLNLSARSDSSFF
ASDFKKPVEDSLRIASKKSDTPQDNLESKYDSSESEYKDCDLLGKDGPSDFTFKGLQTSI
GLPPSNSQFAIYEDTVLRNGQAADPQQEPEIIKGAFSKKKLKLRSPTNPLADDKDDGFEI
FSDNFNETPAKSKGTEIYRGPQNFDLKDIDEFDGRPSDAFKIFKKTPEKSVEESYSLKRV
ALTPCNNSSGSGYVPCTVEKMNVKPRSTDTQLIQKQVMNILNDCSTISESDEISPSVKQS
NRKNPLQGKVSFVSSMQRESGDLDESDNETELDTSENVAAVAPATFSIFTDTESAADLSI
PEKEHMTIPFSQEEFEENKKQLTPILEKSGESNCSSVDSNKTSNPLSTTTVGEKPESTGR
SFGNGSFEKTIFMDKHGKVEYTKSIETTATIHAKPISSPNPEFKEPLLKAEEVEQYYPLY
PDTTNRDVHLDCTILPKVPRTSLLPTQPVTDPYDLDLIERLVQSLDPPLFYRPNFNQHSF
DLKPKREIALGSMCVKNITLIGSGAFAKVYSGDCLNESAGVSEQRAFKIQSPPCPWEFYI
LSELFERMKENETGRDVCDMILPVDSVHVFNNSSVLMTSLFNEGSLLDMMNHYNSNRRKV
SDTVICTYTLDILRCVRAIHQADIIHGDIKPDNLLLKDTENTMHSMSMKMTKSIVFVDFG
RSIDMRILPSNSEFNVRSRTEMFECVEMQTNRPWTYQVDYYGLLSCIHLMIHGEYMSVYQ
DKQTGVWRPNKKPRRQVDQELFGELFRDLLNIPDCRSIPSLDPYICKFEGYLKSKATRER
HHELKAHYMFMNQR
>Monosiga_brevicollis_MBRE006079_MONBRDRAFT_32082_MadBub
MALNTSEWENIKENAQPLRKGYRAAQLLQAQDRSSSHTWLENEKARFEAEINAGTGDDPL
QPWISYLKWTEEHAALGDVKVNRTSVLERCVRKFATLLEYHDDPRYIDICFQYADVVEDP
RDMIKFMRSKRIGVATVLFWNNYARILESLERPEEALAVFDQGLPFMTDDESAELLRQKQ
MECALRIEDTATRATLLGRDQPEEDLSQRQHLGDLRANKHGHVASNRVTALSGHTRGLGG
ASAAPASNNTGSLQIFSDNGSAPAGAQVSAEQGWRQMPVQSVTRKENSLAAGIWTDRGLQ
GAKSMVRGAGGAGPSLAVLADPVEAGQRGSPPRKQSKAMKNALKPKKDLAALEANPFVEL
QRRRAQSAQEEGVVLAYDAAAIFPPMAEEDCTFEELRANMWLQANQLSWDMLPVPSAPVY
HDEEATADVDMEEDAGDVESSLADASLPLPPHAEQAPAPAQNMSTILEQTEESISTERGA
LRPRRALGVLRDQPTDATLDREDHTVTKQLDFNSASLQATPATRSEETEASAAAENCPSP
TINTKAAMADIMAMFGAPLEGNTDTPATESPVQTAAAPAAGGFQIFCDENAAPAATLTER
FADENAFPLGASEEQGAQHNEPRSVLGELKSFSTTPFMVYNDDGTEANADDDGENDAHDH
HNITVAAPSTESITHSTPFVRPNAAAELALPCATPIPAEHGDVGTDLPHQTMLARQHGLH
LAEMDDHHLSPIVEASQETSTSSSFTSNHERGAPEHPLPLAFKQALVENRHADWASSPWC
QQLPAPCPRLGLNQVLKTLLRGKTLKVVRPIAAEAEGLQSFLAREVPPHAADTAGFDDED
DDEVYTYHLLKQTQSSYEAVVTRRLLSHVEQDRRLSLCYGVTERAFQFADGLVLCCRASD
EGTLQDVVQLAANSPAGLDETLAIYYAVELLRAVEGMHGAGVVHGSLQPSNIYLRNDAED
EDGWQKEWRADGSNGWADRGLLLANFTAAFSTVDENQVRSLVPFFSALQKQLRRPALGLD
LDYLGLANTMHWLLYGTEMSLALTEDGFMPATPFKAAWVQPLWQRFFHELINNTAVDLKS
LRLQFEQHLAVHPFKANALRSLLTKQEICLFDLRD
>Salpingoeca_rosetta_SROS008089_MadBub
MADHQQQQQQHIPQDWETCKENFKPRRQGYSAESVMNAAVATPFERLAEQERAFEEAVFT
SGGSDPLDIWKRYIAWAEERENSADYQIDVARLLERCIKRFERDETVRNDERFLKICLKY
ADRCDEPFQIFTFLFDRRIGIQTPLFWLTWSVMYESIKNYDEAVEKLERGIITMTEPEPK
TFLQRKLTALQQRASYHREKQEAASPVDSPAANADEDKRITFGELPQTRSGRLPVNRGKF
ARQGGRGLKNVVNGRPGLGLGARSSGNNGALSIYQDSAEDTQERRHRPVVLLSRPQIRSF
PDASATAKENSRDPSGWHGTGGLRTRPTAAATAEPLDVYEDEDVKATTGDKSPAPKLPKA
SRKKVLQPKKPAAPVRIFHDYARERGLERELPGQYLMYDPRPLLEDPATEYCFEEMRASH
WLAANHLTADHFPIEHDYDNDLDVSMGGDEYGQNLDTEDHQYSGDHSHKHMLPTRTPAAA
MVNAQGANDTRQADAAFTAPEANRRERRALRALPNAGEESEPENTVTKRLHFSVLDHEEQ
EEQRDEAPSPTINTKAAMADVMAMFGGALNSPTTESGSAGVSAVSPRPSQPLSVFQDVNT
STGAHADDEAEDVDSENKENCAPLEAKKPKMSAAQEACQRTGQSRSVLGELKGFDLCSPE
ELAAARAYSGDDDDGDDEDDDQGNGRNHGDIHGFGSNKIGGNKHLSVFGGKGDDDDDDDG
GDGENNDEYNHHRGAAKPNTQRRPLGERQMPSLLNDSHDADERHTSNGPGFAQQHHHHPH
RATMLSPILEASHEISSSASFLSTRSSRTPSAAGSGPQSTLTTPSAECTTVTELARALAS
KCQDAIEASSMTVVQPTNVPALKPGQVLQKIVPDCTLSVWRQSDPRAYLAVEYAIEDYDS
SDVEYLRCFQLKVVEHLYEARMSLLVLDRLKQLEDAQLRARAMASVSVPVAFHVFNNGLV
MCSTYSSKASLADLVASNADKGVACDETLVMFYAIELLRTMEALHSCGFVAGNFQPENIL
LRCDLFALEAEEEQEATAPWNARGANGWKHYGVVLTNFARAADMQELPRQTFEDHQLLAS
LGRTAGAFERDYVDVADVLHQLLFGSALAVEQDADTSQFKLQQPIKPYWQRELWHNMFTT
LLNNTTGSCDLSSLRRDFEGYLESNSYKSSSLHGLLIRQDLQLSD
>Capsaspora_owczarzaki_COWC001452_MadBub
MSFQTALIANNRSHPAAAAAASPLSPGSSFSYADTDADMRQTRLQYEQQLADGAADDPLD
QWSAYIGWIRQTYPGCHTTPQIGGLASVLERCCFAFQRDERYRSDVRFLRIWMSFAEICN
NAPDVFAYLLQNRIGTQHALLYESWASAFEKQLAFASARQVYEAAIANNAMPIDRLKRSF
ASFQRRVVINNANAMDAPSMPVKPVAVQTGVVFDGFKSLQSPAPTISVKTMQDQPIKSTT
SWAGQQLVGSPVSTPAATKASFSVWEDPELAALPEQRSDVAGSAAQRVDGHKARRTSESQ
RIGQAPIPSSQAATPRDTDGSGYYFSFALSTLVDAQGKEMQVEEVRARHQAARRMALQAE
QQRLLQVAQQEAEARQATAALQMEAAAQHLPSTESQIQTPLALPEIALLKIDDESQPQSS
PATEPGELMVASSVTSLAPSPMAPSPAPARMTPSPLPIAAMPVSAVLDENQQDSTPTSPL
ARPSPVRVLASHVFDMAEPAAVGTISSGHSVSPVRVSSGSESSFARVHSGSFSVSQPSTP
IAPASKREFASPVVTPVMAIATALPRELEPLRVVAPRISPSREALAPLDYLFVQPSAHQS
TSAEEELVTEQTTEVAEPPAAAAAAATAAAANPIPPSEAPLLDFGLDDEIAPMGLDDDVL
PTAARHAPARRLSVTPEFRCNFTSTMTMNLPMPLAPVCEDAAEYGDENADSTNSQSAQQP
SAPVESRPINPFQADIIDECIGRAVEMLREADPLFISMPETEELPAALSSPKTATNTVVT
LPFPDSATGEMQPRVFRINRPLGEGIYGQVYLASDESANEEERLPPVALKVEKPATPWEY
YVCTELGRRLNELDLATASRLFVGACATHLFSTASVTSMDYFPHSSLLDAINMYARVKKS
MDEVLVVFYAIELFKMLECMHASGIVHADIKPDNLMIRDEESGECTSEEDWDSTWHQDGS
AGWASKGLALIDFGRSIDLLMLPEDVQFCGSSNTESFLCVEMQKGTPWKYQVDTYAVLCT
IHVMLHNTYMEVIQDPTTKRWKPRVNFKRYWQAEMWSEIFDTLLNPADPIALPDIASLRA
KLEAYLQENPAKSKLIKSLLIKLISQLAGR
>Saccharomyces_cerevisiae_SCER002246_BUB1_MadBub
MNLDLGSTVRGYESDKDTFPQSKGVSSSQKEQHSQLNQTKIAYEQRLLNDLEDMDDPLDL
FLDYMIWISTSYIEVDSESGQEVLRSTMERCLIYIQDMETYRNDPRFLKIWIWYINLFLS
NNFHESENTFKYMFNKGIGTKLSLFYEEFSKLLENAQFFLEAKVLLELGAENNCRPYNRL
LRSLSNYEDRLREMNIVENQNSVPDSRERLKGRLIYRTAPFFIRKFLTSSLMTDDKENRA
NLNSNVGVGKSAPNVYQDSIVVADFKSETERLNLNSSKQPSNQRLKNGNKKTSIYADQKQ
SNNPVYKLINTPGRKPERIVFNFNLIYPENDEEFNTEEILAMIKGLYKVQRRGKKHTEDY
TSDKNRKKRKLDVLVERRQDLPSSQPPVVPKSTRIEVFKDDDNPSQSTHHKNTQVQVQTT
TSILPLKPVVDGNLAHETPVKPSLTSNASRSPTVTAFSKDAINEVFSMFNQHYSTPGALL
DGDDTTTSKFNVFENFTQEFTAKNIEDLTEVKDPKQETVSQQTTSTNETNDRYERLSNSS
TRPEKADYMTPIKETTETDVVPIIQTPKEQIRTEDKKSGDNTETQTQLTSTTIQSSPFLT
QPEPQAEKLLQTAEHSEKSKEHYPTIIPPFTKIKNQPPVIIENPLSNNLRAKFLSEISPP
LFQYNTFYNYNQELKMSSLLKKIHRVSRNENKNPIVDFKKTGDLYCIRGELGEGGYATVY
LAESSQGHLRALKVEKPASVWEYYIMSQVEFRLRKSTILKSIINASALHLFLDESYLVLN
YASQGTVLDLINLQREKAIDGNGIMDEYLCMFITVELMKVLEKIHEVGIIHGDLKPDNCM
IRLEKPGEPLGAHYMRNGEDGWENKGIYLIDFGRSFDMTLLPPGTKFKSNWKADQQDCWE
MRAGKPWSYEADYYGLAGVIHSMLFGKFIETIQLQNGRCKLKNPFKRYWKKEIWGVIFDL
LLNSGQASNQALPMTEKIVEIRNLIESHLEQHAENHLRNVILSIEEELSHFQYKGKPSRR
F
>Saccharomyces_cerevisiae_SCER002844_MAD3_MadBub
MKAYAKKRISYMPSSPSQNVINFEEIETQKENILPLKEGRSAAALSKAIHQPLVEINQVK
SSFEQRLIDELPALSDPITLYLEYIKWLNNAYPQGGNSKQSGMLTLLERCLSHLKDLERY
RNDVRFLKIWFWYIELFTRNSFMESRDIFMYMLRNGIGSELASFYEEFTNLLIQKEKFQY
AVKILQLGIKNKARPNKVLEDRLNHLLRELGENNIQLGNEISMDSLESTVLGKTRSEFVN
RLELANQNGTSSDVNLTKNNVFVDGEESDVELFETPNRGVYRDGWENFDLKAERNKENNL
RISLLEANTNLGELKQHEMLSQKKRPYDEKLPIFRDSIGRSDPVYQMINTKDQKPEKIDC
NFKLIYCEDEESKGGRLEFSLEEVLAISRNVYKRVRTNRKHPREANLGQEESANQKEAEA
QSKRPKISRKALVSKSLTPSNQGRMFSGEEYINCPMTPKGRSTETSDIISAVKPRQLTPI
LEMRESNSFSQSKNSEIISDDDKSSSSFISYPPQR
>Candida_glabrata_CGLA002905_CAGL0G06930g_MadBub
MPAQKVTRFEDIEVEKENIAPLRHGRSAHRLVSALSQNDDEIKRIRASFESSLLVKIEDH
DDPLVLYLDYIDWINHAFPQGGSSRSSGMLDVIERCITYFKDSERYRDDERYVKIWLWYM
ELFSDKYKSDCKDLFIFMLRNRIGSKVPLMYEELSSLLYELKEYKYAISVINLGLKECKY
GNKSLVDKRQLLLEKLGDDAKVIDDSVEMLDGAERVILGKKQSELREKAKSNKTSDRETK
MSSSIYTDSQDPEVHDEPLSCLRNWDIFEILHSRNKENRILAEPLILNELDRTFSGDQLK
GGKKMILFQDNLGRSEPVYKLIKNNSGKLEKIDYNTNLLIYEGREICLEEILTMMKSNTQ
NNKRRREYDDSKNLHIKKQR
>Candida_glabrata_CGLA001578_CAGL0I08899g_MadBub
MVFDSWAVAKPQATPNLEDVRKHYENLLYEDLENLDDPLQLYLEYIKHLKHCQNEGQGIS
CSQVLQDVMERCLLYFLDLEIFKNDPRLLRVWISYMNMVYKEFIDEKINILCYLYHKKIA
VRLALFYEQLAECLASINKGEESVAILRLGKDNNAFPTQRIIASYEQYALKYGTTNDNNN
MYIQFMNTYRIPTFIINYDSSNLSPIPLRQIRKEDVTNLDNKNDNTSKTLNEEQNDNDDL
IPQSKPKIPIFHDSESPEKNSKSNKSQVLKVVEMKGKKPQKIVCNFKLLFPDDSQEYCIE
EILAKSSISRDILRKKQDRVKRNLDLSVTNSKADIKRRNILSDKITGLPSTQPPIPGLNT
ENKDVDTKYEVDSPVKTKIDVSTSILPLKEAPMPGMTSKQYGAPSSPTVTMFSKNAMNEV
YSMFNQNYEDFNGLGEKEDTTSKFSQYENFTEGFTAKNLDDLTEAKPNIIRTDVGEISNS
NVRSPIRAIPNKSKLPEFMTPIKETARTLLPRNKIKIYEDKPSSVIPSQSSPFISQPIPK
ESNSQGKEIPEYKQIINHPTSKKFRLSLLTNIQPPLSTYSTFYSYNQNLKMSSHLKKMHK
ASKIENKRQILEFKKADELYCIVGELGQGGYATVYLAESDRGDIRALKVETPSSSWEYYI
LKQIENRLQGDKILDSVISAYSLHFFLDESYLVLNFADQGTILDLVNYYGEKSSNSVDEC
LCIFLSLELIKIVLRLHDVGIIHGDLKPDNCMIRFSDGLLGNYDKHGGNGWHKKGIYLID
FGRSFDMKLFDKNTKFIADWTTDMQDCPAMRKGDPWSFEADYYGLASIVYCMLFGKTIEI
DNTNSGTYRIRGTIKRYWNHDIWNPLFDILLNPSSTGSFSMKIETVVSRMEDYLSVMGNS
QQLRSIIYDLQPELIKIMSKKMSLGKRKTSI
>Kluyveromyces_lactis_KLAC000427_KLLA0F22605g_MadBub
MGPIHFDELEAQKENIISLPQGRSATRVTSAMNKSLSSIYDTRLAFERDIHDTLDELDDP
LQLFLEYINWIHDNYPSPTTRQSGLPEIMERCIEYCKNIETYKNDVRYLKLWLQYIDLFA
VKLDEKREMFVYMMRLEIGDRLALYYESFSQLLINMDASGDALDLIDRGIEKKARPLRRL
EQFKLSVQQAIQTRGLTEQELPRSFSTFEIHGDLVLGRYRSEINDTRNNSISRNNDNSMS
ERSQNSLKSTGKLQVFADNEEELQNDKFMLRQDLPTLPPYKTRNKENHTPAIPFKSGSTI
APLKQSNSFSQTDLDKIPVFRDDLGRATPVYKLIEVPGRKPEKIQTNFELLYPTADEEYC
IEEVLALARNCYYKEKNSSVKRHLEENNHENSKPMKKRGLQPKSPEYHKVTTTSILPLKG
DIEPDGLTGHSDGKSKSPTVTMFSKDAMNEVYSMFNQSYHDMKNYSDHDDTTSGKFTMYE
NFQEDLTGKNSEDLTEVKQPMESKNLSASTSANATPSRDQKQETTTPTFKSKLQDYMTPI
QERTEPNFKTLLSQDDDITGESRRKSTNSVNTAESSPFLTQPQRLLDPSPSHQIVENPLS
LELRRELLESLDPALASYPTYYEYSQQLKMSSLLKRIQKVSKNMNKNPIVDFKKTNDLYC
IRRELGEGGYATVYLAESSTGQLSALKVEKPASVWEFYILKQIERRVPDEAILKSIINVS
ALHCFQDESYLVLNYANQGTILDLVNWERERNGGALDECLCMFITVELMRVLECIHDVGI
IHGDIKPDNCMIRFQKVSHLGKYFANGENGWNRKGIYLIDFGRSFDLSLFPLGTKFRSNW
KTDQQDCPEMREQRPWSYEADYYGLAGVIFCMLFGHYIETVKVASNRYQLKSPLKRYWQQ
DIWNPLFDLLINSGAHDSTLVSKLRHYRERMESYLERESALKLRNVVLSLEADLEHLRK
>Debaryomyces_hansenii_DHAN006109_MadBub
MSSQTDASLIEHDKENIQPLPEGRSASKLALNFKNASKSVLKYKEQQQKRKEQFELQLEN
SEELDDPLQVFLDYINWTHDTFPQGSNTESGLLALLERCTSCFRDVAHYKNDPRYLKVWL
EYTNYSDSPKDIFVYLAKKEIGTELALYYEEFAKYLELNEKFQDATQIYEMGVEYKARPL
VRLERSFMQFNERMHDPARRTDRGESSIKNVLAVKRGDSAVPIGMTDAQATRKRPKLQVF
VEDEDKNQDILNTLFDGSANPPELGPIKTRVKENILTSKPWCGETIKQKLEPTKPESKIT
VFKDVAHDTDGAVPIQTIEEDENGLMHTLIRHPGKNQEKVSLNMDLLYPEQGDEYCLDEI
LALTRKLSKVSLGYEEQQNLIPEEKTPLKPHNNIVDESTFSKDITFTIPLKDGGLHEDDD
THLPFKHRPNSPTMTMFSRMATNEVLTMFNDAGQNLNTDDEEEKTEGENTTNFDGFVTET
IHAIKPEEKELKQQISNETGHSNEGNLEKTITPTRDTNVQGDSVQSSPFIERPSSSVIDK
ESNIFDPVDESLRERLLDDLATPISSYSGFCNYCYTKINKIKRFHEITNNKTKIITKGSK
NSIIDYCGDEIYCLRYELGHGGYGVVYLVETEMGKLKALKVESPSSKWEYYILTQIHQRL
TIFDCDIREMIVKPEALFFFQDESYLLMNYVNQGTILDVVNIYKNRGSTVDEVLCIYLTV
ELLKIIEVLHSIGIIHGDLKSDNCMIRFSHSKEWSDTYSRYGSDGWFNKSITLIDFGRAI
DMTLFNQNAQFVSNWETDQQDCPQMNKHEPWSFEADYYGLASIIYTMLFGKYIEIKESTT
GSVFLSHTLKRYWQLDLWNPLFNLLLNPYSRSDDSNIKLPITEELKFQRHRLENWLDANG
SKKNLKSSIHDIEEELNNDNKKLFNSLR
>Yarrowia_lipolytica_YLIP005991_YALI0_B23144g_MadBub
MMHQKYQHQIQQQRMQQQNRVRQLQQSPGSAGAAKRTAPGTDKRAIVIQQQRFKLAAPPP
PFKTLQQPTYNPLDKRLRALLTQTALGRVENAQSLYQSRQTGLGIPAKVSPRNAVFLELE
PYGTLKVNKKLGEGGFASVYLAEEVNNGKKNQALALKVEKPASIWEFYILFKLRGNMGIG
PLQTPPLRIHSAHLFKDESVLVMDRFKGTILDAVNKMSGQIGEGIALMWTLDLLISVESM
HHNGILHCDIKPDNIMVDNSEGRQAIIIDYGRSLDMSMFHDNVAFVADWDTDNQDCYEMR
KRQRWTYQTDFYGVAACIFTMLHGSFIETTFRDGRHQFARGWKRYWQQDIWLPLVDFLLN
PNKVCSIPTGEFNWPRDCEKTKKQLEAHRRAIEAYLDANPKVVSDPLRSIREVLK
>Yarrowia_lipolytica_YLIP005680_YALI0_B23166g_MadBub
MSAPVEFAAFEHAKENIEPTREGRSAASLAAVFGNNSSDAEPERQEFEQRIKDSDLDDDP
LQIWLDYINWTKDRYPQGATSQSNLVPLLERATAKFVNVPHYKNDVRYVRTWMTYVKYAD
TPREVFTHLASLGIGSQLALYYEDYASWLETNGYKNKANEVYQAGLDNNAHPVERLQRRY
HQFCERCAANPPDPSESTSPAFPTVRPALSSKFGGALASGGAGGATEPATAAPRKKKLSV
FVDEEIPDTSASSGPGYLGTNAVRRKENVMQATPWAGETMPSSSALKPAHPKLTVFREVQ
VPKSDKKNERISIDMDLLYDGGIEFCLEEVYAKSRGLYGKKYNARPATPKAKTTTIMVKD
SSPTGPRPATPTMTLHTKGAMDDIYDMFNQPLGGQKHDTKQQNDDDNDDDDDDDDDIKDD
SDLDNESDQGMHSSY
>Neurospora_crassa_NCRA009793_MadBub
MTPQDDSVNFDIIESHKENIQALPSGRSARKLAELFSPSHGASSSRQALAPQLTPTPNPT
EVKSVNDAIRAEYEAELAAFNPEEQDDPLDIYDRYVRWTLDAYPSASATPQSQLHLLLER
ATRAFVGSAQYRNDARYLRMWLHYIRMFSDAPREAFVFLSRHQIGEQLALYYEEFAAYLE
GEGRWAQAEEVYKMGIEKEARPVSRLVRKFGEFEQRRAALPEGAEDQSNSVPVLPVVRKA
LGVKSDPFLAAGVERLPRDPQAPRPNMGVGGAAAGPSKPKSKLAIFSDADAAAQQPALGS
LSAGSKGWDSIGSLADRKKENTVEPKPWAGEVLKAGGKKPVQKMQVFRDTIKKTTNPMMM
NKQQLSQSHIPIHHSQSQVTVNPVSGKRERVFVDLRVIYPTPDEPGTELSFEEIWAARRG
WLDVVWEDERKKRPLDAMLTPKRDENMEDLTLEMASTKIVAYHDVLKLDENGKPIYPEHK
AGRSAKKNKVIEVNETQIIKAKLDSPSGPKMKKRGSSSEPTMTLHTKAATDDIYDIFNAP
LKPTANPSLSDDENRYDSDDYTCGVDDTSKNLATSEAGDETTVVEAIEETDVADEDDDVK
SEWSDFTARKHIPDYQGGGDEDHEMTDVLDEELNGQPETSHSQFNHNKVPDENPTQGERP
LTHNPPPAPEEVPPTTRNIFVPVPPADYVPTRRPYRDPVEVANNRLPFMTPITERTEFSS
LDVTYHHPNMHHPVLTKTPSKAPGLHHDMRDDMSVDGEEEDGQFSENEDEDMLEPESSPL
REIPEEDEEEEEQQEKFSPIPVLYGQLGQNQPAARSPLAVKSVTTSPLAHRAVSPLAPRL
PGPIIKELQCNPVDELVRKKILANVHPPLTSYEGFYDHRHEKIRKGAEIRKFAQAQSAAS
KRGRKSTSADKRDSLNEPHPIMLQLPGNPSTKYTIKKELGAGAYAPVYLVENSKPTKTAS
RTGYGYGQQENENNNLPAHLIRHPREALKMEQPPTAWEFYMMRLAHTRLLAANTSLHHRA
LASLSPALELHLYQDEGFLFLPFFQHGTLLDVINLFRSESSGVMDEQLAMFFTVELLRAI
EALHSVGIMHGDVKVDNCLLRLPTTTDILPTNQYHADGSGGWAARGLTLIDFGRGIDFRQ
FRQEVQFVADWKPTAQDCAEMREGRPWTWQIDYHGLAGVVHALLFGKYIDTVPCGTSHSR
SFGGPGGNDQKRYKIRENLKRYWQTDIWGHCFDLLLNPGSYVDEEEGGNMPVLKGLRTVR
ERMEGWLEANCERGVGLRGWMGKVEAWSRGRR
>Schizosaccharomyces_pombe_SPOM003617_bub1_MadBub
MSDWRLTENVLDQNIPETKPRESKTRLEEIQRLALFQEELDIIEELDDPVDVWYRCIEWL
LETRFLGMETVNKMLDDAIQYLERCRFALNDVRHLLIQLAKIKQSYETPDELQQAAKQFY
QLASKGIGLELALFYEEYGSLLIRMQRWKEASEVFHAAVSREARPLVRLLRNAAEFSRAY
DLHNAHPSIHDAPYSSPFPPPRIVLGSKPVSSSTLPSKPKSFQVFSDASSSRDSQNASDL
PQAKSLESEANTPNLPLLYDKSSGKRVEYSAFNFLALYENGEERSMEECRAQRYLSSIQP
NTAASFPKVVPKNEISVHHDSSSSNVSPIYKNPVAEQSDTPTRSLPKNYAYVAKSTSPEL
KVFDTVMPVALSPKPAQKPPSPTIHTKAALADILDIFNQPLRSESLEKSSKSPISAQSSY
LGTPLKNDENSSNSGATSLTGRSQEEHLDFIPSLTPSKNYPSKIYSPNKNLDFSHTASKA
ETYKNSNELENVKREQPFSELLPSTLQEETATGTTSTTFANAKRRPEDSNISPTNPKKLH
TLPRSPQYSTVDSNSVLSPAMPKGYMFVNENQSMKHESSVSNPVATIPHENGKHDFGQLS
PIEHKPFFPKNDDELPGPSGYLTMPYEEAMASLSNLPTLINPLDQSLRDLLFQVLRPSLL
RDKDYHEHETSFALVEHIESFVSKIKPKAGGPGRRRSSNRHSLDGPEFHLFYPPNTNLSV
ISKLGQGAFAPVYLVKSKIETENGDVSQGGAENNESKLFALKIETPPSCFEFYLTRQAMT
RLKGLRETNSILPVHQLHMFHDTSHLLMDYRPQGSILDLVNSMHNSTFSSSGMDEILVVF
FSIEFLRIIEALHTHKIIHGDLKADNALLRLETVADSEWSPIYSPEGLYGWSFKGIYLID
FGRGIDLSLFEEKVKFIADWDTDLQDCIEMREGRPWTYQIDYHGLAAIIYTMLFGQYIET
RIEVINGQRRQVLTQRMKRYWNQDLWHRLFDLLLNPTLHVSEENLPMTEELSKIRIEMEE
WLVNHSTGGSGLKGLLKSIEKRKI
>Schizosaccharomyces_pombe_SPOM004207_mad3_MadBub
MEPLDAGKNWVHMDVIEQSKENIEPRKAGHSASALAKSSSRNHTEKEVAGLQKERMGHER
KIETSESLDDPLQVWIDYIKWTLDNFPQGETKTSGLVTLLERCTREFVRNPLYKDDVRYL
RIWMQYVNYIDEPVELFSFLAHHHIGQESSIFYEEYANYFESRGLFQKADEVYQKGKRMK
AKPFLRFQQKYQQFTHRWLEFAPQSFSSNTNSVNPLQTTFESTNIQEISQSRTKISKPKF
KFSVYSDADGSGKDGQPGTWQTLGTVDQRRKENNISATSWVGEKLPLKSPRKLDPLGKFQ
VHCDEEVSKE
>Cryptococcus_neoformans_CNEO002846_MadBub
MDSPGVAPTTDFALIESQKENIRPLATGRSAATLSTVFKEPSAADKLLQQGHEQHRKAIQ
EADRRDAADEDMPDGLSDVLDVYNQYILFTVQHHPSSDAHLLPLLETTTRRFINDARYTH
DIRYLKLWIMYARQIDRREEIWAFLESRDIGTRHSLFYEEWATTLEGMGRRKKADEIYRL
GIARKASPLDRLKNRHKQFLERIMAPPSGVIPDDDPASAPARTPSRSVLGQVRTAPSSSV
SGATQLAPSLRSTSVNNGRKMEIFADEEGKADDTPASEWPEFGSRDERKKENTVEAGPWK
GETLPQSAVRGRVAPRTPKVEVFQDGEEGVAPVQTNFEVFSRHKQPPTEAELLKSDPLRH
YDTTNLSTDIPSLPAPPSARKPPKPLKSNSSASASTKPSSNVNALANGTKERRMFNWELV
YKDGEEWSFEEIRAKQRGLYGKEWRGEVQEWERQWHKPGSSTPPKPKPLEQCKPPSPTVN
TKLAEAEVMRMFDQTIHGGKIGDSDSESDSEDDDEEEDDPIQVAPTPLPARTGSIQMLAP
TPGGFVPPTPTPSAASRLFSNNENTKPVVFSDENAVPPSATKKKFNIFSDDPENNPTKTP
LGAAPPSATQPRAFGIFSDENQTPAKPISFSTQETPGQRQPLGQSSIFGTPAPVVPGRGA
LLSRVTEVIEEDAEEDAAAAEEQASRQKEIVEPRVEQQEAQDDVREITQDVEHVTLNDVQ
EEDELEDAAPRGMRRFNINLMTPITERTCEYTTFTQGTTAGKESFAREEEEEEEEEEKEK
VKEEPPISTTSPEDDTTDAGLASGDVDSGFQLPDGFTIHRAEDRLDVHTMVLIDDEGKNE
PTGTMTINQDKSVYHTAPAGSLSLSDLPNPCDPISEQTISALLSAIDPPLSSLPGLIDNR
TITSNKLDSLEKHTRSKMRRASTSSRTSTSAAGDDTCLLELAGKPYEVRDKLGEGGFGVV
FLGIDVDVRRAQDEADSDDEDEEPVDRSLVALKVERPGAMWEAAVLDRIHRRVNANLRAS
IILPRNLYLFKDESFLILDYCSQGTLLDVVNKSTAIFGGTGQGVDELLAMFFTIELLKLL
EGLHSAQFIHGDLKIDNCLVRISDLPNSQWSASYSRTGSNGWSAQGLRLIDFGRAIDLSL
FPAGEQQMFKVSHKVDERDCTEMRRGEAWNFQTDYFGLASVAYCLLFGKYMKTEIVGGKI
KIDQPLKRYWQTPLWTVFFETLLNPDDQLPITNRLGEIRSDFEGWLEENSQKGGKSLKSL
LRKIELAATTSRKL
>Ustilago_maydis_UMAY000407_UM06142.1_MadBub
MMGPPAVTPRKAPTTPSHNSYAFGTTPHKTPLRTPGGSKIEQTSSTPIIDFNKIESQKEN
VQPLAKGRSAHALSNTLNMQHKQRQALLAQQRAEHEQIVSSLDNADSDDPLEAWTRYVKW
CIDNYPSGQTHDSGLIPLLERATRHFRDAEQYTNDPRYLRLWILYARNVECARDVYNFLL
ANEIGTKLASLYEELAVVLEGQRMYDDADAMYKLGIARRANPIDRIKRRYEEYKTRLLLS
QQALAESSASSTSAIITTYADALKAAMLTAGRSMLGQKQLSTGPARSHSANVLRGAGASI
GAIGSTTPTPSLNNGRKLNVFHDQDDQHSTRSKPQAASTKGWEDIGTVASRNQENLQADR
MAANTNFKIGASGGVSKKPGSGLAVFRDSDDDNDDDDADNTNEVPATPKPAGVLSPKDHS
AKLAAGATGLGRKSQSSETDLLRSNPFAYWGKDTKLIPDPVSLQPTTAATESHLSRKVSA
SSIASTSDKHRTKTTVSRSSQLTTSSSKSTSHAAATVAAAGGKREKHAAPVAQMYPSFQS
SAQKRVYMQRGWQFELTLEELIARRRGFAAVSEGWQDAAEPHTTASDPWSFLDQLVGRWL
PEDPVAVEPTPTQTVHIDQTTGMFPSRDVFDPDNSVANAVALNLRPGAKKKKKRDGDNTT
KLRMSPTLVTKAAVLEVENMFNGDSDSNQDSSEDDDDDDDDESEDDDFVAPLASASRHGH
MRVSLGSSADVPPTPTPLSRPNHLAKFTAHKDENAGVQATPMRTPGALAPRLGLGGATPM
RTPLVSKSSLAALGSKPVYMEEDDDDDRDQDQQAQSQLPVKSTQEQAEQVSRPRSPERSP
SEDAVSAAAPVPATPMPSNRQSASRRWIEPMTEEEEEDEDEDKRNEFAVDENGELVDGQI
AGYEGNEHLFRPQFQPLTPITEATYEFTRYTNARTPGTATRSAIGPALKSWRPTDRDDED
KDDDDDDDEGNASGVILTAGRIASARRLEDASVDDSEPSDERSFASTLGEDANRSAWNAD
NKASFELTKGMTIRCAARQDDQEDDDAPHERGDADDAPHRRELHERFEDSLVMQDSSQVA
PQNTRGEVRDFNPPNPCSPVDATVLNAILARLETPIECTPGFVSLATETADGLVAELEKK
CKSNLASNQMTRKSMGGTVFHGTGMLSSAFKVKIGGDTFEIRGKLGEGGYGAVLLGYDVD
GAATLCSTEATTDAESDDEDDEDDEDDEERRKQLAIKVETPANRWEFHILSELRLRLASS
VQRSIVRVRKLYCYSDASFLVLDVGEKGTLLDVVNHAVSAGVAAAGADGTSGNAGLEEVL
AMFFVTELLRVVLGLHRTGIIHGDLKIDNCLLRLDDVSRASSWSGVYSRDGSAGWSCKGL
TLIDFGRAIDLCAFGKASEQTFIADWQTDERDCFQMRNHQPFTFETDWFGIAAIAHCLLF
GRRTSGTPCSTSV
>Mucor_circinelloides_MCIR009365_MadBub
MESTTPSTAHVLTDEERRKILIDSIPQVGDIDSCKENIQPYRKGRSMSALSTLLGSNSDR
EAALQLGHEQFHEQLKNIDEQDDPLQTYINYIEWTIQMYPEGPKGESNLLWLLEDATDQF
IDDTRYKSDPRYLKIWLEYAKHSEHQKNVYLHLMENSIGQGLALFYEDYAAYYERLEKMD
EAIQVFELGISNEAVPLKRLRRNYDLFKARMQERQRRGLLHKQQMEAKRQMESLKSTGQR
TMLGQKFDSHSRVSVPANVHANIEARFGTMGALGSSSGSQSRSFGNSTYSTSSRIPPTMS
SPSESFSVFTETTSAQPSSSSSSSTSRSSILPAARSSLPSSASHSLHSSTTSAAFRRENQ
RPTEKFTGARIRQSSLPTPPAVVEKFQVYQDPQDGNISDNTSLERANSTSSMLSVSLGEG
SESIQSKQRRFPAMDPTQKKKRRKDREAQQKITVVPEFLEARFMQRRHSYFQSRDTKGGV
EYIPIPQHHNHNISFEELRAANKNYHTQLRASVKGKEKAVDQSQQEEIDGLSRYRNQELQ
ATITAPEYTTETLAAMESIGSLFKPEEHYTKEEEDLTWTNPYQRFEPVYRPPVNENE
>Mucor_circinelloides_MCIR005727_MadBub
MIQANKQTNAVLSCLLRILLLYKHDVRYKNSPRYLRLWITYIFYLHTPLIYPILFGLIDN
RIGDKLALLYEAIAYQQLKERRFRDVEATLLLGIRRKAYPLGKLNRVLQEYKSTGSLHFD
VNQHTLDSYQTSNPINQQDMHATNEPDVNEPLKCHLNRINLKLQHAARADVLRRCSKHHY
SYEELRAKTHCNGLIYNAFNMGQCIKKGGSNIIRGFTFHLQKEAPAIIPHYSNKVIPVQE
KESDHQQVVQLPHNPGFIAHQLMLSGVIDRGTYHFLDKSSAQNDILIKLRNWFHGKAYNV
QEKPIMLDKDSFHVVCQLGQGGLADVYLVQHSETSAYYGLKVQQPAHPWEYYILCQIHNR
KSTDINVLGVYDFYHYSDASFLLMQLIRNGTLLDALNLYRPAKCCMPEPIVVIITTHLLE
ELIKLHRIQIAHNDLKLDNIMLVSSSGERNAEFPRIMMIDFGHSIDVSALPPRSLCKANW
LPACPRSDFPKLNQPYSPFHADYWQLAAMAHLLLYGTPMLTSKNQSEHYTILQPIRRYWQ
KEIWTEFFQTLLNPTLSSENAKLQTLLRQFQQASRGVPQNEINSFTAMLEDKVFAK
>Phycomyces_blakesleeanus_PBLA007524_MadBub
MNRDKLNYAEPKEEDRQRLINSIPEFDTVVRSKENIAQLPQGRDSRTLSSILQKSTDELL
DAIEEGESKFKTELEAIDYNHDPLDVYLKHLDWIDQIFVQGQSNASPLRSVLEQVTTRFQ
DSFMYKNDPRYLKCWLRLSRLRSDPIKIYHHLITQNIGQMCALFYEDYASYFEKIQKYNE
ASQIFESGIKKKAEPIASLKRAKDAFTARQTQRRLDSESSDPSTSQLNERNQVLERSGRK
PLGVLFDASAEFCKNSGNAYHFGGGLPQREREVGSSYLPIQRKYHVYSDRTEGNSQPSVN
PPQSMQPYTHRSPECKENTVRSERFKGAVLPQNPYKRPKKDTFTVFKDRIETGPSTSQPL
QLSQISQSAQSAQSSQSSQSFRSSQNSPKPSNKQSLRTRQMSTERTISVVEEDNLKDLTE
RFNAIEALCMRELDSKGKYEYISFIKNCPDNSAMLSCEEERARAAERKAKTLGIYTEDNT
GNLTAETRAAHNSIGEMYKRASGLSKIQLEEDAGFYDKKWLKKQEEERRNRVYTNENEYP
TASISSTSDNPMLERLRIGTFSGGGDDDDDESDDELIHKMLQREIEAGNAGNSHLISRTN
>Phycomyces_blakesleeanus_PBLA005289_MadBub
MPFSRLQPIPSSSLGLTKTQAKSRKYNERLLLLTHLLQTFDAQNHQNDPQYVQLWIIYAS
LQPDPLSICLSLLDRNIGTTDANLYQTIANHYIHHSEPEKALSILVHAIKRGAQPAQAIR
HQYEALLANIQLSAVTNDITTEARSEWINHCLLPRGKCSVDNLFSAIIMCMVHGPPEGLL
ELGSNSLESLLNACDCLESQIRLCGRVARLKECVGRGEDISLEELRSMSMAKSRSNWPTH
KFIHRSMEKFDPVLCHQKLNLVSGKSQLESHQTQISSAVLHLPVLKHPDIDRFLQDHRHF
HDLSCQPTPKIGALKTNSKSLRRHLLPPPPILGKTRTRTRETQQSVPVIRLQSDYQVINV
LGKGGMGTVYKVKQIHTNKTYALKVQSPAHPLEFYILQQLAQRLNRPADHLITTAHNAWV
YNSTSFMLLTHLDGGTLLDCLNITRTQTDLNTYTSTSTNTGRGTNQPAMPEPMALLLSMN
LLDAVWETHQTGIIHGDLKLDNVLMDWQPDIPTSTTVYHPRHPWWHPIRLIDFGRSLDTT
LWPKSSNLKCLASWSPQPHDMPDINTKPWSPRAIDYWAVASMAHLLLFGQPLRTLELRQP
IRRYWHTTLWRSFFDVLLKPVAAQSPTQPEVNRDYDQDNNQAVQKVIQDIQNCLITESQK
DPRLFKLRIGLQQSLQQYLKTQNLK
>Mortierella_verticillata_MVER009933_MadBub
MQCQQNPSIQDRQQTASPVNIDLIVDDKENIQPIREGRSAQTLSHLFATQLNDRVQELEQ
QHQQFQHDIEHSEDDDDPLDIYVRYIQWIVENYPQGAGQGHDSNLLPVLEQAMKAFKGDE
RYRNDPRYVRFYVQYSGIVEDPDHIFKFMMANNIGVQLAMLYEEYAEYLEDTEE
>Mortierella_elongata_MELO002618_MadBub
MQQQHTHKQHTHNGLRRDSFSPPPASETSFSSVVVDIDAIELEKENIQPLRQGRSAQTLA
RLFTTQHDDRAQQQAVMHGRFQAEIAHIDDLDDPMDVYSRYVKWMIENYPQSAGQGHDSQ
LSPVLERALTDFKDDERYRNDPRFVKLLIIYSEKISNTIELFNYMEANGIGSEIAMYYEE
FADFLESREEFDRAREVFVTGINRRARPLGRLKKQYEDFERRAQVYKDELELEAVASARS
TSVPPQQHHQQDHSATSSSSGGSQRRVLGVKVSGTQSIHSNASTQGHVSIGQERSTSSTT
TSRARSTESCGPSRPNAKLQVYTDQPSQPSVPTKPKATSKNSTSQASTPWRDFGAEQVRR
KENTREVTSWKGATLSSEDTVPRRLLPKLEVYRDPEDASPPPTDSASPSTRTSSFSNENK
PPSPLAPVPTKHIPIITTTTGLDT
>Conidiobolus_coronatus_CCOR003164_MadBub
MSRIGSLNTHKFDKENQVSLGNTSSITEFKDAQKLILKPQTKIYDSSVSAWLKSVVNNES
NTDVLGSLYSEFSALVKKYPEAHKDKPKFNAIREYIIQNLSSSLRYSNDHRLLEIWLKDP
LLNQNYDIIFEKMMTYGVCKYWSSLYITISECAQKAGRLEKAKYFCKVGLENKAEPPKAL
LNRIEEVETLINVELKAKKKAETSFINESFKRPSSTMVYSSASKKSNILTKDIFGPEIQY
LKVSHTESEYIKNPKYFEKFTEYHDDKSYLRKVPNERTMSRCFMKGKIADETYEEYRARV
YSSRKSYDKKPEKVFEEPFNTPNRNRSLLGNSHSSLFSTPSLLNSSSFIRQSSDSRNRVQ
ALRSNSNTSIISNSDRIQFSSQPSGTPRSSTSNLNQSFSQPSDTPRSSISNNTPRGSLTN
NIQVSSQSSSKSVTFTPNNTQQSSQLGSASNRVHVPSQSSNISVSFTPNRAQPSSQLSNA
SRSTTSNRIQTASPAFSVHIDNLEPSQESHLSQSYLPNHDLPTSSQLSNISTLSQNSTAS
ELNRGRIFSQPPIPPELEMPSFISQTSELDIADVSNISGFEPNTTIGFTNLSLHQTPTSV
RNRNLQRQTITPYPDPEELTCTEPQTQSSEVHDHDYSFSQDKTLQLGSIISGIQNVPRKR
GSYINMFNRDSSPDTGFVVYRDP
>Batrachochytrium_dendrobatidis_BDEN004530_MadBub
MDQPIVELADIEHQKENIQPLRSGRSAAALAERFADSAAKCTATSSTYNVQQQLHMADLE
RQRQSLEDALASVSDTSDDDPLDPFHRYIRWVEQYYSQDHPSYMRVLENAIRRFRKDFRY
KNDPRHLMLWMRLAKRTPNPVDIFKYLSVNEIGLQTALYYEEYATLMETCCKFKEAQEIL
TLGINRNAQPVDRLTRSRKEFLARRSTAAISEELDPTLDENQQSDLDSRKPLENIVSSAS
RSQSATQQHQVLSSRSAIGQRQGKIKVFVDADPNTDSVSLENRVMPTTSLSNPWPIYDGE
SQRRKENVPEPTKWVGATFPQKQPLKKPISADIKIPVYQDKLEQAFVEPEKRINPNGNQT
VLHEVPPSSKHTTLLQSLDRDLSPVNKIAALPTVEPALPRPPVLPTNSVAINKSNAAKDF
ACAWKKDLFFADGLELSFEEYRAQIPRYRFVQKLTFPLSHTQKNTQIDNAPMDISMRLNN
NTQPQSSRSRDAGLSTQPFTISTNHQQSSRPFVQHNISKAKEISSPTINTKAAMEDIFKM
FSVPLTADDPKNAQISETGADWDDDEETISSKIYRPTSANFKIGVFHDEENEGSTLQQMN
DQADLVPISQRVFGSNLSSSAQQLPPHPMQSLKTDHATSILLRENKGLKNASQHALSGLA
DELPLHGANTRPTSENSLLMHSTPYSSVRSGDVMQDKSINVERNMTTISRARMIFGQTLD
PMTPITEASSELDRTIGGLSTVCSQATLSGISTILEEVDDTMAYKRRPLDTASDDLNITA
DTKQTHAIFDDDNMSREKKCYIGNKIIHSMNDTDIDYSNCVRNLHMSHQAVAEPCLPQNA
MTGYSMQAQDNDQALIIDVPNPCDPNDKNIQQTILAISPSTSQKNTSPIYDHGDSDAILP
VDKSRNKYTDIHLDSVGVLNVLGHLGNGAFAQVYLVQRDLDQLDAPLSDADLANLLDDSF
SNDFNGYEEKKSYNTTLTPHIYALKIQSPPSSWEHYILCTLQHRVPDDMLDSIVWCYSMY
MYRNCSMMLLPHCKYGSILDCLNTVSTNSYGVDGAGVNEALAVFWTIEMLKIVAGIHAVG
VIHGDIKADNVMLRFESDSAKQRNISEASSLQAQYQAGGSGGWSSKGLMVVDWGRSIDLK
MFDMEQLFITPVPTAKSNTGRGGSVSVDESIECLEVRTGCCWKFQPDWYGVASIAHLLLF
RTDMQVVNDMDAQPFGQQTRLKLKRPLKRNWQTGLWTRLFDILLNSGMYGAGTADDCIAA
IDPVRVEFEQWLEKSSVRGSTMLRGLLSSVQATAMEKRRHQAR
>Spizellomyces_punctatus_SPUN006910_MadBub
MDETEGKAILSMDAFEHHKENVVPVKAGRSAAVLANMLNKGDIEHQRAALEADLLVACTL
DPLDPYHRYLKFLEQHYPSGHPDFGLVLEATVRKFKRDERYKNDPRYLWMWLRVARQAQD
PVQVFKYLSVNEIGGELAAYYEEYAQLMVAMKRFDEAGEILLLGIHRSARPLERLKARYE
GFKNLPRPIVEPEQEPVPPVSTSTRPVLAARRGGTTALSAPSQTSKSTTSTLQVYRDSEG
QHQALSERVMPTSTQANPWPDYGTSMSQRKENVREPTRWTGAILPQKKARQVPTRSKIEV
YQDEPSESDIPPVGPVERVLRPKDVKASGEPSTASVLMAMDRSPPKRDTISASEREKTHP
TAKDANTTRDIKIVAMVDEKDQDGCPLSFEERRARKYGNFSSPQPTRTREPENQENVPLA
PTQPSTKVKSCPSPTINTKAALADVFEMFNKPLQSEAVAPVGGPSEADLYVEDDETISAQ
VYKRTHASIGVFVDQVEEPRETSTQKQEDDNPFLEDRSGMTRSRGIRPKGSNVDEVKHGR
DDSRTGPLSEEPCQSILPPSDLRGSRLGMPSAHSTPYHGRYTDENQPTTGDTHDTQPTHP
DRPYRFSMRGLDLMTPITEVSHECDRTLLSTIGRTGDDGHTVMTLATFGDRTLSSISYDS
QHTDHDDVPSDFAGQPIVLSRQDVGIGRSVPKNHDIDTLVEDLSGVRIASSDDEHVLSDT
LPSVTIPLQVPNPCDPFDPSITALIAAHLRTQTWPRLHIHATPTPLAHLETSKTEPDLSE
IGPYTLVSKLGQGGFGRVYLIEHDTDPLSDQEDDARLYALKHHFVPTPWEYLSLLTLHTR
IDPTLRSSIIHPHSCHVFPNASFMVLDYFNGTLLDVVNCAPVYGYGTKGLDEILAAFFGV
RVLRLVLGIHSAGFIHRDIKMDNFLVRLDESPEWDAIYGGPGWDAKGIVLVDWGTSVDTQ
LFQPHQRFKCDLDSLDPSFEAPSLNRDWKFDVDWYGVAGVLHVLLFGQYMQVTTTSDSIQ
LREPIKRYWCPIWNRLFHSLLNSGEDCAGEVQECWDALEAYLVKNSKSRNLRGLVKRVGT
ALAERKI
>Thecamonas_trahens_TTRA001238_MadBub
MLQAQPAEAEQTQAAEANRVGSEKEMVKAGAPVEMAQFEGSKENVQPRKRGRRPGALAAA
FGADGSTKYKTTGSEAAAELAAQRAEYEDKLANYDGYDVLGDIWLPYIDWVEQNYVVGGA
DAAVLPLLERASRALVHETMYANDVRYVQIWVDYAAMVDEPSDILAFMASNGIGERVALF
YEAWAGVLEDTGAYRRAVRVFEDGIRMGAQPKQTLKLRASALHTRLEQKMQDAGLSSLEE
FFAHAARSSSRSKRPTRTSSTERSILGRLSKRKANHGSRLALRGPGKLKSKTRDNVQGAS
FTIFDDSQLGGAAPSSAAPSFTNLPTQQAKTKENTARPAAWTGSALASAGHKPGDLPGLP
LIAKPVATSGFAIFVEEDLPQPKPVATDDADDGPGVRQALDGPLALSEAEATEVANLRAN
PLKNFAKPSGSSTAAALAPKTKPVLRPLGASTTSAPAPQPAPHAPVGNSEGGGYAAALLE
LDGRESCFEEHRALAWRMKFAARKRQQAEAQARAQAQAQAQAKAKAEAQAKAKAQAKAKA
QAQAQAEAQAKAQAEAEAEAKAQAQAEAEAKRQHLDISANRLPQPQFPSTPSSDTKRATF
FDAAPAMTPDSTAPDTPSGTFESMRTAGHMPSPTVNTKEAMQDVMAMFNAASPTADLSAA
VLAANTRKNASLGGASGFAIFDESAQAPIPAAAPAPKPTPAPAPASFAIFDESAQAPAPA
PAPAPAPSKAGFAIFDENAPQSPAPAPAPALAKAGFAIFDENAAAPATPTPAPTPAQNLF
DNAVAPNIGTTPSPTVNTKEAMSDVMAMFNDASPTATFDMASLVANTQRNAMIGRADMAP
PSFVIYDENAAGANETHAVLDDGGSPGHFRGLPPITPIAKSVNETRFGNSMMGLDPVSCA
REAHARASLDPTQVHIYAADDGIHAPQLDDVVDNEGDLISSAVGDGLLVLGDSPDLHLER
VLGRGVSGSWIFAVEDRASWDEDASPLALKYSAVDSLAWEMYILAKLASRSARVARGSPL
VADLVTGHLYASGASILVQSRASSLSLRDLLDVYVEAGASMSEPLAVMYAVQMLDVLGML
AEARVSHTHIATDKFLLRMPAVQPVAPWEPCSTDAAWSTTGVKLIDFGDGVDLDHPELGE
LGATRSPLHADVVGIAASIYALLVPAATFELDTCSTSSKKQLACAMPVNAMWTTLLETLV
NVAPEPDAVATVADSLRCGLIDAVSANPDVASCMAENLAAQDALLFRR
>Dictyostelium_discoideum_DDIS008699_bub1_MadBub
MSSLSDWENTKENIVPLKTGRDPTKLALFAKQTNQSDEELEKEKQKFEIIINEYQGEDPI
DNWLKYIKWVQQSYPGGNMKEQLIVLLERCTRLFLSTEKYKNDPRYLRIWITYADMCRDP
IEVFSFLEVQRIGFYLSLLYEARAIVYENKGNYEQADKSFKQGIERKAQPIERLQQKHLD
FERRLIARLKHQQQHQQLQQQQQQQNDQLEQQQLDENGNTKLTRSALGTISSSSVHSERK
SQQTKGLPLGNSTIDKKRKVGNDQKNNLGFQIFDDEKGGSTTNEVLTDSKFFGSSRKAAA
LMAAGQTQQTSQMKWDELEPELNKHKENTQLSQKWSDVKLLQKKQKITTAGFQIYCDQDS
LSNNNNGSNNNNNNNNNENIPLSPDKLRVHSSKQQSKLEQIQNNPLANFPKVSTSNSSSS
SSSSTNKSTSTTTVTTTKNERVGYNKPLFTKENEKHEISFEEYRASLFKKKLIEKQEQQN
KKIEKEKEELDIKLKQEQKEQKEKEQKEKEQKEKEELEIKLKQEQQEKELQYQQHQQKQY
QQKQQQQQSYNPPSPTMTIHTKQAFHDVMAMFSEPLEFEKNNKSTSSSSSLQLNNVPSSP
NPFTESTLMKSTIDNNKNDNNNNNNNNNNNNNNKNTDVSFDEKSIEDQENIDPNQGGGGG
NNDGNPLLSSKITNRDVLMKQLFSKDEDEGNQFDQERDMVKTIERIDLLVKGKDTPKFEI
FEDSTLASSQLHSKSVSLADKVASKNKQLNPLEQSQNPLKKSILGSSGINGINGNNGGFT
IFQDQPNQEKKQPLQQSQLQNPLKNSILGISDANGNGGGGGSGSGSGGFTIFQDQAAEEK
KPFNEKEQQQQEEKEKENKIEEEEEEEEKDKEKEINYQNITGNITSTIDPTTVIICSLTP
DDGIVNPYLIDHQYLLEQHVSATVQSIQSFFNVGDDLAPLPEQLDQCEPNQLFEDNSIIV
QWPFSDITVNFTKCVCKSTMDGSMTFKVERIDDLAMTTSEDSWLSCKVQDPPSIWEFYIG
NQIHQRLQERSLTISNSKFPTIHSLYYYTDKSIMLMDHTIDQGTLDDVVSSTNGVPMEEP
LAMFHCIELLKMIEDLHLVGIIHGNICANNLHFLFGQTSDWPDWTAGECKGAWKSKGFTL
TDFSRSIDTTIYSQDARYQSPIELLPIGTPLEWLKINQSSTTNVGWSYNLDYLGICKVMF
HILTCGKEELKLSLSQQTGKLEIINQSIIQKDSFSELDTLWLPFLTTLLNHNGENGNQQT
TTTTYILKQQRNLFENYLQSNPVKSKIKSLLRIQNIKLFESMKSKQ
>Polysphondylium_pallidum_PPAL002276_MadBub
MSVSDWENVKENILPLKGGRDPSKLAMCTQQQKSANEDKIQQEKAQFEKELSEYKGEDPL
DIWSRYVRWVQQSFIGGNMKKELIVLLERCTSMFVNNEKYRNDQRYMKLWIIYADMCRDP
IEIFNYLETNKIGLTLSLFYEAKAIIYENKSNYQMADQSYQLGLKRQAQPLDRLKKRHDD
FQRRMVVAMSKSAKEGGIIPSLSVGAADSVAPRAALGTLSTREAVGSERRSATATGAPLG
ASSLMSSMSKSGTLTGEKRKAPSSNSGMGGSFQIYNDESGVGEKVETNSKFLGKSGKSAT
ESVRWEELEPELTKHKENSQAPSRWNDTKIVQKRQKSDSGPSFEIYCDADIDQNQQHTAA
SPDKLANYSRSNTVEQIQNNPLANHLKNSTLLSASVASSSVSSASAASSATASSSKKERV
GYKKELFMVGNEELSFEEIRAKNWKPKKPTPVVSASASSMPAAPQPKQMAPPSPTMTIHT
KEALKHVMSWFHSPIAFETKASSSVAHPPNNSNNNNNNQLDDDQKHLDNQENIDPATLPN
QPQRPKITNGDIVKKTLFSNDEQTEDFIIYDRGDLVHTHDRIDQYIKQEIQAFEILEDPS
LSNNVNTDQQAPPNTLTEKIKSSAFQASSGMGFKIFQDENVASAPKPNPLFGGAGNKAGG
FTIFQDEPTAAAPKSNPLFGGQQQASSGLGFKIFQDENQSSSKPAAKSNPLFGNNAGGGF
SVFQDPEPVVQTKQPAPKSNPLFGNNAGGGGFTIFQDPAEPVQPKPAPKIASPVSEPTIG
YGDKTELIELKLVPESGVAEPYNEENKAMLEMCVSQHMATIESFTDYSSDPMPKVNNGLL
PLDKSNPLTVKEHLTADRKILSVETDSMIMVAKINQPASVWEFYSQGQLVARLAQNEANE
KLINKFLSFYSVYQFSDASVSLIEYAPAGTLEQLVNKVKSNGKSLEEPLKMFLAIDLLRS
VSAIHNEYFIHANISPQNIYLSFTDQIETEWTSAAVGSWIQNGLKIGGFSRTIDLEMYGL
DTTYNAPLAMFASHGFPVSVLKSRSSWRHDIDYLGIAGTLYFMVSDGKKLDDSKVEWNAA
TAKWKLCSVATDLKATLRINIWTEIIEQLLNATKQISLATLQQQLESYLEANPAKSKEIK
RSLRKLKIECDS
>Acanthamoeba_castellanii_ACAS012867_MadBub
MKRSAPSSSSSASSRTASASSQRPRLPPSPERETVYEGTKYVRAYSASLVKIDGREYSFE
EIRAARHAYVEHASIDHRDAEAIKSREFTRKRWRESELEKQRQSAKMAEERRQLDEQRRS
MEEMKREIEETKRRLDEQVKAAAAAEEEARRARLLRPRVLPLFADGADDGAPRDETTSLT
AALRGGFLQDAAPSRESLAGVGGGRHAHGDAPPTPTVTMNTRAAMANVMSMFSGDFDDDT
RALGDATLSSIPIEDRENAAPARSRGASGRSAAAKSAQTPGAVAPARKGLGLAVQPTKKT
NREVLQEELAAKENRQAAANVPRFEPAHNKRTYGDAVREVIAARNQGEEPDEITSNLSWD
DTGLLPAGALAQAPSAGGFQIYEDEQGSPVPLKQQGAGALRPPKLDFAVFDDGAQEGDGA
DTTSLLTLPVLQKPQAASFAIFSDFDDNPPASSTAQATGGGGGGKRQPADERLGQVKQKA
SVVDPWLLSEEKRLLQLLGDKVTRYPNFFDCRPEKAPGRNILKVPRGRRVSSVAEPQLEL
PEVCIEVEERVGEGAFATVFKVDIIECSFIDLEGGETNAALKVLNEPSLWEWYIHHQILE
RIPRNLHHNFVRFHSIHMYSDKALTLMQFSDGTLQDAMNCFHKMNKRMDEPLIIYYTLEM
LKIIEILHGAGIIHGDIKPDNFLIKNNPGVELDDWGSGSAGWDGKGLVLIDYGRSIDTRL
YPEGTVFNSGNHVEGFKCTEMTEGRPWTYQADLFGICGVVHCLLHGNFIDVIRDPRTKDL
MPKMPFKRYHQADLWRPLFRDFLNITDCNNIPDVSQHRRRFEEHLKKNPPKAKTIKTLLA
RQNILMFERDKKQK
>Acanthamoeba_castellanii_ACAS009101_MadBub
MADELLKKENEEPTEVVELSDWEHCKENIVPLRRGRNARQLAAVCSLDGAESAVDARIEA
QKKAWEDEIANYSGEDPLDLWARYVDWAQQSLVADDSRQQLISLIERCTKVFSGEALPRY
REDPRLLRLWLAYVFNYLKSNKIGEKEAVFYERWASALEFRGNQALCQKVYEAGILKGAH
PVDWLKTRQKAFQKRLIEKIKPTAAQGGLSASSSASALSSARRPALAPLSSSSSAARAPM
TGLRPSTQATGMQASRTSTLGMASGGVRLGSIASRPVTSSTFASAPNGKTVKSEIYVDPS
HSGDNKSNKSSVNVNTKEGQLPHVASAAPAAGLTTEGKWCTLAPLQERQKENRPLPQKWS
ETTLPQKTKAKPSTTESFSIFVDDEFQ
>Acanthamoeba_castellanii_ACAS006831_MadBub
MQTATSSVAAKGIPIRKAPLPALSSSNLPASFSTNGPSIVPRDKKGLAAGKALSSPSLPC
ASSSSAEFNDLIPHHQQPFHFASCHSAHHHEPIHNIDDKEQDVGDLVFDDLFISKETTTP
TFRTTTSTSSSSSSSSTSTTCTSTPGSHHRRHHQRQPSTINSGSEGEDSSSLTEGAGSEG
EDNGGGEGFEHDSGDDDDRHHLGEEDGEESEEVGPSHYLDLETSKVDLNDFTLLKLIGQG
GYGKVYQVQKKDTEHVYAMKVLRKKHLITTGALEGTMVEREVLRSIRHPFIVSLHYAFQT
EGKVYLVMDYLNGGQLFFHLREEAMFSEDLVRFYTAEIVLALEHLHQQGIIHRDLKPENI
LLNSDGNLCLTDFGLSKAVEEGQSARTFCGTLEYMAPEMLKGQPYGKATDWWSLGILIYD
MLTGNPPWTSANNSTLQKKILTQKLRLPTYLSREAASIIRQLLNRDAKKRLGSGKNGIRD
IKEHPFFKGVPWKKMLNKEVDPPFRPRIEKGVFDVGNFDKKFTDAAPTDSPVKSIDDITA
SQRELFAGFSYVRSCSPIAFSPSTASNGVDITGMDSAGNIEEEEDNTDDEEEDTA
>Naegleria_gruberi_NGRU005820_MadBub
MSSQLHLKRQQKQIQDAIDKYYSGISNDNAMDIKKDTQLLSGLVGYLSGFQESDLAFETR
GDVIERFFEKYYNSFMNGGNYPPELYSDKTIWDLWLLYAEAHTNDPIPHIQTLLEFAPKY
PKLFEVWATWSRRTGRIDDELTAYEEAETRGVVSELLSSMKQDRSEYFQPPPSQQQTIPE
PKIKTTTTVTNTVIKQPVAHQSVETLVNNPRPPSPTPQNYLIGYDKNLIFTPGAEFTFEE
LRAMHYLNTTDLMINHKQTIPSSSSISHNQSLIEQPKHHDSSILMNKNFEKPSSKPQQKD
DDFEFDFSSDITTVHARKSMAATPTSYAQHTIASFFEGTIDTEIENNYFEQRKFRKVQEQ
EKKRKLDEISQSTNNNFAIHEDTTAEIKKSRLTAQPSSSTFKIPSQTSSGFQNTSLQQER
SFSQRNRSLSAFHQFNDTGDESGLYFGDESNISKTFIVDRQQESAISLEGISALISKYTN
NGVINPYMEDIRKVYTNIVNITNCFKDSRITDCKGVESIDLKTILLELSKKKKGIDYNTQ
TLSLKLSTKTYLAEEALSEHVIKIQDVRSNNGINTKSFALKFKPPNDFYEYYVIDQLYRR
IPEKENHRFPNIQRVYVMDNDILLMENLVNNITLTQAISQAKIEETIALYYTLELLNILQ
TLHNKANITHNNISPSNLLLLNEDTDLSDWSIDGKGWSNKGLLLTNFSRSIDLELFPNRV
VFQSEPKTLPEVFKSSIQYPNKWKYASDTWSVCNIIHQMLFKKDMEVTTNAQDKYLIKES
IRRFWKFRDVWQTIFDTLLNLDQTKSPDYYQLIEMCQQALGTNGDTVKALFLRFIVSLST
QLKH
>Naegleria_gruberi_NGRU008047_MadBub
MFESQRLRFPPTLPSSINQQQASSNNKPPPASLIRPSSFQRLGTPTITLPTNSVSFPSSN
NGLRLSKPSSSSVNPSPTNTISNVGSSLTSCSSAPGLLMNRPSRSLSKPNLVFPSSSFNT
INNNTINTNELGFSSGNQMLMMPTNGNNLLDIPSTNNNNQIGSLSSSPQQSFGLSSSPTV
NSMTFSVYSSPSTSCSPSSIITSSNNQGFPSLSVSPSNSFQSPIAINTHNNNNQSGIQDS
TQQPTSTEERVIVDFEEFEAAKENIIPLKGGRKATDLRRIFGKQPLQEIKPLQPIMLPGS
GSVSTSLQSPPTLCTSFNGSSSSTSFNPLMTASNNVNACSTPMSPTGMFSPTSCMNSSFN
GFNTIVALSAPGEDDCAMTDASPIPQQGKPHFNFSNLTKSKVCFDNHNMKPKLSVERKQF
EKRIASLSNHLDPITVWLEYVEWIEKSYPTLSKASQYVPTLQACTKFILSNQQLLERYRN
DERYLGVWLKYADQCLDPIDVFTFLESKKICLNHSELYIRWATLLEDRKDLKAADAVLEQ
GINRGAQPAKSLQTFHTGVKARFMKSILNRTASSTSSTTMASSTIQTAPPMIGGHNPQSA
TDSNNQRLPFNSLAKKPTSIRPTTAIPSGPLRSGPPIPSMKPTKMKNSNASLSQKNSPIN
NFVIYDESNGSAEKIAHAATTRTLPFQIPKELTSMGPRFLTSEQEQEKENNEKPDKWTNY
SLPQQNDDMMLGMLQPIGASISKPASHFSIFVDEEFK
>Nannochloropsis_gaditana_NGAD004146_MadBub
MPSDSQEATLVLERCARRFQEEALYKQDPRYLKIWISYADRLSSPGEIFKFLHKKKIGTT
QALFWAAWAFVAEKSGNFSLADKLYTKGIELHALPIELLAERRHHFQRRMSRHWLRLNEE
GRAAAFEGGDEGGPEGRGGRSALATKKEKRR
>Ectocarpus_siliculosus_ESIL014869_MadBub
MSAETGGRGAGGGVEDFAWETSKENVMPLKRGRKVDAIHNAYESSGSGAGGGLGCSSSAR
VLADLKRHFEPLIADTESETGGPQNDNKGDGGGGGGEEEDKLAIWWQYIQTVQDKLPSDQ
QEQFDLLERCSRKFKDDPRYKDDIRYLRVWTAYATHLSNAEDLFKFLYKKGIGGKHAHFW
VGWALYAENAGNYPMAEKLYVKGIEHRRAEPLDVLKKRQAHFMRRMRRHWINSQIEEGTT
EDQARELPGDEEARRGILRSLSVTATERNRREQAAAAAARGGPNDENRGAVTGASASRRG
GRRLGQRPSADTGGGGGGRGSRGGRGASSNASSARLGFAVFVEEEFTAGPEAAAAAARAR
RAAGGGILDDSFQDDGGGRSSSSSAASSSSAAWADYGTRASRQKENTANPSRWTDGALGD
RPGAAAPAPTRRGEGVRAAAPFPIYIDEQFVEKEEHANPAATAPHNPGPSAKRPPPGGGL
SVRRQLDPKVGGSGGSAASAAVGGVGRKELLAKDPLFFVKNDKAANADERRLARSNQELL
ASDRGENEGEKEEHDEQVEEARARFVAEQQQEPHAAQTQASSPTAVEMDICPTDSDNDDD
DDDGRGDGVRAASRTGKLAEGTGGAGGSGGGGGGGGGTGSGGGVVGGSGFRQPVFGGDDD
NNDNAAAGLRRRLSPPPRSSSSPSMPAAAAAAAAAAAGGVADDCRRNGAAGGRAEGNGEP
KREDGGGGRRRKFRQPVFGGDGDDHHHPIASNADASADSAAAAAFPPGCSGRSAAAAFVG
DGGGGGGGEKITAPPEPGSDENTAPASAAAAAPAAAAAAARPPLAGVLREAGAPPGVGGG
GGEDGRRFYGVDGDDVPRGDPAGPANPGHGGAGGGSENKDGVVGGGGSLSNTSVMFVNPR
EAECGGGGAAAAAAAVEESADARGGLQRRLTFGHAGAAAAVPSVRGEGKPAVVAAGGGGG
ATAKEAKDGEEEDMTINTKLVWEEFSAWFGEDDEEEGEDADGAFGEEGGMMLRQEQGSNK
RCFRRPGWLPRQGRPSGA
>Ectocarpus_siliculosus_ESIL000739_MadBub
MTMHDCDANHGGHDPLAKSMSTFLHLDSTSTTSSDLKEALSEILERFQTDQRYRNDERYL
KLWMRYADLSDDADKVFLLLKSEGIGTQLSLFWAAWAYVLEMAEAYERVALIIAEGRAWG
AQPVSLFEEFLRSFHERMLERMRMVGLDSRISEVKEEIDLASTRSSEQAMLRAKQSQTAA
HAQREHAPDQPNISEREPIEGIENFCTGGGGACGSRCRPVDAPLGARDVNSHDGAALRRQ
ECSTRNRPDRLPRPRVETDKKATIATAIATLICNPFSPDMRRRLTTNTAQYLCWASSSSI
VYDTRLDSLARVCPRRMAKVNVGSRRPVALARSLGNQRINVLGVLGEGAFAVVFSCKFNK
DQRDVAVKVEYKEDAPSLPWECFITLQLSERLLHRRQRKVHSVTEAPITVVKPEALFLYR
DGCAMAMPVGLAGTLHDLVAQYSKRAQAVPQLVAMHYAVEMLRFCRAMHSASILHMDIKP
DNWLLVRRPRSEVDRTEEMEHAGGIDHSVSLIDFGRAIDLSVFPQNGSDMAFMGQCCAPS
FSCPAMREGLAWKHDADLYALGSCMYFMLHGVYLEVSREREDDSTLNRSGRWRPVKNCKR
YWEVDLWDKIFSELLNSDYRAADTAGNNEALLRLEESLTSYLNVDHRSRDLKDCLRRQDN
MFSNR
>Aureococcus_anophagefferens_AANO010862_MadBub
MDDVEERAREFALLDDPLTAWLEYIETHRAKAELRERCASALADDARYRNDERFVRVWLG
VASVASDPKPVFAEMVVKNIGAELALFWVARAFVAEKAKDFTEAESLFARGAALNARPRD
MLAKRRR
>Phaeodactylum_tricornutum_PTRI007307_PHATRDRAFT_10954_MadBub
MEATPLWERSKENAAPLERGRSVVALERSIAAMESEEDRREQSRLSEHYERLVRTSEALD
YEASGDDDPLIHWLSYIKYHQDAFPSDTHSQFLLFERCLRALSPIQKYANDPRFVRVCCM
YADKTDRPLEVFQHLHQQRIGSDIAVFWMAWAFKAEQQQNYQFAEKILDKGIRKKAQPLK
LLLQRHKQFQRRMTRHWLNATQAEEENED
>Thalassiosira_pseudonana_TPSE009957_THAPSDRAFT_261219_MadBub
MAAIESKTKKYESLVRRSERAVEWIGREKDRILFQNERGDDDDGGGDNNNGELTEEEEQT
LRHRLVTELGYDPSTQDRDNIDYDPLRYWVLYIKHIRESYPADSQKQFLLMERCARTFMN
RPFLVPHYKHDVRFIRTCILYADKTSNPSEVFKLMSKIKVGTNVALFWVAWAWVAEKSTD
YPFTEKIFQKGLSVGAEPKKFLEDRQKQFLRRMSRHWLNSNQSRDGALEEADEEGCCGDG
GEGGRGALNSLSSRGVAANNRSGAFQGRPPQPSTQSSRSRQGSSSVGQQKQTAAGFNIFQ
DNDENNDNVFDEEDNDHGYQLTKECERTKENNMRAEMWNERGYGLVEPSGGSADSIVGTV
RSARGGAVSGSSVAAAPAFSVFVDEDCDDGKDESVHNAERVTDNRSLRQRLDGGTADRIM
RDPVRYMKNPSKVESDHQKYDRLSGEDGNGAAGTARRSHKTASKTDAVFKSNPRVGGYDK
DLVLPDSSGQECCFEERRASARCYTLVSSEENLNLLETTEKNDAMNESSQMDVEESIEEV
DMEEEEIAGGDENTAQYDAKLKSCWKPPSSLRGSSNDANVSIVNPRRVLFGANTEYSNND
DGNDDSGEATATISALNDVLGGIPPKKARGGIGFGIYSDDSPEQSRNFKPLEAKKSRYSG
EDTASLGDIGDVLGDLESCSVKDEHDSKPKKNETAGFAIYSDDSPVKSPKRNKPASSGLG
FEIFTEEEPSASAQKKRRANEPCFGDISRIEEDEKTSNFQMNENLESSANAIDYKTMHHK
DNESAMRQVSILGELLVVCLPPCTSHLSSCLTIYDKCNKLLFSA
>Phytophthora_infestans_PINF005046_PITG_05365_MadBub
MLRCVELLHNSKVLHGDIKPDNWLMIPGNPSSELSMTNQESKADKDFAAGDLYLIDYGRS
IDLSLYPEGTVFRGNCHAKGFQCVEMLTQRPWTYQIDTFAFCGTMHCMLFGEYMEVKPCL
NAQGATHWEIFRQFKRYWQVDMWKEFFHVLLNVSSCTDQPSLLNLRRRFENYFVSDGSRQ
QELFRQLSRQDTFLKKPPV
>Phytophthora_infestans_PINF005047_PITG_05364_MadBub
MDAAPSDRKRKADAFEWEASKENVMPLKRGRNVADLNKALRAHDSFQTKLRLEDELKTKE
EAVEAYDGDDPLAAWLEYVRWLEVKMPEDTRKKFAVLEKCTRELKDNPRYKNDMRYIRLW
IQYADLVSNPKDIFKYLYQNKIGERVSLFYIGWAYVLETIANYPQAHKIYLKAGQKSAEP
QDLLERKYKEFQRRMSRQWLRMTEETGASEIDEVTHRRALESLSAYGTLELNDAQRQQLH
QHRASARTQRIQKANAHKPVFVIYEDPVGHSVDPFDGNGGWKKLGTMQQQDKENEMTPTQ
DASPLQVFVDDEFSVPEIESKRRTPLTHRSQTLRQRLDGVATEEEMLAQEPLKNFTASDK
KARLQKQITKGRSEKPCYNVKQITSQTGEAISFEESRARAYQQNLEQKRELSHRALQNVT
RDVDSASNRKPDRLVTTAQSDPASTHNGEQEDMTINTRVALEDINNMFCSPPRQPKPCVW
DAKEEDPVERKLHFSIFEDSVDSVALNAQDQSQRQDLNESVPNQTFQVFTDDAAEPLEPR
TGKKTCSQKRKPLGARDDLVRGVRLTNKDVIMQAQKDAAEKDSTESVYFSRWIQGATKKV
VRKGSSSTKKPAPALVLDPYTYENRQKLILDRRVDWYLCSRPDAVKLHSLALPRVPCTNP
VKRKLRRTIVFKASPTLTLQLVGILGSGSFAYVFSAKIVDTASNTTHNKAVKIEKERQNL
AWEFYITNKIKKKLRIERGLSDEKIPVPTFSGLHLFPARDFAGCKLADLNVAH
>Hyaloperonospora_parasitica_HPAR008668_MadBub
MVWLHRPTLPHSISLPHTEIKCNARQTLQVVRNRQRARSVISALSMPTARTSEDPALSSR
KRKTDDFEWEASKENVMPLKRGRNVVDLNQALRAHDSVQTKLRLETEMKTREAAIAAYAG
DDPLAHWLEYVRWLEVQMPEDTRKKFKVLEKCTRELKDDRKYRNDMRYVRLWIQYVRSVL
>Hyaloperonospora_parasitica_HPAR008669_MadBub
MVWLHRPTLPHSISLPHTEIKCNARQTLQVVRNRQRARSVISALSMPTARTSEDPALSSR
KRKTDDFEWEASKENVMPLKRGRNVVDLNQALRAHDSVQTKLRLETEMKTREAAIAAYAG
DDPLAHWLEYVRWLEVQMPEDTRKKFKVLEKCTRELKDDRKYRNDMRYVRLWIQYADLVS
NPKDIFRYLYQNKIGERVSLFYIGWAYVLETMASYPQAHKIYLKASQKKAEPQDLLERKY
KEFQRRMSRQWLRMNEETGAGDVSEVTHRHALESLSVYGMTELNDAQREQLHHHHASARA
QRVQKVNAHKPVFTVYEDPVVRHVDPFCGNGEWKKLGTMQQQDKENELAPSAWNPPAAST
ATDSGHNRERLPSYMSRSHPQVISHQVFVDDEFSVPDSETKRRTSLTHRSQTLRQRIEGV
ATEEEMLARKPLKNFTASEQKTRVEKQASRSRVEQPCYDVKQTMSDAGEAISFEEVRARA
YKRANDRRCPAGQQTLHDVSSSVDCTPKVTAAPSISTTSATVSIASHGFLLSTQKPAITL
SKSRDEKPTERGLPLVSGSTMISGTAEASNADHDDMTINTRVALEDINKMFCSPPKQPKD
TVWEVKEDDPVERKLHFSVYDDSVDSISVDAQDQSLCQDTNESIPTQSFQVFTDDVSKDS
RMERKTWSQKRKPLGIRDDLVRVGRLTNKDALMQAEKDVAAKKLPDR
>Albugo_laibachii_ALAI001211_AlNc14C13G1527_MadBub
MESKQSDDNKNTDFEWENSKENVIPLQRGRNVSELNQELSKQQRHHISNRAELFKQSQEW
ELTIESYKGDDPLSLWMGYIRWIESKTPNDTRKKLTVLEQCTRSLKNDAQYHNSSKYLTI
WIQYANLVTNPKDIFKYLYQNKIGQHVALFYIGWALVLERLGDHAQAHKIFLKAIQKNAK
PSQLLEQKFQEFQRRMSRHWLRMNETGHTQESEADLANERRVLENLHTFQSLDQNVSSSR
LRSAQHARNHANSENPEFSVHEDSIELSPEITEESDAKWKELGTVEEQDKENVITPTVWN
QSGLHSRPEAENPELSTTRVPPRGETLKVYIDENLGKDKPQVKHPGGRKRSLHQREDLNP
TEEEMLLKKPLKNFDRASEPPKSIGKDEQYPVQDIKLARGITSERPAYDSESIRNKDGAV
MCFEELRARKFRAKPRPTDDVQKSTKQRITTTAGTSEVRGQRGVNAFLKPQSSGIRDASD
STLEERKNYTAPEFKSRQLNPIVFDEVTEDVTINTRVAMADVNEMFCSPKESFDEVAPIK
FLSKAWEVNRTEPVERKLQFSIYEDSLESHGPKAEDGNGQALTEHPFRSEPEKVAVNTRS
TLNKARKPLASRDDIVKKSRLTNRDVMLKLQEKIVDADSSSTTRNEQ
>Albugo_laibachii_ALAI005232_AlNc14C20G2113_MadBub
MESKQSDDNKNTDFEWENSKENVIPLQRGRNVSELNQELSKQQRHHISNRAELFKQSQEW
ELTIESYKGDDPLSLWMGYIRWIESKTPNDTRKKLTVLEQCTRSLKNDAQYHNSSKYLTI
WIQYANLVTNPKDIFKYLYQNKIGQHVALFYIGWALVLERLGDHAQAHKIFLKAIQKNAK
PSQLLEQKFQEFQRRMSRHWLRMNETGHTQESEADLANERRVLENLHTFQSLDQNVSSSR
LRSAQHARNHANSENPEFSVHEDSIELSPEITEESDAKWKELGTVEEQDKENVITPTVWN
QSGLHSRPEAENPELSTTRVPPRGETLKVYIDENLGKDKPQVKHPGGRKRSLHQREDLNP
TEEEMLLKKPLKNFDRASEPPKSIGKDEQYPVQDIKLARGITSERPAYDSESIRNKDGAV
MCFEELRARKFRAKPRPTDDVQKSTKQRITTTAGTSEVRGQRGVNAFLKPQSSGIRDASD
STLEERKNYTAPEFKSRQLNPIVFDEVTEDVTINTRVAMADVNEMFCSPKESFDEVAPIK
FLSKAWEVNRTEPVERKLQFSIYEDSLESHGPKAEDGNGQALTEHPFRSEPEKVAVNTRS
TLNKARKPLASRDDIVKKSRLTNRDVMLKLQEKIVDADSSSTTRNEQ
>Albugo_laibachii_ALAI001605_AlNc14C10G1293_MadBub
MADTRKNVDHVETKAEAVSPTAVGNAFVKQYYHLLSETPEQLHRFYKDISTWCHGNGSQM
EQSILGQKAINDQIMIRGYIGTRVDLDRGSIDCQASLHGSILVLVTGVMTLRSSAIPKPF
VQTFYLAVQPTGYFVLNDVLRFLEAPSPSEAGTSASIPIPTRSPQAKLPATKGDRTPCED
KSRSDVKTPKKTPEAPKAVPKSPNVKSVEVPAKKEMMSPKVNAHVEKSDTKESDGVQHVQ
ESVKEEHVQAPNSSSTSTTASPEKPAKAPVAQADTNESVPTQPKPSTNWAMHLFSSSTAP
RSVAVAPTPKAVSAKPVTPPKPKPTSQPSDAAKKTTYSIYIREFPSQTQESDLRELFEPF
GKIVSINHASSRGFAFVDYLEHESVKKVLNESTSFELYGKVLYVDERGDRGERKESRGSY
RSDGRGGRGRAGRDNGKGMRSNAKRNGGDRENSNGILPNASSGPTSAGRSDRREKGGRRI
ARERLRSKRMDSDKEEAKINQNESSQQVKTREHLVKIANDTEKYLLKYKGRDPLRKWIQY
LQWLNDKLPTERHRIISTLKKCTLSLQRCPDYLNDVRYIRLWIQYADMVSNPNDIFKYLY
KNDIGEQVSLFYVGWAWVLESIGKYSYAHKVYLKAIKKKAQPQDFLQQKYADFQRRMEGR
WISLSKPKKQSSAVNLCTESLNEWNAHAGGEKTVDEPREHYVRKDGGYVPNSKLVKMDTL
SDSAKVGNATTLATDSTTERSKSIADTKTLCRSRRNAQRSQRQRSDKQDETQERPSVSNK
THSASYGTRTSFEEQRAMDRGKKLSAKAEDCYLTSLTKKQKVRAFGTTPTSASSTKKASQ
LSDDSKKIEVDTRIATNRSLQHNSSIVMLRHKAVARKHTESSVATRENKKEYVNRDAEFT
QTSSRKSRKPLTTRDDIISKLNQPIPKTDSTPRAVRTATKPFGDQNEKEKYAALNIIAIQ
AKGKTRQRDCLKDDHQNPNCLDPYKRSHRQSIVENESVIRFLLDECENVHVHSGKMPLLP
VGDTKHKRSKIAATIKISDAIIVEVTSLLGSGSFARVYSVTTNLNGVSQALALKYEKKTK
YLPWEYFVVNQARAGKAFPEILTMYYSIQMFKIVEMLHRVDILHGDIKPDNWVFYSGRCS
VGSSISQPDDPVHATGNIVLIDFGRAIDLKSYPKDTAFSGDCHVKGFQCVEMLTGKPWRH
QIDTFGLCSTIHCMLFGSYMQVYQVKEESSTRWKIGKPFKRYWQIAIWGEIFGTLLNVSS
CEKQPCLAALRNRLEMVLLSNPNHQQVLHPPSIIVNDSNDVA
>Aurantiochytrium_limacinum_ALIM013805_MadBub
MEDPLAVWIKYIKWLQDNFPSGDTELLALLERCTRQFKDDERYRNNEKYLKVWIGYADRL
HNPTMVFKYLRENKIGDKLALYYVATAWAAEHRGNFSIADKAYTVGLEKKAAPLELLKKR
QR
>Aplanochytrium_kerguelense_AKER009606_MadBub
MESADWEMQKENAMPLKRGRNIKQLNEMKPRGLSIKSDDLRIEEEKQHFEEKISRAVKDP
MCDDPLAVWLKYIKWTQDTFPSGSPDLLPLFERCTRQFKDDERYRNSEKYVKVWIGYADL
LPNPSSVFKYLRTNGIGEKVALYYVATAWTAERRNDFPLADKAYAVGIEKGAEPLSMLKK
RHREFQRRMTRRLLNQMEKQKKQSNEGMSTLCLGLNLSDSVFRL
>Symbiodinium_minutum_SMIN029983_MadBub
MLATASGPLHCQGLPLPSSEVKENWKEHPNARLQDQDLEEAHFEAQLKNRENDVVRAWCD
YVQWAADHNEDEPSVLQRACYALAGDERHRDDIRHLRLWIRHAAHIGEAEKVFDFLASEG
IGVRHALLYEAWASHLERQRQFDAAERQYQLGLHLEAEPVERLRSRHEEFQRRMCKRAAR
RHEGAGASRAAKKAEQISEVKAVSAPVAPSAPMGFTVHEDTALQVENEVELPVHDQVFIP
LEGQRLALDELELPGTQTLLPKATSFVDEPCGPPGPKVLRSIPTEWRVPTATGRRRSSQA
SEKSEATRTSLPSGNVTSEFTGSHLYGGVGTERCLGTLWN
>Bigelowiella_natans_BNAT005744_MadBub
MKVRDLNLAHFMMAAPTALASISFEEIEGSKENIQPLKRGRNPKKLLSALQKTEKPLQAK
SFFKNKRSEFEEKIKTYKGPDPLIPWLDYIDWVQ
>Bigelowiella_natans_BNAT003870_MadBub
MFQIFNDFGNGGDAADDPSLDKENATVPRLSYSESKDFRRTQKPKATSSKSRIESVSGYD
PSILTALGRETSFEEYRAMIYWQKKRVKANYWRKKRAEITPGERKIETTPVRAKPAENPG
DVASVEPMYIPSPAPAQGPPSPTIHTKEAMSDVLAMFKDDTADHSTPAHHAEVPGSGERA
ETGASPGFSIFCDFENEGGGAGDNHISDQSSFPVSHQFDPSDKKLFNAEIEDQRSRGHNS
IHSLSPLQCVPPEEGSSGLAPILETSQEHAAANAFSPSPVGSTGMERKTKPTLIPIAEGA
TVDPFDDKARNTFLAAAADLKSQINGVSFKNIHNQACDFEFEDVVNGTETMVDLEELSLD
IALKLHKIGTIQRFKALDMDSDTNAMVELAIASPPNLWPLHVTRKLLSAGLLNKGKFILV
SSSFLFKGLSACVLPVCEESTMHDVLRMSKKTQKPLAENVVLYFAIEMLYAVSSLHNSRM
IHGRLSPKSFHIALHQITELPPWNRSHKGGWAERGLILSELHDAIDIDMYSDRVQFRCYP
DSKRVTIPCLEMKAGKPFTFQLDTYALGDIVHRLLYAGEKLKPIRQDCSGAWKRSTRASF
KRSKVWDDFFDIILNEKEVSLEALVGNLEDALEKPQSADKLRLQLVNVSAELHAFSQSNK
V
>Emiliania_huxleyi_EHUX022092_MadBub
MAMEAEAEPVVDDGWEQVKENAQPLRRGRKAKALGEIAVADRAASDAREARRQQWVEALR
RAADGADPLATWVGYIRWTQEAYPTGGKEAGLMQLLEDCAYGLKDDSRYTDDARYLRVWI
QYADCVRDPEQIFDYLYDRHIGQKFALFWEAWASVLETKRKYPAADKAYERGLLLKAAPL
DRLQRAHLKFQHRQGDEEGASRAGAWEAGTMTQQAKENSAAATAWDGGSEALGYAPELLL
HSGEEVCFEEVRERDADGLTVRLASAPTDDGLTINTKAALEMLMPSFRDDDDEPEQDLQE
PPARALYSTSLYSTSSRGQGGMKPAGMMTPLPHTSGAPLAPRSSAAASGHPLAAPPPSAV
PAAAPPRDLMGEDMPADTKAALAKLDDGLLNGQGAPDATEDMTINTAAAIASFDDAENSV
APAWGGSARKAFAFEVHPGVYHDGSSEPPPEEDITFQRSAAIAAFTDAENDAGAEAVARA
VAAREAALAATAAVSGRIVVSSRLPDGAPPPPPLAASSGARAPPDASPTLRLRQLQGGGL
PGELDGEGGSFLLG
>Arabidopsis_thaliana_ATHA014608_BUBR1_MadBub
MAAETKVQVSDPEAEFLNSKQETGYEWELFKENVRPLKRGRNVGILNHALKSHSDHQLRK
NLIEKRRNLIEAIDEYEGDDPLSPWIECIKWVQEAFPPGGECSGLLVIYEQCVRKFWHSE
RYKDDLRYLKVWLEYAEHCADAEVIYKFLEVNEIGKTHAVYYIAYALHIEFKNKVKTANE
IFNLGISRDAKPVEKLNDAYKKFMVRTMRRSNTADEQEPKENNDLPSRSFGTLLSRGDNN
ARRQALGSSNPQAKKLKPNQSSKTPFAIYADAVSDTTSGNQPESDKSRPEFGSWLMLGGR
AERNKENNSLPRKWASFKVPQKPIVRTVAAASASTFEVFVDEEECTEEEEEKKKNDETIS
SSSNVLPLNGGREIKKETELLRQNPLRHFPPNSFLR
>Arabidopsis_thaliana_ATHA010204_MadBub
MTIGYRDAAGDPLFPWLMEIKNSMEDLYAGKNSGYDLDKLLFDCISTYKKDSRYRNDLRF
LKIWFLYLEGREDFERVYREIEETEICKGHSLLYEWYAIFLEVKGLWRRANSVYQTGLSR
KAEPFDRLKEAHSLFLQRISKRTKASSLEKVGDDAQATDLETGFVNPWETSTVNGLIHKI
KPQLVKYDGYHVSNKVFPGKANLSSLQNYSRNKIIEIGGRKYQMKGCAGQGGFAQVFKAF
IDSNPDEVVALKVQKPPFPWEFHMYRQLDCRIPDSQRSSFGLAQRVHVYSDYSILVCDYL
SHGTLQDVINSYVVVGKSMEEVLCMYYTIEMLNMLETLHSVGIIHGDFKPDNLLIRYPPE
NLTETGFHEKTGSWSKKGLCLVDWGRGIDLSLFPRTTEFTGDCRTSGFRCVEMKEDKPWK
FQVDTYGLCVIVHMMLHNVYMEIEKKQSLDGGYINMPRTSFKRYWKVDLWKELFTKLLNR
ETCEDDTETLRNLRKSMEEYICSDPKLMKKLNELLAKQRISLCSS
>Arabidopsis_thaliana_ATHA032787_MadBub
MAKNENGYENLLASLIVDIKSYSGKDHLLPWIRGVKKMKESLPSQILNEKLPRFLQKCAE
SFESDKRYKNDSRYIRVWLQLMDFVDDPRALLRTMEAKSIGTKRSLFYQAYALHYEKMKR
FEDAEKMYRLGVQNLAEPMDELQKSYLQFVTRMERHKKKKTQRQEQKLSGKHHKVDERQQ
HEPVLNFVDKAIVGKPEAENACHHGLVDPTINMKEAMNTINNMFKEPIETAPLQRRSRQR
SQNKENQGCNNSFEVFLDENLECETGTSGKAKTSTTQCGSQPNQESFEIFIDDENTDETA
DENDEAGKAFVFLLPRDHSPESSEEADRNTPPRARFREDTVVRRFVGSTISDEPEAVENA
CHHGLVDPTVNLKEAMEDINNMFGEPINFVRPNRSKNKGKAVVETKPNPAAGFSILEDDD
EEEAEQEHQGKSQPTQRLPSKSDERELFEPTVCTKVALDEINKLFAMPMDF
>Aquilegia_coerulea_ACOE016490_MadBub
MAKNSPQHNNQLFAAVISEIKNYTGNDPLLPWLRGIKKMRDFLPPQLLKEKLPRFLQKCA
QAFQADPTYHNDLRYVRVWIQLMDFVDDPRALLKTMEKYHIGTKQALFYQAYALHFVKLK
KFEKADKMYHLGIQNLAEPAGALQKSYDEFLRRMVQYKKKRTRRQEARAVMVAKGSHSFK
IDNDEIKQESGNVKVRPIASEFKATNHLKDYGSKEVMAAAGPIFSSKKLDIEPVKMNKVC
NDETVVFKFADSDIVGKSEAGNACHHGLVEPTINMKEAMNAINNMFREPIQMEVVHRNRK
ESHKTQTKNNDENKSSGFQVFLDEDVDNGMALPDQNKGNGIPPLNSGLVNSTKSTASTKH
QTETPSPPEESFRIFDDEYDNECSDGAGGSNNQNAFVFPTPLSSGSDDTDEQNSPIMKFR
EDTVVGRFVGSAIVDEPEIENACHHGLVEPTINLKEAMNDINSMFGKPLDFAKTRRSKTP
GQMVDKKRECGGFSILADEDLDSQHPPRMSSYSSNKFGSECELFEQTINTKKAMDDINEM
FGMPLDF
>Aquilegia_coerulea_ACOE012018_MadBub
METGGGVELDVGGGGVGGGTMSMPLPLPLPLHSSSSSSSSVVVDVVDPETEFLLSNKTSG
NEWELFKENVKPMKRGRNINLLNHSLISHTHNHLQKSLLLNRRKLIEAIDEYQGDDPLQP
WLQCIKWVQESFPSGGDFSGLVVIYEQCLRAFWHTERYKNDLRYLKVWLEYAESCTDAEV
IYSFLEANGIGKTHSVYYITYALHMESKNKLKNANDIYNLGLAREAQPMKKLEAAYKKFL
SRSLRKSKQSNENMKDPTDDLPVRSFGTILGRQASDVSRKRMKSDRVQSAPLSIYKDAKA
NTILNQQPELPKAKMTAWQNLGTRAERNKENCAIPTKWTSNKIPQKLGSRSAVAAAAAAA
STCIEVFVDEDCQESKAGSESQKSSMLQLRRGDNRDLKKETELLKENPLRNFRTSSLPR
>Aquilegia_coerulea_ACOE017010_MadBub
MEIISNNDDPFFSCLCSIKAALDEIKKSNNNNNKARETLNNLLLSCISKLKDDDRYRNDI
RFLKIWILYADSIQDFDSVFKMLEKEDVYLSYAILYLSYAMFLEDKGNFIEADRVYRLGI
SRDAQPLEELKRVHLEFRKRLGQVLNVGQPQKNGNGKSDKLEKSLINPWSLDTINDLLKK
MMPNMMKFKGYYASTKNYSGKVPLSSLQNSSRNKIIEIGGKKYQIKGCAGQGGFAKVFKA
CVNSNPDEVVALKIQKPPFPWEFYLYRQLDKRISDEERSSFSSADRVHIYSDYSILVCDY
IDHGTLQDAINSYIVVGQRMQEVLCIYYSIEMLRMLEALHSVGIIHGDFKPDNLLMRYAR
DGLKADEFCTRTGPWRDQGLCLIDWGRGIDVNLFPVGTEFNGDCRTSGFRCVEIQEKRPW
KFQVDTYGFCVIVHMMIHGSYMAIEKVCSDGNYRYQPTKSILKRYYNVDLWESVFTRLLN
VNPGDDHLKTLQSLRKSFEDYMKSNPRLIKDLTELLKKQRATLCA
>Oryza_sativa_OSAT060039_MadBub
MAAATEQHCGGGGGDKEKDLLSAVVGDIRSYSGSDPLRPWLRGMRKMEAALPPATLRAKL
PRFLQKCAQEFQDDARYRDDPRYLRVWIQLMDYVKDAKPLLKKMEKNRIGLKRSAFYMAY
ALYYEKHKRFEDAENMYRLGTQNLAEPVGELQKAHEQFIRRMKLYKRRKSRVQQERMPNK
VQSIATSKNEVEGQSRSCTEPKSNPVQRSGSGSNPHLGFPHPLGRPLYRGTSGDTKSLSR
HNSDDTVVVRFVGSALVGKSETEDACHHGLVEPTINTKEAMDAISSMFLEPLEPETKLKR
RSNRDKPSFNQEASAFEIFVDEDEPNKSGPSKLQDKNKLQDKNMKQDNPKLSQQASAFEI
FVDEDDPYCNNQKMVQHRHFNKENTQVNQKASGFEIFVDENEPHGNGRNAMSHKSTVCPP
KPSRDSRQQANFDFQKPFVGGFAILPDDEDEQLEKNDNGVKINSGTMQLTDDNTSLCSRQ
TDSKIRCDDLHPAISGLREDTVFHRFVGSAVVGEPKVENACHHGLVEPTVNLKEAMDDIN
NMFGIPLNFKGEKPKNKKTTTLSERKAAPLSGFSILADDEPGENPAAQVKPSNASKFECQ
SGLFEPTITTRDVMAEINDMFGMPLDF
>Oryza_sativa_OSAT049645_MadBub
MNNLLENINVDLKKFAGYHKSNKVYHGKVPLTSPQNVLRNKVIELGGRKYQIKGSPGTGA
FAKVYKASVDGNTEDLVALKIQKPPFPWEFYMYRQLDTRVSDIERPSFGYTHEVHVYADV
SVLVCDYLPYGTLLDVINSHLVLERHMDEVLCIYYTIEMLRMLETLHSVGIIHGDFKPDN
MLVCYPSGEITDETFKGETRSERNQGLCLVDWGRGIDLNLFPSGAEFYGDCRTSGFSCVE
MQEQRAWTFQADTYGLCVIAHMMLHGTQMSIQKTPRPDGSYMYQPTSPFKRYWNVELWKN
LFSTLLNATSNGSDAAVLRSLRMSFQEYLCSNRQLVGKLNQQLAKQKTSLCLS
>Oryza_sativa_OSAT064388_MadBub
MAAATEQHCGGGGGDKEKDLLSAVVGDIRSYSGSDPLRPWLRGMRKMEAALPPATLRAKL
PRFLQKCAQEFQDDARYRDDSRYLRVWIQLMDYVKDAKPLLKKMEKNRIGLKRSAFYMAY
AVYYEKHKRFEDAENMYRLGTQNLAEPVGELQKAHEQFIRRVELYKRRKSRVQQERMPNK
VQSIAISKNEVEGQSRSCTKPKSNPVQRSGSGSNPHLGFPHPLGRPLSRGTSGETMSLSR
HNSDDTVVVRFVGSALVGKSETEDACHHGLVEPTINTKEAMDAISSMFLEPLEPETKLKR
RSNRDKPSFNQEASAFEIFVDEDEPNKSGPSKLQDKNMKQDNPKLSQQASAFEIFVDEDD
PYCNNQNMVQHRHFNKENTQVNQNASGFEIFVDENEAHGNGRNAMSHKSSGCPPKPSRDS
KQQANFDFQKPFVGGFAILPDDEDEQLEKNDNGVKINSGTVQLTDDKDTSLCSRQTDSKI
RCDDLRPAISGLREDTVFHRFVGSAVVGEPKVENACHHGLVEPTVNLKEAMDDINNMFGI
PLNFKGDKPKNKKTTALSERKAALLSGFSILADDEPGENPAAQVKPSNASKFECQSGLFE
PTITTRDVMAEINDMFGMPLDF
>Oryza_sativa_OSAT008107_MadBub
MAAAMATTAAAAAEEAVVALDKETLMLMGCGDAPPAAPCAEWETFKENVRPLKRGRNVGL
LNRALKAHADPAQRAALLAARRKMIEAIDEYSGEDPLQPWIDCIKWVQESFPTGGDCSGL
VVIYEQCVRAFWHDDRYKNDLRYLKVWLEYAGNCADSEVIFRFLEANQIGQSHTNYYLSY
ASVMESKNKLKKANEIFNLGIARKAKPVEKLETTYRAFLQRSSKKKAHPEDDTTTDDHPV
RNFGTVLNRGEIRGQHAENSHLVKTLQRVDVNRPLAVYTDENSLPSHGLARTRSNNTAWQ
TLGSQADRNKENNMRPAKWTSHKIPQKVGSRAAVQPTRVSSIEVFVDDECAEEPVPQVPK
STKPSILKLRQATSRNLKQETELLMENPLRNFPLTSLR
>Amborella_trichopoda_ATRI024427_MadBub
MIPSPHYNADDPLFPSLCKIKGALGDFSRDRKSSSGPLLELLEDCTKSFETEDRYRTDPR
FLKVWILYADISEKFEEVFKEMEEKKIGLTHSLLYEAYAVYLEAKGKPSEADAIYELGIS
RKAMPFESLKKAYTSFLCRMAEVTQFSGLDKAKTDACIEREKIKSMNPWSDYTINSLLEK
LNPFIKKYNGYFRSAKKYLGKMPLSSLRTSRNTILELGGCKYQIKGCAGRGGFAEVYKAY
KSELPEDVVALKIQKPAFPWEFYLYRQLDKRIPSKERSAFGFAQRVHIFSDCSILVCDYV
AHGLQDVINSYLVTGQHMDEILCMYYTTEMLRMLETLHTAGIIHGDFKSDNLLVRYASGD
PQEDAFLSRSGPWEDQGLCLIDWGRGIDLSLFPVDIEFHADCRTSNFRCIEMQENRPWKF
QVDIYGLCVVVHMMLHGQYMELEKKIGADGSVLYQPKSYLKRYWNIDLWQNMFTTLLNCQ
GNYSPMILQGLRKSFEDYMCKQPHLIKKLMQLLVRQRTCLCSGK
>Amborella_trichopoda_ATRI024118_MadBub
MEVECEKELFASIVATINAYTGTDPLRPWLQGIRRLRKSIPPHLLNQKLPRFLQKCVQTF
QSDRRYRDDLRYLQVWIQLMDFVDNPGELLHLLEKKKIGAKHALYYQAFALYYERLNRFA
EAEKIYQLGVQRLADPSDNLQKSYEQFLQRMEKRKVRKARLRGSRVASSAMKHLSSSRGM
SLVENDTQQPIEVTCRTSGNEEAVNSYICSDTTIIVSKFVDSAIVGKSEEVEDACHHGLV
DPTINLKEAMDDINSMFQKPLDIQIKNRKRTHHTPSKSRNKVTTGFEVFVDDGFQRDCPI
ENERKECSNIGSLASQCSDVTVVVRKFADSVIVDESNDAEGARHHGLVEPTICTKEALSE
INQMFGEPLDFENPKSKKERTRTEAGKPSVGSLTIFVDNCDVGHKPIGKFNAQEFLREEG
PVGKVPSVHPTKDSKIPIPLAIYNERENSPPPEYGENTVVCKYIGSTILGDSEIENVCHH
GLVDPTVNLKEAIKDINSMFGRPIDFTKSKKNHRPSRSVPKEQPNCEFSILADEDLEPQN
ASSSERSGAQCDLFEPTVFTKEALAEINNMFVKPMDF
>Amborella_trichopoda_ATRI007292_MadBub
MADAIVADAEAEFLASDVKSSNDWELFKENVRPLKRGRNVDLLNWALKAQKDSLSKKSLL
EHRRKLIEAIDEYKGEDPLQPWLECIKWVQESFPSGGEYSGLLLIYEQCVRTFWHQERYK
NDLRYLKVWLEYAENCSDAEVIYSFLDANEIGQNHAIYYVAYALHMESKNKMKKADEIFN
IGIARKAQPIEKLESSYKKFMGRAIARSKAQDEEVVEDHLPVRSFGTIVAAREARRQTTR
QSDIFQNKAKLQRVSSNAPLAVYNDAILGTQARHPHSGANQLDATKSQGHAWKTLGTQAE
RNKENSSLPSKWTSHKIPQRMGVRSGATSGVALEVFIDEECARPTSKVHDTNPSGKLSML
QLRHGDTKDLKKETKLLKENPLRNFPLKSLPR
>Selaginella_moellendorffii_SMOE002937_MadBub
ELCPLLEFCTKAFLDDPRYREDLRYLRIWLRYVSLLLCLLLEAKRIGQTHSLFYEAYAMI
LELRGDITKANQIYELGISRHAQPVEQLEKMHASFLKRKFKTSRPSEMDFNIFVDDAFCD
DRRDRKSEFVDPWDETLVADLLKKLAPPLQTYKGFHCSSKKYSGGVSLSSLKANARNKTV
ELGTVLFVALVTKIFLSV
>Selaginella_moellendorffii_SMOE001508_MadBub
ELCPLLEFCTKAFLDDPRYREDLRYLRIWLRYVSLLLCLLLEAKRIGQTHSLFYEAYAMI
LELRGDITKANQIYELGISRHAQPVEQLEKMHASFLKRKFKTSRPSEMDFNIFVDDAFCD
DRRDRKIEFVDPWDETLVADLLKKLAPPLQTCKGFHCSSKKYSGGVSLSSLKANARNKTV
ELGTVLFVALVTKIFLLCDRKLDLFPKRMYRTRCFCSSLPGPRKQQQ
>Selaginella_moellendorffii_SMOE031393_MadBub
MEWELSKENVQPLRKGRKNVDLLNQGLKAKHKSPARSVLIEQRRILLEKIDDYVGDDPLE
PWIRCIEWTKEAFPSGGSQSGILPMLELCLRTFCDDSKYKSDLRYLKLWLDYADRCTHPR
DIYVFLEVNDIGQTYAQFYEAYASYLERCKNLSKANEVFQIGIARAAEPVEELKIKYKSF
LERTLRKPKPDAEEDTVDEGLARSFGSLVLPQSGQRTGSMPSRPPQKPSKGNAPPLSKQT
FSVFVDSELNPASKVPGLHENGAQGHALPVWTNLGSQAERTKENVQQPTRWNEAKIPQRP
SRPVSVSTEALDVYVDEEFTSVASRSWNRRISTAALKVRLSRGQDIKIDTEMLKQAPLRN
FSRELR
>Selaginella_moellendorffii_SMOE027917_MadBub
MEWELSKENVQPLRKGRKNVDLLNQGLKAKHESPARSVLIEQRRILLEKIDDYVGDDPLE
PWIRCIEWTKEAFPSGGSQSGILPMLELCLRTFCDDSKYKSDLRYLKLWLDYADRCTHPR
DIYVFLEVNDIGQTYAQFYEAYASYLERCKNLSKANEVFQIGIAREAEPVEELKIKYKSF
LERTLRKPKPDAEEDTVDEGLARSFGSLVVPQSGKRTGSMPSRPPQKPSKGNAPPLSNQT
FSVFVDSELNPASKVPGLHENGAQGHALPVWTNLGSQAERTKENVQQPTRWNEAKIPQRP
SRPASVSTEALDVYVDEEFSRISTAALKVRLSRGQDIKIDTEMLKQAPLRNFSRELR
>Physcomitrella_patens_PPAT017108_MadBub
MGTEWELSKENVQPLRKGRKVEILNETLQVKEESPSQSKLLDSQRRSMIEAIDAYEGDDP
LHPWLQCIRWIKDAYPTGGYQSELLPVVEACTRTFQNDERYKSDIRYLRAWVLYADLCKE
PREIYQFLELHCIGQDHALFYEAYATYMELCKKHSKANEIYELGLRRDAQPSTRLQNMYQ
SFLKRMMQRNERKLQEDQEDAFEPEKMRHFGDSRGPPTRAPMRPSFGHDQQRRKMHQPQV
PRSTMDIFVDDEFHSGTRPSVVPEPVGVHVPAATWKNLGTQKEVRKENDQRPSKWNETTL
PRLGKVSKHVEARPPIEVFVDEECEEAHARLKVKNASASSTTLRQRVDGVCDLRREQEAL
QKNPLMHFNDGEKPSTASLLPRDPSGNSREPDGPESGAPHLVGSEIFQGGEDGRETCFEE
ARLVRWKMPHPAAHHPAVSSPRSSAEKAKLIEKSLNMFQSKNAKQKNQDSRFSDREVPVP
ERRVHDIDISNKMVGKLSRGSSNESSSDESVASFLAPPATKSSMSRASSMSSIDEPPPFA
CSMPNSQFTANGEETIAIKKYAEELIIHGADPNGRRTDVGRHQGLIDQTINTKECLQDIL
SMFNRPLSCEKVPQRKPRASKSSRPSPNSTEGFDVFIDDDEDNPPVPRPQNNGVNLNRGF
EIFNDEENDPSQLSKIHAKKGFEVFVDEVISAPPPRTRKLKMNSFEVFQDVPDVVKQPGK
GSFEVFEDEELPPKKPGRGSFEIFEDELPLERPGKGSFEVFEDELPPTKPGKGSFEVFQD
EPASTKAAKGNFLVDEVKHRVARPPARKIPSAMCEGSFDIFVDDDVVAKSSVPKQGSSSR
GTESTFQVYADEDSIPAPKNVERRIPKSKPVSKSQTGGFSIFIDDDVAVQPVRKPKLQSS
TRK
>Physcomitrella_patens_PPAT017895_MadBub
MAMNTYENSSSESRDDDLRRTILNFVSEYSGNDPLEPWLRCIKWLKEMNPPGNVQVVLKE
VLELTGNEFLADNRYKSDLRYLRVWIQYADCCVDRGGIFPFLEANGIGLGHGLFYEAYAM
LLESSRDFAKADYDVNLLPTHFRGHGCRGAQPLERVMLMYNNFRGRMLARQKRKQRQEQE
LKALLARGAQRPLSGSNGIQGLPTMPPFQNSAREDPLPDMQVSVGGYNGPAPVLIGSKIY
ESTAVKAESSFEEERMRHWVHNKSSQLRSATYNAPVAFNNVQNMSNSIHTDTRTRVNEVN
HNPYRPGIRMDSMPNQMPGQKTETSNGFRNSVPKLSQSVRSSQPADAGNVLSNDSFGGEK
HLTRPATSSFVTAVQQHRSLPLPHRDLPQTGRSHTNENLKGMERNGNLAEPAGHSENIDD
VTIVTKSVTDDIMAMFADSRPASLHSETTVRPPSAHENSFKTERSYTNENVRGMERNCSS
GERAGQSKIVDDATIMTKSVTDDIMAMFSDPRETSSRSEAVAQEYASPLASHRGMPKIEK
SYTNENLAGTVVNVSSVQRPGQSEVLDDLTMDSKSVTDDIMSMFSDSFARKEPGQRGVTS
SFAKTTVPYAGTQKGTPPVNGGLRAPVAPNQPVRKSANASAPHNSPSTSIPSDSESRTLN
VAADYKGITASIQQQSSHIAVGGKSMAAEGVKPEASAHTSWSSDNQVHNKAATIHPREFV
SVHKDVASSSTSAVDTEAPPNQKSMEQTAVGLRITKESRGSIPDEHSKPDQGTAQGRSCG
KNRVNNEYSVYDDSSIRSTSSRKRSSWSTSAKGSTHCIYLSDEEEKIDNRDNKKQKVQVA
STTFNEGSGVRESGTPVMDRSDVTREQQPSQYSPIVCSTPSKSITTFKGSTSLQRNILEP
TLSRTEHRKKPGGQLYPWEQSLLASLLKELDPPLSKYKGYIYSSKKYSGKVSLATFASTK
PGVKNKPLELGCSKYQLKGCTGRGAFAQVYLADALHNNGDSHRVVLKVQKPPCPWEFYIY
RQLDVRILSEERCSYGCAQNIHIYADCSFMECDFGQYGTLQDVINSYLSKGQRMDEALCI
FYTIEMLHMLENLHKVGLIHGDFKPDNLLIRSSSENLGVWTPDKSGSWKQQGVCLIDWGR
SIDLTLFAEGTEFVGDSKTDGFRCTEMIEKKPWTFQVDTYGLCGVAHCLLHGNYMEIDKR
SSNGAPQVVYRPKAPYKRYWNVNLWQNFFETLLNLKTDKSYDTLNKLRRSFEDYLCSDSA
LTKKLRDLLTKQNTMLLSRK
>Chlamydomonas_reinhardtii_CREI026267_MadBub
MDEADFDLLMALADEAEEEPAPKLAALASKPLAASKHVPVGAAAPSAATTSMQQAFGPIG
TVYFTSDGSQQRPGASTAKPPGKAFSDGYLDRTSGFRVSKPVIGSLVLHERLSDGDVVYL
HLKDIRANREYAGRWATMAVLVGKTQATGKDGGSYSRWTLNDLAGKQVTLFLWRKAAAEH
YKEVEGSLLLLWSPQVRADSGAGGGGGGGGGFSLHIDKPEQMQRPGLAADFAFCRGIRKD
GQRCTYPVNRSTCEYCPYHAQSALRALSSHRSDMAGANLLQRQLLPQARAAQKHATAAAS
AAGRSVSAPGMNALIAKPLPAAVVKQLPGGIAGSGRMLPAAGAAGGSGSSASSTAAATAG
RPAVAMMRSTGAYGSEEDYGPDLAAVAGAGGGGGGGGGATAGGAKRSYGTALLAGLHERQ
AAGEVPEGGAPDPKRRRSELECIAEAAKARAVAAARAAGTLQRHPPHSSVTPARTAAVAV
GTAALLAPTPAPRSAGAAAASATPAGAAAARAMLASSGPRFTPRPPPLPAHLAALLKSPD
AAASSGGAAASGGAGARAPGRPGAVAGAGAGATGIRGSWARGPTAAPPARTGAAAKAPPP
QPQQQAQRAKPPAGADQQQRQPQSQLQPQQHGRKEEEDEEADMVELDVGGADGAEAGGDE
GDILIVEPAEEAEDGGGAAAAQQEQDTEGGAGGEDLVVLEEEEEEQQLTEQERKQRKPQD
TQPQNRRIEQQQQQQQQQQQQDVKVAGQAVGGDGDGRGEAGAGAGGAGGRNGEGRGAAAG
VEPEADEVELCGLDELLDMFPELQEGEQEERQQQQQQQQKQGSDGSEGRSRAAAAAVVTA
ACGGRKAGTSHTAGGQQKGPGSAAAAGLLPRVAGLSAVAPQSVRAAEARKQQAAAAKARA
EKLRALGLANKQQGGGGAAAAPQLQPGMAAAVPGGRAPLAPHNGGLDVAAATALAIAKGL
PLPRPRAGGGGGGTRGGAAAVGGRPGGGAAGGAGAAAAGPSAMEAAFGALAKALPNEKAG
VESRYSELSEEAAGDAVLSMLAGLEARDALAAQLDSVMQLKVTAWHCATCERLSEWMDKR
CRDEGHALSKTSTLKRFWKCDHCNARITTLGVRFPGNRCSKCNNPSLEFTACSMYRGPRD
VKTSAGAGGSGGLAGKENLFACLDEHPEMGKRTFR
>Chlamydomonas_reinhardtii_CREI021722_MadBub
MEWENTKENCVPVRAGRSKAALQELADPAAEALEAKRKELWAQVAEYQGDDPLEAWQKYI
KWMQEYGVGGGKADLQKVLETCTKELQRLPRYNNDIRFLRIWIQYADCLPDPGDVFLYLR
EKDIGRDFALYYEAYATFFELRANFQSADAVYMDGVQRGAKPLERLKQKHTAFQQRMAHR
IKRRIQDEQELGPTPVEPVRASLASIGGRPGGSRTVQQQQQQAPALGGVLGAPSAGHAAL
FGAPPPPAQVALGRGTRPLAVVADDEFMGLGRGDSENGPLPGYSTMPQMNNLKELKPYTV
IRKENTDRATAWNQFSLLPGGDTGPGGGATSLGLGGPGAAASASGLDIFTDEEFQEGDEL
RRGGSAAGGSMGPGMGAGGGVAAMHPLLAPASAAAAQELDPLLRSLAPPPALLRGSQPAA
LAALGLTAAPAATRASGLGGAAAAAAPLPAAGLSGPGKSALAPQAFGTGKLVQQPAAASA
GVTAAPAPVSVTAAAPPATAYKAAASAAASAAPTAVPGPPPLHPVAAAALSAGTDVDASH
FSYLGLQDGTANEMSYEELRAQAWMRRNPPHKRPASATSGPAAAVAAPASTWSQEAAAPA
ASLVVAQRGMAGLIIPDDDDDGENGPAVKAQKTAAAGMAVGGSSRRAFGQVLPGSGGASA
LSGGGGAAGGIGALGVLAGDNDEGAGIAAPTAPAPAQVADENPPTRRTLPGESGAGASVA
PVTLPSLAATTRRPALGLLHDAAPAASPAAAYEHPPSAVPPQLYAPQAQLPVEPPAVQAA
GPRPEPTVTISTRGAFDLLNSMFSDDLPHQQQRRVAHQPQPQPQAQPQARPAPLQARVPQ
FATAPVVEPAPALGMAPLQAAVPAVAAMAPAPAVAVAAAAAAPHEPTVTLHTRLAFDAIN
DMFSDALPHEEARRSRRVSAADGGGATTKPITSSDVRRLANAGRAGAGAGGAVGATAMHA
PASALPSVPMCPAGAASSLAIHEDTFFLGPAAAAAAAAATATTQRGAVQGAAACQPVAHI
YEDTEYVGLRPAAAGHGAGLGLGGSGSGGPAGGAGIMGALICEDTEFITKPVVTAAAGAT
GGIGYGGRRGTTDAAVGPGRPGPAALGPRPGGVGVGRPSLGGNAARQAPYAPGVGRGGGS
GSGSGGDLQVWEDTQFVGRSGQF
>Volvox_carteri_VCAR026649_MadBub
MDWELTKENCVPVRQGRSKAALQELADPRLEGLEAKRRELWAEVTDYRGDDPLEPWQRYI
KWMQEYGVGGGKADLTKVLEACTKELQKYPRYTNDIRCLRIWIQYADCLADPDDVFLFLK
EKGIGRDFALYYEAYGTYFELKGNFQAADAVYMDGIQRGVKQLERLKQKHMAFQQRMAQR
VQRRIQDEQVMGPPPQEPLRVNLGTIGTRAAARGQLGQQQQSAAGIFSVAAVPQQPSRLF
GPRPGAVQQERGQRPFVGLHEDEEFVIGDNPRPSLPGYSMMPQVIVDPCQIYLATQLNNL
GELQPVGIRRKENLDRALAWNQAALLPGTAASAAAPASTASGIQVFTDEEFQDGEARRAG
CLGQLEHGAPAALVGPSTGQSLLLPGASRLTAGAASGDVDALMFSLAPPVTLLHGLQPGP
PHSVSQSVAALSISGKPTVAQQSKAPLDAQFAWAAAAGPLTDGGALSRGGHTTLPGVMPA
GAQAEASAPSVTAAATDGSHEDGGAEEEMSYEELRAVAWFRGNPAPSHENRTGVVVYTPS
GLGSSSMAHGAAQQPGADPQRAILPLLPPAVRNGANGAENASAAVVACGSARGEAASASA
APRRAPFGQVISAVLGGTGAPKQYMQSDNCTAALENGSAISNGGQQRRPLADAPPAAQAP
SGHPPNGSVGTVFPTTPPFGLQDDPPPQLPKPTNNVSTKVCDDDPQPTVTISTRGAFDLI
NSLFSEDLPLQNERAERGQPRPCSTLADPLAPPAAIQPPAVVVEARPPWLEPKAAHSTSL
PAPKQPLAAEPTVTLHTKLAFDALNDMFCDTLPHEEARKLSRRLASDGGNGTMPMKPISA
SDVCRLANAARSSRAAAPVIGRREPLSSSCGGFGGPHCGGQEISTVTAHGFIATASSLAI
HEDTFFLGPATAAVCGDAVQGPGGPALQAGPPLSHVHNSVHQPDMRAMYEDTEFIPRGGN
AVSASGSFILEDTEFVTRHHGPSMAGPSLGGYERATKAQGDSRTGTVPTTAPNARPGHRD
LCAVRGGTRAATNGFHQRSAPKKSLQVYEDTHLFIYSSDRSHAVVVHSAGPAAHLMPPGL
VNAVCHGGSHSLLFEGKKPLIHTQAAPLEPLPHDWFALDAVEGADSFLLLPLEGPEQLYG
SVLFCINEADDGSCTGMHAIRTAYDLEELELLSQYLSVGLPTSATDLEVLQVVRLQKPIC
ARPRRLQSTSVYEEYIPRKLSFNSVKFSQVLGNFNHAPIPYAISLDMEHQVFTPRPHQMT
EHLTVLDKTQDSM
>Coccomyxa_subellipsoidea_CSUB001941_MadBub
MAHPVDRLRSKYEDFQHRMARRQARKAVEGDVATAAEDENGHPARAALNTLKAARPRGPR
ARQAAATAQAAGGISRPKRKGLFAAASDSENRPSGGLDIFVDEAFRPGGSSAEAVPEAAH
TGETGWKQLGTFEQTRKENMQQPGRWAGAKLKQKQSLMVEPAPSLEIHVDEELAQQPLRR
RAKPDIAAGPSLRLRLDAPDLEEHLQHDPLRLHKGQPLASEAIHEPIAASRERAVAEGPA
PKRKREERFAWDAEKLEGPSGIELSFEEVRARDYLQHSKAAAQATQRSPASDAMDISSPV
QSPAARAAPEPDLHATPSPDAAHRSPAAMAGCSEPDAGAAAQQPAVGERLKAVRTQLAAA
AEECDAVRLGRANSSASPASDGSSQPRTQPSSPAFERSLSGSPLTAVQEELPSDLAAAAE
VHQPTVDAAMDVTIATQAAFAAVNNMFAETMALPRQRQPSASAPFSAAGDQHGLQGSTGA
VQAELQMHGEATAAAQRSGADITIATRSAFDAVNSMFHGALPHDAPWPSQIGNSLPRRGA
GRVSSGGALPAKLIAGRHQPSARRSSFRRSVAPEPTVTMGTQAAFDTLNSMFASQLPHES
AGAAAQHAEPVSHGDELTGRGLQAAPAEPALGEAGLDFRVYEDTQVFGRKPQTDASGELA
IYEDTQFMRAASALTARSLAEREGSDFSAAAAPPQESPTGFQLYEDTQFMKENGQGGPGD
SLQLYEDTQFIGSAACRAGPGAAPQPAAQQSAGLGIYEETEFRTVGGAQREDSPRHAGSG
VLEVYEDTALLQGLQADARLPRQDVTAFMTENVAPPARHQADQDTGDLLADADVLDVLAD
QENLGTAERILPARDLGDPAAAACVLQDLSLQRTAALGVQIDEDVDALQRLHLAGTQEPE
GFDVFDCADAREGESGKLGSGASSSSAHLS
>Chlorella_variabilis_CVAR008925_MadBub
MAAPAAEPDWEASKENFQPLKTGRKAAALRDSTAELRTQAIEGRRRAFWEELAAYSGSDP
LEVWLRFIRWTQDTFSAGGHKAELLPLLERCTAALQGEERYKQDIRYLRADCLPDPGDVF
SFLKEQGIGQEHALYYVEAGQAGSGGAAGEAGRPTLRQRLDRGGSVAAAGEEGIIQDPLH
LHKAQAHVAPLPGFPGGAPEAPPAKRRREEAMAFDQGEELCFEEARAAAWLQRRAAEEQA
AEAAAAAAEAEAGDDLPDMNLDLEGDTCALGVVLGASAGTPAAAQAAVPAEPPPQQQQQR
ASPLPAAQAGSPLVVPTVEVAEEACPAAFGSPVMVEAIAAPPSPAEAGAEVAGAEEAPAP
AAEQAAGPAAAPSTAQEREEEAAVSPADSTDEAAEPASSAEQQQPGLRPTPFAQQAEPAA
CEPTVTLSSRDAFAAINQMFGGALPAATAPAGLLAGGGAAAGLEPTVTIATKDAFAALDA
MFKGALPQDQPTLPLGRSGVLGGSGSGGIGHAPFGGSGGYEPTMTISTKAAFAALNNMFK
GALPGEHASLPPTARGPVGGGYEPTVTISTMAAFEAVNSMFGGGTAAAAAPLQQPAAARR
QQGGFRAPAPRPRPAADSLPADSPAGGGGGGFSINEDTQFVSVPLGCDDGDDGGAAGSPG
AVVVGGGGMGSFCVHEDTQFITVSAAGADEEEEEDAEPARQASPAVSGGGLGGLMIREDT
QYITVAVPQRYDECTGDDDALAGEAIAAVEGGEWAPAGTPDPSQGFRIREDTRHAGPPAA
AAAGGSFCIREDTMFLGLGATPATSPGSSLGGTAGCPSGGPGSSPRAARKRPLSELRDGG
STGDLLGGGGDASPLLAAGSPAHSANDGQVGKWGFAPGADDTLALQLDLGDTQALLEAVG
QAAAADPTAAAQLQAAADGADGGAAPGASPALEAHLEGLQLADSKENLPVEAAAVAAAPG
ATARSLSDPVAAAAALRPLGEARAAALGGVEVEWNVEAEAAVVAAGLPEQDSFMVWVDDG
EEGSPPLMGSPAGSGGSQTCAAPAAAGAAAAQPGAAAKKLEQAGTAHLLSPAGEVVAGAG
FVTPVRQWPEGGAGEVPALDPFSPSFRGRMLACLEPAVAEVSLAVVLWVWQWRPWLLGVP
AGTLAAIWWQQQQWPGVHCMSEGEEAEAEVGLEAAARGTSGLVELQLCGLEFAVSGCIGE
GAYARVFQGVDGDCGDVALKLEGPPCPWEWYVCKALAARVPPAARRHFVDPSALLLGAKA
SVLVAPLGPHGSLQDLVNAYLARQQAPPEALAMHFAVQLLRIMREMHAAHVVHTDIKPDN
LLVTVESGEGPGGNEAPGPALGLQLIDFGRALDLDLLPAGALLQGDSGTDSFRCVEMREG
RPWVWQADAYGVAATVHCLLYGRYMEVERVQEQATGAVSLRLCEPFKRHWAAELWGPFFS
LLLNHTDVDTPPSVEGLISAFEARLSGSREAARQLRQEMSRAAALLPQRC
>Ostreococcus_lucimarinus_OLUC003316_MadBub
DDALGAWCGLIKWTEQTYATGNGRERELLPVLERCTRELQEVEAYKEDARYLRVWIKYAD
CCAEPGDIFKFLKANAIGQRQALYYEAYGAFLEVRQAYGAANEQYERGIEMRAEPLERLR
ASYAAFQHRMVRESTTGARQARGGLSGPTRGATQSTPQAQTSNAQGNVGGLDVYDDAENG
APTPGEATTTGRWKNLGGYKDVRKENTAQATTWAGQR
>Bathycoccus_prasinos_BPRA003900_MadBub
MAEQNYHWETSKENVLPLKQGRTVAAIEETFQQNSSKKGKINNEKTEREKRAHLNEIANY
DGEDPLENWLRLIKWTEQTFPTNKNEELLPILEKCTVELQEDAKYQKDLRYLRVWIKYAD
ACSDPSDVFKFLKANDIGQTHALFYECYASFLEMKKAYKLADEVYKRGVEMKAEPVSRLK
MQYEGFTKRVRKREMKKEERGEVLEDQSQSYRHFGDKVTKTGRRIEAGLTSLRAQQATRG
LGGGGLRRQSGAPTIQGDRRASNNNNNIMRPSNFEVFEDDDENGSRMTQNRGDSENIATN
WKKLGTREETIKENAAKPSQWNGASLTASKRKLAPGKTIDATIEVYEDTECLDAEMVQKA
LKTTKISEMPLRLRDRMDLKNDVKVNPVSAHERAKLLSQSQMKKPSSSTAMDCGSEKQVN
LKETFEETAAREWRENHPEHENYQQRMSHQSPIVVASASNAAASKGITSMDVDDEAASKR
NEQWLPERPNTASKKESEHISQIDSCENEKSAQNSAAAAAATTADEKAKPSAGARWTKDE
GGFLQNSEPTMTFCTKEAWGDVMAMFSDRGGAKEEQKSDDEGGTKSGSGSGYEGDASRGA
RTPKMKSTHAVKRVAEKKDDDDDDDDGGFLVREDTVRLPANIVVTKEETNNNNNNNNDFD
FDIREDTECIPSLTEIKKGALQQKKGFGSPIVVLKERNIEGVAPARNENDDENKVPTGAK
SSLNDNTVKRFSIPKGEEKTVLTAVPAVNDDKDNTLKDVIIEENVGARENKTAIKRTKEK
ENEKKHLIDPFANIDSLLKSAKIESSSVHVSVSNDPSELAGLVAAGKRVSGAKGAIGKKA
GEGVEVTIGNKEYTLRSKAGEGAHACVYEAEGKETLKPDDVPPVFAIKVESKKLASWEFL
ISSRLCERLPRGAPRDIVIPSHLRLLLDDKSQTHTTGALVMKFGDHGTLQDVVNFYKLTE
RKTGAMDEKLAMYYSIELLRLLEWTHESDVLHCDVKPDNLLLRNGGERWLDWDKSRPGSW
KKKGLALIDFGRAIDLRDYDANTQFVGNAGTESFSCPEMRENKSWTYQSDCFAIAATIHV
MLHGEYMETITDRKMGKYAPKLALKRYWNQDVWKLVFEKLMNQPTTKSTKEKPNLRAIRE
VLEDALDGEGTGGSVVKSLLVKQTIGMFELIKEGKAV
>Micromonas_species_MSPE005848_MICPUN_100915_MadBub
MSDPTWDTSKENFQPLKRGRDAKMLDQVTGMANGERATKIKEERSAFWNAIATYDGDDPL
EVWVRFIKWTEQMFTSGGRETEVLPLLERCTRELQEVPRYRDDVRYLRIWVKYADCCKEP
HDIFKFLQANDVGQRHTLFYEAYAAFLEIRGAFKQAGEVYDRGILMRAEPTQRLKEKLAQ
FQHRMMKRKQRKMEEGGALEEEGEGETRRFGEVGAAARGGSANAENPGGAVRSGGGGAAG
VVGSRARGLGGTGGVGGGRTPKRSNENDGGLEIYCDEEDGVAPSAAPAPWKNLGKYTETR
KENTRGATQWTGQGLGNKRSRPGQASAVTPAPDLDIYEDEDLAQAEAEAAANAGLMSKST
SKPPPTNALRRRLDAANPNLASNPMLHHGKGAPEPEPIAGERPKTFYGGYNPADTVNNFG
EEVCYEERRAARWEVANGPVAAQKPAPGLIIGRETKEEDMELDATVAVPTTIGGVPAEVT
ATTVQVMQNPKLDVAEVQTAAPPESVPQHSFGSCGAPPSDVGSGVQGRALERPTDEAQGV
PPAGAAQPVAAAVPAGLRWTATEGGTYGMNEPTMTLTTKEAWGDIMSMFSGGLEAERATN
PAEMGDAAATAALAPIKEANTPAQKADETESFAIYEDTCLLSKEAVAAVAAPKQQSPIAD
LEIREDTVVLPPIAATPRPAAFGANAAKTPAMHGRTPLAAMPMRTPLAPTTATRQPLATK
TGAAAMPPSAPVAGKAAADENEFAVYEDPTEQIPSGAHSQAVSMQPPAAPANTPMPSDDG
GFDVYQDTMHIDPAMMAEAMRQGEGSQASGSAGSAQHTR
>Micromonas_species_MSPE005847_MICPUN_108412_MadBub
MGLAGSGANAKVYEAEYAEVASVSDEDDEGFGGLAIKVQSARLARWEWMVCKRLAGRIDP
LHAAGVVQPSALHLVGGTDVVKGSDAEIGVLIMPFGDHGTLQDVLNSYLRVGKQMDELIV
MYYAIELLRVVESLHLAGVVHADIKPDNLLVRNGGDNWCDWAVNRPGSWKLKGLSLIDFG
LAIDLGMYDWQTVFVGDCGTEGFRCSEMIEGKPWTWQADMHQIAATVHALLFGKYMQVHK
VLTDFDGFKYRPRESLKRWWRTELWEIFFEVLLNFPTLDFKSPPPLGDLRRMFEEHIMEE
RLGAQLRVGLMKQTVSMFQQLREGKT
>Cyanidioschyzon_merolae_CMER001772_MadBub
MQPVWETSKENVQPIKPGRSLRRLEAALGAAASEQRAPEGLDARVPGHDLDGVHVHLGRD
FPSTRSKVEDSLSAKVKRQAKAISGGLNEGSNTTDREQRAPLTATVEKGGVAHARSPGTQ
RCTSSAGSDLETTIEWWEQRTSRAVEESPADPLAIWIAYIRWRQEAFPSEGPRSQLATVM
ETALRKFGPATSDPYLEQYIEQYRNDSRYVRLWVQYADLCPDPTEIFLYMRAQNIGQCLA
LFYEAFASVLEAKHQFAMADRCYAEGIERGAAPLDRLHRRHEEFQARMMRRLERQRRAQQ
HAGPLRHGDSDAGGTVPVRHTLRGGQQPTGLGGNTAQSTDIPRSALSSLREPDASTRGGQ
PYSRRSASAEAHANTSAWNETQGLRRHDSQTGAWEPRGSHVNAASMSERPGRSFVVHADS
SQLTEQSTSAASAQLPERPGESGMPTDGLRFPSVAAGKRENQGRIQPWNGVHLIQDNEAR
FQHQRAMNAALVPHDQRRTLAFTVYVDEDEEEQEEQEEQQQLHTASDARSLPHTFDVAAP
STDPTRSAERRSSSGRSSTGMKHASERAEHTESPFVSGSSRSGAQLHTPLRTENLATSRH
VVARSDSVQEPECSVALRNTPISSQPGAQRTGETRAMSLSPPFSPSPSPPSSSASSGQRL
NSEQLQVCSPTLHTRQAMADIESMFNEPLHFEFEETRVLREMTKSDPAKATPTAGAWQQV
NDSLRSPLIVEADENTPCLATSAPTREAEARVHGSSGAQSRMLDSSFDADASDSDKENCL
DSARKTESRSQRPVYPRSSLATGGVLVERCLPSPTDADFIDVEEDFTVDNERAWETADPK
RSVLESTAEAVAAVEQALVPAMQFQCSLATRPSPGMRREVAESAACSLHAETMRGAKSSE
ERPQCFPTSDALDNDNASCRQELSIPDNRSFEAAPKSPSSMRPKEALVIGQCLLDADTAP
HRSVLPPGHGQSPQAARLEDPATETAAQGASHSPDVLQRSPASTHQQLDAQNREQVARSR
TGSPGALLTSTTAPASPAAESMPLPDSRSPEQHMAALQPPTPPLPSTSSSLSCSAMHQLF
QPVLRTPEREAFLCEMEESTSSNASLMNPADLCNAHVQSDAWYLDLTTDSPLGTAATSKE
TCNATCASHGKGTQSQERSPGSPSSDCIPFLAKDMTVALLDGIGSMPSGSQAVPQPPARA
QVESSNADATGALDNMSAESLQADAAVNGTATATGTGTSDTVNEDNTANTTPSSRERAAS
ASLCEDETASSAAASARSDSEADAAQAAYSTDTLRSAAQTHEVPLRHPLWALAGTDQLLC
SAPLSPIPEGHEEASSTLSSSLSSPCQHAAAVQEGTASCAASPGLSPLAARSSTGSACSA
QSTARQRQANGTIWGTPKAASGNWTSNTESPSVDALHEQHSDTLVLRPFALTFREQEEAW
LSEHLQRTKPCDQFVLANTLELEEHTSCNVRITKPQSRSECWYVRSVLSVSNDCTQGHMQ
SSSAGKSSPAVYYLVERILGTNEEDTKRRRRRISLPACSEKSTRSAARTALERVFFECGP
RSSSSSSSSSKASLLFQPMRRAKATNRMLLVLKEQPIGAARWECVVLQRLHEASAASDGC
CEDPILTRLPRVETLYEAPDTQSAYTILGQVPPWGTLGDLLDLVRTPGYVERPHPHDVAM
TGPLDNNNNNNNNSFYDYNYNYRHGGLDPAFVAFVASELLQLLLFVHRQLIMHWHIRPES
LWLVPGDSALAPRILLSDWQHALDLRVLTLLQRGPEAEALAAEAKCRGGWVPRAFRCLAM
EQPQQPWAFDVDLAAVGSTLWQLLGHQGPPARLAPMNQTDLVRYLESRSCNELPPSDGVT
AWIEPVVGALAGCPSRSSSESVSLCSLIQERFIEPVCSAHWKRICERARSYAWLLMAVRQ
ERTPKRSDDAVVERQRTARATLSAAPSRYRRTSV
>Galdieria_sulphuraria_GSUL000337_MadBub
MTNLESWEGVKENIQPVSCGRDPDILRKFGTNEKKLLEEDKVLQEKQREWETQLEEALRH
PNSLDLAAIWRNYWKWIQQHYPTGHPNSLEFLERATKSLSSDQKYKNNIHALKIWISYAD
ISRDPLPIFEYMYANDIGKEFSLFYEAYALILEKNRKFSESDRIFMEGINRRASPLERLQ
KRHQEFQHRMVKRMQREEDVKSLSNPGNMQNKTDTSFRQPLNAVDKKPLCAGHGSFTTSK
LNSNFEIHQDQEQQENIAPSFFPHVPLMTLHTKENQGTVDIWKGRRLPQKEFLKDRSTSI
TNSSFEIFEDELTETPGKTDSSTEMQARENLTLGTPLAPSERTRELVRQSTETKNMDKNR
QRSQLSEPSQPNVNDDANRSVTQRHFQAQESSKSVVSSVGLRHQEIVSDLGDESQNDNLS
DNGDITFDNNLNVSSPTIHTKMALADVEAMFDSTLTFERNLKLYNEDAIPNDDNDTLSFV
SSAPSHIHKNSNEAFSIYEDPQ
>Cyanophora_paradoxa_CPAR031098_MadBub
MAAEEACHRWEELKENLAPLRSGRSVGELAAVKATDNLDARQARVEQQRASFESEINAYA
GGDPLEVWVRYIKWAQHELCGNQKAVAGLLERCAREFKKDERYKNDPRYLRVWVAYADSC
SDPGDVFTYLVHNRIGEYLALFYEAHALVLEAKGRFTDAEEVYKGRAAC
>Guillardia_theta_GTHE011971_GUITHDRAFT_51727_MadBub
SPQIEGSKENVQPLVGGRDVKKLTKQLKSLQCNPTSNTVSIFEEGCREWEAKLDTECPED
PIATWDEYIKWAQQQATSDKVSNLVVPILQRCCRKFQKDERYKNDPRYLRIWIKYVDTVA
DPTDIFNFLEANGIGQGLALFYTSWALVLELKKNDFTEAYTKLEEGINKRAQPLDKLQAA
LKQFQHRMNQ
>Guillardia_theta_GTHE012722_GUITHDRAFT_75304_MadBub
FSARGVRLIDFGLSIDRRLYEEGTTFVGRSGTSSFECAEMKEGRAWTEQGDLHALCGVIH
ALLHNEYMEVEAKAEEGQRLVRMPRMGFKRYWQVSMWTEFFSSLLNVGSCEQVPDKRTRR
EELEGYFERNESKRSAVRMALIKQELLLHQPQ
