# Supplementary material for: Evolutionary dynamics of the kinetochore network in eukaryotes as revealed by comparative genomics
Source: EMBO Rep. 2017 Jun 22;18(9):1559–71. doi: 10.15252/embr.201744102 (PMC5579357; doi:10.15252/embr.201744102)
Supplement: Supplementary file 3 — Dataset EV1 [file EMBR-18-1559-s003.zip › kinetochore_orthologs_FASTAs/Mis12.fa]

>Homo_sapiens_HSAP029001_MIS12_Mis12
MSVDPMTYEAQFFGFTPQTCMLRIYIAFQDYLFEVMQAVEQVILKKLDGIPDCDISPVQI
RKCTEKFLCFMKGHFDNLFSKMEQLFLQLILRIPSNILLPEDKCKETPYSEEDFQHLQKE
IEQLQEKYKTELCTKQALLAELEEQKIVQAKLKQTLTFFDELHNVGRDHGTSDFRESLVS
LVQNSRKLQNIRDNVEKESKRLKIS
>Mus_musculus_MMUS010536_Mis12_Mis12
MSVDPMAYEAQFFGFTPQTCLLRIYVAFQDHLFEVMQAVEQVILKKLEDIPNCEITPVQT
RKCTEKFLCFMKGRFDNLFGKMEQLILQSILCIPPNILLPEDKCQETNPFSEEKLELLQQ
EIKELQEKYKVELCTEQALLAELEEQKTVKAKLRETLTFFDELENIGRYQGTSNFRESLA
SLVQSCRKLQSIRDNVEKESRRLETQ
>Xenopus_tropicalis_XTRO026002_mis12_Mis12
MSVHAMCYESQFFEFTPQTCILRVYIAFQDYLFEMLLVVEKVIMKKLESMEGSKISHFQI
RESTEKYLNFIKERFNILFQKMESWLLKLVLSIPSNVLLLEDKVHAQYSYSKEEFEHLQT
ETETLQKKCKAESLAKQRLLAELEEQKQVQAELEKTLTWFDGLDKICREHGNIDLKESFG
FMTQTSRKLQDKVKEIDMKHKKLKVDGSTLTPICPRIRKLK
>Takifugu_rubripes_TRUB006424_LOC101073302_Mis12
MEANTDVDFSPSTLKLYETQFFGFTPNTCMLRVYSAFQDCLCDILPVVEKVCVRQLGRDG
SGVAGQLLQVRARDCSRRLQQFLEDRFKQLSERMEALLVSRCLSVPPNVVLPEDKCHDKY
PEDIKEIQRLESSIAATRHAYEAEVYGRQALLAELEEQKMVQKRLEEILAWVRDLQVAWL
KAGNGGFNESFREVMKSVQKLQEAAGEICKNAPH
>Danio_rerio_DRER004527_MIS12_Mis12
MAESGVSVGSESLQLYEAQFFGFTPETCTLRVRDAFRDSLNHILVAVESVFVKRLCPGRD
PPAELRLTARESTQKLRQFLQERFEIMFQRMKGMLIDRMLSIPQNVLLPEDQMHQKYPEG
KEELTKLQESIAKLLQAYEAEVCSKQALLAELEEQKETQKQLDEVLRWIAELRVSWRREG
MGNVQDSVRHMIETVGQLQDAVGKINKQNSALDEV
>Ciona_intestinalis_CINT006395_LOC100187039_Mis12
MDANDVDKLNLQAQENNFTLQYFGTNAEDCSDVIFNQCIKNFSDLIPETINSLENCFPGV
YTQDEINNCLQQFIQRFYRSLELNSDIFHKYCKQYIFNIPRGTLLPMCAVQKHYAEQKLV
CDSENSVDAATKLEQKTSETKESIRELKFENSARRQHLAELEKLEKSLDSFNSKLTEVET
FDLFFEETFESVKHLNQCMKSVQN
>Saccoglossus_kowalevskii_SKOW002894_Mis12
MCESMTCEQTSLLSEQSSTLSSEASTSKPQTNNLEFYEYETQFFGFTPKAFVDGVHNALV
EYLCDGVTVVEQYLMKEFKITDGSKVSAEKLRECTQKVYAHLKPRYSTAFDKLEFFLIHN
LLHIPSHVVLPEDKVNLDFKFNENDEDKVDREIAELRTKIENLMYVNHCLAQSIKDMKDV
QSRMENLLAMIEKIEKVHKDAGITDLKETVAFNLDKMNKIIGLTGNLMLKGIQARKSEET
EECDIEQRSKKLKVT
>Drosophila_melanogaster_DMEL012882_Mis12-PA_Mis12
MDFNSLAYDQKFFNFTAAQLSAEREHIVQDIIKKGIGQIIDKIKTPATAELLEAEKETVE
RRFQASASKGLKALRELDSKVFHVPPHVLHPEHMFVENQYTSEEEEQKTARLEELKAKYR
ENMAMLAHLKIEEEKYAAMEDLIQKEIEMQDRVQRSCSSLNITKLKQFWNQVPLQIKKET
D
>Anopheles_gambiae_AGAM005469_Mis12
MAKAPAKEEYELQHFNFSLEELVAQNAEMVQSLQSKLLSRFTEKLIEKRQIPPEPAERLR
ASCNKTALAMYSDCQPALDHLNALFRQTFAIPDNVLLPTDVLQSRGYTEELVGSLEQEVR
SAKDAVMQGAVFIASLDAEMELHRALEPCYQAEEDVVELLKELQEEEIDPQDVFDMVKRM
EIAGIVEGADCQVDSLEFE
>Caenorhabditis_elegans_CELE028743_mis-12_Mis12
MESELSGISNENQISFFGFSAGSFSDSIFNIYVDAWEEVCSNEFKNSLKKLTDKDRLCLL
SFPFSDKTNEKAFKMMKRFCVTNIFRIPASVTLPECKKMLIASAKEHKSLKQVEKEFDEK
LEKIRQLRIKLAKRHDELEAVNNAIEVLHVMEKSQEQLISQKRIVPDSPTRMSPV
>Brugia_malayi_BMAL017901_Mis12
MMKGCDWDGLHEYEAQFFGFLPKGFTDVVYNLILEEWAEIVEEKLMSELPLDGVSGEVKL
HLKMELVNMIGKNNILNSLMNKLEAYTLEYVFRIPDEVTLPEDRPNLEMDKEWSVEVADM
RRQELEYNIVKLRLANELFDREITNNLQAIQLWKAVQKISNGGNFTPNDFPKWVE
>Schistosoma_mansoni_SMAN007367_Mis12
MMHKSEVQTLSVPIEVAQEYVSKLLGFAPLQLSDDLYNVIITHLGQMIDEFSEKLSDKFG
LKFTAEKLQSLTYYLKERLEDRLVDMFDSFDIFLVSKVLYLNSSVVLKDDELQLEYSEKR
DKAIENRIITYTNRITILKTCLTKIEKETAKINSIVDNIKNMKNHINQTLENVYGVKSVD
ELCLSMYERNNSINRLYTVLTNMNVSNPNFLSICPPLKKKKHKSK
>Nematostella_vectensis_NVEC026484_Mis12
MEYSGSNKTGAEYETQFFGFTPKSFVDGVYNAVSDYIKDCFMELENELKNEPLLCQQNSE
EKISKSTDEMLSLFYTNLDTQFDRFEVYMRSNIFAIPKNVLLPEDKVHAGINYSREDGKL
LDEEIQQLLLKIKAAKYVNTALKQEASELEAMDVYMSECEKQPEALEQACNIDLGLADVL
PFTCDQANDLYDQIKAALDTKVLPIQGHSGENVDKTKKIKLG
>Trichoplax_adhaerens_TADH007293_TRIADDRAFT_55224_Mis12
MEGDLQVEDQSSNHQQYQKQFFGFSTPEMLVGVTNAGKFYSEEMRKSVKEQLINKGMSSE
DAKQQYLPANVFHIPDDILLPEDEVQINQYTEQEEEKLDHEIDLVCQEIRKVKKITSEIR
RMEELIKQIDNDAAKVNSLKEEVVLQLKGLNQDKIQ
>Salpingoeca_rosetta_SROS002822_Mis12
MEELPTYELEAQFFGFLPTTVIDLVINAVNDYVLLSADSLKTFLLESSSSPFREEPDHVW
KAVTAVVNFVQDAVDKYFDKFELYCFRNVFKIPEALPVPGDIPAGQRAPQPSGENSLQTI
ITDINTELDRHAKLRAELRRLKREAKTNSLRPIENGIKQTWSSHGGNLLQDHIVYLWEQV
DGVKAEAQRVFTLLHEQQRLQAKRTAQQGQPKQQQATAVESTPGTLSPKRPKTSRPILPD
EVLDSM
>Capsaspora_owczarzaki_COWC003492_Mis12
MSSSTIAATSAPAPTTGIVLRDANGNIKLFETEAQLFDFTPTSFSDGIYNAVNDYLYDAA
DGLQSMLLSEKLFDNPEHTKKGMSLLLTKLQQSFDISLDKFEQYLLRNVLVINPSTRLPG
DYRAVDPNSRYTAEQEAQVDAEIQELRTKLRAAQHVGQSLKQEAAELASLTQRSELLTTR
VEAALQACKKNDVPHLTENAEFVCDTARDMASSMKELANVRSKLGEEENVIQNSVPTTRQ
LAEEFAHHHQQIKTVPLKELKQLADIL
>Saccharomyces_cerevisiae_SCER000033_MTW1_Mis12
MSAPTMRSTSILTEHLGYPPISLVDDIINAVNEIMYKCTAAMEKYLLSKSKIGEEDYGEE
IKSGVAKLESLLENSVDKNFDKLELYVLRNVLRIPEEYLDANVFRLENQKDLVIVDENEL
KKSEEKLREKVNDVELAFKKNEMLLKRVTKVKRLLFTIRGFKQKLNELLKCKDDVQLQKI
LESLKPIDDTMTLLTDSLRKLYVDSESTSSTEEVEALLQRLKTNGKQNNKDFRTRYIDIR
TNNVLRKLGLLGDKEDEKQSAKPDARTQAGDIVSIDIEEPQLDLLDDVL
>Candida_glabrata_CGLA002391_CAGL0M11924g_Mis12
MSAPSLRSTSVLTEHLEYPPVSLVDDIINAVNETMYKCTSAMEKYLLDRSEVDGVSYEEE
IRVGVAKLESLMESAVDRNFDKLELYVLRNVLRVPEELLDAGVFRLKHQVDLEVVDPKLQ
HQVEIELEDKVRELETAFETHAQLKKKVRDLKTVAQRLNRFEDLLVRFVKEQGDDAEGVL
RSLRPLDDTLKLLVLQLKRLYIESEENCSMDKVNTVVESTRQNGYRPNSSRTKYIDASAD
MVLEKLLHPTETDTSHKN
>Kluyveromyces_lactis_KLAC001261_KLLA0F02343g_Mis12
MTTPTMQSTSLLTEHLGYPPISLVDDIINAVNEIMYKCTNAMEKYLMQRNIIGKKDFSDE
IKIGTAKLESLLENSVDKNFDKLELYVLRNILSIPSDLLEENRFRLLHHEKLVLTDSATR
AHTDTSIEQKLQEIERQYQLNVMLRDRIQNTKELLTEVVQFKKKVIDLLRCDDNLTTALH
ELWDDLKPLDVAVKLITTRLKQIYLENEEFYSIDQVNRLVKRYNELRNTSIVRNGYIDKK
SQHILDELHISVNSTQNNEDSTNTSIRSLQEDDPEIEHPDWSSMQKVI
>Debaryomyces_hansenii_DHAN000871_Mis12
MSATDYRATALLTEHFGFPPLALIDDVINAVNDIMYKCTQAMETYLNERQQKRLEETMKE
KNSDEDVVMEGPEDTPSAIPDDEIQLGTAKLETLLESQVDKNFDKFELYALRNIFTVPSD
LVRDGWVRLMHHEGIEYQKDEDSSKLDEEIEKLIKFINMELSLRKILKLQITKANKLVRM
LRSFRSCLSFLDHDNNGEKLTAEARSAIKSLSPLDENLYFLLSQVDDLITQVSKMHNKFK
NGVSQGGINDMAFTPSVRDRYIQGKSFKLLESIGVLEPDHLQNSQSDILHITDFTSGSDI
DNVKQINETLQSVRSPEPQPQPSSG
>Yarrowia_lipolytica_YLIP000278_YALI0_F06138g_Mis12
MNDSFIRTTSILTEHFGYAPIAVVDDVINAVNQVLYTVTDAMEDFLKTRQARHLQKIEQT
ARDASDYQLRVAELPTTKEIEIGTAKMETLLETKVDEKFDLFELDALRNVFNVPSELVEG
GWFKLEHHTFDAKSVSKVNEDAELDREIARLEHELFGGEESLMRQQQRLKLELNRLKRIE
ATVARCGSSFSFLTDRSSEASKLYRDVVPLAESVQFLVNSTRGLEPQVRTAKRRRIDRVN
LPASARDQYLDTVTNQAILKAGLWSGLDDEQVSLAAEFAKRDQREQYHSEEQEQEQQQQQ
LKGHEGVQEGEQEGEQEGEQEGEQEGEEQDEQDEQGAQDGQDAQDEGQLEGQQEEQQGTQ
QEEHQQENNPQQENVASREAQQPTTSLPSLSPPPDPPSELDPDEDKENKAPRNTNTQTVS
MEDLAQPEPMAEPDGEVEPETDLLGSEVALSSDPLISSDSLVHSETEMELFEVSVD
>Neurospora_crassa_NCRA006314_Mis12
MATTTTDTELLTEHFGYPPVSLLDDIINSINILAERALNSVEQGLLNAPPASLGFRPPTH
ASTTKPGKKPKKGEEGLPNAEEAHRHEIENGTHQLETLLCASIDRNFDKFEIYVMRNILC
VRPEDRDWIRLGHYEGLDFSSPQKEGQKEGGDEKPTLETVTRLRRRLQASQKLNVMLHAE
KARNAALLSEVRRLIGSPKKVKSERSQPPPLPQIPTQNGNDINNTDTEMTDAPPPPSSTT
IPTTDSTSTSKPPFGFLTQTSLLSTSDASTPLTTTTAFTLSQLDALRSLSTSLRSLLPAL
SQPVAATTPEPEPASTDSPDEPEEDDRKKKPWRLQRLEYIETATRKHLEQVRGLELGVNG
ELRDGGELGGKEQSITGDLMVVVEENGGDGDGDGDGARRTTKRRRVEREEVEALEGVLGS
LGGGGHDGSSNEAGGEGGEGGQGQEQEQEQNEEQNEERQEEGQIQAQSEGSQREGGEGET
KTKTPRQGGGSAEKAKDQGDGEEGRMDES
>Schizosaccharomyces_pombe_SPOM003685_mis12_Mis12
MLVELLEFTPLSFIDDVINITNQLLYKGVNGVDKAFSQTRFAKKAPQEIEEGLHKFEVLF
ESVVDRYYDGFEVYTLRNIFSYPPELKGYMRTFGKDVDYSITTEQDAAMDQAIQEAAEKL
VVKMQLRRDLRMRLSRKREKKTEIEKHLERISFLNKVPENWQVTLPETTDFLLDQLGNLQ
HAVKRVVEASPTVHSREVDERITYLEKGYERLSNPIDQQKDFWSHHLSKLESTANTETAN
NIHKLLLSSEKDVGHTDEP
>Cryptococcus_neoformans_CNEO003739_Mis12
MVPRKPASDRPGKPPAASSSKITLDTIPAAHIPESLTPGYVYEPTERQPLTQEEQTRLIH
ELVGFNPKNLGADLTETARLEMYNAVTSIDNWTNTVAKDSKSRAELIHGLHALETLLETH
VDKAFDMFTSWLLRNPFEFSPDLEVVLKGLDFSRGEYVATQLGGQDGLQMKLDKLRTEVE
QARLVSQRLEIAEKKLDRRIEALKQRQAQVGFVKEIIDSAGLNPLPTRAAQLQTTLTSLQ
SALTPLDIIPIPTSTGFPPSSGEHTKAWELGRTAYLNWALGKMLPPGERGGGVVGESGDA
ERLERIEQEIEEIGPRDGMEIITGSLRDNK
>Ustilago_maydis_UMAY002369_UM04180.1_Mis12
MPSARRSSQVAKAPAAASTSSAAAATSVPTSAEAGLSTSAKQQDMQKEEASTDAHLELLT
EHFGYNPKSFIDALVYLSNEHLYSIATEFENVVLDLLKHVDGGELEAEQGMHAILTLMEN
SLDHTLDTFELYCFRSVFGIRSRQAKYMTLDHHRGLDLRTRQPGASSSSKGQNKSARKSV
AGTPTAASASQRSYQLGETEDSLKRQIAAARATQHKLVLAKNATQESLNRMLDLAERFSA
ILYADSNDVSACGSHVKSTMSVLTETLGQHARKLKADTIPLLRALQELRSTDPLGEPLYS
GGVRAGDKEAGDADADDDAVVATDVRAWEGGRENYLNWEADRIITESKRSGAATGAAASA
SVASGGASRANNDAQVAAQDATLAADDDSKTPKRKRSAAQPSSSKRKTPATATRSRG
>Mucor_circinelloides_MCIR002056_Mis12
MQTTYTTDEPRVKEPRPYMEHELLVEIFQMLPENVLADMYDLANALFYNVMHGTADRLAT
ECPEKRREIQATLDKYQYEAEKKLDEVFNTFQQYVSQSVWKIPNDLDVQFDQHKDIDFNI
AAQDLQDMDDQLDELRTKIKAQKQFRAVLTHTHEKHKRGIERADAMLKNFAFLSEIPRQQ
NVSEVNDTLLFVKEQIENLKDAVVEVASEDVSSLPESERTMYLRSKFQTQINRLFQHSNQ
>Phycomyces_blakesleeanus_PBLA009866_Mis12
MDSTRLYSDSEFLAEHMGFLPERVMDEIYDTTNKVVYEAMKGMRLYFESLPGIDIAALSE
KNCNFFFKKRFSYCQNWKVYDKRVETEIDCAHTELQKYVVGNVLRLPTSLHITLDHYKDL
DLDSTEEDEVDLNKQLEKARKDLLTQKAFKNRLIIEEKQVDDQMTALEKHKRAYGFLSKM
PQEGDVWPINDAMRMVTENVRALNQAIYRVLERISMDGSMDRLVRPDERTLYLRRVVKEK
IDDFQNTMSDLRNSLPRV
>Mortierella_verticillata_MVER001369_Mis12
MAHRQGQGQGPQSQSQAQGRAHQGHGFAGTISSHRNANAIQHPRPQLVNPSTTQHNHPQA
LSKNSIPPMTQEQQEQWVKDRQIHQQQLLTEHFGSSPLSFVDDVINSVNNMIYQASMALQ
EFIEFQLQEITQIEGRTLDIKLETEKGMHKFETLLESSVDRNFDRFELYALKNIFGVPED
VDLVLPHYEALDFTIASEREKELDDELGMLRRQVIATKALNHKLRKELEMQENARRKYEL
CRDRLLFLKDTLNKFNDVAPLAQTMIFVRDNLDTLDRRFRAFSARAEEIAHQGHQPLLLP
PSSSSSSYNSLSATALTEITPPETIPEALRETILSLPADQRALYFRTVVKRQADECLQTV
QMEEARTRRRTMLSSGTTGGGGVLATPGTL
>Mortierella_elongata_MELO000205_Mis12
MSHSIRNHTNTQGGTASRTGISNKNTTTSRQQNGSLEIRNGHHQQQQLKNNNQRQQGGVQ
SSATLTRPGSAGAGAVAASATAGTIAQQQESWIKSRQVYQQQLLTEHFGFSPLSFVDDVI
NSVNNMIYQASMALQEFVENEMEAWAIQNQSQLPKNYDAKVESAKGMHKFETLLEAAVDK
NFDRFELYALKNLFGVPEDVDIVLPHYEALDFGIGADKEEELDKELELLRQQVIMTKAMN
YKLRKELALEEGRRRELERCREQIGFLKDALKEYRDVAPIPQTLIFIRDNIETLHRRFGA
LHEKLQRNAQADQFASSAAASTGERAVSSVTALHEALLSQEQDQRVMYIRSVVRRQIDEH
LGSETVVMHRSHNFTAPPTPSPPSQS
>Conidiobolus_coronatus_CCOR010593_Mis12
MSTSTTNTNNNGSTSPSNKRTYSSLTTSTNNNAEDKAQQLEKRNKLADSKSSNGGGALTL
EEKTRLNELVIEKLDFIPLHFVDDIINSVNNLLYQALDSFKDFLKTRLSGELQINQGMHE
IETLLESSIDKNFDLFELYCLNNIFNMSKNENYDNRFYQYLDDEPCTVDQIDNIEKELEK
VSKELSLEKAKALELDVALNNKLKLYTPRQKAYEELKKLTKLLKQYNIVHLKDHFTLIKE
NIDRILLNDKSTAEELEELKEHSPEQLMTERELYFEDRILTRLKFLPKPTNLNRKSQELM
DGISSQVSNILINEDGKRRGEEGEVIDQNLSQIEEQETKVLEIEGSQTQVDDGAIEDCLK
RVEVVGWGALNDL
>Coemansia_reversa_CREV001668_Mis12
MTEDTHSTTLAENAATPTTLVENVVAAPANSTPSMEITDTAAIAPMDMEEEQSLPTNVAT
VNAASTPSKAVRTDNDILNDLFAGATPGKHADPRFKCVYPPSEDAQSLIVEHFGFLPISF
IDEIINAANDTIYRATDALSKFVEKEQGSGEATSQAVNQAETLLEHAVDKNFDKFELYAL
RNLFNIPQGLEDYIVLPHRTPDATGGNIMYAEDEAELDKELEEVRRQLIANNLLKSRLEF
DITKVERGVRRLRALNENLHISEISQKVLKDSAFSTIANVRAQVSEITRLVEQMEVVSAS
KDLSSINMLKEPSGRDLYLAHMSNIQVISQEARQTQQQTN
>Allomyces_macrogynus_AMAC016161_Mis12
MARPPAPPPARDLGGFGPNRPDHDGHDRHATSSTLPQEQYPSPDDVMEIHNNELLHTVLA
CPPLEAIDDLINAVNQTLVHDLLDDLQQNLPTWTDGHVPDLDDQAAFQLESRFSAALDKD
WTRFEIYAMQAVFAVPPNLYLPLPHEQDLSPPQPGEEAALDHDMHQLRHRLYALRTLQDR
LSVASAHMADQIQALESVEAALATLESAPAIDLAQPAADLTTTTHAVLAGPVPAPTGVPS
KTVAWVRQEVARVVQPVETDDNHGAVGHAARSDDALPPALLDEYAHDLAVSAVLDDAGEL
LVDRSGARRDAA
>Allomyces_macrogynus_AMAC008587_Mis12
MARPPAPPPGRDHRGPVPHHPDHDGHDRHAAASTLPQEQYPSPDDVMEIHNNELLHTVLA
CPPLEAIDDVINSVNQTLVHNLLDELQENLPIWTDGHVPHLDDQAAFALESRFSAALDKD
WTRFEIYAMQAVFAVPPNLYLPLPHEQDLSSPQPGEEAALDHNMHQLRHRLYALRTLQDR
LSVASAHMADQIQALESVEAALASLESAPVIDLTQPVADLTATTQTVLTGLAPAPAGVRS
KTVAWVRQEVGRVVQPVETEDDGHGRGDEVLPHALLDEYAHDLAISAVLDDAGELLVDRG
GVRRVAA
>Batrachochytrium_dendrobatidis_BDEN007669_Mis12
MRVKSEPEIVAVSQNIDDSVETPRQSVGIETVIISQGVECEFQSLASLQLNKRLALASRR
RFVAELIGTFLMLTFATGAVSSQVLTGALKGIWQNAVVVGIATTCAIYLSGSTSGGHLNP
AITLAMATFGCKTGFQWNRVPSYILAQILGGILAGIANLFIWNPIIVQFESRNNITRNQL
PGCTHSAMLFGTYFPNPDIYKPGSPDAINLVSPWRAFGVEVFATAILAFVIVGLCDRGNR
PTIHPAIIPPAIGAIVAALISVFGPITMAAMNPARDLGPRIAAAIGGWGECAFGGDMSFL
IYTFGPCIGSILGAAVYLTFLYHSDEELKDRNHKSTAIMTTTSNQLPLASDLPEKLDSET
LVEHSAEVVSLEVVTEHLGFAPVHFIDDMIDRVNSLLYKSMAKLEELVSVELGKGIETDR
GMASIETLFESCVDKRFDRFEVFGLRNVFAVQPDLAMQLTAFQECNVDITLEQELALDAD
IDVLRKQLLAGKLQEKDKYLDNVISHLNIFGDQLVKLESIAVDNKIYPLSEKLVELSDKI
ATLSSVTDQVHVRTTHPIMREKICDSDRRMQLLQSEIAMHIKKRRHIAEVQEGLAMGKGN
KANGSFSNMSAWDVTREYRDAMSIGSVKEMEAFKENVLL
>Spizellomyces_punctatus_SPUN008158_Mis12
MLSHTNPPSARRRSTVRPPILRVPPTETAPPPPPQPILPASQAARDASLELVTEQLGWAP
VSYVDDIINSMNDLAYKGISSFETWLEEYGLDEEEAEKGLAATETLFENNIDKQFDKFEL
FVLQSIFVVPTNLPIKLPHYEEVEFGVSAADEANADMELEEVRKRIVAARYLEQRLKVEL
ESTESRRLALERMKRDVDHLAALNDDKAPLSETYTTLLATLRNTRTLSETLRNRSQNLSI
HSLIAPSPDDMENVQSVIAAAMDRRRRKQEELARTPSRRRKSVGGVQVKSAREGAEYAIE
YRERIGVGSATDVQAWRELLEEEQHV
>Encephalitozoon_intestinalis_EINT000616_Mis12
MGSEEEIEFFGFAPVTLVSELQGEIEGILKEGIEKLSFLGKKKIHRMSGTILESFRRNYF
IFSNFVLRNILRFPSSFQPERRVSDVVVTVDLQTITDDLMNVLESEDYYRAEIEGVRESI
EVERYREEWYRSLLECSESVDGLARRITEVCLELENVTRLYSQMSMVSCIGDEDYNTFLE
YREVKSSLARNERDELLGVASEEVLSMMNKCVEK
>Vavraia_culicis_VCUL000352_Mis12
MHFEDETEFFGFVPCSFLQELCSSLEETITHTINNAGLSATSKKQLCSYVLSEFRKNFLI
FENFSLQQIFTFPKDFSYERKITDLVVEDDIDAMMDELMKLKDEQEFYKNEARRYKKMIA
NKEAEIAQMTCFLENVEVNDLLSNSEFLKKLFVETKKAVGGKAYTISGKLSTKFNELMEN
KDIKSETKKKEINELYNIGTLEDIKAFRDSVLARYG
>Edhazardia_aedis_EAED000186 EDEG_00189T0_Mis12
MQVEEDEIEFFECVPSSFIDTFKEEMIEVLSKSIEKEDNQKLSKNELVSELQKNFVIFQN
FILRNIFSLPGDGEFSLERKITDNYINENFENQINESFVKTVEEINHLKKNLIKIENDII
VSKYHIDQLNKLLVENNILREVLEEKSKLSAVHLELKEKSDSLDKININPNVSGLDILLE
DPAYQEMVILKQLKTESEEMNINLIATHKKHI
>Dictyostelium_discoideum_DDIS005922_Mis12
MNENNDNKDKELKDNNNNNNNNNNNNNNNNNNNNNNNNNNNEDSLLYDENHLKREADFFK
FHPYSFIDDVHESTHDYCADSADFIESCLLGHPLFNNNQEFKQLIQEGTNNVWELLEQIF
TKNLNKYEEYLLSSILNIPEDLILPDEQQPINIFNNNNNRNKNNSDNNNSHSNNNNNSKL
YNKSNIIDKEMEDLRVNIQKLINENDQIKNKIQTTKQDIKLLQSINTNLKTDSKNIESIA
DINQKRKVLEYNYQVLKSKLSNTINSDNNNNNNNNNNLCINKSLLDKMNSLNLKTVNECT
IIESTNIIDKVEKSI
>Polysphondylium_pallidum_PPAL002884_Mis12
MDSKNNNEKQQNDDITMSVEQADSNNNNNNSNEDSFVSVSSSQDSTTDLLTGFKREQEFF
SWHPLAFIDDVNEAVFEITAIDAADYIEHCLQTHLSPDPQTLEKISQGANKAWNILDESF
KKNLDKFELFLLSNVFKIPDDLVLPNEQFLQNSNQLSQSVNQSPSNSNNNNNNNRNIDHH
QIDKQIDDLKLKIAKHDSNEKRKKNKLLESEIELLKSWDSILNVSQTTIEKEIIPTFNNI
NHKRRDLSYSFNLIKKRLAENNINIESSTTSATSSSSLPSSTSPTSLESNINNLTLNEFI
RDKPDVERNTKEMSAIQNHLYISKFSINIYLAYFLAKLCEIRFTVKQTISIITYSNHKAM
VTLATDEIREVWAHNLEEEMAIIRDLIEDYNYIAMDTEFPGIVTRPVGSYRTSSDYHYQT
LRLNVDLLKIIQLGLTFADSEGNLANHTCTWQFNFKFNLNEDMYAQDSIDLLSRSGIEFK
KNEENGIDVLDFGELLMSSGIVLNDKIKWISFHSGYDFGYLIKLLTCTALPVEEPDFFDL
VRTYFPCIYDIKYLMKSCKNLKGGLSELAEDLDIKRIGPQHQAGSDSLLTCTTFFKMRKM
YFENQIDDSKYQGILYGLTSSFTQDNSSSNSSSSNSSSNTTTTTTTNNSSGTGTSNSTNS
TPNSSHQSISNYSLLQNITQSISPLSSSASSTTTTTNNNTTNAMNGHIYYIPNYKSVTNH
DNESQSTVTVTVTVVLVI
>Acanthamoeba_castellanii_ACAS002099_Mis12
MSETSSGGSRRKSRLSGKRLSSAPEATRNFDREEEFFGFPPVRFIDEVINTVNEYACNAA
DALEEALRIALTKREGKPVANEALQNGSDQVLKILQESIDKNFDLWELYVLKNTFVVPPE
FASFKNQQGADELDRPSKIEALRRENTQLDQEIEQLKKRVLATKFVNDALEKENDALEKE
NERLDQHAQLLGQLSARVADSGLDEVESVLKSLVSRRERLMTLIREAQQLDVETPPDRDV
GARHREHRKATNVEPAE
>Trichomonas_vaginalis_TVAG059055_Mis12
MSQSRFHQEEEEMQEEQNGEKSKYVTVSSSSRVKSFFQFDPCDLIDDTISAVTQYINDAL
VSFSEHLKASKFSQSEIDEIRAKITREISNSLAVNADLFEMYLLRNIFNIPLSIDLASVV
TNNFTENSATSDSIASIADIPSIKTTNKDLNDQIEDLRQQIIHKHKQYTELCHSIQEKEV
QALYLENLVKRFDRIEKVLKQISSLPTEEARKLCESSEDCLRKAQEIQERVQSATQNNLN
FQKNSFTFD
>Ectocarpus_siliculosus_ESIL008071_Mis12
MSAEGGEPPPPPPPQQQQQPHPLLGDFKTENFCDEVYDYMDDSLAEAMVKMEEELIQAAA
KVKGADQGGGGGGGGGGGGDIEASIKTCCDNVQTRIQQEFDRNIDILDRYIKKNVAAVAA
SVPFGPGATEAPAVAAAGEDGRSGNDAAPAAEVEEGTPPKRLEEEEALDAEIQHLRKRRR
QGLRRCAALVRKGARETVLLQDVKDFVDALQMGVSSSFDDNGLTPIPSKVQEAVQSCAEL
RVTADRAQALTRRLERQAEQSAGWGGGGEVGGGASSSAVASTVPPPRDLQSMFQRSSEQQ
VVAGSATEYSTLETRLRG
>Phaeodactylum_tricornutum_PTRI006672_PHATRDRAFT_45334_Mis12
MSLPDAQVEVSTASSADTALFGSLNATIADHLSSQVDETLAIGVATLPLLQSQPSRAETL
HAMLRRCYWKNVDVFEVYCDRNVFTTNMFPIERRTAIAELYTQAQRENTSADTILQEAFA
QTVEEATTSPTDAPRKVESAVPVPSEQDVQDLHKELASLRLRLRDAHRRKLQVTQSIKEL
DVANHLANLANETLQVCPNPDGSPALGLDQVHQTVTATLVGTERLTTLQGKGLDVIQEME
RKTRERGPEEEPEDTVDLMLASGTINRHHKKPKTLTERYAQEQAEMGTHRTAVRAILGDS
NNH
>Thalassiosira_pseudonana_TPSE007604_THAPSDRAFT_4898_Mis12
MEATKPAPTTKEAAPSNNDTSHAPSTANNGTAAAAAAVSSTTSNQSEDCLIFGTAPSHLF
DEIAITIDNLLTEEMAGLPLLPRSGAPTYHSVESKRAAEMLDSSVLKRGSAAAATGEVVT
GEDILLAKLRKTYKKNLDLVEAYCARNVFTIEYFPKTKRRKVLDHFLGGGGEKDDEGSKE
GGDGSLESAPKEGDTNNDTLPTSKYNPPSKNLTLPTPQQLQAMDAEILLTRQRVHQEKQR
RVKLVRELERLRRASESLRGVQSALLECNVAQSSGDNGEVTTTTTTTTVSVQQLQEKVRS
ALQGHEELKVWNSRAEEVIKMLDTIKEERGEDGVIVAAGDASGKGARKKKNAVVAREVDE
RERRRVMLDMNGGEEGGSGGGAHGTKKEIASLLKKIREG
>Phytophthora_infestans_PINF002059_PITG_01293_Mis12
MVETGGILAGFLPALTEQISESVVEATGEVENALHKRLDSTGSKKQQARQLNAVAKGSGK
YMSKVHRAFEKNFDKFELYVRRNIVSVPDALADEVAQIRAEKQKTDGDKDNVAAQEAEDM
ALLTREEREERTLDNQLEALRLKLRELTASNQQLEMEKKALDLRAQRFQGLVSQLAFLDD
VPERTISPLKRTAEHISALQDAFLRMDSIQAALEEDSRQFKKSKVATRGSFRKLRKQFTA
RTAEMTYRTTEDLEELHSKLPTS
>Hyaloperonospora_parasitica_HPAR001296_Mis12
MKWVQQLESTGDKKKQARQLNAVAKGSGKYMYKVHRAFEKNFSKFELYVRRNIVSVPDAL
VDTVAQIRAERLNKQEEGSETARREEEAMSLLSKEEREERQVDAQLEALRVKLRELTVTN
QRLELEQRSLAERTRHFQGLLSKVAFLDDVRERAILPLKRTAEHVTALRKALLQLDDVQA
TLEEDVRQYKRSKVATRGTFHNLRKRFAARSAEMTYRTTEDLEELHAKLLTM
>Aurantiochytrium_limacinum_ALIM002187_Mis12
MDPTRFIDDCCNTIDDYISDGLDVMESSVLKKSKGDVPKEVVIACINRLQAKYRSVSDVN
FTKFEEYLRRNILDVPAWVAEEEEEANKPGNATKEVVTRSPEETALDTELAEMEKQLEAV
AAKKRTVKHEINEARARIRRGAQKYSNVASMLESTGLNEVDHLFSQAKALEPAVREGRQL
LSTLAAAPRGGANENSGVYAKHGEFGLRGKSSLDDLQQLNSRILANLSNTSSSSSSSQAN
LK
>Aplanochytrium_kerguelense_AKER002891_Mis12
MIDSKDSASIPSLDVDSNAETMKAEENSENNPTSQNTEGQTVNEKASNALTPRKNVDTTD
DVNKLNQTDATEDKMDTEEQNPTPKQESEGKNDEKSSAAPVAATREEVFFGFPPAKFTDT
VQGMIHDYLGDAADYLKQYVIDRMKLVSDEVDTKQVEARTDILLQDMFKACDRNLDKFEI
YLERNIFNIPEGLNIEKAKHKPEENAESGNSKEDEEERLDAVLAEQRHKNEELASRNAKL
KWSNESCEEALLQLSKQLEEVAQINMLLDEETIERVVNMKPEVQLNSEKCSDLIRKMFQR
KKDPSKSSSRVDLDEFRKQVGLIWKD
>Emiliania_huxleyi_EHUX024612_Mis12
MSTIEGLDPRAAVADMTNAFNDYVCDAGDALKAALKGLPELAENHQDIEQGVDRWLLKVQ
RAADVSFDRFEASALEQSFHVPDGLMAASSGGAAGADEEEAEAAQLWEQLQQRVAAKREL
RRKIAALRRLELAWESQRPSFEQLSGLSRAEGVHAVMDKAARLKRVLGGLGGARDGGALM
AKGGCGGGAPRHHEAIRTVSLSDLRQLSTALCS
>Arabidopsis_thaliana_ATHA027998_MIS12_Mis12
MEGSKSEAVFDSMNLNPQIFINEAINSVEDYVDQAFDFYARDASKSLKIKGSDKQKSQAL
SNGIARVRGLLLSVIDNRLKLWESYSLRFCFAVPDGFVLPKSEESSSVHQDGLYDLELDA
ELDSLRDKLNVVGKRSVELDSELQALERSSVSRERSLRLVNEALELYDESSMDEIFKEMT
KMASELRASVERLKTRRMKASESAKVKRLKNHGKEFSAMTFDGKLEDLEKFQAELRKM
>Aquilegia_coerulea_ACOE008777_Mis12
MEDGESENVFGNLNPQLFINEVINCVNDVVDEGFEVFEQEALEVLGNVNEDEVNQLRKGV
SCISSIIHEALDKRLDMWETYSLQHCFSVPEGFSLPKTDTSGDTSMDHDALTDAELDNQL
DSLREKLSEEGRKSVELQRELHAERKQSMCAELVNESLKQLEQTPVQDMQDMFQEMMKMA
AELQVKMESRKNKGLVEMENSRTNRIYCPNNDQTLVHHMNGFSDMDLGSLQEFENF
>Oryza_sativa_OSAT011245_Mis12
MEESDETAVEAALGLSASFFVNSVLNAVDDVRYGAFEYCLQEGAPEAVGAAMATQKAEEL
ERGVISIHNLVKDVLDKRMSNWEKYCLRHCFAIPEGFLTREDDIPAKKSLNDGNSDSDLD
AELVSLRKKLEDANNESEELQKELSSLERQAECQRNLDSSMAELLKVFESKAFQDNFQDL
VNVIPLFQRKLEGMKRKIVENIDDQIDWNVNGHHKRLASGFTARTEDSQDVVNVLKKY
>Amborella_trichopoda_ATRI015146_Mis12
MEEGECDAIFSSLNVNPQLFVNEILNSVDDVIDGGFEFYESQAPTLLGEKDADQLNKLSQ
GISVICHTVQEVLDKRLDFWEKYCRQHCFAVPKGISSNIGSSSDNELKEAGLLDAELDIE
LDFLREKLNVAGKEYGELQKELHALEKQTTLSKSCAEAVSEALQPWEENSNHVLFHESMR
SAVELHSRIQKQNEKRRKEITSFRKETINSPVKRLSKTDGNGLLTEYFEELQEFLDSVKS
IDAPK
>Physcomitrella_patens_PPAT001127_Mis12
MEVDTRDKILAMYPVHFLNFDKDAFTADVVNAVIEISMSNFTEMERCATRMLNITSTESQ
EALQQGLSAVFEKFLSKFIEEDLAPWEAYCREVCFKVPDGMVLPEKLDASVVAMEDADAK
LDAELISLRERKATAEKEAAELRRDVKALEALVEAKANFMDAFDQLQNLPLVDDLGNVVR
ELRKNVEEANALRAQRYQRLFPADTSDAL
>Volvox_carteri_VCAR007105_Mis12
MDLQQPISGQEFVDTVEDMVLQYCAEGLDAFLGCVGPALTSAGASLEDEALLAEGAQRLY
DSLTDRTSCSLQLFQQLCITSVFQVPAQVGSIQQMDPVSLPGGGNDGFAGDDETEEQLIS
RVASMRQEILKVDGRCTSLHRELQRVDKATAAYGNIVEYQVAALTATNNKDAILAITRAA
VQLQDVMDKSSSYLRTSGRQDVVHQVSLLDSNYRTSASVTAFAEVV
>Coccomyxa_subellipsoidea_CSUB000976_Mis12
MEAPEDASMMESSSDPVQLKPFELLDDIANAGSAHLFRQVQADLGKHLQEFERAGLRTSL
SVPAGLILDQAALAEGGPKFTAEDEQRVDGQLATLRQEIQQARQARQDVEAQMAAIDREI
KSYGDPSQLAAITEAVAGKENLAEDARALAEKAVQLAALLPRVRAKQAQRDAAAADSAAA
ANSKQAALLAEKDILQRKAAVSKVSMAELRSLREQLQMDT
>Ostreococcus_lucimarinus_OLUC002899_Mis12
MPDPIPCARAREQRERSKDVCDDITNAVEHYAAEGFDALESCLNEETDPDERTKAAFKHG
LDALYAKLQLKIGDNFNRFCSHAKAACFAIPSEVIEYESRVEEIDALPSVSEEEESALDG
ELRSLRARISRARALKTTSEKECKALDKELESHVEVVGRIQAITAAVGKENARVKEGLNA
AGAIVHTAKQLQPLLAQAEAMQRTGGFMPERSTSIDPVVMANNAVKQHFIQGSSLSVLRS
LNAKLSSQVTA
>Bathycoccus_prasinos_BPRA005626_Mis12
MLVQVEVYAADGFDTLEQCIRTQMMDSGNHPQHQQQERIQKGLDSLYQHAQRNISKHFSQ
FSSRASSRCFTVPHEIVKLPSDFSERTMHTVEHLPQCSVEEEKALDERLESLRRRIAKSR
AVTMRSKSEMKGLSKEIEMHGELTKKLGEIPEVALRETNENAWEGAKACRSVVETAKRLQ
PLLHQAERIAETGAFLSSNDAMASNDERRRDAVDAAQEAMRSCFVKGGSLEALRLINAKL
LNASSTTMMTTDTQETGNDDAMLV
>Micromonas_species_MSPE008450_MICPUN_98784_Mis12
MAMEPPKPKMGVDPVRSRDIMDDIVNVVETYAADGFDAFEECLAQELPDDPELTAALKAG
LDAVYKATQANIEQNFGRFAEQCATDVFAVPDELTQANDLAENLPSCSVEEEKALDDELR
QLRRRLTHHVAMKSHCEAQCAKLEAEMADHADVAAALKDGKENSSFFAGLPGGKNEAERA
AAAIVAAARQLQPLLEQAEEMQRRGILIQDGDASSTDPVVVAKATLRRHFVQGSSLEVLK
SINQRLNAQKAATAMAETAVA
>Cyanidioschyzon_merolae_CMER002627_Mis12
MPAKERFFGFHPCKLVEQVEDCVRDLLEDALDGLETSLFRECALAFDALQENAVTSEHEH
AKRLLLQQGLMRLRDALFTAFYDQMDRLQVYLLRNVFHIPPGLRIPNVNTSEDLVENWEQ
ALGIDPSSVQIDANAEDEHAVDQELVALRQSLRVARQRLQRLCRERSVLEGAFHRLEGAL
QSRLASTLIPTEPEDPSGDCDALAKQVVTIARAVSELEAVVRSCRDQFLGDRSSAASGGA
PPSGTVPAAAGGSDVGAQGALVRPPLELERIFDAHTKATRVDSLDAVDALRRALHRSC
>Galdieria_sulphuraria_GSUL003857_Mis12
MNLSQPLKESSTAEFLQEDYLTSQASLLRNFQPMEFFSELFQTVDNVLCDCLDSLKASLD
EKCFPTQYQLDIEKGIQALQYCLVEEGDYQFDLLELFSLYNIFRIPSNLDNMPPSLTYSY
DCPDIEPSKTLDDDLEETVREIKSLRYCKKRLERELRLLNSDLNTFDVIRLLVQRVANER
PSFLAQNDLQTTMNDLKNILKSSEQSIKLKQQIERTWVSSVDEMPPLTNPRLELDVSDVS
LADIQKMTLKLKHQF
>Cyanophora_paradoxa_CPAR023792_Mis12
MEEAARLTEQEQPAASLTARFLGNEPDALVGDVLNAVNDYICDSADSLEDFLASDQSGIG
KEKEKEVVAKEVANRVYDCLRGSFNKNFKLFETFVLKNVLHVPHDLHVPELQSPKAVKKH
TEEEIAQLDAELDTLRKRLVGARHLRQAMNAELESLGSDDFRRLKEFAENLRPLNRPLPE
SQTLEEGIKKLAAESMELREFQARIDPALRELINGRAGASSGSKRKDLEGRSPEERYKRR
REELQTATNVGEDLAKLRGHLIGAR
>Guillardia_theta_GTHE022232_GUITHDRAFT_101910_Mis12
MAHHQHDSASAASGCPPSAPAGVTVSEAQEGTEAVKISCCDLTSLYLCLIASKMYERFRV
IYHDIQTTELRRSEKFFAFSPIRFVDDVYNCTSHYLKHGLDQMENVLLEDQETRIYSDDI
KKGVTSLHKKLFRSLDRNIDKFELYIIRNILKIPKHLDLSSDNKEMNWTGESAAAGGSVE
DEQMLDEELRELRRKIHSAQFVNRAMKGKLSEIEKQLKDYHQIQEAFDEMDRRAKESGVD
THLEAAVLDLLQHDPELRALEKQYAAVETSKDNENWGMVGPNIDTCFTENRVKMGGPSTR
TLNHLREILTAK
