# Supplementary material for: Evolutionary dynamics of the kinetochore network in eukaryotes as revealed by comparative genomics
Source: EMBO Rep. 2017 Jun 22;18(9):1559–71. doi: 10.15252/embr.201744102 (PMC5579357; doi:10.15252/embr.201744102)
Supplement: Supplementary file 3 — Dataset EV1 [file EMBR-18-1559-s003.zip › kinetochore_orthologs_FASTAs/Mps1.fa]

>Homo_sapiens_HSAP019334_TTK_Mps1
MESEDLSGRELTIDSIMNKVRDIKNKFKNEDLTDELSLNKISADTTDNSGTVNQIMMMAN
NPEDWLSLLLKLEKNSVPLSDALLNKLIGRYSQAIEALPPDKYGQNESFARIQVRFAELK
AIQEPDDARDYFQMARANCKKFAFVHISFAQFELSQGNVKKSKQLLQKAVERGAVPLEML
EIALRNLNLQKKQLLSEEEKKNLSASTVLTAQESFSGSLGHLQNRNNSCDSRGQTTKARF
LYGENMPPQDAEIGYRNSLRQTNKTKQSCPFGRVPVNLLNSPDCDVKTDDSVVPCFMKRQ
TSRSECRDLVVPGSKPSGNDSCELRNLKSVQNSHFKEPLVSDEKSSELIITDSITLKNKT
ESSLLAKLEETKEYQEPEVPESNQKQWQSKRKSECINQNPAASSNHWQIPELARKVNTEQ
KHTTFEQPVFSVSKQSPPISTSKWFDPKSICKTPSSNTLDDYMSCFRTPVVKNDFPPACQ
LSTPYGQPACFQQQQHQILATPLQNLQVLASSSANECISVKGRIYSILKQIGSGGSSKVF
QVLNEKKQIYAIKYVNLEEADNQTLDSYRNEIAYLNKLQQHSDKIIRLYDYEITDQYIYM
VMECGNIDLNSWLKKKKSIDPWERKSYWKNMLEAVHTIHQHGIVHSDLKPANFLIVDGML
KLIDFGIANQMQPDTTSVVKDSQVGTVNYMPPEAIKDMSSSRENGKSKSKISPKSDVWSL
GCILYYMTYGKTPFQQIINQISKLHAIIDPNHEIEFPDIPEKDLQDVLKCCLKRDPKQRI
SIPELLAHPYVQIQTHPVNQMAKGTTEEMKYVLGQLVGLNSPNSILKAAKTLYEHYSGGE
SHNSSSSKTFEKKRGKK
>Mus_musculus_MMUS013020_Ttk_Mps1
MEAEELIGSSVTIDSIMSKMRDIKNKINEDCTDELSLSKICADHTETVNQIMRVGNTPEN
WLNFLLKLEKNSSPLNDDLLNKLIGRYSQAIEVLPPDKYGQNESFARIQVRLAELKAIQE
PDDARDYFQMARENCKKFAFVHVSFAQFELSQGNLKKSEQLLHKAVETGAVPLQMLETAM
RNLHLQKKQLLPEEDKKSVSASTVLSAQEPFSSSLGNVQNRSISCESRGQAGAARVLYGE
NLPPQDAEVRHQNPFKQTHAAKRSCPFGRVPVNLLNSPDFYVKTDSSAVTQLTTRKGSGP
DRDAILPGSRPRGSDSYELRGLKPIQTIYLKDSLVSNEKSSELMSDLIALKSKTDSSLTK
LEETKPEIAERRPMQWQSTRKPECVFQNPAAFAPLRHVPDVTPKADKESPPISVPKWLDP
KSACETPSSSSLDDYMKCFKTPVVKNDFPPACPSSTPYSQLARLQQQQQQGLSTPLQSLQ
ISGSSSINECISVNGRIYSILKQIGSGGSSKVFQVLNEKKQINAIKYVNLEDADSQTIES
YRNEIAFLNKLQQHSDKIIRLYDYEITEQYIYMVMECGNIDLNSWLKKKKSINPWERKSY
WKNMLEAVHIIHQHGIVHSDLKPANFVIVDGMLKLIDFGIANQMQPDTTSIVKDSQVGTV
NYMAPEAIRDMSSSRENSKIRTKVSPRSDVWSLGCILYYMTYGRTPFQHIINQVSKLHAI
INPAHEIEFPEISEKDLRDVLKCCLVRNPKERISIPELLTHPYVQIQPHPGSQMARGATD
EMKYVLGQLVGLNSPNSILKTAKTLYERYNCGEGQDSSSSKTFDKKRERK
>Xenopus_tropicalis_XTRO023610_ttk_Mps1
MDDEDISERKLKIASILDRVKSFKTKYGTDDNWTDELTFSKSSADTTEHSGIFTHLVTTK
TPEEWLNYLLKLENTGLPQIDPLLLNKLIDDYSQAVGALSAEKHSHNESYAKILVRFAEL
KAIHDPDEARDQFQLARLNCKKFAFVHTAFAQFELSEGNFKKCKQILRRGLECGALPCEM
LNLALKNLQLKKTQLISEEDKENLAVSSSQINQGMAGYQNLALGNPQRMKNESPEEYSVK
TRFSYGEKLSSPEDFEDIGRKPLLNMPAKSCPLGRVPVQPTTSPDMRTRKSDGSGSSSVV
KKPPSSMRVPVLAALPKPKYLGDDLHCSEDIKLPSRTSPSHEEQANEDSLDIKTPSSVLL
SGTESTLTVKRNEDIIMEDKDSSTAVLNHQENRKPSKPAPPPIPNINARLSDTTKPNNIE
AEWKWKVPETPRHIFQPECKRKSIEPCANPGSRRASPPAPSIRKCDPVFVCRTPVNKMQE
DYMNCFRTPVVKTNLGPLAQMSTPCTNRLDYQHPQTPIVQPGCFPISAPLASSDCIVVKG
RVYAVLKQIGTGGSSKVFQVMDDKKHLYAIKYVNLQEADQQTIESYQNEISHLNKLQQHS
DKIIRLYDYEITDQHIYMVMECGNIDLNTWLRKKKAINPWERKSYWKNMLEAVHTIHQHG
IVHSDLKPANFLIVDGMLKLIDFGIANQIQPDVTSIVKDSQISPKGDVWSLGCILYCMTY
GKTPFQHITNQITKLHAILDPGYEIEFPNIPEKDLQDVLRKCLVRNPKERISIAELLVHP
YVQIQPHTQPDQQVQKETTEEMKRILGQLIGLNSPNSISRAARSLYDQFNSGRSLDLSAL
GTTVNQNTRTMK
>Takifugu_rubripes_TRUB009996_LOC101073214_Mps1
MEEEEHTDRKQQLAMLYQKLNKIKKSLHEDDTDNINQVISSNSPESCRSYLMDLEKKGDP
YTDGSHLTRLVDSYTRVFSNMPLCKHCENESYARMLVRFAELKVIQDVNEAEANFKVARS
HCQNFAFVHIAHAQFEHSQGNTKRAIYILQNALELGAKPKEILETALQSMQGGKSHICSE
DKENIQMTSNSNVHDSVKKGSVFQKVSRTSDGTGQRPTPGHQMTSFQAGNLDLNERELLA
LQTSASSITQGLGLSSSKRDPPDTDLHPQVINPDYCPWEDQAPADSTTTLLHTRDPSKLD
GTAHYSKTNCLYEPRYSFDNTASRLCRTDVTGNFDLVVKTNSPESCWAYLTNLERRGNPH
TDINLLNKLKDCYSKVFSKLQIQQFSKNVSYAKILVRYAELRGIEDPDEAQDHFIVARSN
CKGFAFVHIAHAQFEVSQGNVIKATSILHKAQAMNAKPAQLLEMAICNLKTGAKQLVPSR
DEEKEPSSGLPVTFPTAGGNQEVHVPARIPVNWPVEQPKGPNREPLSEWKIPTFVSRHVS
PESSLTSISNESITIKGKQFFVLKMIGRGGSSKVYQVLGHKNQLFAVKYVDLEEADAQTI
ESYKNEIEHLNHLQQYSDQIIKLYDYEITNSYIYMLMECGNLDLNTWLRNRKTVNPLERK
FYWNNMLEAVQTIHNHGIVHSDLKPANFVIVNASLKLIDFGIANRIQPDVTSIMKDSQVG
TLNYMPPEAIKDTSSKPGKARSKISPKGDVWSLGCILYCMTYGKTPFQSITNQIAKLQAI
IDPSHKIDFPDIPEKDLLDVLKRCLIRNPRERICIAELLEHPYLQLKPQMSPQRVPPCNG
DLKKILTDLAVLHSPNSIVRAANSLAKMCSSGHRLDVAECAKPSS
>Danio_rerio_DRER033503_ttk_Mps1
MDEEESTERQMQIAMLCQKLAMMKQLFNEDDTDYINQAISSNSPDTCRTFLSNLEKKGNP
QADPSLLSKLMDSYTRVFSSMPLGKYSQNESYAKMLVRFAELKAIQDVNDAQTSFDIARS
HCKDFAFVHVAYAQFELLQGNMKKCTMILQKAFEMNAKPRHVLEAAVRNLKTGKRQLLSH
EDKENLSVSALDHTQGSRRSDGTCELKPSSTFLHSSDQKFSPQEENGPVWRTGSQHRRTA
MAERVPMVPLSIPENETSDSDCAQKAEAPFTHSSGFSRQTSGSSVRSAFSLCSSKKGTPD
GDSYSLNIKPPVISPDYLREDIEEGHTITALLNRAEKRETARTEETTDINQIISTNSTEG
CQAFLKNLEKRADPHSDAAFLSKLLDCYSKVFARFPLAEHCKTESYARMLVRYAELKGIE
DPEDAADDFSIARSHCKAFAFVHIAHAQFELSRGNSRKSVSILQKALSSNARPIELLQTA
IRNLKSGKTLLLPAEHQESSEAENVEAQNGMKREENPVKAPEDHQKPFSKETSSEWKIPA
LITKHTSPEDRKAPVEPVSSSSSHHAVRTPAPLRLNPSLSCQTPNYRQPNPNSFVTPVVK
QRPVIVSVPATAQKMCPTALPCTPQSGVSYIQPPTQTPSSAFSNESITIKGKQFFIFKMI
GRGGSSKVYQVFDHKKHVYAVKYVNLEEADAQAVESYKNEIEHLNHLQQYSDQIIKLYDY
EITSSYIYMLMECGHLDLNTWLRNRKTVKPLDRKAYWRNMLEAVHTIHKHGIVHSDLKPA
NFLIVDGSLKLIDFGIANQIQPDVTSIMKDSQVGTLNYMPPEAIKDTSSNGKPGSKISAK
GDVWSLGCILYCMTYGKTPFQNITNQISKIHAIIDPSHEIDFPDIPEKDLLDVLKKCLVR
NPRERISIAELLDHPYLQLQPQPAPEPAETSSSDFKRILNELVALQSPNSIARAASNLAM
MCNSGRKLDVSECVKSSSQTLWK
>Ciona_intestinalis_CINT013657_LOC100176899_Mps1
MASQFTTEGLGDNPDKWFSMLQSCLNLQNGEEKNNLLKQIFVTANRSLTAEKHKTSEIYA
KILAEEAAFVGSTNVNKGRNMFKHAVYVCRTIPIIHLTYAQFEVRNGHFDKALHILEFGK
MVTGCKLLFEQAISKLENGYVKFNSTLSMDLNQATPLKNITNTECNEKVTECQKRSYTDT
ALKTPPSYRFRALDTKYYDIKTPSPPMLKMSPTNTFPNRFTFNMPTSISKSSVTNFTPTP
ASATKTTGLTKGPQRVLRSLKSSLENADNDKEHDIGTHQTPYSLKHHPLVSNVEPQIPDS
PKPPVIIDPSPINPPTPIIPLKKEIFPYPSKQTPQPKLTPNPPKNLGTLNPEIRQNPSKS
TPMKTDTSNLNHNSMPPPKKFPPQRVPCSKPAEPQNGLHTWFNPNSAICVNNKHYLVIRE
LGEGGSSKVLQVFCAETKAILALKKVSLKDCDESTKNEFTNEIEFLLKLRNNPHIVHLYD
FELTPDFIHLVMECGSTDLAKLLHSHKTQNSRLEVYEIIYFWKKMLLAVQTIHKHGVIHR
DLKPANFLLVKGNLKLIDFGISNAINADATSVIKETQCGTLNYMAPEAILDMSGGYNPDS
PKFKISPMADVWSLGCILYSMLYGCTPFQHIKHQLLKLNAITNDQHRIEFPPFKDENFVK
IVQKCLKRNPKHRPTVDQLLQFS
>Branchiostoma_floridae_BFLO023304_Mps1
MFFSRDHNEEDGQTGFKFARVNAKTFAFVHVAAAQFELSRGREEKAQSILQKGLDVGAEP
TEMLNTALIRLGNKEKLLMEDKENALGKGPCIVHSDLKPANFLFVDGDLKLIDFGIANAI
QSDKTSVIKDQQVGTLNYMSPETIREYNPAQYRDGNSKKLDVWSLGCILYYMVYGKTPFQ
HIPNHFAKLQAIVDPNYEIQFPPIKNKLLLDMLKKCLIRDPYNRPSTADLLAHPYL
>Saccoglossus_kowalevskii_SKOW006196_Mps1
DHTSWLHRIIESGSKPDDWLTYISYAEQRPHYSDQHSRYRYLFNMYNAALQHISLDENKK
NITYAKLHIKFALLQGDEDVEDGRMQFQFARANLRTIALIHIAAAQYELDHGNLAKSRSI
LRKAKEVEAEPRDLLNKAMQKLLTGDKELYSLEQCGIKQDRVTGISLAAKMSEEGLSRRG
SWLANNSGSGSSSSSSGSKESPCEELNTVSSLRSSAILPVNDEKDDTIPLQLPTTAQKNT
AVREHFQHISQSASKSIRGSVFTPDAKPSLNLAATVGPSRASRGSSMFGGAIRLKRTSLP
KVCENPGYDDDDNDDYDMLHGIKPLDNDNQITPGNDSLLRSELTPDHEAAGKGSGISFPS
MVDHLHSKSRVSGNLVHVQGRQGTLSSISESPVCATSINTPEVPKLLSVMNSENRALLQS
QKACADDVEMCDIADRSVERCALRQRQPIPFPQLHSDSKPVHECKNIEQVVPLQQLVFTP
QYANPAAVHASNHVIMQPMQMTSTIKKDILVVNGRPYNVLRVIGKGGSSKVYQVFDEQKK
KLYAIKDVNLEFADEVIVQGYLNEISLLGKLQNSDRIIHLYDHEITDVHMYMVMECGSID
LASFLRKESKNRAMKEEDIKSYWRQMLEAVDCIHKQGIIHSDLKPANFLFVDAKLKLIDF
GIANAIQQDHTSVIRESQVGTLNYMSPEAIQDTSPTPHFDARGLRKPRLKINCKSDVWSL
GCILYYIVYGKTPFQHITNHFAKLQAICDPMHQIQFPDTQHKMLIDILKVCYLIL
>Drosophila_melanogaster_DMEL023587_ald-PB_Mps1
MTTPVPRRTKDMMALGLDSDSEDDFNTPYRPRQAAAGERKQQPVASFQVQTRGKENEPHP
LPINMLPRRVSELTMMDSDSDEEDIKSNHNLNCAILNDSFVLSPSQELTNSNSNITTRRT
PSAAPLKQSDSNLSFLGRFNDMGINCSSQGSPVANSEKQVAKKTAPTLQAAPSATERRPL
QETETPLRNELPSTSKTKPDADFITPQVRTIGSTLAGKSRSAVSNDFRAQKVLFQTPMTV
SRAAPVASDSISFSLCDTITESPDIPEPPKKAEPPKSQHPSKKSLDHVFRESDKDNVPDK
VDNVEPKELVSIPAVAVPPEQPSHKTSNILKIKNHEYTIDKKLGCGGSSSVFLARRSDSG
NEFALKVVDLQADPQVVQGYLNETKLLAKLQGNVCVVALYDYQLVREESKLYMVMEKGDC
DLNKILQSYTTNLPLYSLMNILYQMLQAVNYIHQHGVIHSDLKPANFLMVSGRLKLIDFG
IASNIAVDSTSIIKFSQAGTFNYISPEALTDTSTGNSPMRRADQPKIKISTKSDVWSLGC
ILYLLLYQKTPFGHIRNVYAKMSAITTPGTSIEYPAIPPYYPIMLVHFTTVSALFADGQE
LPTVESQKAAVVHRTTTVPIPYDHSAAEPADTQQNRQQQLSTKAQLFISEMSKVKCLSHM
CVYIFNSHFIVN
>Anopheles_gambiae_AGAM001446_Mps1
MQRKGCSNTPFQPKRVSELPPLESDSDSDGDGNLNCAILNDSFLLTPSKCIEEDDSVDKK
IPAKATLRTVTDAVPKSRIKLEDKLPAAYAAPEGDPKTVKRAPLVERTQLDPKLINDSSP
TKSTRSHDSGYGASATVDTIGELAGSLRRPTNRPVPAGVQSPTPPETAPERMEVEKNRHQ
FVTPRDKFPLGQLRETGSKMFTSTTVRKSRNTIENEFKSQKVLFATPVVMSRPPVSFLPD
DSLNYSVVNTPDGAKGSKHLSPIKEQQNMAKRSTHQLFGGLDLPDKVAAPNVPAVAAPVP
VERMVESGEAQQQQPKERPIVINGKEYLVMKKLGSGGSSSVFLAKQVATGLECAVKLVNL
NGDANLVEGYLNETKMLAKLQTNENVIALYDYAHIPEASQLFLVMERGESDLHRILQGYT
SDIPLYTLMSIWYQMVQCVHYIHGEGVIHLDLKPANFLMIRGRLKLIDFGIASSISFDST
SIMKFSQAGTFNYISPEALIDTSSEMSPANSQPRIKMSKKSDIWSLGCILYLLLYKRTPF
AHIKNVVTKVNVITSPNTVIEYPPLASYYPSMLLDILKRCLRYDAKSRASTADLLEYPYH
MVIPLNK
>Brugia_malayi_BMAL017985_Mps1
MKLSRLKNVLLKNDESKIFKMSTSDLRERLRKLAERTARELQVSQNKKEQGDQNQSAQSD
GDKENSVLTAPTNTRMTCTAPTKLLKNINMVKTPSIPEPAIQDSSLKPSSSAVPCTFTVN
NSKTGTSVGIPIEPIIATSKSPDQIEKVNDSVARCSKSASRSAEDRKKRTASAHVEQSTG
PNGDGVATSAVHALRRSESASTSRPNHYVYVNSHPYVVIDLLGKGGSSKVYQVLDERQKK
LRAVKCVDLSEADYCCRSAYLNEIKLLLSLKDTGCVVEMFDYELHGDFLYVVMEKGDTDL
ATFLKTRRNQIDDIFIRFYWSEMLKCVRTIHEKGIVHSDLKPANFLLVGGNLKLIDFGIS
SAIPTNKTSVMKDTQMGTLSYMPPEAIAGSNASVHDGKEIYKVRKKCDVWALGCILYNMV
YGHTPYQMWTNPIQKMHAILNKPIVFEKIEDADLMDVLKRCLTRDPDQRSSVEELQKHPY
LTRKVRKCMDESVLPQDDSDLMKVAEDLRNSTPRTSARKLRDLMQRRDPTTTRKDLVMSK
FT
>Schistosoma_mansoni_SMAN005461_Mps1
MMLLPSVSRDLQIAIVKAYPKNIKSCDDWLSFLNHMERKVRSLDRGSTTTNILLNLYESA
IDSLDVNWSDEMYLTIFIRRAVLASYENSDCGPVLLSLCSINGRRNPQLIAAVAYYYFKQ
GKHMIIISSLKFPGDKNRAKGLLNSTKKCVDTCGVELLCRAESMLDTDDDFKSLLGPFYY
KPDFDFQDINCSQASSSGVSSVLDSTCPNDHTEERYQSVTDINFEPNGNSPNIPSNCNPV
ESIQIIGPVRDLSNSSRSFKSSGLPEELSVTSVTSNPNMKSLQQPELSTIVGSIKLNGSC
EKVFSLDSDKKLISVSVQTELVNESDQFITVNGKKYRVINELGRGGSSVVYWAMDSDLNP
WAVKKVDLKNLTQETVTSYINEIEMLKSLINSDRIIRLHDYHCTSENLILVMEKGDCDLK
SVILSFWSGGARKPSRSPSGMLTSGIVFYWDQMLRCVKALHDRRIVHLDLKPQNFVLVYG
QLKLIDLGISRLLPDDSTTVNHWLKLGTLSFMSPEQLEEAAAATPSSSSGLNQSFFLGPE
VGRKSDIWSLGVILYMMVYGQLPFNQDKLHSRLSAIINPSVKISLPAIKNKSIYKALERS
LVRNHLERASVDELLSYEYVSSTSAADSW
>Nematostella_vectensis_NVEC015302_Mps1
MLAVKQVSLEDADDVIIESYINEITLLNQLQGCDHIIKLYNWELNKEEKTILLVLEAGTM
DLSTFLRKNRGCLSSTHLAVYWEQMLRAVNVIHERGIVHSDLKPANFLFVDVQLKLIDFG
IANAIQGDQTSIQRDTQIGTLNFMAPEAFLDVSNAHHSHQRSGAKPCMKIGRASDVWSLG
CILYNMVYGRTPFQHITNQAMKLQCIIDPNYAIEFPDIQNTHLLDVMKGCLARNPRERYT
IQQLLNHPFLQSLKIPLFAK
>Trichoplax_adhaerens_TADH006207_TRIADDRAFT_25361_Mps1
MDQHNNFTDHPKASTAAQISKEAGHNTDHRKKSSSHLNRHLTTITVNDKDYMVIKAIGRG
GTSKVYSAITPSGKICAIKVVDLTGADELIRTSYFKEITLLENLRGCETIVQLYDWEVQD
LRDELIVVMEHGSTDLAVFLKKEDPRKMADWHRISFWKQMLLAVDLIHKKGIIHCDLKPA
NFIIVEGKLKLIDFNIADAIQEDETSIKREMTVGSFNYMAPEAIVDTRQKGFRYKGKPSA
KIGRKADVWSLGCILYYMVYGRTPFQSIMDNVEKLCKIIDPHYNIDFPDVANTVWVDVIK
KCLQRDPNERASIEELLNLDLYKGDQRA
>Mnemiopsis_leidyi_MLEI004478_Mps1
MDDVKMSEISEVSSSKLGECSYTRIQELLQKYGTESRKAKAEDSSISAKASLHSIKESRP
FEPVLSASLSTSLHSCSTSSSTTGSISVLPASFTPAPAPSILPISSRPPLSYSARITPRP
RRTNSVSSPKIKYYEKGVQVNIMQKGVNDENTPPDTHAAYTTLKKQAQEMEARLKKANEI
LANENSTYKETEARLKKENEYLVEQVKKMQEQSSLKHFSSSSLVNDIKRKAQELEKENRY
LANQVKKMQEEASIKSVFPAKENYISGSMGPVTIAGKNYDVWKKPVGKGASCVVYKAYDK
ARDSMVAIKVVSLQRLNPKSNDEMRREIELLNSLKDEDCIINLYDHEFKMEHCRLSMVLE
YGEMDLHSYLQQTPCLVKSNSKQSYYEVCFLWQQMLRAVQCIHSYSIVHKDLKPQNFMKV
KGKLKLIDFGISQMIQDEVTSMIIQQPEGTPNYIAPEMLSGTFGEADANVLGYRSDVYSL
GCILYKMCFGVTPYQHVEKMQMKYFAIISKEEVPIPESLRYSDIADTLVMSLRKDRTKRA
TVAQLLAL
>Monosiga_brevicollis_MBRE005389_MONBRDRAFT_25473_Mps1
MESRAATMRALQATIEATLESFEVRYSAKNDQAAIPNLRPARPRAGLGSALRIKSASQRM
TELQTDGNPLEGWWSFLNLQLDSLKGPCQHLLRFYKTGIERIDQERYRDQELYVQLWLEY
ARLAMACGDAEEAGFTFQQMQQDSIGRGFRHFHTIWAEFEESQGHTGRSLEILRKGRTAR
KPSSEIVARESRFKCLLETPTSCIRCGGRSKRYNNDQSTDPTPMKRPAPTRQATRRQAAS
RAAAFGPPQRVPLSTSIVEEEDDDEDKANAKEQARPHNHSRSSKESEALMNDDLGLPSVD
PVKARLAQALSANTSAANLSSDSNLPHLTTSSLGSNGSRLSISSVGSADDATNNGSGSDN
SFSDIQPGRHARDPERRTGANRPSGLQHCDAPVDRPHSSPRAPLEAPMPAPAPHSAAAGA
PKRQHATLTVRPDVDEDPLPPPLPMASTSKQATAVSSPGKGQAHGPTTAAPGPTGDTVKF
SLKSRVHEVQARDELPIATPMGVPRPKSRHQTALPAPSTVEAAPPVARRMASAAATPSAA
PASMRHQPVSDEFVRNMETVSVAQRPYIKLEQLGKGGSSRVYRVLDAEHAMLALKEVDLR
DVDAATVASFKNEIHLLERLQGEPNIICLVDWEHDEVAKVLRIVMECGDVDLARMLQTQR
AARASSRGAELPVIDENHIRLYFQQMLEAVGAVHRQQIVHSDLKPANFLCVKGALKLIDF
GIATGIQEDHTSVMRDAQIGTVNYMSPEAIAGTMGDGACLKVGPASDVWSLGCILYLMVY
GKTPFQHMPVLQKLQRIPDAKHAIEFEPLANRDLLAALQACLQRNPKKRPTIEQLLAHPF
LHPGTAAGPALQTPRRDRSHSRLGGAVPYAELDGESTATVTQAQLMQLLSQVRQLDVQCS
PGRLSRRIFRQLQQGVTMESLNVAATPARPRAGPTGAAPLRTPLGKLDGNSMRPNTGMKR
GKVKLQTASPLVLGAYTTTLGQSGLREQTKTRPIEKDYALCLHLEPTNRFTYRYPNCRPN
CSNDPTILVCSTVPHPTFSSSRALALSTLHTLALALYLSRSLSLSLNNNNKNNENTIMHT
TLY
>Salpingoeca_rosetta_SROS000958_Mps1
MHNKDNKDNKDNKDNKDSSSSHKHSSCSPRTETCTSVHHCSNCTILLCRMRLTTPRERQG
LAPPAIQQSGGRGGFGASTRGGLRHASGAVSPSPLHPRTRQPLGERRDPRGGVSSQQQPQ
HQQLQHQQGVAPSLTPQLHQPHHDHPHDHHEHPHAQHHHHDHHHHHHRQHHRREQHHTSA
VGGGGGSGDYIVSGVPYIKLDKIGKGGSGFVFRVLDPERKIRALKEVDLRNQDAATRASF
LNEQHLLMQLQGEPRIIKLFAAEMDEETMAFRMVMECGDVDLARILQDLHRNRSASAPKY
PCIDENHLRLYMQQMLEAVACIHKYNIVHGDLKPANFLSVKGNLKLIDFGIASGIEDGHT
SVIRDSQIGTLNYMSPEAIKAEERGGDTARRRLRVGPASDVWSLGCIAYLMVYGKTPFQD
LGLYEKLTKIPDSSYEIRYKPVANQALMSLMKACLQRDPRQRPTVEQLLQHKFLNPDTSS
YAQGEGVAQTPKRATLNVFSDAATPATASQKKHRRPLGEMTNSNARRQPLIPASPIAFS
>Capsaspora_owczarzaki_COWC004120_Mps1
MDSTYLSRSVGGGENPSSGERVSNREVRISNLSTAFQTMPTANSNNNRGPDSAALSTTHK
ATLLAASSHQSQVQKLEQQQQQVQQSRQAANSNSNGFAETAIASALRTTPATTTTTTAPL
TSHTRHSQLTGLAAAAGGDAHAQHTGETDPRLLQRRSKSSSSSSSRSSSSSSSSSSSHRL
HRRSKERRDMESAMQAPQTPAEWLDKAETQWFQEIQAVSQSSPVALERIGQELELKMYTN
TYKTAWSAAGQCVDEQLKLPRTDDLTIDYLYLSSMYEELFSKVDLKSLLSSHSNGVMMSA
KMCFALAQGTQLFRIRLIRENRGQDQLEYLESFAAKQLDAGARMATSTDAYYKLLNGVAR
ANLAAGEVDLARGTELEDDCFLFKRYLNFAAAILQEAALELARDVAPMETEEAAPTRFSQ
SRIEHASAPTSSISVNNTGVTANMRSLGLASQLPELNSSQIAHLNDATSSNRTCTTTSTR
NFSQLNTTATSTSSSASCSGSSSNSTCNMNVSMLTGTSTSTGFSHSLVRRTAGDSLLSSQ
PKVTPLGRLGTGLFHSSNTGSTGLMPVEAASSTGTSSQQLLPARRMVTLVPLAPPAAIPE
PTPASAQSAAVRSDERVGLVPGTDLIVVNGVCYKRSETELGRGGSSIVYAVTTEDGQQRA
IKIVNLENADEPTKKGYMNEIRILKRLAGCAGVIQLYDSQLDEATQKIYLVMQHGGRDFA
NYLKAVKKLPYMQVRHYWRQMLEAVKVAHDQRIVHLDLKPANFLLIDGRITLIDFGIAKA
LQNDKTHTEQDHQVGTINYMSPEAIQAANESGRLNLRPSSDIWSLGCILYLMTYAKLPFQ
TYSLPVRKLQAIVNRKEAIEFGPAEDPLVVAILKKCLQRDAKSRPTISQLLTHEFCTHTS
>Saccharomyces_cerevisiae_SCER000685_MPS1_Mps1
MSTNSFHDYVDLKSRTNTRQFSDDEEFTTPPKLSNFGSALLSHTEKTSASEILSSHNNDK
IANRLEEMDRSSSRSHPPPSMGNLTSGHTSTSSHSTLFGRYLRNNHQTSMTTMNTSDIEI
NVGNSLDKSFERIRNLRQNMKEDITAKYAERRSKRFLISNRTTKLGPAKRAMTLTNIFDE
DVPNSPNQPINARETVELPLEDSHQTNFKETKRNTDYDSIDFGDLNPIQYIKKHNLPTSD
LPLISQIYFDKQREENRQAALRKHSSRELLYKSRSSSSSLSSNNLLANKDNSITSNNGSQ
PRRKVSTGSSSSKSSIEIRRALKENIDTSNNSNFNSPIHKIYKGISRNKDSDSEKREVLR
NISINANHADNLLQQENKRLKRSLDDAITNENINSKNLEVFYHRPAPKPPVTKKVEIVEP
AKSASLSNNRNIITVNDSQYEKIELLGRGGSSRVYKVKGSGNRVYALKRVSFDAFDDSSI
DGFKGEIELLEKLKDQKRVIQLLDYEMGDGLLYLIMECGDHDLSQILNQRSGMPLDFNFV
RFYTKEMLLCIKVVHDAGIVHSDLKPANFVLVKGILKIIDFGIANAVPEHTVNIYRETQI
GTPNYMAPEALVAMNYTQNSENQHEGNKWKVGRPSDMWSCGCIIYQMIYGKPPYGSFQGQ
NRLLAIMNPDVKIPFPEHTSNNEKIPKSAIELMKACLYRNPDKRWTVDKVLSSTFLQPFM
ISGSIMEDLIRNAVRYGSEKPHISQDDLNDVVDTVLRKFADYKI
>Candida_glabrata_CGLA003989_CAGL0K01617g_Mps1
MGNPYHSESDQIWRISSQDSDDGEIGNPPKLSNFGSELISDAIENINPNRSDKKLISEET
RIHESHSQQLNTDINQSTRVTHSASSPLYFEDTSPSTMFVQSQASAQPSATTYDISSQDY
SDSSKSFIKLKSKQDTLKQELTTRYSERRTRRFLHATNRTTKLGPALRNLTSPALAINDN
NSIDNKMNETSKVNSSFDTNNAYVDFHQTKQDIYTSGEEHNNTKDNGKIGATQQNDYSDI
NIHECNPIQYMKMHNLPTSELSKISKAYFEKQKEENRKKALKNVNMKQSLNYDLKHYSNS
FPSIESGKENNLIHNTEIEDFNGRGHSTNNHSSSYLSNSHSHPVSTQFVESANIELEKPT
LKKSLSNADSYRHTQREALQNIDVNSNVRDGAIDYKRQKIALKDSEFDGILDKKKYRGIK
RVEIVEPPTSTRPPSRKNVVSVNGTEYERVELLGRGGSSNVYKVRGLKNRVYALKKVSFD
EFDESSVEGFKGEISLLKQLQNQNRVVQLYDFEMGSGVLYLLMECGDYDLSQVLHQRANQ
PFDMEFIRYHAREMVTCVKVVHDAGIVHSDLKPANFVFVKGILKIIDFGIANAVPDHTVN
IYRDMQIGTPNYMAPEALVANNYTADNDGKYDQKTNKWKIGKPADIWSCGCIIYQMIYGK
PPYAKYQGQERLLSIMDPNVKIEYKEVLPDKTVIPSLALELMQYCLMRNPEERWSALQIL
DSPFLNPLMVSQDFIKNLITTAVSYGAREGDVSPSRLEALTDSVLARLADFRMH
>Kluyveromyces_lactis_KLAC003848_KLLA0C03828g_Mps1
MLGSDGVVRLNQSSFPTAESQHEYSRYQDAKTGLEEPTHSNPLHFVRHFNGRNTTHTSNH
TEDQSQSTVFTMVNKQFQPSMTTMNTVVKEDNDISNSNSNHDNKYNKLNEESLMKDDTHS
HTSQKFKVLQQSMKEELYNSTTKSSNKRNRRFITSRLSSLGPAKRNLSTSFNVDSPSESR
VDNSQINSSIINDTSNISQQDIENSHTSNSSNTGYRYHDHNIFLETHRQHSTPSHDENKD
PSANLQPNINYENIDFGDLNPYQYLKKYNLPSGELPYISKVYFERQKEENRKTVLRKATS
GTLALKREFTQYRRTQTARQPRRKHNFGTDKTSLQDPLSSPLQKNQLVFQEVDRELANKR
EALKPLDVNNPSSSQEAKRPKYENDHVPEDYRPPFFSHRKAPSPHDSKPFKKVEIVEPPK
STVEVIPLKSEGCDVSSKLNKGDNYLNYNGSFDTKKRTSYAVPTITVNGTAYEKVELLGK
GGSGKVYKVKSSDHKVYALKRVSFDEFDESSIDGFKGEIELLKKLENKQRVVKLIDYHMG
QGVLFLLMECGEHDLSQVLTQRSKIPFDTEFVRYHFQEMIKCVKVVHDADIVHSDLKPAN
FVFVKGMLKIIDFGIANAVPDHTVNIYRDNQIGTPNYMAPETLVAMNFTRNDGEQAKWKV
GKPSDVWSCGCILYQMVYGKPPYGTFQGNNRLYAIMNPDVKIPYPEKDSFGTVIPRTVID
TIRSCLERNPISRVTIDQLLSGALINPVTVTKFFIHDLIKNAVNYGCDQKHVNNERVEEL
SEDVWNKLAEFKL
>Debaryomyces_hansenii_DHAN000902_Mps1
MPLNDITPSSNIPKSSNGKKRFMDAQDDDNTFLPPALSSYSIALLNERTKQSPSHITGIY
EFDFPNSRSKNNLKNKLSVHFRESDPVHTIEKPDTPHSSHNNSSAPMEPTSNSNNNKSYN
TSHNASHNAITSTNPHIQNQNNISAHNSFNLSTNNFSSHTHNTTSEYNDDLMDISPHEST
SRNSSNHTPSTTFNENPPPSSSSQTKSSISQVHTLKRMRGTRRFGRMLGPPKRAMKLNED
KSTQAEYDGISSNENNDFQIPHNRAVSINNDDNNDNNNDDNINTNNNNNALSTPPPLFTM
DFSPKINRIDNLKEKNPESVFFKTLKKMKSESPEDDIISKQKESELRRRIDEQKRINEIE
SQLSKSKSIQDIEMEISELNNSRNEANDRSDKKGFVSSYLADTNEEGNKENLILSTSKDS
NISVKNEQPRLPLNNVSPNRLNRVAADETDFRKPKLPKPISQHATSNVTPPSSSDDYKRK
KCISINGNQYEKLELLGRGGSSKVYKVKSLSNNKLFAIKKVTFDQFDELCVQGFKGEIDL
LLKLKDADRVVKLVDHAIGEGSIYLVMECGDIDLAHVFQNKLSMNNVLDINFVKYHSIEI
LKCVQAVHRAGIVHSDLKPANFLFIRGILKIIDFGIANAVPDHTANIYRESQIGTPNYMA
PEALVEVSQAFPGLPTPDNNNNQQQLNGSQRNTWKVGKPSDVWSCGCIIYQMIYGRPPYG
GYSGNQRVMAIMNPQVKIQYPGKGIGNIKVPQSAIALMQKCLTRNPNERWTVEECLNSDF
LNPKIVSETFVRDLVHSAVNFGHNNRVNGNGLITADVYDRLVDTVLKQIEDLNFG
>Yarrowia_lipolytica_YLIP000226_YALI0_F07557g_Mps1
MTSYAPSRIEVDEDDTNNPSMPPILSDYARELLAEKMRSTSGPPSAHNTSVPGRLRSYGR
EIRDPRELSSSSRRAPITTTPARAHHMAAASTTQDDIMDSDSPERPSPYSPQTPGVGLRT
KTTHATSTAPNNHNNGHTQTTRVRRIGRGLGPPKRAPPPSEGGVPVPVGDEMVVEEVISN
ETGDLSPQMNRLRFSENHHGNGVSPNRSGLVRSDRSARSDRSMADRSGSSGMGGYKSSPL
SGPRLHERQVLAPVSPNTLPPPRMDKLMHNEEQQWRERMAREEEREREWQRHERERQERE
RQESERLERIERERMEKEHMERVERERMELDRQRARERERERERERDRERERERERERDL
ERERERERDRERDRDRDLDISSVQAYDKRKITINGKQYVRLEKLGRGGSSVVYKVQAAGA
KDVYAVKKVIFDDVDESVIKGFKGEIDLLMRLKHENRVVELMDYEMRSSQVYVVMECGEI
DLAHILNNRLNQPLDISFVRYYATELLKCVDAVHRNGIVHSDLKPANFLLVKGILKIIDF
GIANVVPDYTANVHRDAQMGTPNYMAPEALIETKNSNGVGPRIKIGKPSDIWSCGCIIYQ
MIYGKPPYADFQGMTRIVAIINEKTVVQYPAITPLGNVPVPPAAIEAIKGCLIRESNRRW
TLEQVMDHGFLNPMAVQKDFIKNLLSNAIDYGQAHTEKVRGRELQKLVDSVWMSLSKEEI
NRK
>Neurospora_crassa_NCRA001015_Mps1
MNDMSSISPTPMGGGSHFTSMGRRTSARQALRRPPSRPMLNRSESNPQSQSQQYSNLNDS
SDDEIPVPMKLSALTKALLNDGHASEASSFAQHGAPEDLQLSPPARPPSRVTRRSALLSS
KSEERSEGVRAREARRSIRGGSLQPMDRPTSPVQNDSSNNRDGSPVPRKRVVRLSNPVQG
PVSFSGNVRRLSSTTANQRRTRTESREREVEKEIPSFLQQQGDAGSDSAGDAQTPVIRTV
RIAVGSGSSGSKGRISLGGGGGSSGSSFAGVSGKRGTGYSDHENPEDPATIGRPQTVAPQ
SSMRIKRVAKLPGSFLSGPARRGRRRQSDEDEAAHGENEGMGMNQDNDGNYESHMQSHVE
AAMGEQHLSFYGSNNNYRDYAASGSPVSGKAGAVRRRESNFRTMERDNGELGYKIAEPHP
DMPMNNDKENEAPPTFKRAKLTPSAMLDHEIPKPVIPEPMALDIGRDIGRDLKRLSISPD
RKALAHKSQNTPHRPAPPPPPKMSVVETATAAAGASATAGAAKKRQVLLRVNGRTYTRID
CIGRGGSGKVYRVSAESGKMLALKRVSLEHADENTVKGFKGEIDLLKRLNGVERVIQLID
HELNLEKQVLSVLMEVGELDFNTLLKSRQSTAEGARLDPTFIRYYWKEMLECVQAVHARD
VVHSDLKPANFVLVQGRLKLIDFGIANAIQTEMTVNVHRETQIGTPNYMSPESLMDSNQY
AFTSAQNGKFCIPPPLNHRQHGAPKLMKLGKPSDVWSLGCILYQMVYGLPPFGKIANQMS
RCQAIINWSYQIDFPEATEDGSRVPPSVIRTMRRCLNREQRERPTCDELLADTDPFLYPQ
EFDPSVYAAAEHGRVLPVTEELLSRLIQSVVQRCKERMPTEAEVVNTWPQAYWATVRKAV
MGAGNNAGGSGGGNGSGGHQR
>Schizosaccharomyces_pombe_SPOM003031_mph1_Mps1
MSKRNPPVTNIADLVSDSSLDEDSLSFLEELQDPELYFKNDTFSSKSSHSDGTVTGDTLR
RQSSGATALERLVSHPRTKNFDLQGNGGQNSALKEVNTPAYQSMHHFEHLITPLPSTNAS
HSEVSLSAGVNDLNSNSEHDLLPKSVNKTPGSLSISRRRRIGRIGLGPPKRAEYTLTDPS
KTSDTKNSTEADEDIEMKSREVSPASNSVAATTLKPLQLHNTPLQTSQEHPKPSFHPSQF
ESSFSPRVQFDHDVERRASELHSRPVTVFQEPQRSASQPYESHALSPKVAPLFDNSQATP
IPKRQQDVVTVANLQFIKLGVVGKGGSSMVYRIFSPDNSRLYALKEVNFINADQTTIQGY
KNEIALLRKLSGNDRIIKLYAAEVNDTLGQLNMVMECGETDLANLLMKNMKKPINLNFIR
MYWEQMLEAVQVVHDQNIVHSDLKPANFLLVEGNLKLIDFGIAKAIGNDTTNIHRDSHIG
TINYMAPEALTDMNAHTNSGVKLVKLGRPSDVWSLGCILYQMVYGRAPFAHLKMIQAIAA
IPNEQYHIHFPEVALPANAVQEKEGSLPGVTVGPDLMDVMKRCLERDQRKRLTIPELLVH
PFLNPLPSYLTPLAKKPLPVSGHTNNAHPLRLSTEISASQLSMIIERSVELSKHKRLNKE
LIDSMAYDCVSNLRKMPE
>Cryptococcus_neoformans_CNEO006039_Mps1
MSSPENGRVLDNLWTTEDESFEVQMPDFHFDWGLEKGKTAEQGIKAPTASLRSLSIKEIT
PPLPSGSSSTSTPSHSTLSARSSISSAQILPKRGASNASSSPHLPTPPGSVANPGHRSVS
VQNIANSGGSSGGESSGERGKAYGGRKFQRVTSAPISPEDERETERVEFQVSGNGCSKSE
SATNPHTTTIRPPHTQLPSAPLDDTSTVPNHSNFITPALPERTLPIARSTVRRLGGLSKF
GGPARRVILPQGSEDVQVQESVESSNVNELQGRHNSAPISEHTKNSHLFLLRLIIHFTDC
NSRMRQSIDEHITSRRSNSKISAQAGKPKPTQPQGEHGVSRISAALSSEGEDRLFRPFGK
LEEKLRPVAGPSKASGLRYMDSLPETGPEARDMQGNSPRSSDVGKSASPPYRNLRAARPP
PVTESRRNAPMVSTATAVNGVPYERLQRLGKGGSSTVYSVLYSGPKKRIIYALKVVQLDR
ADSETYQSYTNEIELLKRLRGHDRVIQLIDHQITFNQHNRPHRLLMMLEAVQAVHRENVV
HTDLKPANFVLVKGRLKIIDFGIAKAIANDTVNIQRDQQLSYPSDVWSLGCILYQMIYGS
PPFQHVSGGPLAKMGVIADPNHVVTYPEVAVPKAAVGFSLDGHPTDPASLSVPVSPSAID
SMKRCLAYRKEHRLTIPELLQHEFLKPRIRAPAVPPGSTPITQYQMERLVNFILSENGLP
ELSDGNHTAEDLFSQLEAQNALSR
>Ustilago_maydis_UMAY001189_UM05360.1_Mps1
MASWQQVSEAKRAQREALIPDAYKVAASWLPAISTDSVVDFPRTAGILTEREIEITETDD
VSALLAKLASSEYTAVEVLEAFIKRTCIAHQLVNPVTEIHFEDARKLAAELDTELKATGK
VRGPLHGLPISVKDQFQIKGSDSTIGYISYANKPSTSDSVLVQILKKAGAVPFVKTNLPQ
TIMYSETSNSLWGTTLNPHNRTLHPGGSSGGEGALVAIKGSPLGVGTDVGGSVRIPAALC
GVFGLRPCSHRFPYEGVVNTLLGQITIPSVIGPLSRSLSGVIEFSKAVLAQQPWLLDPQT
PSMPWNEERFQQARTQKKLNIGVMWHDGHIKPMPPYERAIKELLSSLGDHDAIDFEPYKT
QEAMKILVEAFCADGGKDISESIAPLNEPLGPCLSGIGQTEYSAFEVWQANRRKLAFQKE
YLDHWNATSKQTKDGRPIDLLIVPGMAYTAIAPGNDIYVAYTGIFNLVDYPAVVLPITKV
DPAIDGKLTRGGEFLSDDDERWSQKWDAEKLVNAPVSVQVVGRRYEEEAVLGYAEQLWAT
FTAASTKVLDLTSTNAGHSHRLTARGSQGPPRTGHGCFSHNRWKPMREGAQTQTDAAGRS
NGHRGEQAFAILRINDRARAAEVIGTLMVTKGESDEAKRARISRKLARESDSRLRVQESD
GEREREREYASLGEIPLCIFQSHLWSLSHTAPSLHPHVSVLGFCVGSIVRAFARYHPSAP
LSLIAAEVCLPHSFPTSEPLLNLIQPQRYPVSTLHQRRAVAAVVSSDLKQIAHSRSEETC
IQLSISKHTAHSFHKPSQQQAILTATIGFKMTAVSRYADLPPSTPALRRSLRHGASVPNQ
TPSDRANATISDSPLPPAPVSHFLGEDESESEAPAPLTSTTSYAHSNINTAHPRARSYRI
SAEAQRETHSDPYDDSPGTGRRAVPMASTQRDELQHLRASSVFREVQTQESLSRSSPFAS
SAPFQHDEVHSKSSPPLRSAKAALHAAASPLYDGAELRLSTALSNRRRSNEKPNEEEEKK
VRYAPIEERASAKRDTPDDAVSRAAASTAAASSNVQISTGYRTPAMAGRALRSNATSAAP
TTAQRSAARSLRTLTRSSNRHPPARRVVRRYSDDEDDDLEEEGGAHANDKEAQSNSPERD
HERLSRHNQDGSSNSGSGSGSGYGSGPGAVPGAAEAIERPDKRFLPYGYDAEKEKIRAEM
MERASLVRSPGPVASRSRDDASPEAQDQDYDMQPPPPPRRNEAHPFARRAALEQANGSIH
PTRGQAEAIHNFLASNIAAPVDPMAHRRMVAPSANDLRASQRAAANHEGVLKSSTPMAST
SAAATQVTHENENEPAEEEACRLYSEIRHEAIWAETTRQMQKPLSQQERFMKEIAGSTRC
VKLPGFKFRRKQLTKGGFSTVHVLRGPACEKVRNPETQTIDEMAVPEEQQAFFALKQVDL
KQIESEQDKLDLIAEANLLRTLSDLQGSEMYLLRYFGHHVTVDKNGVPDKLRILIELGEG
DFGTLLAQQAPLPREAIAHYFREMLEAVHFIHEANLVHADLKPANFLMVDNRIKLIDFGI
SKKIPKGTVHISRDNIIGTPNYMAPEAIKIARAKGRRVYKAGKPSDVWSLGCILYQMIWG
RPPFDRVPANRKLEAIVDANHEIIWNRFRDPRYPDRMEVDDELLDCVQSALRYGSEERAT
IPQLLRHPFLRKYAGEGEMMEEEEGEVVDLNEEVTISRKTLRSLVARIRSLALQQELTEE
NVVERADLLFLNLQQAQQQHEQQ
>Mucor_circinelloides_MCIR008568_Mps1
MATPTEIPSSLSSSSSDGVLNLSNQNANDSGSLERNVSSLNIAFDSTSSKESPPRKTDPQ
QKTSSPPRQQHTPPNYTSPAKKSIQPKATPSKPADQFAVPSIIPRNQNGNHRNYANFSHD
RSVPQAPREQERLTINKHEYTILKEIGRGSSGKVFQVLGHTYGQILALKWIEVKHEDDRQ
SIMNEIELLRSLDDHATIVSLLDYRATPSVIFMVMEFGEIDLAQLIQKQAKKAWDINFIR
YYWNQMLHAVYTIHQNNIVHSDLKPANFVIVKGWLKLIDFGIAKKVSDDTTNIERCVQVG
TINYMSPEALSDINEGRGEGGSLMKLGRPSDVWSLGCILYQMVYGKTPFYHLALAQKVAS
IPNPNYQIAFPTSIPPTDEQSKPIEVPPTLLQVLQQCLDRSPLLRPTMTELMKHPFLQ
>Phycomyces_blakesleeanus_PBLA014615_Mps1
MAQQTANPLLSQSPSRPSPSKTSPPLQSTTSSRPLDAIYVNDVRYSILSQVGAGGTSKVF
CVLSEDNKMYAIKQISFENADVQTYQMYLNEINLLQALSDSELIVKMYDHEINATFNLIY
LVMEFGEVDMACLMAKERKSSLNLHFIRFYWKKMLQAVNVLHNSRIIHSDLKPANFMIVK
GELRLIDFGIANKIANDTTNVHRDHNMGTPNYISPEALLDPGGGPGSGRPTVIGKPSDVW
SLGCILYQMVYGHTPFQHLNMWQKIQCIPNPNYPIKYPDIALLHVPVSEELRNLLDGCLQ
RKPKDRLTIQEILAHPFFSQ
>Mortierella_verticillata_MVER006504_Mps1
MADIEGKRKPLPGKIQPVSVETPPDTWAHLHEYFGSEGLPLPIGGKQVSRLQKRLESKPR
PIASSSILSTTETRTATVTTIAQSSTFQPPNPTPSLSPADATARSSSTEASQLTGQEPIP
GKNDLPRIRASSRLAQQFETTGKKLYYGPPEPPQEESQESLLKQMPYRIPTGKENVIPRT
PLSAHRVKSQMPFLTTKAQARPPSFGWGQPRRDAGDDDEADEKPTANDPARSGSESSSEG
PSSGPKAPSIQSTPSPSGSASSSQSPELTIQDLRVDDHVPAARPYRSRLDSMRDYDDSAS
LSKKPRSERYDSGKSTIDQVEAPRAQTPAPKTEAKSNASANIPAASNHSYQNSHEKTHSR
PTTNTAGTPTPAAIVPVTSAAPIPSISAPEDHPKVPQPSPAPPKPRSQHNEGIAAIAQSL
AVGTSKTRLTKERVGSGSASSPVVIPSLEAPPQPQPSVDLFGNRTVIMVNNRPYTRLSQV
GKGGSSKVYKVLASNNRIFALKRVSFERADKVTIEGYVNEINLLQKLEKNSRIVRLYDAE
INNQKGALSLLMEFGEIDLAHLLLNKREEPFDIHFIGLYWRQMLEAVDAIHNLKIVHSDL
KPANFLLVEGSLKLIDFGIANAISNDTTNIHREGQLGTANYMSPEAISSNPASGTRKLGR
SSDVWSLGCILYQMVYGKTPFSEFPNVFQKMSVITDSKHVIPFPQTTLSPLQLKTTKRGG
GLPPNGGSEVKNILSPTSSISESAVPSSSSSPPSSNEQPQQSEIMVDPHLIRIMKGCLAR
EPKDRLSIPQLLNDAFIKPSSLSM
>Mortierella_elongata_MELO004883_Mps1
MSPPFTTASLSVNMSSSRGDVGHRTVMMVNNRPYTKLAQVGKGGSSKVYKVLASNSRVLA
LKKVSFENADQSTISGYVNEIKLLRRMVNSSRIIRLWDAEVNHAKGYLSLVMEYGEIDLA
HMLQNQQTQPFDLHFVGLYWRQMLEAVQVVHDLKIVHSDLKPANFLLVEGSLKLIDFGIA
NAIANDTTNIHREGQLGTANYMSPEAILSNPQAGGCRKLGKPSDVWSLGCILYQMVYGKA
PFSDVVNVFQKLTVIANPQYQIKFAPTIRSPLRPRQPESNPLPPAPPSAPGATAGDGSTT
GSTSLGSDTYRRHRP
>Coemansia_reversa_CREV004601_Mps1
MDPKRTLAVNGRPYQKISITGRGGSSKVYKAMSAKHEIFAIKRVSFSRADVQAIEGYVNE
IILLRKFEGNPYIIQLFDAEINKERGLLHMVMEFGETDLASVLKRCGSRPLGMNVIRLYW
EQMLRAVQTIHEERVVHADLKPANYLLVKGSLKLIDFGIAKAIGNDTTNIHRENQIGTVN
YMSPEAIKETNTDGGKRMMKLGRASDIWSLGIILYQMCYGRTPFAQLPLFKKLASIPDPS
FIISYPPYMAGCLQVGTENDPNADAEPKFPDGTKKIQAPPELLRVMRICLQRDPIKRMDI
PDLLVDPLLCPISLDQALPSAMSQMLSLLKRTPHVLDQWDVSEAQNERVLSSLVHALHQQ
EQNR
>Allomyces_macrogynus_AMAC013607_Mps1
MPVYGMDAFLAAAAADDERIRGTKPTSRAADPASSRSSTSSAASQWDLHVGRRTTAPAPS
IATRAPTPRAPPAAAPPSVSVSRTQSAPDVMPAAPPSRHVLLQTPMNGTVARPADSILRP
APPTATRAGSASSLARSAIATPAPMAARSAARVPADFPTPSQTTCDDMVTEDFYGPAPPS
SRSPRPAADPREDAENMAPRSRGGAAGRMRPPMPASTPAPASRSRSHAVTSRDEEARRMA
AAALPPGAVLDESVVVKGIRYWPTEELGHGGTSVVYRALSSKNREWYAVKRVKLDANDPV
TSATYLEEARLLERLNDEQCDAVIQLIGYELSSCKRYLYLVLELGETDMAKVLKRAATKP
LDLALVRYYWRLMIECVHRVHQHRVVHADLKPANFLLVKNQLKLIDFGIAKLMAPDTTKV
FHENQVGTLNYMAPEAVLGLDSDVMEQTKRMRLNRGSDVWSLGVILYQMLYGRTPFAHLT
ADQRMKRIPDPKFAITFPRLRRGATPASAFLPTASGSSSSLSPAELEPIGLAVQAVQLCL
QREAAKRCSLADLLVHPFVAPERYMAGAAGDTYDEQWTSA
>Allomyces_macrogynus_AMAC018383_Mps1
MGSEWTDTRTGGLGQAQLLERLNEAKCDAVIKLIGYEVSSCRRYLYLVLELGDTDMAKVL
KLASVKPLNLALVRYYWRMMVECVHSVHQHRVVHADLKPANFLLVKNQLKLIDFGIAKPM
APDTTKVFHDSQVGTLNYMAPEAVLGLDSDDSAKQKSMRLNRGTDVWSLGVILYQMLYGR
TPFAHLTADQRMKRIPDPKFAIAFPRLRRGATPASAFLPTASGPSLSSLSPAELEPIGLA
VQAVQVCLQREPAKRRSLARIAAAPAARPAEPIPASTGRSRPPAGLAHKAFPLIACVAPL
SFLLSIDVQHRIADTVKQGTSAQRSLLFRPTDPPKATAHLLHHYAGIVVKKYAPLAATLL
ISVLTLASNVLPTAPRYPLVIASPGSPAINVAPIARRTIALFLERPVGPPPRRAPPRHTH
PSPLVPLPGRHARDAPGVLISRTFTALAGRWCACDTATSHYSARCRFSATPAHHPLVRPR
PSVPTTMYSTPQTTTAAGLPPFPFSQRVDSNTSSAMTHNPYFDGDDPTLAEMMAVAMAEG
HGGTTNTPVPAPPPTTSWGSTMGFSAHGGTNQGSIDPDLSEFESLFAADYSTATPTSSSV
LAHSLTLAPTAMLMAAATTAFPPSSATNHGLFHVDSAPWGSSTTTTTTTTPRHDPLLTSV
ALPPPASSRRCSFLVPSPHAALDAPLPGCWSSTGTATATTSGMPDKNPGAWADQYPLAPL
ALWDGRATSHVDVAPSPAALAASTTATVSDYSAWPTSAKMDDSRPLAPVPTLETAMFNHH
QYPVHDEPMTDAPSSASTAHIAMTSPTDLAPSALDELAAAMAAVSTPATPGVTRQLSSLS
LQSRPLASTVSSLSLDSMGASTDAPLARIASGGGGASSCGFLHDSGLNLGDTPTLAAVDP
GMGVVGAGAAQDRLHARRAAGAPEPLRLIDVRDATRFQESPLPTPSMGLPDAATGPLSPA
APDSGFIPSATAMGMGVGNFALPLASQSPPPSSGHDSWWALSAASANAALAALAPPPPPT
TMPGVC
>Catenaria_anguillulae_CANG000623_Mps1
MQFHPLVLACLDSLLISQNARYVCCNSKRVLLKGEKDPLQSAAVKEVQTLSMLNKAKCPS
AVLLREYEVDTARGVLSMVMEMGETDMARALKMREDKPLDLTFVRYYWRQMLEAVKAVHE
HKVIHSDLKPANFLIVRSQLKLIDFGISKIMVDDTTKATWELPIGTLNYMSPEAVTMNYG
NKAEGHIVLNRAADVWSLGCILYQMVYGRPPFDKYKTTIEKMRVIADPASISTIEYFQLK
ERMPHTSEDARMSQEDFERFRYTGRFDHDGVFWVPLGGAVDCMEKCLQHDYADRADIDSL
LAHPFLNPDAYVNERHRFRLP
>Batrachochytrium_dendrobatidis_BDEN001794_Mps1
VGRGASSKVFKVLCETQPNQTTVYALKKVKLRGQDPSVVDGYINEISLLKKLAHHERIIR
LVDAEINMQSGVMLMVLEYGEIDLAHLLKKSEGAPLSINFIRNYWEQMLQAVQAIHDQNI
IHSDLKPANFLMVEGCLKLIDFGIAKTIPNDTTNIQRDHQTGTANYMAPEAIVFVESNGV
REGYVKLGRASDVWSLGCILYQFVYGHPPFGHMSLIQKLHSIVDPRHKIIYPPTEDTMLP
LIIQSCLQRNPKLRLTIQELLDHEF
>Spizellomyces_punctatus_SPUN005328_Mps1
MLANPAVAAPSQEPLKQPPEPTSIPGSKVSSLRDLTPSSWWEHLRIEKDRGANARNMLRL
YKEATSSIPTDKYRNDPFLLELWLDNLQLLRASGEDHGAIRDQYKFLKSSRIGAGNAKLY
LAWANFERVAGYIDRAKNVLLTGISQNAYPVDDLRSLLSKIVSENVTSERGPAQFVGGMV
GTSGTGTDRINKAPAANSKKVPLEHIMEAPVSSNSLPVPATANSSFSEDASFASQQSLSE
SASSSTSPPGQGSRQQNRKGLTRSRIGKLGPPARVSVPQGVDDNPNSAALEGASDVEDDM
SMDSQGEDVISSSLQTSKDTSPPSQPMGSHLPSTALSLQEQQGKPIEVHRSNADVTSAHS
RTIVRPLQSTATDHERMPAAPSISTHSASHVTLTPMPLQAPPVNVSRHTQLDDALGRRGW
SVSTPSLTQRPPLRRTVTISDQPSANSSSAFASSGWHAPSNRIDAIPALNAVHLSTPIPP
TYDQILQITPTIVPTNSSAMMDWRVPAQSQQAAKDKTSIMVNGVLYKKLGLIGRGGSSKV
YKIMSEDGKLFAMKKVKLKGQEDSAIEGYLNEIALLKRLDGNERIIRLVNAEINEEQGYL
LMVLEYGEIDLAHVLQKEQGVPLSLNFIRMYWEQMLRAVHAIHEENIIHSDLKPANFLLV
GGALKLIDFGIAKSIPNDTTNIQRDHQTGTINYMAPEAIAFVEMSGSKRQYLKLGRSSDV
WSLGCILYQLVYGRPPFAHLPVMKKLQCIVDPSYTIEYGPIEDSSLLEAIQSCLQRDPRK
RMTIPELLAHRFLHPAGTTSTRGPLAAVPLDRTLITDIVQQVLAFRDIGGSVSIEEMSKV
IYEQILKGEKVNLGCLR
>Encephalitozoon_intestinalis_EINT001776_Mps1
MEGIFNSKDLYEYLEEQKHSGISKTRRISLYYKATSKSVGDDEYSLRIWLDYIQLLMDGT
KDTTEARETFKMIKMRFCKFYNYWEAYIRFEIETGNENLGKILQHSIDFVKVKEFPEKKN
VLDYLECVISYVRNQQDLSVFCRSPEKSLDADGRFTSLFETQMGDRGGKILKKDQKEPRY
EYEGGRGLFPRNDDIYSTPGECKENLSNRSKTDSSSQTLLSSLDTKTGNHGSSFFGTIPV
RFEKEDYSQGITAEINAALGKAGSEESSSSPRSGTIRAREKISVKGKDIEILKQIGKGGS
SKVYKILLGNSVYALKRVELVGDEKMLNSYINEINLLYKFKGAPEIVEIIDHEVNEDYLH
ILLEYGETDLSQIIKRGNLSINFIKDVWEQMLLIVKRVHMERIIHCDLKPANFLFVKGRV
KLIDFGISKVIRNDTTSILSEEQCGTVNYMSPEAVTQNKSKVARSSDIWSLGCILYEMVH
SKPPLHEYPNLIQKIQKLQEYSEFKYSSENKLAVMVMKECLVRDPKKRPTIDNLLNHRFL
TGEIHLEPLRELVTKILRISGKDKADPAYVDKITEQLWNDHG
>Vavraia_culicis_VCUL000573_Mps1
MEGVFNSRDLYDYLQHHLSTNTTVTHKLSMYFKATQKPFDPDHYMLQIWLDYIQLLIETE
DDINDIKSTLYILRKGYYRFKEYWTVYLSFEERFFGVDKRMKFVTESVRFLESKREFEGK
KEIIGFLMAAQGHNRTGDRCSGLANSDGSELLSGDLKGTGWNVPIVNEINDGMSASTKGN
LCFTNKVSLDTAIYHTPSSLNENKINCPIEKEDYTESITESLDKMMNRRLKRCGFDGTSI
GDSKLGIEPSSRNYDVVRSIRSVRRSIERDFGTTSRNMDRVMLNGKELQVLSVIGKGGSS
KVYKVSYSDNFFALKVIKNVTDRKILQSYENEINLMIKLKGTAETIELCDYAINQDEEGY
TILLLMEYGESDLTHLLKNKELKTKIFSIFFGKC
>Edhazardia_aedis_EAED000601_Mps1
MEGKYTPDDIILHIQKEIDKGIPYTFQLSLFNEAVAVLNSPDFISLQVYLNYVECLKNCE
TDYSTILKTYKLRCYLFYEFLVFWENYFYDSLLLFKNCECKCNDKFAKSFDFYRFVNANL
CADKISSYKESVKKETILNKNFSKNIFPVLKLCCTCKLEHLSDLINKNYREIECKPKKDQ
ILIFFDEVKREVSKVLKFIDENQTLKTFSLKNHRNSIKSYNNSDSYISLCSNNSYKKSCT
KKNSFADIESEKKLSKSFESNCSSHVKSYTDSYVNNSSNNSNPIELIANLSITNKNEVKS
LVFNTKSSRTPLTLKISKIKDEKNCFSDFVDSVQIENRSFEIVSTDRKEKINKNKDKDIC
NSKDQNIFFENKNSNDKNFLISNSNLTNKDYFCENNTKFVQHCAAPKNFKNNCDYLKTKK
DTFCNNFYESTKKLVKNCTKNELSEENQTDKNLSSKKCYSNIENTFLPEKNKLKTSKNVL
NPEKEQFKSISEKNKTRNNMKNSENTYNNSQKKYSTNINAKNDKDVYNFNNMSDKVKGNI
KRTYERSTKTLDKAYQKFSPLNTIKKVALTRDPPCIKKLDLINSVNNTKILETSKHNEEK
KINTHTDKSKSNIKDNEVGILLKNQKTNDIDLPKKHLKDYEVLSYQAEKENNNLFILKDN
LKIDKAIYSSNNKIYSVQPEIKNQEKNQKIQNIQQRNDLTPISEIKKPHSYKIAYKIDPT
EYRTNITSQINKIANKNKVQINQEENKRSAPFNHNHGSHSKEQSVVNISNTSLTNIAQNY
QTIQINNKQLTKIKLIGKGGCGKVYLVLYNDDLYALKEIKICGENETVIADYKNEIDFLE
KLKGDEHIVNMIDFEEKDECIYILMEYGDCDLAKVIRQYVQDYKRKRSNYKDAKFINNNN
MNIDNSSLHFNQNLHFNINNHNNDEMKNAPFFISDNMPFSTVVPINMIKSLWEQMLNIVQ
KIHNLKIVHRDLKPANFLLVKGKLKLIDFGIAKAIKGDTTNINTQSQVGTINYMAPEALE
CDKKMGRSADVWSLGCILYEMCFGKVPLSKFDNLLKKIKVLQDKNYQIEYIFDLSNLLNT
KNDDFVKSSSKTGENAFVNLIDLDLSKIDSTLLDNVKCLLTILKTLKSCLQRDPKKRKTI
EQLLNDKFISNTYAVNKKELTMLIKKIWKLRCKGNIDELSEKIFTQFIQEINK
>Thecamonas_trahens_TTRA007047_Mps1
MAAKKALGAGGAAAAPAELAFLRPKVRTTTQTYKARMERVEAVEAAPQAPQPWLKLVAYE
QTKPRHRSAITRNRFMERILVRATESIDLAVYAKDPDTLKLWHIYLDQVVETATLETRAD
ALARVRDALNYMKNQSIGTDAATFYVYWAEFETQHGGDVPAARQILLRGQARGAEPLAEV
NAALNALPPCLDDNVRLGLAGDDISDDEDLIPSSLRRSSRTASSSESGSPGKAQGAGGRA
DADDDLEATTNFSAPTPAGGEDGGETLSFKDMDIVEIIKPQVKAELEELEAESKGGNTAG
NSTKFEFRPDDFVIPPFRGTTAEIKAADAAAASAAVAAENRARAAADEGESEATATADAD
DTTIAGGPPAAPPSAAKKTPRRRRELTPAALTELRKRQLGSPAASPRAVKRSKPLDSGSP
SVESESSEGSPPAGAAATPARATPARATPARAPLQALVATNSAQDIESTPVANTQSASRV
MATVSLSGPRPSGSVSGNGTPGVAAAPRSAGGASSGAGPRSAPRGSAGSSNALGVPAGNC
FVINGRSFVKLEIVGKGGSSKVYKVMAPNRKIYACKRIKFRGESQETIESYVNEITLLKR
LQGHDNIINLLDSEVKVKENEIYLIMEYGETDLSSLLKRQRASSASGRVDDNFVRFYWQQ
MLQAVHTIHEERIVHGDLKPANFLLVDGQLKLIDFGIAKAISNDTTNIVRDNQIGTLNYM
SPEAILDTNSASGCGAGGMKMKLGRASDIWSLGCILYQMVYGECPFAGLNVVQKLQAIIN
PNYTIKYPETSVTPALVDLVASCLRRDPKERLSIPQLLDHAFVRPVPLTRASLSAVVEAV
LRSGADLRHSKSVAHLAWSALEAAGSSLNELNTRLGALAEVAKPAEPRASAAPATAGAAL
SASASGPPVVLDTTAIGAQRAALQPLATSSSARWMKSGASGEPASLESVLKAGLQRMGKA
AMEGGDTTADFTWQSEA
>Dictyostelium_discoideum_DDIS002288_mps1_Mps1
MDTHQSFNENQHPNFNSGNHGGINMNRFQRFSKPTISPIQQQQQPQPQQPSSIIQRQSII
MTQPQPQPQPQMIPIFREPNEWYKLIDMEMNKFNNESRPSPEYIKYLTQLFQQALDSLEH
KNTPEFYLFLLNRATFQSKIGENEDAKGTLKYMKVLKMESFEVFVLLSEIESKSFRFSKA
RSIINRGIQKIPSRSKEFEGFLMVIDIQEDEFSRNGCIISNNNNISFNNGDVNNNSIIMN
ENDQPMVINLNPQQQQQQQQQPYEISSSSSLMSTPASSRHLSNRSSIVPTPNSSTKLSES
IKTIGLRSVQPRRVIHKQTTTNFNTTTTTIPENSYDDDADQPMDHDGNNNNNFRIHSNNN
NNSSANSSYNKSENDEDDQDEEDEEEEDEDEDDDEEDEEEYEDNNNNNNNNNNNNNNNNN
NNNNNNNNNYFKYNRQQYILNNDSDTSTNPNSPASSNSSVNDIINSISITDDSKLDYENN
VKLQQQQQQQQQQQQQQQQQQQQQQQQQYIQQQQQQQPKIHPQRFSLQNNTPTTTTTTTA
ATNVQNPSSSSSYISPPLSSQSSELQHQRRHSIQAQRANKPPVIPPPSKLHQNNLQQQQQ
QQQQQQQQQQQQQQQQLLLQQQALLQQQQQQQILLQQQQQQQQQQQQQQQQQKQQEQQLK
KTNMQPPPPKQPQPQTQTQQQQKNINNSEIVDKEKSFEVAKSWSEVAMVNGKPYLRIEFI
GKGGSGKVYKVLSGDLKIYALKYVCLSDPNEIEAQLNEIEMLKRLRKQVNIIQLIDYEVN
MAKNYILLVLEFGEIDLSKLLQRLQTPNGTNVNFIRIYWQQMLQAVHTIHEEKIIHGDLK
PANFVSVQGSLKLIDFGIAKAIQSDDTTNIVRESQIGTINYISPEALIDTSQGGPKQCMK
LGRASDIWSLGCILYEMAFGYPPFKSFSNIISKYQAIINPHHKIEFPVHPNENLLKVLKL
CLIRNPHERPTIPTLLNHDFLKI
>Polysphondylium_pallidum_PPAL007764_Mps1
MQHQKQSNSTSGVDTLKTPMIKMPKQETTLSPITMAMREGDATQQNTTDPSWWAPIFLHE
LDAFNTKNPDTQKPNPDDVARLLYIFQRSHQMINHKEHENNPDLENIYSAYAGFQLRINE
IEDAREILKFMKVHHIGLKRADFYTKLAYIEMLNKHFEKSRAKIQEGIDKDAQPLSDLHA
FFTHIDKAEEKHLNKQQLRQSGAMTSPISPVVSDHTTPTPSPGTVDTATTPTSSPPISAS
SLHNNINNNSNMNININRVSGSVTLPESTNVPDLINQQQQHNNHQQQQQQQHYENVNKAR
LSTSSITANSISSGKSFSRTFRPLGLASRSQPIRVKVSGNGEDEETIEEKEKIDHEPLNT
DDQMSDDSTPSNPLSPSNVTDPLNDLNISNESEQMDAESSPSNSPQSNYQQQQQQQQPAQ
PTFKPQPIRHPIHSIPKIQQIPKRNIAPKPTAPTPTPTTPTHNVTAIHQPMNQQPNNNHQ
NNNKQNHNNNHHNQNNNSNIDNEVIDPSRTFEIAKSWSETTIVNGKSYLKIEFIGKGGSG
KVYKVLSQDLKIYALKYVCLKSGDNDIESQLNEIEMLKKLNRFDNIIKLIDNEVDLNQGH
ILLVLELGDIDLARLLHRHQLTSNVKGINENLLRIYWQQMLHSVHTIHEERIIHGDLKPA
NFVSVQGNLKLIDFGIAKAIQNDTTNIVRDSHVGTLNYISPEALIDTGGNDNSPKMKLGR
ASDIWSLGCILYEMTYGYSPFKQFTNLLTKYQAIVNPKHQITYPPHRNAALLDVLKRCLQ
RDPLARPTIPKLLEHPFLNS
>Acanthamoeba_castellanii_ACAS002452_Mps1
MADKENVHVNMWHTQDNHSTNVTPSNQTSELLQEKMRDLREKLEKLKSKGKSGTDGVDSG
AAPSSPATAEEKQDKAPQLAATKSSKPRLKLPTPLSNGSVAARKKPRLPGPGSLLSKPAQ
RVTIEEAQAQLEEPPVVEAPPADVFRTPASVPKPDTPTARSEVVEVEISDSRREARSEVS
SDAIAQRREARRSREVKARQTEEKKQVDTDSGKRKEQSEAYPPIEIVNITADKANFRPLT
TGNTSTSDASTTGNTEESSYRSSTSRRTSDRDNTAPETQKHTEREAAGERTREQDRANTS
VDQGHDLQAQEKAALALACQRGALEFLHGFASGGTSFLTVNGRRYMKLDQIGRGGSSKVY
RVVSPNWTTYALNYLNEIDLLKKLSHHDNIIRLVDSEVRTGGIFLLLEFAELDLDRMLRA
QQQRNRTILAEVRLFWQQMLEAVHTIHEERVVHGDLKPANFVCIQGRLKLIDFGIAKAIS
NDTTNIVRDNQIGTLNYISPEALIDTSPGQNTKFKLGRPSDIWSLGCILYQMVYGRSPFA
ILDNMIRKLQAISNPKYKIDYPPINNPPLLETMKLCLQFDPRQRPSIPDLLKHPFLQ
>Trichomonas_vaginalis_TVAG007898_Mps1
MLPKTRKPLASLPASQMNVPRDLNSKMKLSSKIDKTTSSSSSASSNEGNEINEKVKKPKL
NFLQVTHHRAVVKVNGNVYYHIDKEPIGAGGTSKVYKVANAHGEEFALKVVDYSNAEDKT
IVETYRKEIEILEQFKGEDKIIQLIDSEINESKQKIYLVQELGDEDLKKFMESCPNDKFD
IQLIQKIWFEILSSVKVVHDKSYCHTDLKPENFLFVNGRLKLIDFGIAEKVNIHEDTTRV
TRTNAVGTLNYMAPETLDPQNRKVGRTTDVWALGCILYRLVYHKMPFPQSKPELKILAIT
GGMPYEVVYDSIGYDEDPPELPLIQHIIQQCLQRDPKLRPEIHELLNEPLIPLPESAEPT
KEQNESEMEMIPGEPEDITPEEKLNDVDSVISHDESDSHHEIIESAHEIIDYNDPEFVNY
RRFPGYFIFQFLLEFINFIQENVSSQPTMENVFSSLHISKLIEDYHIEEISSKFSIADFK
SRLLHLADQIFNDYSDDDFNSQNTGHTIVSYLTKMFCKNQEFDVNSALRKWSYYHQN
>Trichomonas_vaginalis_TVAG002937_Mps1
MSNRAGRTALGSISHSEANSQLSRIGKASRDVTKGISHNGSNSLSINAWGGEPQRTKSTK
QSPPSNITKSFESRFTSSRVNNDSPKDKNIVKVNGHYYEILNLLGEGGTSKVYVARNPEG
QEVAIKVVDLTKVSDAVLNSLMNEVEILQQFKDSKEIIHMYEYDNTGSTMYIVQELGGYS
MKEIIEEKFDNAPSKFDSNFIHKTWQEMLAAVRVCHERKILHADLKPANFLMVNKRLKLI
DFGIATRVAIHDDTTSVTRDIKVGTLNYMSPEAVNIDDDSKIGRPADIWALGCILYRLVY
RRLPFPQDQPIAKVTAICGNYEIKYGSLEYTEDPPELPFLIDIMKQCLQRDPKARPDIEA
LMNHPYLHSYDENIIQHFKGLILLLQELYDEKMPPNINTTEWKYKLLHRCDKYHVTEYAR
IFSLDQIQYFSELSRDVLETYYDDEFDSEVGNRVIRVLAEYFMNGNPISIGEALRIFSIE
SELV
>Giardia_intestinalis_GINT005120_Mps1
MFGAPGSVPKDGDPPADRGYRPMRGYFNWTRDIAKEVPTTPDATEGDQEESSSSLADTKA
CVTPVGQNEVRGVAHPPKPSHLQRQHSSVQHVVAPLKKEAENTVIKKSPIFLEEPPQKKL
NYASYSTSSKRSSNDQSTKRSASPQTIDTAATKVLGLTQQMTILDNKEFQYNKTLGSTEV
KSETKVVVATTPPSEVLTPLVPTSSTPQSAAVQKKPSQSLRKGIFGQTDINYNTTIDFQS
GDAANTNIPLPPVTGQVLEKLPTKQVVYPCAPQVPDLQPVNTGSQQYRIPMVSLTSQNVT
YTTSNQPTMAGESRAAITAPSTRQNSDGTVARVHDIDDPDYTKALKFLEKYMSSLALLFR
KIPVQILYINKKVHLVIEQIGAGGYGHVYKALQPSGKLCAIKLLWSQKGNNYNEKEEKTN
YKAMIDEIEIMKRLKGKGICLDLVDCQVVTKHNPFLRRYALIVMELGDTDLRSFMKEFKS
VKRDRVVGPLHPCNLLPESKILSLLYDMITVLHRMHMQGYIHCDLKPQNFMFYKGRLRLI
DFGISKAMQQDTTCAVTDTIAGTPKYMAPEIMLTIGRTMDNKKTELHRVADVWSIGCILF
EMAAGYHPLDRYVDNHPLALLNTVAEKRYVIEADDLHVSPELRELILLCLEHSPKDRITM
EGIFAHACLKNQFSQNEVSEFQRS
>Naegleria_gruberi_NGRU009136_Mps1
MNLSNKLYVGKENLTPSHMNILSPQTIPSSRTSATQQPFSKSISSSSLSKPTIGTYSRSK
ALIQIPSFEELKSNQQPFHTLSELFSKLDTFPNLHNDQKIEFIKLCITCIDKSFLKVHER
DIYMFWIILAIQFVGNKDIPNWDEEVRKRLAEHFEFLSNYNHPVKDEENFYILNALFEWK
TNEQPDKIFRSISKVQQGINRLGETPILAEIKGSLLQKSIFPQVEISYKPTTMIPSFQNL
QVPSSTPTTKSTSPQDVSNSGAGLFTGNRRRRSNSNNDFQLIQQNSTRQSSRSNLFAGSK
QSSININAEMPSISSSPFISSTSLSSNSVSATPTTALSIKTTSVPPTQSTPQPLPTLTFP
TPTSINTENVNKRPREEVVSTPSATPNTSTAPNSTSTSAVSEDGSAKRSKPTVFVPINNR
EYQVLKRIGSGGSCTVYKCVDTNTKEEVAIKHIKIDRTKNDKTVLDGFLAEATLLEQLRA
DDIGENIIKLIDYEYRPHNKRDEILLVMELGTTDFNNIIKKKSANQSFTTDELRVYWRQM
LEAVSFIHSKKIVHTDIKPANFLLVNGKLKLIDFGIAKVPDHEQTLSICRNSIVGTLNFM
PPESFINHNANDPKYKFGPPGDIWSLGIIFYQTIYQKTPFSDFEDHLTKIAQITDRNKEP
YFPPCEEQYQEAVDLLKTILVKDPSQRPSIRTILEHPFFAQPLQLSINTNEEQEAFCKNV
LKTFEFLLENLPSQSVPPQKAAFRLLKLCHDNKNGEEMSEDDITNCLSQ
>Nannochloropsis_gaditana_NGAD005501_Mps1
MEDRGNPSVWWHLLQHVHRVFGESESCAPAEAAHIRKFYQKATRIIPDGPSRDKEDPALV
NIWLGFAAAENCVSESDAREAYEHMYRCGIGSRSSSFYLKFAAFEEKQGRITEALALLES
GISRGAAPLETLVAELERLRSRKPLVASRIATPLPSTFSTRSPPSVAPSPDLTIEASGVA
DRDSGTQQPHPSQPPRVEEREHDRARPGPPSTPAAAVTETAKAPVPPAVTPQAQPTGTID
ASMQQQAGILSPTPASARADLLHSSHKDDSTNQGSTRTQPRTVSKSKRLLPTGRLLGLGK
AERVRFDTPGKADGEAEKVTGGGGSKCDADFCPPPPEKCLATPSTGSAEAHAPVPVATTP
AKPDTHRLQDLRLASPSLTALHPILEGDQSAGKEERGSEDTAHGQQASVQQTPGETAFRP
LAAKTPHLNSARATLPPPSLACLPSPAAASSRSSDSPKEDLPGSGRKQKFDTDEAHTRDR
GRVSAVTHESVQIEDKGSLDYDGKDQKRAIKQQQEELQTPLDHYSRRHEQQPRRHTEEGI
REDKIAGTPASRNADQKLSHHIIMHHRLHNTNKNTKSSGSSSSVKHYLRLDVLGRGGSSK
VFRVLSESGQIYALKRVRVPPKDRKALESFANEITLLARLRGHPCIIQLIDSTVDKATGL
VLMLMELGEIDLSKLLAEQAAAEALDAGNDSRGKGRRPLSLNFVRFVWEQMLRAVHCVHE
ERIVHGDLKPANFVFVRGRLKLIDFGIAKAIGNDTTNIMRESQVGTVNYMSPEAILDTGN
GREQPGAGGRRAPCMKIGRASDVWSLGCILYQLVYGKTPFADLNLIQKLHCIVDERYQIA
FPDDELHFLDPDTIQATLEVLDQYPDVLTLEKGKRVGSIFERLNGRKEPLGNAKRRQPVA
AGPFVEFAFRKHHVCFSTNPLYATASNIISRVGIVGAGPSGFYVAKYLLKELGPGATVDV
MDSLPTPFGLVRTGVAPDHPEVKAVQSDFEKVAGDPRFSFYGNVRVGYDVDVATLRSLYD
VLVLAYGASEDRTLGIPGEDTLEGVVSARTFVNWYNGHPDYAQDAKLTGMLGEILAQASA
QVAVLGQGNVALDCARVLAKRPADLETSDICEHALEVLRESKLAAVSVVGRRGHGQAAFT
IKELRELSRIPGARLVVPPEEVAMGLTEFTIAELAQSRPRKRLTDLVASLPGPAVGGQAG
EGRERVVALRFLLLPRAFLPDPRRPRRLGAVVFERARLELDGQGKRVVAVGTGETEELPC
QLALRSIGYKSQPVEGLPFDNKKAVVPNRHGRVLEAAREEAVPVPGVYCTGWVKRGPSGI
INTNIYDARETVAAIMEDATQGKLPFSSSSSLLEALAQAGRKKPEDVVSWEGYGKIDAWE
RRHGAARGKPREKVTDSRRLLEIARS
>Ectocarpus_siliculosus_ESIL004699_Mps1
MTVASSGDRSRGGRTAGGVDEEASAGAAGRPSTRAPPVKSGTATASARPAISSLEALRVR
VVKKVGEKSDDGGDGGGGRSSDEDGDDEDDDGDSFEVDLKLEAYDAEVRRRSADAAAAPR
PGAVESRSSSVSAGTRPPSRLRPPSAAAETAPGALTTATAGASHEGGSRAGGLPRTGAGP
AAVAASVEEEKAPSEPAVSGTAAPGDPASSVATTHDRGANGGGSRGRGFLERGGSGLLWR
SASGTGGARGKAGGGMHQVAEEDEDMSLTIGTGSGRPMVPVMTAGGAGSGGNLRGLSQGG
ENSASRNGTGVAAQNPGGTPAATALPVGEESPWSTCGSSSSRGPGVFSAEGGGLKGDLTP
QVGSERTDKSDRGGGGAGSEGLGDGASSSSGLLGIGGRGCSFDKPGKVVAFDHSSVSHKR
SWSEVMVNGVLYLKTAQIGRGGSSKVFRVVAPDCEMLALKVVKVDNHAENAKALLDSYSN
EIELLKSLQGNRFIINLENSEVDRRRGLIYIVLELGETDLDQLMRQYKANIASSRADPKA
LGLFPGGLDANFVRVIWQQMLKAVQAMHEQRVVHGDLKPANFVFVKGSLKLIDFGIAKAI
SNDTTNISRDSRVGTMNYMCPEAFEDTGNGELDPATGSQKPVIKQGRPSDIWSLGCILYQ
MAHGKTPFSHLGMLNKIRAITDPNHAIAFSDLEDGFLVETLRACLRRDPAERASIGGADG
LLSHPYLHPTAARASLEGTLNAKLDAANALSVRANALTARANARAADLEKTLETKAGERV
EGVKRELSARYEELVAAEVTKAVAEEQAKQMAGLSIAKSALKHIIANTVRVLHAEKYSGG
SSLDRANLDRITGLVIDLGRGGGGGIQAPGTRQ
>Aureococcus_anophagefferens_AANO003066_Mps1
VGRGGSSKVFRVLGADGRVLALKRIKLRGSEVDHSFAGYANEVALLQRLRGKENIVTLYA
ADVDRAAGSIHMVMEAGDADLATVLSQRRDAAARAAAAGDARARGDDGNFVRLTWQQMLE
AVHTIHEERIVHGDLKPANFLFVQGRLKLIDFGIARAIKNDTTNIYRDTQIGTLNYMSPE
AIRDSGAGPRGAGPGAARKPTMRVGRASDVWSLGCILYQMVYGKTPFGDLHLYAKLQAIT
NPTHVIDFP
>Phaeodactylum_tricornutum_PTRI005766_PHATRDRAFT_12339_Mps1
MLRVNGIPYAKLGVIGKGGSCKVYRALSKNCSVYAIKKVKLSGMDEKAIAGYSNEIALLK
RLRDNPAIIQLLDSEVDLQRHAIFLVMEVGEVDLNHVLQQQAAAQTNGSCGDNKRTLNMN
FIRLTWQQMLSAVHCIHEERIIHGDLKPANFLFVRGTLKLIDFGIAKAIQNDDTTNIYRE
SQIGTLNYMSPEAILDTGTGNSGTRIKTGRASDIWSLGCILYQMIYGRTPFAELHMIQKL
QAIVNPEHKISFPFCVDESAIDVMQSCLRRNPDER
>Thalassiosira_pseudonana_TPSE008105_THAPSDRAFT_33772_Mps1
MNFIRLTWQQMLTAVHSIHEERIIHSDLKPANFLFVRGALKLIDFGIAKAIEREDTTNVY
RETLSGTLSYMSPEAIMDTSTNPKGVRVNKCGRASDIWSLGCILYQMVYGKTPFADCHGI
PQKVLAITNVNHLINFPDGVDESAIDAMKLCLERNPKIRATI
>Hyaloperonospora_parasitica_HPAR013863_Mps1
MVKTYADIGSPVQGALSPQLRFGSPSSVSSSSSPPVAFMSSASSRDALDSLTSRVVVNGL
RYIKLEQIGSGGSSKVYRMLGPDLKIYALKKIKLKKLDAQSIAQYTNEINLLQRLQGNPH
IIKLIAAEQDLQQRQINVIMEHGEIDLSERLRNLKGGMDENLLRVIWTQMLQAVDAIHRT
RIIHEAIQGNTMPNGDRDPKGKMKIVYSKPPFADVHNIIEKFRCIIDPAVPIPFPPLRNK
DLEDVIRSCLQREHRRRPPITGEGGLLNHSFLQNAGSGAPVSSTATVTTANAPQVLSQLG
GGLAEGKQ
>Albugo_laibachii_ALAI002773_AlNc14C85G5471_Mps1
MNVSHHSDPWRRSNLLVEKENVEPATLLSLQNSAFSVRNPPILHITSSIRGHISIQEPAE
TRKGTTENVQPSKHMEMPAKKEPVSLSNHRIIRFGETANDVFMVDKDDSKRSELVQRLQR
DPTCPEKWLQLLQCPPSFPVKLLHHIRLYRRATNIISKEKHRTNASYAEIWIRFAKLKEN
ESDARELFKFMRSERIGEKFAGFYKAFAEFEASYGKMDAACDILRAGERMGVFPNQSVAT
LLAQLTRDAKTNTPSSPEYLSNNTIALGDSISTPFNNQREANRDVQSMSKLPREQEIRRR
ASLKTPITASKPLLPLSSGKLSLGPARRVPSTESDSQGIDEDEPEPETNSDYGVNNEHQA
KLSPITEKSKVSKGIASPSSVNIDVDYIKNWNPSRPLKRQERDSVATPEKPLRMSPHRKR
TIASKHTRTDRPAPPEVVKATPEVEEPKSSPTLLPTNSSLHHNGSSMMGKISLSPHSVTS
STASSPPTALMDTEVPPHPTHDPFAALMKSRIVVNKTPYIKLEQIGSGGSSKVYRILGPD
LKIYALKKIKLKRLDALGMEQYHNEIELLKRLQGNPHIIKLVAAEQDLPRRVIHVVMEHG
EIDLSDKLRHLQGSSGLEENFLRITWMQMLQAVHAIHRERIIHGDLKPANFLFVNGALKL
IDFGIAKAISNDTTNIERDSQVGTVNFMSPEAIQGITPLHHSAKLPNGKMKVGRASDIWS
LGCILYQIVYGKPPFADVPSIIEKFRCIVDPLYEIRFEPLMNKHLEHVIRSCLQRDHRNR
PPIDGPSGLLNHPFLKCPSAITAFTVDRENAERVLCQVEELIVKQCSEKESPYRYERIVS
SIAFLQREIQRERDGKEESGGHRAGKTESDLSTRRFNYDTQERQREL
>Aurantiochytrium_limacinum_ALIM002528_Mps1
MVNGRPYLRLAVIGRGGSSKVFKVLAIGEDEPQIYALKRIKLSRSDASALSSFKNEISLL
ERLRGNPHIITLIDSEIDHSRKVIYVVMEHGEIDLNLMLQQQRAAKPEPGMVGNLSVNFI
RLVWMNMLQAVHAIHEERIVHGDLKPANFLFVKGKLKLIDFGIAKAISNDTTNIMRDTQV
GTLNFMSPESIIDINSAPGSRPKIGAPGMKLKQGRASDIWSMGCILYLLVYGQTPFHELK
LIQKIHCISDPNYKIAFPELEVPYPDMVDSIKECLQFDPARR
>Aplanochytrium_kerguelense_AKER011006_Mps1
RVNGNEYLRLAVIGRGGSSKVFKVLALEENEPKIYALKRIKLNKVEHNTISCFKNEIRLM
ESLHGQPNIIQIIDSEVNIAKQVIYVIMEFGEIDLNKRLTQKRKENIDDTELGVAMVGNL
SVNFIRLIWVDMLQAVHAVHEKRIVHGDLKPANFLFVKGVLKLIDFGIAKEIANDTVNIV
RDTQVGTINFMSPEAIVGNGQANRSKAEGDLKLGRESDVWSLGCILYQMIYGHPPFHHLK
IFEKLRAIPDPKYEIPYPKTPYIPPVFLSVLKVSMN
>Blastocystis_hominis_BHOM004609_Mps1
MTRQSLDVRRKSTPPSRRTTVQPQENMKAFISKKRPFPETNKSGANQEYKIQHGEENEDL
RKNGPSSNSSTFEIIYIKDKRYIVLDIVGSGSSCKVYKVVTEDNDVLALKQVDLSSLAKS
VADDYINEVHLLQKLHGSPGIIKLVDYELNQHQQRLNILLEYGETDLKSFLLEKQTSLDM
NRIRLLWQQMLTSVNSIRELGIVHSDLKPANFLFVQGELKLIDFGIARAIAPESTSIIRD
TQMGTWNYISPEALMETGDGKGGRGIRIGCSCDVWSLGCILYQMVYGKSPFQDIQMPQKL
LSIANDEYKIDFPKIDNPWLLDVLKLCLQRNPKKRPTISSLLQHPFLQPQGEQAMQVFQA
AALGNDNMQDVVRQILQTTEDPMWEEEGFVEAVCHELAKQCVESSRVSFLEALDRKLIPT
DVIDVRSGRSTKQIITNHFIITSKCQ
>Blastocystis_hominis_BHOM001516_Mps1
MNFIRLVWQQMLTAVNAIHNKHIIHSDLKPGNFLFVKGQLKLIDFGIAKSMPPEATSVLR
DSLMGTLSYISPEVLLETGNAGDHGVRIRRSADVWSLGCILYQMVYKRSPWHGLSQHQRL
LAIVQSSFQIPFPSLSNPWLLDVMKACLQRDPAKRPAIEGPNGLLEHPFLQPQGQRALQL
YKQMSMDNAIMREVIRQIHEVARDQRWEKEGIVPLVTKELVIQRARNRPIDVKAALTNAE
RKLAV
>Symbiodinium_minutum_SMIN002254_Mps1
MAGALPGGSPWLSSFLPETKDLKPGNFLLINGRLKVIDFGIAKRISNDTTNIQRDASVGT
LSYMAPEAVKQGQLKLGRASDIWSLGIILYQMVYGHPPFAHLEPMQRLLRLNDPSLRIEF
LRYRSSEALIAAMPVDGKSNASVDSAQPLLAAETVDRGGSEEFRWNSRPCHGGRLHLASV
NGDEEGAKEALASGELVNSRFVYETFFQGNPQEGSGEALHLAASRGHVNVVKLLLSKRAD
LTATVSRSHKPHYDVLHAACFAEGRGGSLEMISYLFEARAELTRNQDGRYPIHLAWTAGN
VSTINILRTFMNQRNITEQDLKEEKVPKPLQLGIRGGKMSQQDLVDAAEVTNLSMKIFID
ESPSCIPLFLHKLRQKEQEKGAFASGERRVSITKRTTSQGAEHRVEVAQNLTEKSIAKVL
HEDPQAAAALLAFATVTPQCEDTWHPLPTRVSFAARTRAMQLRMIFNPPEKYLTEYQADL
QWHFDRSIWKFPGWHKLWVDRTYGKPIIDAEINVVLVPDLICAEVFTALCDKKNTDLTLF
DSDTIHVMTKHLFWESAFVNDLILVILTLWGLAILIGEEVLVRTSYQSSSVGKSADIRSL
TVGGPGHGGAPYIEFSKPVSHIEASKDSWVAFAWVACKSLVDLWLEYCELRGLVTIGEWK
AWFQVHNLTRAVLAGIPSLLIFWPDCTPILLCGVFLYWARLLNAYTLTQYIGEELLPIID
LANGLGPSLFVTFIAFGAFTHAFYLVRKSAQALWPQVSTDSFAVLITAALPERASDVGRM
EFYLVLLAVLFFSVLIMNVFIGVICELYTSAKENAKLVFQRRRAESGMLYLLRSRVIPCH
LVSRGVAFCIMLFAGLVALGIQVYCFMDHTFKSWVIWPFMVCQVTIVMMGFQQPDIPWIR
KQWDQSMPPHYLWFCKQKEQEGETIYKEIHGILQEMETVVSEIGRSAK
>Bigelowiella_natans_BNAT009958_Mps1
MEINLLVKLRKQQHVIQLIDAEEKKSENKIFMIFEIGSTDLSALMRRRSLSESLIRAYWE
EILKCVKIVHEQRIVHLDLKPQNFVLVDGIVKIIDFGIARQIRDDVTSVVRDSQVGTLNY
MSPESISNASTIKGGEDDGKFFRLRRSSDIWSLGCILYQMAFGRAPFAHIKNIMQKMFAI
CDPKHAIKIPSHPDKKLMDCIKM
>Emiliania_huxleyi_EHUX014380_Mps1
MSSAALRDKIKGLLVEGEGEHTSSSSSTAEGDGDDSLRHTLGLTSTLFTPQFAESFIARV
ERECEGLPAEERRSRLTAAYRSVTGSLGSGGDGGGGGGGGANFRVWLNSIVRIRPLTAAA
TPKPQAVGEVTPAPQTPACRKAPPAAAETPGAVAGAEVFHINGVPYSKLEPIGRGGTSQV
FKVLAPSRKILALKQVKLVDSEVKLEQQAVYLVMECGEIDLAHMLQRQRGSERDGTLSES
FICMYWQQMLAAVNAIHEARVIHADLKPANFLCVQGSLKLIDFGIAKQSSADTTKIARDS
QVGTVNYMSPESITCEGDDSSAEGQFKLGRASDVWSLGCILYQMVYGHTPFSHLRTIYQK
LQAVASPHEPAMNHGINYECFKLQAIPDPSKAIAFPPTRNPYMVDVLRRCLQRQPTLRPS
IPELLDHPLLRPELRGPPPSPSPAASAAAAGGVSLDALPHVIEQVCLAMGGGGGGLDLAA
LRAEIQRQQQLACAQGGDAPLEIAPLVASALAAAKRASPTDSLLAPTLPLASQIAPAPPP
PPPPPPPPPPPPPPPPAAPAPRSALPRPTGRTPLAPVTPNSQSSGAGAAVPKAADLQARL
KRLQPVAQRGVAAGERPAAGREGGLQHAVEQAMARRRAAWREDDTSEWR
>Emiliania_huxleyi_EHUX033286_Mps1
DSEVKLEQQAVYLVMECGEIDLAHMLQRQRGSERDGTLSESFICMYWQQMLAAVNAIHEA
RVIHADLKPANFLCVQGSLKLIDFGIAKQSSADTTKIARDSQVGTVNYMSPESITCEGDD
SSAEGQFKLGRASDVWSLGCILYQMVYGHTPFSHLRTIYQKLQAAIPDPSKAIAFPPTRN
PYMVDVLRRCLQRQPTLRPSIPELLDHPLLRPELRGPP
>Arabidopsis_thaliana_ATHA000551_PPK1_Mps1
MDREDNLPVQPDKPPKSLVRPILNLETTSSSSSSSSSSPELLRHLQAAFKRHRPLSKMQT
TSIGPRRSVAPQRQASRNTRLVTAEGQRSQDVVTLSQSLAANTLTQDTTNNLAITSVAGE
SASITQPTVSEHFNPSDRQMDFGKSAVTSLESNLDVQRKSQSLIGTSQDMEWDATNQAEA
SHLDACIGSKHQNLPSVDSEVSLKSEYKDSSSLAKIQGQLGEFPNFLNQPRTRCSAVGSS
WATTTLIHSSSAPMLNATTHVSRSYVEADSNANPHAVQSQGNLPSCCPSSKVSNILHPNK
DATASEMPASTNDPEVRVKETDTSKQQQITTGLEAPVGSSIYGSDGQANARLPEELHTSV
SSQPQKSDKHEKVASSKGPSAPRKRNYDPDLFFKVNGKLYQRLGKIGSGGSSEVHKVISS
DCTIYALKKIKLKGRDYATAYGFCQEIGYLKKLKGKTNIIQLIDYEVTDKTLLQEVLNGT
MSNKDGRVKEDGFIYMVLEYGEIDLAHMLSQKWREIEGSDRTIDENWLRFYWQQILQAVN
TIHEERIVHSDLKPANFLLVRGFLKLIDFGIAKAINSDTTNIQRDSQVGTLSYMSPEAFM
CNESDENGNTIKCGRPSDIWSLGCILYQMVYGRTPFADYKTFWAKFKVITDPNHEITYNQ
LSNPWLIDLMKKCLAWDRNQRWRIPELLQHPFLAPPIPHEPQVKTIKLFSLIAESCGSDD
DKANSMISQLEQLLSNPAPLPRNDVLDSRDQNQQLLSRVSELCIQLQDRLQGLEGEN
>Aquilegia_coerulea_ACOE009944_Mps1
MVREEETNLLTTSSSSTTTNTSTSTSTSTTTTTSEEATRPSSSSSSRPDLLRHVQAALKR
HRPLGTMQSSNIRPRRVLLPQREPLRTSTSSSVHAGDSEKSQDVALNEERLTLQRVSLKD
GAETAVCSSVSPPSATETITKAHIENANLFGVQKVENKSVFECKGDSVVGSSSHVVPQPI
SVSDCHKKVQFSLGENVFSHKMDRDVSSLCQMPAFSDHDKKQQDRQQIEVSDSSLRSDGG
ISSLLAKRSMLVQNPFLGKEMSHPSNQSSAAGSSCMTTISVHSKSAPALNSTTYNSRPGQ
DGMDIEPVEEPNLNPQHISQGYVPQLSYPAYQYTSGMLADSSAASTQVSISSLVTNVETK
DHEVSQGQQGFAPKEIGRLVEGLVDHAKSSSALDDQSTKEKGHPADVTDVQSHAPVTKSC
CSSVKLEPYKSDKQEKAATSKGASGLRKKNHDPDQFVKVNGKLYQKLGKIGSGGSSEVYK
VISAECTIYALKRIKLKGRDYSTAYGFCQEVQYLNKLKGKNNIIQLIDYEVTDKTLLKEV
MNGAMNIKDGRIRDDGYIYMVLEYGEIDLAHMLSQKWKEQDSANWTMDENWLRFYWQQIL
QAVNTIHEERIVHSDLKPANFLLVRGSLKLIDFGIAKAIMSDTTNIQRDSQVGTLSYMSP
EAFMCNENDSNGNAIKCGRPSDIWSLGCILYQMVYGRTPFSDYKTFWAKFKVITDRNHKI
NYGPVSNPWLLDLMKKCLAWERNDRWRIPQLLQHPFLVPPITPSPQMSSPQNQGLELFQH
IAETYGDDGTTYGLCSQLQVLLKDSLRTESHFSTLKDQHCAILSQVSSLCSQLQHHLKNM
KSA
>Oryza_sativa_OSAT026843_Mps1
MERRDNFLQPPAAAAAPAAGGGKGLPVPATGDATNLTSSSSSTSSLTLSPPDFLRQVQAA
LKRHRPTGSMQSNQPRATRVLVSRGEGSTKAVANPSVAQNPEGKVMQQRRGLLGASRLRN
AAPDQNKAVVSSQDELLLTTPLTLGTITDTHDQNGGQNHQPKSDTDLLVDRKKSSMEVSS
SQMASANALVGEDFKKDLFYLTSDPQLTSQRDNFPVAQVADDQGKNHKEIGIASAAVEMD
IKYDAANLSRRIDEACDQNHGEPMTRCSAMGSSVTAVSLYSGPTIQSKSAAQIDQYASPA
QMPQCGRESSGVSGHGSQKLHGVAMNHADCNTNKQQVDTNGGMDKPVSSSAVCLPSQGLS
GNDQSLSAKDDGAPRRSKVEKECRKKNYDPDVFFKVNGKLYQKLGKIGSGGSSEVHKVIS
AECTIYALKKIKLKGRDYPTAYGFCQEIEYLNKLKGKSNIIQLIDYEVTDKSLLQDDSLS
PRDGRIKDDHYIYMVLEYGEIDLANMVAQEWKKRNTSNMKIDENWLRFYWQQMLKAVNTI
HEERIVHSDLKPANFLLVRGALKLIDFGIAKAIMNDTTNIQRDSQIGTLNYMSPEAFMCN
EQDSGGNVIKCGRPSDIWSLGCILYQMVYGKTPFADYKNFWAKFKVVTDKNHKIKYEPVD
NPWLIDLMQRCLAWDRNDRWRIPQLLEHPFLVPLVPRDLPSIDQDPCRLLMERVRVHWAN
PKLHSFIAELEKDQCRPATQM
>Amborella_trichopoda_ATRI003124_Mps1
MEREVNLPIGSEKQSSESAEAPLNPQAFRFKSSVPDIYRDVQAALKRRKTLSMPTSNTFR
ARRILVGQTDSTESALTNVGTEDSSNGRQVQAKGMDIAYTREKRDASPDSRSSEVENLQN
KGIKHDILEQVSRTKEIAEERKEKLNVEDSSEVTSLTSPCTMETVTSQDENPGVLDSRND
GISLPIQGIIDYAQSGHRLADVHLSFTNSQPDSDKDGKNSVTGASRKLPSTVFDHGIPSI
AMSAGGSKKVHFSVISETGKGGPSKASKECVELKQCSEPDPRFDDMQKAVRLTNFPTSCD
EDRMNALISTYPGDFSQSKQPLGADERMATNTGMENLTSYMNSLALTENGSTVTTQAGPS
AIAGRDLKQQVLHSVEPRPVVDGLLPRRCTDPQTQPFMAFVGKEAINPFTLSSVAGSSCT
SLSALVNTTATSVQCTSAPLASSTYHPCSYGKISDACIEVDQLEMHDGNRRAPIPAMKCA
NNEGNPLIKLASTCAHKASDIQEHIQAKVQSSLQKESVVAGDGAKASHVSFPGREVLQPK
DAGTPKDTHTQLPHSKGSSSNVNTEPSHSNNPKKAASNKDSSGPRERHHNSHDFFEVNGK
LYQKLGKIGSGGSSEVHKVITSDCTIYALKKIKLKGRDYATAYGFCQEIEYLNKLRGKKN
IIQLIDYEVTDKVLFGEVMKGLTAIKDGRIVDDAYIYMVLEYGEIDLAHMLSQKWKEMDK
SEMQMDENWLRFYWQQILKAVNTIHEERIVHSDLKPANFLLVKGSLKLIDFGIAKAIQSD
TTHIQRDSQVGTLNYMSPEAFMCNEQDSKGNTIKCGRASDIWSLGCILYQMVYGKTPFAD
YKTFWAKFKVITDRNHKISYGPVSNPWLLDLMKKCLTWERSERWRIPQLLKHHFLSPPVP
PHIPSSQDKQCKLIMQIAQDHESVPEIVKLCTQLQKLILNVDGNSKQLRN
>Selaginella_moellendorffii_SMOE027310_Mps1
EELHSLRSQQQEVKVAEGANVHDKVVTESKESDSSRGKTRENANFVWVNNKRYQKLGKIG
SGGSSHVFKVIAQDCTIYALKRIILKGRDHQTACGFHQEIEYLERLKGKNHIIQLIDYEV
TDKTIFRSDSAAAHGEILNDVRIYMVLEYGEIDLARILERKKSEDGQLDENWLRLHWEHI
LKAVNTIHEERIVHADLKPANFLLVQGALKLIDFGIAKAIQNDTTNIVRESQVGTLNYMS
PEAFLMNSRDEQGTVKCGRASDIWSLGCILYQMVYGRTPFSHLSFYQKIREITNENHVIN
FPPVSNPLIVDVMKSCLMWDKDKRPRIPQLLEHAFLKPRPPPPP
>Selaginella_moellendorffii_SMOE033310_Mps1
EELHSLRSQQQEVKVAEGANVHDKVVTESKESDSSRGKTRENANFVWVNNKRYQKLGKIG
SGGSSHVFKVIAQDCTIYGLKRIILKGRDHQTACGFHQEIEYLERLKGKNHIIQLIDYEV
TDKTIFRSDSAATHGEILNDVRIYMVLEYGEIDLARILERKKSEDGQLDENWLRLHWEHI
LKAVNTIHEERIVHADLKPANFLLVQGALKLIDFGIAKAIQNDTTNIVRESQVGTLNYMS
PEAFLMNSRDEQGTVKCGRASDIWSLGCILYQMVYGRTPFSHLSFYQKIREITNENHVIN
FPPVSNPLIVDVMKSCLMWDKDKRPRIPQLLEHAFLKPRPPPPSDDHHYLREALLESFQA
YVLARGSMELTELIRKAIKPPLDGGHEKLDEVLLPFARLYVKRVGKAALCELLTSVTM
>Physcomitrella_patens_PPAT035495_Mps1
MVYPESAMARRDPSSEKENMVPRVHRSEMASSGLSSVRTRGLAASEHRSHAVLKESSLQN
QCPAAVNLCKTNLASSDKDWLKNSSADYFSGKQPAKSLELLREKIGQLRNGGALKQSSPK
TASTLDHHSVGESHSRGHTPSIFESSVHVYRDEKVLNSGGTLKEKMKPESHTRKDEVYSR
NISPPFLEYEKNSIEQNYDDRESPVSFSTPSISFTGKGQLFQNKADRGGQITSEKQSSFE
HDMKSIVNQNQRGENLTAGETARNTSPQEEVARGSRENSVERLPIPSTIDKIIKRAKCSR
SGPALRVRRDDPRAYPRTQGPKVDHSPSSEKSSDDEQKSAEKLHLLKTNDNHGNDPPVAP
AALEAFNSSNQRMKQDTLMPADEDYARKRKAEADPSITDSSLLLSGVGSVRPVSIEDNEG
VHKGGSLTQRERERHQQIINKEIRTDLTSLEQSGERWAEDVAGHPLTGSCTKGTPRYERE
PWAWKTSRDTRSLVLPSPTVLDCTKSAKLTGGIPPRYVPPNFESRERKAEANDSPSSEGL
KHHCDVLKQMNEAEKREPNNGFSFHSNLNVKPAITDNSDANHLSSTFSSVSIEDRSPRSN
LVTKSSMEARTVTQISGHHMNFVATECRSSSGVTGATGLTGLTSQSVGIPYKTATTSSHG
VEAQQRPHSQQTAKEGDCGIEMADGNGSLKPTARSAVAVSEYPVHGGHEGNPAKASDPPK
ERGEKNHKDPSTTQPPPRKSRTEIENDHFVYVNGIRYQKLGQIGKGGSSEVFKVIASNCS
IYALKRINLKGRDWSTAQEFYQEIKYLKALRGKRHIIQLVDSEVTNQKVLEKRWEGQEIS
EEAFIYMVLEYGEIDLAGMLVAKRKEMQSSHETKIDENWLRFYWQQILEAVRTIHDERIV
HSDLKPANFMLVRGELKLIDFGIAKAIQNDTTNIVRDSLGGTLNYMAPEACLQNQTDEEG
LEIKQGRASDIWSLGCILYQMVYGHTPFAELGFYSKIQAITNPHHKIHYPDVPNPWLLDI
MKRCLTWDRRKRLRIPELLEHPFLQPHLAPYCPRCEQIYQMLARTHSSSERSKIVESLLT
SFGSWGHSCATGNSGHLGHESPT
>Physcomitrella_patens_PPAT020347_Mps1
MVGPESAMARCDPSLEKENLVPRIHKPEPGSGGVVLTRTRGLTTCEHKSHTALKESSLNN
QTPVAATLCKVKFGSTEKGGLKNFADDCYGGKQSGRSLEQLREKLGQLKNVGAQKQTTHK
TVSTPEHHSGELHFRGYTPNAFESSVHVYKDEEVSNSGVTPKEVLNAASQGRKREKNISS
VLTPALGHVESLAEDNYDACGKQVSPSTPLMSSMVEGRLVHTKSDSGGVITADKESAISS
LAGNEGKCAADHNSQRKTSVAGETVRNASPREEEAEINHDGSVERRSAFANKIFKRVKGS
SYGPALRVRRDDPRAYSKDDHSPGSEKSADNVEMSSPKVPHGSTKTDHHSNTQPSAPASS
AAGTVSSNKSNTGSNHNVALPTDEDYLNENRKRKADADPSVIDSSLVLTGVATDQHSSVV
NALEDYESVMKGGKTVERERGRGRGLTVRETGAEFDASEQLGEKWSQDAAGHPPVVSCAK
ATTGHDREPWAWKSSRDLRSVALTSPNSSEQLKSAKIIGGLPPRCTPSSLGSRDGKIEAN
GSPLSNGPKYQSAVLKQVNEAVKSELINGLVPPSTNHVKSVASTDDHVVNHLSNSFSSIS
IGERNASGSIWKTSTHARTPTPSSGHQMNSVPPESTSLTGVSGMTGLTGLTSQSEVSHKT
AVTSSHGVESQHRPHSEPHAKEGDRGTEMSDRKELSKATSRSTGTSPEVLASDILEAHSS
KACDTLKENKEKNQDNPPHNQHPQRKMRTETENENFVYVNGTRYQKLGKIGKGGSSEVFK
VIATNCSIYALKRINLKGRDWSTAQEFYQEIKYLKALRGKRHIIQLIDSEVTNKKVLEKR
WEGREITEEAFIYMVLEYGEIDLAGMLASKRKEMQMMNESKLDENWLRFYWQQMLEAVRT
IHDERIVHSDLKPANFMLVRGELKLIDFGIAKAIQNDTTNIVRDSQAGTLNYMSPEACLQ
NQTDEEGLEIKQGRASDIWSLGCILYQMVYGHTPFAELSFYSKIQAITNPHHKINYPAVT
SPWLLDIMKKCLTWDRRKRLRIPELLEHPFLQPHLSPFCARCEQLSARMTSSERKQLVDQ
FLSSYENWGQRYASRNSAPCGDIEVPENTRNEEIEIVVFETGNNYYTRSAAVRSESAAAF
LKIKFKQHSTNISRTPAATWKDDMIVALSLLAK
>Chlamydomonas_reinhardtii_CREI031035_Mps1
MEDDRTTGSLSWIVQLQRYLALNSAGDAGHLAERRSLLEKLQASPCTAESWAGFLMNEEA
ILASGPSGRSSKANPVLAQLYQRAIELVPRSRGHASEEYMYLWVGHARHLWYRSEDEGRD
LLKALKNQHLRDTCGLLYYEWALLEQQAGNTSKAVAILQKGIKEQAEPRSMLVGLLAQLQ
PSLSGADGAGAEAAAPVPERRVHFQDVDMASAENPAAGLARRAAPSTPGASLKLGEAGSC
ATSTSYTHLSGTSSTSKSSTTMLPGDLSLGISSHHHVHNLTGLVASKSQASCLSNSSEDD
TINCRSSAAEDNRTQGSLGAAGAGLGTLAGGGGNSTATVTMPAGIASSFNLAAGAAAVAA
LGSGVAAGTTSGGGSGGGGGNNTANMSMGLRRFGLKSKAVRITSGDKPSGSANAADAGAV
PASGAAQPALDVPLAPSGGAFDDGDDAATRKRRAAAEAAQSPARMVASVVLQDEGMKRRH
SPDLAAAAAAGGISGLDRQAPRGAMEPAQQPTQLPARLATGDLGSLRPGSVAAPRQPLVP
ATPGGSVTAAMPVAAGLSAVPAPVPVAVDRVLATPGPGPTPLGSRPATSRPQDVENMAPG
PTPAPAPGLGAMMPMDENCVPGGPGPLGTAAKPAKQPLVPAVSSTPLQPQQDGREPLRPM
GYAAARPSPAPQPLAPVPAAVPPHHQPSASSQPQPQAPLHPQGQLAPHPQPQIVPQPQQA
PAPAARPQQQPGPLVAFNWQERLEQPQARPIESEMYVYVHGIRYQKLDLAGKGGSSKVYK
VLGLNRAIYALKRVRFQNKDQEAVKGFIDEIGLLRTLRGKPNIIQLIDAQVFREDGLVYM
VLEYGDIDLARLLHSHEEARRRAAGGGEAAEAAAAGSGNQCQEIDGNFIRLYWQQMLQAV
KCIHDARIVHADLKPANFMLVQGQLKLIDFGIAKAIQGDTTSINRESQVGTLNYMSPEAI
QGGSQNPLGGPPLKVGRPSDVWSLGCILYQMIYGRTPFADLSFIPKMNAICNPAYQVPTP
ECGEPDAVDSIRRCLDRNPKTRISLPELLDHAFLHPNRRKPQPPPAAPAPAPPLPSGGGG
MAGLTEEQIKAILQLGVAGGSSAADLDSMARRVMQQLGGGGGLLMSTSAAPPAAAGAAAA
PPPPRGPPPPPPPAPPPPPLFGAAPRTGAPPPPPPAPPPPPPPLFGGAVAASRPASVPPP
PPPPLGAAASGTARAAAAPAAAAAPGLGDIAAMAAAAAAKRSAKPPLVDPLEARNAAAAA
AAAAAAAGPTRAPAGAAGGGGLPLMGAELHAAILQQRAQLRPVQEPQQQQEPVATTGQHA
AAAQQVAGSAAAGPAAARQGQAPAPSSEDNGLEAVLRRGLERFHFGDAGGDHTHGDTDFI
EAAMTAARRDT
>Volvox_carteri_VCAR017915_Mps1
MDAERTTENLYWAVVLQQYVDANSPSDPASAAERKRLVDHLQANPCSAQAWAQFLMHEEA
MFYSTSASRTLKNNARLRHLFRCASDLVPLEHGMASEAYIYLMIGHARHIWYRHQDEARD
LFKAIKARQYPHRGALMYYEWALLEHEAGNTTKALSVLEKGLRDRAEPRSMLEGLMARWQ
PTQGVGTTSGSSRGETTTVVQQRKVHFQDVSVAAFAATSLTDGAASFRRTAPSTPGASLK
DPSDSATCSSGGGSSVSKSMTTMLPGDLSLGFSTQHTGCMPTKSQVSYQSHAYEEDITNC
RPGEDNRTPGLLGATSRGGAGGSGNTGTVTLPTGIGSALNLVAGAAAVAALGTGSSTGHN
TTSGSTGYPILRRFGFKSKAVRINVEDSRAVQSEGMSSTLTGVVSPAMPANSAAPILSSC
TNEAATSRQSVGMSQQEPPAEECKIDGIGIVTSHSALSSSQPVASAETQATDDLEEGMTR
KRRAASDAAVSPTRSVLSVVLQEEGLKRRQSPDIVPAAGPSCSAGFPTIRGAAAAYGADG
SPSARLADGHVDGCPDAGRCSFMGPSVPSEHLPVHASGSNTAPPTVLAVETALGHDSLGG
WRTSLPQANLPTPSAVVHQRETSADGYRSSYSTASASQAAGQHLERHSSRNVAIPMRSTG
SQGPSYPDENVVPADTAEAPSGDASPPVMDENQAPLLDAARATKQVQAVTSSAPAPQHQL
QYLDNREPLRPVGYAASRPVPPPQAAAAAPQQQPVPMQPVGNWPERLEQRQIRPIENEMY
VYVRGIRYQKLDLAGKGGSSKVYKVLGLNRGIYALKRVRFQNKDNEVVKGFVEEITLLRQ
LRGKPNIIQLIDSQVFYGQGSTGVGFVYMVLEYGDIDLARLLCMHEEARRRATSANGSAD
EGAASSGLDMDGSNCQEIDANFIRLYWQQMLRAVKCIHDARIVHADLKPANFMLVQGQLK
LIDFGIAKAIQGDTTSINRESQVGTLNYMSPEAIQGGTQNPFGGPPVKVGRPSDVWSLGC
ILYQMIYGRTPFADLTFIPKMNAICNPDYKVPMPDCGEPDAVDCIRRCLDRSPKTRISLQ
ELLDHPFLHPNRRKHSPPKVVERALPPPCGVASGMGALTEEQIKAILQLGVGGGGPTDLD
SIARRVMLQLSGREGAVGAAGTSMVTDSVSQPAAQCGAGRLVEDAPPSYPSAALARPPPP
PPPPPPPPFQAGLSRAPPPQPLPVAKPPAAGGGLLDSAARPAGHQRAVQPVPQPAPRSGS
GPSGMGDIAAMVAAAAAKRALRPPGDMKEDKVKSRAPTRAAALPVDRPPSDRPASGNGFM
PLAGAELQAAILQQRAQLRPVQEQPTRSNSQPQLHGRAGGAVAGEAEGVLEAVLRRGLER
FHFSDTGDTLSNTGDFMEAAMTAKQREG
>Coccomyxa_subellipsoidea_CSUB005155_Mps1
VRGTRYTKLECVGRGGSSKVYKVMAPSRKIYALKRIRLTGRDHEAAAGFIDEITLLQRLR
GHSNIIQLIDAEVIRGEGLIYMVLEYGDIDLARLLARHEANQREGGATELDENFIRLYWQ
QMLQARQKAVHTIHEARIVHSDLKPANFLVVEGQLKLIDFGIAKAISSDTTSIAREAQVG
TLNYMSPEAILGGATNIRGGPPMKVGRPSDVWSLGCILYQMVYGHTPFSALAFIQKMHAI
TDPAHRVAMPPLRNSALSDVIRRCLDRNARTRISMQANFPTFIFLRMGLPAGIAFYKQRH
>Chlorella_variabilis_CVAR008580_Mps1
VYTKLECVGRGGSSKVYKVMAPNRKIFALKRIRLQGRDAEAASGFLDEIKLLNSLAGKSN
IIQLIDSEVCSCGLIYMVLEFGDIDLARLLQVPEGIDENFIRLYWEQMLQAVDTIHRERI
VHSDLKPANFLVVEGQLKLIDFGIAKAIQSDTTSIARESQVGTLNYMSPEAILGGQNNIR
GGPPMKVGRASDIWSLGCILYQMVYGQTPFSHLPFIQKMHAIIDPGHRISFPPLRNAPLL
DVIQRCLDRDPCTRIAM
>Ostreococcus_lucimarinus_OLUC003527_Mps1
VNGVKYTKLECVGQGGTCKVYKVVSPKRKILALKRIRLDGKEHETVAGFIDEIKLLKTLR
GRDNIIQLVDAEVCPKEKLIFMVLEFGEIDLAHMLAKREKQRQNHGGVIDDNFLRLYFEQ
MVEAVNIIHEERIVHSDLKPANFLFVEGALKLIDFGIARAIQTEQAPDHTNIVRDHQVGT
VNYMSPEAILNGQASALGGPMKVGRASDIWSLGCILYQMVYGHTPFSKITGMIQKLHAIT
DPRHTIAFPPLPTENPALIDLMRKCLERDPKNRISVKEILTHRFLRP
>Bathycoccus_prasinos_BPRA005600_Mps1
MSSHRDRRVYDDRKNQTLFTTNENNTTNNKENFVGKSFKEEETNTTKNTTNDEKDKGLSD
YVPKVIGGGSSTTATISLNNAQGQRENMTQTITTNVRSSRDRGSWEGVLGEYLKHKGDTP
WREKSSRVERATAVRANPTSPQAWLEFLEGEEGMFAEKMTGKVNVVTGSRNGVSLYRLYE
LATKTLPRSGNAKNEDYLRVYLGYARQQMVHNTDDARDTFKFLKSQGIGQTHAIFWCEWA
AFGGQLKGDEKAIKILKKGLEANCEPKEALEIMLEDVQGKNIDFTTAIPSPYVRDVTEGG
RTATLHGGARMMSNNTTSAMKKPPSAMKPLTFDSKPMVSHTAARRRQSGYVHDPTLMNTT
TGCLTSQQPTMTQPTHHHTSTTSSSLSGDRTNAGNTVTTVATVGNNHAHATPTITTTNNN
NNNNPLTAQKTESLRARLAAALESSKKSATTTTTVTRPVMATTLTAAAEGNSSKNKNESS
SSAAHPTSNAQAPVSKKQPTSSSSKQPLKREDDQHIVVNGARYAKLECIGQGGTCKVYKV
VSQKRKIMALKRIRLQGKQKETVDGFIDEIKLLKRLRGKDNIVQIVDAEVCPNEGLILVV
LEFGEIDLAKMLNKRERQRAESGHAQLVDDNFMRLYFEQMVEAVKTIHEARIVHSDLKPA
NFLFVEGTLKLIDFGIAKAINHNQAPNHTNIVRDHQVGTINYMSPEAILNGQKSAYGDMI
PVGRASDIWSLGCILYQMAYGHTPFSKINGLVQKLHAITDPNHTIEFPPLPVKNDHLIDL
MKRCLERRVENRIEVPDILRHPYLRPEEAAASLNTSTSSDDAEKANNGAGGLSMQQLQQL
LTQLSTNNTDNAIDVNALSSHVFAQIAAGQNVSVSPLLRKRTSGSGLSPLSEEDENLRAS
SSPSSGSSPMETTE
>Micromonas_species_MSPE005162_MICPUN_67779_Mps1
KVAEEKKKSRPRVRENSEMVVVRGVKYLKLECVGQGGTCKVYKVLCPKRKTYALKRIRLQ
GREKETIAGFMDEIRLLQSLRGKDNIIQLVDAEVCKTEGLIYVVLEYGEIDLARLLSKRE
KQARAKGKGGANGQSNAGMIDDNFLRLYFEQMVEAVGTIHELKIVHSDLKPANFLFVEGA
LKLIDFGIAKQDTSKTDTTNIVRDHQVGTVNYMSPEAILNGQPSALGGPLKVGRASDIWS
LGCILYQMVYGQTPFARITGMIPKLHAITDPKHEIPMPPVANPHLTALISACLERHPHRR
ITIAEILKHPFLRP
>Cyanidioschyzon_merolae_CMER000189_Mps1
MSGGRDATPEASDSEKWVLGSKQALNRRAGQLDAVATDAYAQAPDQASSATSETSASSHL
KRPTRETLEKLRLRVQQLRGRRQSAEQTHSSASRSPCSPTRSAEGLMTPPLLRLHVVAAV
GTGGDAADHLIPAPVDPGATSPQAQRTETPAAVAPHPRTLSALPSASWTATFREVFGSSP
LTLVPPAYREYAFEALETALARADTTHLRTLAARPSCPSTWLSFLQSLERALLPSGMPPR
TPTTDARARAVLRLLQRLYERATRAVPARGHRRNSDYVELWLGAVRFQMALTEQEDAEEL
RDTFRYLKAERIGEHDPRICELWARFERRLGNERKARKLEEEAAARREAAEQFMRGTCFW
LCASSDPENAVPEVVRSAHHSSGHSADAPDAASLLTITADVLQPAARVGKAPSGAGLATA
LDPAALTGFSTATGTGAGIPPPDEDAPATAMSWHRSVETAPEQRATLSPPHQASRDEHRA
RTALDAAGGAEAALSSPRIDRDPAASTTPPPWTRLRQSPQAIELAVDAVPARQSSTTDRW
PMQRAQGDPEASQAPHIISRNVPAGVPDGTQAAPDERPAAAASNPIDSKSRRCAGNDASA
GHVSIRTGACVAPAAREAHAPTAQQPRGMQRSVDGPVAVQGSAVAEAAAAPRRPLRRLDA
GKENVAPSDGGDGTSLLSLPPSLADTVVHVGGYPYIKLEIVGRGGSSKVFKVMCARTRKI
FALKRIRIRKADRETLRSYCNEIALLQRLRGRDNIIQLIASEVREHAGLIYLVMECGEID
LARLLLRNAGRPMHANFLRLYWQQMLEAVHTIHEERIVHSDLKPANFLFVEGVLKLIDFG
IAKAIQNDTTNIVRESQVGTLNYMSPEAILDTNEAASAGASGETAAAPSRRRYKLGRPSD
IWSLGCILYQMVYGRTPFSHLNVIQKLRCITDPTYDIAYPPVAGIQGIGSEASAAALMDT
LRRCLQRDPVRRASIPELLAHPFLNPDVPFVDAASAPSNQPGIREQ
>Cyanidioschyzon_merolae_CMER000153_Mps1
MSGGRDATPEASDSEKWVLGSKQALNRRAGQLDAVATDAYAQAPDQASSATSETSASSHL
KRPTRETLEKLRLRVQQLRGRRQSAEQTHSSASRSPCSPTRSAEGLMTPPLLRLHVVAAV
GTGGDAADHLIPAPVDPGATSPQAQRTETPAAVAPHPRTLSALPSASWTATFREVFGSSP
LTLVPPAYREYAFEALETALARADTTHLRTLAARPSCPSTWLSFLQSLERALLPSGMPPR
TPTTDARARAVLRLLQRLYERATRAVPARGHRRNSDYVELWLGAVRFQMALTEQEDAEEL
RDTFRYLKAERIGEHDPRICELWARFERRLGNERKARKLEEEAAARREAAEQFMRGTXFW
LCASSDPENAVPEVVRSAHHSSGHSADAPDAASLLTITADVLQPAARVGKAPSGAGLATA
LDPAALTGFSTATGTGAGIPPPDEDAPATAMSWHRSVETAPEQRATLSPPHQASRDEHRA
RTALDAAGGAEAALSSPRIDRDPAASTTPPPWTRLRQSPQAIELAVDAVPARQSSTTDRW
PMQRAQGDPEASQAPHIISRNVPAGVPDGTQAAPDERPAAAASNPIDSKSRRCAGNDASA
GHVSIRTGACVAPAAREAHAPTAQQPRGMQRSVDGPVAVQGSAVAEAAAAPRRPLRRLDA
GKENVAPSDGGDGTSLLSLPPSLADTVVHVGGYPYIKLEIVGRGGSSKVFKVMCARTRKI
FALKRIRIRKADRETLRSYCNEIALLQRLRGRDNIIQLIASEVREHAGLIYLVMEYGEID
LARLLLRNAGRPLHANFLRLYWQQMLEAVHTIHEERIVHSDLKPANFLFVEGVLKLIDFG
IAKAIQNDTTNIVRESQVGTLNYMSPEAILDTNEAASAGASGETAAAPSRRRYKLGRPSD
IWSLGCILYQMVYGRTPFSHLNVIQKLRCITDPTYDIAYPPVAGIQGIGSEASAAALMDT
LRRCLQRDPVRRASIPELLAHPFLNPDVPFVDAASATRNDMRTCS
>Galdieria_sulphuraria_GSUL000822_Mps1
MEAEKENQPPEGYAKVESLQQLKEKVQRLRQVSAANNSNGHTHHETFTTTPLTRLENSWK
IDNHLENPIPSPNTIIEQKDEGPLPPPVARQSNQQPTSSARQVPSGLNHETSNFKIQESN
DTPYNKTSNSSMKKTEQNVQTRNKLVQLVRNNPCDPESWLRLLKHVQSEHKLDPRQVSLT
MLMQLYEKAVRTIPLKGNRKNDAFIEIWIDYAWLQDKESEHDARGTFKYMRAEHIGEGSS
RFLHAWAEFEASHDNQEKSKKLLEEIRVSFGNDTKVQDSSLERKTTEGTPKTESAPSKSS
IEGEQDEKLYQRRHHEETVNLSPLKSSTNKKKTACWKTPLLLNSGSARRVSQAFLDESSC
TESDEQQASKHYSTEWQNSLKLGQHTETRGRSVEISHCTTSSLQDSEKSASLSKQQIEQR
QQRHIKEQIPISNNPDQIQREDPAKDKVDSPEVLRSGSVETRNSEALEISPLGLKESYKT
SSKALSENARHRQSVEDDIPFDSSPVHKEPSIVAKKTVDKQTGQHNEKSIQSNLEKLEAF
QRPVEESPRRDSVFSILSDTRKVIVVNKVPYIPLQIVGRGGSSKVFKVMNSGGQIFALKR
VRVSQADEQGKYIFINYQNEISLLQRLKGKPCIIQLIDSEVNEKNLTVQFILEYGDIDLS
RLLTRYAERQKSVDLNFIRLYWQQMLEAVQTIHEEKIIHSDLKPANFLFVEGTLKLIDFG
IAKASQSETTKVFHDSPMGTLNFMSPEAFSNNCRLGRASDVWSLGCILYQMVRNGSFSKV
FYSNCL
>Cyanophora_paradoxa_CPAR000179_Mps1
MSHMAKDGYFRMNGREYIMLELLGRGGSSKVYKVMSPGKHIYALKRVHVDPHDPEAIASF
TNEIDLLRRLKGQQHIIQLVDAEIDARQGLIHVLEQVGEIDLHHLLQRQAGRGLNENLIR
HYWQQMLEAVHTIHEERIIHSDLKPANFLLVQGDLKLIDFGIARAVPNDTTNIVRENPAG
TLNYMAPEAIDGGGGGPGAGPCHKISRASDVWSLGCILYQMVYGKTPFSAITNMMAKMRA
ICNREHRIELPPIPGGDPALADVIRRCLDRNPRDRPTIPELLSHPFLKPSAANAAAAAAG
PGAGAGLRKEQIEAMIRQVAAKQSGKINVETLAEHLLQQFAASGLPPPPAPPPS
>Guillardia_theta_GTHE023655_GUITHDRAFT_136848_Mps1
MTVNDPSNTLESDEFDKENLPPPFATPIGKPVPASATPVHPGSHACSGTRTLLFDCYFSV
VNQDTETPSNKPTFTPSSKTGEAPKTLDQWDKILRSLPMSTAADRVKLSCQARLERLFER
VLGSGSGTEELEISSHKDNEGLLSGDKAYKPIQEGKENGAQPVSVLDDLLKSGGDGKPFQ
DVCHEVLKSYPEVRSMLSLDKKASGSTQTAPPVQEPKEDTVVFQTKVTIQTPGVNADKTP
KVAKKAAIEEKEETVVFSKDMHGSASKGTSLRSRTETESAKSDGKPEEKKSSSIRRGALR
SVKRTGLGAGPARRVCPNEAVAEDEEATKTVDPVEVSERTSEKTLEHSAESAEIPPSSKG
IQHLPPITEQEGRSSSEGNNSISSGTSNDSVNRTLTQEQNHLSDMPTQPIDNGKCGGSPS
FSDLPTQPQPSMLGSRPSGRIEREVEEVIFRPLASSMEAEQARVQEVPKGYISVNSKLYK
KIEVKGKGGGGKVYKVHLKDDPNSIWAIKKIKLEGDEELRVSVQNEIDLLIALRGQPSII
HMEDYEIGDDLVYMVMECGEQDLAQALHKRQVRSLRGVWKAMLEAVQVVHEQRVVHGDLK
PANFLMVNKELKAITDKNHNIDFPAMGPSAPVEKELKQHPWLVPPKFALDSYNILVMVSK
VRALHRENPERTDEDIKELLIPLMEAAGLAIKEPPAPPASKSVPSASAAPPPPPPPPAAA
PPAPPPPAALPSKPCGQQALAPNSSAGIRSTAPPPPPPQSHSSSCGLGVSAAEVLAQRHK
LKKVEPAPRRQRAAEAWQGSSGI
