# Supplementary material for: Evolutionary dynamics of the kinetochore network in eukaryotes as revealed by comparative genomics
Source: EMBO Rep. 2017 Jun 22;18(9):1559–71. doi: 10.15252/embr.201744102 (PMC5579357; doi:10.15252/embr.201744102)
Supplement: Supplementary file 3 — Dataset EV1 [file EMBR-18-1559-s003.zip › kinetochore_orthologs_FASTAs/Ndc10.fa]

>Saccharomyces_cerevisiae_SCER002195_CBF2_Ndc10
MRSSILFLLKLMKIMDVQQQQEAMSSEDRFQELVDSLKPRTAHQYKTYYTKYIQWCQLNQ
IIPTPEDNSVNSVPYKDLPISAELIHWFLLDTLITDDKPGEKREETEDLDEEEENSFKIA
TLKKIIGSLNFLSKLCKVHENPNANIDTKYLESVTKLHTHWIDSQKAITTNETNNTNTQV
LCPPLLKVSLNLWNPETNHLSEKFFKTCSEKLRFLVDFQLRSYLNLSFEERSKIRFGSLK
LGKRDRDAIIYHKVTHSAEKKDTPGHHQLLALLPQDCPFICPQTTLAAYLYLRFYGIPSV
SKGDGFPNLNADENGSLLQDIPILRGKSLTTYPREETFSNYYTTVFRYCHLPYKRREYFN
KCNLVYPTWDEDTFRTFFNEENHGNWLEQPEAFAFPDKIPFDFKKIMNFKSPYTSYSTNA
KKDPFPPPKDLLVQIFPEIDEYKRHDYEGLSQNSRDFLDLMEVLRERFLSNLPWIYKFFP
NHDIFQDPIFGNSDFQSYFNDKTIHSKGSPILSFDILPGFNKIYKNKTNFYSLLIERPSQ
LTFASSHNPDTHPTQKQESEGPLQMSQLDTTQLNELLKQQSFEYVQFQTLSNFQILLSVF
NKIFEKLEMKKSSRGYILHQLNLFKITLDERIKKSKIDDADKFIRDNQPIKKEENIVNED
GPNTSRRTKRPKQIRLLSIADSSDESSTEDSNVFKKDGESIEDGAYGENEDENDSEMQEQ
LKSMINELINSKISTFLRDQMDQFELKINALLDKILEEKVTRIIEQKLGSHTGKFSTLKR
PQLYMTEEHNVGFDMEVPKKLRTSGKYAETVKDNDDHQAMSTTASPSPEQDQEAKSYTDE
QEFMLDKSIDSIEGIILEWFTPNAKYANQCVHSMNKSGNKSWRANCEALYKERKSIVEFY
IYLVNHESLDRYKAVDICEKLRDQNEGSFSRLAKFLRKWRHDHQNSFDGLLVYLSN
>Candida_glabrata_CGLA004901_NDC10_Ndc10
MISKDNEIRKLMESVAPIKVHQYKSYYMKYIEWCEQKELLSFESNSSIPYENVPLLPQLV
HLFLLECVIKWPIVASDVNELQIYIESFRFLKKLCDIHSEVDPNSEFDDYITDVLELHRR
WDSLLKDESQSSQLNKMATLSINMWNSNTQELSDKYFKTSMEKLRFLTDYHFYTLLNWPY
KERSKLKLSHLKVHNVENDENSLNAYRLIIINDDGAVQGTVIPHDCPLICPITTLAAYLY
LRFYGVKPIYRGDGFPELTKDFDLPLIRGKSLKDYPREETLGNYYSSAFKYCSLEYKRRV
YLHGSSDEKNGVKNIRYPDTSNPAYKEFLTDYPNNEEMKFDRLFPAHIPLDYERIFNYSN
YDGVQDGLTIPEITELPPNDLLVQVFPEIEKYKRESYNILTTKSKEFLKVLEVLRNVLVI
NLPWIYRYFPDHEIFSDQTSIFQNSDFVSYFNERIALISNNDSTIDINSIPPPLRNIPGY
HTGLIENNIMLQYLVEPNFKAGVKSDSIPSVHDSIYNIPVTGNEGQSSSVALAPPITNNS
GWKKEAFKLVQFQTLSNFNPMIDTFKKVFEKLDMKRSTREFIINKFETLTKYVNARLNSV
TSEEITSYFDDILEKKNGLRYINKESNSVDKQISGRDVVDNLKRKKQKQKRRFKLLSVDD
SSSGTDDANEDSVNDSSTESDSSTDDLHEEENAMQEQISSMIDELVTKKLSTLFDVKFEQ
MEMKLESLVKNTVSEKFNHYIAQESKKRSYEGDFEIDNTKKIRKSIDDGIKEKFNDKVNT
SSTGAEEEHFVFRMADTLDSIDEIIQEWYTPDPKQGNMCVHSMNKKYKSKWRTGFEKIYR
ERKPIVDFFIYLVNMEKLSRSKALSICWELKSQNNFTVSELSAYLKSWKEKNNSTFVGLL
NQIQHT
>Kluyveromyces_lactis_KLAC002254_KLLA0E03807g_Ndc10
MSKLDSLLKELPTRTAHLYRSIWHKYTEWLKTMPDLTGADLKLFLSQKYIVKYIASHDDI
AKDPLPTCDAMIWFSRALDIENNDVLVLQQRLYGLVKLLEFDYSNVIAILQKISINLWNP
STDSLQSKHFKTCQDKLKLLLDFQWKFNTNVSFEDRTTVSLKDLQCILDDENGKCGLAHS
SKPNFVLVPNFQSPFTCPIFTMAVYYYLRFHGVKKYYKGDGYQILSQLEHIPIIRGKSLD
QYPRELTLGNWYPTIFKYCQLPYTKKHWFQVNQEWPQFPDFSDSSENTSTLAESDSENTI
GIPDFYIEKMNRTKLQPCPQVHVHLFPTDLPPDIQAVFDLLNSVLVTSLPLLYRVFPTHD
IFLDPSLKTPQNIAFLTGTLPLDIESQEHLLAQLIDKTGTVSELVPNPVKIDQNEHTLTP
IGTSLSQTDIPMLDQLKTELQKLIQLQTSTGFSQLITVLLEIFQRLDFKKSNKQFVIDLL
QSCRKDMRNKLMDPCSLSTNFADELSDDENEKGNKTGAIYDPETDNGNEESVSDYEPSFK
KSKPNYTEEPLSDDENMEEVAQLVNQLITRKFNENLEQQTDRIISSIQPTLRDMVRTEVA
DALNLSLREASRDSVNKKNSDENFQNYSLTEDHFEMNPDCSDIKSIILEWFTPNRECVHS
MNKKYGNKWRLTEPNLSLYRIRKPIVQYYIHLINVENLNKFDALNKLEAVLEKHHSVPLL
SSFLEKAKKNGYASVT
