# Supplementary material for: Evolutionary dynamics of the kinetochore network in eukaryotes as revealed by comparative genomics
Source: EMBO Rep. 2017 Jun 22;18(9):1559–71. doi: 10.15252/embr.201744102 (PMC5579357; doi:10.15252/embr.201744102)
Supplement: Supplementary file 3 — Dataset EV1 [file EMBR-18-1559-s003.zip › kinetochore_orthologs_FASTAs/Ndc80.fa]

>Homo_sapiens_HSAP002598_NDC80_Ndc80
MKRSSVSSGGAGRLSMQELRSQDVNKQGLYTPQTKEKPTFGKLSINKPTSERKVSLFGKR
TSGHGSRNSQLGIFSSSEKIKDPRPLNDKAFIQQCIRQLCEFLTENGYAHNVSMKSLQAP
SVKDFLKIFTFLYGFLCPSYELPDTKFEEEVPRIFKDLGYPFALSKSSMYTVGAPHTWPH
IVAALVWLIDCIKIHTAMKESSPLFDDGQPWGEETEDGIMHNKLFLDYTIKCYESFMSGA
DSFDEMNAELQSKLKDLFNVDAFKLESLEAKNRALNEQIARLEQEREKEPNRLESLRKLK
ASLQGDVQKYQAYMSNLESHSAILDQKLNGLNEEIARVELECETIKQENTRLQNIIDNQK
YSVADIERINHERNELQQTINKLTKDLEAEQQKLWNEELKYARGKEAIETQLAEYHKLAR
KLKLIPKGAENSKGYDFEIKFNPEAGANCLVKYRAQVYVPLKELLNETEEEINKALNKKM
GLEDTLEQLNAMITESKRSVRTLKEEVQKLDDLYQQKIKEAEEEDEKCASELESLEKHKH
LLESTVNQGLSEAMNELDAVQREYQLVVQTTTEERRKVGNNLQRLLEMVATHVGSVEKHL
EEQIAKVDREYEECMSEDLSENIKEIRDKYEKKATLIKSSEE
>Mus_musculus_MMUS003988_Ndc80_Ndc80
MKRSSVSTCGAGRLSMQELRTLDLNKPGLYTPQTKERSTFGKLSTHKPTSERKVSIFGKR
TSGHGSRNSQLGIFSSSEKIKDPRPLNDKAFIQQCIRQLYEFLTENGYVYSVSMKSLQAP
STKEFLKIFAFLYGFLCPSYELPGTKCEEEVPRIFKALGYPFTLSKSSMYTVGAPHTWPH
IVAALVWLIDCIKIDTAMKESSPLFDDGQLWGEETEDGIKHNKLFLEYTKKCYEKFMTGA
DSFEEEDAELQAKLKDLYKVDASKLESLEAENKALNEQIARLEEEREREPNRLMSLKKLK
ASLQADVQNYKAYMSNLESHLAVLKQKSNSLDEEIGRVEQECETVKQENTRLQSIVDNQK
YSVADIERINHEKNELQQTINKLTKDLEAEQQQMWNEELKYARGKEAIEAQLAEYHKLAR
KLKLIPKGAENSKGYDFEIKFNPEAGANCLVKYRTQVYAPLKELLNESEEEINKALNKKR
HLEDTLEQLNTMKTESKNTVRMLKEEIQKLDDLHQQAVKEAEEKDKKSASELESLEKHKH
LLESGVNDGLSEAMDELDAVQREYQLTVKTTTEERRKVENNLQRLLEMVATHVGSLEKHL
EEENAKADREYEEFMSEDLLENIREMAEKYKRNAAQLKAPDK
>Xenopus_tropicalis_XTRO026620_ndc80_Ndc80
MRRSSVTNRQSLLPLRVQDANRMGLTTPQSKDRQGFGKLSMSKPHSGTSERKTSFFGKRM
SNGTARTSQYGAFGGTEKIKDPRPLHDKAFIQQCIRQLCEFLNENGYSQTLTVKSLQGPS
TKDFLKIFAFIYTFICPNYENPESKFEEEIPRIFKELGYPFALSKSSMYTVGAPHTWPQI
VAALVWLIDCVKLCCVLRSENPVFEEPQMGEQSENGIDFNQLFLDYTVRCYDQFMEGRDT
FEEYDADMCIRLKEAYHVDESNLEALQQESRRLLEEIERLEKEKENEPDRLASMRKLKVS
LQADIQKYQNYLTEIESHSTLLEQRVSSVSEDLEATELESRAVQQENLRLKNILDNQKYS
VADIERIKYEENELQQTIAKLTKDLDEDKQQLWSEELKYAKMKESVETQLSEFHKIGRKV
RLIPPTAEYANGYDFQIQCNLDSEQSSLIHYRNKINVPLVEILSQSEGQIAGATNKKMGV
EDMVEQLNTLIGEKKNEVKVQKDEAQKLEETYQQKVEEAEEDEKRWISEIESLEKHRQLL
ESGVNKSLDEALKDLQKEQQELQLVEHQTEEEMRQVENKLVRVVHAVANHVAVIEKHLEE
KRLKVEREYEEFMKEDLLLDLRELLDKYKEKARVLDSPPY
>Takifugu_rubripes_TRUB001132_LOC101066737_Ndc80
MDRGRLSRAGRPSELPMRVLDNNRMSMVYATPQSKQPSFGKLNIPKPNSVTSERRTSFFG
PRTSGASMPRNSTMSGFGGTEKIKDSRPLHDKSFVQQCIRQLHEFLTEQGYTGTLSSKTL
QSPSTKEFVKVFEFIYRQLDPTFEMPTSKVEEEVPAILKSLRYPFVLSKSSMYSVGAPHT
WPQALGALMWLIDNVKIKWSLSKQELLFSDFCEDTDNIEEGAEYNKLFLDYTAETYSKFM
QGEDSFEDEEELFLSKLKKLYNVDEALLSSMEEKQQILSEEMERLEKESHTDRLMTKRME
RMKLQTDLKQLQSYRSSLDSFKANLENKVSELTNELENTVSHLESLKHERDALQVQLQNQ
KFTPADVERINREKRELQQTITSLNKSLEDAEQHKWNEEIALAKVKEKAELRLSEYHKLA
RKLKLIPLSAENACGHDFEIRPFECGSNNTVQHKTQIQMLLRKLISDVEEENSRLANMKL
SLEESCEQVNSNTMDKSNDIKQLREQIRKLDERLDCEIQELAREEQGWAEEMESVENHRK
LLEKKVNHGYDGAVQQLKASQQQYHLVLQETNEERRTVANNMASVFTTAANHLSITEKCL
EDLHSRVQRLCSKAVEEDDSVLQKLKETLENFVSKANSL
>Danio_rerio_DRER000513_ndc80_Ndc80
MSRRPSSRYSEMPMRVTDSRMSLINATPQNKDNAFGKLNIPKPQSTTSERRTSFFGKGIG
AGGQRNSMFGSYGGSEKMKDPRALHDKAFVQQCIKQLYEFLVDRGFPGSITVKALQSPST
KEFLKIYEFIYNFLEPSFQMPTAKVEEEIPRMLKDLGYPFALSKSSMYSIGAPHTWPLAL
GALIWLMDAVKLFGGQREQDLLFSDFSDELCDLEDRTEYNKLIMEYCSDTYNKFMQGADT
FDDEDDDFLYKLKKLYNVDEALLHSQQEKHSMLMEHVERLERESQTDRLVGKRTEKLRLQ
TDLQKLQNYRCTLEAHKTGLENKSAGLTEELEAVEMQLEGLKQERTRLQHILENQKFTPA
DIERINRERNELQQTIHGLSQSLEEGEQLVWNEEVNLSKTKEKAELKVAEYNKLGRKLKL
IPLSAENACGHDFEIRADYSATTITQYKTQIQNPLKNMMVEVEEEFSRLSNVNLSLEETV
EQVKSNIFDKENDIKQLKEQIRKVDQQLENAMQEMALEDDKWAAELDSAETHKKLFEKNV
MQGIEEAEEEVKAAQQQYHVVVQETNEKNRMVVKNMTDLFSSTVNHLFAVEKHCDEQLKR
FDKLKDIVREDEADINQLTDLVENFIKKANSL
>Ciona_intestinalis_CINT007087_LOC100185658_Ndc80
MNRPQRKLSVSGRPSYQGGSGQSSLKRSSAATPLMRSSLKRQPLSAVKGNQRSSYVNTDH
QIIKDTRPLSDKSYMKKCVFDLIHLLNDLHYPTSLSPKMLNPPTNREYQRIFEFLAITLA
GNFRIIKPDEDMMRFVKACGYPYSLSKSTLNNVGPMSSWPHALGVLMWLANQIKIAPDLW
TEEEMLEPKQHVQQQFFHSVYNEFMSGNDGPFTETENEARRMLGEINKDTLSEVQSLETK
FENLSATALKNEEEKASNIKLFEQISTKRQNIEKMEKYFDDIDKYNSDKQARTLEFNELT
ASKDEEGNDLRLKILDLETEVAGQEMSKDDVYQHKVKNEQLKGSVISTAERIETLKKTGW
ELEIETAKALTAMNDRVNVQNNSMQKLWSAVARRLELNEAVKPPALLSGALGFEGNRSKQ
IDSVQPFMMDLNERLLAHQRKLNQELNDATNRRLQEREMIQDVQKSINILETAADQVHAE
IQNFEEERTKKVGTLRSETDKEKTKKCQFIAMNTESVEELEKQVELLQNENLKQGKSFSK
QKEDAITEIKELVAQLKEFKIKCNEEIEKFYENIIQQNKNFADNMNEVARSLPTVD
>Branchiostoma_floridae_BFLO014370_Ndc80
MRRSSASSGRSSLAPMRVKNDNGQNVRRTTGSSHRQSAVPRPWSSFGRQSFGRLSTGSST
GIPRASNIRGKGMGMGASQRRSSAYGKSRIGDSMKDPRKLSDRSLQHRMTKDIIEFLSMQ
GFPHQISQKLMSPPTTKLFTAIVQFLYGQFLDPSFQILKKFEEEIPRIFKDLRYPFPLSK
SQMFTIGTPHTWPHILGALHWLLQLVKYSMRVDGDKLMFNEDFESNSENKILFEYSSEAY
KCFLEGNDDMMSQYDQRMEDELRASGIKAEDLQTLATENMKLQEELEQLEKQEDPLIAAT
TLRDQLKEDAKQLQDHLEKVEHQKSGLVQNAAHLEEELQIKRQELETEQKENVRLQQIFD
TQEFSPMDVELMNRQRQQLSVTLDDLNKEIERLEQQCWELEMKQSKQREQMQSVVQEYNM
LARQLKLIPPTAENAHGMDYEMRLVFNAGSTANQVAMVDFVGTIKPALIQMRKQIADTCH
SIEAARLTEEESLEQITDMINDKKEELGLMETRLRRIEEELDHKKEMMAREYKKHADEVQ
DVQNQLQEMRLTHQELEAKKDEAYKELQVSHQAAVAKVKEWEREETEYVDFLVHCVELVC
AHQDKIQDHFSKLQAQAMATLQETQQIEVPTSQLLSNTDQQD
>Branchiostoma_floridae_BFLO015346_Ndc80
MRRSSASSGRSSLAPMRVKNDNGQNVRRTTGSSHRQSAVPRPWSSFGRQSFGRLSTGSST
GIPRASSIRGKGMGMGASQRRSSAYGKSRIGDSMKDPRKLSDRSLQHRMTKDIIEFLSMQ
GFPHQISQKLMSPPTTKLFTAIVQFLYGQFLDPSFQILKKFEEEIPRIFKDLSSEAYKCF
LEGNDDMMSQYDQRMEDELRASGIKAEDLQTLATENMKLQEELEQLEKQEDPLIAATTLR
DQLKEDAKQLQDHLEKVEHQKSGLAQNALHLEEELQIKRQELETEQKENVRLQQIFDTQE
FSPMDVELMNRQRQQLSVTLDDLNKEIERLEQQCWELEMKQSKQREQMQSVVQEYNMLAR
QLKLIPPTAENAHGMDYEMRLVFNAGSTANQVAMVDFVGTIKPALIQMRKQIADTCHSIE
AARLTEEESLEQITDMINDKKEELGLMETRLRRIEEELDHKKEMMAREYKKHADEVQDVQ
NQLQEMRLTHQELEAKKDEAYKELQVSHQAAVSKVKEWEREETEYVDFLVHCVELVCAHQ
DKIQDHFSKLQAQAMATLQETQQIEVPTSKLLSNTDQQD
>Saccoglossus_kowalevskii_SKOW027719_Ndc80
NEFWEICFAHVQRVQTYFGVHFEFAVVVELFSDYISNILNTMHRPSFGSSSSRGSIGNGR
ASLGPLRVKNDAGTRSVSRNRQSVGGQSTGKHASGMYSSKPSSSRKQVARFSLAANTSSR
RSSGYGACGGYGSQSVIKETRPLSNKEHIRQSLRTLIEFLSENGYGHPLTVKQLTTPATK
EIVSIFEFLFHFLELNIKLRDGSVKFEDEIPKRLKNLGYPFQISKSSMFNMGSPHTWPTI
LGAIMWLLDLVKTACSIDVDHLLFAGNGDGFDDALDSKLLFGYLEKSYDDFLDGQDTFEV
HEQMLADSMKTGNQVVAEDLDQLENEHRRLLETLQILEEEPDKLSELMERKQLLQSDIDR
FDRYLNELESHKRVLDQKHQQKDEDLQRHALEEKQYLEEIQRLQHIYDTQELSATDVERI
NSEKTDLSRQMEILKKEKEELDKLAWQQEMKIAKKQEQTERHVQEYNNFARQLKLIPPTA
ENAHGIDYEMRIQFHNQHPDFAGMVDFTGTIKPALIQMRKQINDSVHELQNRKISEEEGD
DQVSEMIQEKEEEVEMLSTKLRRLENELECEKERTTKETKKKIEEIHLIEQQIQELRLQE
QITTEEAEKQVAEMNKKYEQECVRMEKEKQNYGSFMIEASKIVLEHHSVLHDHIQKLVQQ
AEEGVKKTKEIILPNKDDLFN
>Drosophila_melanogaster_DMEL002816_Ndc80-PA_Ndc80
MSHLMPRRTSEFRGDVLEERGTADKRQTRATKRSAATHTPSSSQAAPRRPSASRLPQPLN
LERDRASQMGVTPKRGHRFVPSTAERAIAPHSDKKWVAERAQQILEYLHGIQNSEAPTGL
IADLFSRPGGLRHMTIKQFVSILNFMFHHIWRNRVTVGQNHVEDITSAMQKLQYPYQVNK
SWLVSPTTQHSFGHVIVLLDFLMDFLPPLPSSDVVEEEFPFMETMEQPSSYLNSMHCEST
TIMSTTQAHAIQLDEDVNGLLFEEASKCIALWDQELTNEEAKLQAETRDQVISKKCDLPD
RKALDQLIGDLKTKLQQLENKLHDPSEDNKLNKLERLTKEHDQLAQQLAASEEELIKKLK
LYEQLSAQVEEKQSNLRQQMKYEKRLEQAVNRQKFSAQQLKELQMKCDDMENYSKAYERQ
VKEVSELELHQQVMLSRAKQKQLDSVEVFNSHVRHLSMDPVICGLIKSGIGQQSDLTLPL
NPNQEDISERVQCLELLGKLLQQHRQQNIDRRQMLDKQVAKVKSDSIELDTEIATMDSQL
RAQKQRLTKMEASYRTKRDMQAQHRQQLLEDQYDQTARLDELEKREKQALEKLEASKQRN
EDLLTAAEQFQEQDLKARQDRLEKCEQKLAKAEDQLLAVESKVNATQAKLNEVEQKVYSA
KLPSFQPVLDAIKNH
>Drosophila_melanogaster_DMEL022782_Kebab-PB_Ndc80
MSSMAKSPDMRTPGCCSPLRTKELLERQRSSRCTPAKGYLTPRNCQSPKHPEMRIPSIFV
TDADYGLERPKQLLQRLERSLYRSSSASKVPPKHSLLASQNRQRTWEGPKTPEFRSRTNK
TIPASEPRPRRAKELLEDLRSKHQGTPATKIPSQRNPKENQELSKSHTCIPSSEPQPIRP
KLILERERQESITNRLASTSIDRLKTKPPRSSFTSSRLLVPQMGFSYPKDPKRLHESDKG
IKLTTSKRKLDFKTELGTDWLRRELEKIGKEWRKKTDYQLRQLISGFVKQLVRLLPFNGI
TFSHLSRDCYVQQMVEALQQLQYTKKVNKSWLQTPNSTQAIAHVLELLNFLLDVLEHRKG
EGMCALPVVSEKQRIEQLASASGTSYDVMSLQQKFENIKIEKERLNNYQESLMPESPVSK
DMDKVTERDGNQDFVRLLDFQKETLHELQLQRLRLQEFSELVSLAKIKLKRCCKANKQCI
EAFNDQIQDLADCVVLRNRNIGLLTQLHLNDNPKEEELHERMKQLQRLYEDNYSNLLQLN
IKPPQGSP
>Anopheles_gambiae_AGAM009760_Ndc80
MSSTKRITMPRRTQEFEISAPQSSVKKSQARVSRIAQPVRKSSKQSGIGQFGENGRSRSV
ERGLNALAGLPSTAVKKSLNPPRSSSATPQLRTPHRSVFHHGGLNAENIPSFSIPSTVER
ERCTVEARPIFDYLAQANVPDLPKEFIERGNIKTMSMKQFLIIVAHLLRQIGGHRYKIGT
NFIEDIIKAITELQCPFTVSKSMLKTPSAPHSIQQVVTMLTWLVQLAPVPVTDWAPNYQH
VAEFPTPEYTQFFFQSATESFHLWNLKREEEFEAQVERMVDRLVAAKTGGLSQEQVRQRT
EQIRQQLEAISVDRSSGQMREQSFDEVQREVVEKQRIVKQLTEETKQLDRQFERQQQEYY
LRQDQYYDCESAIQRVKEQLARQQMTAKERDELQAEIAYDRNVVAAKRNAIACLDGESSD
YQITLSRLIKQKINLISELNTKLYNFSNAIKPDIEFTPIELSLTCSNYPELERTLRALEQ
QLTAVFAEYQALQQRLSQQKMRLEQQVSDEQLTIEPLETKIAKQTERLQQLQQRRETVVR
ELVALAERANERGTLEQRTKELDQRIEQAMEQMESNRKAIVKLTYDKQQLMEDGLERCRQ
ALEERHQKLADLREQVDGCEAIMKQIVDVCAKSNEEEPLC
>Caenorhabditis_elegans_CELE021720_ndc-80_Ndc80
MFGDRRKTGGLNLNGRASIAITPTKRFTDYTGSTSVRKTDARPSLSQPRVSLFNTKNSSV
APRDVKSLVSLNGSKIYNFLVEYESSDAPSEQLIMKPRGKNDFIACFELIYQHLSKDYEF
PRHERIEEEVSQIFKGLGYPYPLKNSYYQPMGSSHGYPHLLDALSWLIDIIRINSAVSED
TQNILFGDFMEQGKAQEKTLNYAWMTSTFRDYTNDRKAAENPSSSYWDDTKHRLRKYFEQ
SNEFEDMTKTAASALEMLNYECDEIEADKGNEASLKEEISRIRDDIRKAKDYLEQNLHVK
QHMEKELAMVKSEQEEKISENEKVQKMVDDLKNKIELQKQIHGLTGKEVRQMNLDNNKDK
EVVLEIQSELDRLSKETWKLKDEDFFKEQKSKFIHLAEQIMKILSGLNIQMNLEPLRAPT
NERDLKDYWETLNKIWVPEISRQLHQRKLELETEQSRFSNKAVTAEERIQIQSETLCEAK
KNEAREERIRRNERDSWKDARKHIEQRYEQLLNEKEVLLKQMKLDGSLEKEIEDETARMS
ATGEEHIQKRSQLEAGIRQILDLMVVEIAEIENKKIGFHVQCAGIEKAVL
>Brugia_malayi_BMAL012749_Ndc80
MFDPNRKPLLPQVANSAQRLSITQTPVGGRGPPLTGYSSLRSSRSGINNERRYSLAMSGV
PSTASKRSSSFFKSISNPGVVMDPRNLNDRHVQQQMQRKVLQYLRDENYPQTSEKLVKNP
TKTEFARVFEFIFQQLAPDFTLRKIEDEMPRLFRTIGYPLQLKPSTMQTIGAAHTMPYLL
GAITWLIDLIQMIGEISPQDLLLANEEGDGQRRSLAYGYMVRCYKKYCSNPLLGFIMDNY
KDENNVLLQLVEEREDIASQEAELDAQIVTLTEEIAELHKDKGEIDKLQTSTKVLEEDLG
KMQIFKDEQQETLGEEKKKKESLEDKIQQYNVMIASLKEKLSAKEKQLATQSMTGEEARA
LRVGKEELKVRIEIANKERQNIELENDRILSVNFKEASQLRERYRVFVRTFEDVSRMVFG
AYDPFIDVLDQNSPNEPHFVEYLNKIEEKLDELSNEINSWIKNTEEKLITVNKDVTELRQ
KQAFSIENLKCNQRQISKMSHDFTLKREDWEEERQKTSLEVDVAQSELDSLHALRNGKLS
VHEQLAEVRKTLQSRQIEFNEAKKKIVNEVAVKFSILVEQWENLKKCQLQLRDDEKLLRE
ALNNFTDD
>Schistosoma_mansoni_SMAN003676_Ndc80
MSATIFTSEKTQNLTMPRNFSLQPERKSRMTGIPSNIKARTSSVGPQEQKPVNREVKSKA
NITKMIGSLIQFLETTDYSNSLSPKILHSPNSKEIFSIFEHLVRQVEPSFRIENDGMKAE
EVCLNYLKILGYPNILSKHHLLAPGAPQAWNSVLAAFDWFREETENANDAINFSVFRYDD
DQDTEEEPLNKIIFQLKSVIFKRRREGFDIFPSDIEDYRCRINRVLNAPSEDDMKKLYDR
LNEVDKEMNSINNVDGEERSLRTQLAETESSLKSLDENLRDHESQIAKLKSLDEERTKVL
KELELKNKEAEQQLATVRAKVKEQEDAGYGRLAQEYIMLRERVDARLQAKDDLIKQVEQK
ELDYTRSEGTIAPTLDAYNRLVGSLRKPPFSQITKSCNLEVCTYRKGFDIAKQLPLLVQN
VKACVEQLTLALTSKEQRLSELVERLETIQSSINSSELPGVQAKLDEVKIDLAKLDELLA
EEYSAHAKAEEEYVNLCSHRAKELEQLKKQLTDDEQRQTELSGKLEEIIQERIKITSYIE
NISQQLSVFVPYIESYFKTKESANRTWQMHINILREEVQSAARRIENKVRKALEENSLST
KLEKHLKKILCLNSIVFHKLTFSRN
>Nematostella_vectensis_NVEC025941_Ndc80
MRRQTLGMLNIGNQPRQPQEKKKSLGSRRQSTGGRLSLSGRPSGIRRSSQYGAGSSQVVK
DPRPLSDKGYQQKMIRTLTEFLTEFNYPHPISNRILSAPPMKEFKRIFLFIYKYVNDSSK
VQTAIEKKPEEEIPKILKMLGYPFNISKSSMFSVGSPHTWPNLLGALCYLIELIRYCIEL
SDSDNILFLEDACEGADAGDGPSYFDKCYFEYLEKSYSAFLMGKELDELEEYDHDFYQQI
RSKYNAKYQELDELKTENAELENELAKLEGMSMLQDCIQQKKGLAADEEKFRKYIGDLKR
HSTKMEESDAQTEEEIQAIRLELEEITRENTQLQTQLNQQELSPADVENMKKEKQECKKM
VQTLEQKRDGIDQQIWEQEMKFAKTHEETHKLVSEYNVTARKLKLIPASAPNALGLDLEM
RFNPMDMQPDFGKHFKAKIKNPLISLKQKIAESTREIQSHKITEVESLDQITDMVESKKE
EAEALEAKLAGLDKGLEWRKDVMNKEYTRLASELQAQEDKVLNMKQQVQAGTEKKEQELR
EVQERAESRLQEMANMHKEYDDFLGRAGMLVMDHKTIMQVMNKEYTRLASELQAQEDKVL
NMKQQVQAGTEKKEQELREVQERAESRLQEMXNMHKEYDDFLGRAGMLVMDHKTIMQNRV
SEIQQLAKDQLNQAKRPNS
>Nematostella_vectensis_NVEC018865_Ndc80
MKEFKRIFLFIYKYVNDSSKVQTAIEKKPEEEIPKILKMLGYPFNISKSSMFSVGSPHTW
PNLLGALCYLIELIRSMLQDCIQQKKGLAADEEKFRKYIGDLKRHSTKMEESDAQTEEEI
QAIIFMAHYGLAREIENVR
>Trichoplax_adhaerens_TADH009605_TRIADDRAFT_53609_Ndc80
MCHYVTNRTKTCIKKKSTRFCILLKILEPTGIQRRSSHGVVVKLPNPRDKGYQQRCIKKL
MEFLIENSYPHQVSTKNLMSPSSNDFIRVFQFIYQFIIPNVAIGKKYEEEVPNIFRSLGY
PVTISKSFMFSVGTPHTWPILLQALTWLTEIVQLALLFEIDEIMLLDSDPTSSLAGEVVA
SDRALQYDYMTTGYNEFLLGKDDYPELQEHLQQELDRRWKSVREKISSIETHIEHQMEEL
SILENDPLSVDNLQKKQAILIEDRNKFKKYIQDLQLHNSRLVRLEQKQVEEKQTLESETR
SLEELSKDLKARISEQKLSASAAEKIKMAIKEKQSLCNVLQKELDEGNEELWNSELKLTK
RRDKYEEAYRLYLSHVKKVLPSTSENESIENYELCINKNLISQKRKVVKPKISQVKREFS
DKIRRCNSKRVTEEANVEEVLRSLANTQDRYEGLEAEITSIKEKTQAEKVDFRDRKKGLK
DKVTDIDNEILQDRNCESKCDRIRREIELLKKEQERVNQEIIISTGDMDREICKVAEVVA
KHKSYMKSLADNCSNEVTKIIKKRLNSLTECKEEIDHLVLEQ
>Mnemiopsis_leidyi_MLEI005052_Ndc80
MSKLPRPSVSRKSVASRQSTSRPSISRPSVSRPSVSRPSVSRQSVYTSRQSTIGSNLVDA
KGNVKKNVKTILEFLIEKEYPSKLTRKNLMNPTEATFKEVLRFVIRDCYPDFECTRLSSD
VMELMNDFSYPYPLKESYFKPVGSPISWPFLLEALAFLCNLMRMMDYESANISQLYTINC
KDEEEAEEELRHQIISAKYYREFQTSDNAANEDLKEKYLRELDIEGTKERLSAEIDNLNK
EHDALDAENKKFPGIKAEFEAQISKVNESIAIQTEDQEAVSQAIKSKQKEAENLQEIFSN
MGVQLEEIKEYIVNQHDEIKKLEGIIGNQPPQHEVQRLKRHYYDLLDKKENIVEENVQLM
NENASREIALSKQQRELKERMRKMINEIQSIIPDVRYDTDRVIDNKSIMQLTAINEKLKK
KVAADKEEARVMENRLFDQKHEIQRLEDDLKLESDSLVQAKHRLKQK
>Monosiga_brevicollis_MBRE007807_MONBRDRAFT_22944_Ndc80
MSSRRSIGGRRSSIHGSATGTSDPREWSDKQYLKKAIRDLVVFLSETGYPDMISAKMLAA
PSNKIFVKMFQHIYGLLDPMFPWDKYKPEDEIPEIMKYLGYPFPIKKSTIFASGSSHNWP
KLLGALTWLVDATRFLDMEDEIITLTRISENIFDPQDSDLFFSADIFDHGIQSYADFMSG
HIDKPSCELLFAGRMEELVNTHAHLEEKHQGCIEELQKLEAECPALSAIETKRSALQEDR
TRFLELIKTLKQHQERYQLKTAQTMQAITEKEQELEALNAEIAKLKVMRDQQEMTTADVE
RINAKQRQLERDLDLAEQRKDQLEQDLCKVEIDISKTVDGLQEQTAEANVLLQQFGMEAV
VSVNGSVDQPHEQLNRQFPTCWIDDVHALFTFGARQQPGEISHPVALNSPSSCLLPVLQG
QLHKLTSQTKDSDLHKLELKDRCQQLEEAVVTKRDDLSVMQTQLEALEQQCGELQEVISR
EYKKQQSHVTIMQSENQKRRMQLAGDLQDMLARKADLEAKQQQLQVAQAQERKAFANSVR
RLIQMFTPFANEIHEQLETLEGGVDGVVAESKAILRTLQAFVEEQKA
>Salpingoeca_rosetta_SROS000172_Ndc80
MAYRGALSRVSLSEDNARAGRKSMGGPIKRQSRGGRNSLAPQSKRESLAGPKASSRKSMA
GRPSTGGRPSTAGRYSMGGRQSMGGANSRRSSMHRRPEPRPLSDKGYKQQSIKELMEFLV
YNQFPKAISEQRLKGPSTREFVEIFQFVYERLDPCFPWAKLKAEDEIPTLLKAIGYPFSV
KPSLIISCGSPHNWPKLLGALRWMIELTDFLEDHKDNILRLLISQAQLLSADREGDFFGT
ADSEEMLETLQFILETAETFRQHGEDGMLPSLEPEAVEEKRMQVIEEREALKAESEQLRA
QRDELESASSRLPKLRQKKAEVESDCEQLTQELAKGRQSEERYDKRIAELQQFLEARKEE
LANVQARKRKLQETCDAQDMQREQFEQVQTELARLKTDLKSTRFQIRQRKDDVKAKQDAV
AQKEQQLIELLNDYNHLVCELGLTSANANNPVSRDCRLRVQTTADSVDEILSANVKRDIA
PAIQEFRGQVQQSLQQAGLEQQHVARQLAEVQQQIDAKREEIGSLEQRIQATMKHCSNEE
ELLREERQRHESSLKSEQGEASRLREEVDTLRHQSQVQLEHAMRRYQELKESCAREEERL
NKVIFEALTAVVHYKEYVTNVLAQMQARYCQ
>Capsaspora_owczarzaki_COWC000601_Ndc80
MSAFSSTSSTSSSMSSSSRRQTLGAVSTNDTNIMRGRASLGASRVSMVKPPPPAAANAAA
YTSTSAYTSNTSMIGGMVFTAPAASAFMAKTPTKSGGGGNFLAPTFSNSAKKSSRKSITG
RTSIGNANAFLGLGTGAERATQPRTSLSRRSSIFDKPASSIVKDPRPLSDKTYMADSIRN
LMSFLTQHGYSTAVNVKMLSSPSVTDFQRMFKFLYAHLDASYPFAGKLEDEIPVLFKRMK
YPFTISKSSLFAVGSPHTWPTLLGALSWLVELVTYSMSVDPMACLFPSVGDGFDQELRSD
NQIFFEYLSRAYVSFLEGSDNYDDLRAELANTFDARNVMIDRDVERLTQEKDAYLAEIEE
SRKPSPLEAIEARRKLMVSDKDKFLKYVQNLEQHKVANERKLDDHAQEVTAAKRELDQLH
QDRAQLQAQIDAQDMSPADVERITKERQQVDEALRAAVVAREEMERIAWEREMQVTRKIA
EMEQMISAYNKLAETLMIIPTDAVNADGVDFEIQLNMNGSNPHSVLNVDVNEHARPALTR
LREKFTVQHQLATEQLASCQERLEQEAEMVTERETEVNVLESKAAKIEQEQRAEKEALLH
EYKEQSDVILELEQQLKQLRMGANAGLMESERQVKKAKSELDAALAQCDQEKNECNAVIV
KTLELVTAHKTRIQERLAQVKSVGARIHREVQSAM
>Saccharomyces_cerevisiae_SCER002764_TID3_Ndc80
MQSSTSTDQHVLHHMDPHRFTSQIPTATSSQLRRRNSTNQGLTDMINKSIARNTISGTGI
PTGGINKNKRTRSTVAGGTNGTALALNDKSNSRNSVSRLSINQLGSLQQHLSNRDPRPLR
DKNFQSAIQEEIYDYLKKNKFDIETNHPISIKFLKQPTQKGFIIIFKWLYLRLDPGYGFT
KSIENEIYQILKNLRYPFLESINKSQISAVGGSNWHKFLGMLHWMVRTNIKLDMCLNKVD
RSLINQNTQEITILSQPLKTLDEQDQRQERYELMVEKLLIDYFTESYKSFLKLEDNYEPS
MQELKLGFEKFVHIINTDIANLQTQNDNLYEKYQEVMKISQKIKTTREKWKALKSDSNKY
ENYVNAMKQKSQEWPGKLEKMKSECELKEEEIKALQSNISELHKILRKKGISTEQFELQN
QEREKLTRELDKINIQSDKLTSSIKSRKLEAEGIFKSLLDTLRQYDSSIQNLTRSRSQLG
HNVNDSSLKINISENLLDRDFHEGISYEQLFPKGSGINESIKKSILKLNDEIQERIKTIE
KDNITLEKDIKNLKHDINEKTQINEKLELELSEANSKFELSKQENERLLVAQRIEIEKME
KKINDSNLLMKTKISDAEELVTSTELKLEELKVDLNRKRYKLHQQVIHVIDITSKFKINI
QSSLENSENELGNVIEELRNLEFETEHNVTN
>Candida_glabrata_CGLA002971_CAGL0D02684g_Ndc80
MPNEQSEASVLSRLNPHRFTTQIPQHPLSQNMQRRRNSVSSAASDSINSLKQSSARAVSN
SNGIQKNNKKYMRSTVAGASGILPTYNKSMSFSQNKNLDDNNMRASLPVLERDLNANNFK
SANNNPIGFSSFSQPYSGSRDPRPLRDKNFQSAIQQEIFDYLIQNTFEIDTNYPISLKTL
KQPTQKSFVTIFKWLYLRLDPGYTFTKSIEYEVYQLLKILQYPYLESINKSQISAVGGSG
WPKFLGMLHWLVTINLRLDKCLNTLDQNLLNQQTQDLTTLSKPVENIEDQEVRQEKYELM
AERLFIDYITDSYKTFLNLKDDYSDHMNELKAGFERYLHIIKLDVNNIQSKNENMFEKFE
ISRNRVEKLKVARGKSTALNGDLVKFQKYVDSMKAKSEEWPIKLSKIEDELNEKKENIKL
ITEEISQIQDSLQRKGLSVEQIENKNEQKLQLEKEIDQIAEKADEFVSLIKSTKVDNEKV
FVTFQDSIRQYNDLLLEFLTSRRKLGHDIEIEPLKITLPNEVVVPNSENALTMDKLFPTD
HPMPEYYQNMLLSINSDIMKRIETLKTDNQELEREIGMLTEEINSRGSTNESLELKLSDL
NLNLKNVRQENRAEILAQSLEIEKLERQITEGNKNIEQKIANAERIVTELLNEKEVLYNE
HSKFKSDLNLKIQKLIKEAHSLRFAVKDSTNRLNELIFTESSETDD
>Kluyveromyces_lactis_KLAC001863_KLLA0E13003g_Ndc80
MDELRDIRTTGPEDVLNSVDPYRYTSQIPNGKSNNGLNAKMNGNNTLTNMINRSIAKNMG
QNASSGSMRRSMRQSLRNSLPRSSIGPQQQQQMNSTQNSTYHNTARDPRPLRDKNFQNLL
QQEIFSYLTDQKFDVETNHPISLKSLKQPTQKDFIYMFKWLYLRLDPGYVFTKSLEHEVY
SILRTIHYPYLATINKSQISAVGGSNWPKFVGMLHWLVIINKKLDECLEHLDVSINNQVT
QDITVLNQPLKTAEEQEKKQEKYELMVERLFIDYITESYKSFLRLEDDYEPYLHDLELSF
QRFVHIIETDIAQLTSTTEHLSVECESIVAKNYELKNIKEKNTGLEQEYKRLSHGVQITQ
AKSKEWPDKLKEIEDEIDKKKRDIRQVSLQIDELTSVLKRKNISGEEIEHKNKESDSISK
SLDTVSSRLDQFTGLVRQQRLETESVYKNLQDTLKQYKSATEGLVIARKNLGDHIDESSI
ELVLPSDLMSEEMIGLTVEELIGDKKSFTDPIKKNLNKIAEDIKMRITNIQTENSKLQIK
LEDLRNEITTKNEDLDQLEQQLSSIKSEYEEYRQESQSQLLSQNIKIEKLERKIQNARVE
SQQKISSIEREAEETRLKLEELKLLQNRERLELHNKVIQLIEYVSNFKINTQSSIEELQN
ATQKELQRLQTEV
>Debaryomyces_hansenii_DHAN003362_Ndc80
MNVDYPMNNIPQASSLLRKNNGKRLSMASAARTSLLGNLNLNGTSGGASGRNSNIIDSSS
LSMGNTGKRRSLLSTPASINRRRQSSLLQAPMSSSQMSSQSQQASQQTQAPFNQDQRPLR
DKNYQTLIQQEIYDFLLANKFELEMNHPLTFKTLKQPTQKDFVVIFQFLYNKIDPYYRFT
KSIETEVFLLLKILNYPYLDGINRSQISAVGGQNWPNFLGMLYWLVKLNLSVLNLNSKVD
LISPDDEFDKIFINYITQSYRAFIDERDDYSEYYDEMKSRFDELNNNIIQDIENISNENN
ELLNQYNELNGQLDILENSEKKSKALENDLIKFKAYIETMESRKSKWSEILNKITQEIGN
CEVELNNIESVKRDYEAQIGQQGLTPNDIDNLNTERDKLSKSIDLISNSLEDLKDVYHNK
QINLQKNYQSLENFLKQYNNLIYKIQLKNHNYDYNFEINFRNNTIINETPDLLKPNEIIN
KNLKDEKIQLLNYKSIINTNVHMHQDEQIKLQEQIDLISELIMERREEIETLEAKLTANK
STYDEIYETMINDTTTYSMQIEKLERELRSIKINTNQGFIEVENKFQNIQIEYDELLYEI
HSNRSILHDKIQKIIESTIGFKINIQSNLEDLENLAFDEFEKEDKKLNKN
>Yarrowia_lipolytica_YLIP004828_YALI0_B11814g_Ndc80
MNASAHKKRLSMMPGTSSASRPSMAGLPQRNNPPPQREPATPAVSELMRSSRRSMAFGRN
PRQSSFGLVPQTPMAPMHTRDPRPVRDRHYQQQISQQIYEYLVTNHFEQETRHPLNQRTL
SNPTQKDFKTMFEWIFRRIDPGYPFHKSIENEVHAVLRAAKYPWLDSITKSQIVAVGGQS
WAYFSGMLHWMVELNTTIEKYHNHDYSGDDGPSLVDEIFNRHARESYFAYLQGDDRFARP
DAELCLAEENAEFQEILAEQRAQNPLPEGEDDELDEELSRLEAKWGKIEEAKLLGKNLAD
DIVKLGAFVDARKEHNARYASQMSQATAEEDNVTSEVESLSRQKLKLQQTIQDQGLSPAE
LDKLHLDMERQQKALNSLDEIIDEGRQVVSNKESTALAVFDALDRVIKEYTSSVLSYNAW
VASDNDLPEIPESVYLIDLREPLSEENLGRHPSVILGGVDPRNQIRPEIVRICNMVTSKV
KALQEEALRLQEEIETNQEKLVSQKRHIGELEAKSRRLRETRNALEDSASMNENENSQNT
ERLENQFVQAQSETALAQSQLKGLQVRLQDAEHERNKLSVEVQQARERLSQDILKQAEVM
VAFKAMVQTKLQDFEMFVRANVEEEIRGDHN
>Neurospora_crassa_NCRA003903_Ndc80
MSQDSNAGLWSVRRPRETLHGVNLTSGIPAPPSTLKRQSTIGTIGTGHGRSLSGRQSLAL
PRPSQPLFQRSSDIGLGSVKRASVHNMNTSQFKPYGTPGSSGIPRSSQELDRRSSVYRPS
ARPSAVGGGPLAGGHMSFFQQAPQPAGVPRDPRPLKDRQFQNRIGQELLEYLAKNNFEME
MNHKLSDNFTKSPTQKDFNYLFQWLYHRIDPSYRFQKNIDQEVPPLLKQLRYPYEKSITK
SQIAAVGGQNWSTFLGLLHWMMQLAQMLEGYARHQYDDACMEAGVDIAGDQIIFDFLTSA
YQDWLNMDDEAGDEDVERALQPHVQGMAEAFERSNAKYIQELEILEGENARLLKEIQELE
KSTPDPAILDNHFKIMEEDKIKFEEYNTLAMQRTEKYENRIQVLREELGKLHVELKEAEE
ERRQMQKAVDDQGISMQDIDRMTSERERLQRSIESASQRLEDVKKKVAEREMEASQRLDE
LERLVEKYNTVAYQIGLIPATAVNAKGKNLELQVTVNEGTPNFASSMQGVLGPNGQPLGG
VENERLLADSTTGYQPAHILNLDLRGQVKNTFLALRKEVSERRKVAMDVMMEDHDLLDRA
KEAIEDKRNEVEALGHRVRAAEEEYEKTKEVTNAQKMASDAQIEKMEKELAKMRAQLSES
VQLMEQREMNTNIEYEQLTLRANALREELHTETMRMLNDVIKFKMHVQRSLEEYETFVAD
ELEQELGIDDQEMEDEDTPMADV
>Schizosaccharomyces_pombe_SPOM001885_ndc80_Ndc80
MQDSSSYARRYSQAPSSSNLRTTTFGFNGLGTSRTSLAPQRTLVNARQSIDPDGLSSRVL
TPTMRPSLAPNTRRSSVRVSNASFISQTPNITSIKDPRPLSDRRYQQECATQVVNYLLES
GFSQPLGLNNRFMPSTREFAAIFKHLYNKLDPNFRFGARYEEDVTTCLKALNYPFLDSIS
RSRLVAIGSPHVWPAILGMLHWVVSLIQCTEKAVAMVYTVEQNSLDDHLVDKVLFDYLVR
TYHLYLDESPEESEPEKELKATFNQQNQDLYNQTEALKSTNEELINQIKSAEELDSAIQV
LEERYRTMQRDEVKFQSAMSGMKSKMESRTNLMKQLQVNIEEKESQLQLLKEKRDSLKYQ
VENQDISISEFEKMVSEREQLDRNLNMIGSKISELRKEVFDTDLLIQASIDSLEKKVQKF
NSLAYRIGIVPIAAIRSANNDFELEINPEGPNYINLDLKNKVRPFINEVRRSITLEFHEE
QNKSLKLQEHVDTVNDLIAELQDELRGIESRLTSVLSECNMLRETASEEKNAFDAESDKL
ERELQQLKLSSHNSMLQLDQRIQSINIEADQIAHACMEYKNNIYKEVAFVLGEIIHFKLH
VQDSLEDLKMDYQKELDDLSRSEL
>Cryptococcus_neoformans_CNEO006656_Ndc80
MDFRRQTLASNGGSSQPQPLVPSSAVKKVGRLGPARQSLAPSQIQSRTSILGVSNSQENA
PHSMMGSRKSTMPGKMGDRDQLMSASRGDGGIYGRTPQMNRGIPGSVRRSSVFTSNSQGR
TSMAPGVYSTAYKDPRPLRDKVFQSNCMRNVNEYLISVRYPLPLTAKTLTSPTAKEFQSI
FKFLVNDLVDPGAAWGKKFEDDTLSILKDLKYPGMDSVSKTALTAPGAPQSWPNMLAMLN
WLALDNWDDPEIISDPLMIPATELPLDYPNLDDRLLWDFAAKTYSQWFDGEAEEFDEAEQ
ELEHAYDRMASATVAECEKLEREIQKRNVEIQQLHAQEPPLKKLEDEYVQLMSDKNKFIS
FLDQQGQKIEKIRLRISKVKEAVIGQEAELEARQSELARIEQAVAAQNLTPDEVQRMNHE
RDSLMRSLEDLRNKISEASQFAYDQEMVVTKSMDRFEGLLTDYNSLAHQIGLLDSSLDVP
SLAADVNYNLDIDLGAEELEEMKAVGVRMRSIIWQALQTCRETFRQEALGLGNGTIALED
EFDKLGQSVERQKEEVGNLEVRLKIVHNQAEDAQSQIASENSDTNKIITQLETEVTNMLA
ASQQGVLSTQSQLESTRIAFKELRHKTALFQDSVVAEVGEHIDAIIKAKEHTANSLKSIR
ALAETQ
>Ustilago_maydis_UMAY006301_UM00248.1_Ndc80
MASASARRSTLAAIDANQNNGQIASALPVPSSAVKSAKTLSSGSFQPRASMIPQQSNPVR
QVSATNANIRDAQHSSQHSGPVHPASQSGRRGDSGMYAGRQSVASAGRQSVAVAATPNSR
RSMVGRLSIAPGNIGNTGGSGVRETRPIKDKHYKTRMGLTVKEHLERTGFTMAGWDANKG
VHEPTQSAFVGMFKHIYATCIDTNFVMGVDGKKFEDEVLTLMKEIKYPAADELSKTKLTA
AGSQSHWPYCLAMLEWMVNLGNQAETIGTGPRSRPDEIEDLQSLFFPYLWDCYDRFWQNE
DTYPEEHAKLGVRFEDKNAAIELELKELQQEHRKLESELADYLNNDSPLKIERSENDMLT
KDISKFHKYYDDVLVPKLDKTKKAIERLIKEIALAEKEIDDKTKRRVDLQEQVNAQEMSA
EEYERMLAERNRLTKRLEVLGEQNKKAAGDGWSLEIAIAKKQADTEDRISKFNPLARSIS
LLPYRLASGSVIEELELTPSNPSTMLQAGVDIKGSFRRQIETLRSQEADKYRHASKKRLA
MQEEYEKLQETLSEQETQLASDRERCEALSRQAAEYEKSCKTVQERYKADEGKLEKSTYE
TEASGSVHLQQAESRLTSLQLTAEHKEDEWNQQRSRMDEDMLNFVVLLSKMKGDVTGQLR
EIQAAVALKSPTWPVLSDSQLALPIHIFAENTRQANVLLPFALPHPPFISNNVGSRHRKL
EHTHQEVCCNVRPKRSARLTHSGPLTLSVMLLQRLEAATSRLEDIALHQSSGTSTQREFP
AAAPALAAASVPPPPAAAVEPARDVPAAVKAYDEEVGQALDEFKQLSAKIGGVVNEQAAS
VFKTFQAQRDLILLAASSQKPAGGAGSPAFAELLKPLQAALTQVIEMRDKNRGDKHHFNH
LSTVSEGIPAVGWVAVEPKPGPYVGEMKDSAQFYANRVIKDFKDTDKTHVEWTRAFIKLL
ETLKTYVLKTHTTGLAWNPKGGDAASFKATSSAAPSAGAPPPPPPPPPAVDLSAGAAGGA
GAGGMDAVFGQLNQGENITKGLKKVDASQMTHKNPELRGTAAPPPTKAAPPKLAAKPAQL
KAKKPPKTQLDGNKWAVEYHEDNRSIVIDQTELNQTVNIFNCKNSIIQIKGKINAVQMTN
CTKTSILVDTLVSSLEVTGSPSFAVQITGRAPTILLDSCDSGQIYLSDKSLDSEIIAAKC
SAININLPVQGGEEGEFEEYALPEQLKHTVDSLGQKGKSRIKTEVVAHTA
>Mucor_circinelloides_MCIR009619_Ndc80
MSDNRKRPIPSNAPGFPSKRANRLSYGMDRLTLDNDEAASSMGPRRYAPVESTLAIKFSE
HDLTPTIRKYPNDPRDIKVTETQRRYAQAIADYLREIDLTEFSPPSKPLRSLSSKDFHYI
FTHLVQHYDPSYRSKKKIEDHVIEILNSLKYPLRDNIQPKSLLSIGAIHSNPNFYGMLHW
LMEACKSKDASHPTDFEDPALADLEIEEGPMACAFAEFSFAAYRKYITSPVTPTYAEEMD
PLKNRFGKRTWPSFSMTAHSCEIAEISLNTERKIHDIETEIEALKDTAAMLESDGSTIEN
LKKRNHDLTRDITKFRTYCQEKRKRVEKYRNINKVVEDEVKRLENENQRIEQQKAELEDK
LKEKNVSLATLESLAKENEAEKKLCADLTAHLEERRLAYNEKMEALNLSRDRVRKQVDEF
NSKVKKLFSSGPEQDDLLLVYNPDATAANEMLSYNVDSKLLPTLERLETTERLDFDQITT
EAQRLREETDVMNAAIEQSKLDWTEKQKEIEAKVKKYDEGRRQFMAENEKFNIIMDNHEK
ALDDERSQSRESLLQAKERLFAEETKLKEMEREFQQERETLLLTANRLISQFTDSQGELL
SMLENLKELAQAKQQMTKAYSAYD
>Mortierella_verticillata_MVER010161_Ndc80
MNDKNQQTPRTPYFNPPAGRRTTYLSNSMQPPSNDMYNSTSNNNNSSMGGGGIGSANSRW
SVSSNLRQSVNSQPRSSMLNSSMMMPQRPSPMRPLTENDYGALNSSVMGPPTNRRQSYAF
RQSINGGGLSASSTTNARDPRPVKDKTFQRNTILGLINYLTQAGYPNAVSQRTFTQPSNK
DFQDVFKFLYNKLEPGFEFQKRFEEEVPILLKTMRYPAADSISRTTLYAVGTPHSWPNML
ALLGWMVDLITIVDKFNELVEHLSLGNNPPPPRNRDIDPQMDLTLVSTHQALYTYLTRSY
RTWMLTGESDLEAEDMLTRSFLRFKDVNESDVRKQMEENDTLRQTLETARNEVSPLLTLE
EEQQRLRADIEKFKTAIEHVRPRIEEIRKDNEAGKQEIVNLTNLAAQLDTAVKETKEVIR
AQTVTKEGLETKLEERNGLRRREAGLKQQVSELENQHRVLEKRFSDGEIEAERRAKEYNS
LAVKIGIVPSTAKYAKGQDFELRLHLENASRITSSSTIGGHAPLYSVDIKGKAEQTVSAL
RNQLNRDANQTNMELSTLQEDLETLSDTLADDESELRFKESHNAMLNKKYQEEKENARNE
AISRQTYVESRAEQIRLMKLETAQNVAECDRLDQEQAYLERQASQNREQTHRKIKELLQQ
LASVKQLVEQHVGVISTMAAKELADTLQERAQLQKVIGAHQQARVAQQGGEEGGAPALER
DLLFS
>Mortierella_elongata_MELO008814_Ndc80
MNHQEPQTPYNNSSSNIPTSKRMTSYSNTMQPPPSATSYNASAGAGSGNSRWSVSSGFRQ
SINGGQRNSILNSSVMMSQRPSPMGPLTGDDYGALGSSVMGPPTSGNRRISSFAPRQSMN
GPGPGMGFSLLNNVNIRDPRPVKDKVFQRNLILHIVNFLTQTGYPYVITNKNLTQPTNKD
FQDIFKFLYLKLEPRYEFQKKFEDEVPVLLKTMRYPAADSISKTSLYTVGTPHSWPNMLA
LLGWMVDVITIIDKYNELMEAQQMSNAHNRDRDIDPKMDMTQVSPERALYHYLTKTYRVW
MLTGNLHDPDIEESMAKSFQRRKEYAEDEVRSLDVLNDTRRQELEAARAEVSPLVALEGE
QKTLKKDLEQFKKAIEHGVPRIEEVRVANEETRKNIINKEHKLSDLERAKREVQEIVRTQ
TTTRAGLETKIEERNRLRRNEDRLKQQVSDFEEQQRTLDKRFQEGESEAERLIAEYNALA
VKIGIVPRSGKHAGGQDFELRLDMDNAISGTGRLYSIETKNMAERTVGALRNQFTTNVNG
TENELMTLKEDLDHLEDQIADKNAEIRIKEYQFGLLSKKHQEDKESARTDAANRQTFTES
QEEQLQAMTLEINQNTAEADRLEQENILMERQAAQNREMYNRRIKEILAQLTEAKQHVEE
QVGLVQTMASKEVEDAEQQKNHVRQVVAADNAAELQRRNDPENFDPVPERDLIFSQ
>Conidiobolus_coronatus_CCOR008988_Ndc80
MNRIPPKSPGNEINRRISINSLGSRPNSQAGFRNRLTDGTTFRKFSVLAHSKRQSTTNDV
TITQIEPDTSKDTRPLNRKSYQTQCIGELISYLKSQNYMVDIQRKDLNPASNKDFQDIFK
FLYSKIDSNFVFKRRFEEEVPNLLTQLMYPNANNINKSHLSTVGTQHKWPTLLGVLHWLM
KLAQAEESIDEAQEGENTVNYDDPAFNDIAYCQYAQHRFSSTLQGVSDSEALENAEQVLH
NLLDQKFDIYDHENQQFEAEIEDLSNQLEKEKEKPNLKGCFDQLNIEKERAEQFLSYLQK
NNEYKQRYLEDENNRNLEYEKLESEIGELKEVVVSLEETIDNQELTQAEIHHLINERINL
LTELEQIKMKYRASESELEQLEEERRIRANDVLVELNRYNQLLEDCGLVDDNHERVQVTL
DPLAEQRTSMLNYELVSSVEPNLINLTNTFEQTQISTKTQTVKLQTDIQSIQVELEELEF
QKDQCKVEVNQKDEEFREEKFKFESQSKALQDQINLIHLKIKKYNPKTKSDVLNAKGELN
RIKTDVSKLQRDLDFQLEHLINSFKSSQSQLTEEFNKVFENLNTLEDKARDELEFTRRQA
DNINQTEDEFGDFALITPYKKRRKNMEIA
>Coemansia_reversa_CREV000511_Ndc80
MPTVKDFQTIFKFLYAQLDPCYTYMKKFEEDVLQILRGIHYPYVGNISKSHIYSAGSMST
WPGLLAMLLWLVELIECVTQMNPQDVDIHSAEFKDSAQFVDRVFFDYLAQAYPVWLDSGD
EPVNLEEMLARQFEQKNANLIQETADVERRLANAKTELDALLGNESPLVLLERERVDLIS
DKEKFESYIQRLESKHQRMTDFVASQKQQQDVAQVEQLSLEKDKAEVQKIVDAQQISTED
VDRMNSERNQLLETLKIIQEKGQEATQDVWDKDMKLQRILDDIENLTQDYTSKALNLGLI
GTRKLKSTSATQPASDSNAEDESEGDSAKSNAVAGTGIPSSAMEDPLGGVEIELAINTRA
DDRKQITSVDLRHVVQPALQHACDVFASQLYATQNYVLELREKIDQLSESRMEQQERVDE
MDKQVKRHNQRYQELRENIMAETRATTAKIETLEADIAAMRRDMSQGELQSKAALAHAEA
EWESVQRGCRTRRGEINQDVVVTLEGAVEMKSHAETRLQELFELVESDTVA
>Allomyces_macrogynus_AMAC008602_Ndc80
MASRRASAANASKPDPRKIRSAEFQDEAISVLSDFLRDKRFPDMVPASRWNSGLTQKDFS
SIFRFLFALIEPDYQWSSKSFETEVTNILKNVLRYPFADTVSKMTLMAVGSVKSRPTILG
LLVWMVEIIKIYDTVEDDDDDFALGEPSQAYRDMCSTMNMRLNGMTDEEIDQSIRNSYHE
KQVLVERDIAETKSKCDTLKTEIQHLCDAPSALDEAEKVSYGLQSDIKAFSDKLAELENS
AAQAFTQRQDKTEEQQQLLANIAQQRDRIAELEHRINNQKIKRDQAERMAAEQERLTRMI
EELRTRNDADATLFWNKKLELDTLIQEAKKLFREYTMQAQTLGLIPSSASPVAQKYNVQF
ELVFQHDAKDPRAMCPAAAREPIRDALDRLITELKMELSSGQTKLAAMKEEIYAGRERVH
ELQATKDKLEAALRGQQESRGQLRRQHDHDVQQLQSATLEARTAKGRIEDRARGNQWKLE
NASRKVSGDHNRVHAKLRMVDKQTTEYLGNVFTSLRAAKEQVRQELVLLRDEMHGLMLPP
TEFDDLPVDSDAEMAEAVVGGAGAGMPEADVALVGPGPGSALAPAWVETAEEALNREADA
FFAAP
>Allomyces_macrogynus_AMAC017223_Ndc80
MTLMAVGSVKSRPTILGLLVWMVEIIKIYDTVEDDDDDFALGEPTQANRDM
>Catenaria_anguillulae_CANG000365_Ndc80
MITRRDSFLPPSKARGGTTATADPRNVRHKHFQVHARARLTDFYSICVLKQDSSSKMPRT
VNLEKPTSADFQNMFTVLYKEIDPWYKPGEMKIGSFQEELGYIMRTVLKYPFESTISKSA
ILTATASNHWPNFLGFLDWLMDLVMISRAMKLTVLDEHESVKAFKTRIELYKESSSPSIT
EQDMLDKITDDFRTVLTFAPTQILEYGHSLDSEPLNTNTLGNERKALEQQILDRVEKIDK
LQTQINTLKSTPSPLIELHAEREKVQSELDAAKGELRDVEMRRSLLTTTLEDAERELAEI
KAKKRALEAESANVDHRLETQEISVTEAQQIATTRQKLLEETAEYDNKARVEQEDMYADE
GTLRQARKQAAAAVDQFRAAARSLNFLPTATSELAARFGVDFERVVLRYGAERMDEVSAV
DARQQVWAALGHFRAWLHDELIIKRSDLETFKQALYEAEADVKSMRAVLDDLVAKRAMID
KDLKRVQDEVSMWRKRWQAELDETKNDMEAKRKQAALDLLEAQDRASTMRKEAKKLEAQL
NQEAQAAAAEFEAMVQVMGQVPKVIDNAFDAFDADLEAAIAEWEQRVVAAEAAEQQEEDG
NVIIQQVSEGEQRQQD
>Batrachochytrium_dendrobatidis_BDEN000536_Ndc80
MAPGMNTRLSMLSSQQQRSSKPGGLVGLSDTMAGLSVGQSRPSDTRRTSTINGNGSARMS
LGRQSMGFGGRPSLSSVSLSGQASSITKDPRPLKEKQWQTKAIKQLVSFLAQTGCPVPIS
AKKLTAPSSKDFADVFKFLYRKLEPNHEFKSKIEEELLSLLRTLRYPFAEQINKSQLFSI
GSPHAWPTFLGILHWLMEEIMCCIEFDEQSQIDDNNDTMGDSRQPEKIFHDYVIRTYIAF
LEGSDDFDAIDRELMGSFDRKNEVTIRDVERLRREHQALEEEMAVLTQGESPLEALTREN
GILESDKEKFRTYITHVEGKEQKLNENLLSLKQELDIQAEEIACLTNEKTELQQTVDAQD
ISPADVDRMNAERDQLALSLQTVSTKLETANKIVWEKEIALQKRMDQLEKVVQDYNSQAF
KLGLIGSRSADLAPLAKELELYIQADTQDHMVSVDLKGVVKTTLQRLKERYNAALHKAQD
DMLELQETLDQLVWTQTRDEEELLSMQSRITFLNHRYNEEKEHVTLTTTAMNDDIEHFER
QIQKLKVESNAMMFAVQQKGQTVTIEYEELSRKYTEQKEKALNQLIRGLQDVFGMQTGVA
AAIEELSRQANEALTEATNYTSNLISSEDTVIEV
>Spizellomyces_punctatus_SPUN009124_Ndc80
MNGGTRLTSGTQPGGNYAMNSRMSTIGIGGPRPSLGPPRMSLARGGGPIGGMAGMADGLA
AGRTSDARMSGIGRTMGAVSRRSSQYAGRPSNMGTGGATIITKDPRQIRDKSWQANAIRS
LINFLVQSGYNQAVSVKTLQAPSAKDFQNIFKFLYAQLDPDYVFQKKFEEEVPPILKGLR
YPFADQISKSHLYSVGSMHAWPTLLAMLTWIVELICCCDAMDNENDIDDGTGIQDDIQPE
KMFFNYVTQAYGVFLQGDDNYEYMDKELIDSFDRKNEKVLKALERLETEHDALEKEWTHL
TESESPVVLLERESRILESDKEKFRQYIQHVEGKIQKFQDAILTLKEDLEAKEKEGEQLA
DEKAQLQRTVDAQEISPADVDRMTAEREQLNQTLGTVAVKMDEANKSLWDKEITMQKKMD
HLEKLIQEYNTFAYKLGLLGPDSAAAELAVELELRVHASRPDQMVSLDLRNQAKPSLTQL
RSKFNSKLHQAQDDVIALQETMDNLNWSFTQKKEELGEIESQIRQLADRYRQEQEHIGIA
NNASNEEIQQYERNIQRIKIEANGALIQSQQKMQKAVVEYDQLSRNCTEHRERLLNQLAK
ALVEVFNFHQHVHGQLEELHKEAEVHFKEAVLDADRSNR
>Encephalitozoon_intestinalis_EINT000367_Ndc80
MTRRFTMTPNSRNSIKTPISGAKVALFPRHSVAAEEIKRRDMRLVREKGYKQQCVDTILG
FLMENGYDGQISQKIMHNPSSKDFQSIFKFLYGFVDDFVFSSRFEDEVVNVMKNLRYPYC
GEITKSQLSAITPHTWPVILSMCSWLVELIRHGATLLEQEEEKSVESCFFEYVCDGYMRF
MEGDEDDAALEEEFERKVTEIYTGIFKEIDRKKEELSRIEEMIGKSRRMSESLGELERKK
RELTDDLNMLIASEKQLEGKKKKYLGAIERLCEDIARVEEEIESQRVQEEGLRVQITKQK
INPEDVREMNTEKMELFKELERMKPEKEGLMREVGEQEREAQEKVEEVEKLFFDLKGLRD
EISLRIVKDTKGGVQVVNEVSNEVFDNGIASVIVRLEEELNGRSDVLVAGEMNKGMLEEA
RAEKEGMSSELSNRLKYCSDKLLMAGKLYLEKKEISENEQRKSKTEMELLENELLKLNLE
SNTSLLMSEQKLQKAKILLDRTLNTINYEREEISKMVFNFYNTVVDVHTLIQSQVGDLRT
LLNR
>Vavraia_culicis_VCUL000594_Ndc80
MRRNTLTPARGRLSLAYPSSPVPEKRNVRSSSYQEQCITNVQSFLEEHNYENTSHKSVRN
PTLKEFQNLFKFVISFFYKNWECKRFEDDAMLLIKQIKYPYVNEINKSHLVTTSPHSWPV
VLSFISWMVDMVRFVGVCEAEETDMFLECCFDGYLRFMEGVDNHFEDRLSEQFRKKHEMK
IREYEDRMDRKRDLDDKLGEWEMNGENAALKRKIEELEDDRKSIMDGFKQLEVKKEKYQK
ITEKYAEEIKDLNDGMDALQSERNKLKECIGKQRINVDSYKEMNGRKNELLKQLERIKPE
KEKCFVMLSEKEKELSVLREEMEKYVHDFKCVSGLSASHDVNDTLEDAINVLNERIVVLE
EKKLSLEEKRNELANHASYLEENIKHLNGRLLSIGKLYLEKKEMSDLDEHRGRKEMDKLD
NELMNLTIESNNSILLSEQALQRAKIQMDRIVGEIRNEQDEVSKEIVKFYGMMSNDLENA
VAVAKEIGEL
>Edhazardia_aedis_EAED001446_Ndc80
MRRATFSQNQSRHSVNPNTSRASFIEEPRRRDLKHLRDKSTINCSIQHLETFLKAHSFTA
NPTNYRQTINATYNSQVTQNSKPLFNNPMCPSAKEVSSIFLFLFRFFDANFAFNKYEDDV
INFMKILRYPFISELNKSQFIAVTPHTWPILLAALVWIIGLIEFYDTLIDKISKDSCSEI
FNENAAGSASNLEGKGSLESGIAPFGIFSKKTGIDEPHFSEEMCGKSANEHNLSDKNTVQ
KILNSLFFDFVCSGYRKFLNNEDDAVLDGDFLQKAKSLCDRKYKNMEFQINELKNIEKQI
ENLSKDDRSTYDEFSRSYNESNFNTVDCAKDSFAANMQKLEDLSFKPDEDEKIKNLNNLE
KNIDQEQQKKTEKTKDNSVKITKKQFLTERSKEINIEIQKLTERLKKLAAKEQTLQNQIN
ILKKETEDQKLENEHIENKLKARREQISLQSIKPEKLTEINEEKLRLFSQLEALKPKTEQ
KVAELKIAEKKKTHVVESIEKILDDLYNLTRSKFEFCIVKENKEFKVDINGNTTKLTSDF
EKTLNFNKSIVFKENDIFGTTDSTFIEGNKSSANTMDLNINTYKENNITDTETKQKTEEI
NYKQESAGNSKNRFPLKKRSISTKEPKTYIIEQTKFVGNISDQRRILEDMIHENENILAD
LCEEITNIETKNEELNDELSDIKRRKEQTEKQLINVSKVYIKEKENLEKSQKILDEEIEQ
LNDFVLRSRNDDLAEGFVIDNEIEKLKNQKIKIISCQNGERERIDRLVQDLKCFVEFKMK
TLDDSIRGLSTLHKD
>Thecamonas_trahens_TTRA001237_Ndc80
MSRNRRMTLGTLSSNSLNARTSLGRSASKRNSMAPKQGMQSGLRKGRRSLAPSYAQREAY
GEEEDDYGRGMHTPARSRQSTGSAMGSALRSRRRSSAMMMAPPSSAKKRQSLSLLPNMAS
RRSLMLKNDPRPVRSKKFQNHTIHTLISYLTHQQYSGAVTPTMLAQPTARDFQHMFQFLY
HGFDPYFKFGQRFDAEVAELFMFMAYPFRINKSALASVGSSHTWPTVLAGLGWMVKLLTY
EEEILMLEEEARDSGNESGDEIFFNHICRCYQAFLAGADEFEVFEYELAESFELRNKSVT
DQIASSRDAVAGMTSRITELTSSDSELASLRKAKAEYTADLSKFGNMLSKLTEHIGMLSA
AVEESAAKEASTTSELARLREQKSAIELAIAGQPVSSGDVERMNKEKAALEASVDNLGAL
REAADNEAWDAEVKLSKASEKLAGLVATINSRIGAVASSSLAANASFPAELRSSLDLAFN
ANGSTTDDLVSATPTAVEAHITALRSAFGSLSDELHGASLQAKERKEVQEEQLAEKKSAV
SALESKINKIELQCTMEKEAAARSLAQLTSDTAKLEEATLRLKADKSAGVTSTSQQVEDL
RAAYAETERRCAEEKEALSTCVIDTFSLLVEHKQAIQTTFDNVHTMWEGTIDDLAKTIAT
SQFMQAM
>Dictyostelium_discoideum_DDIS008419_ndc80_Ndc80
MHNNNLTYQQYQQQQLLIQQQQQQLLYQQQLLQQQQQQQQQQQQQKQYSHGRPSTLGLPS
RKPPPMQPQPQPQIQAPIQLTFQQQQQLLQQQQYQFNNNLNTINNNNNNNITNRHSMVTP
STNLGGRSSLGPPSAMLTNNNNNNSNIRNTTFISNSGGNNNNNNNNNNNNNNNNNNNNNN
NNNNNNIINNNNNNNIHTQVQPKKSIAPSKSNTISSNTTTTTTAASSSSSSNPSITLRQE
TRPVNDSKFQSQCLLRLQQFLSQSEKGYPRAITKDNLMSEINGLMKFLCLHIDPHFKLPT
EKPEEEIISFFKMMGYRSAGFTKRVFSQVGNAHTRGHLLGAIIWMVELIEYDQIIRQMDS
HIEREILNGNTIDENGNLTTTTSATNTNEDGNFNLTTQIFSKHVFKSYEAFLKGDDGNHV
DQFLEEKFNEVNELIVKECEESMERQKKIKQEIVNLTQYITNDDIDQLNFKLEQTNQEII
ATHDLINDNELEDQKLDQEIDQNQTHFQELEIQQKEHQKKKQEFESRIQIQQSNSVDAKR
INQETFELKEELDKVQREQSRHDQLKQEKSKEIKQSINEIEKLIQSYKEICCKASLVTND
NLIIEKYRIIFTHTLNNNNNNNNTNNSSILNISNNIINNNNNNNNNNNNNYEEGIISISD
LKLVIKNLQELNLEISQNISKIKQDLLKTSNLNDIQKESISDKELELARIKQKHDKQKNI
LKQEKQDQTFDITQREENIEQLKSSNKKLIDDGVRELEKTIQLLESQREEHSRLKIDLKQ
SSEQMKLQYLKRIERFISHRQLIGSQIFDTLRQMEELSLTQKILFPPPPPPPQLSQQHQQ
LMQQQHQNNTIDIDE
>Polysphondylium_pallidum_PPAL002253_Ndc80
MTSRPVFSALNNSQYGNQNNGTNNQYNINNGIGMMSTNGKQQPAIGLSSTLKQQQQQQQQ
QQLQLQQQQQLQQQQQQQQQMMSMSVFSTPMQTPKVFQTPASKLSIAPIPMASLNSSISS
APSSVRSTITGVPQSTTNRFSAAPLNQPKMSLGYTGMSNNNKKSIPSMSIRPSSARVESR
PISDKEFQKQCTNRIATFLTSNSYPNQITPKTLKSPSGKEFYAMAEFMFLQIDPTFKFTA
KQDDELIAFFKIIRYPFPISKRNLTSVGTPHTWQHLLAALSWLVEVIEYDNATQVDPEND
QMQVDEDPFLREFNRHVLHFYTTGYMHGNEEDQVDLLLQEYHGGRSRQLEAEIEEMNEKI
TSQNTHMEEIRNEPNITGELREKIQSTNEDIVKFQEHVDRVNSGRSSLEHSIETHTAQSS
ELQNKLERLQQQKSSLEEIIAEQQKSSVDAKILNQRRVQLQEDISKSQKERNRLERSKQE
KLTEIINIISTIDGYITQYNEYARNLNLLKADGDDQTNTRNYQINFEHNNGDVTITDLKK
VKKNLKLYIEEQYEKINTTEEETNNKRNEMKHLEDDFADKQQQKKRSEQKFSTMESTCKR
EKEKLDKELSVLMDKVEKRQSSNKEMKEFLRNDLDQKSVSLDQSKEHVQLQKEYMSKLVV
DLKSKALTFLNLTTQHHDNLAVKIRSVLDHMNQHCKST
>Entamoeba_histolytica_EHIS007892_Ndc80
MLSNRTKIKTRKADEFYQLHDFMSTSQPKHIDNRPWHINVEYRTQKWNELVSFLEQLNYE
DYCLTKTQTENYKVTLRDLKRIKEELPTSREYIIMVELLARRIIPNFVVHEGREEQTLSL
LFSMLGHNFNANQLSHVSAPHCWSFMLGSLTWLKDAGDVVCEGIDAMKQDLLDEDELVEE
TIAMECEQCALQSCVNHQTELMVSKKLEEMISTRMSELETLKDDLTLKLSRLNEEINEMS
YVPYAVENLKLQCEEIINQRKVLEEERINYRNERDVKKGILQQRESEEKSLKNELQNVLE
EKKQLDSKVGKGKDLEMLEIQNEEQKKEINRLNEHLKEEIIAVKNEEQELNIVIEQVKEL
IKKTEKEVPIDKNNLMDKVTLENIQNSLEVLQKNIIQCKTIQKANEEKIKNLNTTSGQIK
KEIDELKQVEKGIEEAINTTEKKWKIIITKRNKIEEEIKSIEEKYASIDRTEYEKEFKEA
TKLGDQLALLNKEIEELNHQRVQQEQRLNFIKEKTLEKNNRLIEVYKNYIQEYQNKIQIV
DEKMKDVKVSVFNAFKEVGIQQSSYLPKN
>Acanthamoeba_castellanii_ACAS009416_Ndc80
MAVGGQKKDPRDWKDKGFVVTCQKRLMKFFSESGFPYALGPKTLTSPSNKEFFQMFQFLY
QRFDPSYKFGAKPEDEILPLLTGLNYPFKITKTPLWLEQNSLITPGAPHVWPSLMGALLW
MTELLEYSDVVGRHQDDDFGNDEEDKDKWTCTFITQVYGAWLNGDDEEFDRLNGDLINFY
ESRRQMEISNVENLSNSIEALSKEIEQIENAPSRIDALNRKKEDFLSDISKFKKFAATMQ
DQKDAVVAAIAEMNGTIEAEQRELEQRLKENQELQTIIDAQDITPADVERMMSAKHSLEQ
SLQLLCEQRDSIQKDVWTREVEVQKASDSLDRAISMFNATATNLRLVGASAKYPKDIISD
SFKLITFAPHAPTADRMLNCSIKQDIKPCLFKLKDHLLEKAKSLHDRYMDTHMELEAICE
TVDEQRESANAIEAKLQHSIQSYRTNKHSIAEAAKRSQAEVENIRQEAKKMRADVAMMWA
QSERAVAGAGETVEEHEKNCAREREAMVQFITETLGALMEHKDNISDTLAALNQRLDDEL
AACESL
>Trichomonas_vaginalis_TVAG058248_Ndc80
MMSRIPMKASRIPVKPAQSENTTKTQNLTQVSKVGKPKTGKKKSENKLSKQEIVTRIQEM
METITEDSFKLDPAKLDSKTYLLILNTIFSCFPIDLKQDKVDYMFIKDFLGYIGCPHQVN
KTHLQTIGNLQSFADIMAPLVWFYDLLKLYQTGDEFPQDQETNYAETNFNNLLAFYHEFE
ELGRDDDDGPIKERIAQTFEEQYDAAIKSCKDKIEDYQNQISFSEQKMEQMNQKAKIIHE
KKSNIDTLQKELTKLISETEVLESQSSAMDLEMTKLQMELERSQNKYSEIVKQRNSAETK
VQELNFDANEVEKIKFKKEAIIKQIQTELEKQSATKKDIMNLRKDLEGAHEAYDRFAPYF
VENMPPNHTLPDSNDKENRLSQAKALINALKAELSQEDPHEIEKQLLDEQSDIESQIADL
EKLQRSLEKEFSVSKPKKKDESTDVLQEKLKNVLNNQKKFEVERQKNIADAKAKLDEAVD
ALNSYKADAETAFNLILREVEMTMGTI
>Nannochloropsis_gaditana_NGAD005860_Ndc80
MALSRRRGTLEPLSSSGFNQRQSMGMPSRGVSRTSLGPNFDKVSKPQGRASLHPSSSSSS
FSSTTASSSLRNSNGPPRKSSTGLRKSTAYGSHVRQDPRPNTDKGYIQASIRGLINYLTD
HNYDQPFSAKILQRPTAKDFTYIVSFLFRQVDANFRITGKLEDEVLAFFKAMRYPFAISK
ASMQAVGTMHTWPTLLASITWMVELLTYDEEVQNDAANQAALAGSGSGCGSVDDFERADE
KALFEYLGKAYKAFLDGDDDLYAQLEDSLVGSFETRCGEMQAQCQALETKIEDMRTEMAA
CHTRHAALPGLQQRHSDYLSDLGKFRSLIEQLTAHREGLAAKVEKREEELASLYRSLEDV
RGQVGELKAVVAAQELSPEDVARMQQERARLDEALDKAREHKAKMHKTLWEAEIEVSRAV
VDLETAAQTFNTKAAALNLIPITARNSNGIQYEMVVSKGAVSASAEPEELIGLDMKGVIR
PSLAQIKNVMLDKVHEARTSVLKMLDEEAKTEEEVAEAVAELETLEGKVKKQEEGYKAEK
ARMEASMAEKSSNVDAVEEQVLHLRSKVLVDLETRTGRNHQRLAQLEAELGLEREEHEQA
SKAISESIMGALHALADHKEEVKRR
>Ectocarpus_siliculosus_ESIL004045_Ndc80
MAARRRTTLAAVSSASLNSRGSMGTTSSGRSSLASSKQPSSRFSISTSSAAARSTMGGGA
GGGGRTSMGARPSMGTSRPSMGTSRPSMGSSRQSAGRPSMSTAGDRKSVGVRRTTSFGTG
GGSRSDQRPLMDKAHLNASLHKLAAYLTDHGYDQPINSKSLTRPSGRDFNNITGFLFRQL
DPNYRPSGRFEDDVVPFLKMVRYPFTISKSSLAAVGAPQTWPKVMGAISWIVDALLYDET
IAVAEEEQRAREREATPEERERDKEDGVDDQGADQKNFVAYLEEAYCCFLEGDDEAHQAV
TTEYTEARDEEDAGAEEFLRNLEEANEALGQTNQELLDQGNSLPALEEGLKLTLSDNEKI
TSLLEEIETHRRLLQEKVDKRVEEERRLKEPLPLLEEASASLREQIATQEFSASDMEGQL
SERSRLRDALAGAGEAKVKARKEGWSAQVEVSSTKEALKENLHRYREQAEALLLVPFGTQ
PAENAGETNYAVDIDDTKLDQEDGVLTNDVRGVIRPALKELKIAIVRRTAGLRQDLSNLL
VEEDKAEENITDVLSEVELLHKQVKRKEEAYNKSKYALDKQVAGGKSETEHEERRLESQN
GSAERLDRVAAENKASSDVLRVQIEALKERKEMEKRQSENVLQSTLETALDYKEREEKCL
AGLKDRYRQHHGAILHGQTAFDLVLSEGGILLDHEQPAEEGEEGLGGAEGHLRLQEEGET
QEDGEEDTLHGRIALWPSVPSSS
>Phaeodactylum_tricornutum_PTRI009149_PHATRDRAFT_43664_Ndc80
MPPPTTKTPSRRMTLGGASSSVQKNRRLSLDVGDPVPGQRAHRPPRASMIPRVSGQENSH
PRPQQRQFVPPSPTSSVNKPTASSSRRSSFAGPDRRRSLLPPSSSSASAKVDPRPINDKS
FQHNCSKALLTFLQESGYDYPISTKTLARPSGKDFANIVSFLLGQVDPEFSKGNVKFEDE
VAMNFKAMGYPYPISKTALVAAGSPHTWPSLLAALHWLMEHLVIAKEARSEEMDETKPFE
SLEELSQKTDQAFFDYVGKAYTAYMANDEARSLYLEEEFAARFETYDNYLQQEVERFTDL
NATIVERINALMGESQDLPTYAKKCEDYATDLQQFHDLIRQMDEHKAALELKIQERSTEL
VHTNAKLDKMNAHVKELKSVIATQELSLDEVRKMESEQKGVTEAMDRSLKLKRQREQALQ
HSRDELNTCVQKLDDAIATYNAKLADLASIPELGSKFAEIKAKLNKEKLAEDQKDMLGVD
LQAVVRPLIEISKAQYESKADQAKWDYQDALDQREKAEEDLQDAQAKLQILTDKYQRCEE
RLHLEKEAQDAKLAVRARELTSMEEKVASLRDPVALEEQMASYERQCAELEALAETHEAE
NVAKKLAVLEEIESAMALMAEHESFCRHKIAELDAYWQNKKDTGVLRVPDSVALE
>Thalassiosira_pseudonana_TPSE008495_THAPSDRAFT_4041_Ndc80
MPINSRRQTLGAVSAKPPMPSSMSRPTTTASTTTTPSTSSLASDASRKKIPRSRKSMIPR
MAGSENAVNQQQQQQQHVMSAASPSAKSKGSRIAAPSPSRVPKSSSRPPAAAAAAAASSR
KSLGGPIILSSATPSKNRRVSLAPSSSATHSSSQYTTTDPRDIKDKSYLNNSIRKMVSYL
KSHGYDSSPLNVKQLVNGPSGRDFNHFMTFLLRRVDPTFNSTYGGSIATTSTTGAAKRSD
DPPIKFEDEVSMAFRTLGYPFPISKTGIVAVGAPHTWPALIAAIDWLIDVLVLVEGEERM
EWEVEMSVVNGEGGGGGEEVVEEEQLYSLESNALRAQHQFDAFLRKSMVAFMNDDNEECD
ELEGELLEVWNGDNEKVDGYLAGLDEECGRMREEMKRLEREGQGLSEAHQKREEYATDIE
KFLTLIEQLNEHQAELQQKVSTLTSEKTTMEQQMKECDTKITQLKDTIGSQELSVDDVRK
MERQKVRVEEQLQQKRDVLDGHENALKEAQEKWLKCFQLLQQTVDEYNSKGTSLELIPEN
AKLAKGQKLEIRLDEERALDGIVEMMGGVDVANVVKPYVQKLTEDYKSEAFNEKERVVEL
KENIESMESLSEQLAEDIEDIKQKITSCQEESTAEQEKLESEIKSKRRQLELLQTKITTL
NDPKGTEATIEKYNAQYKQLQALQLKQDKENTAKKNAVAEEIRNAVEKAQKHQDFVKKAI
SEMNGYLKKKEEECMKLELLDS
>Phytophthora_infestans_PINF004870_PITG_05567_Ndc80
MRRTTLGPMSSSQLNARPSALRHPSTRVSVPNKSTTAMERQSIGVASRRVSTTAGTARRP
PTGPRTSMNRLVDPRPVSDRSYQYRCVQTLVEFLSEHMYDQVIPQAQALLRRGPSKKDFE
NMILFLFKLIDPTFEFKGKFEEDVVQQLRDLRYPISISKTSLAAVGTPHTWPMLLMAMSW
LIELLSYDEAIQQASENEQDGENDEENGDKPFFKYLDASYHVFLAGDDDKFEALENQERE
KLSTYFCSCN
>Hyaloperonospora_parasitica_HPAR002685_Ndc80
MRRTTLGTVSSSQLNARSTALRHPSARVSVPSKSTSSSVERQSIGVVPRRRVSTAAGLTT
TRRPPPGPRASITSRQSTTNPNDVTSRRSSTYSSRASLSGRSGARVLDPRPIGDRAYLHR
CVRTLVEFLSEHPYDQSLPAGLAKRGPSKKEFFNILRFLFKQVDPTFEFGVKVEEDVVVQ
FRNLRYPFPISKTSLAAVGTPHTWPTLLLSITWLIELLTYDEAIQEANETEESDDENGDK
SFFKYLDVAYRVFLAGEDDKCAEVEQQEKDKLSTKLCETRELEMDCDELKKRIEQARADK
NALSELRKKKADCLSDLVKFKDLVNQFEMLNTKLDKKMEALAKVQESLEEELHARRQDIQ
KLQIRIENQELSAHDIEQIAQERARLTDQLHHHLAQQEEIQIQIKKDENRAAAIRDRLDH
HIHEYMNTCRRLKIIPSTAKNALNFDYSLELDPTLEELDAVQKLSHHLKTNVRQAALRVK
QHRNTRANEGLDLAIVLTEELAQSENKLNIEMQSEKRTEAEVRKIADQMVREREKRTESL
SRKQATTEEVEIKITNISNEDNLVQEEVISSEQHLQDVKKASVEMRESYQALLDKNRHAV
TNVLIACTNHKDMVDRAISSLEAELSRI
>Albugo_laibachii_ALAI002063_AlNc14C10G1236_Ndc80
MRRTTLGPISSSQLNARSSLAPTASSRASYDEYHIYKPAQMRQSVGPSTANPSRRVSNSV
GTSIPGSRVGRSSVSTKNIRSSVSSASRLSSGAAGGRRSSTFSAGNRASSISTRNGVRQD
PRPVTDKGFVNASIHQLLEFLSAKQYDAILSSKLLKGPTKKEACNILQFLFRQIDFNYAF
EGKLEEEIALFFKILRYPFPMTKTSMVTVAPHSWPPLLASITWIIELLNYDETVENANRI
EEMDEENGDKAFLEYLNQAYRAFLSGEDEKYRMLEQQLANQIDSKNQIIRDEYAQLISTK
EELLQSIEQAKTAKSSLPSLNVRKADYTSDLEKFKKLIAQLENLKESVLRKNDDGAVELN
AKKNELVTLQNAIQSLRVKIGNQKISADDVQRMVQERHRLQELVQQTEQRQRDLQSENWR
LETDLVEEMDQLEAQVKRYGQLAMQLKLLPSMAKNAHGVNYELELDMHVGKVDAAVYLSN
HLRKHIRPALSNLRKNRIDRLNVALDEASQLEQETQKSGEVASIELQGVQGVEMKIRKVD
DTLRREKETCDAISKQHTATTEDVELRIASILNEADLTAEELQSRQLLEEAQNRSIAMCE
SYENLVEKYRHGFTNALMASNSHKEEIERGVQTYATEIKDFWQFN
>Aurantiochytrium_limacinum_ALIM007664_Ndc80
SVASRRKSIAVMGGGGSSALKSDPRPLTDKAFRAQCIETVIRFLSEHNYDQAISPKILHR
PTGKDFEHIVLFLFRQVDSNRKFAGKFADEVTTMMKGLRYPFNISKTSLAAVGSPHTWPS
LLASLLWLVELVEYDELAGLQDDEDGDDEGEIDRIFFTYIRKAYWCFLNGDDNRYEELDT
E
>Aplanochytrium_kerguelense_AKER006060_Ndc80
MERGVLSNVTSSHLNKKRQSMMPTLLKTGSLKGQVHGKPPRMSLGPGTLAARRPSLGGSM
AGGASKSKPRHSMLPSQNNRRRKSSVGGSNYGGRKSNAFGTMVLKNDPRPVSNKGFMHAS
IRKLIEFLSEHNYDHPISPKILSRPTGKDFQNILQFLFLLVDRNLKFGQKFTDDVVTIFK
GLRYPFSISKTALSAVGSLHTWPPLLASLTWLMELLECHELESAKEMEMREENGDKMFFE
YLRKAYQSFLCGDDDMSAELDNELIGTFEDRDAEIEEQTRVLTSQREELMAELDSMKNSK
SSMPALISQKKDFQEDLGKFQDLVKKLKEHKETLESKVRASDSECNERKAELNDIQNAKA
RLQKQLDDQELSLEDAEKILAEQADVEKQQDEINNSRQEMEKMIWDIEMKISKKLENLEK
ICQKYNGIASKLKIVPKSALNSRGVDFEVNLNLSGFNSGRESLVSTNVKVLQKSLNSLRD
SAISKTNEVKTESMELQDTVEKN
>Blastocystis_hominis_BHOM005325_Ndc80
MNSLGTPFYAPTFLAAINWLTQIVEVSFFFFFFKFQYSEATQSARQHREKTSESVLYANM
CQAYRFFMSNDDDSKDSVIDDIKAELQKETDSLEGRFAQLEYQKQDVDDEVRALEAVGRE
IPELQEREKTLRRDVEKFRHIVDGDSRENKSEATKRAALLERRREIERSLGEIREKTAGV
REQLSRQELSQEQVEQIKKDSAAWGTKIAAAETQKHNYQSQVEIVLRAIDETATQIETQL
NQYHELLLALQLFPATAPLANGTDFRIRLEHVEDCGSASSRDAVQYQKQISCNSVLERLD
VIFITAMAS
>Symbiodinium_minutum_SMIN002940_Ndc80
MMSTPKQKFRPSLGEPSRVNRLRAQSPGASSVGSGEDPGTSPRRRALFQGTGGRPRAVTA
SRHSRDPRPVGERAFTAQCAKNVVELLTARGYAKTFSHEKLLKDPSTKEFYDVFRFLISQ
LDPQLEVEGKMEDEVPAIMRRLKYPVEVNRSKLQAISGPNTWPQLLAVLDWLTVLVRIND
DLVEPLAACQLGLADMGDPDRDAGGKIL
>Perkinsus_marinus_PMAR010245_Pmar_PMAR005831_Ndc80
MEPTTPARSEKAPRRVTINPMSAPKTTRKKSVGQRQQQQQQQPGSGAKSGAVRDLYQTAL
PTSHTGLQASLSPKPVQATLLDPPRSHDGTVRLKDERPLQSKGYRKACAEYVYAYLSKHG
YRSDRMKPGWFDSPSTREFFSLCEFLLERIDPNLIVSAPQKKSTPEDLISIVRTKLLYPY
DVPKSALASVGAITTWPALLGLLSWLVEEADEADRMRERINSVSDTCRAREKALGTAYTS
WVQAGQAETLEETAMLDKIEGLTRAQYEELRSENAKCLKIIGDNEAAIEKIKESGDLDDP
EQYERKNEEIRGCVAEKEREVGELRRREKEAAEERQKWEERTAREKEKEKKLRDRIDELS
QRVDAQTYSHEDLAQLLARSKRLDEEARHLQEQIARCDSDTNAEDAQLRTEQDTLQRLCH
QFNECIGAGGHPAIPRANFNPEATEFLKRGFGSLAAPGLNIESLVDARVEDTRKQLNKAE
DALREYVESREQADKQLRKAKKEIKTVAMKEAEWKETREALLKERADSEKKAVADAEARL
VELDKQSKHLHESSKAQKVKVIEDTATAKEEARDLEERTEQSVRERKVYEQRFEAAVDVI
NSIVEHGLKKADDLDQCLDDELARMQEELPIRSG
>Plasmodium_falciparum_PFAL005070_Ndc80
MNNHSVYNKFNLTHSVFNNNTNLNNSIYVSGDKKNKSRTSLNNLSFYKPNASVYVKKVDK
SDKKDNVKILIRYLGWKNYSGCITPNLFKNPSMTDLINIWNFIFKHVDPLIEVNKDNYGE
VVLSFYKDIGYPYTISKSTLVAPTTGLQYNTHLSALAWLCQLLIFEVECFNDINEEKDLS
LSYDFNELNEIKMDDFILHSYQSYINKEEKNLNDMLRTNLEKEIDRLDNDINNKIEDINE
KKKKVEEIKNHMKENEELIKRNKVLCEENKKIKQLYTNSLDETEKLEKDIEICKISNQDE
KNKTENILDEIKKVKDILQKQTLNKAQFVQMNENIDKNKEKIEHIKNEIQALNNEYPNLS
EKLNNRNSDLKKIARNINEKFIEIVENINLYKNISTSQWNEIHPININIDSTTVDNMLNV
NWKDFKSNVKQFIDKDEQELKNSLNLIEENEKQIKVTEKDIQDLKQEIMDKENLVKQMNE
DTNNFLNESTKTFNQIVAENEKMLEEAEEKLSETNEMFSEVRTSREQKENELEKIKEENE
KKFKEKLSVLQKACAMLIELKRYSKSYISIVVEEKKKELDLYKDLQKSVVD
>Toxoplasma_gondii_TGON000463_Ndc80
MHDPSDLRGLASGASALGGSAYPLSSPLRSTSPYRADRLAAPSSTLPLFASPMRSAAGDS
RLRAFGQENESTHSFLDSHGGFSTASCSAAGSAARETFRREVGQFSFYKSLLPPGSAGTV
GRGVGKKGPGGVQQLLGNEEAKRESVKTIIRFLCYSGFPQQLSPKIFVAPPRNLLVEIWN
HLLRRACDDSVQVTNENANEEVPRLFKELGYPLTIAKSSMQAPNSAHQWPLHLHALSWLC
ELLIYESEVFSRDPLLNPAIEKKDALSAGAVVGEEMISRMLLHYYPQSGNGRDLTHLQQS
LHSRLQRDVEQLESSIASRERQLARAQQELRRISAELEANAALPPEIDRLCGDLEKLKDG
IKQQRSASEQQEKEIDAKQSRRNALQSEIRQVAAETQQLDAQVKEQGLSKAEVEKIRSEI
HVLRERVALRSKDVEGQQLQLAGVEDEINRRGEELRVTTRTCNSLLQRCMQDTETAKFAS
DTAWASLSRFATSATLSGDSSSSFASSRGSSESRRSSSRPWAPQSHSEPEAKGNADEHLA
THEQLLGVPWKAWKAELLRLVQSDKQVDAQSRRTDEKTIGEIEKLKKARQQLDSTRRTEE
RKISVLHEDLHKLEEQRAQQKQVLSSEIETLQRGVSEHRLAVEAELLKAERQANDLRLLY
EKTEKENDAEVAARIDNLKKIQQDGLAAKREVLHALQQLVQNKEHACVGYEKDLLAVVSR
SEKYTLGC
>Cryptosporidium_parvum_CPAI001389_Ndc80
MSSNAFRPFGQNSMRRTTGFRDNSENGDLNSQDVVMTSFSIGQNKTQSPTHFATSSLLMK
GGNSNNINNTSNAWAYSSSRGGNSQRGANAVGTSSMTGNMSSAAASSSKGRSISDSRREG
LKTILTFLSKRGYPNQINPKTLNSPTRALYLEVLQFIISQYDPRIKISKPDDEIPRFFKD
IGYPITINKTTIIAPGAPNTWPQHIAAMTWLCELLDYEQAVFPHLNYSKDGEFGGYMADT
SLTSTLSNIFQHANSNVANGFPNFEGNNNNLDSSKLLSQTLNRRLSESYKLFLNGQNDGG
LLNETLEAYCRERKNQAQQALEKKKHELEQMNMEIQKINHELQEGELLLQRNHTLSQDLL
KMEHAVGQCQNSIRQMENSCNDTENILNIKKKELRDIEDEIEKLQKRIANQGIQRDDVSR
VYQDMKVKRQTIRNLRTERENTEKENWEIELSIEEHSTNLYNLSRAWNSIYQEITNITSN
DIRTNEVCSFNLLQPLSLNISYSGSNDKSQGVDGIIGQNWSNMKHSCKRCIVEVEMWKRK
LKTQEVQFSEIMKSTKDTIIQKKQACDALEKKIKNLDGDLSVCDKREMRQLEQIQEKVKS
YKAEFERNKDEALKRLEKAKSRIIQLEQQSNLQESHSRNEIIQCKQVIQSDAEAIFKLKE
YIIQNLSNSLNSISNLKNQVKLRNNSKLIEVEKWKK
>Paramecium_tetraurelia_PTET029286_Ndc80
MKQIQEKIIVYLKLSMRFLPYSVLVSQIILEYIYQRDEYQSNYLMEHQLIYFVNEKLIDI
LQIQGVHLVEFIIKIQMNNNRRRQSHSAERVNQQSSIKVQSEQKPPFLLDLQNEMEYIED
ILILMARINRTQFQEPQQLKHALKTQNSVYLNILQLIMNVIDPYLEIKSFSDEKFQLLLK
RLGYPCKHMSKTRFMSLGSSHTYLQSLHILSWLCRQAQQIIQINERIENGQYQPIEIENE
SFSNKIKKKLAEYLQDGYIGTIDDSALEKCYRDAKQKLTLELMQLQKDISKLTCELNVIK
TQEPNLPEIEEQYKNLDAELMQVTQETQENQQILESTRQEINQNMNKYLEVDNEIIKVHK
LIESKRQYIAQQPIKIDKAKEMEAKDYQLTIQSQQLLNELQKYQKELDKARQEKTEMLCK
ISNIIQMLNSGRVKFDKDYETFEKNLYSYQQKLEQNNGIQIGEDENLLDMELDAQFEQKL
ANEQVDYKSRKSLVAYDLIQKQDTDSILKLLLPNKEQILQDLNQQLQDILNKLSVSKKQA
LEMKNELNQKLKQLEDIECAKKMIIQEISQLNDSTEELKVLKQIYLEHQEKQQILLKEME
QKKLEIKFIVDRKNLDVIEIDRLKKQNQENQEVILIMQQQAEIIEEKNTALQQQFKDWVK
DNLDQFLSLIQEVKI
>Tetrahymena_thermophila_TTHE004421_Ndc80
MRHTEFFRGPNDTSDSGSSKASQSQKNSSNNNTHLFFKEGNYNANYNSDKLNQSMNFSSI
RMTNLNQPIRNTVIQNTYKKDGNYKNNLNEKNIFILQDLLSFINLNIYQDSPISEQQLKN
PTQKIFFEIFWGFIRIIDPSINSKVISVDEIPQLMKFWNCPFQLNKNILTTIGAPHTLKQ
TQNLLFWLYQLSKEVKSMSESLLDNQKSILQNSQSQSQRNDMEILNQYIAQSFRRKDNDL
LKGANFSKHNSSKKNPQQNQSMLISQIGMSEDEKEAKDIADLLKQKNIYLQQVIKELELK
IETLQLSNKNLCLKQPDLSEVGNKIEQQQDVINMEQELIYQLSSEIESNQKDIDNYHNIF
NEKMIAIHELEQEKSNIQKQITDQEYSIVEAEKKLKEIERLKKQKAQIDLQISQTSDQRT
VSYTQNEGQINEIHQLINDYNRILNTSNELFIQCQGIEAFVNEEKIRADNLDILTKGLQI
KSEDLKQGLDSFTNSKNNSKIIIKSMINIDLKKVSEQLKAKLQDYQVSVVKQEESIKQIN
RQIEEKKTNINDLDIKINQLNIKSQQKQDELKQVNFKHKSEEQLQANSNIKQQINQSKQK
QFSLENDLTNFMNQIEVRKKLLQKEKEESIQILENQAIKINQAKQQIILKFQQLHSYYQA
LNKKSFLINKS
>Oxytricha_trifallax_OTRI010282_Ndc80
MQQQDNRLSNLAGGQMRSSIQGSMVNQNQLSRGRQTISRQVPASLLQSSQQSIGYSGNQS
ARSQSHTKVSMVPGLGQHNLLSKANQMQKNYQNVDEGSQMQGLSQNAIIKHKTLNDIDFS
KPEKHLKEILEFLRNVTILSDNKDLFKNIKTINGQQAQYIIFHLIKVFAPNYTTSPKFEE
IEIQSLFKLLNYPGSIRSDAIKAVGAQTSIAFLMRALYWLYLVTKIYYIEKQPVVINDSD
SFIREDDDEDRQSVADQKSSKKSHQRSASQDDQLKELTKGYRESNILGKDQIMKNYVEEL
VDEDEENFYDPREKVFLELLREAQMYQSYQIPHQSAFQLSNQIKLKIRPVIQLLMHEYQE
YLHRPLEIDFDQIYDQVCGMIYNKLDEQKELISQKEHMIKIVKQEILEKEQTTPNLDKLV
LQINDSVQQTEQSQKDQQLLSMQKEQRKSRIEALRAQIQKEKSIQAQHIYEKDQLLQTIR
NQPITRQQADIISNETFQNKQDIQALDLSINQLNDQYKMIETQIVQSDKEIAQLALQVNQ
SLIILKLQEQGRPTELANSTPGKYSKGLHIKMLPDGRLDGVAQMENDVRPIVDELKLRWR
EKLDIYDRDKAQLNDELVQNEIDLRNLQDEVKHIQDQFKQFQQQVSGNLGSKQSHLMQNN
LAITGPLSQASDKLRKDCDLLKQKYNNQELEIESIQKQIDTVRIELRDLEIDLQRLTQEN
EESSHNFKQNQFEIQRIKQSLMENLIAFRQNVSGLIITMKSDVDEYYEKLAPIFANGNLN
SARMSNESNVGQDQSSQPPQFQQQNQIA
>Bigelowiella_natans_BNAT016624_Ndc80
MSLRRRTLGVINHNERVSEDGNTNKRRFSMAPNRRLDERKVGRGARFSVGRPSIGFMKGR
KSFGRLSIAPNGRPSIGRRSSMYNRSGKITDPRPLSDRKYINKNTRILVEYLTSHGYDKQ
ITPKQVTAPSLKDFKNIVGFLFKQMDPEFEFSQNLDDIRDILKIIGYPFNISKSSLSAVG
SPHTWPPILAMLVWVIELLSYLEKLDAEEENQVANDDGKIFFEFLASAYRNFLDEKDHSA
EDLEEGFREANEQRCAVVKDEIKRFEDENDELSKELQELSSTTNTVEHLQKKLSDHVSDL
AKFEKLNQKLEKHLEVLMQKEEAAKSTLKELEGEKEQYVENQKNLKVAVEEQPLSRKEVQ
MITQETKMKKDSIESLLQQKEELKRQVWDSEMLQCKEIGNVEEFVNEYNNLVYELGLKNA
SQATKNIDYQIKFDSAGNDIKEMVSKDLTHVIKKSLSHLETRAKSELRGLESELRDVKQE
TIRTTDLRSEAEASLNQHEQRLEKIHEAYRTERKDMNKQCSESISAIEETELHIHRTRTA
RATELRVSEQKIQEIEEQLKVVLSEQEDIEQKTKDSILSSVEGLVRHKDWIVQTLTTLSD
KATQGREGIESMCSGK
>Arabidopsis_thaliana_ATHA018838_Ndc80
MRGGAAGKRRTTVGFGGAPPPPPPSIEQQRHLFNSRDSDASFASSRPSSIGLGGRGASDD
RSSMIRFINAFLSTHNFPISIRGNPVPSVKDISETLKFLLSALDYPCDSIKWDEDLVFFL
KSQKCPFKITKSSLKAPNTPHNWPTVLAVVHWLAELARFHQHLVSNSTSVPEDNSMNFFA
IQSFGHFIRGEDDKVNDLDSQFLGKLEAEKTSVAETISGCEKISGELEAKLESLRKGPSK
KESLEKVKADLENDVNKFRTIVVEYTDRNPAMEKVVEEKAKELKAKEEERERISVENKEL
KKSVELQNFSAADVNRMRRELQAVERDVADAEVARDGWDQKAWELNSQIRNQFHQIQTLA
IDCNQALRRLKLDIQFAVNERGETPAAVMGVDYKSVVKPALCSLCDGIKGSSAEKVEELV
TLQHHKSEMASKIESKRSLLGSIQLQINDLEEKMKLVKKETQELSTKCDLEAKTLVESVK
AEALNLEVVEKEAAEFVKASELRLQEAVKESEEEVQACAAQLFALIDSISKQKEYMDSKI
SEIKTGVADTASAVSEIYKANFKKNLGI
>Aquilegia_coerulea_ACOE021096_Ndc80
MKRGRGKPKKEPYEAKPLMNDTPRQFSLTSNRDSDASYGTNRASYSSSTNRNIPIYDKNH
QNSALRAINEYLSSHSASFSLKPPFPSAKDIINAIQFIISGLDWPAENMKLDEDLPVVLK
YLNCPFTLNKSVLKAPGTPHTWPSLLSVIHWLVQIALYNEHISSESTSRNFFFQDNELLL
YTLQSYSYYIAGDDDAVEALDSRFTGELEQKKDAAAEEVVRMEKEVKDLEEKLQAMRSAP
SAKEVLEREKNVLEEDVRKFHALIDGFKSNTMALEKDLQGMEKELEVKVSENQRICEENE
ELKKSFEAQMFNLRDVERMRREIQALEREISEAETARNEWEEKSWDLDAALRQNLKELES
LSVECNQAIRRLKFGDDMQYKLSKNGSNPADILGNDYKSTLKPALNRFEDELKKSSLEKL
EELISLQQKSQDNIIKIKEKGSRLTELKSQIDVGETQLSLMKKELEDYTSMCCMEANRMT
EDYEQEVHTLDTMEQKVEDSLKSSNEKLQHVTKLTDEEIQICARELMALIDSVSKYKEHM
ASIILDMKNGVSETSKAVPNTLKGSLAAEFGSLIPKIVSSSTHLPLAELKDVR
>Aquilegia_coerulea_ACOE008012_Ndc80
MKRGRGKPKKEPYEAKPLMNDTPRQFSLTSNRDSDASYGTNRASYSSSTNRNIPIYDKNH
QNSALRAINEYLSSHSASFSLKPPFPSAKDIINAIQFIISGLDWPAENMKLDEDLPVVLK
YLNCPFTLNKSVLKAPGTPHTWPSLLSVIHWLVQIALYNEHISSESTSRNFFFQDNELLL
YTLQSYSYYIAGDDDAVEALDSRFTGELEQKKDAAAEEVVRMEKEVKDLEEKLQAMRSAP
SAKEVLEREKNVLEEDVRKFHALIDGFKSNTMALEKDLQGIEKELEVKVSENQRICEENE
ELKKSFEAQMFNLRDVERMRREIQALEREISEAETARNEWEEKSWDLDAALRQNLKELES
LSVECNQAIRRLKFGDDMQYKLSKNGSNPADILGNDYKSTLKPALNRFEDELKKSSLEKL
EELISLQQKSQDNIIKIKEKGSRLTELKSQIDVGETQLSLMKKELEDYTSMCCMEANRMT
EDDEQEVHTLDTMEQKVEDSLKSSNEKLQHVTKLTDEEIQICARELMALIDSVSKYKEHM
ASTILDMKNGVSETSKAVPNTLKGSLAAEFGSLIPKIVSSSTHLPLAELKDVRVNTSCNI
SKRKVRNIISFSVLAFFFITVIMFILFLLEFSNFPVLSPFIVTSNIHIDHCYHDSSFSVI
ILVFASTIS
>Aquilegia_coerulea_ACOE034330_Ndc80
NDTPRQFSLTSNRGSDASYGTNRSSYFSSTNRNIPNHDKPSALRAINDYLSSHSASFSLK
SPFPFAKDIINAIQFIISGLDWPAEKMKLDEDLPVVLKYLNCPFTLNKSVLKAPGTPRTW
LDLLIVIHLLVQIALYNEHTSRNFFFQDNELLFYTLKSYSYYIVCDDDVVDALDSRFTGE
LEQKKDAAAEEVVRMEKEESEVKVSENQRICEENEELKKSFEAQMFNLRDMERMRREIQA
LEREISEAETTRNECEEKSWDLDAALRQNLKELESLSVECNQATRRLKLGDDMQYKLSRN
GSNPADILGNDYKSTLKPALNRFEDELKKSSLEKLEELISLQQKSQDNIIKIKEKGSRLT
ELKSQIDVGETQLSLMKKDLEDYTSMCCMEANRMTEDDEQEVHTLDTMEQKVEDSLKSSN
EKLQHVTQQTDEEIQICACELMALIDSVSKYKEHMTSTILDKKNGFSETAEAVPNTLKGS
LAAEFGSLLPKIVSSSTHLPLAELKH
>Oryza_sativa_OSAT046203_Ndc80
MGQGDVSSEADLADGGRGREDVSVGLSEEVLSLTVAAGWGYVSGGLELLSMTVATSGEMS
AAASPAAGSASSPPDSSRMAMDDSAEGDSGVVPVWGRRDTFAASGPPPRAFAEEAMMEIR
STPVTEPLVQPIHYRPNGPCALSARSKPSNPRLPKICPHHSPLPLSNFKISILQTPTPTP
TPNPPTPAPEMRRGGGGGGRRLPKSSLAPSAASDRTPLLDPHVLHPRNLDLAFSRRDSDA
ASLCSSRPSSIGTGPSFAAPVTNFSDRASQAAALRVVNAYLAPAVSLRPPLPSAKDIVAA
FRHLFECLDFPLHGAFEDDLLFVLRVLRCPFKLTRSALKAPGTPHSWPPLLSVLYWLTLL
VNSSESGAGGDDSPAASNDLMLYITNSYSLFISGDDDSVASLDEEYSSKARAHAQAAVEA
SQALEKEALDLESKRTKLTSGPSRLEALQAEKEALTADVEKFEAVVKSWTVKIQEKEESS
VHLEKELEAKLMDQQRIAAENEELMKKVDAQVVNVRDVDRMQREIQSVERDNVKLENGNA
TLEEKGWELEAAVVGKLEEIEGLVEQCNQALRKLKPGIDFQYMLNTKASSPVELLGTSYK
TIMKPALNSLADEARRISILKHDESVELEKQSQRNAKILSEKKNHISVCQTKTDEMVARL
DSLDVEIGNHVSRCKADARLMKDELEKKDHHLSTVEKESEEFLKISEKKLEDAKRETDEE
IQMCARELLKLIDSVTEYKEFMETSISGMRKDLYETVDDISSLASKAASTRQTSAQFVM
>Amborella_trichopoda_ATRI024342_Ndc80
MKKRTSMAPPPMNRLTRKSMADPPLPPDPPFRHAPRRSSTSSYGSAIGGSQDPFPFVNDR
SYQAAALRSLNDYLSPHRPPLRHRPSALEITDTFRFLSSRLDFNLSHLDQDLLPLLHHLG
CPLKLSRSNLKAPASPHLWPVLLASMHWLVQAIKYKDHISSNSHGLNELLVYTALSYDHF
MKGDEDAVNALDKEYLRKVEEESESAAALVRERKGELEEAEEQIAALRSRPSKIEELERE
KASFRGDVNKFETYVESYLEKIGALEKGIEERREKLREVEGESRRVREENEGLRRDVEGQ
AMSVRDVERMGRELQAVERDIAEAELARGSWEDKVWDMEKEVEKAVKEMIGLVGDCNEAI
ERLKIGNDLKFMLNTSGSSLAEVLGIDYKSTLKPALLAFGDDSKKNGKKKYEEFVALQKQ
LHEKFLQQDAMKSDNASLLSKIEESLNI
>Selaginella_moellendorffii_SMOE003797_Ndc80
MSSRGSNSRMSSIPAKLPRSSGVYMKRPSLGGPPMPPGGHHRPSLSRQSMAFSSSKGASA
QDPRNINDKSFQKEATAELIEYLTTHGFNSPISSKLPSGKEIKDIIEFLFRQVDPHIVFG
KLEDDVPGFFRSLNYPFQISKSALYAAGSPHSWPGLLAALAWLVNLLTYEEKAREIKEGN
GGGFGYEGSGDLIFFEYLSQAYNEFLCGNDEACAKLDADFRVQFEEEKAQLVQQAEELEK
TVNDLQAKLHTFTSEPSPLAVLESKKADFLNDVAKFTTIISNFQSHKEASLKKMEEKRED
LLALKTEASNIAEENEALRQRIGAQQLSVAGVEKMDKESQILETRLHAVSKAAQELQKEA
WDKEVQSANMLREVEDVVITYNTGSARLKNMYPELEARQVQLEMKVNSREEKPEDILGFN
VKGVFKPLVASLMESIEKATRDAREEVLVMQKKLYADEVSFQEKSDEVSTLVTQNKKLEA
QYKGRKERLDNYIASKAAQRAQFEKSLAEKQTTLRQKLNADYEIKLKAYKEEMEQEQAEA
LEALQMYAEHNEYIQQALSRLEDRAGQVLKMARRD
>Physcomitrella_patens_PPAT000253_Ndc80
MSRRVSAAVPTRVVGKTARLSNVGPAYGIPGISNGGKSGLLQRRASFHGGKSSQPRTDPR
PLNDRAFQQECIRSLTGYLLTHGYNVPISTKLLVSPASKDVLNIVQFLFQKVDPNLKLSG
KVEEDVPVVFKRLGYPFQISKSALYAAGSPHTWPGLLAALVWLIQLLLHQEATESVETFD
DAGARSFLENLSQSYQCFLAGDDDECERLDYAFRQQFEDCTAEVMEKVAKLRVPEVEEQL
QKLSTEVSPLTSLESKKADFLSDKQKFNTIISSLQWHKQAAEKKLQERKEDLLAKKAEKN
EIQADIEELRNRIASQEINLADIERMQKEKDLLDANIQPIVAKDQQLRKAAWEHELATTN
KEKDLEILCGEHNDRCQRLKPILADGQPLSGAQLQITLQLDRTLPQEILGTSVSGGLKQT
ILEVMESCKRYTNQEREEAITCEKEVYACEAARQEKLDLLSRNVATIKKLEALYKASKEK
WDAAYVAVVNEREELEAKVIAKEVAAKRTDADAEELVKQWEQRYEAGTASCADQLASAKK
QWIEVVDYILSAKEQITMLLQNLKTKTHVEAGKVKRDLSELVSTMAALQV
>Physcomitrella_patens_PPAT033352_Ndc80
MPLNEKFLFQKVNPNLKLSVEVEEEVPVVFKRLGYPFQISMSALYAAGSPYTWPGLLAAL
VWLIHLLLHQEATESVVTFETQWHKQAAEKKLEARKGDLVDKKAEKTVIQADIEELHNRI
ASQEINPADIDRMQKEKDFLDANTRPVVLKDQQLRKAAWDHELASTNKEKDLEILCGEYN
ERCLRFKPILADGQPLTGSELQITLQIESTVPKEILGTSVANGLKQEVYAYKAARQEKLD
LLSRLVATIKKSEALHKASKEKWDLACAVVTNEREELEAKVVAKELAAKRTDKDAEKLTK
QWEQRYKAEVESSSEQVATAKKQWIEVVDFILSAKEQITGLLQVLKSKTHVEAGRLKRDL
PEFTAMIALQTQIMVY
>Chlamydomonas_reinhardtii_CREI023975_Ndc80
MSRRQTLANVSPSQLNAKLGGNNAAGPGRSAKDPPGALPAKGRKSMAVGMVADRPSAVGA
GLDPRRSSAFGTKPSGPKQDPRPLSSKDYQASCIRAVITYLSTHNFPAAVAPKTLASPTG
KDFATIVTFLFQQVDPTFRIQGKVEDEVPVFFKRLNYPFQISKSALFAVGSPHSWPAVLA
ALTWLVELLNYMEKADDNAGSAFERENKVEQEFLDYLSAGYGAFMSGNDDRCQQLDDELA
AKFTAREGDLVARCEQLKRANAEVLAELERLRSLPDPVVVAQQQREEQLVDMQKFEQLIQ
NLQGLKQTLTRKLSEKKSDLQAKQDQIAGAVADVEQLRQRVASQTINKADLNRMIMERNK
QNEMLNSEKEKCEQMECKVHEQEVQIVHRLTALESTVERYNKLAHRLKLIPATSKRADGT
NYELRINRDSANQAEFSSLDLKGVVKPGLERLCEMYRTRASELSQDLISLREACVARAER
NVEKKEENAALEGEIARLEAQLQAAKDAHEEKCRRLVAQADSIKAQVDEFRSAASNRTEH
MEERLSRVQAAYEQTKRDSEAELSRLESDLKAAMQMLIAHKEAVGGAISRAAGAVRQVKA
ELAAGGAPRPVAVA
>Volvox_carteri_VCAR006641_Ndc80
MNRRQTLASISASQSNVVKGGNSAAPGRCGMDGAALSVKGRKSVAPGMLGAGGMSGITLE
GRPSIVTKTTGPKQDPRPLSSKDYQNYCIKTLIHYFTTHGFSYPVSPKTLASPTGKDFTA
IVTFLIQQLDPATRVQGKVEDEFPVFLKRLNYPYQVSKSALFAVGAPHSWPAVLGALTWV
VEALEYKEKGNSSQGGNHVEEMMDYVGEGYHCFMLCNDARSQELDRQFAEKFHKEEAERG
ARYEELRKENEQLEEELAQLRSLPDPVDLATEQNREQTVICEKLELLVQQDQALNQAALR
KLSEKKMDVQTKQEQIAAAEAEVEKLRHSVASQPVSKADVNRILLERKKLEELVATEAAQ
CEEMERANHEMEMQAEFCNLDLKGVVKPNLERLRDTYLTRAKQLHQDLTGLQEACSARTE
STAEKKQEIAALQAENAKLEAQLQATKDFYDEKCRKLTAQADRIKALIEESCSEAVNRTE
HMESQISRAQMLYEQGKREGEGELAKLEADYKRAFHLMATHKEFVAGTISRTVATVRQVK
GEIAELHSISMMA
>Volvox_carteri_VCAR022156_Ndc80
MSRRQTLAPLSPSQSNVVKGGNSAAPGRCGKDAALSVKGRKSVAPGMLGAGGMSGITLEG
RPSIVTKTTGPKQDPRPLSSKDYQNYCIKTLIHYFTTHGFSYPVSPKTLASPTGKDFTAI
VTFLIQQLDPATRVQGKVEDEFPVFLKRLNYPYQVSKSALFAVGAPHSWPAVLGALTWVV
EALEYKEKGNSSQGGNHVEEMMDYVGEGYHCFMLCNDARCQELDRQFAEKFHKEEAERGA
RYEELRKENEQLEEELAQLRSLPDPVDLATEQNREQTVICEKLELLVQQDQALNQAALRK
LSEKKMDVQTKQEQIAAAEAEVEKLRHSVASQPVSKADVNRILLERKKLEELVATEAAQC
EEMERANHEMEMQAEFCNLDLKGVVKPNLERLRDTYLTRAKQLHQDLTALQEACSARTES
TAEKKQEIAALQAENVKLEAQLQATKDFYDEKCRKLTAQADRIKALIEESCSEAVNRTEH
MESQISRAQMLYEQVKREGEGELAKLEADYKRAFHLMATHKEFVAGTISRTVATVRQVKG
EIAELHSISMMA
>Coccomyxa_subellipsoidea_CSUB007593_Ndc80
MSNNNRRQTLGGLSPAMLNSRQSMGPARIAMEGKTAGKGPGLSGRPSMFPGNVRLAGPAT
AVPRRSSAHAKAGGPKHDPRRIGDKAYQANCIRTLIAYLSTHGYDQPLTPKMLANPMGKD
VINIMHFLMRQVDPHCKNQGKIEDEVPALFKRLKYPYTISKSALFAVGSPHTWPGLLAAL
VWLTELLYYEEKAEQVREQTFDDKARSESNFFNYVSTAYRHFLSGNDEECAAVDDAQTRV
FHDRAEATRTRNAELQQENERLAAEVEAMRSSPSPLEEARAKHQEHLSDRDKFRKLLDNL
QSHKEGLQRKVAERTADLRSKQQQLAAIEQMRARIAAQTVSRDDVIRMNHERVKQEQRLG
AVASQREALDARVADQERACEHRLDDLDAALQMYHSAADRLQLIPASAKRAAGIQYEISL
DRSGTTAHELINIDLKGVVKAGLVRVREGSGSRARELAEEALALQEGLDGAQHSASERAE
ENAALATQARTPCLSMTVAQLERQLAASKEAMEGDIRARAAEADALKGVVDELRNATCHT
IAGSEAAILALQGHAEEAVRANEAEAEQLNGDLAEALQALLDHKLHLQRTLDHTHSHLHS
TLDNIAATPV
>Chlorella_variabilis_CVAR007416_Ndc80
MDRRKTLAGLSPAQLNARVSLAPRGMAGKGGAAAGGKLPIEKALSRMSLAGPVTRRSSAY
TTSKATGLKSDPRPVSDKGFQQACIRTVIAYLAAHGFEYAITPKARRASASAAPPRALHH
TSRGRLAGGVLASPTTKDFTNVMMFLYRQFDPVLPKTFKLEEEVPQLYKRLRYPFQISKS
NLTAVGSPHTWPSLLVALTWLVELLNYQQRAEAARQDVGDERSRTEAEFFQYVSQVYRYF
MTGDDAKCEEADGEQAGEFEARAAGIRQDTERLQASNDALRAEIERLRGEPSPLVAARAA
REETLGDKEKFLKLLDNLQAHKASLQRKLAERKADVAAQQAELAGVERENEGLQGRIAAQ
TIHPQDVMRMNQERAKHESALRSTQGQREALDRRVAEQERGIEARLDAVEAALLHYHSMA
DRLALIPATAKRAEGVAFEVRLDRGAASASEMINVDLKGIVKPALQRLRDGYSAKARDLA
DQLLSLQEQHDSMRELLAEREEENRNAEAQAHKLDGQYRAAKEALERDIAAANAHVDLLA
SEVAQLRNANGAGVAASEERLRGLQAAYEDLMGQCELENATLHRDLSAALEKILNHKLQL
QAELKSVCSRDAAINAQLQQEVAKLASLPV
>Ostreococcus_lucimarinus_OLUC000909_Ndc80
MKTDPRPFHEREYARACQENLNVFLTERSCPFHIPEQEFWNTAVPGDIDSVVLFVLKLVE
NDVGADRVEHFKFALKCLKYPFPVNTTALGKKYSSEQHVIPFLTWLIYLFVYEDNHEMKS
ETSENKGRLLYLQTKALYQDFLRGVEVYELKTAERFLCRSPLSKEQVHIANNRLQGLKYA
VSKRKVELQQYTATKRSFITTLRNLKQRKIAALERLDTTPSRISIQQRLYSGLQNSLQDY
RKKIHISVDRQTQNRPVLKQVESDSDSLVNTESSISIYSAPLADLKESLEKQYEEYVGLL
ATLGLPWSRRGVLNEGKLLQVLENFGMHEKENSENFREFRALLESELSRIRARNIATLDR
LRNTESTVQFNSAVKEKQISECVSLQKQLHKADVHYQQERQRCDDEIQGLVQNLREIEKQ
VQLITHDANPSHVSTVMERLQSGYDEASQLFSHEKATIQGSLLIALDLLMLHKQRNHELL
NNWSLHTDSAGTV
>Ostreococcus_lucimarinus_OLUC001719_Ndc80
MKTDPRPFHEREYARACQENLNVFLTERSCPFHIPEQEFWNTAVPGDIDSVVLFVLKLVE
NDVGADRVEHFKFALKCLKYPFPVNTTALGKKYSSEQHVIPFLTWLIYLFVYEDNHEMKS
ETSENKGRLLYLQTKALYQDFLRGVEVYELKTAERFLCRSPLSKEQVHIANNRLQGLKYA
VSKRKVELQQYTATKRSFITTLRNLKQRKIAALERLDTTPSRISIQQRLYSGLQNSLQDY
RKKIHISVDRQTQNRPVLKQVESDSDSLVNTESSISIYSAPLADLKESLEKQYEEYVGLL
ATLGLPWSRRGVLNEGKLLQVLENFGMHEKENSENFREFRALLESELSRIRARNIATLDR
LRNTESTVQFNSAVKEKQISECVSLQKQLHKADVHYQQERQRCDDEIQGLVQNLREIEKQ
VQLITHDANPSHVSTVMERLQSGYDEASQLFSHEKATIQGSLLIALDLLMLHKQRNHELL
NNWSLHTDSAGTV
>Bathycoccus_prasinos_BPRA006659_Ndc80
MRATKRISDPRPIYDEDYLDISKGKFSSFLKKRGCTINSLDSFGSYSFKSAIAVFHFLLN
QLDQNLKFGQKADEDLPLILKSLNYPVIIPKDTFFPFVDKSISPFQTVISSWVVELCDYV
SLCQSRDKAHFFKFDCTELIVNCRSLTVNSIQVALNYMR
>Micromonas_species_MSPE009423_HEC1_Ndc80
MKDPVRSRSHLVALGASKRATVNGHNQSVGKQLDDYSVGSGGNGSACTFNREIYGQRIDF
GRDCNAHVFSGHIPRVDPRPVGEKAFTNLCARQLISYLSTHGFSSSLSPKAMTSPTTKEF
ASLVSFLFKVLDENFKLGSKSEEDITTVFKQLRYPFQISKSSLYAVGSAHTWPYLLAALI
WLVHVYIYEDEVKKVEQSKGRDSNFLNHTYRAYAYFLAGDDKASTTLEREFVSAQTEISR
DLANGIQALESDNSDLHHALTEMVWKDDETVPLDKDYLLREADVYDSSANALRISIENTE
SRHTHIITCILSNKTSIQDAAVVTAHLRRSAFIHGSDGPSQSESNSGQGETESLVFALKT
KRTTIENISHATNASIELDFTDWENGVSLLRDHAWNVQSASGVIGAPADSSSTSDHLHVP
LEALETMDSEFFVSFRLAVNRVHNDKVHMQKNWCIERERLFAQNLQESQKNLQERMVLVN
ALDLNVCRHEHDYVAERNRIQSLLKVLMSNIAEIEEQIELQKRFPKNIVADVESILRHCQ
ASCDLHAQRLRQEKLLTQNSMLAALDALMGHKQQVQDTFDVFHGNQHASSQSRN
>Cyanidioschyzon_merolae_CMER000865_Ndc80
MFAEQLRQLEAPGPMSATTLSATKWQPNPRRMSLGPGARLQTTAFDCENTVPRTPASTMK
SVKSVSYGVTGMRTDPRPLSDRQYMQACMKSLICYLTEHHYDHPVSLKTLSSPSAKDFQS
IFTFLIRRLDPHFQWTSKFEDEVPVLLKRLKYPFNVSKSALYAVGSPHTWPTLLGCLAWL
VELLIFDVEHSAIKTRQMKRIMFSVGILDGAADPEAETTADDEASIELKARADEEVFFEY
VSATYSSFLAGSDDFEEFDNELEGVFSSRNSAATSRSRDLELQMQNLENQLQRAQLAVSE
NESRISDLSQRREDYLSDIEKFRKLIAQLTAHKSMLEKKLAEREEEVQEKAREVTSLIEQ
LKGLKDKMEAQQNLSIDVERISRRRRELRAALDRAQQKREEEEARRKELLCDKETLQGKI
DELLRRIHALVERVGVQETRTLNGVLPSTIDKNISSADAQKIHSTIQDALREHMQQVTEN
LERLNSEVLELQDAIRMVEEKILLQRENNRVLTAKLQRLENTYNAERESLAKRLADASEK
NARIQEEICDLRNNIQETVANSQKAIEHARTEWRTLAASTQAEYDSANDSLLLVVERLTD
HKVFIQNNLATLHRKYSSILAAVSENEIDGTVTRAGTDETSCDASPSLLEPAFQSLRLQK
KAESSDIRIQQQREPEHQFDENVPPNQLMV
>Galdieria_sulphuraria_GSUL006479_Ndc80
MRRTTLSSVSTGGNIQQRLSLGPSRANLSNSKEDLKTSSAQRPRLSASSTSTRYSSLGVR
RSSVFTNKVGLKVDPRPLNDKSYLNDCVRNLIYFLSTHGYDQAISPKTLTTPTSKEFQSI
LLFLLRKIDPYFDFEKKFEEELPTLFKTLKYPFTISKSTLYAVGSPHTWPTLLGLLVWIT
DLLAYDEQASSQETKSIDTESSLNRIFFDYVSRSYQAFLGGADSFDEFDEELAATFDKEN
NRVESETEELEREIKRFQDEYHQLIEKRNSLESLRQKIEDYKKDIEKFKTLINQLEQHRQ
VYDKKIADRDEELQNEEKNLEVWKQEKNRLRQIIEDQELNHIDGHRLQRDKQMLTEALEK
AYAHRQEAIELQSKVDEKLIEQTAKVEDALRDYHRLAEKLQLIPSTAKNAKGFNFEIELS
RDASLHRCEDILSLDLSSVVKPTIHELREAFSSKASRTREEELTVQEKYNHLEEQLLFKR
NETSSLEGKYQKLENHYKNERETLASYLESKARETSELEQEVAQMKASNDSALRESQQAL
DSAYSEYKQTQKQLYEEKEQMNDALLQSIELLTMYKMEIRDKVNSYSNKLEEVYQFVCSS
>Cyanophora_paradoxa_CPAR000505_Ndc80
MSPSQLNSRASIGPAKLVANAQAAKQGAANSQKRMTIGVQNGGVVRTLSFGHRPSSIGSL
RTSNIMKGASSTKADPRPISDKAYFNGCVRNLIKYLAEHGYDHPISPKILSAPASKDFLH
ILQFLLRQIDPNWKFGEKFLEEIPVIFKKLYPYAISKTALHAVGSPHTWPALLASLNWLI
ELLTYEEVAGGAGAPNDFDQGVFYEYLGRAYQHFLAGEDNIDYLDAELDSIFTKNESVIE
DVRKLEAHQENLRKELDALKSTPSPLYELQRKRIDQTSDIEKFKNLIASLQGHKQMCVKK
KEDREAELEARKELSELQQERTQLQAKLSAQEAIAVDLQRMTLEKGKLDADLQAAGAAKE
AAERAKWALEVQVSRRLEEVNRALEGYRAAGERVKILPRGAKFADGVDFDIR
>Guillardia_theta_GTHE015545_GUITHDRAFT_152754_Ndc80
MDDPRNVKDKAFINAAKHRLIEFLVENNYDRQISLKQLDAPTTKDYLHILMFLYNKIDPK
FQLSQNIAEDVPAMFRRLRYPFNVSKSHLQAVGSPHAWPSLLASLVWIVELLQYEKQVEI
AMMEDPESENPDKMFFDYLAKAYDSFLQGSDNDEYIEQELAQAFNAKNEATQEEVDRLNT
ANRKMEEEIEELSESKL
