# Supplementary material for: Evolutionary dynamics of the kinetochore network in eukaryotes as revealed by comparative genomics
Source: EMBO Rep. 2017 Jun 22;18(9):1559–71. doi: 10.15252/embr.201744102 (PMC5579357; doi:10.15252/embr.201744102)
Supplement: Supplementary file 3 — Dataset EV1 [file EMBR-18-1559-s003.zip › kinetochore_orthologs_FASTAs/Nnf1.fa]

>Homo_sapiens_HSAP019707_PMF1-BGLAP_Nnf1
MAEASSANLGSGCEEKRHEGSSSESVPPGTTISRVKLLDTMVDTFLQKLVAAGSYQRFTD
CYKCFYQLQPAMTQQIYDKFIAQLQTSIREEISDIKEEGNLEAVLNALDKIVEEGKVRKE
PACNGTPCGAMCRNRRPRTSSWQMPSWQGGGRWRSCSYRSRPSSRPGRCEAQRCRVQQRC
SLCVQAGGQRGSEETQALPVSMAGSPSPLPGSPGAQEGGV
>Mus_musculus_MMUS013700_Pmf1_Nnf1
MAEVSRDSEAAERGPEGSSPEAVPGDATIPRVKLLDAIVDTFLQKLVADRSYERFTTCYK
HFHQLNPEVTQRIYDKFVAQLQTSIREEISEIKEEGNLEAVLNSLDKIIEEGRERGEPAW
RPSGIPEKDLCSVMAPYFLKQQDTLCHQVRKQEAKNQELADAVLAGRRQVEELQQQVRAL
QQTWQALHREQRELLSVLRAPE
>Xenopus_tropicalis_XTRO022168_pmf1_Nnf1
MEAGESDEGPAEGVPGTSQEAEVAPSENPSRIVIFDTLVDKFLEGLVQAGSYQRFARCYK
RFYRLQPEMTRSIYEQFVFQLQSSIKDEIQEIKAEGNLEALLDSLDKMETEAGDRTDLAW
RPSGVPEEDLRSHLVPYLLQQRDYLRKLLREREEENARLAQAVLLGRRRIEEMQKEIERR
KLAWQELSKAQRELILSIEEPK
>Takifugu_rubripes_TRUB005576_LOC101065224_Nnf1
MSEESEARVNRFKLFEKVMQKSLEKFIELASFHRFSSVFRPLYKKNPQKMENIHKQFIEE
LKKAIQDDICKLVEEGLLEAKLNELDKLERAAKDRPNPAWRPSGIPEQDFCSFLMPYFQK
QEAYMRVELKKIQAENAALAQKVQAGREGIAETERRISSTVDEWKVSLQASVAEFERLAA
SLSPADVFDV
>Danio_rerio_DRER020172_PMF1_Nnf1
INSSACENMEEPEKSSESDSSKSNADKAGEVYAQASTRRNDSVKSSQPKPRLKLFSKVME
KSLQWLLDNASFDRFSHYFQPLSKQNPQLTEVMHKQFISQLQTLVQKEIATVIEEGDLQV
KFEELDKLEELAKETAQAAWRPSGVPEQDICSDLVSSYKKQEEYIRIQLKKLLKENAALA
QKVQAGRENITHTEQRIASGVQEWKASLEDLEEFVVTLSPSEHFESL
>Ciona_intestinalis_CINT011860_LOC100175162_Nnf1
MNQDASTVDVDVHQDTCQSFENLNLCIKQFVKSICDKHGSCRKLSASFPKYYKKNAEIVQ
VVSDQLWEMFETKQLLSINQWIEEGNLQLLLCKLNKAKVDEDFDWKPTGVPDKDIEAHIA
NATQHELAKLTELYLKEKSEAIKLNAEIKEKETKVQKLLLAVTARQKEFEKVVDSCIGEK
QNLSNAEATVMTWDQN
>Branchiostoma_floridae_BFLO016174_Nnf1
FSTFAKSYKFAYKQNPKALQSIVQQHVEHLQDSVEAEIQLVLSEEKISDLFQKLETVLND
SAMEEDTTAWRPSGDPEKDLRSHTMAIKLKEREELQKRLEAHENETARLQKSVLQTRQKL
LHTQQKLQAKMETFEKAAAACDTCPMEHVGTLTKDIQM
>Saccoglossus_kowalevskii_SKOW026966_Nnf1
MYTNKRTNPPFFKMAECTKSEEMDTEKKADDNDGKEKSERVQEPNVESADEPKGKHALYM
YDALNKTLKKCLSETRYSVFARNYQFAHKQKPRLLKSLFKKFTENLKSSAESEFELMIKE
ENLVALCNDLDKIIDETENSQHAWRPTRDAEKDLLSHCMVEKLQERDKLLEQVKQLEKEH
SQLKEAFIARRTHLLSIEETLQKKLKNIDEAAELCRKTPVAEMESLVWQACGMKESPT
>Drosophila_melanogaster_DMEL006981_Nnf1a-PA_Nnf1
MEDSEAAFKRHEGVGPKVKQAYEEAIKQIFADLSCADLQAWDAIYQEHEQSALDTESIVD
RTRSLMTKVVLEMNRCFFASNDVPNKLQTLEMLKEHFAAYEGKKWNVNTAAPDKLTRPLR
MRFLDFSVEFMEQQLASQAKELEIAMAKSNANRERLQHVHDKRLKLTVQMEQQLSQYEKV
KTELIKLGEALNDF
>Drosophila_melanogaster_DMEL018777_Nnf1b-PA_Nnf1
MNNIEEDTEAAFKRLQAVIPQVKQAYEEAIGQIFSDLNSSDLESCASILEEHESTSLDTE
QIIHSTRRLMTKIVLDVNQCFFSGNDVETKLTTLEMLKEQFAAHEGKNWNFNCLSPEELT
RPLRMHNLNLSITFMEQQLKKQEKELEIAMAKSIKNRQLIHDVHAERVKVGCMMKQQLAE
YQAIKPQLMEMERLINDSYVQEEM
>Anopheles_gambiae_AGAM010531_Nnf1
MAEANKTTARQQFLDSYTALVNGISTARFDEFKDFFANENDFEVAVQEFRDGLQQELVTK
VNRLWNECDIDTNVEILESLKSKAAGSSNKMWRPTGKSVSEQVRPLVVNKLKTSLKFYQL
QLGFQKERTEVSVPWSMKYAVCATINDRCDEIVAGTNLLH
>Caenorhabditis_elegans_CELE012312_kbp-2_Nnf1
MDKAAVDAVMARMAKSTQQKVLEKTDQMIKENSVYELFDDMEQLTRESEELNKQLGREMG
YNPVNAKRDVALHLSETAEKMLTEADAEIEKIEKELKAEEDEIARRKQVLKELATIVESQ
QQKL
>Brugia_malayi_BMAL000056_Nnf1
MSTESLYAAVNGVLKKLVAEAIATDKCIKVIHRTTKKTITPDKMEEILATAKDQLQESVL
NGVSQVIHNDEVLEGMIKLKNLIKESSKEDIGWRPSGIPSDDIAGHLQPVMFNNEQNLIC
LRDKLEAEIEKKRNMYKETEDKARAMMQEALLYNHPVHPLP
>Schistosoma_mansoni_SMAN001562_Nnf1
MTSTSEQRITIALQKITQKLGRCFLENVEDKCSHIRSKDTTWFNNIVQDIVADFQKNSSE
ACSAVLSQYDINNKEILLEEANKTLNHTKSWRPSGDPEKDIRAHLLPLKRSYMENLSSYS
QELDLELGRRSEELRRLRQTLYDAVIEFRSLAEKLQNLSKSTKSCGLCTTEFQESPNSML
DK
>Nematostella_vectensis_NVEC023776_Nnf1
MASNTESLEPTSITATDTTMESTQGTTRNESLLEDFNLESLEGKRITAFCQAFKKTLDRV
LAPGKPEKFNNVYRAVRAQNPEAFSSITEQMMQNARENIETEFKLMIKQEDLVDLFGELD
KIRESQMTDTDQDQKEAWRPSGIPSVDCQDHIMHIKLAYKDQLQKMLQQIEQENEQLKET
VLPKREKIISKEQELIKNKKLEMVVQTCQNVDVKKLQQQGVLLKTM
>Trichoplax_adhaerens_TADH008032_TRIADDRAFT_54647_Nnf1
MDAADLREVNLRKALNLAVEDATKKAQAKCVKLYRRQSKHNASNPKPEVALEIIQQCLEK
LKKSMEDEFQVMLEEEEIPLALKELVRVQNQFYQHFPDRKGVKAWRPTNHSLTDGRSERM
KEKFYYLNQCKDDLVKIKQEVADAAEILKQRRQIIDDHFSC
>Monosiga_brevicollis_MBRE008729_MONBRDRAFT_22626_Nnf1
MAQRLEQLRGTAGGAGSRRGSSLNASALGVDISHYEDLKQTELGPRARFFLAATDRWLKS
MARHSSFDALQDARPHCIAEEHADTFRSLYDECRRNDIDNIKSELDLLLRDNGVLTALNE
VDKLHESTSKRTTRRSSLMADGRRSGVTAEETRQIVLAKRYARARDAKVALEQQLAEVRA
ENEQLVTALEEQAKSKAADAASARVEAASDKANALSQAAQVLEAAFPPTKRSKMEQMAVD
LKAI
>Salpingoeca_rosetta_SROS001767_Nnf1
MAEEAGKHGSGGSEHRHRAQAFVKAFNHALSKTIEAASWSTVTAQFSELIPAESAAYLGD
LYTQFLSNVERCTSAGDVADATHTAAKAELESRLQGTLGALRERNAQLEAEIARLKQEQK
HNQQSQPQAEQADTLTQAGPFSKKLAQVARVADAEASPARQEELEVFLGQLK
>Capsaspora_owczarzaki_COWC001325_Nnf1
MSAVPMQTDATTGAAAESAAAAEGARMKALRNVLTEAMKFPFRNKASACPFGTALACFPT
IDNEDKKHLLREGYQQLQDLLMTNMQSELDLIIKETNLTEALSQLDALQPPGSRNDENIE
QEQYNSQDQVRQSTMALKMTARENYKEMLEKTLRENDRLAETVAIRRQRLLDTNEQVNRK
LADLSKAASSCEAYCLETGALHA
>Saccharomyces_cerevisiae_SCER003142_NNF1_Nnf1
MVNSHGIRYIRLKQVFNRALDQSISKLQSWDKVSSCFPQYVNSKQGAINVANCQRQLTEF
WTELCQREFKEIMEERNVEQKLNELDELILEAKERYTDRDQDEVNKGPAIDELSSKELVE
CHLYSQRMHAIHEIDERLAKVNEMNDQLAQELKDLETQVEVEKNEIGKMYDEYLGSHTDQ
PANVLLVQSLNDMVLELKENY
>Candida_glabrata_CGLA005136_CAGL0C04851g_Nnf1
MVSAERVRYQRLNQVFDRALAQTVHKLESKERVVSCFPRYSSTLEGSSHLENCQAQLIEF
MVRYCEREFQAILEERNVKVKLDELDDLISLAQSRLEERKRQALVTAKRKEGNARPINRD
LEQGLSAVDQLSSKKLLAAHLYTLRKDTVAKIDNRLQKVNALNNKIKDEITELEEEIEKS
KSNINSLLDDTMGSTALRDQDETLVQGLHDMVLELKENLI
>Kluyveromyces_lactis_KLAC002168_KLLA0E05809g_Nnf1
MSVDRYSGMEGTEHIRFQRLVQVCNKALEESIRKLQSWEKIHECFPNYGQTREGIENLTV
CQQQVIKLWSNLSRVEFDAIFHERSIEEKLNQLDDLINKARSIDTSSSSKKLRKIDDLRP
LELIEGNLQGAKESTLERINNKLQIIKESNEALETNLKDLNDNIFQELDQLQQVYDDMLN
EKSMLPDETIKQAVSDMIIESRQTS
>Debaryomyces_hansenii_DHAN001580_Nnf1
MSPICSNKKNDIKKMSSEIDRIRYERLKLVCKKALEQSIKKSLSIDQIKSCYPTIASTED
GQKSLEIARSQIIKFWHNNSTKEFDLIFKERNIETKLNELDEIIQKAQERKLEGKEAPIQ
VDRLSPSELIESSLSGTKKESIESLTMIYNQLCLDNMELYGQLNSLCEESETIKSDLKSS
ADLLSEDLKSLKDDDLRIRVDDLIATMGE
>Yarrowia_lipolytica_YLIP003983_YALI0_C23925g_Nnf1
MDMEKDGTQHTKKTQSVQETETQKSETLSTSTPDPETMEISVAEVEATSMKTHTGEGQRQ
TQASESQATSEGRITTVNETQTTKATEGQTTTTANTRAIPQSARYRRLVTSSSTALAHAV
KSLTYKRVAACYPSIAKTPAGQEALREALKQICKAWTDSVQTEFDAIFDERHLPEKLAQL
DQLVKDARLRMNSNTDLPIHVDRLTPDQIIKSHLRETKLARIKKLKQLAQTVKKENDEYR
QKIKENNDQVHTSLDKLHKVTSDISKATAATQEMPERAELYESWKAL
>Neurospora_crassa_NCRA007409_Nnf1
MSTDQPQQQPEAMPSSSSAAQRQGSQQPQSQSQSQSQPQETNGHTQQTSSSGLLSQSRNQ
QPPSPPPANQTQTQTQNSQQQPAEPSSSSSFEPSQQQQQQQTQPQPAEEQEHQEQEEEIT
PGPRATRLQQLFSTTLRHTLDKISRDNFAACYPTIAARAPGTLEFVQRQMVERLGVQCDK
EFNSILHTRQVVPKLNELETLVGEANKRKREAGGDDATPPVPPHTLPPSIILSAHLSPHL
TTTHSSLTTTLQQTQAENHQLFQEIQAQRAEIEELLAVVEKALKDVEGANELLEGVVEKG
LVEETRGVDGEISSSIGGVDGR
>Schizosaccharomyces_pombe_SPOM001181_nnf1_Nnf1
MTSRKEQLDAFLSRTLSETIAHIPLEKFAQCFPSMKKGKVIAVIHQQLIEFFEKSCKQEY
ANLIKERDLNKKLDMLDECIHDAEFRKLHGESEVDISNKQPQEILKAHLYSHKRELLDKL
NQDLLDIDKENEGLSTQIAAEEKATEDCISRMQSLIQKLEKTVYGMNEKNLAKEAHDTLN
DLLPYIQNPSSTWTNALNEQGNIER
>Cryptococcus_neoformans_CNEO004039_Nnf1
MGLQRTPPQRVQHLSSNPAVAADEVLQSGASPFQPLNPAVMRSPPAGSQPHSQYQLAPSP
TPQSQPSPKQREGEPEAPQDSVEEVPAEEEMEQEQEDERATHKSLIVDDRPIRPAPAIMI
EPEVSMEVDEPGIAPVPEPEAGPSMTSQEEPEQTGDVEMEELEPEPEVESQPKSTQTSES
IKPPKASTPPPSEVPPLAPAPKSPSLPPAPVTPAPKTPRSRTRRQTNQLPAPPAPIQVDD
TPQAVSQYGRRYQVTYDALERAVKAGTQRWTADNLKDCFPHLAEQMPRAMENAWMSTSHT
MRTKIMSNAQELLKHYKAGPALQIIDEIAREAKEHAKLHGGNRNVYTRPDAWRPNLAPHA
LVAATNLPALDEAYERLRDEYLGANCQERYASILAKQTQLKQLEESVGDGVVELDKTLKA
LDGLPVEDMMIWTEAAETKMETRASEYGE
>Ustilago_maydis_UMAY004450_UM02099.1_Nnf1
MSSEAQTTPEAHNADEQLVMEQERVDEERETSFQFQKQARDAPVQASNSALGEVGESLGD
EALQTHSATEMATEGKEQGEAEAEAKAVEEATAAVKEETSSKPTRSGRKSRTSTDAPTAS
EEQVRKKSRRSNAPPSTSEAGLGTDVNVRLDRLRQALFRFLDLIEHRATRSSFAKALPHI
DADSVEALRQQFVSQLKDAIIDESEKLIDSNDLQAKLASLHRLTQEADARYQAGYAENAP
EIKDVWRKEIDLETAISAKAIPDQERRVDQLKLELDSVRKQNRAIHAALLETRARSTAIQ
RDATDSLDALESVSHSQHTPRVIHFKTSRTDLHPRVHLVLPKQAIKGLEATPDMQKQLRQ
TMDDLLQDLGARV
>Phycomyces_blakesleeanus_PBLA007705_Nnf1
MQPSVSTDRHRRSRPDRFNLLYQKYIHAIIRSIDYDKMPEYLKHVAQTHDETKAAQQQMQ
DYIQDNLEATCEHLKLKYQLPEKIADLERLIKDAREQGDQAQGQMIIPQSERVRRALAIE
LKRRELSRLQAAKEQIIQESKTTMERISEKKRNVRALHNRLEQDMRCFDEAINMAGSIQV
DRLISTMDSLVVSTPFGETV
>Mortierella_verticillata_MVER004721_Nnf1
MVTIMPEPEMQNTHQNGHDRDMHGPDEQEEPEGPRMTRLRRLLEKSLQETVKACNYNAVQ
ECFPQVAASTPQELRDAHEKVCQFLNVEVNNEFEQIIQERNLIHKLNGLDRLIADAMSKG
RTAGSSTILDLPPDAAVRARVVPTKEAEIQRLRAELERVRLDNRRLGSSLNQSKAQQTAI
GLEIADTYDEFREACDIAAQVPIQDMEQLITRTLRHIHP
>Mortierella_elongata_MELO003852_Nnf1
MDLDLVHNDNEIDLMGQDPELEPVVEAEPEEEGPRMTRLRGILSKSLQETLKACNYNAIQ
ECFPILATTNPDELHEAHEKVCQFLKVEVENEFGQIIEERNVIFKLNGLDRLIADAKAKG
ITAGSRTILDLSPDVVVRARTVPTKEAEIERLKAELEQVRQDNRRLGSALTHAKAEHTAI
KFEILESYNQFQEGTKIASHIPINDMEELMDDALPHIQEP
>Conidiobolus_coronatus_CCOR001209_Nnf1
MSENNTESVNNTNTNANNTNIINTTDTANNTVKTESQVQIPKNIKLKDVDLDTFKGPRYT
KLCMVFDKALTKSIDTFSVNKLKKSFPLLAKHDEKGLTKAHTQVTEFLRRESEIEYSKIV
ANRKIIRKLNTLDYPENGKKLNLENLLKCDPNQLLLNVCYNEKKRTLEDTQNELEALRAQ
NLLKMQKLGQLNHETVKLTHKLKNIGKDFNEAFEVAKLTGENLD
>Coemansia_reversa_CREV001765_Nnf1
MSTHDINSEEGHSVESVRYHKLLSVLDRSLSSVVDTFKLEALQKVFPDLAREIPEKLADS
HEQISSYIRNSAHSDFQAIIMQYEMSEKLSALDKLVKEAAERKLNSDEKPIPSLTPESIN
RSRSTAIKRAELARLQAKLALVKNENMKRLGELREQRSILSVEHETLEKSVSLVSSLASP
TATSD
>Allomyces_macrogynus_AMAC004570_Nnf1
MCPCPSVAAFLLLWPLKSPARPTHFARLPAIAMNRDYPHSTMPDPRSTHDPAPAPQAPSL
LADGPTLPLTSLLEPHDSRRSRNLVVAIDKYLAVSLDLISPANLAPIFAQLAHDQPELVE
ALTAQLRASVQAKATAQLAEILESRQLRARLNTLDAMVQRAQVQRRPVPTTLDTHVMTPA
QIDEAVRVATKRTHAEELRAKVDELEAKVALDRRKYEMRRQRFDQLTLTAQASIDMSGPE
MALANGNASDVPVPR
>Allomyces_macrogynus_AMAC003337_Nnf1
MNHDDQISPAPEPASAFGPALRPRTPPPAADGPAHPLTSLLEPHDSRRSRNLVVAIDKYL
AVSLDLISPANLEPIFAQLAHDQPELVEALTARLRASVEAKATAQLVEILESRQLRARLN
TLDAMVQRAQVQRRPVPTTLDSHVMTPAQIDEAVRIATKRTHAEELRSKVDELEAKVALD
RRKYEMLRQRFDQLVQRTNELRNRLRTTLSAQASIDLSGLESALANSDASDVPVPR
>Batrachochytrium_dendrobatidis_BDEN005238_Nnf1
MTEQLRHQEGSNLVHGPRMQRLTKAMELAIHGVRKDCNLERFANSFPQLARDNSKALSDA
HQLTMQFFESSTMESFKELAQQRDIVSKLNALDALLEKLQTSTHSQQSAPVSKKRPCPDQ
VAASYRYNIKKLERDRLMVKLSEAKTCTESQLDQIEAKQKRVRILMHELGEKKNLAVPIP
TAQFDSQGNIDVNAV
>Spizellomyces_punctatus_SPUN003198_Nnf1
MSVPAEVQLNMPPTDPADTEMTVEEGPRMRKLREVFEAALNTCLNGCSYAKMAQAFPRLA
RDNPDALRSAREQLVAFIRESIREEFEDINMDKNVVAKLNELDRIIALAQQRQKAEYERG
QGRGSKRTDNSSAPAECMHFRVSPAQAIRAYSVYAKRRELSKLHTELAEIQSANHALQSR
LTQSRAEVSTLQNTIQSSADKLLPPRGIVDVIEINTAVGGSEMEWT
>Thecamonas_trahens_TTRA005651_Nnf1
MSGKGRAEQLQDALTFALAQAFSKLTAEEFVAKFPRALKSSSSTVRFLSHLHDSVHPLVA
ANCQAELRVILKEMKLEDKLAELDDYAEMPHKSEVASVEWQEQETSLAPHEMARLRRIQA
KLRELAELDRVISEESRAADELEVDLAHAKETMAKLEQAIESSQAFVDDLAASVASLAST
NEIALSIMADMEVIPSPPASSRATTSA
>Dictyostelium_discoideum_DDIS009803_Nnf1
MNNNNSNNNNNNNNNNNDKTSNNTIEKTTTLNVDYDKGILNLEIGESDILKCISGEIEGI
RMIKLRMFHDLVIDKSLSELPFQKFYDCYSSLNNNNLNTKSFLSYLYTNVFQTLSERIKS
DFQLICQERQISIRLSELERLLREQPTILNDKRAPPSSIINPEEQIMSQIIDLKMTERER
LLKIYQNLLNENKKIKRQETDLEKQKTVLVDQINTKIENIKKIVDLSVSLDS
>Polysphondylium_pallidum_PPAL009667_Nnf1
MDRSFNFSKDDHDHVLRILGEDDGIRMTKLRMFFELLIENSINEFTIQRFEECFSDLDTK
SIKSILVIIHRTVCQTLTDNINKEFLEICKERQIAAILSQIDQLIREQPLLDNGKRCPLF
SLDDPSDLILTNVSQLKQNEYDRLNAIYQNLLEDNEKLSKQSNQLENEKSSTINNLNSKV
KSVNDLIKASVQFEQ
>Trichomonas_vaginalis_TVAG041281_Nnf1
MQVSYNQLTEVFEYFMGKVLEPISTQNIEKLSPKINNEMAEHYSNALNATIKNNCSAEFY
DICDERKVQQKLDELDKLKASDGLQVDMRAFAFTPQDPEYIKEKVIFSAKMELIQKLQTT
LNSLDKKIEMLTPREEAASQKVEEYNARVENLLEKIEAVKNSERI
>Nannochloropsis_gaditana_NGAD002159_Nnf1
QTPTARMKHLRTLFVDKYLESSTKHLCTTDIPEAFADLKSQLDGPSFNILMTMVKEKMQA
LGPFAQKEFQELCTELGLEDKFRQVEAQISEAATHREAASRTKGRRNARTGKEGMKSTDP
QEQFGNENCNDSVADDMPPEDLARHRRMVIKRKELAELRGMQEREVTLLRDAEESLKATK
DKMRAVYHDMSSLAPEAQRLLQRCTEN
>Phaeodactylum_tricornutum_PTRI005750_PHATRDRAFT_35642_Nnf1
MTSKAPLTTITNGGRSDSIRYQRLLSVLEKALQTSRQKFDAEAAIREVYGDDAAIFGDDD
NNGMLRSVLDSMLESVHDKVSTQMKTFLQEKDVEKQLSLLDAIVFKLEQQDADREKAESR
DKHSARQALEDAKLPKGLSPIDMINRKACEKLQQEKEDVLAELAAIEQEIEGLEAERQDR
TTTMQRTLQTVQAFGKELEKSADKCSMVS
>Thalassiosira_pseudonana_TPSE006356_THAPSDRAFT_23310_Nnf1
MSDILPQKRSKPDAPSTNNDTRYNRLLSVLQKSLSASRERIESDASTTILQSYGDLTAYF
SQEGEDDNNGVDKLVEVLLTKLDKVHERFQAENAKGKDVPPLELLLKEKQIMQLLGNVES
SIAFVEKEEAEFKAADEQDKQSARTAVNMAKVTKVGISPKSGKEKKRRLLPGEYIGYHAY
QMKLDHKALLEKELLELEKENDVMEGELRREWEGWNEGVKNLEGVLGVFGKLGEGNGKD
>Phytophthora_infestans_PINF008088_PITG_09676_Nnf1
MKRMKLILQKALDVSVHNASLVDLRACLESECRGDEELLAAFFPPLAPESPEHHNTEEVA
AQAVLSLRQKVETVFEWLCETNDVDAELLELEDVIKQAEHRRLHQTSPEARVRVERLRAK
QEEKKELEALVEALEAKTKELQREVEEKRRLATADVQRMQRTAIQLEEASDLAKNYATAP
>Hyaloperonospora_parasitica_HPAR010981_Nnf1
MKRMQLILQKALEVSVHAASLVDLRACLESECRGDDDLLAAFFPSARPESPDESNTEEVA
AQAVMSLRQKVETLFQWLCETHDVDTELLELEDLLHEAEERQLRHATAEEKKEREQKAKN
SENEHMDINQDSEEVQQATKATPAAWVRAERLRAKLEEKDELERLVKALEMRNQELDRVV
DEKRRVATADVQRMQRAATQLEQVRHLATDFASLT
>Albugo_laibachii_ALAI001971_AlNc14C16G1739_Nnf1
MALQVDTMRMERLRMALHKALDTAISTSLHIDIHSIVKKDFGEMESELLHILFPTRDQDN
TLSGPSCTYFDSSEETYLHSLHQLRKKIEQDFEELCTKHHVKHELNRVESILNRAKQRNM
HRAAILELSQGEDIPISSCDDLSDDRLGQDPYESIQEERQKALQCEKNRLLELKNSLQEE
IMQDEEVLQKVKQDAVAQMEKIELETEALPFKAGEVERRNLVAFWSLGFLNNIGYVIMLA
GAQDIVSSGVGLVYFFDIFPAVLVKISGPYWFHLISYRERTFLGAGCMLASFLLLALGSS
FWVHLLGIAFSGLQSGMMEPTYLAMASYYHSRKCLTCWASGTGLAGVGGYLWIAFFRIGL
GWSFTTTLLLACVFPFLYAMIFLVVLDTSRLSIQPSYCRPAGHKYKSVGKENGRAAETPT
LQAKLFMTVSLWPYILPLLLVYFAEYTMQSGVWSSIGFPMTNPNARAKFYSTAGLMYQLG
VFLARSSGGFWQASGSILFILASLQVLLLAFFISVAIWHIWYNWSLLCFTFMAGILGGSV
YVNAYTLLATQIRPDWVEFALSATSIGDTLGIMLADIVSVMNDSELKHLL
>Aurantiochytrium_limacinum_ALIM009803_Nnf1
MDVEEAESARFERLKEVYHKVISAILLKGVTEEDAKESFEEVLTKSKRFKEHHLTLVFQR
LFMEQVPRNLRLEFQDVCDEFKIATSLQRLDQLSERKRMRDALAATKHVDQAINGADGKR
PDMLVTEAICAKKRARLQELRERLEAESQALSKLSNELEATQNEETQLREKLDNLLVPFQ
LQEA
>Emiliania_huxleyi_EHUX006184_Nnf1
MAKLQLTHLFASSVDEALGSCSEQAFCDGFNLPAEHAQVLARAHQQATDKLRGNALAELN
LISDEHGVDAALGRLDSLKAERPLLPDGSRCLVAAPKESALMLNEAAQPARRRHVQAMRS
ALEQARGSLPAVPSRAPFGAAIRLPSAALAPSPEGACRCPLPPGPAPGLQIDQENAELER
QLAEQRAAVTAEVGACSSTFQQTAEACEQWRDGLRAT
>Emiliania_huxleyi_EHUX011456_Nnf1
MAKLQLTHLFASSVDEALGSCSEQAFCDGFNLPAEHAQVLARAHQQATDKLRGNALAELN
LISDEHGVDAALGRLDSLKAERPLLPDGSRCLVAAPKESALMLNEAAQPARRRHVQAMRS
ALEQARGSLPAVPSRAPFGAAIRLPSAALAPSPEGACRCPLPPGPAPGLQIDQENAELER
QLAEQRAAVTAEVGACSSTFQQTAEACEQWRDGLRAT
>Arabidopsis_thaliana_ATHA022358_EMB3006_Nnf1
MEKPGHETDIAGSRRTHLKKSFKSTLRHLLTACSKQDFVDIFSKFSGAEQELLFQLYTRV
VVNLHQTIEEEFDEQCHETQVGPILDTVEELVEEQSLDPLFSDKTDVMAIAYDLTTSKKN
EIQKLTVLLQRAEEQNRQKEARISMLKKQTQDLSGTADRIEKLNAGVSGYFEGKDKLPPI
>Aquilegia_coerulea_ACOE031364_Nnf1
MFQVITAMHQNIEEDFESVCLEAQVGATLDNVEKLVEEKTIDILYNDKTNLASVKQEMSR
AKKDEIAFLTNMLEVEVEKNNCMKAHIDSLKNGRVDSLDTADAVEKLRSWIPNYG
>Aquilegia_coerulea_ACOE007448_Nnf1
MEEQLGNFNSPCPVGLKHSNLNKSFKLGIRSMLTTCSKQDFFKAFSSFNKSKQDALYSLF
TRVHLFFFFFSLGFMWKSIDCFRL
>Oryza_sativa_OSAT046979_Nnf1
MEAAPAAAAGRYGNLERSFKLAARSVLTACSREDVKRAFPSFTDAERERLYQMFIYVIKS
LHSNIEEEFDIPCQELQVAAALEKIDQFVEEQKLDVLSSDKTNIEDTKQMISKAKKDEVE
YLKSLIEEVEEKNNAMKARIELLKKDDDLAAGKQVLEKVLLESYPSVSHFSPTVTLILA
>Physcomitrella_patens_PPAT003287_Nnf1
MGNDGEKKLRYEDLWETLNIASRGALVAVSENEFEKCFPEFTNEQKEKLFLIYTRVVAKL
QEDVMLEFKPLCEAWELKEVLEELEELIERHELGDVLTSRSAPLTDAVRAMTTKIKQEEV
DKLKLLVQQEEEHVAQLRLQREALQAKAREEPTALAATLGKVRRERVELSL
>Chlamydomonas_reinhardtii_CREI013222_Nnf1
MALLQEAFEKALEYGLKDPSRREFGDFYPELDDTLVDALYDTYQQTLVLVRSHCQEEFKE
VCKEQGVEEQLRQLEEAEAAQASTSGAVGTPFKLRDTAEGVSVEVVARAEAAARLHALKQ
EAAYLQDLLERARTTEARLTEALAMRQGSVDKMAATYNRVVSDVKQVYDITRVWPSAPHL
GGTTA
>Volvox_carteri_VCAR022353_Nnf1
AHARIHQSPMHSQADDSHAPPVFKLPLGHPPISGKFLTCQTLLRRRLLRRQQPKALLASN
SFPGELIIRTCMNAPSGAPASQGPSVEVVQHAERIARRHALLQEAAHLEDTLEKGLEWSM
CEGYCLARLTAISEQSQNESTTITQARRTENRLSAMLAMRQEAVEKIVTTYQRVVTDVKQ
VYDITRVWPKEV
>Chlorella_variabilis_CVAR002436_Nnf1
MDGEGKQRERKRHGRRLRALEDAFHRTVKYALRPVDYEQFQEQFPAFKDPLVQDLYSGYK
QALHHTRVNIEADFGELCEEHELRDKLNTLEVMCEEQGIGDGDAAEGARQPALGPTNAIR
LSLLRAKQQELESLRGVLAEVEAHNARLQGQMAERRRQAQELIAKTQPIAAQLDVMHLSS
KAWANRVVEPV
>Ostreococcus_lucimarinus_OLUC004637_Nnf1
MTATTTPDDAMEDARPSRDRGARVAELRASFESALRACAEPPTAQEFIRAFPGLNPAHHA
ALYDAYAEALRSVGRHAEEEFEAICEEESVEARLNAIDALCAERGVMDLDVASNAARVAY
SGKSPDEVARNTRAEAKRKEAETLREEAAALEMAAQETIAALEAKREAVRAAATGLKTGT
QGGDVVQDASTRWAARAPQPLKS
>Bathycoccus_prasinos_BPRA005958_Nnf1
MNFEFLRVFFFPRNGIVCDVMLTFVVRSLSLSLSLSREHEQTNTTNQEFAAHFPTLPKEY
HVPLYDLYSQLYASIKEKSREEFEQILKEESLEIKLKAIDDACVARGIDMNARVNSIEAI
AEDMVSKVVAPEEAARAARADAKRRELILLEEECEKERVVEEEHVRILEEKRREVQMAAG
RVGRAQNELEEVRDASLQWAGRQAYVSR
>Micromonas_species_MSPE001323_MICPUN_63488_Nnf1
MNFFEGKRVRKLRDTFNEALEITLQPQTPEEFAAALSGLDAEMHEPLYDLYCQLLQGIGT
FSVDEFDAIMREEAMVPRLNALDQACEARGIMGLGAGEGESVMPLARPPDAVMRALRADV
KRREAESIRAKLAEAEEQAAEARQRLNDKSKQAREMAQGLRAGAADLQGVHKSSMEWAAR
APTFPAGAGAGPAAPPTTA
>Cyanidioschyzon_merolae_CMER000172_Nnf1
MSTEARLACYQQAVQLAVEHLFAETEGAFLESFHELQRVVDGGSLTAERLEALREQFVQL
VAPSAVSEATLLLDAFGVREKLKYLDYLCEQQPPLVDGRRHLAPSKLSPLRVFRVLRLRE
KEHALQEMRELLAEEEFRSRQLDDEVTTLRTRLEELKRRSERPLEELNRALRALNDVPSS
>Galdieria_sulphuraria_GSUL006387_Nnf1
MIHSKRFQTHTDDLHSSRFQLLQRAFEKAVSTFLENGCSYSKFSECFQPVSSVYPEDFEL
LNKQLKQLLEIRLKQEFHLLVEEKDIASKLDICDQLFQKYHVDKNGYIRIPFNEQDPTDW
MKAIAIKQKLKLKETLCKEKNELTKTVKELENQVMDTRQQADKYKEDVEHLVKLSATAVD
VANQNLPLPK
>Cyanophora_paradoxa_CPAR011282_Nnf1
MSRTSVVSPAVVRVSRVSLSASCSSSAQSRTLRLREALQRVLDLSLRDASISEFKACFEP
AGDVYNDDEIADIHSQLLVQLRKNISDEFAQICSECGLREKLERLDELLHQQGQMSSGRR
PAPATVQPDDEIRDMRVAHKELEKKRLQEALAEVEQENKKRRRILEEQRARVAKLADELQ
ERARDLDKAAEIAEEFNEEFVSSGGLHASPSPVS
>Guillardia_theta_GTHE002889_GUITHDRAFT_119927_Nnf1
MPSQPQDLRIRLRRLHEAFKKVLDKTFEEIPFETFLEEFGEECSTKHRDYLFELYNQLIS
MTRSNTEEEFGVIVFQADLEDKLARLQSMIASQPEAGGGVTVSELSPEDLARKSRMDVKN
AEKKRLVEMLAALDQDNDQLRPKFQSMFQEVTEAQAALRMRKESMATMLTACAGVGKE
