# Supplementary material for: Evolutionary dynamics of the kinetochore network in eukaryotes as revealed by comparative genomics
Source: EMBO Rep. 2017 Jun 22;18(9):1559–71. doi: 10.15252/embr.201744102 (PMC5579357; doi:10.15252/embr.201744102)
Supplement: Supplementary file 3 — Dataset EV1 [file EMBR-18-1559-s003.zip › kinetochore_orthologs_FASTAs/Nsl1.fa]

>Homo_sapiens_HSAP021394_NSL1_Nsl1
MAGSPELVVLDPPWDKELAAGTESQALVSATPREDFRVRCTSKRAVTEMLQLCGRFVQKL
GDALPEEIREPALRDAQWTFESAVQENISINGQAWQEASDNCFMDSDIKVLEDQFDEIIV
DIATKRKQYPRKILECVIKTIKAKQEILKQYHPVVHPLDLKYDPDPAPHMENLKCRGETV
AKEISEAMKSLPALIEQGEGFSQVLRMQPVIHLQRIHQEVFSSCHRKPDAKPENFITQIE
TTPTETASRKTSDMVLKRKQTKDCPQRKWYPLRPKKINLDT
>Mus_musculus_MMUS015865_Nsl1_Nsl1
MAAVSETVLVSAPQDHDAQAASDPQATAADSPLEDFRVRCTLKRAVMEVMEMCGRFVQEL
GAVLPEDVRELALRDAQWTFESAVQENVSFNGQAWEEAKEHGLMDSDIKVLEDEFDELIV
DVATKRRQYPRRILESVIKTLKAQHASLKQYHPVVHPLDLKCDPDPASRVEDLKCRGEAI
AKEMSEAMKALPVLIEQGEGFSQVLKMRPVIQLQRINQEVFSSLYRKADSKPDTRVTHVE
TTPAETGARKASDIVLKRKKAPDCAQRKRYPLRLQRINLDM
>Xenopus_tropicalis_XTRO009316_nsl1_Nsl1
MNGPTVYGTNIHDARFPRRAEFVLDTSCLKDFFYFFNPKMAAISGGGSLRRSGRLKVVSP
GTDGGSAYGVSAPPESAGRTVSGNIRGAQSQGKTRETRYARRNRARGGASVCEYGRDGRV
SEGKDSGIERPEPPTKSKAPSPTKPETPTKNKAPSPTKPETPTNSKAPSPTKPETPTNSK
APSPKKPETPTKSKAFSPKKPETPTKSKAPSPKKPETPTKSKAPSSKKPETPTKSKAPSP
KKPETPTKSKAPSPKKPETPTNSKAPSPAKPETPTKSKAPSLKNPETPTKSKAPSLKNPE
TPTKSKAPSPKKPETPTKSKVLKKIGTPTKSKAPSPKKIGTPTKSKAPSPKKIGTPTKSK
APSPKKIGTPTNPRMTVTPTKDKAPSPIKAEIPNRHEGTSPVKVGDSRSGKAHSPIIDKV
LSPTRAGSPISAPSRIKSSSDESPAKAQVRASSTGNGTVLSPVKSGLISKRKAASPTVYG
SPSKRKAHSPAGAGSIDPSKVANSAEAELVSGTKRQNPVETGTVTKSKAQYSAEVHKNTE
HQDPSTKCGTRSPGKQRLSNNVQGLLGNEQPVGQLSQVPNERIIHGCSESNPSRQCESSL
SASSRAQGSSEAGPSSESGTGIRGTLTSNRDPRIRCSSKQIVQEVLAKCIEFSKEVMESQ
QHVSMERREQELRNCTWDFEKAFQENITINGQAWHEAPETQNEPDIKLLEDKLDDAIVDT
ALKRKRYPRKILSHVVKMLKTEREIMAQTKPAVEPEEIKIDSQQASRMLELTAVTTNLSK
QISETMKALPAQIEKASGFSHVLSLQPILESSRTRKEIFCSQVKMVDLAKKLPRAVESTP
RETGAKVKPSPALSRRRQRSQSPEKKLYPLRSKRKISLSS
>Takifugu_rubripes_TRUB004468_LOC101064197_Nsl1
MVFWFCWTFGQNFEAAVLDNVLVNGQPEEATDLDVLLDDTIVEAAWKRRVYPKRILPHVV
HSLKAERKLLELYQNTVNPQEVVKNPDQENTMRDVSAAAPQLVKEAIQVMKSIPTVQRQA
EGLCQILSTKPSHTTLEIHQDVFAHSGQADACLLPVGRGQWSQRPIRRAVQEEAAAGGYV
PPIKKPVS
>Danio_rerio_DRER003859_nsl1_Nsl1
MEEDRESGPDFRINVKSKKIVRNQLEKYKDLFKKLLDGQCNISEEDKAKLLQEMVVNFEF
TVQENIVIGGLSWDETSEEYCEDYESTVNNILDEKIVETASKRSSYPKQIRNYVVRSLKA
ERKLLGLYEQTVKPQDIKPDPAQDNVISNISAAAPSMFKQASTVMKSLKSLKQAAEGLHQ
VLVMQPSAESLDIYREVLGSSVGNVCPSIIKRDAADSEYSADYVPAAKITKKTDVNVI
>Branchiostoma_floridae_BFLO021164_Nsl1
MAESHSAEPSVPADVDPQASQNDKQEETALEQELDNLICTTTRKRKICPQKITKQLAKKL
KAQATALTIPTVLEKAERTKAVLLEQPAAVTKTDRVLFRPHKDEAKMAASLTPLRNQLDR
SPAPTPSPRPNRKLLLEDKVASRSLRKNTTSGYILRPKN
>Branchiostoma_floridae_BFLO023550_Nsl1
MAESHSAEPSVPADVDPQASQNDKQEETALEQELDNLICTTTRKRKICPQKITKQLAKKL
KAQATALTIPTVLEKAERTKAVLLEQPAAVTKTDRVLFRPHKDEAKMAASLTPLRNQLDR
SPAPTPSPRPNRKLLLEDKVASRSLRKNTTSGYILRPKN
>Saccoglossus_kowalevskii_SKOW007824_Nsl1
MADAGSTKVGTPRSSARCPIAVHSKHALDKLVNGVTSAIQEVIGKLTDLDDEQKEHLNIR
YTEIYQNIIHDNVLINGKSWHEAEDVNDDTVEFEPLDMDLQRTVDQQILEIDDTIVSLTK
KRKKYPKKITQCLRDVHNCYQRMLEEYKPEIPQQVIGEESRLDPTVEAQMMDRISSVSKS
ASVLMKKSLQDTVAKLERTTKAVEMQQSIEKSKTIKVLEKPMDPDVILSASLTPLKKMLE
ETPTPPPAKKAKGLKRELNYKKLHTHSITDYNLRCTTIKRKLRTTPRRTVKYTI
>Caenorhabditis_elegans_CELE016792_kbp-1_Nsl1
MTTPSPQEISTVTLNSLSKEERKKAILALQTKKNEIKLVIDEHQKKLAEFRQSIPDGCCE
MFENEKKIRLKHSSTAELLPHLQKVGSSSVDKEKMINNIRQRVEVQVADQETFKSIEERN
ELLRRENENLKKEVNTVAAELLQEFESYE
>Brugia_malayi_BMAL016853_Nsl1
MMASLADTANTTMTIPVRKECIKDTNVQLLLTKIDNLEEMKGKVSETLLSVIDKRIAYPR
MITSYISEAGKFRMKRIEEAELVWQAESLGKKDVEKMLELINKMQEVEKENDVLLHRIEE
LKRQNNELEKTVKMNDEIIRNMVF
>Trichoplax_adhaerens_TADH010802_TRIADDRAFT_52641_Nsl1
MESSVNSLDINSKHIVMQLLDSMTKLLDNSIQKLNLDDDKKRKLSETLIDSIGKRFKARV
NIDGIPWDEHPSSEESIDQVWANLLQQYLSYEKIEEANVADRQSRHQRVAILLHDLFQLR
RANMEKYERIELIAKIVQPDDSSKEPIFDVEEFVELPQRLEILHQRLTDAKQKLKILRER
EEALK
>Monosiga_brevicollis_MBRE005642_MONBRDRAFT_32337_Nsl1
MMRPLVLLGRGSRARVWLALCVVVVVARSLAKAQCPYALQAGSFDPWVTADFEPQTPAAS
NESDALVRANDAFHEIYTASGRAVRPTPLILLENDYLVVWENQTLRRVLGSITPDVYHEL
KMVAHIPLALSVALQPVFGRVPPNTNPSDLTRYCLNGTVLENLQTLQQHWLNLTAAGLTT
RFQQYGVLNQSQVQAQVTIWNTTLTLATTLIQNKSLAHSQLQDFAEHMEPLLIDSINVAA
AGQVDQLHALFSSYVHSLDESARERLLVGVTTSTMARNQSLAVQYFARYYNVEGERNQRF
YVMEEVETESLGLQLMATHVTDSAAGQLFFDDQYRLWRDALSDGARARLNQLFNHTTTTT
PTPASTSAPSTTKAANNTTATAATTATTATSLPPNTTAHATTTVTAAPCASTAPSPHPVH
CSRSWIEGCAVGVGSTAALFILVLLAFKCRKAKLASSADEHNLKCEAMRRQCVCVCVCVC
VCVCVCVCVCVCVCVCVCVCVVCVCVCVCVCVCCSTNQRVLSWERRHSTRTMKVDVGSHA
RVKALEKQFEEALKKYLQTQKKGAKASKEFALIEHHMKRVCTRTMGLFKQNVTVKGQAWN
YEVESLNDDAEPESERLKSAAAALEEQYVGLVERATQLRRSLDRQLQPVAEVAAKRPKID
EHSASTGAAGPLSVKAGKCLCVALSLSLSLSLSLSLSLSLSLSLSLSLSLSLSLSLSLSL
SLSLSLSLSLSLSLSLSLSLSENDSSN
>Salpingoeca_rosetta_SROS000356_Nsl1
MSRVTLGSQAVVGKLERRFASASEAYAARRTWKNPKAKKAFLYHMQQVSREAFQLLRSNV
AVGGSPWDYTLKDDDTAPRDRDLSAQLKAIQLEVYELISRVTQHRAQTPQAIDAKLAECP
PLEVPTAEAIAKADETASAPTAAGDTAAPSEATRELLDRLAKAMDEIAELSRTLPQRKAQ
LHTLARALEIQTNNLMLPDESEEEGSAQSQQQEAAPATT
>Capsaspora_owczarzaki_COWC002468_Nsl1
MKVTIASKKPVDALRAHLVATSGPFASKTRDFHKQVLLKRRLQQIANSAFDVLQNSVTVG
GQSWSEYDPSKEALEPVNPSLKLDLSAAVVSVNDAVLRVARLRRSAPEALRDRTQAHIST
IKAQDELLLAEDVENRIVAPMMNPQDDDSFGESLAQFTAATRVLSDLRQSIPDLISRSKR
ITQACEDQERGAKLDQVLRERNSLE
>Saccharomyces_cerevisiae_SCER005625_NSL1_Nsl1
MSQGQSKKLDVTVEQLRSIYHQFHDILEEKTDLHLPKKEYDDDAVRREVQIQLQEFLLSA
MTMASKSLEVVNADTVGKTVKQLIMESQEKYMEPFDLDLNEQVRKMYQEWEDETVKVAQL
RQTGPAKINEVYNNSKDEYLAQLDGRIGVLQARMMQQQSADHDDSTDDADDHINWEHIKQ
DYVASLNELYQTQQDLPKVRYNVEKVKRLMDFLEED
>Candida_glabrata_CGLA000735_CAGL0E06182g_Nsl1
MNYGTGKVALSVGQLRSVYGQLHSILEERMSLVMPGDGDAEGDEDMVRREVQLRLQEYLL
RVMEMAGDSIEVTDADPEKSIRELIMESRQKYMEPFDLDLNERVREQYHKWEDANVKIAQ
LRRRGPETVRSMYLEEQEKYLNEVDKRIDALEDTDQETSEDTTQEYVPEVMSEEDRQLFQ
EALKSVLDTQARIPEIRGELASNNNLLNYLDKT
>Kluyveromyces_lactis_KLAC003334_KLLA0C15939g_Nsl1
MSSYVDKLDITQKQLRFLHKQFKEIIDEKVRTALPESSEDDQVSQEIQLQLDQFLMDVLE
MAGESMNVVDAGKGTTVKSVIQEVQKEYTEPFDVELNEKVRKLYQEWEDETVKVSKLRRE
APQVAVSEYTKQENQLLEEIDSLIAKMDSSQPNLQNEDQDEGQNEEKTQEYWNQVANQYG
SILTSLKEINDKIPTHESKQKRLRLLLDLIEKEVAT
>Debaryomyces_hansenii_DHAN002550_Nsl1
MSGNNDYEKLQLSKQDLRYLYGQILNNTTSKLDLHLPTSNNDPLKTKVANLLDDFIIDAF
EMAKQSIMIDGYDMSGRKNPKPISELLSLKSKEKIEPFDFELNAQLRDVLEHVEQETIQV
SKLRRELPSRARETYDNLISNTDKDVSTILAELDSELQQELHNDDDDETGKDDLSSMPRI
DSIVEDYQQAFLILNNLKRKIPEQKSELDKLDETIQLLETAYRRQQSESGL
>Yarrowia_lipolytica_YLIP003799_YALI0_B04466g_Nsl1
MPPPEKLHLTAQDARYLRDEFSSAVDQKTSLHLPGNDPTDPLILRVKQLVSEFVTETMQL
SRHALVVDGAEMGRVNSIDAHLRESTEHIEPFDMGLAEELRRVYAEVDETTVRLSEMRKN
VPKVISELYKQAEVNCADIGQPTEEGVTLEAVLEELPPVEELNEEDRETLRQSLLEIKRL
RGAVPETHTRLEELGKVKEVVGGL
>Neurospora_crassa_NCRA002255_Nsl1
MEMESAVHRRIELQSPEDFTYLIDNVRRAAADSINAAFPPVDAGDRNGEDEEEEDELRVR
IEQLVDDYITKTFTYVAPNISINGLPVTDPSEFLSLSSSPLTSPSTSTTTKRSNGTIKKS
SKSSSSSKIQKTKKSKKPKPPQEEYEPFDPRKRSRLETLAREEEDLLRSIALLKRRVPAS
AASALADSLARQTDADQKALDRAKQRVVEEGVVAGRKALEGLLPFVTDAAAGAAEGEDGN
GSGDGDVTAGKGGNEKGGGGAAAAAAGATMERQEEIEDGFAKAVEALRRLKSQMPATVAR
MERARVAGGYVVAGVGGSGVVAAPGEGR
>Schizosaccharomyces_pombe_SPOM002787_mis14_Nsl1
MSSHGDASVLPKIALESINDYSYVKSVFRQAIQEKLAIHLPEQASREAGMGREDQLRIRV
KEMLNELIESTFSIIQENVTINGFDANSALQDPKNSDQIEPFDLALRTRVQQLFNEVEDA
HVLVARYRKSVPAQYEKAYVDAMEQQTAFLRNVKDDYVSLQDKEVENPDEQTSTTVFRKE
DIDRYEQTIAKVAYLKKNLPRVVARLEKTP
>Cryptococcus_neoformans_CNEO003878_Nsl1
MPGGKDGDAARTMRRELKARLAQIQDRIFEMSKYNLQVNGQNYEDFVQATEGFDEVLDRK
IWGLHTEKVDHETRIAERRKKMPESINRLEVDLEMRRTEAEWLPDDLEDENDVKQLEEIP
KPLRHDEVRETFQTVASNLSEVVKSAPLQLQRAQRAQTVRDEITSMPL
>Ustilago_maydis_UMAY003671_UM02878.1_Nsl1
MSGHFPRLNLDRPADLDHVLRAIDQHAHKVAQMEFGSELERDKALRALVNKTFKRLTGAA
KAKIERNLLYNGMSPSEFARHSKGVEPFDEDLSRRLQVLNDQANTLTTEVIGFRKALPAR
RAEAMEKRAAVIRALEAKKEEQRRNAEKEHAQQLREQSKPVNIDLKRKAEVAGTLKQSVV
DITGLQVNVESTASRPIYEV
>Mucor_circinelloides_MCIR001893_Nsl1
MDSRNNINTEKVPLSSENFLSLQSRLQDYVKEVLQQPMIDSPEERVLIESEMDQWTTNVF
RDLRENLAFTDTESIDNRVKVNPVEPTDEELKKAVKSRELSFANNLSKLVRYRAQVPRVV
AKLSKEIYETESLEAEKIKLESPTVEEYRKLEL
>Mucor_circinelloides_MCIR004346_Nsl1
MDSPSNINTEKVPFTSKDFLSLQNRLQDYVQEVLQQAAISSAEERVLIQSELDQWTTNVF
IGLRENSAFTDTDSIDNRVKANLVDPTDEKLKDAVRSKELDFANNLSKVVKYRAQVPSVV
AKFSKEVCESESLEAEELQIELPTVDLHRKLEFGLHANQHIPNSVLNLDEQFDVASLEPV
KEEYTDAMQILSHLEKVI
>Phycomyces_blakesleeanus_PBLA008549_Nsl1
MAKDQPLKIELEENDVIVSLFNTLSKTSKKLLQESYQQEKHRSSYHNRRNQENQELENEM
DNWIKGVFHVASGNITVNGEDCTDLIDLDTEPLDLDLENQVKTLEKEVIAMREQMAVERR
ELPRQIERVLETTLERQMDGEERGIDDEEYTEPETVHLPVIEQETIAEYRRGIKLLQKLE
RTLPGRASQYEDIERVLGERSS
>Mortierella_verticillata_MVER000403_Nsl1
MSNVEFPKINVSAKADIQYLGGVWRAVLHEQLKKQYGADGDPRLMQEVEIIMEEWLEKMF
VLAAPNIDVNGIPFQEAFHNDEFEPLDESLNRKVQMQQLKVEEMTLKVAERRKRVPEQVK
MLLDDAIRRQSAMADRVEFEADEDNQAEEDADMWEYSLQRPDLVTQEYTSAIELLNGLRK
TTTSISRIEEAQVVIDETFKKS
>Mortierella_elongata_MELO007927_Nsl1
MEFPKINVSSKADIQYITQIWRKALFDKLEQKHGADKADPRVMQEVNSLLDQWLENMVKM
ASAGVDINGIPYDDAILNEDVEPLDESLGRRLQHQQLLVEDLTLQVAERRKRVPEQVKML
LDDAIRRQSAIADRVEFEPEEDEDMEDKAVNQAALERQDLVAQEYASSMALLSGLRKTVS
SNITRVESAQAVVDELLP
>Conidiobolus_coronatus_CCOR005698_Nsl1
MGNEIPKLQLHTQFDFEYIKSNLTTKLNQIFDQFLHPLLSKPTQISDKLLNKKQIKIVKL
LTEKCFDHVLEQAKKLESLDHDLLAEVQELMDENDELTLEVTRLRHQYPQAYSKLFNNQS
LSTLNLFGINLAGEGALLEDFDNTYNDFGEVKEISEQELDIITKIFDKLNPLTNELKELV
AKSEQIQKVVNSEYLKRNPKSSRSSRRTRRFEELEKASYSEVVDNSNNAEIGSVDELMFD
EAKLKKVKLFRVKFGEVANVPTSD
>Coemansia_reversa_CREV002459_Nsl1
MAYNSERGNSTGDIPKIQLESKEDVVYLQQQFTDFLTQTLSNNSILRDASLQPDQRAEAE
QIIHSQLEKWTLDIWKVAGHSVAVNGLQFTEAMEEKSKIEPLDEGLKNEVEQLREEADSL
LLSVTNKRRTVPGQIERLVADSVWRESLAAENTTVIRGLEEPVERDLPFIDGRVNAEFEA
AVNMASRLEELAPDTVEQLVQLDNLAKDTRVRAEAASGDDAKIHQTLFKSQPATRHPPAS
TLDAKLLAYNAALHAITSEPI
>Allomyces_macrogynus_AMAC001509_Nsl1
MLAEALQNAETALGPGTPLNPATRRAIEQQVDQLVDRWFKLAAPSMTVNGLPYSRAMAAN
AEASAAPTELVDQSLELRVRVAEDRAHTVLQDLHAVRHTHQAACRDLAVEREVLRSHACQ
VDPVPPVLEGEDRDGRTNAARSRRVRVPSVSADAEAVASLYDKTARVRAQHLVFADQRPL
SSD
>Allomyces_macrogynus_AMAC003855_Nsl1
MTATATPQSTDDPYERIALTTPHYAKAVRAKVRDTMLNEALQNVETALGTDTPLNATTRQ
AIERRVDELVDRWFKLAGPSMTVNGLPYSRAMSANAEAASAPTELVDQSLELRVRVAEDR
AHTVLQDLHAVRHTHQLVCRDFAVEREVLRSHACQVDPVPTVLEGEDRTSAARTRRRERV
PSIGADAGAVASLYDKTARVRAQHLVFAGDRAPSSA
>Catenaria_anguillulae_CANG002483_Nsl1
MSLSVTYPLISAQVRLFSRASDAFSSSTNRLAHSSILDVEPISMELDERLKRLRAERDDS
LRQVMAMRATHPENYETMMYDFVRLERKMNIEDAAQEVEVTTLDPMAPRMFFLSHMIASR
RNRFANSKMRFRSLQARMDVNKQGLRDLEQALEVGADVLKLVE
>Batrachochytrium_dendrobatidis_BDEN006705_Nsl1
MLTAATNGGNAVHTKIQTESRQDVQFVRKELDTAISEAVQKRRQQFQTVSDARTRIIAAK
KLRSTTGVTDKQPPRADVEGVQLEVERRLAQWINLTFEYAASNIEVNGMDFNKAFEEVQE
YEPIDEALRQEADELHTSVQSALVRTTQMRREIPQQLELMISDSVQILTDITSKAAMVEP
QAAGHEPIPEFGILDNEFDEVERDYSDISTTCNQVDKLVVLKLEKAERAQRTLDSLKVPP
ASEISTEALQKRQTPRGNHRKSFAAKHAVTPRTARFGLLKRLEAEASCNLHTLTDESENI
KSELADTNS
>Spizellomyces_punctatus_SPUN000619_Nsl1
MSSSSSASSSLSSNTNVTHPKIQTESKHDILYLQSILTSHALSSPLLTSRSQQDRDTLTE
RIQSWISSIFTIAKPNILINGIEYDEAFKEIVEYEPTSEELAQKLANIHAQVTGLQVAMA
HMRTSVPMAVRDLVERECALATECSNAQSVSLGDVDKSSVEETSGNLDYSRLSDVYKTVV
TRPAALNATLQGTCDKLTRAQEIVGQKGQEVLEDKENLGGEELSSVTPRRARTGLLTSLG
VPV
>Encephalitozoon_intestinalis_EINT001204_Nsl1
MKLEIGDIDEIMEQISRLAPPSQKEDHKFLNLLRKAIEKNVVVKPGPNIEKLAEKNDQKD
FKVLSLALMRKDLPIKAQEVFEDHIKQTKEKIEGLGMREAVQERRASYKKRVERCNIPEE
IAKIQESVPSIQEKIRKAQSLIEEMSRKSLGKNLKPLEYAENFFRLI
>Vavraia_culicis_VCUL000654_Nsl1
MAKATRNNWYKILTPMKVQISTDQLDEILVSLQEQLSPLTRTKLKLFKTLRKIIVANTEI
IIPASETELADKEEIRDQMIEKLAITRRELPLKCAQEIEEHYKKLEKDLEQVMMEEEEKE
NEYNVIENVPVDYTYLRDINESVPDIICKFERAMSVVEDASKNGKECEASPEDVAILYFF
KS
>Thecamonas_trahens_TTRA007700_Nsl1
MSRVVVPSEATRSRKVAKAINSELEAWLADDERSMMDSRAKKKVRLAAAAFIKALEQELE
ANTEVVEMMYEEDEGAGDDENTAPSFTSGQSRVGTAADHDAVAQEIRSLQNAVALLAGEV
QPKRSAVPHALAKPAIDAARRVAAATSAALDLPKLELAAPSSGARRGEAKDGPLARKFLV
FVNTLRTLSIEIGTTLDRARDMLKVVEEKISATQAAEAGNEREQAARATREALRAEANVT
PRTAARRRPLCLVLLVAAAGLVAVPVAAFPDPAGLYLALSEAFVDEVGRELSLKVADTAN
LDTTSPDVSGSGGGVSYTFSNIRYNVALEDFALNAAAAPKLSASWGKLGFSIVFNYHVRA
DAWPHPKESGIIEIMTLVPVPLSVDGELTFSGPNVAYLAQSVTLDTESHVEILIQCSDSI
CVIPVDKIAQGVASNFVATFEATVLKVVGEEATKIVDKIATTVAVPDLAMDVVLTGAFGT
VPDFGGLVFELAGSIENKPGVLPPFAPKVVPPASAFANISTGVAVVGTDYLLSSGLWALA
TSGKLSGVTIPPQLVPADSPVKLNTSDPFFAAAVPGLSKYPGLGISVTLDLVSAPRANYS
AAGLDASPFTINMTFVVDAAQPVTAFQLVVEMDVAGSLAATLTPDAQLELNATLDSITFP
SSVLAFSNVGTVAASQFAALFDLLGSAAAKALHPGARLPLVKDVKLGPKAFLTSGDGYFV
AGVDAAFTPSFPSAPCGGAPGGVCAVHNVCCSWGCCATDSGVCCPTSGLCCPAGWICTST
GCSQGGGSSGGSSGGSSGYSSGYSSSSGFM
>Dictyostelium_discoideum_DDIS004481_Nsl1
METINKPNKLKIKENYINQLDLSFQFSQSQFLNNNNNNNNNNNNNNNNNNNKNEELNENE
KIELENYLKELKQMMLEQFKDNVEIIVTNLEDSKEIKNQNEKQQQQQQKPSLVSKVLKIE
TEVADPSMIQQASTLQKQLESLVTKVTQLRQDVPSIIQAEISQNLQKSSLLINNSTNLTT
ITTTTTTTTTTPINNNNNNKKGNNNKKGKEIEQHNVVVDENKELEDYHESVLTIVTNVSE
NIESISTDSLEIKKKINDVLEKSKQTIEVTRILLK
>Dictyostelium_discoideum_DDIS011137_Nsl1
METINKPNKLKIKENYINQLDLSFQFSQSQFLNNNNNNNNNNNNNNNNNNNKNEELNENE
KIELENYLKELKQMMLEQFKDNVEIIVTNLEDSKEIKNQNEKQQQQQQKPSLVSKVLKIE
TEVADPSMIQQASTLQKQLESLVTKVTQLRQDVPSIIQAEISQNLQKSSLLINNSTNLTT
ITTTTTTTTTTPINNNNNNKKGNNNKKGKEIEQHNVVVDENKELEDYHESVLTIVTNVSE
NIESISTDSLEIKKKINDVLEKSKQTIEVTRILLK
>Polysphondylium_pallidum_PPAL001941_Nsl1
MIKKQVSKLYVEQLEELWEMVVAENIGMLEPGVDGVVDENTLNDIKAFKEAMFSGMVGKL
EVIAPVPPPLEMPTAASITPMAPVIPPSTASKVHLSVIKSFEQEHVDQSLLNRLEQLKVE
LTQSIKSVEQLRRDVPSIVSTEVTQNLKKSVPAIIPVVQPLAPVLLQFTPEMTADQSRAM
LEQIGYDVETIKSESNELLSMLVNEVTHSKEVIEAVSHIISTSEPDY
>Phaeodactylum_tricornutum_PTRI005633_PHATRDRAFT_46003_Nsl1
MTEVAAARNNNLVAESDLDAALHAVDRHLHNHGRVGKGTLDETTRLALQASLHAHIQRIV
QPVTDEAFHLYVHRNTLAVDQDTTTTVTGTTDTTCSTATGTTIDTTTRTIPRHDPYGFAE
SELLDVEALERVQALRTQVRDEAARIHALQISVLERAAQLASRQTQLQHCVPLAVSNHAF
ADTNQDERVDKIRVMQQALTTMQQALQQTQQALPTHHTSLQTTITAIELDMDKQNRHGLS
QTELAITQREKDTDMDSAAVHPQALLDLPPMTRLANFLRD
>Phaeodactylum_tricornutum_PTRI005637_PHATRDRAFT_35859_Nsl1
MTEVAAARNNNLVAESDLDAALHAVDRHLHNHGRVGKGTLDETTRLALQASLHAHIQRIV
QPVTDEAFHLYVHRNTLAVDQDTTTTVTGTTDTTCSTATGTTIDTTTRTIPRHDPYGFAE
SELLDVEALERVQALRTQVRDEAARIHALQISVLERAAQLASRQTQLQHCVPLAVSNHAF
ADTNQDERVDKIRVMQQALTTMQQALQQTQQALPTHHTSLQTTIAAIELDMDKQNRHGLS
QTELAITQREKDTDMDSAAVHPQALLDLPPMTRLANFLRD
>Thalassiosira_pseudonana_TPSE006193_THAPSDRAFT_6104_Nsl1
MGEAAPTTSAPSKEWQAYAPTADRRLVLSSIDSQLNQVKSAWREKYHSATNNGSTDNGKE
EFYMNCMDETASSLKNQLEQVTIPMDEAEVESKLEEYQHRHLLMRDYGSPSNNNHSNEDD
SISLSSSSDEEMSNADNLDFDDDEIIDQQAYEKVKELRNEAREIAGRVISVREEALERAL
GVTSMGLTELLRVHGFKEDGGDGEQGEGGEEAAQDGSRLMDPMNAALRSLTLSLQNVDGG
L
>Phytophthora_infestans_PINF009384_PITG_11231_Nsl1
MNAAALKECGSASAAQQQIFKAHVNDLCATVFAAALRKYNPEDKQEVAPVDEETVAKLKE
LETKLKEKEAAVKKLRERVPRMAAADARRELEKARKRHADVLVAEPELTGDLGSELTEEQ
VEALKAAYVKTTSSIAITSAKLSQVMDQTTETINIVEKAMKRPKTEIDIAMENSPIKAKA
LLNEEEKNSLQQPSPLRTRLALQLSASKNV
>Hyaloperonospora_parasitica_HPAR001505_Nsl1
MAAATDDVVVLAAAAVAVETEGEAQVSVDVSVAVPSWCLMVVVQSFLACDRHDGARGKCK
STTNMTDANVEMEAAIESQHQPRRYSFVEIKEAQRVCSDKMMAASLQEVGGSASAAQQQI
FRAHVNDLCATVFAAALRKYNPENKEEMAPLDTELATKLKELEAKVTEKEADVKKLREEV
PVMAAENARRELAKARKRYADVLVTEPETTIIACAELTNEQTEALEAVYVKEKNSLQNPN
SLRTRLTLQLSAPGNV
>Aurantiochytrium_limacinum_ALIM012593_Nsl1
MEVYVTRTDACFKAVRPGFKNGREDVFDCFQESVVKKLSQCVDAKKDFDVRNVLTQPVDR
DLVTRVSALEVEVQNLTKELATQREAVAAAAVARLEEEFAQQDESSPSNEVSSSQDTDFL
AEDDCADAHDEEETAKLALLRDLLAENCALKDSLAMMLPTVSSQLKDTIRAVAEGKVTEK
SEVDNILLRAKRQQDSITNEEESSSSVSQAQKRSVNGAVRLARTVAAALKRPASVPLSAV
HTKKVDESTKTKELQIKKLKTSIVDEDESCAGSESPVVANESPKEAVVKTGVLTARPSSA
NSRTPPQTRIPSVWKEDYTRDRNTSKNTAKGTPSRSRTPSKKSRTPSRRTPPRSAKMAST
PSGGRSARKVRTPCLRV
>Arabidopsis_thaliana_ATHA024203_Nsl1
MESMASDPELDMDEGDLEKLESDVKQMAKKISEYRQTLPDHLRNTLDSALSSHIPVFPNI
DSGSDPLPSSCLTIAEAQVPGVLEEQDSEEKWIQLKERMSRNAANIPKVVKRMRECIESI
DKLDSLEVTIHPAFKRQRIN
>Aquilegia_coerulea_ACOE015306_Nsl1
MENERASETLETERSEDEEEEEGEEEYSEEEELLELKQMADKIRHYRSTIPVRIQNSLTS
LLAAQRPILHPSTAQFTQKPGTSADPNPGGNAESSEGALAEVDSETTEKLNLLKHKISNN
ISAMPTLLKRMKDCISMFEKLETYDVRIHPAFKRKRTS
>Oryza_sativa_OSAT029345_Nsl1
MAGASLTPSRTGAQSSHRKRKVPAAAAAAPAREDEAAEEEDMEELEREVDRLGRRLLQHR
REDAARLLNAAASRLTALRPRLLEVTTASQHIAGTPVAKVDQEKKEKLRIVKAKSEANIG
AMPMVLKRIGESIAKIEKLEHLNVNIHPVFKTKR
>Amborella_trichopoda_ATRI003455_Nsl1
MVIGPLGTSAEQLISTICHRNEAEEAAESRERPMTVDEDPETAEKIWLFKSTISANASTL
PPILKRLKACFARMEELDR
>Selaginella_moellendorffii_SMOE027330_Nsl1
MGEGDGDLEALEEEVREMDARVKRMRSQGPARFKSLLQDHLVKLRPPPTLEPPLHTPYLD
GVNGDLSAIQTRRLEVLNSLPGLLERINKCTDDLSATLAKLKHKRSYDLVFELPHPTLPE
EDGDGSLASRFFPT
>Selaginella_moellendorffii_SMOE029733_Nsl1
MGEGDGDLEALEEEVREMDARVKRMRSQGPARFKSLLQEHLVTLRPPPTLEPPLHTPYLD
GVNGDLSAIQTRRLEALNSLPGLLERINKCTDDLSATLAKLKHKRSYDLVFELPHPTLPE
EDGDGSLASRFFPT
>Physcomitrella_patens_PPAT011529_Nsl1
MSSKRKHSSSHSSRDPSTPKRSQAPASPQSRHLPLLQLESEIADLGAKVSAYREKGLSFF
AALSEARVRKNQEETACPAPTKPRSVHEDQRQALKERLALANKMLPTLLKDLAMWNTKIQ
QAVDVKRKDQRLPFLDSVDAET
>Chlamydomonas_reinhardtii_CREI002825_Nsl1
MEDAIASTSLKLESADVQLLVRLLEQSRSDVDADACPGVHKAVDALVALLTTAQPSQAQN
APEAQPQPAAEAQPSTSEPSARAPTDTSASVVAELSAQVAAATERVTRLRQTVTGQVVEA
VAAQAEVLRPVMRAGEMTLSTPGKADRRRSMDVDAAPPSAALQIHEDLTAAVDKLPALRA
RLEEVTRRMGNVLRAIEEQRAAGGKVGAPTPLRERYTPMKRSAAFASESDSVVGIIARAS
CL
>Coccomyxa_subellipsoidea_CSUB006953_Nsl1
MAAVVLNCQADITKIESALHAARRETLQRGSQDISPDQEKAMERLLRKRTDQLIAKIHIC
TTTQAAEREGADDAAQDVSDALAVLDKENQQLQTEVNEAARRVAQLRTTVPKALSNRFKG
MLESCRPTPQPEGSDAEQSGEEEAGPPDASLSPAPLELQDKFAAITNGMPSLRAELEEAL
ERLQRIVAAIDSEAEKAPPNTVEKAFKHFDSPATSGMPSPKLADAVSSGKIVTRRRMASH
LRPIPYPLR
>Chlorella_variabilis_CVAR006598_Nsl1
MAQLFEKVELRGEEDLLKIQQLLDEALDRRVQEAGDALTEQDREELRGTSAIFVEQLRQF
VVFADEGGPCDTQRTQLTPPGASLAMKSPLLKPLSPPPADAEVQQLEAEVTAASLRVAEL
RTGMQSRLQGMLAAKLAACRPTAELEAEAAAGQPQGMEVAGGESEQARQQDGAGPAEGEQ
QQLRDGAGAASQAAEEPAAGQGEGGQQAEAMDSDGGEAPAAAQPAPAIPLSPQPQELQQR
LLQAANRMPALRARLEQAADKLQRVVAAVAADINRPPPNTVERAVLGKTPGRPAEAAAAE
VGAAEENEPGVSPLVKQALESGQISTRRRVARDVQPVPYNSQPE
>Ostreococcus_lucimarinus_OLUC004364_Nsl1
MVKVRVATNDELAKIEEKLCEAVLETIDHAKRDPKWSNERAKALKRHLYAMTERVLGSVR
ANVICGTAEGGEKGREVSEREIADPELDALEEEVAELSARVAEQRATTPGAVAKNYADRL
TELRPMMAGDDDGDAAALNRVEASVDGEAMEALRKELDANLALVPELQTRLQESLSKLGR
LMGELDLQRQRAPPGTIEKAINAPVGSDTPATGELPPGGDVATRRRLAHELQPAPIA
>Bathycoccus_prasinos_BPRA000308_Nsl1
MVKVRLKSPSELKKIEEFLADAATDKALEAKATYTDQIQQNMMSFQLIRMCESVTETLSK
NVLVSGREPRADDDDEEEEDVQEDEEDLRVKEEKRLKELTCDPELDELENEVAELTEKVG
EQRLTGPARVLQNLENRLKDERVEIEAKKNNNNNEENEEGKEDEENNKNILAAANISEEE
LKETKKKLEKSLAAMPVAKERLQKALEKLARLTNEIDNQRTRAPPGTIERAIDAAPVLGF
DDDVTTEEAVALRAKNETRRRLARELKPLGRC
>Cyanidioschyzon_merolae_CMER003569_Nsl1
METAPYLREPHVVLPSESVITEAVKCFNDAVDEALQPSVRESYLLPESRREAVREQLRAT
AAALEELLRKNCVVFAQVQASFPEEEEDNEIRGKVKTLEALIIEKEKYLRRLRAERCATA
EQLVRAQAERLAQQVTALQAEAVFSNAQFEDLVSDNESDTELSDGRKRALEEQVLQRVET
VRKLMSELLHRLPALKDKAERLREVAQSFGGVEPSETEIFIKEDVSNLLSFDICTENLRP
EQPNTEVETRSSRASKESAGAITRARLAATLRVSGSVTRIR
>Guillardia_theta_GTHE005583_GUITHDRAFT_155418_Nsl1
MRVVVANGDEVGEIEDRMQAAAEDVLSSLPSKSSLDKKMIRGKIAQISQCFMQKVKRNTR
LQDEEWSDQEEREKKMAKKEVLEPEDLVLKARVEMLRNKIKESAERVKKYRTSIPGKICE
ATKEQIQKSSKLLEEAIEEEEQSSKESEVEQGNTSALSKNKDIFLAETTNIALKVEALRK
KIPDQIREGRSTVRVCQEWARKPISEAEAVLAEELKETQMNAETRSRQASAIAQLTASTL
TVSSLPR
