# Supplementary material for: Evolutionary dynamics of the kinetochore network in eukaryotes as revealed by comparative genomics
Source: EMBO Rep. 2017 Jun 22;18(9):1559–71. doi: 10.15252/embr.201744102 (PMC5579357; doi:10.15252/embr.201744102)
Supplement: Supplementary file 3 — Dataset EV1 [file EMBR-18-1559-s003.zip › kinetochore_orthologs_FASTAs/Nuf2.fa]

>Homo_sapiens_HSAP008841_NUF2_Nuf2
METLSFPRYNVAEIVIHIRNKILTGADGKNLTKNDLYPNPKPEVLHMIYMRALQIVYGIR
LEHFYMMPVNSEVMYPHLMEGFLPFSNLVTHLDSFLPICRVNDFETADILCPKAKRTSRF
LSGIINFIHFREACRETYMEFLWQYKSSADKMQQLNAAHQEALMKLERLDSVPVEEQEEF
KQLSDGIQELQQSLNQDFHQKTIVLQEGNSQKKSNISEKTKRLNELKLSVVSLKEIQESL
KTKIVDSPEKLKNYKEKMKDTVQKLKNARQEVVEKYEIYGDSVDCLPSCQLEVQLYQKKI
QDLSDNREKLASILKESLNLEDQIESDESELKKLKTEENSFKRLMIVKKEKLATAQFKIN
KKHEDVKQYKRTVIEDCNKVQEKRGAVYERVTTINQEIQKIKLGIQQLKDAAEREKLKSQ
EIFLNLKTALEKYHDGIEKAAEDSYAKIDEKTAELKRKMFKMST
>Mus_musculus_MMUS004644_Nuf2_Nuf2
METLSFPRYNVAELVVHIRNKLLTGADGKNLSKSDFLPNPKSDVLYMIYMKALQLVYGVR
LEHFYMMPMNIEVTYPHLMEGFLPVRSLFFYMDSFMPICRVNDFEIVDILNPRTNRTSRF
LSGIINFIHFRETCLEKCEEFLLQNKSSMVRMQQLSNVHQEALMKLEKLNTVPAEEREEF
KQFMDDIQELQHLLNEEFRQKTTLLQEEYAKMKSDISEKTKHLNEQKLSLVSLKEVEDNL
KSKIVDSPEKLKNYKDKMKGTVQKLRSAREKVMEQYDIYRDSVDCLPSCQLEVQLYQKKS
QDLADNREKLSSLLKESLNLEDQIESDSSELKKLKTEENSLIRMTTVKKEKLATARFKIN
KKQEDVKHYKQAMIEDCNKVQEKRDAVCEQVTTVNQEIHKIKSAIQQLRDTKKREILKSQ
EIFVNLKSALEKYHEGIEKVAEERSAKLEEKTAELKKRMVRMV
>Xenopus_tropicalis_XTRO021727_nuf2_Nuf2
MDKLTFPIFPAADLVNFFRQNILTGTEAKNFNKNDIYPNPKPDMVQKLYMRILQQVFSYG
VEQFYMVPMDLDIQYPHLVEGFAPVANILKLMARFLPMCRVYDFHPSDVLNPKGKRTLHL
LSGIVNFLHFSATRKEVYMEYCLSYKSALDNVRQLQKTNQEAEIKIEKLTTVPPEQQAEF
KALSAEIHDLQQIISQEYRAKDVVFQEKIAQRKTEFAEKNKRLNEQKLAIATMKEEQERM
KSQIVESPEQRKSKTERMKETVHRLKQSRQETNDKCDNYRDRVALACMWQSDVQGYIKKL
QSIDANLEIHRKIREEIRHSEEQVVNLNLELKSLSNEDAQLKRIILVKKEKLAKVDIKNK
KKQEDFSQQKQEILEVCSHIQEKRQAVHGRVAQVLQEIQQTMNKKEQLLETTEAGQKKCQ
EVITDFRAALEKYHDSLQKASERSADRKREKIAELNRRLSRR
>Takifugu_rubripes_TRUB019108_LOC101074827_Nuf2
MTENTFPVYSVDVIVNFYRTEILTSQEAKHLSKSDLTPVPKPEAVQTLYMRVLHLLYRFR
PECHSMVPLLENIQYPQYHEGATAITSVYIRMLQFLPMCLVYDFSLNDLLAPKKQRTLTI
LSAIMNFFHFRKQRMELMLEKQAKYRADMDRLQAYTKSNLDMEKKIEIMMVIPPEQQAEA
DELAAALAELQTATMHECQEVNAKNDSIAERKTIIAEKTQKLAQVKVDVSNLKEDIGRFK
SQIVESPEELKSQMEKMRENVKNIKISIEDSDERVVELQNMVQSVTHTEAEIQQMYNLLQ
DLESSMNGTKHRQEEQLELTAQYEKKQKELKNLCVEEGQLRRALAMRLDKESKQNIRRQK
KKDMKEQHVQDVLGQCNQIHQKREEMAERIQEITGETQQLKAKIQSLRDVCSKETERAQA
LYDTLSTSMDELHRRIQAHVVDLKRDVTKMSEHF
>Danio_rerio_DRER007900_nuf2_Nuf2
MSENTFPVYKVDVIVQFYRTEVLTGQESKHFTKNDLTPTPKPESVQRLYMRILQLLFRFR
PECHYTVPLSENIQYPMLYESFAPIMSVYMRMCQFLPVCRVYDFSLSDLLNPKTKRTITI
LSAIQNFLHFRKQRLEITAAHQQSFRADMDRLQAYTREIKEAEKKIEKLTTIPPEQQAEA
KELASALAELSTNTQHEYQDVSAINEKVAQFKTEIAELSQKLTQRKVEVATLKDEISKLK
SQIVESPEELKNEMERMRETAKNIKMSKELADERLVELQMLVQCASQVEAEIQILLKQLQ
DLQSSMSKTKQRKEEVQSLEVMNESLQKELKSLSSEEAQLKRALTMKLDKESKQQIRRQK
KKEVKDQQVKNIYGQYDKMHQKRQEIVKKIEECNRETKQFKEKMQALRENCNQRTQKAQE
IYERLLTTLEQYHKRIEKILVETNADALKMKSHF
>Ciona_intestinalis_CINT013212_LOC100186809_Nuf2
MSYEAPQLSDEAIQVALQTGLLGDQLRHVTVEQLKSATPGLLIQLFMSVLQKLGVNTDEL
GRHPLADTENVEMTPSYTIKLFRLPLAINSCVPSIKMTSGDLMFPKWKTTRGLMSVVVNY
LRLVENFGHVWNEVAQDFDDSEKKLHVLRQKMLELQKKEEDFISHMENHKDLYEKQKLEL
KGLNEKWDQVLVMQQQKVKEKEAAKQCFMEASQKHERAQQELENLKRHKVELEGCIISNP
QQYGEENQALVKKLEALNAEADQLSHDRQFTEEKLETNSKMIEIMQYDLEQINIVQKMAD
TAKDTEDQLRKLKGEIKVTTMERKVLNERKKALNEQLVSSREQLQRLRLRSNQEIAAIEQ
ELVKLKSENEILSLKVVSKSDRMEKLHQNLLEERRKREDMESAYAIAVEKLKSTQTSLIE
DFIKTKEQTIQLLQRPGKPLNEHI
>Branchiostoma_floridae_BFLO027956_Nuf2
MENLPPGHEYFDFPRLPIPQIAQECRDGALGPDATWLTEDHLKKPEVDTIQSIYAIILQS
ALGITQEQITQVQFEGTEELEHKDIHEEAIPQIHFFFAMQRFMYSCGARDFKIKDILDPK
PKRTTKFLSAAINFLKFRDQRLQTYESIKEEKVQQEVDKLKAGIQEGQRHQARLKDDIKS
TKEEGDKLRSKIVQSPERMKGEMGRMERSIKTLKVTKEQKGQRLVELHEQQHNNQSMGEN
CQQGLKLISLIQAECDEQRKANAALMKMRDQVVAQKEVLRDVTTRESQLKRQLGSKQEKL
TKFSLQHKNKLSAARETSAVTRKEQEMYQPYMQELERDIEEIEMQKCQLEKQLAEKEESH
QGVMNTFTDKYRELLDSLDLYHSRIADVWQKNLPMPED
>Branchiostoma_floridae_BFLO021669_Nuf2
MRLIVDRAFVQSRPTEMSNATLPHFSPIGPLQLISLHTQRFMYSCGARDFKIKDILDPKP
KRTTKFLSAAINFLKFRDQRLQTYESIKEEKVAVQEEYARLQKSNDELRAKINQIRAARA
EHEPQVREVQQEVDKLKAGIQEGQRHQETQSSAMAEMEKTIEGRNTKLCRSALVSTSYTD
SHLTSPHLTSLTLLAVIDILLLYHFVVWCLDECYLCKRIDSWQKGTMVQSGPLSPAYSPR
PVLPIWLAPGALLTPLLAVDTVRRKRHSATE
>Saccoglossus_kowalevskii_SKOW020867_Nuf2
MPQFDFPTLTLPSIMEFLAEFFTNSGGYCEEDLLKPQPSKIRQLYTDLLAVSNMPVHPES
FNVQPFHGFHHAEHPELHEGSFPLVSFSLVMKRCLSSCGATDFKIWDLTCPKPKRTCRFI
SALINWKRFTDNRLAVYDKIKSDMVTLQERRAELLGATNEAKTKINKIQAKKAEKEPELQ
QLQEEIDAMTMKMSEYQWHQAKVQSELQQTKTDTADKTAKIDQIKCHQLELKEQADKLRS
LIVQSPERMKSEIMRTKHNIQALRTAKEEISFKIQDLGILESKREASLENAVQGVKLISA
INTELQKQREVEDTLKGVQDKLSGHKDVLRDTTATVNQLKRQCTIKHDKLSKILLQHESK
MRSINEDIQVTVKAREALREKQSETNISVSKLNDVKLKKRKELESELHRHQQDMKTMEQQ
YKTLQTAIKENNAVLADAWDKNNPKNIFCC
>Drosophila_melanogaster_DMEL013158_Nuf2-PA_Nuf2
MALSVEIERVMDQGNCLMPDINICQSDLANPTEPIVTKIMVHYLRSFGFRLEPPYKIGTE
LGHSSREARVFLIRVCRQVERIVQISFPNKTYTYMDIIKPAVKKTLATLSYLFNHLAYYK
VFKKKVLGPVEEAIKLKDSLTAEVKAKSQQLEQCSQKTKDCEVAINKLKKDLQDTQAKLL
PLKKSCSEHENTLELIEQQQGELDKRIGHWEQLVVEDSQVTELREKIKSASSHVESCKTE
LASKKQVTNEHRRMIENSQHIATALEKATAVLSLCKVDDYKESFKQLEAVEKQLPTCKVN
YQKLLQDAEAKKQELALCAHRYEERNQENDAENHKVQNELKKLQVDVEDRKKRLEDLNNH
LIELDQQNLEQDQLYAILNEQIHEVLGQNWQMNST
>Anopheles_gambiae_AGAM003777_Nuf2
MSNAAFIDDWNNIIPFKIKVTDLEKPTEQFVYKSILQFFKLMHYDVASYENMYSDSNETL
TMKRVELVARINYIYQLCSDSKQTSFLYVDLVKPTGKKIIHLLKVLLNYLFYTNMVKETV
LEKANNCAQEYSELNAKLNQEQITKEEKKIRANKINRHIDDLKLHLPQLKNQIETLQQRK
HKLQENISTLKANDQQLADKIIKLKIEHSELAELLVADDEASSVKEIKQSLTREIETLTE
TEKELQQAYQIHVSSINQIRPCNALLEKMLLIGMDESCKNLRGAIVELNSLCDKLRKQRN
NLTNLSDTLQNNCEELDGLLADKNQELEVRRKVLEKNDRRKDSKHLEQEKRLKALDQANE
IYAQLLVVQKAEMQRVIVMVEQALKFIN
>Caenorhabditis_elegans_CELE016234_him-10_Nuf2
MSNVVLIVYDPRMISKYLGQKLHMGLVADDIIKPTAEIAQQIFANFVRLVLNVSESSLTT
LPLSANCDYDPELHKKSIPIIILFQCMKAFIKDNSGNKLDLTMCDLVTPAKHEHRFRKLT
SFLVDFLKLHELATPAFNEISEEFSDRKFEMEKIREELLEAEKKKNDLLAKQSIRKRHEH
ELINEQSNAKAELKNVVNEYTETRQINEELDKQKEEAILHIQALEKEMLTGKKTIEHLNE
EVLTSPEQLKQEMEERKRHIEELRDCLESSKKGLQAKLEAREICINSEKNVPVIIEKIHQ
WTEVREVIIDLIDVESENLRKLKEMEEQLDFMMKEMETAQKRLVEQSETHEQLRIEHTQK
SEERQRRIEEITEQIANLKTSQPDVSQEIAKKKQELLALKNAHSETISQITNSCQDAVAK
FAKLNAMFKETQKVAFEKNTAAAREMERLKSSLTGRLLSDYTFGSSTIDAGENTENCDPQ
PNDSSFSVFK
>Brugia_malayi_BMAL011616_Nuf2
MRFRGWGRRGPTPLFPPLYGPPPGATPSGPVFACRPMSFDLALCEASFPRIKEMDDTDLA
QAITKRHQEITPTPVEQTAVLGLISKIKAAIEKISAAPDLLPSVTVEEFREVGSFRKGTM
LAGHNVADIVVVLRSLPTVEAVSALGQKIVEELKANDKEVYGCISRDFGCELAGPNAIVR
LLITTVPSNAKLLEPDLHLKESIMISHMAALRHARWFEENASNPTIKILIRIMKDIRNRF
DQLKDLSVWNIELISHYAVVNTASQQPLSANQAFRRFFQLLAAGLLLPTSPALSDPCEQA
RRIHQSLTYEQMDQLCSSSQTLLRIICHGGYKHVLGLETSKSGLVTDMTFWGDVIVTPLE
AAYIDKVMEPMYEDEISGEKSDEGIMAQRRMSSLASPFELMTPRALDVNAITETLNRMFP
SLQLIPSDIQKPTSELMCVVYQYITQYIMDIPDAVYTTPPFAFSNAMDMDLFTQAYPKLV
IFQALSAIVEDISSNQIQFSYLDLVAPEPGPTRILLSTLINFIEFTANAITKAHDIFNSV
DSRKSDLESKKLSVIDLNNEIQHLRNDATTRKHLESEFREKMEILERNIKETYVQTETIQ
MEMKAICEANIEKENKLMEAQNEIKRLTFQNDVVDRDIVNSPDRLNAELTDLTNRKKWEY
KEKQKERIMIGRSIEHFMEILNKLRERQKDGAIIEETLAAAEEQRNEAKEAYMNIEEKLT
KERNKLLAMEKEFEKEESLHEKSLKDIKEHLATLNEQVKDIRRRMQDFDKENVEVQREIA
KVKNEIAALTRTTNADTRNLATRLNEALNKYLDAEKLYKEDFRKVDSLHNYLVTMLNASN
DDSTFNTSHSSSVLSERNIS
>Nematostella_vectensis_NVEC026183_Nuf2
MASTKLPIPHVSVEDAVAFFKVVFGDQMVLTEEDLRKPQYPKLKKFYSNLLVSQLGISHE
QISQPHFGSMQVFSYPELHEESASLFTLTMNLQRFMYACGIRDFTVEDLLSPQPKRTLLC
IGAVVNFLKFRSCRNHVYEKCLEEKENIEESHHHLSDKNAEMRQKIMVLREKLQVEELQV
EQMRPEIEARKATIAELNREQAAEAKRYSDSKARHAESTAKKAELLVCLAGMKEQSESLK
SKIVKSPERLKGEISRLKGSVQAISQCINEKSNRNNELANQYEGALQLKEDMKNALKLLN
GIEAELAKQREHSAHLEECQDKSLTMKETLKDLTVKLQHLKRQLASHQEKSTRYTRQHEK
KVAALKEQMQQSKAQLDQYHVTLNRAWGKLVQYTST
>Trichoplax_adhaerens_TADH009937_TRIADDRAFT_52934_Nuf2
MTTVAASSYAFPILSVADIVNFIKQRFPNIAYVTADDINKPQTRNVKKLYAVFMESLTGF
DGNYQPRFAALENCQFADSIQEPLSVVVFSMVLSKVLKDSGVNGVNLDDILSPARKKTIR
NLSALINFQRFVDSQIHIFEESASVAVSIDQYIFVNFFQLLPQVENLENELSRFDEQQIK
FRKNKAELDKNVEKLNQRIVASPERLQSTLASLTTRIDDCRKEIEDKRIKNEENVEKINK
LSDCTEACDELTTLCKSTLTEMDRYRNCNPTLHCHSENVREYEAVVDLRIEKTEALRELN
LNVQNLERELQSKRDTLATVRSQNKTKLNQVEKLLEEKQRELADFQKKRHEDNEQAMELS
HEMDAIKAEIEKSRNEHAGKIKKAEDTYELLLQELDNYHQKLAESWKEVTDSLEIKPTIP
>Monosiga_brevicollis_MBRE007833_MONBRDRAFT_22893_Nuf2
MASDGLTFPQLKVQDIVQLLAQMNIHVKASEIKEPNPMQIRNIYKAILEDMWRLQPTDGL
GNQLPFTATEAFEHPELYDGAIHGFLWDSALIKVMHKIGAEDFSLSDIQHPTFKRVKTHL
SALLNFFKYFLTIRDEADSLQQEQETTVEDIEKLRDEIEGIEQKITQVAARRDREATQFR
EVEAEVKRLLEEIMSLNDEQNQIQARIKEQKREAAEATDKLSKLSFEAETQFQERNVVQS
QIVGSPDRIKRQIVDKEKMLQDMKQRVTAHQNKLKLLRNKTESFQDCKQALENVTRQLNE
GLKYKRASTMSADAVAQLESQALAQKGLLQSLHNNEQQLQRQVQMAKERFSRLSKQQSQK
RNQNDHSLSQVRAEREALEMEEKENQTQIERLVEECEDLELLLSELQKEHEQVTLEQKAN
FNEIVSVIENFDGDLRAMCAQ
>Salpingoeca_rosetta_SROS002757_Nuf2
MSEGVMRVSEIITDLNQLNINITAKDFKRMDPALVQLVYTSLLEKVLDLDLNEFTTQFQL
PPDIDAGFDYPELHDQSVPLAVVNWVMCSLMSDIGVEDFSLADLLHPAEKRTKRNLSVLI
PYCYFVLQQRDEQQKVMQELTDIKQESKALQDEIDGIKLAIEDAKKTKQEQEEEERAVEG
ELDEVKQKAVGLFEEREKLCQTLEQKKQVYTQLRMDIEKMQQAIKEEQETCSSLEARIIK
SPERLLKERDEKQQDLSYEQSLLDKYERQYQEGTSKLTTLGDCEESVHHIMKLLQDAHTK
ARGIKGEKHKAQELQGAIMTAEDELRSLVTSEQGLHDHHKSLQNRLRTLKKKREMTRQSD
VQSLHSVHQEREHYAQLRQQVNEEVAHAEQECMTWEEKAERLQRQHQEDVAAARKELDAL
GKELSSYQGALRACLAH
>Capsaspora_owczarzaki_COWC001302_Nuf2
MASGTQQHVAFSFPLLKRNEILGILNDLRIPITEDDLREPSATSMRFLYENFVELIVGIN
KEDLAQPQFEAAAMLEYPELHNESLSEFVFSSALQRLMQICGIKDFSMNDVLKPDQNRTR
TILSALINFTKFREEHLVHYQDLVAETDQLHDRMQQLEETTQHLASQVRMIRAQREDEQP
AVDEVHKQVDVLEVEINTLNKLQAQLHGESRKIKDEITAQADQAANLKFSIENARQDCAR
LRSQIVPAPDKLKKEIVDMNASLVHEKELRANADRRARDMSAKLEALNKAQLDMRKATAL
LEDVGAQMGKHRETLREIDNTQEGIQVQQRRAAELSAKEQHVRKQLAQMQERHSRLLHQQ
DMKREAAGQAVDTMRQEREAVENERQNAMAKMEKNATYIKELNEKRTQVLQAHATEIQNI
HVLHMQLFNQVGEYHQKLLDSIDGSVE
>Saccharomyces_cerevisiae_SCER004933_NUF2_Nuf2
MSRNQDVFPILDLQELVICLQSCDFALATQENISRPTSDYMVTLYKQIIENFMGISVESL
LNSSNQETGDGHLQEENENIYLDTLNVLVLNKICFKFFENIGVQDFNMTDLYKPEAQRTQ
RLLSAVVNYARFREERMFDCNSFILQMESLLGQLRSKFDDYNLIQQQLKQYEDVDGDNIP
DEQELQKLEEQNKELEIQLKKLTKIQETLSIDYNDYKISKQSIFKDLEALSFQIVELESN
RDKLIKISNTDMEELSEGIKELNDLLIQRKKTLDDLTAQQKNLQDTVTTFETIISELYDV
LRIISSEVQESNRTETELVGLKQNLINNKLKLMNVLETGIMYKLEILQEQLDLQLKNLEK
LSQDTKEESRLNDTKLMDLQIKYENEIKPKIDKTDIFIQEELISGKINKLNDEIKQLQKD
FEVEVKEIEIEYSLLSGHINKYMNEMLEYMQ
>Candida_glabrata_CGLA004985_NUF2_Nuf2
MATPTQDIFPLLDLEELVICLQSCDFAMATEEHIARPTSQYVITLYKQIIENFMGISPEQ
VLAEQLSSRQNTEGNDESTSVDMFDGPYRETLQMLTLNKICYKFFENVGINDFNIVDLYK
PEAYRTRRLLSAVVNYARFREERMFDCNQFIIQMEEMLDELKSKFDDFNYLKAQLTAIED
DDEKTPGELEDLLQKNKVLETNLKKLTILQEKLSIDYNNYKMKKQELLRELEKNSFTLIE
LESKKERLMNYNDDDQDLQNSLNNSIDRLTEEKKKQIGYVSKLEGNVSNLKVTVDTLEKA
IEHIYDILRLLSTDLQESHRAELNIEGIKGPLTEKRTRLKNLLESNVIYKYDVLKEQLNV
AETEYQRINEEHYRETLENKKLIQELEGKYNNIIHNKMQEAEVYIENEITEKKIKILQSE
LNDIQIQFNNEIDNIELHYSTLVGHINNYMKKLITALNNH
>Kluyveromyces_lactis_KLAC000432_KLLA0F22451g_Nuf2
MSKDVFPLLELSELVTCLQSCDFSLAVEENISKPSSQYVITLYKQIIDTFMGVSPDTLLS
NEALFDNSGSNDIQQNPAYTETVKVLALNKICFKFFQDIGVSDFNMMDLYKPDSLRTRRL
LSAVVNYARFREERMFDCDKFMSKTEFLLNQLRSKFDDYNYLQQQINKHRNEIELREGET
FETLQQQNKHLDQQISRLKGLQETLNIDYNAYKSRKQSLLHDLEKFGFELIELEFERNKL
EKHSKTDFNELNLNIEKLSTLLATQQTNLNNLEQKHRKLRISMNTFQTLTHELYDVLQLI
STDLQESHLREANLIDMREQLLQTDQKLNNILSSGVMVKMKILQSQLDNQKKKLHQLEGE
TKAKQIENSETLQLLQRQYTDEVVPDLRAAEEQVENDLANGTIKNYDYEISQLKQAFQTE
IDAIDLEYSLLSSHINRYMEEMLRVMVEVTS
>Debaryomyces_hansenii_DHAN003607_Nuf2
MSRPSSIYRPGNSSLTSRRIHHVIPQDSFPLLDFKEISICLQSCDFIANEELVSRPTSQY
IKTLLEQLLDSFMGLSADNINGMVRNVNKNDLSMTKTQDAQMEEEPENGGSQIEDDDDIT
SSVRLILLHRGAYEFFSICGVNDFTLMDIMRPEPQRIRRILSAVVNYARFREENSVECEK
LVSISEGNLEQLKVVQNENSRLSNKINDLKYKIEANETDEGNKKATLKQITTYNSKLENE
LKKLKKNQEILTLEHSKYKDEKRRLIEKLEDHNYLIMESNKELDKLKSYLLSNPEILTKI
IEDLKTNLSEYQTNLADLESKNKNMTISIESFQLVEQELKNLFRILEEVLNDLTKEETSL
DKLNKYQEFKEQQNLTLNDLNRQIQQVTRQLNNTEEKIKRLRHQSSERSEASKQKLISLK
DGYDTLVKERKVKEQELNKKKDFISELETKMNGERSNFQIELRNAELAVAKLNSHVKLYL
TEMNKKVD
>Yarrowia_lipolytica_YLIP002688_YALI0_E31867g_Nuf2
MSHMAYTPKKQVRTRNTHAAFPTLPIDEIVQCLPGLDCMVTEEELLRPTSKFVQSMYAQI
ATSLLGINRESMAPALAACAAGTEHPETQEDARMLFALQKPLYDLFVASGVTDYNISDIL
KPSPERLRVQLSAIINYARFREIREKWYEKMSEELNEEEEARTMRLKNQEEKLRRKVELI
ALIGDTPDQDLVEQHRINDSRKSELKRLHDQNLQLNDERERNKAELRVVVNRLRHKHQLM
ESLQEEVARLNSYVVDNPKNLQEEVVELSKRVKERETVRRMLGERVQKLDLSVDSFKDFQ
VDVSSCLSAFQKLSDEQEAHSKAVRKITTQKELLEHVGINSRQAEGRRDVLQQEIEAAES
KIARIQQDMSESDRQTSRRMEELRRQIGTLDAERALVVQQNNTAQKRLAELENDMATERD
RYEAQLKMAREEAEKLQTQFREYFVEVGRRLN
>Yarrowia_lipolytica_YLIP005893_YALI0_A10945g_Nuf2
MSMYMTPRKQKPQAVNVCWPVLDLDEIITILAGFELNLSEDQLLKPTQQVVETIYIRLVS
SLLGSDLERVAEAFSQCAAQTQNESSLYDGFVLLAVQKPIFQLFQDCGVHDFSMDDILHP
TAKRLRLLLSAFINYARFRECREEWALYMKQSLEEENVRMETRTQERRRKMERLKQLRLL
VAENSLEDELASNEDKKAQLNKLADMNVELVEEKNNFKSRLRAVVSRLDQQQNLVNRLNG
DIFALSTTVSQDPVALRSHADAMHQQVAHKKHLSDTLSQRAQKLDISIQSLKQFRIDMDA
LKAASQNLDTEKSNLEEIHDRHLRLSHLYDQSSLELENGNRDARRSQHECDQLEQKIQTV
KHQMEKLNQAAETRMATLRRQLGVEYGEKALVLQNIGIVNEDIAAIGVASAAMREAYMVD
YKNATAEAERAQANLASYVARLKNGML
>Neurospora_crassa_NCRA006414_Nuf2
MAFNPRMSILPPQPQQSRQRKKEEEAAYANMRLPDREIVGCINELGIPFTLADLQKPNPI
QVQMIFEWFGELLMNKTRQTVDPAMRAAAEDVCGPELGEAMMPSDTRNLLGFYVSLRRLM
LDCGVNDFSFNDLYKPTHDRLVRMLSYVINFVRFRESQTSVIDEHCNKAEQTKARIEQLY
VENQNMEAQLEEMRHNRRAMEVLVQEKTVRNEELKKRLLELRRSQEKVAARLEEAKTKKG
ELAAELEEKTATKIALKQESAKLRPYVLQSPSALQASLAELSNTLNNDKAHIDALDRRSR
ALQTSTDSFSVVASDVASCIKLLEEIAIELAKEEEENVKNARQRDALTERGHNVREVERT
EALLKRQLAKWVDRTAQLRTQSEEKAQKAMEKMEELRAVHRKLTEERSEKGKDIERRRVR
IEQTEKKMLDLKENIENEVHAAHDEYLKMEAHIKLYITEMEQAI
>Schizosaccharomyces_pombe_SPOM001005_nuf2_Nuf2
MARKHTFPSLKRAEILECIDGLGIPFTAKELDQPTSKAVIPLYEEFLDLFMGLTRQNLEE
KVNSLQDSVENFEIIHESLRFTVFYQILSQFMQNICFHDFTIQDLLKPDRNRLQLILSAV
INFAKLREERLQQFDDDIQKRESLLETYTLLDAQRKDLEEKVLLSQDRKLESEAIIKQNE
ERNEEMFQSLIEDKRLCSQVRTEYDRIRMEASELKIRYHNVDSLMASTLEEIEKLQSSIV
HSPEKLKGKIADTSLRIQNDRSQQVELDKKSKILHTKLNSLQLIEGDLNACLKVLEECLV
ELDKLEHATVLLSTNQELCDQIEINKKKLEFRKEQLLKQLSNAQEKLEHEQHSRNQKLEA
AKQRMDNIREEYKVITQERNKKIQETEKKNAMIEMTEQKIAGMREELESQISSITMEFEK
LKSHVELYIAELLRNLRSSNS
>Cryptococcus_neoformans_CNEO000591_Nuf2
MSQQNRRVQQNTAAFPLLTAHDILECLAALDIPAQMEDLTKPTAQSTQSIYGSLLEVLMG
ASINSIEGPKQALLGMMEYKEMYSDTLQFMMFFKHWLALLCGIPDFAISDLARPDANRLR
KVLSGIMNFAKFRDERMQTQARFQENLQKHQRNARNAAERPQSEQAQKRNELLKGELLEL
NSQRLKEVQEYEELKKERQTLLEQVNHNNRIVTQLEIQIGSAKSRLVQSPDRIKRHISEM
SFAIQSEKAKLASFQQKARELTNRLEVIGALEVDLRGLIDLEHSIQDQRAKTEEAKRSKS
ALEARLEGRQIESQGLAAKLEQLQRQLQNASHKLARQEETRKGMRERGARRIDELKAEYK
VRARERGEWQKQRDDLLAEQKELESEMAAFVTKHENEINEFLHAYWTMRRQAEDYMNTMT
VKLGLQVQL
>Ustilago_maydis_UMAY002325_UM04224.1_Nuf2
MASTANPAYPTSSARVPPDAVKGSRDGNYSSFPVVKIDELLGVLFEMGLSISPEDLQKPQ
GHVAHRVFVAFLECLSGTTTEMMDGRRHEALATAEYRELYEDGLQMLMFFREVKDMMNAA
TLYDFTLQDLTRPNPKRFRRQMSALVNFYRFRSDRIVEFEELVTGSEDLENKRNEIEDDI
DRQRSELARFKAERELDEPKVKELQRINSEITDNLLAARNQQKETMEELEELKKRKDTLA
VKHAELAQDKFQIYEKITYLEARVVSSPSKMKNSVRELGEQLEKDTVSLQETLKKVEEFK
RNLETLETLSNDLESCMNAMHEVNLEIVKGKEEVQNQADLQTLSQGINNQLASLKHSLEM
AQYEMKRLEDKQNRNRKTLMDITEKHTKKMENLQADFEHAKQERNRKNHLAEVKNAESEK
IEAKMAELEEAYEGYQKKMIRQKDAIETAVRLYISTLTNSLQLERFQP
>Mucor_circinelloides_MCIR001677_Nuf2
MHSTRQAPRARKARQPTGNSSTRRDKQRQSSIVQDPNQFSGIPDIGVPELIRFLQTVGIA
AIEEDVLEPTSRRTREMCELLLQYFLPHRTKFLQIQKEKAATEFKESLASTIDINCLCEF
SIEHAEAMPVFHELQLFLQKIGFIDFTIVDILSPRSYRLQKMLSAIYNYKLFRESAFKQF
ELLSKNAVDLTATYEACAAEKEALQAKVQQLKAKKEADSQEAQEWDIKNQEAEQIVRQLR
KDGDAILKDIDAYKSERHQLKDTLQELQYTMINVIEYVRQLKQYESLDVEALNKDKADLA
TVSKKNREEIETLELQYPKLEEMAKEMKLFSNNLGKGIQKMESLSKLKADANRQKKTNEA
VKQNLLNLAAKQREMNGKLQASSKNLSIVNARLGDLAEQREKKRELLDQHYKDFEEKKQF
LRQEKESRDNEKKKSNVEAEKIKEQCNIADAEHQIFVRSLRLGMQAILEIIDEIHESQAL
INKP
>Mortierella_elongata_MELO013816_Nuf2
MNNFRKSISGRPGSNIPRPSSAISSSSNLNPGGGGGGSGGGGGGMLHSTRNVQETYHFPP
LKPQAIVSCMADVQVPCTEDDLARPTPQKVMVVYEAFMDVATGCVRDDCYLDDIQEMKIV
QHPDFVVDGVRFYIFLQQLASMMHDVGVYDFTSRDLTKPEADRVRRILSAVINFAKFRED
RQPAFFQEMQNTDEVIDMIVDREKEYEQMTQELENLKQRRIAQEPRVEELKVINQNLASE
MEVYKKKEVETTHLKDEVTKERSLLVERNRELNAAIEKSTKELDVLQAQRVHVPETLEQD
LVQIPESLISLNAQIEQYRRQVQTKYSSVERIESVPRELYAIREMMAVTLSLLEKYHQGA
DELEALKSTIENRKLTDMTLSSKLEQTERLTRNLEEKNRVLRETMQQKRDQHEAEVLSQD
KALAEAEARLLESRRLVEERRKKQAEIWQREEKYAQEVTAQMENLKHQFECYSTEIVQAL
RIN
>Coemansia_reversa_CREV002455_Nuf2
MLQGGGFYPTLKSQDILDVMRQMEIPIVDEDLEKPTPQRVQIWYEAFLYILKGISLEQLG
DDIELLDHTDYPESHSDDIFLLSFYHNMSTLLRQVGVDDFSLRDMLKPEPARVRRILSGV
CNFAMFRDDRMPVLEKYTLQADQQAERLEGMQQELDQVNARIATIRQQREQEQPRVNSLQ
TENRRLHDELKELRDTQTSLVAATTNIKQEKDQLQDSLDSTKYAIAGLQEELSRLRARVV
HSPEKIQQAIGELTQNITQARQQLSASEDKSRHLATKTDMLELILADIRACIQQMADAEQ
LVRQHEDELRLQAHERENLAHVNSSLRNLTVREEQLLFQTKSGEEKIDRLQKSRNAKKDN
AASRLMALQRERAEVANNLEATNRRMIAQRARFDELQTNMRRERAAMEGEVVEIQQSYDA
LRQQTLEYQDSVIQSLEDLLSKFYA
>Allomyces_macrogynus_AMAC017188_Nuf2
MNRRSPVIPILRGAELNNALRDLGLGHLSEDALLRGTNTLLPALQQFVEILRGVAYQDLE
EAGHKIMEAVTRHPDLYPDLRVQVTVVKHIRHILRDMGFPDFSLRDVQRPTPDRLRKVFS
YLIAFKRQGEMWLLRHQEHQALLNKIELRRLEVFDEHDQLTAQKQQRIEKDRRDKEEAKA
VGKRNIELDREAAAARRAYEAKVKSIKQAEEDAEAIKDDIATRTTELQSLEAEVRQLEKW
VIDDPDAWHAISHKDEGFAMDWSSKVEGQLLTGDCSKMIKLSVASPTGFNTTMAFAAHKK
SVEDLQWSPSEATVFASSSADGTVKIFDTRMGSKPGISATVADCDVNVISWNRLTPFLLA
SGHDDGSFAVWDLREFARASNKANVRCAPAAQFAWHRAPVTSIEWHTHEESMLAVAGDDN
QVTLWDLKQRLQLAKELAVRKAECEEALQALDLARNQQMIVDDAAAEEARNIEQVKAATQ
AMRDKYLAECAVIEAKYEVLAQTVVKYVDAMEAQMGQSVMFSADEDEEGVEVNAMEL
>Batrachochytrium_dendrobatidis_BDEN007390_Nuf2
MDEPLPAARPGSFPILSLQTLKDCLNGLDMQVTVDDLAKPTPQKMLEIYESLTVLLQGVS
SEQFAQPTFAVLELLEYPDVHKDSLGLVAFYRHLHKLVTQLGYPAFSLGDVLNPKRDRVQ
AILSGFINFCKFREERMEVFQECCTKSTQLTEERLMLERRNAELAETVNQIKMKRAQDQP
QVDGIRAINTSLAADLRELKKTQVTLASKIDHLKKEKNACTEKQTNNQFLISNLKQNCVR
LKSRVVHSPEKLKQVIAEMNRSLQEDKTYVVHTEKKNRELTHKIELMNAVEQDIIMCQNI
MGECTTEQARAEEASQKLLSDIDVINKKKSELKDQEVHRQQLQRQLKNANEKLQRLEQHR
VSKEQDTASRINALKEEHEILAAERDVAQKRVDDHERLVVDMEDKIKQLQKNMDSELFAI
ASDYELLIRETELYQQGLINAMF
>Spizellomyces_punctatus_SPUN000424_Nuf2
MDYGGRHTAGSFSFPVLKPSELLRCMTDLGMPFSEEDLTKPTMQRILTVYEHFTEILMGV
TREQYGQPSFSAMQILEHPDLHQDSIGLIAYYRQLRKLMVEVGVDDFSMRDVLRPEPPRV
RRCLSAIINFAKFREERMGVFETCNQKAEEALARKDMLEQKNRELSEQVNTLRLQRAEQE
PAAQKLRDANSTLTADLRELKKQQTALTSEAEALKKEKTDLAEKLAKTQMTIMNLKQDCI
RLKSRIVQSPEKLKASISEMNNSLQSDKATIAATEKKARELQNKIDMMSLVEQDIVTCLK
LMDECEVERQKAETALKKVSTDKENIDKKRAEIRELDIKEEQLKRQLNSAKDKLARLEKH
QSVKNDAISSKLEKLKEEYRLAMTERAQSQAKADENEKVTIMTEEKAADLQKQEAIDAAG
LEDLIGKLASQVDIYQNAIEKAMAAA
>Encephalitozoon_intestinalis_EINT000656_Nuf2
MQYFNEMEINIKASDILKPTPQSTQRIYEILLEVYCGIKTSDLVSRTESTEGFEESLSYL
LLQKRMEGFLRKIGMDNFGLRDLSPDSKRLIGILSVIVNFSMFRDNKRHVYERVCQANDE
KLLLKNEIDERVYNARKELEKCEKDAKKSVEDAKEVEKEISLLESELKDFYKHQRALVQE
TERIKAERNEYSDKLSSLRLMLLNFSQEITCLKTQVVSDPTKLMELLEEMRSLISKENEI
IRGLETKRIGLKEKTEFMELMKEDTMKAITLAISNREAGKTVDRINREISELEVQIKNLD
SGINALKIRLNHVNRQISHIESKIFNLQDNDKRCSEEISAKLEKLKNNYGVVSGERNTIR
KKIEENVRQTKNIEYELVKKRNEHINDITAIQSALCRLKDDIFNYFAEAKGVIDKTMSS
>Vavraia_culicis_VCUL000653_Nuf2
MTKQKDNIYLIPNFQPSEIISYFSEHGIQIMQSEVVKPSLQSVLRIYNSIINCVCINNGI
SNDADESKFLMILYKRVDMLLRRLGIDFFELKDLLTPSYKRNLNFLSTIYNFCIYRDSKK
EYYEKLLSKKEEQENLLSEINVSIDMAESKLKNMKDEALKREKENSELQKKVEELEEEVK
SICREQRERVNKVEEIKRERDESYDKLSSLKLVCLNLKQEIKEMKTQVIDDPSKMLSLIE
EMQVLIRTEKVSIEEFNKKIRHTAELIEKEEGEKVRMQNAIKMAISQKNKTKAMQALQNE
IAGFERTIKNLSMSINASNRRVEHLSRQISHIEGKIEALKKKDQENAKELSNNLNKLKDN
YSKVRTERNDYFERIANNQKEIKELEFKMVQVMNQHQKDMHVLISKLTELKNAANKYFMG
FEDFNREL
>Edhazardia_aedis_EAED000354_Nuf2
MNNTNGDFRIPDFSISEISQYFNDIQISLTPNDLQKPNTQTLSTFFETILEIYPNLKVMD
LLDNNFNESFYYVALYASLNHFLGCLDLQNFTIKDLLNPDSKRIVSFLSTIVNFSMYRDS
KRNLYLQALNNLNEKDDFFASLEERKENLVIKLNSIIEQKELEKADLEKLENEIQKKDID
LRELVKVDRKKTNEIDEMVQLKNELEDLSSSNQLLRLNLERDYKFAKTLIINDPERLLKL
LNEMKEMVHREEDYFQKLEFTLKYVNDETSLLSENLKEMQGFMKFVLDYKLQIDEIEAKN
NLKNDCCDKLLRIENEIKQTRKNYDIDTKRLGILNNKLENICLKIKALEKEAKERRSVIN
IKQEEISKLQRENEKIREKKNNILIELTEECNKITINYISEYNHLRENLLLLLDKIHDYF
AKINSCLKN
>Thecamonas_trahens_TTRA000608_Nuf2
MDEAFTFQILTDDEILACTDELSIPLTLENLKRPNMAAMTPVYERFVMLLMGEPSEPHPA
AEEIAAELFDHPELYEHAICRGELRKRLIKLMNACGVDDFSLADVIKPLYKRTRKNLSGL
INFAKFREDQLPVYQKHADAAEARLAELDQVRDEEDAAREELAMLEEEQAAKEPMLEALR
EENKAVVAELHAKYAEQQELRDKSKQLKDKLKSSKDAVANLEFQVVAEKQTLNALKLQIV
SSPEKLETRIGQLKQAEVEAKEGLAAAKAKTSGYQAKLDAVEQLTASFEALLSVLDGAEA
EAAKAAGLVDKISGLEGAAMEAEAASREMEMTQRHAEATLESTVEKLARVEAQSEAKKAA
AEAALFKARDEHAAVEADFQSARVQIDENSAVIAQLREKIDRKVAEHNAEMAEMEGNYDK
LREHVKSYHEQLFECIATGIVPAAPGPALTTAELESAPAAPAPAADYKPAPAPALSKRSS
RASLSGSLTLSQHRASLSGSTASLRASLLGSGSQAKRRTSFVAELR
>Dictyostelium_discoideum_DDIS002163_nuf2_Nuf2
MSKYSFPILEDDEIITSLDEMGHRFTMEELNRPTSAMIREFCENILVTFTGYNKSTSHHP
SQYGMDKLTQGIELFTQDGAIGEITFLRAMSNLMKVVGLFDFTYKDIYNPKAARVKKIFS
GIINLGKFMELKISIYSDLDKLNKSNCEKRDITLGKEQKLLEELENKRMKKHEKDLIVNG
LIEQHQQDDQRLKQANHYQNEQCKIILNKTNKNESIKQEILNLISSIENTIEECARMQVL
IVPSPDKIKKVLYDMKQKLALKKEGLKEFEPSMSKLQNKSKQLEKINKNIRTTLELVETY
QKENKLYKSTKKLSKEATKVNQDQNRQINELDIDIRKFNDDLLSLDESLKKNRDNYITKK
SELINLQSELKNQKAIIEKERESTQIKIDHLIKELDIVRTSIAKLKSNHEKEKREIFKSF
STLVDSIHTYHLQLFNLMENNNLIDYHQQQQQQQQQQQQQQQQQQQDHN
>Polysphondylium_pallidum_PPAL006747_Nuf2
MEKYSFGMRTNAEIKEQIGIIVGGTFSDDDLTKPQPETMKRVYERLLHEATQFSSEESRQ
INFHRCNMLAYPELHDESIGEVAFIRSLIRFMKSIGANDFGTRDIYRPEYQRTKKALSAL
INFFIYRDQKINIHMEMSKEVDDTITKHGIVKEEAIHVADEYEQVLEKKAILDKEVSDLR
DELHHSESQLETLVKEYNDTKAAYEQLDTVNQELLTKIEQYNFSISSISQEISNIDPMIV
RSPDKVKRMLENMENNIIMEREEITRLDDEIKKIQFKYNRVDKMKKDMSKTLSLVEKATD
EHQKYKKVRQILKDLQKKYTDQQKSLKDLEGVITRLEKNCSSQSDTLASIQQRFKNHKEQ
WNSTMMEVENETQTLLREKQEIKERCDEIDLQIQANEQELETAIKENEETRRKIIEHFYL
LIESIQSYHQSIDSIIESPPEKLTSEYQ
>Acanthamoeba_castellanii_ACAS008704_Nuf2
MAGKSVFSFPNLSPSEISACLAEVEIEFPPQKLTAPTATEMRSVYRQLVLLLLGMRPEEL
EQPHFAASQVLTYPELYDEAIPEIAFARALKKLMVSVGVNDFQMSDLNKPESKRMVRYLS
AIINFLKFRGERRAKFDEYDTEFDALEEQKNELESKNQECKEELDKLKRRLQAEQPMVDH
LTAETQSLGAEVEELNKFQWQLQQDWRSQKNELRRLEAISQNNMFKIMNLKQDGQKLRSQ
IVQDPEKLKKAIIDMEEQVEVEKKTIGDAEVKARELSARLGCLRKLEESILKCVAVMNEC
SVETDKLQKQKEQIDDAQAGITEANAESRELESRQLFLAKQLQAAAEKLVRLEKVHKEKQ
EAAQQALVEAKSDRTAAEKEREEAQAKIEENEKFIRAMQKKINERKRAHIDEMTLMREKY
EQLETQVQEYHHRLIKAMRG
>Giardia_intestinalis_GINT009133_Nuf2
MTSHLKTKKSLSSRMDGLTQPFTDQPMEVMTDEQLKEIHEKKIIDAINGSIFGLAKVVKE
TQHIEVPVATLDQGLPLKPSSVLATLMMFYNTAYLLPLSKVIDDIPPQFKALFSEHYAEK
YQYILNIYAQYGILKEFLADCKYPGFSFTDIFMPAFKRYKAQLHNISEFLWFREAVIEIL
HSALTEYKTAYTQNKPVLESASALKLGISRITDETVKLRETASQLPSRIDPLIQRYNRAL
ESQQRLDKENSEFTNRILVLTNELVELEGQVKKKTEEYESEKSTLITKKQNDAVLQDIQA
AEALGNDLRTQCDALLSSINIFEQHNNDLLGITDKITELIDTADQYSSSSDNLQAQLESL
QVMKDTVNTLDAQINASKQEIENMNNAMQYGSAVEQEQDNPSLRADEEELRRLTEDCEGL
EATYAKKLSQVRALQQEINDENAKITRVRVDTAEKIDQLSDKANEMMSMFVAQLTGMISK
LSSM
>Nannochloropsis_gaditana_NGAD001207_Nuf2
MGPRASLGGRQQSVQAFSFPILKTPDILQCMHELQVRLTEAEINEADKHRDAIRRAYEYL
VEICTGITKEEMSQPAFSGINALNYPELHEESIPELAFFRAMKDLLSPEPKRVRRHLSAI
INFAKFREERLVMYSELAVKRDELLDNLKRLQDEEVGVAKELGVLREQAAAESEEMEGLE
QACEVAEAELEQLNKRQAEIRAQGAELKKQSQDLKESIGKASSALESGIEEREKTRGQIV
RSPERVRRELASAAEEVETEKKEGLATERDAREMHLRVQAVQKGEKEVGKAIKALEEIEG
EMAKVKLASKELKDATKNVQGNRQKVLEAAQEMENLKRQASRFEDRWTHLRKSGKAKDEA
LEVAGKEVQAQLLAVEKVRRAHQQAADESEADVARVTAEVEGEKQENAARCAEMVEALKS
LSETVAEHQQGLREALGDTTNAPLPSAASSTPILSRLSMVAAAARKEGSKPVL
>Ectocarpus_siliculosus_ESIL004390_Nuf2
MADGADVAYSFPMLNSKKIVGYLGDLNIHVSEQMLASPKDHVPQLTMLFERLVETTLGVT
KEEMSQPVFAGLGCLTYPELHDESIAFLALFRNVCRMMRISRIEDFALKDMSDPNQKRLR
RQLSAVINFVRFKEGKEHLYLDAMAKKQRLAAAVAAAQQRNNKLQEEHEDIQDRMAEKNK
AIEAVNAKHEAAKQKTVELTKSVGTAREELARVKKDNNDIKDRVATAQATLNRAELEKKN
LQAQVVSSPKRILREVSDLQQSLEQELSEVEAETRKAQSFKHSVVVMNKARRELAKATAN
IEEAATELSKQESAMREVKNTQYKIHEKRNDFATRSSEKAELQRRLVRFEEKLAHLRKQA
AFKTEAMAGEMEAIRAAIAENEAHYNEAHARMEESQAVLDQYRQEKENVEAEVAKNVSDT
KELLTQIGGITGAYARRLQAAMRDGEHHPSTVLT
>Phaeodactylum_tricornutum_PTRI004570_PHATR_46838_Nuf2
MDNTEIQQSVGYSYPQLKPTEIVQCMEELGISLTKDELLEPQKHKDKIRNIFVQLMTTCT
GKSDEDFQATEAMKAKANTMEYGDQLHADFTDLKFFLTLQTLMIDCGVPNFSWRDLYNPT
HKRLKVQLAAIINFLRFLQERLKLYQELNEPRTELLEAFDEVQVEHDELKAQLEQTELDS
KDKLDAMDEVVQECQGLELEIARNNKLQAAAREEAAALKMRANDLKDELATAVWAFQEAE
AEEERLRAQVVSSPDRRRAELEHRSALLTKAKDDCNKLENDVQSAKLKTVKVKQASKDLE
STLVILDDLREEATKLADLILQKESTLKEMDSFMKKKNDFFEESEEAERYLHRTEERISH
QVKAHKMQIAATQESLDLAKSQLLAVEKDRREGMLRVQAGEAEEN
>Thalassiosira_pseudonana_TPSE001639_THAPSDRAFT_11958_Nuf2
MSTPTAFPILKNGMILQIMTELDIPLTESELTEPGRCKERVREVLQLLLCTCWGIPPSTL
PLLSHRLTTQLTSSSSSQITPHPTLYTTALIETKFFCMLSKMLRICGYYEFGFRDLQAPN
GRRFKRQLSALINFMKYREDMGHLLETALDESTAVLVVQSLSNVLHFQTSSSRHYIQRVD
MFNALEEMAEEHMTLQDRLEVARSENHAKMLEQDAAEAECQEMEAEIAQQNKIQASIRQQ
NNLLQKSANDLKDQIANLSIALRELQAEERQLSKEVVHSPDRIKLDLAMVTKSLEDVKAM
IGEREEERKLMMKRVENTMAGEECVRRTMTVMEEMETKVQEYEVVVEDLEDVQGRLEEME
RGVEDNTRVKGEQEMHLRALEKQRLDITDKLSKELESSKNELTTATNKLGIVEDQRLDGI
AKIEASQKRVEELEAHIEKEKKRTENEISARIASFHKFEKGFLAKEKMTMDRLLCA
>Phytophthora_infestans_PINF005087_PITG_05311_Nuf2
MSAGGSTSYSFPLLKPRQIFECLRELHIPVADDEIRACDPGAVRKILETFIESTMGVTRE
DMAQMAFPGLPTLSFPELHSESVSELTFYRTAQRLLAACGVDDFGLRDVLHPTPKRVRRQ
LSALINFSKFRTERLAAFSKITSQTDELLTQKKALQEENAALQRELDQLLEEQKAEEPAR
LQLQEEVNELEKEINVLNKQQAVLRHETDEMKVQRSTMEDEISSTRFTKVEAENDIEKLE
AQIITSPDRVKGELESIGTKLDKAREDLIELEEKNAAVIDFIAIYERAEKELAKTFSLLS
EIEKEFKTCKETKHQVKNTKERVIELKLRTEETATRRQRLDKLVELKKSELNRYMNDGRL
SKLEAAHYEVRQRISQNNDASRKVELKMKEEEAQYQKELKDLEQMYTRLHQAAEYYNQQV
LNAIRSSS
>Hyaloperonospora_parasitica_HPAR008462_Nuf2
MASYSFPLLKPREIFACLREMRVLVSEDEVRACDPSAVRKILEVFIESTMGVLREDMAQI
AFPGLPTLSYPEIHSESIPELTFYRTAQHLLAACGVHDFGLRDVLHPTPKRVRRQLSALI
NFAKFREERLVVFSDIAGRTDELLAMKKTLREEKAALQRELGQLLEEQKAEEPARLELQT
EVAELQKEIDKFNRQQAVLRHDKDEKRDLRKKLEDTVASARFNKIEMEEEIERLKALIVT
SPDRVKGELTTIAETLEKAKDDVLELEEKRGAVLGFIDVYERAEKELARTFTLLGEIEQE
IEACKQVKHQVKNARKRIRELQVRIAETTTRRQRLEKLIELKKRDLWKYIEEARVTEEAA
SKALQTAREELHKLESAHLDVRQRITQNTDSSRKVELKMREEEVQYQKELKSLEQMYARL
QQAAEDYNQQVLEALHLSP
>Albugo_laibachii_ALAI004823_AlNc14C51G4014_Nuf2
MAPMQDRRVNGPSSTAAVTSNSAPLHVYSFPLLKASEIYSVLRNMHIPVNDPDIRKYEPP
LIRKIFEVFIETIMGISKEEMSQPAFSGLRALDFPELHEESIPELTFFRTISKLMGYCGI
YDFNFRDLLHPSPKRLRRQLSALINFAKFREERLQTFAGLSKETEDILIMRSKQQDENIK
LEAELKELQQEHVAEAPAIEQLRQECQEYEEEINTLNTKQATLRHETGLLRTRTKDLRNE
IATYDAQILDAQEEIKRLENQIVTSPDRIKAEISHIASSVEEGREEVMRHDKRQRELLSM
RDTFQRTEKDMKKTIQGLLDLETLLNKCKEAKQNVYDLKGEMESNQQKAIEYLSQRKRLE
KVLEAKQRDLLSYKEEASIMMQAAESALEAARQELQQVENAQSNAQDRIATNHSKRREIE
RQCQEKEAKYQRHVLEVAEMFQRLSSAVTYYNQAMMQAMKLSSPTS
>Aurantiochytrium_limacinum_ALIM009535_Nuf2
MAAFRQHEQQSFSFPLLVDDEILMCMEELQVSLSAKDLEKPSAPTVRAVYESLCETCIGV
TRDELNLPLEDAMSRIEFPELHEESIPQLTYLRYVQKLLGAAGVHDVTLLDLTKPDPKRF
RRNLSAVINFAKFREERLMECEELTNNTDKLLERKDEIGKGCTDIQEKINRVREKREAEQ
PRVEQLKHDCRDLEAELKQSHKQHASLQHETKQLKAKSNELKDLVSTLRFQKLNVVQETE
RMEGNIVRSPERLKSELADLRERLDGERDENSRLSENLEELRAKDKALARVEEEMERLHS
VLMELEVGMKGCKQALKETKNMNSSIRDHDQVLRQLRSQRDETEKQIDITKDRVTRLANT
KSLKVAAASHALSESKKEREQLQKSNKSLRAKLAERKDEIENVENELAEQNTKHEKEVEM
HRTAFKHLENVIEETWEPLNKAMAEAS
>Symbiodinium_minutum_SMIN038198_Nuf2
MPIPTPGPIVIRSHSHXVTETFFFFTLGPGDMQLSGDNLYVDLLCRPAADNAIAFFNALA
EFAYDMDSQQVKAQMPSGILYPEIYDEAMDVLTVFKLSRPGTISSMKQLAIINLVDDFNF
KDFWDPISKRFRALLSGMINFCRYKEAKVIVITGMKEDFALYFTSAALVLL
>Perkinsus_marinus_PMAR022872_Pmar_PMAR004797_Nuf2
MVRGSFPKLTAAQIVEVLKDDFAVIVPPKLKACILALQPEDLSACPAEILRITYDALLVG
ALDLTEDELNVPAEFLGQRAAHESTTPIMLMSRQVKWTYTYLLRASEHIRSVCPPVAICS
VVSPYEDTKRTRMLVSALINYIRYKYIVLAQPKISSTEQMRADEEDALVEVQEKVEHSKR
ALQDVKATRERLKPSLTKAKHDRHVLDEELCALGKAKEALVTSIEEHGRVKEELTVGSSE
RRQIIEEKKEELQHVADLVVENPERVVEKHKKSEEREAALRRTLDEKQAKLSMAREKTSD
WRETNGRFEGLMKKARGIKADKEKMEK
>Perkinsus_marinus_PMAR020472_Pmar_PMAR017122_Nuf2
MVRGSFPKLTAAQIVEVLKDDFAVIVPPKLKACILALQPEDLSACPAEILRITYDALLVG
ALDLTEDELNVPAEFLGQRAAHESTTPIMLMSRQVKWTYTYLLRASEHIRSVCPPVAICS
VVSPYEDTKRTRMLVSALINYIRYKYIVLAQPKISSIEQMRADEEDALVEVQEKVEHSKR
ALQDVKATRERLKPSLTKAKHDRHVLDEELCALGKAKDALVTSIEEHERVKEELTVGSSE
RRQVIEEKKEELQHVADLVVENPERVLEKHKKSEEREAALRRTLDEKQAKLSMAREKTSD
WRETNGRFEGLMKKARGIKADKEKMEKTLQTLEDRKANDADISAVMREAGKLKEEAGHRI
SKLNAHRQAFSAKEAEPNPQHEARMRDLRSRVAEQEKKLAREAQAWKAELEELNDKLRTA
EEQRRMGEKRAKHDRVARAKLVEIGKRFIAEFTASLPTGRPTLCA
>Plasmodium_falciparum_PFAL004018_Nuf2
MNKMASTHNEIIPRLGFEEMRNEMNKYGVEINQSTLKNPSTEDIQGIYSLCIKYILNKDI
QNIRIEEYTGDLKSSLPTVDGLQILPNEGKNHLQAIGNLRFLRHCEKINKILNLDNILSY
IFKPVGSHMTKLINAFIHFMKYRDQLYNENGEKIKSIQEKKNEYDVLENEYDALENELNK
LLLKHEDIRNNIINEKNIKRNYEEDIIKNQNLLNSQQSLIISLNSTKDKIVNETNELIFQ
YSRYRQKKEDLEDQIVPSPEKLQKYNEELKDHLYEHIAQFEDDRKKNEDIKNKINIADIC
IKKLVDLLTALNEHIEHTIKLHIEKKNNLQTIEKQYKSLTNEKQNFITKNTEQDKIIKET
KEFLQQEQTKWNQKIKQEQHNTILIQQKVKDIYQNVDDLNIKTNREINQINNIIKHIQDI
INHYNKNILLITELIQNTKNSHSILTHKVLNNIQKDISANM
>Toxoplasma_gondii_TGON004456_Nuf2
MAAPGLPQPGSLSTLAGYPSSTYSSQNSPFFPSADRGGRMTLEEIKRDFTKHKLECPDTM
WREPQPEQVQGLYSFAIESIFGLTVNDVRIEEVTGDVRSCLPSIDSLQFLSQDGRLHAKA
IGNLRFIRLCQRLNRVLGLPEFSRETFASPTASGVQRFASAVCMLLRLRESLCRQFESQI
QQRASLQQSLQKLSQNAQLVEQELLRFRAERQTQQPLAQRQKQQQSELEEELRQRHSELG
ALMEEFKERQAVHGRLELELGDLVLELMNLKQEREELHDQVVHSPEKLMERRDELRVQQK
HLDAQLQELENLAASQQKLLLAFAKAVKKAKKAMEILSAHRDQVLAPHLGFRSDMRTREK
LFRELGEQKEQLSKAVQDLQAEREELARQLEDQERKKDEEETELRGHLARAKREVEERKK
ALADQQDMTAAFLREAEKLEEKLAEQKQRHKLLVDAIEEEIQKVYAAFLTYVSQMQFIRS
QMPLSLDLSQSASFLAEHSEKTHRGSPLACEREENDDFLASLLAESSPSSLGEEKENLPQ
SRPTAAADAERRLADFSPEKGRKRLSCLDEETEEEARMHERERESDRLFPAAREPREDGD
FPMYGHAE
>Cryptosporidium_parvum_CPAI001429_Nuf2
CTLALENKVKFKMRLQSKQKYQFPDLEMGELMNELDMLGFEVGSNFWESINHEIAVELYM
NCLSIALEIDTEDIRPEELIGQLPSSAAGIISENGKSQIKPIGNLRFLRYCKILWVMIGI
DDFSMNDIYRPTPDRIYSFLCGFVNLMRFKEDRWMTYKNEFYEIEEILDSVDKSNEQIKQ
KKEDLNNIRVRYNEQSGEIANRRRDNQEYQEKMRSLHGEFLQNQQELKRLTQSEHDLKEQ
LKDVEFRITTGNQDIQDLKDQVVQSPERLRNTLEELNKSLENERKQIDQISIKNNELKER
QNLLQKTEKRLGKAKTFLEQTISGIKDANNIKQSIKEIEHHIEKDKWTIEQTTEEERLLL
QTVEQISLRIQNNQQHYESLIEEAQTLLNQEKQKFEQGQEFLDVQSSEAFSFERQAELME
KEIQNLKVSHEKAINALNIQHSQLLNVLTNYKKHLISKLNDINSKYNLKLLDETSKENST
INSIENTIVMQHN
>Paramecium_tetraurelia_PTET028240_Nuf2
MNSNSELVQMLKDLQIYNSIDNNFNPDHSQLVMIYEKVSVLISCQFCDLINFDDNFTLEN
STLQLFYRCKLMCKTVGVADFQMMDLTDPDQKRMKHILTLLCKYSIWKREQSQKWEKRDK
EIAQLEDFDLQNTRKQKSELEDLIQMKYKDMDLKHKKFEQYKQMKHKAESELLAKRNLNL
KLQNSISQNQNELKDAEKKFKNLIEKLQVAQNELTILESMVVKDPKNLEKKVNDSLRRVE
ALQIEVDKCQKELSIESFKIGKIYKQLYIDYDIFLRVLEQIKESEKALIQEDKNFEKSND
QIFTASNKILQENLALQKLQQNKEQLQSQKLSESEKNNSSNQYSLQSLIDLQNKLQDLQT
EVKKEQQDYLLIQQMKQEQLKITSENDQIKTLIEANLKQVVTQQNKEIEQYTKNIEILLN
KIEFE
>Paramecium_tetraurelia_PTET030817_Nuf2
MNSNQELVQMLKDLQIYNSIDNNFSPDHSQLVMVYEKFCDLINFDDSFTLENSTLQLFYR
CKLMCKTVGVADFQMMDLTDPDQKRMKHIITQLCKYCIWKKDQSQKWEKRDKEIVQLEDV
DLQQTRKQKSELEDLIQMKYKDMDLKKKKFEQYKQMKHKCESDLLAKRNQNLKLQNSISQ
NQNELKDAEKKFKNLIEKLQVAQNELSILESMVVKDPKTLEKKVNDSQRRVESLQIEVDK
CQRELSIETFKIGKIYKQLHYDYDIFLRLLEQIKESENALNQEDKNFEKSNDQIFTASNK
ILQENLALQKLQQNKEQLQQQKVAESEKNNSSNQYSLQSLIDLQNKLSELQIEVKREQQE
YLSIQLMKQEQQKVTSENEEIKAAIEANLKQVVTQQNKEIEQYTKNIEILLNKIEFE
>Bigelowiella_natans_BNAT006646_Nuf2
MKTTFPILKIREIVKCLRELHISLSTEEIKKPTRKKMMEVYEKFLHHMMGVSKEELRQPA
FDSMDCFEYPELHEDSVGEFSTSYFLLRLFHAVGLTRASMRDFMFPKSKRTIKTLSALIN
FAKFREEKLPLYTKFCTDTVKPYDFDRNT
>Emiliania_huxleyi_EHUX021414_Nuf2
MAGKQPKDAFPLLKSAEILQCLNELGIASSEDDLLHPTGLKVQHIYASFNELLLHRKRED
MAQPDFEGLQELEFPELHEQSVPMIGFLSACQKLMAIAGVGDFTMSDLIKPEARRVRRSL
SAVINLAKYHEDKLPGYMQFSQETDALLNAKASLEEESERLLSARRQAEQRRAEEEPALQ
QMEAENEQRQVTVRELFNSHTAILNESHALKAKVQETRDASRGLSFELLNAREEAESLRK
QIAPDPRALKDELQALHDAVALEQAALKSLEGKCSDAAKGAAAIEAAEGQLDELARLQAE
AEAEAQRLKETRRGIKAVAGSTLGLETERAELAHQVRAVTQRIGHCKERLERQKEQHAAK
EEDARAALSLAERQWGELSEERERHERQQDDSELALRELRDKHLYARMEHEAVAARLQQL
QQKLSLQVRAYHQTVLSAMGSASESTQGLAAQGVAC
>Emiliania_huxleyi_EHUX011688_Nuf2
MAGKQPKDAFPLLKSAEILQCLNELGIASSEDDLLHPTGLKVQHIYASFNELLLHRKRED
MAQPDFEGLQELEFPELHEQSVPMIGFLSACQKLMAIAGVGDFTMSDLIKPEARRVRRSL
SAVINLAKYHEDKLPGYMQFSQETDALLNAKASLEEESERLLSARRQAEQRRAEEEPALQ
QMEAENEQRQVTVRELFNSHTAILNESHALKAKVQETRDASRGLSFELLNAREEAESLRK
QIAPDPRALKDELQALHDAVALEKAALKSLEGKCSDAAKGAAAIEAAEGQLDELARLQAE
AEAEAHRLKETRRGIKAVAGSTLGLETERAELAHQVRAVTQRIGHCKERLERQKEQHAAK
EEDARAALSLAERQWGELSEERERHERQQDDSELALRELRDKHLYARMEHEAVAARLQQL
QQKLSLQVRAYHQTVLSAMGSASESTQGLAAQGVAC
>Arabidopsis_thaliana_ATHA001297_Nuf2
MSAYEYPRLSRSDIITALKDAQIASVTETDLKTPTSDFVSELYTRILIYLDALDEEEKGQ
VDFEALEQLENPDHHATSMQAMKLYCKVKDMLEMLDCPLPISFKDLLRPESSRTEFFISA
LLNYGLYKDSKMDLIRPKAEELGLLDEQRKQCEAKVAQLNAEIGEFDEAVERDLPFVQEL
EANIEQLNKKILELNNQQMSLRATFQKMREKSTQMDNEISKAEFDLVETVQENANLRSQI
VQSPDKLQGALEEKKLVLGETKKAEQSAMVTFQEKAAILEVFEKALKKILKSSSQLQLIN
EQVTNAKTVEKEFKALKDKLSEDGVAYKSLEAKVVERERIVEQLNESLKQLEKEKAVMFD
DWTKQLNELKVEVESRRRELETRQTNVESVVAMVDDNTAKTNQVRQSGEAKVKKLAAKYE
EIVKQFHEYTVSFDAFLPSL
>Aquilegia_coerulea_ACOE036527_Nuf2
MASSTYSCPLLPRREIVSFLSESEFANIREEHLLNPSPDLMCSIYTNMLIYLDALQDDHG
QADFDALGQLENPDHHVGSVRVMNLCHKIGELLEAAQCIIKFTLKDLLKPDTQRTGIFLS
TLINFCIFRDTKLNLVEQFVNQVNVHELKHPELEARIAQLNNEILEAEEASKKDEPFVLE
LQTKLKELRQTIQSLNNHQVALKTSFRALKEKANEIDAKISTADYTLAQSAQENAKLRSK
IVQSPEKLQGLLEEKKSILEEVKNSEKSAMESFQEKTTTLEVYSKACKKMNKHLAQMQAI
QEQVNSSKTVDKEVKVLKSKLNDDSVLCKSLEAKLVELQGRVKQIEESCKVFEKERDLKH
KEATNELNRVKLELESKRRNRAFRLKKVEAMQAKVDKIDSEINSVIESGSSTKQELQRRC
EEIVNEFDNYSKTIGAYMESIEAGRKSRPKSLMF
>Oryza_sativa_OSAT049923_Nuf2
MASNFSFPPLTPEQIAEALHTYGLAPTANLRAEDIANPQPDLLPAVISNFLATVVDPTGA
DDLDGQLGFDALASLDNPEHYMEGIRVLRLHKRASAFLESIQFPGFTLRDLLRPDPRRLV
QVLSALINFLYYRDDKLALLQPIIHEFPNLDERCMELKAKLAEHQKAIADHELAAQMEEP
MVQQIEAEVNSLKQKLVEYNKKQLALRANATAINDKKEETHRKIAKNDFELVKLAQENSK
LLPKIVESPEKLQRALEEKKTARAELKNAEKIATQSVQEKTATLEIYSKGYEKLSKHSTK
IQALQEQVTATKALEKEVKARKTKISDESVEIMALDTKIIEWDGKVHEMEEHVKAKEKKK
DQIVADENQKLAALSSEVEWKLKCLEPRERKVEETIAKATKLCAEVDSTRTDAAEELQLI
YAKFQQIGHAFTCYKDNFKSFLEQVDEVSKETLESLDRQAVEPLDTSATL
>Oryza_sativa_OSAT014626_Nuf2
MASNFSFPPLAPEQIAEALHTYGLAPTANLRAEDIANPQPDLLPAVISNFLATVVDPTGA
DDLDGQLGFDALASLDNPEHYREGIRVLRLHKRANAFLESIQFPGFTLRDLLRPDPRRLV
QVLSALINFLYYRDEKLALLQPIIHEFPNLDERCMELNAKIAEHQKAIADQELAAQMEVP
MVQQLEAEVNSLKQKLVEYNKKQLALRANATAINDKKEETHRKIAKSDFELVKLAQENSK
LLSKIVQSPEKLQRALEEKKTARAELKNAEKIAMQSVQEKTATLEIYSKGYEKLSKHSSK
IQALQEQFTATKALEKEVKARKAKISDESVEIMALDTKTIEWDGKVHEMEERVKAKEKER
DQIVADENQKLAALRSEVEWKLKCLEPRERKVEETIAKATKLCAEVDSTRTDAAEELRLI
YAKFQQIGHAFTCYKDNFKTFLEQVDEVSKETLESLGRQAVEPLDTSATLSIEKENSCGP
AP
>Amborella_trichopoda_ATRI024189_Nuf2
MAEYSFPVLKTKDIAAILSQFEIAGISHDQLERPSPEFVCSLFDAFLKYLDPERDDPGSA
SFAALEVLENPEHHTQSVLVVNLYCKLKDVLSRIGVDGFLFNDLVIPESNKTVYFVSGLI
NFCLYREDKIGLIDPVINNDYAASLEKLEMKLAEKKNELLEIEGARKAEEPMVNQLEPEV
KELKRTVLNLNEQQASLKATHRNLREKLKEIDEKISSAEFQLAKHAQENSELRSKIVQSP
EKLQKTLEEKKSVRVEMKSCENSAIQTFQRWRATMNLYKQACKKLSKSLDLMRSIQEQVE
SIKHVEKQRKTLQVKLKDAELEDLVLEAKSVELQGKGRV
>Selaginella_moellendorffii_SMOE002268_Nuf2
MLEQLLVLMLAGIELLWADHSGRGKIMQNEHFKGWKNLCIQLQAHHWVVYESGSTRDFIT
DTFTIELKDGPELFTFNSKGVINIQKAKNMFPVNGGIFGEDTIVGRLSKMRMLPPILADP
ISIEIEIIISLHQYCVQISVVMSQWLSAQRSDQIILKPGCGCGPCGYKTIALRIFSQFMS
HFGKEQSEITSSAGVSVTTSNIMAKPMGVNPITQWPPVTGDPRNASEQQQQCPSISKEVR
LEEDRAGASVPTDGSIPESQPERKEETVAWEYKQEEVDHSVFAELPSEIQQELQGRMGVQ
SNKRGKPTTIAEFMLLHGRVTQHLLLERKEILKCLAQIGVTDLSEENLVKPSREIIWPLY
ENLVQYLAGIPSGEGTSRYRDDRIQQLEETRIQIVSEKASVSQMKQEGFQLRTQIVQSPD
KLRKMLEDRRAAVQNAEAEVESARQSVEEAQAKRKVQKCLDMMDSLNKQAALQKKMVKDS
KEMKVKLKENEEKHSVISVQLALGQHFHNLLEKLDSSFDVKCQETVKELEDFRLQNAPLI
DQLDKQEEKIARKQDEVEIITSNLNEARSKKEAGLKAFHDEVELIQNEWTFHTMTYPQYD
ARYRRTEAFQLCVHVDYFDRTVGMR
>Physcomitrella_patens_PPAT013451_Nuf2
MQFSFPVLERKEILSCLSADAGITLEEQHLVKPSMETVWPVYESLVLNIMGITREELQQP
AFHAIEKLEYPELHEESVGILASIRAISKLMAVTGVDDFSTMDIFKPESKRTITHLSAII
NLLKFKQGKERDLAEVLDERERAFVLYQQSEERLAALKNEIEALEADRLAQQPAVQALEA
ETKVLNQEIQALNKQHGALQSDIRALKQEGQAVAEEISAEKYSLIQQKEEQERLKSQIVQ
SPQKLQRSLAEKKAALISTKASAEEAQQLLNSFKGKLEAYNKVEKKLKKLFGMLDEVEKL
WVKQKATIKEKKAFKAQVKSIEEEIESLDTELSQLKFQEQHWLELTEKLEQQGPKKLQEA
KRELEDTEANCLPVLARIEERGAANLKAEAQVKEIREKLEAMTRKKENIIARGEAAVQKV
MKETLHHYRTLLEVGPAALAALPNSRLNRGLQ
>Chlamydomonas_reinhardtii_CREI009286_Nuf2
MSSFSFPTNLSTEEIQQCLADLQIYLDINQLTKPTYEGVRPYFEQAVIALAGISREELMQ
PKFSALSVFEFPELHDESIPTTNFFRHLTRLMLICGVKDFNLNDVFKPDPARLRRNLCAL
INFAKFRDEKVALVDELEAGLAANVAAEAAAAAEYERNTAELRRLQELRSARQAEVGAIE
AEAAGTAAANAQLNRAQAALQNEVRVLKSQINGLTDAAAEAKISLGGLHAEAEQLQDQIV
QSPDKHRLAIADLVSATEQQRTYYAALCSASNDHDRKLEVMAKFERELQRCIKLQEELEG
VVARKKDVSAAAKDTREAISGEERRYGELSSVALTSRRQLASLQDKLGRIEQQGQLKVEA
AAALVEEQAKRREAVEAEHAAGDARAAEQEAQIRAWRERAAEVAAHKDARVRGVMDKYAM
LRRAVSDYNRKLEAAVAPGLPPGSSNTGPLLLPHATANGGAGAGQLLSAASGGTGGLLYG
GGGGAGGFGAGGGDTHTQDGMFGMTWMGGGHGGAGGDEGGDLTQGRDTEQLRMAAAEAAA
AMLAMQL
>Volvox_carteri_VCAR000781_Nuf2
MSFRFPTDLSNDDIQQCLSDMQINLDPSQLIKPTPEAVRTYYEQAVIALMDTSREELARP
DFAALTGMEYMELHDESIPFLNFLQKLTKLMQFCGITDFTLNDIFKPEPARLRRHFCAMI
NFARYREEKVTNLDMLQNRLAEMMRLEHSEMERKEKNLAELKRLKERRAARQQEAAAVEM
DTQAITAKIMQHNKVHTVLAEETRGIKAQTNALTDQAAELKLMLNSLYDKCSALQDELVH
SPEKHKTVINDLCAAYDKKRDYHAGLSSLRAEHERKLDMLTKFEKDLQRCVTAVVRCLLG
>Coccomyxa_subellipsoidea_CSUB005786_Nuf2
YSFPILADHELLPCMKEMDLQLSAATLAKPTPEVVRPIYESVITTLMGITREEQQQPVFM
AIDALEFPELHDESIPYMTFVRNCAKLLSSAGVRDFNMQDLCKPDSGRLRRNLSAIINFA
KFREEK
>Chlorella_variabilis_CVAR000021_Nuf2
MSQFGTPMFSEKDICIFLSELGMSANAEQLAKPSFEFVQPIFENLVTALTGVTREELQQP
VFMAIDALEFPELHDESIPAMAFIRHLSRLLQAAGVRDFSLKDLYKPEGPRLRRHLSAIL
NFAMFREEKLAAYTALQEQLEGLLQEKEAAAGQNSALQAQLRQLQEERAAELPLVAELDA
ERQALYAENQALNKQQAALGGEVRALKQGANALTDEASQLRYKLSQAKGQGELLRSQIVQ
SPHKIQALLAELAGAVERERAMVADADRRSRELAARLDVVGKVEKEVAKASGLMEGVEAE
IGRKKEVSRKVKALHGEISAAEHEAQQLEAQHQHLKRQQAALQERIARLEAQCRAKHDAA
ESSIEERLRDKEAIEAENAAAAARLQENEATVGEYHRGMEAAMQPAAPSDVAVKPMRVR
>Ostreococcus_lucimarinus_OLUC007242_Nuf2
MAHAQTTYSFPILSNTEILACLRELDVPLSETDLLKPTHDGLRPAYETLIEIFFGTTMAE
LGAIDEEAYAKLDYPELYDEAIPNLAFIRAMQDLARGAGLEDFSLKDVFKPEYGRTRRNL
SAIINFAKFREERLIEYEEALAEKDEEERKYLEALAENERLKAEIAEAEAFVNENDPDAL
AREVAQLELEVEAASLEASEIEARALASENELQALIEEENRLKEQFEIEKAARANQEGAE
QQLAAERQREEAQLQEQFNYLQSMEREMRETIEVMKGIEQSRKEGEEQKAKLKALEAEVS
TAEEETWKLDAKMEQLQRQKQAMEEKMARMESQGKLKKDAAEAALRAAQEELAARTARAG
HQRQKELENQKEIAELEAAMKKLTDEHNRDMDGLMRTYEELRDTVVEYHNELFEAMEDMN
NKGQRRERAVAMQASPGGSSMLSTPPSAMSIDHY
>Bathycoccus_prasinos_BPRA004736_Nuf2
MSTTKTTYSFPILTNDEIRSCLKELKIELSERDLLRPTHESLRHVYESAYELFFNVNLDE
DESFQPDPEIAEEVGMEFPELYEDAIPNVLFLSRLQELMLKIGVEDFSFKDVWKPEYTRT
RRNMSALINFAKFREEQLIEFADIINECAEEEEKLREAKREHERLRAEVEQAEKRKATEE
YREEDEEELRQLERENRVLEEEIAEQERVLARQEREIAEEEEHAMREREQLEKLEEELAK
AEKTNKELKEKMEEERKNSKEMDPELHKAMEQMKIEEDKVAKLEEKVKEMEEDRRVMENI
GERLREANDVMEKILEEQEKHDKMKEALEESKSKIAENEEETWKLDAKLEQLKRQEQTLN
ERMQRLKAQGELKEQAARAALKSAEEALEAEKARADSNKAKNEEEEREILALKKSMNRVR
EEHVREMEALGKKFLELRQTVRKYHGVLFEAMSQVDDEIYQLDENGNSGPGDTPMSEMSS
PGGLSPAGFNI
>Micromonas_species_MSPE006954_MICPUN_99968_Nuf2
MAPTYSFPILGNNDIIACLAEMDITITEKELLRPHPDTLFKVYEDLVVLLCGETREEMYT
PNLEAAANCLEFPELYEEAIGALKFHRHLFKLMKNVGVNDFSMRDMIKPEYARTRRNISA
IINFAKFRESMLEKHEEMLEKAAEQEAAYEAALARNKELKEKIAKLTAEREAKAAADEDK
ENNAEKEAPARESTPEELAEAKRVHDEAKANYEMWVKKKEEADAKLEAAKKEEDETKAAV
IEAEAKKAELERQVAEAEEKAKGTDADRAAAAELAEEQRLVDEAEAKLKALQEKERKGKE
ALAELKKLIEYVKEVETDIRKANEAEAKVKGLEAEVNKTEEELFQLDQKIDDLTRQETNW
KEKIARQKEQGELKRQAAEASLKAAKEELAAVKARNAANDAKKAEEENQAKQLELKMQQE
DEEHEREIEALVTNFASLRDQVVKYHARLADEMGVAENERVPLQRVEPENARRGVGDFTN
TINWTNYDITKNFGGIGKGKPSLAAVGRPAGAEDTEFTLS
>Cyanidioschyzon_merolae_CMER000112_Nuf2
MLAAPPSTQRAGNMRSIYATPRPTAAGGHGSAPADSTGKRSRARTPASVHSGRQYSFPLL
PPSEIMACMQELRIPFSEQQLHQPTPEHVRLMLEQLIELLTPTRREDLANPVPEALEALG
FPELHEESAPVVVFHRAAQRLMRASGIHDFSLNDYLKPEYPRLRRILSGVINFAKFREER
LVQFQKIAGRSEEALQHQRELEAKCNDLEMRQRKWSDRAAAEQQKVTALESETGELAAEI
TSLNKQQLQLQAQIKELKTKVNEYADQIANHKFELLQTKQEIAKLQAMIVSSPERVQQQL
ADMEESLEREKRHVERIEHEHRQVQMELEALQEVFGKLQELLKAFEDADVQVSKCKQSRD
LVQKQRSELHENEQNLEALNQEELRLNRQIVAAEERIQRVRSQLQSRLTDTEQEYASFQE
ELEAAVRERHEADQVAQRNQLLVQQIHEQMQDLKRGHQERMCLLREQYTELEQAVQTYHQ
RLFEVMQKWPKACDRAGLDP
>Galdieria_sulphuraria_GSUL000237_Nuf2
MYTPSKSPKVKGPQYSFPILNAEEIVQCLKELQIPFSEEQLKKPTSEGIRATYEQILELL
LGISRDELQQPVFQALDVLSYPELHEYSVGQLNFHRNLQKLLEACGYHEFSMKDYLKPEY
ARTKKILSAIINFAKFREERLVTFLELQGRSEEITTRKQQTEEELNELREKVKKLRCEDE
EMAPYAQSLQEQAEELVGDIAQYNKSQASLQKQIKEMKAEVASRSDKISSTKFNILNEKQ
ECNKLQEMVVPSPEKAKKEIEDMSEQLENDKQTTQSIERRTKDLKLRISGLEDCERELRQ
TFKLMQECEEQMNEWRILQDGLSEKRQRIVDYEEELKRLKSSESHYRRQLSNVEERISRL
QMQAEEKKRYADESYDQVCQDRSEVNREREEVERRIDRTNVLIQTTKDKIQEMLNEHERE
VDKVREKYRTLEASVVKYHRELFSVMQSLSSYQGKFEVSTNW
>Cyanophora_paradoxa_CPAR026797_Nuf2
MTHYSFPILRPVELIQCFRELNFEGVPDDLIQKPTPESVKPLYEYFIEYLTGSRRDEYQQ
AQFAGLDCFEFPELHEESVGEIGFWRALAKLMAVVGVGDFSIRDIHKPEPARTQRNFSAI
INFVKFREERMQKYKELTERTRLDQENNDLETQISKIAARAAEEPQIDGLRKETQAMETE
IHSLNEQAVLNGELKTLKQATAELAEKISNSKFAIVNTKQETSKMRSQIVQSPQRFKKTL
EDMTNTLDSERTATAEADKRARDLQARLEALAKIEKVQRMLKLLPVRGFSLLFSRKDVAK
CMKLLGTSEEEMGKWRRVAAEVKEAQDAVLQKERSLTEMSTEEALLQRRLKTAQGNSTAL
KEKHGERLRAAQAALASAQMELRAAEERGLALAAAVESNQRMAQKLESELGAMQEGHEAE
VAAVRAKIAQAESRVASYHRILFAAAAGPLNGQVALNASSALDAPLSPSESSSISDISAS
PAPRALAAQLSLSALGLDTPSRSTEHILQSP
>Guillardia_theta_GTHE004255_GUITHDRAFT_98317_Nuf2
MSGYSFPVLENREILECMSELGCAMTEEQLVKPSPDHITRVMEQLLDIFMGFSADDNAQM
RFSGIDVFDHPELHEFSVGQLAFNRSIMKLMQASGVHDFSHKDLSKPEYPRIRKIFSAVI
NFAKFREEKVSTFEQFVEATENLQNEKSVVDNKFEELTVQLHQLRAQRKQEEPIIQGLQQ
ENEKMEEQIKSLNVEQSNLKAKIHEMKQHRQELSDKRDHDQFALLTLKTEVSKL
