# Supplementary material for: Evolutionary dynamics of the kinetochore network in eukaryotes as revealed by comparative genomics
Source: EMBO Rep. 2017 Jun 22;18(9):1559–71. doi: 10.15252/embr.201744102 (PMC5579357; doi:10.15252/embr.201744102)
Supplement: Supplementary file 3 — Dataset EV1 [file EMBR-18-1559-s003.zip › kinetochore_orthologs_FASTAs/Nup160.fa]

>Homo_sapiens_HSAP025317_NUP160_Nup160
MLHLSAAPPAPPPEVTATARPCLCSVGRRGDGGKMAAAGALERSFVELSGAERERPRHFR
EFTVCSIGTANAVAGAVKYSESAGGFYYVESGKLFSVTRNRFIHWKTSGDTLELMEESLD
INLLNNAIRLKFQNCSVLPGGVYVSETQNRVIILMLTNQTVHRLLLPHPSRMYRSELVVD
SQMQSIFTDIGKVDFTDPCNYQLIPAVPGISPNSTASTAWLSSDGEALFALPCASGGIFV
LKLPPYDIPGMVSVVELKQSSVMQRLLTGWMPTAIRGDQSPSDRPLSLAVHCVEHDAFIF
ALCQDHKLRMWSYKEQMCLMVADMLEYVPVKKDLRLTAGTGHKLRLAYSPTMGLYLGIYM
HAPKRGQFCIFQLVSTESNRYSLDHISSLFTSQETLIDFALTSTDIWALWHDAENQTVVK
YINFEHNVAGQWNPVFMQPLPEEEIVIRDDQDPREMYLQSLFTPGQFTNEALCKALQIFC
RGTERNLDLSWSELKKEVTLAVENELQGSVTEYEFSQEEFRNLQQEFWCKFYACCLQYQE
ALSHPLALHLNPHTNMVCLLKKGYLSFLIPSSLVDHLYLLPYENLLTEDETTISDDVDIA
RDVICLIKCLRLIEESVTVDMSVIMEMSCYNLQSPEKAAEQILEDMITIDVENVMEDICS
KLQEIRNPIHAIGLLIREMDYETEVEMEKGFNPAQPLNIRMNLTQLYGSNTAGYIVCRGV
HKIASTRFLICRDLLILQQLLMRLGDAVIWGTGQLFQAQQDLLHRTAPLLLSYYLIKWGS
ECLATDVPLDTLESNLQHLSVLELTDSGALMANRFVSSPQTIVELFFQEVARKHIISHLF
SQPKAPLSQTGLNWPEMITAITSYLLQLLWPSNPGCLFLECLMGNCQYVQLQDYIQLLHP
WCQVNVGSCRFMLGRCYLVTGEGQKALECFCQAASEVGKEEFLDRLIRSEDGEIVSTPRL
QYYDKVLRLLDVIGLPELVIQLATSAITEAGDDWKSQATLRTCIFKHHLDLGHNSQAYEA
LTQIPDSSRQLDCLRQLVVVLCERSQLQDLVEFPYVNLHNEVVGIIESRARAVDLMTHNY
YELLYAFHIYRHNYRKAGTVMFEYGMRLGREVRTLRGLEKQGNCYLAALNCLRLIRPEYA
WIVQPVSGAVYDRPGASPKRNHDGECTAAPTNRQIEILELEDLEKECSLARIRLTLAQHD
PSAVAVAGSSSAEEMVTLLVQAGLFDTAISLCQTFKLPLTPVFEGLAFKCIKLQFGGEAA
QAEAWAWLAANQLSSVITTKESSATDEAWRLLSTYLERYKVQNNLYHHCVINKLLSHGVP
LPNWLINSYKKVDAAELLRLYLNYDLLEEAVDLVSEYVDAVLGKGHQYFGIEFPLSATAP
MVWLPYSSIDQLLQALGENSANSHNIALSQKILDKLEDYQQKVDKATRDLLYRRTL
>Mus_musculus_MMUS012902_Nup160_Nup160
MAAAGSLERSFVELSGAERERPRHFREFTVCDIGTASAAFGTVKYSESAGGFYYVESGKL
FSITRNRFIHWKTSGDTLELVEESLDLNLLNNAVRLKFQNYNILPGGVHVSETQNHVIIL
ILTNQTVHRLILPHPSRMYRSELVTESQMQSIFTDIGKVDFRDPCNSQLIPSVPGLSPGS
TTSAAWLSSDGEALFALPSASGGIFVLKLPPYDVPGIASVVELKQSSVMQRLLTGWMPTA
IRGDHGPSDRALSLAVHCVEHDAFIFALCQDHKLRMWSYKDQMCLMVADMLEYVPVNKDL
RLTAGTGHKLRLAYSPSMGLYLGIYMHAPKRGQFCVFQLVSTENNRYSLDHISSLFTSQE
TLVDFALTSTDIWALWHDAENQTIVKYINFEHNVAGQWNPVFMQPLPEEEIVIRDDQDPR
EMYLRSLFTPGHFINAALCKALQIFCRGTERNLDLSWNELKKEITLAVENELQGSVTEYE
FSQDEFRTLQQEFWCKFYACVLQYQEALSHPLALHLNPVTNMVCLLKKGYLSFLVPSSLV
DHLYLLPDEHLLTEDETTISDDADVARDVLCLIKCLRMIGESVTMDMAVLMETSCYNLQS
PEKAAEHILEDLITIDVENVMEDICSKLQEIRNPVHAIGLLIREMDYETEVEMEKGFDPA
QPLNVRMNLSQLYGSSTAGYIVCRGVYKIASTRFLICRDLLILQQLLTRLGDAVILGAGQ
LFQAQQDLLHRTAPLLLSYYLIKWASQCLATDVPVDTLESNLQHLSVLELTDSGALMANK
LVSSPQTIMELFFQEVARKQIISHLFSQPKAPLSQTGLNWPEMITAVTGYLLQLLWPSNP
GCLFLECLMGNCQYVQLQDYIQLLHPWCQVNVGSCRFMLGRCYLVTGEVQKALECFCQAA
SEVGKEEFLDRLIRSEDGEIVSTPKLQYYDKVLRLLDVVGLPELVIQLATSAITEAGDDW
KSQATLRTCIFKHHLDLGHNSQAYEALTQIPDSSRQLDCLRQLVVVLCERSQLQDLVEFP
YVNLHNEVVGIIESRARAVDLMTHNYYELLYAFHIYRHNYRKAGTVMFEYGMRLGREVRT
LRGLEKQGNCYLAAINCLRLIRPEYAWIVQPASGAVSDRPGASPKRNHDGECTAAPTNRQ
IEILELEDLEKEYSLARIRLTLARHDPSVIAIAGSSSAKEMSALLVQAGLFDTAISLCQT
FTLPLTPVFEGLAFKCIKLQFGGEAAQGEAWSWLATNQLSSVITTKESSATDEAWRLLST
YLERYKVQNNLYHHCVINKLLSHGVPLPNWLINSYKKVDAAELLRLYLNYDLLEEAVDLV
SEYVDAVLGKGHQYFGIEFPLSATAPMVWLPYSSIDQLLQALGENSANSHNIILSQKILD
KLEDYQQKVDKATRDLLYRRDL
>Xenopus_tropicalis_XTRO008351_LOC100498194_Nup160
MISYLDKYESKNTMYHHCIINKLLSHGVPLPNWLINRYKAMDAAELLRLYLKYDLLEEAA
ELVLEYVDALLGKGHQYFGIQAPLSATSQLVWFPYSAIDHLRLALGENENNQHNQAILGK
LQRKMDEYFQKLKKATDDYKKLVQKPVRA
>Takifugu_rubripes_TRUB008137_LOC101062320_Nup160
MAAALERSFIEICGFERETLNRFREVTVNPGVSAASAGVKFPDSAGAFHYEDSGKLLSVT
SNRFIHWSTCGDTVQLVEQSLDTNLLNNAVKVKFTHSTVLPGGVHIQETLNNVVILMCTS
QSVHRLVLPHPTRMYRSDLVTELHMQSIFTDVGKQSLQDPSSCAVIPSFVGQMGSPITST
AWLSQSGEAHYALASPAGGIVIVTLPPHGTQGGVSILELKRSSMMQRLSGWMPTAIRGEH
SPFDLVLSLAVRELEEDSFVFALCQDHKLRMWSLREQACLLEADMLDYMPACKGVRRLAG
QGHRLRLAFSSTTGLCLCVYLAVPQRGQFTVLQLVATDNRYSLDHISSLFTTQETLVDFV
LTSTDIWGIWVDDSNTTVVKYINFEHNTAGQWNQVFVQPPPEEEVHIGMDQDPRETYLDV
LFSPLRFTASAIVKALQIFRRGLDRPSDLSWEALKQEVTLAVEAELQNSVTEFEFSQEEF
QQLQVEFWSKFYACCLQYQEALSMPLGLTVSQHTGMVCVLKKGFVSFLLPCFAVDHLYLS
YDEYLLSEEDTPISEDPEVGRDVLQLVQCLRLISDAVSPDLAFEMEKAVEHLEPPEGAAE
LILENMLSNDSENVIEEIQNKLQDIRNPMAAMMVLLREMDLETDSEWGGDGAVLPGLTTR
IHLSQLYGSSSAVALICQAVCHMSMTRVMFCRDLLILQKLYLRFGDNVFLGGGSQLLQLQ
QDLVPRTSHMLTSYHLLKHIGQSLASSVPVDIIDANLQHLSVLQLSDSPPLYAHRSALSP
QTVVELFYQTVARKMIIAQISSQQQSPPLLHWSHMMSTVVQQLAQLLWPSNPGFQFPECL
VTNCQYTQLQEYIRLIGPWCQINIGSCRFALAQCYLANGEGQKALQCFQEAATEVEKEEF
LIKLTGSEEEEAPASSPRLQYFNKVLRLLEDVGLPELVIQLASLAITEAVSDVTSQAALW
TRIFKHHLDLGHNAEAYEALTQNPDSSMQLDCLRQLVVVLCERSQLKDLVQFPYVNLHDE
VVTIIESRARGLDLLAHNYYELLYAFHINRHNYRKAGTVMYEFGMRLGREVRTRLGLQKQ
VNCYLAALNCLRLIRPEYAWIVQPAFGAMYERPGASPKRNSDGEFSSEPVRRQVDILELK
DLEKEYILSRSRLTLAQHHPPSAAIAGSASAVEMVALLVQNGLFDCAVSVCQTFKLSLAP
VFEGFTFKCIKLQFGGEESQNEAWSWLAANQLSSVVNTKESSATDEAWRLLASYLDSYPS
ANAQYHRCVINKLLSHGVPLPDWLIKSYKAVDAASLLRLLLNFDLLDAAAELVLEYVDAL
LGRGHQYFGIERPLSATSSSVWLPYTSIDQLLQILNESQTNSIVYNKVRDKLGDYHKLLE
QTTKRRLTTR
>Danio_rerio_DRER025007_NUP160_Nup160
MAGVLERSYIEICGFERETVSRFRQITLNLGGVGVSSGGVKYADSAGGFSYEDSGKLLSV
TSNRFIHWATSGDTVQLVEQSLDTNLLNNAVRLRIPQCLLLPGGVSIQETLNNVIILIVT
SQSVHRLVLPHPTRMYRSDLVTELQMQSIFTDIGKLNLNGPAHSYVLPFTQGPHSSAPST
SAAWISHQGEALFALASPSGGIAVVTLPAHDQDGSVSILELKQSSMMQRLAGWMPTAIRG
DQSMSDMAVSLAVHQLEDDTFIFTLCQDHKLRMWSLKHQMCVLVTDMLEFLPVGRGEVKA
SPAQAHKLRLFFSSSTGLCVAVYLSVPKRSQFCVLQLVANESSRYSLDHISTLFSTQETL
VDFVLTATDIWALWLDNDNQTVAKYISFEHNTTGMWNQVFVQPSPEEEVHIGEDQDPREI
YLDVLFSPLRFTASAIIKALQIYKRGPERYSDLSWEELKKEVTVTVESELQGSVTEYEFC
QEDYRLLQVEFWSKFYACCLQYQDVLSTPLALHVSPSTGMICVLKKGFVSFLLPCFAVDH
LYLSSDEYLFSEEETPIAEDAEVSRDVLQLVQCLRLVNESLPEEMAYEMDKALDELLSPE
KVSEKILESLLANDTGNVIGDIANKLQDIYNPIAAMNMLLRELDLETDAEPDARHAGQSL
RVRISLSQLYGSSVAASLICQAVCQTAMTRTLLCRDLLILQQLYLRIGENAFISGGPQLL
QLQQDLIPRCSNLLCTYHLLKQMSLTLSSSVPLDILNADLQHLSVLELSDSSTPASSRSV
LNPQTVVELFYQSVARKTIMSQIFSQQDMESDQSVLHWPQMISSVLTLLCQALWPSNPSF
LFPECLMGNCQYAQLQEYVRLVGPWCQVNVGSYRFVLGQCYLASGEGQKALQCFQEAATE
VNKEEFLMKLTGSDEETATAPRLLYYNKVLRLLEDIGLPELVIELATLAVSEATDDKRSQ
AALWTRIFKHHLDLGHNSQAYEALTQNPDSSRQLDCLRQLVVVLCERAQLRDLVQFTYVN
LHDEVVSIIESRARAVDLMTHNYYELLYAFHINRHNYRKAGTVMFEYGMRLGREVRTLRG
LQKQVNCYLAALNCLRLVSPDYAWIVQPSSGAAYERPGASPKRTHDGEFAESPVNQ
>Danio_rerio_DRER021768_CABZ01080568.2_Nup160
MFVGYIVVFSCTHLIDVCHVLSVNQQIDILELKDLEKEYVLARSRLTLAQQDPPSAAIAG
GASSQEMVALLVQAGLFDTSLTLCQTFNLPLTPVFEGLTFKCIKLQYKGDQDQTEVWNWL
AANQLPTVITTKETSATDEAWRLLAHYLEKFPSHNAPHHRCVINKLLSHGVPAPDWLINA
YKEVDAAALLRLYLNYDLLEAAAELVLEFVDALLGKGHQYFGIERPLSATAALVWLPYTS
IDQLLRNLSESQINEKMYRSLQDKLAEYHRLVDQSSRHRLMAR
>Ciona_intestinalis_CINT000452_LOC100185550_Nup160
MSSDELYTNTNRLDGPRQDLSDAYSLPANFLEIEVSDPVTHGVGWRNRFTDYAIKVQTNL
PVFKHKESSVRRRYSDFEWLTSELERDSKFDPETCDIHHLSTLYCPCQSTTTIQRLVDFQ
LSSDNRLWALWQDTDDQPTLAVCDIIIKTWHEVAMSQPLSPEVTIPYHSSVPEEFLKKIF
DPRKFCTSSIRKALSVHQRTPLSSRNPSMKSLQDDVVKLMETEVAYNLPDEDNLKQSLDE
IQLLTWSTFYTSCVQYQQYASKPIAITNPDGCIPTIVKKGYVSQQIPVSMLEAVCRGVDA
SQLKFLYPVADDLVFTDLVKLLNCLSLLSSILGKEYLEELAQSVQLCDNPATFIHGAMED
IKESINENSDESELEDYIGQIGDIVSTINALLLCLEPGQIQHELDPTNCCAVKSDFGLEL
LLSATHQYVEDRLHLVLLLLIVTVLFDELQENFSERVAIYVHSYSAIMWAVSAEKEHVPN
SSIEHTLQSLSVGDNKSSSRTLLEGFLKNEGGKLLCCILRENSEQFNGVIDNAVIPKAIA
GIIQLLWPLGPTVSFPKYLFTNSLFGSLQYYINVRLNKWCDFSPAYISYMLAYCYLHNGQ
YNKAVHTFIQAGGKAGMDGMLIGSMLELDLEEQLAENEIEVLFYTKVLEIFEKLELAEQV
IILAKHAISKASVKDDNMPILCSSMFRQCLQLNRFNEAYKAIFLNPSWEHKKDCLRMLVM
ALCEKKKYKLLVEHSYDDMHVEVVNILEHRARCSDLLNSRHKYYDLLFSFHVYRGNYGRA
ASTMYEQMCRLQNEYSASPSANVLHLQHMCLVSTVSCLRLVDKQYRWLVHPVDKKQIEFI
GCRSPKRNAEGEALPVENSQRKIRLVEFDQLQNELLLLECRMKLALDEENELNVGASASE
KETLSLLVHSSYFNDAFIICDKFKLDKKSVFEVMCTRCIYASYSNDDAQIWSWLKKNEIR
SSDAHSSASDVAWRFLETSLSEHGEIETHKSSNYRAVLQTLLSYSYPLPAWFVKIYKKIN
CPELIRMLLCYDWLELSTTLCVDYMNAVMGVSPAEFGIHSSLLNINKQVWSPQNEISQLL
SVLDDMRHEEKYNKLYKTLFSKREEYFEEIKRVSATDRFHASMVH
>Ciona_intestinalis_CINT000453_LOC100181123_Nup160
MMDDSLIFLEVPLMSTCSDISYFQDINVDSYSENSASAENISFEEAGGGIQVVHQLRKHH
IYWKTSGNTLELYEYATNTDMQQIQFRITFTGSKIAPGFKLVNTGGQLVILCATTNRVYK
VHLPISRLKERYLLSGLSTSHFENAKNRFDFDYPDNIVTASACLSSAHATFVFALMSGDL
AVIKMFENGKGSCHLMKKNSRISRIWSGLNPWAGNTNLESPNDLAIFNIKKGDQKVIAIC
KDHKIRVWSCKKLDCEAHFDATLYLEKIPDLLEIGQNHQIRVCSNLETKKFFFCIHLLFS
NESVLLNFQFDPETCDIHHLSTLYCPCQSATTIQRLVDFQLSSDNRLWALWQDTDDQPTL
AVCDIIIKTWHEVAMSQPLSPEVTIPYHSSVPEEFLKKIFDPRKFCMSSIRKALSVHQRT
PLSSRNPSMKSLQDDVVKLMETEVAYNLPDEDNLKQSLDEIQLLTWSTFYTSCVQYQQYA
SKPIAITNPDGCIPTIVKKMDEPMFTQPLMYQKIRNHPNVFKIYTDKLKSEGLVEQADID
NKVNEYDQICENSLEASKKIDELNFRHWLDSPWKGFFQDVYGNVELKVADTGVPEEVIQH
IGKTFSQNADLTIHGGLRRVMKARNEMVNDRVIDWALGEALAIGSLLKDGTHVRLSGQDV
ERGTFSHRHHKLHDQKEDKKVYVPLNDLYPNQATYTVCNSSLSEYGVLGFELGYSMTNPN
SLVLWEAQFGDFNNTAQCIIDQFISSGQAKWIRMSGLVLLLPHGYEGMGPEHSSARPERF
LQMQNDDPDHFPESIVGDFVVRQLQDANWIIANCTTPANLFHILRRQTALPFRKPLIIFT
PKSLLRHPLARSSFNEMLPGTEFQRIIPDNGPASENPEKCRRLIFCTGKVYYDILKERSD
RGLVDDVAITRIEQIAPFPFDLVQAEMNKYPNAGIHWLQEEHKNMGFYDYCKPRMRTACG
WTRRIHYTGRKPEAAPAAGSKAEHLKQQKALYDDAFRKL
>Branchiostoma_floridae_BFLO050378_Nup160
MAGRALSFCEVPLNLGDQQRWKELTLSLGGGGSQDIKLPERGGGFSYRDGARVGAGAACN
RLIYWRSYGDTLELVELSGNANLDGNAVRIRFPDSAVVPCVGIHETHAHVVVLFATVGSV
HRIVLPHPSRIARMDYGGDYGIPSVFADLSLAELRNEANFHLLNQSPSNYPHLGATWLTN
EGEALFAMATIGGSILLVKLPQYGIQGIVTEHELRQASMMQRLWTGWVPSVIRGGQESSD
ATLDLCVHRQDSLGHDNFVFAVCRDHKLRMWSTNDQECVAETDLLDFVADKIDQQTAPGQ
SHMIRKAYDSQTHSLYLVTFLSFADRSMFVVVQPVLEDGRYHFLHMATLCAPQIQNAVTE
YEVQQEEYYQVQLQSWNKFYMCCTQYHQVAGRPLGIYSDEDTAMVCLLKKYHQVAARPLG
IYSDEDTAMVCLLKKGAVSFLRPCDGVEHLYLAPQGVCQPQHLSAAPFNIAEKGTLLDFQ
GDAPLGKGMCLPLLGDAPPEMLTPDVVSAVEQDLFHLETPQNIVEPLVNNVISEAGDVDQ
SSAEVISTLESSLQTIIDAPRAIDTVLQAMDVTGGDPENLAVPDLAAEPLRQLSLNHVFG
SAVGHAVLESSARQLATTRLAICRDLLLLQGLMGRMGQRASLSQDSLNKLQSDLIPRTAQ
LMQVYYVITWVSTATYTHVPSNSLDMNLRQLQAMDISDLGTGLPRYLMTEGTLLALFLHG
VGGQQLGTLLAGSEDLDQDPCPLWSGVLQTAVLHILQLLYPMSPSSLLPEFLMTKCQYLQ
LQEYVRLLDSWCVWNSSSRRFFLGTAHLNCGEPQKAVDCFLQGVHGVGNEDFLLNKLLQP
TDQELPHLPVLYLVKVLRLLEQFEVPELVISLANSAIGMAQPDDPNIPMLWSKVFKYHLE
LGHNNEAYAAMTANPDHTRRKDCLRQFIVILCERSQLQTLVEFPYVGLHDEVVYIIESRA
RSVDLTAHNYYDLLYAFHIYRGSYRKAGSTMYEYGLRLGRELPGVKSLQKQAKCYLAAIN
TLRLVDPKYAWIVKPVRVETATEEGRVSPKRDYSGDHRLPHKKKQVEILELSELEKEYMV
VLARLHLIQKDPDPAHATGYILYRRTPTLHMPQVSTYLVTPELSELEKEYMVVLARLHLI
QKDPDPAHATGPPLSAEETVALLVQAGLFDNAVSLSQAFRLSLVPVFEGLASKCVRLTVS
GPDIPKVGGKKEGLDWLGANDIPFTHTSKPITAADQAWQLLQTYLERFDITGVKGYHKSV
ANKLLSLGAPLPTWLIRAYKEKNASELLRLYLNFDLLEEACHLVGEYIDAVLGKGTEYFG
LKSALHATSPSVWLPYTAIDHLLYTLRTAEGNSMYAKLHMDLSDKLQVYHRNVERVSQDM
VQTALQKAARHSRQDQSFNMSAYGRT
>Branchiostoma_floridae_BFLO000393_Nup160
FPAAEPLRQLSLNHVFGSAVGHAVLESSARQLATTRLAICRDLLLLQGLMGRMGQRASLS
QDSLNKLQSDLIPRTAQLMQVYYVITWVATATYTHVPSNSLDMNLRQLQAMDISDLGTGL
PRYLMTEGTLLALFLHGTAVLHILQLLYPMSPSSLLPEFLMTKCQYLQLQEYVRLLDSWC
VWNSSSRRFFLGTAHLNCGEPQKAVDCFLQGVHGVGNEDFLLNKLLQPTDQELPHLPVLY
LVKVLRLLEQFEVPELVISLANSAIGMAQPDDPNIPMLWSKVFKYHLELGHNNEAYAAMT
ANPDHTRRKDCLRQFIVILCERSQLQTLVEFPYVGLHDEVVYIIESRARSVDLTAHNYYD
LLYAFHIYRGSYRKAGSTMYEYGLRLGRELPGVKSLQKQAKCYLAAINTLRLVDPKYAWI
VKPVRVETATEGRVSPKRDYSGDHRLPHKKKQVEILELSELEKEYMVVLARLHLIQKDPD
PAHATGPPLSAEETVALLVQAGLFDNAVSLSQAFRLSLVPVFEGLASKCVRLTQSGPDIP
KVGGKKEGLDWLGANDIPFTHTSKPITAADQAWQLLQTYLERFDITGVKGYHKSVANKLL
SLGAPLPTWLVRAYKEKNASELLRLYLNFDLLEEACHLVGEYIDAVLGKGTEYFGLKSAL
HATSPSVWLPYTAIDHLLYTLRTAEGNSMYAKLHMDLSDKLQVYHRNVERVSQDMV
>Branchiostoma_floridae_BFLO016813_Nup160
MAGRALSFCEVPLNLGDQQRWKELTLSLGGGGSQDIKLPERGGGFSYRDGARVGAGAACN
RLIYWVPCAAGRASQGSSTKNTPEGNTVSIDPPSSPYPCLSSLGGLGSLGPIRVHYWFSL
NSETGHSMWRSYGDTLELVELSGNANLDGNAVRIRFPDSAVVPCVGIHETHAHVVVLFAT
VGSVHRIVLPHPSRIARMDYGGDYGIPSVFADLSLAELRNEANFHLLNQSPSNYPHLGAT
WLTNEGEALFAMATIGGSILLVKLPQYGIQGIVTEHELRQASMMQRLWTGWVPSVIRGGQ
ESSDATLDLCVHRQDSLGHDNFVFAVCRDHKLRMWSTNDQECVAEADLLDFMADKIDQQT
APGQSHMIRKAYDSQTHSLYLVTFLSFADRSMFVVVQPVLEDGRYHFLHMATLCSPQEKL
IGLHLDPSTLWTVWTNSYDETVVRYCSIESGQAGQQGWSQVILEPAVSYEVTVPNYQDPS
EAYLEHIFYPGRFSLQTIAKALH
>Branchiostoma_floridae_BFLO025398_Nup160
IYRRSVDAIADLSAAVLKEQVSLVVETEIQNAVTEYEVQQEEYYQVQLQSWNKFYMCCTQ
YHQVAARPLGIYSDEDTAMVCLLKKGAVSFLRPCDGVEHLYLAPQGVCQPQHLTPSPFPD
DKLCRDIVLLGDCLRLIHDQLTPDVVSAVEQDFYSLLT
>Saccoglossus_kowalevskii_SKOW041956_Nup160
MWENAEDFVDFDDRDIDRNDILEEGPEYVAAECMKEGDNFKMETLTQPSILSKNIVQLGT
DISLQSVLKDIKVVESAGGYGYKDSAKINTPSSNRFIYWHNNQDVIELIELSLDHNLSGN
AVRLQFPDSQVLPGITVHESRTNLPLSTPVSMPSIFADVSVAMIQDPSNTQFLSQGGSQV
HEPHTSASFLTNEGEAVFSLATNVGNILVVKLPPLGIQGIATQHELRLASMMQRLWTGLV
PSMIRGGHEASDASLSLCIHPMQNDLLIFSICRDHKIRVWSCVSYECIMVSDVLEHVPDS
TDLQSVPARNHMIRKSLTGNDANTLLLAVYLGFEDRSQFCVFQPVLQDGQYSLLSVASVF
IHNDNLVDFSLTNTQIWAVFTTTQGETVVKYTSFEDSDAGWKPVVLSSLNTSDVPIPPYQ
DPAEAYVQFLFHESGFSLQAISKTLNIYQQSVDSRLGSNVLQQAVICAMENEVQKEVGGY
ELPLEEYYQLQLKCWKKFCSNCSQYQEVISKPAGILVDSNTGLVGLVKRSNLSLLRPSDA
MEHLYLSPGNGCTAVDLSGAPLYSDDPLISKDILTIGECVRLVRQNISADMKSGFQYDIF
QSESPENIALQIAGGLFVESSADTSQSTQTASQFIQDLQNRIQGLMEPVRVLSSLLGCID
VSEGQPEALSMEEPFLDAGRHLTCSHLFASENSAVILSEILKQSSLLRYQFCRDLLVLLY
LMQKMGQRISLNKECISSLQTDLIPKTSTYLLAYHSMYWTCCCQASQPETNTIESSLRQF
TALEITESSAISGAQYSDSSSGSLVELFLHGIGGTQLRCALATSGHIGQESNETWNGVIL
PSIGVLARLVWPISSSFLFCEFLLGKCQFPQLQEYIRLLNGWCDWNASSRQFILGQCYLN
SDEPYKAVDCFQLAAHGVANEEFLLDKLIQTDDGDTRALQIIYYLKVLRLLEQFNVPNLV
ISLAKTALSMADSKNRNIPTLWSKIFKHHLELGHNQEAYVAMTANPDPVRRKDCLRQFIV
VLFERCQLQQLCEFPYIDLEDEVVSIVESRARSVDLMLQNYYEFLYAFHVYRGNYRKAGS
VMYEYGLRAGREVPGIQGLQKQAKCYLSAINSLHLVDPNYAWIVKPISLEQDPVDIAGMS
PKRSYDGEPIEYSKFKKQVKVVELKDLQKEYMLVSARLKLFQFDHTTGLMTGPSLSADET
VSLLVQAGLFDTAISICGTFHLSYNNVFDALSSKCIRISPISSDSDAWNWLSANDTSHLH
ATTEIRARELAWRLLESYLEKLDSSGKDGYHKVVVNKLLSLGVPLPAWIVHSYKRVNAAE
LLRLYINYDLLEEATYLSVEYIDAVLGKGKEYFGLRTGLQAASTSVWLPYTAMDQLLNAL
RESETDSHFQNLYHKLNDKLKAYINTVEIVSKDMEDTARRRAKHAIMQ
>Drosophila_melanogaster_DMEL000900_Nup160-PA_Nup160
MPTSKLQANMSYREVIPRNLSPAEWIEVKINTGTQSTLQDLKTFETSGGYCYKNTKNVQT
RNRFIYWRTYQDVLELSEVSLDISLQRNHLRLRFTDSAVLNVSLTEQGTSVTLLVVTVSS
VHRYVFPLKVAGQEGGAASPEDLLSQSIFYDVNDKINDPSTYYVTDGFGTMPNAAVSYLT
QDSQSAYFAVAYQSKLLLHVMKCSTGHTITHEIKEPKLMPWFLSNLKGALTGRSETLEAA
TSMAFSEIGGEIFILVLYRNNELRLWSVDNLQTVASINCSTELGQDSAAQGPQNSQLRKI
SDQNFCLFLSHNSRAEFICVSIMPDADDASVINLVQNMVPAPQTDLVDFDATSSHIWALW
SNAEGDFHVSAAYFASNNAIKWVSAALEPPPDRYCLTMEQGVDPRETYCSYIFHPGRFDR
NVIAKALYMFRRVNLQFDVKQLSMSVLKEQVCQAVEDEIQNELKDFVVTDEEYLEISTRL
WDRFYSCCEQYHIKLSEPTGLAVLGGMDAVCLVRRQSFALLRPCEVLEHLLLIGEHNDEV
ATYVAPLFRNDPEMAKGFVELMNVVTLLDKLISEDIKIELDKQLYQRESPVEVISKLVAR
ISMIDDNGPILPSNCVRQIQQKLQNIPNLEPALEMLLDVLCMIDPDEPPHDYSLSTRFLQ
SSGALMGSEYGLSILSETVKQMAMIRFSVCRNLLVLQYMAYGQNEMESENVLTNLNYLNS
YYTLVWIAETPISSSTPAGFEASIQRLSRAQLFSGYNRPYSSHLKHNGNDQTTLLRLFLE
SKGLFSALTMLLKHDSLSLDSEQLNLRQSLLQLVGYINKMLWPGSPIYVFPEWLFGTCHH
IIVQDYVRILSNWCSVQKHARRFMLAVSLLDCGEAHKAVHLFHEAESGIVEDDFLFEHVL
KNTPLYGKLQNSVSRGDTISPEDTKLAIVHYYLKVIQLFEQHSALDYIIQLADMAIRVLQ
PDDPQLPMFQSIVFNNHLQLGHYVEAYTALVNNADISRRKDCLRQLVITLFQNKCLPLLM
QFSYIGLQDEFESIVESRARSMSIDQNEVYNFLYAFHTNKGNMRKASTVMYEQAMRFQVD
SDAPNALEKRCSSLLICLNCLHLVDSRYRWIAKPVLGDEQVITIDQDNDDGEPKCDEDKR
GQEVVVLELADIRRELVHAEALRELSFYRKDTAAYERATPEELSYLLASSGLYTAALKLS
RGHSFSVLPIFESLTSACVAATEDKSSDAWNWLQNNDMADLPHRSNAADMAWTLLQKLVV
DNEAKDSTLIRKSVVQRLLGLNAFLPQWLINSYKLSHSRELLHLLVKHNRLLEAADLGCE
IIAGMLGAGSEYFEFKHAVNIANPQLCFPISTIDLLLHGLKINGKDDLDYEMAYFKLEEE
VQRYIETIKRTTDDKMSMAVLQMRTDLQEER
>Anopheles_gambiae_AGAM003077_Nup160
MSEMYREVPLIQQAIVGGNESKSLSISSGGYNAMLMDSKTPEIAGGFRLNHIVNGVTLLN
RFIYWRTCRETILFSEICLDRNDIYFEMKITFEGSPVLAIQCCKTSNSPLIMIIVTTAFV
HRISVEMPASMDHQKRFLHDSIISHLNENNMLDPLNCYNFTNDIGQVVPVAATVTNTSNN
MQCQIAIACTNSLHLLALRIEGDKIEANCSELDHNPLTISKLIHSIADSWRGKSDSSQVV
TLSFDQGMSENQTFLYTLHRNGTLRVWLLSGRCLASEYLSKYTQSSETEFHTSILRCSQS
LLALYFSFQTFSEFIVIRPEVSYDSSTGAISSVVLKTQCTILAPNNDLIDFKLSDERLWT
LWCNAEGETQALFYELNVEGNENIHNVWSPVILENISDKEHQPLEAGINLKDVYCNRIFQ
SGIFSDTVIRKSLLMFNRNIASVTTNSSGMYSSMLRLKRYAITCMENQLQLECVSLRQNG
PLDEDQIQEISNGLWEKFYLYCMQYRFESSRPIGLFICEKEQKNTSFFNAGIIREKYVSF
FRICDGVEVAFFAPIIYDRLWPIENVLKDEHEMMLLVTFLSEVEQALTMDQKDKLDSFIH
QRQGWENNDNNLSLIGAAQHQLLVLKLLPGFLQRISNLPKAIEKFLEYLQPVNKEQYISE
CQTKSLGCTVYGSNELSNEIALSTAKQTIQLRYILLRNLLLVQHVMERHSHFHYHIIDAI
QSKIRPDTENTLRCYHVMNWIAHRQLDIDWTKCNNIQTSFSFNARTSVTLLQAYAVSQLS
NEILFRTNAVSSLHTINLLTLRQKTNLIIAYICPSSDDFLFGEWLSKNELHVHIDEYVRL
LCNWCQWNSCSRNFIKAKSCLAIGDTFKALDLFPLSWKGIHNERMLKKILSQDEKLPVIT
PYASLSAFHLKLIRLFRKYGAHDGVLKLVHSGIDNTLQPVQQTMFQSIEFSCHVDLGHYE
EAYNTLIKNCEPARKKDCLRQLVCLLFAVRRLDILLDLPYYGLEEEFTSIVGMSARSADI
SDCIQYDFLYSFYMNKKNLRRSAIISYEECMRNCFECSSLNHLNRYFNCIMKCLNSLSVT
KESYAWIDCPIIDKIEDDKIEIVDAKRLEEQLITVHCALLLSTKNDGCKLVTSLDATNLI
SLMLKQKLYRSAMKLARCRARSMVPTIYEHLTSSCIEASSSANFTASTIDAIEDYAGIPW
LNDNGVSDVLSVSHSVTSVWNYLRYTLDQEEDTLVIDAYLAVLNRILSRCAYIPSWLKNW
CFENIPIQFIRAYLRHGRLEEAYEYTIELFRTNFFSAGRFNQHTIFPLTMCEYLLYELDN
SSIHDKVSTINGSNLPNAKTNLFFFS
>Caenorhabditis_elegans_CELE016115_npp-6_Nup160
MQPRPLFLNSNGAPYGGVFGSIHHCFVKFYIAKCQNMKLIMELVYGSEISFTDGFAIKPA
RTFVVNTNAPLHSNGFDVQPSAGVATFPHCSNYGDRIFLWRAIGQKLFIEERSLLYSITD
GSLCIDFTRTPIIPGTSITIFEEGVLCIVVPTASAIHRFYARLHSKGHDTFSILARIKED
DDFRRFRTSHSLSTPGRPIRASVTHHPSRNTISYCTAEGQLVIVTLGSYTESSDKHEEFT
MGEVGLLGKLLGGTDKRVSDACVMKNLRPTSGVTRERKISVQSDIVFAVTRDGWVQAWNV
ETKKQLPSTIDLNNYFASDGKSLNRDLESADFEEEKSPMEPTETVYSIRAYSFDVDILLI
VGCDLAVSGKSVGMRVHILKVSNDQIQHLQMFETSMSVDERLVDLELIQNYFPSKESESL
DETQDGELYNPLTAALFSLSALFKSSSAKKTYSMKRISFAIQWKKGRVFTDFDWHSVRQF
TSPATTKEEPIGNTDEVEPAIERPYNLSADSSIETLIDVVFDTDIYPFDIVFRAVQIVSD
NFRGTLGQVRNNNWPELSKLVDTYLTSVEFNRKFQQKTDRSIRLRLNAPQESQKTALKDF
WWALLRACEELDFAARGAISLAPIQFCGDLRIMAVVHRDRMTFLGDNNTEFLEIISSENI
PKQGNVEEKFRKLPNKHFIDLIEEASKFADRRVFLMNRERARLTNAKNGVAVVEDDNVEN
AYDYDSDGRFINIKTALEGPIVKLAAAFVEASTFDNSKPFEDPHPQIFGGSFTQSVVSAN
IRVSVESRVHFALTLQTLLNAITEKKSRAGAPSFGDVEALSCELREIIRVYRELNEQLDI
KIVQNGAKMSIGTWLTSDAEGLSMMKKEGGYGPHGYDEIRENDFNWFVGVTTEAAIRALL
SSSEILVLPRRLVLQKQYKVLLTILNSYISETRALKPVITFYRGIAYSGTDHPVKALNSF
QSCLDAFSEGNNALRKAVYFLLPKRFDVAQGKDPVEELTASEYFLTVVRFLQEHNHAEEV
CSVAVKAIENLPIENESVQLISNTLFNHLTNRREWFQSLKLILRTTLRSETRRASIRELL
SLMLACGEWEAIATMKFGEHEQVVEDFLRDAACRQSPSEKKHYFELLFAFYVARKDFRKG
ACAMYEYARHIESTTCMTPELLRRKRDCLAVVLNLQSVLGMEPDDDRAIYDDATDTNLVF
PEPSDDEDELITESDSSGENGKLPSGNKDSGSGTGNNSSPDNSNGTSSSGTGVDLVALKA
RQMAYALGSDDMDTDDTEDDMKGGSIPLFKRRKLLVLSEKDIRDELVLCSARVGLLSSDQ
FKGVPPTDLNELFSLLVDNQHFDEAFDIARQFNLDSHRLFFTMTREAIMIDALRDDLNIE
MAATHQAGWVRLNRRHCAAVATAEEHWSVVRGLVDAAQAEWPGDSRPLRGSTEAFLSFKL
NVPVWLHSVFENNDANDYLRCLVDYESYSIALQVLSDIVEQETLQASQSNARTWLPYGII
DELMIRSADYIRKMSLKSPEDQVVAAEVANLRKSADQKMLIYFRKVADFEQAQKMSSRFF
DK
>Brugia_malayi_BMAL017606_Nup160
MCHTFISLDELERCLAYIPTYGLPGMTDCLKGEELVFAATYTFQPIRVIRISSEELHTLT
NEEVEPAVGSYDFRDVPDMIDRFIIWRSSRSSLLLEERSVERPFDFASLCFNFSPANVIP
GTQFSFAHNKLILLVPTQNALYRFTFEIAIQKKNKVQSVLKLSEDQAFLYNYDSYELASS
KSACRASIMHTTSTGTSAVYSLGDGQIVLVQMRHEPGSRGQGYEKVIRGEGLLQRVMKAA
HQLSLVVSLASCVVYHDILFYVLFDDRRLHVYMNGKKEYDGNLYDIMVHNSHGGDGEQVT
VEMVKTCSNENCFYVVVLFQIDDHCVFMLGKIDPYLLPERSGYFSFINIFQTESGVVDFT
CAVQEDILDIICLCKVSDGIRYCLRTASIDCLNGVLTIPWKGVNEIHGGEPEVSVLQAKP
KQSVATQKSYIFDPNRYPFGVVLRSLQLVCKKGTFNWELLARRHDWRMLREAAEKYCESL
EFDQHYVTREDRSLLATKPPNQAAEERFWTTLTKMCNELIQNECLSLGLWHSVPLGLYGT
VQQGRFTVCRPGDEQLRWFERLIGNDEKNVQICWEIVTKFAIGGLVASAVSVEESEQFVN
AFPTVSHIFEDAIRKFTELRPVDDFELDTAAETPFHGSFTVGLLATHFERLIDDRLALSQ
CFIALMELVKTIYSSQDETIPLDARWGLTVTTHEKSLHDMNRQFSILSQTMKLRISIDNY
NEISLADGFFASAGIPTILSYSQDKELVDEEDDTEEDEEESLEDKAGIGVEKLPYVSPLK
QSTSAYSQFINRIVNDAVVVLWPENTAMVLARFLANYHQYSALQAYCQLNEPYITELYAA
FRFFEGYALAGLGDPEKALQSFLDAVEGINREDEALNRVLSSDGNFSEEPYNELQYLLKV
MSVMETHGFHEQLVYLSKRALKEALQSKRTKVLPGLYTSVFKFELITGRYEEALNTLLSN
PVPENRRICLRELLAKLIEQRKNAVIVDLNYGNMEQQVVSILKANARTSDISKDGYFYEL
IYAFHVKRDLFQRAALTMLEYSCRLQSELQNRNVLSRRSRALSIVVSLLSLLPEADQFLT
LPASLEKSKNPTEQIETADEQKKIEPKMGKNALVIWMLNDISKRALLSSARLALFDANYN
PKEKKSIPPPIKLEEIFEQLIQKKLFDYAWEVSKVFDLKPYPLLKAVTVECIHLDAKPPK
GEPWWVAKNRKFVRKIPSLRERHWAILRGYLEVAMRRCPEDFTILWTVTYVFLQHQWHIP
PWLSNCYEDRCAAQYAYLLIMFDHLHLACETLKKKITLESKKITSRNSHCLIPATEIDWV
LWLISKRDDVTLKEDAKQLEECVERYFERIASFSRQ
>Schistosoma_mansoni_SMAN006462_Nup160
MFSPGLCHRLSSYPASDRDITLVVYLSLCLSSSNGISFDTTPSEGVNSSYWCWMSLDINK
ALSRNRESLRVLRVEPLFQPSWGNNAELWPHNSNLNMLPKIKRPDVSVLDFIPSQVIQKP
GCLDDSSESRKKYKKALGGIWWIAHQTNAENTDLDSNYFVRWTEIQNPDYDTKNRRGTIS
AFPPGVNLLEPVPSWYRHPTYLTQSLDDSPTDNLWDESSVDVQLHIFLDQLFHPGCLSWF
AIANAFKSICESYSLLDCDSVFTVSNLHEMRVFIHRTLMDKLIPNLDHAGFKTMLNTFYA
TAIDYHEHGLQPLGLLRLSTTDTTTSSGSSTSGKMFPSEDDTIIVIRRWGFSILRHLQDV
EILLWNNIPPIIDRIQSPHLDTKVNTQNVVDLTTDCRKILHILQAQPKWPHWKANLFGRT
KSNLNISPLVLVEQIIEELDQINECWLPPPIISSVKFKSPFCTGSLSNSHLTAVIYLLSL
LDNCDIMNKSVQSLQSLFDMDTNSTYEDMEITNQSWYNNSRSIGERTRMVGNAAKQFVGD
INNNNQDHRTWQLLFSSPDLINTNDDGELWQSQNVDNDTLDYDDDSNNNDGSSGRISWWW
EKDFSFVHLCIGLAKLWSGESGSAKKHFITASNWLYCYTQSFMNYLTESSIHHSNSTTNQ
NVPKLLIPILFPKEFSLSKLFCLSESIVNGDGNSRNTNGLSLSPIEVQIRFLMKLMSIFE
VSNYVPEILDLAEFCLNRLAETQNSIKSENCLNQNSGGRSTHRLASVLASLRGIMENDNL
SGFLCGSVKKHPDFIENECSVKDNDPQSRINTRLADLEATLWTRMFKHELVLGNYTKAYM
ILQSNPDIARRRDCLRQLIVTVCDRGEASKLISFQYGPMENEFIAILEARARAADVVIVP
DPSTKKSVPSSPAGSNPYYDVLYAYHIHRADYRAAASVMFEHSYRLIEDTMLAASRLNNF
RSGGARILIGLQRQAACLASAINTLYLVPKDNQWLDPNDDWAFANPDDLALDNIIDEKHT
GDQHRFEDNSLDQEQPIPSAKRNATIDPSSQQLGKDKRILTLKDLLNAYILTRARLRLAQ
ACWEQGMLRAGVFTPDEVVRGLLSVALYDEAVRLCESYDLDPALIINSISLRCSELAQCA
TGSVNLVNFSQPTVNYELRRKEVYDIHRTTSIITSTGLNQFPVLPGLANDSSPLEHEADL
VQQSLSNLATLSFDKVGNDGDNIGAIEKSSSLKIVPYHSNYNYSSRCSLPELYWRLLETV
LTRLDPPSKINEKKTTFQTKYHGLLHLIACENILASGPNQLYLPEWLTSRLLSTSYATER
AVNLLRLYIKFNRLETAYRLAMVMLEAAMNNGADPSSFGLRSTLSNSMDPTNPIRKTNKT
MMMSGTMYLPHTLFVYILNALKLLSPESKTCEAMHDNLESALRNYFVKLQSICRGLIVH
>Nematostella_vectensis_NVEC015429_Nup160
MLLQGYCHLIAGWGAIFQTHHDFLCGQSHLVTGEHHKALEHFTKAAEGIDEDGSIRKLLQ
SDSQDPASLVVLYYVKVMRLFEQFEVLDMVISVANTALSIANSKDPNVPNLWSNIFKHHL
ELGHNDEAYAALTSNPDPSRWVDCLHRFMVVLCERGQLQELCEYPYVNLKDQFVGIMESH
ARTVDITTHQFYDLLYAFHMFRGDYRKAGNVMYEYGGRLGRELPGKSGLQKQAKCYLAAM
NALRLVEPKNAWIVTPWDHAQNKTTEPPNMSPKRKQGDEESWYGDSRPKPRRKLTVLEIG
DLEREYLLVLARLQLLRMDADPSQGTGPALTPKETQTLLIQVGLFDTAFTVAETFKLPRD
AIFEGLASRCVKLSNGGLDEDGAWDWLRANDSVGPSFSQDKSTADQAWHLLQYYLDKQGT
HLDKQGMHEGRSYHRCVATKLLSLGAHLPSWLVNDFKRLSPSELLYLYVTYDMLQEATDL
AIEYIHAVQGDGKEHFGLKTALHANMPSVWLPYTTLDHLLVALGEASENSTLAIAREELV
EKLERYHDHVERVSETMVTTAWKRAAQTTQG
>Nematostella_vectensis_NVEC004096_Nup160
KINDNILELSEYSLDVNLSGNRIQLRFTDGKLLPKVSVYESAGNVILLIATTTSVHRLVF
PHPDRLPKHVSTFFLSSSSNVTLPSIFNLHSIPEVNEPWNLAVFSTHCLYASGWLCQDGQ
VLFALATASGSILLIKLPPPG
>Trichoplax_adhaerens_TADH001237_TRIADDRAFT_61911_Nup160
MAAKSTPDNHCYRQIVINNSQEVQWKHLVIPLPDSATNKKSEWIIPPFAGGFSYKNAGNI
SSASRNRFILWLVLDFNVNQPLPPSPLIGHFLTGRIYYNLSKNGKNYGQTSNNTALSILA
SITLKDSLQFCNYAGLPAIGRMASAELLQDSSAIFAVILPSSISIIILPPVSSNEGARIL
EIHPGTFVQRLISGFIFGSKMITSADNNLLPQSISFRRLSDGKLYLFMICHRYQLRIWSL
EKNDFILHMDMNIYRPSSADSDSSAAVADQPNRLSTSYGDVGEYVGVFLCYPDHVQNIFI
SFAVTNQNIWTLWKNSKGETLLKFLPVLSTQKNPVGWHQVNVSSNENCDTDGLNDSDVEE
YFMRFIFFPGRFSRSTIAKAIQITNHAVTGQNTTLSGVYGEGSPPSLDLLVKDVISLMSY
QIQLACEVYDEISEEALRSIQENCWSKFCNSCQDFSQIEREAFGIFTDNSTGLACIIRRN
STSYIYPTDVLASFWDKTLTYTNGIADNIAMLIECIDLIKTHLTQEIHLRIEYDLHRGLD
PIMTISDIAEQISGNLNTASPMASTPHYDLITTLEKKLIAIGDISAAISNTIELLDVFEK
IVDSNEITTDNEGGIEQISCGRLYSSRMAMRILSTALTDIAHVRFGICCDLLLLQSCILY
FENKAFLHEGDHCNTIKCLLIPHTMNLLRAYYSIYWLGQQPCSAASGDEMEFNMRQLAAL
EISSTSGLFSAVIADPNYTLSELYLAGSAGFKMRSLLMHWPEQCSVSLVECLVANCQYEE
AKFYVNMVNAITEEGLAAREFMLGQCYLSTADGSKALECFISASNGIASDRFFWKLLMSE
VYNEKRVTALYYMKVMRLFEQFSYFDLAIIAARTAINSVDSCDEEIPVFWSNIFKYYLEL
GQAEQAYNALASNPDVERQKDCLQLFVTVLCENLDFKTLCQFPYEGFVDIVSEIMLNRAR
NVSMSSNCYYDQLYSFHVFRNNFRKAACVMYECASRLAEECVGVASLQQQAKCYLVARNS
LHLVTADRRWILCPKLELPISKSNALDKSENAAEISDITDICLRSKMVEVGDVDKDYMLV
ISRLQILQRDDNTKYSEGQFTPEETLVYLISAGLFDTAFSLARAFDIPYSKIFEGLAYNY
QIDDSELAWLKANDFSFVCSNRELSPTDRAWLLLEHYLSYFDGAESSTFYACVINKLLSL
NCSLPYWLSSSLKKLDLATLLRLYIQYDFLSEATQLVMDYIDAVHGIHTAEFGLKNAAHA
DSPSVWLPYSSIDHLLQLLDKISSETELYKLKKELQDKLGRYLEFADKISVIKIDNEQSR
RMTRELQGVASAGNIPFQFVK
>Mnemiopsis_leidyi_MLEI007435_Nup160
MQIVIVEEGLTVSILIATSASVHRVICPHPSAEQSGFNMGTVKTNCASVLESIDTTVLQT
KHHFSYIPHDVAPSLATAALTQIGAAVFAFSYPSADLRLVTLPPLGTDAAVLQTDLHQWS
VMQRLWSGVSRRSTMVESGSAPLSLAMSQLGPDMLLFSLCKDVKLRVWSVNNKECINIEA
IPCKTDLKLHGNQSLTFKPATADSTAMIGMHLSFTDDRVFRIYTVLYSEEQLNMTLLYYC
SGWDMPLKHFSVTAEKILALHDEAGTPRVLTLRFGNSENEGSWEEAQIIEPSELDEEIFD
DKEGFVQFCLAEFTENTICAALDKLGFDFEEGTIDDALGSFIQTHEAMDDLESALPALYS
ECRTFHDINSSPVSISDGILVMSGDLSLLLPNSSDFYVNENSVLMSTFVKLTEFIPAAGW
ELLQDSPGDQLIDIARELLSNHLDPESAEELDELILSMENVLEVLEEAVWSIDKYPVSSC
QLPTLFRSVTGTECLIRAVDTGVFDAHKTYAVLLVCLVYIEQEQAEVKEETQAKMRTSLI
PGCVQIMNRFNLLQWVLSSSVDTSPDCENFGNLNISESEHKPKTILHHYLSSRHPLIEYK
SLEDMKKTVVAIINAMYPGSKLLDLPQFLLSSQYFQQLKEYYTRSQDCSAALKHIAAQAY
AATGDESTAVKMFISVAKDLDMSSPLLVSFIGTQDSENSLSLQYITKCISMLERSGLSKA
IVSLAAQATQFTEKQHLPLLYSLAFKHAVETGDYDQAYKSLSSNPCPSQKHACLKRFVVV
MVEAGQAKRLVNYPYHGFKAEVVSVLEFKARNSDLRQNQLKNYYNLLFAFHVQNKMYQHA
AATAYEHVLRLQNELPGAGSLQQQLHGYLTAISCLELLRQQDAWILEPTQYSDVRVAVNA
SPKRPRSSNQKQEKKTSAKLSLVTVKELRAGYLMVDSLVKISAIKPDSAKLHNLSPSEVL
GLLCSCGLYDQAFLLASYHELPPPLASLTARCINVAQHFAAHSHLPSSFTDWLSLNNIPN
TDELNPSDRAWLYLQTKVEEHRDWEALRQVLAQILSAPFPPPFWLLKLCKLVNAEGTIRL
CAQYDSLQLAVKLAIGYIGAVAGRESRDFGLENSLQSNMPPVYVPYTVFDQVLMQLKLKT
DKSSAELYRDLVDTINSHLELLERVCADNAFLNRDKLVYSLT
>Monosiga_brevicollis_MBRE001417_MONBRDRAFT_34296_Nup160
MLKTVAVSSWRRGQLPEPTRLLAGQLVGLDDRRHGYDVDEQDTSFDANADVRAGGYGLSA
SAHCVSWLSQGRQLQLRETRLQLSQEDAVLVFEFPSPIVPDPVFFERDGRLIALVVLADG
TFVHLAFPAPAQGLAMRFFHNYEQIVGSLGTAIVQIAPCATAIACLTAESEVILAYPDVH
NGELELQSTIFYAPDMMQQFLQMVPAVFRPNASAPARVTAMTTLATTDRRIGALLTHDGG
LKLVLQQNGAPSVRNAINPQPAVVCQELSQLRVYVINLDDAEQEQLELMTVRYGLKPTLS
MLQLTDSSAWVVYHDKDEAMVCYSELTPTANTHTAWHPCTHDFETPALIRAEGYEQQYLR
QLLASPSFSRDAFEDALNTILPDADLDALADSTPETLISQAETWLADLALARGGELAAET
RFQLYQQLAEQYGQHAIAAHRVVGLLWHTNDDMIYTLATNHVSMTVPAPALHKVYTADPT
ARTRYLSTILAPAQVTAKHIQDTGALVDCLWNLGSLLQEYDSNAFGVAPRLACDTIVASL
LDGSALQRGHGSNAQSSSDEYTDIAQAITVLLAQVGDVLTATLCLLATLQPISADLSEFQ
DGLSSTNFSAILMSCRPLAMVPNFVFSLRQAESLEDAILQSTSGMLSALRSVVAIENVPL
LMELLDIDRSATQAVIDLMALCTAQARARPSLDAARKLLSLYLQQPRETSGNVLAVGAHA
ADLYLAQITALAPEARVLLAHMQALLLLRQGDYDGAVSGYGLAFDIIQALCTTPNQDQVM
SRELLGVLLRRPNQPMLAADRLEEEVSRAPLAALYAKAFMFHLEAAVSGANSSLADAKTV
GLVLLVQVIDAAVMEYQLTTMHINTFKHKLALNDVDGAFAAIAQLGAHEAIRDDCISELV
STLCDRNEMQAIVQLPYGQLEHIVRNVISTRARNASATAAALEDRVNFYQVLYAFFIFRA
DYAAAAQAMYIYASRLAAESLDPDTDESMIVLEAERDAYLTALNALQTLPTEHAWFAANV
VSRDGHHQNAAPKRVRHGGEDSMDESQDIVVTPSSGASIVTAHELRCCYVLCQAVADIVD
AKLPGYRQLSRNVNYTLAAEVLISARRYDDAINLVLTRARGQVDQVEFDFSSLFRDLTEQ
CLRISLETDVDVTWLYQNESPIAAGSTAEAIAWRLLRKYLALLDCNTTSFVYHEVVTRTI
LSLRPLKNGTRFPLPHWLLESHLACNPNALLALLLRYQMWDVAHQVAVTSIQEAHKVLQA
RDEGNTNLPRQSLHAVPFDNIERLQKSLQVVSGKNEALQGLEEELKHVLDRFKTRLYYQ
>Salpingoeca_rosetta_SROS004453_Nup160
MALREVRMCEWRERDDASLATDTAGMTTLVSGGTTRHLFWKVQGTRVLLQDQCHDVVAQD
AEKNMEDINYCDFNAGDEIVPDISILNVDNTLLVIFVTASGTLYRLQFNTSNMHTEPYLT
ECTHMVTNTGCANVARVDVDEHMLVLLTSEGALYLVDATGDQQAIPLFQPAIMQRFLSFF
RTSQAGEPQGDAAQAATSCFHNGTHVTLSVHHNHTLRIITTCDDKAEVQSTLAIPDLTEI
DDTEAIAPENYLLDNVLLQGDRLQVALYVSAGDASQVVVLIVDLQDGMRVSVDRRILGAP
AAVESLAVGLSEVAIMATTRDDDDVLTTHCAVSSLSSASLRPWTPVFKDTVLSTSLVIPP
FLSAREVYADHILHGAAFSQTTLATALCTRSDLTADIVAEMSLPEIKDALVLAVEDHVRI
VLAADTNTAVEARVYQEKEAECWQTLLHTCVQLEERQHRGTGIRFDVANDCLCFFTQADV
RLLVPCHPLEDLYFRTDILVEEMPFDEGTAAKYPSSTRKDVHLLMRAAHDISDMLPAEVT
SSFIKGPMRASEALARGLLDGSALPAATAVIDDVEAGNATLDIKMQLAPKLRGIRDISGA
VSHVIHALKLRAQPALDAVRTSLSSPAAIRIISRRCAQLVETLALLSRDILVTAHIASAT
RDLALSGHKRFRDLPRLLRELCQLCSAYTRVHWCCTTIADQASDTTLLQRVMEMMTLADR
HRGAFAPMDTEAQRREDRCASFVRGVPHWSPRAQSDWLRLGMMMEAASRIVLCAVASDLQ
STTADTAPHFAFEGADGATSDTTSGACALLVSRSLLAREELSLLRDYTTVVGAGAVDVGD
DAYKPTPALAALLTYTAALAHIETRAISKGVALLKSCFAQLSGIHHAVRANAIRLLPPLQ
FKLPQHCSDADRAQLFLLRFVEHCYRVLEQTLPPDLFSLDDELKAQYMARFQAAFELVDF
LHLGVSLIEAIQDQELRDTETTIWWTRLFKYTLHLNLVDDAFMAIMNHKDEPTAKACLHQ
LVVCMYARNQLQRLVQLPYNSYLNEVKQILLRLAKTCDIVGVVLDDQTTYYEVLYSIFVF
QHDYRTAAAMMAEFAEHLNKLAKPDDFEAASVVFSAQRDAYLSAVNALSLVRPADRWIAI
EAVDTNTTDATAGTHDPAKRKRHVDDLDDESSPNTTAAPAMDEADEQCSGAAVAHTCVFS
VQDLKRRYALTQAHLDLLAAKSATAVAAEYDVLRLPSAETAIRLLAHHRRFDDAAALAVA
FNLHSSVEAMAPIFEQLAEQVMTLQLQPDAPCEWLGFVQRVPRGSGRDDARRARGQVAPG
LTVDYGEASGASAYDRACGLLERFLRTYDSPATAYRFHAIAIDKALSSQLNLDPHAPGEL
PAFLTSGLMRLVDRRHSKDTLASGGDPALLMRLYARHDLLAKALGVAAELYATARQWVGG
SSALNAGAAQAWGGQRAPTTVVCLPHSAVEEVKALAKKADGNKQPDVAAALEQLQTEQRK
YAQRLGVVDSVADAL
>Capsaspora_owczarzaki_COWC000636_Nup160
MQLFNLRSVDCADAVGGGATWQEKALDLQDDAGHECLLNPHELQGTPEERHSHAQDRNAP
HEALNAMHLIPSPAVTAAAAATAELASTTSNGNVHLSAGGRQAHRSGAGLSLPDQQLGAK
SARSRVSGLRSAYAAVVPPEQVNAGSVPLCLPHDADLEAHGAAGVLPSSSSSSLPSSASA
SFSPSASEGSAAAPLATTRALVWRCYRNVLDLQDISSGGPLLDACLQLRFPFAIVGQRPA
IIETATSVCVFVVTRYTAHRLVFPHPSLPLTEQQLELAAKLRAQLHTICVSVAQLYGANA
SAVLGPTESMQQRDVNSNSSLSFLARVDARELCANRHHVAVATRGAVPSSISAVSETTLT
VGCEDGRMLLLRFPDATPRQSSYAGLGSHTYEETVLQQAAASVMQRLWSGLAVFSSAALG
PSTTPRQRRSFSSRNAAERALTRVVACQTLLPAMSADRLKQGQRSRQSRFDAMQSDDNQD
DDEPLGTEEDVDTTVAVLHADARLRMWQTGSLVHECVADVDLVEFLSLGHGAIARDATGP
SAASITRERIAAAATSSKHLLRVAFLSETTFRLAVYLSIGELSQLLLFDGTLATSTADLP
VQLAHIATKFVSAHGSLLDMSLTATSLWTLWRTVHADGGADTSMARVAPLHSGMQGLVFG
EWIELPLSHDYIGLDATPLPLAVVPGPSAATFANSSLVQMIASNADPTPSGSRPQLTASH
IRDVFIARIFAAGRFSRTVLRAAISSFAAALRIPADPLAASAPIARFHVAAEHAVDSEIR
ESLAVSGRDSPSESELAQATMASWARLYSCCLGCASHANVALGLFCDTSSDVFGVVRLDG
VSLIRSVAALERVHVERETLFGAAKSSSTPSASPILTPSAPLVSACASLLLATQPAVSAE
PNHKRPVLSASEQADSRSDLASLANNVEPIEMARLLLCMSLVSGETNATIDDLLLDPQDP
WTAVAARLAPVFDSAPSLHRHRYPHWSKNELLSQLRTGAVAALVDGQFDELVSGSATATF
PIRFSSQFKPLRCKVAVIARLLLALQPEQYDNEAFSPAQSEWNAIAPWPASLVAAAFQQT
VTARLALCFDLLLLFGVLTRLRGTTCLTNKELSQCMSTLLPECIALVKKYMILYWISLQR
PVPSVSAESVSTSSKTMLALLGEDRRQHTAARLQNADALVHLILADSSQSRLNVPLAQVD
ATVSWLISRLVSTTDSNVQFVASGLQSHGQQGLLMEFVSLLDNPPHSVLFLAGQFFLASN
QPAAAKEYFTKASVGIRDGNSALFAVINDAESESLMNSIAFTDSEKQTSFALVTYYLHVV
RLFDRRAATAQALEFATIALGLASDQDPRKSSLWSNIFKFCLDLAPQDSSLYMKAYAAMI
ANQDRKACLDCLLRFIVVLSERQEIDLLCRMPYTGLESDVESALLLKAHNMNVVAASPNY
YEILYSFHVFRSNYRSAALAMYEFAQRLGSEVAPKEMVHWCDLQARCYLAAVNALRLVKP
ENAWLRVPSSSSVQESNQAMIQGSFSSPKRKRTASALQDEALSDETRIEEDHGDSRCVIV
ELDDISREHLLVTARWRLLQHNPELATAMAGISPSPNTVFSLLLQTGFYDTAVALATKFS
INLVPLFESLASRCANLAAASTKPSQLTSHKLVEWLQHNILSLVSRDATDSAWRLLQSYL
DAFDSADTNYEYHRAVVHRLLAIDRRIKLPQWLIMSAKSKHPVDLIQVFLKFALLEDAAG
VALYYINAMKRFADEISVPQSDDTVAALRPAFLPPQTVGQGKLTERLPFATWLPVNVFDQ
LLAALRDASTTTSSTRAGRSTATPSESQLHSLAAQLTKALAEYNRSLEQHAQALSLRSHT
SVVPMRS
>Saccharomyces_cerevisiae_SCER003247_NUP120_Nup160
MACLSRIDANLLQYYEKPEPNNTVDLYVSNNSNNNGLKEGDKSISTPVPQPYGSEYSNCL
LLSNSEYICYHFSSRSTLLTFYPLSDAYHGKTINIHLPNASMNQRYTLTIQEVEQQLLVN
VILKDGSFLTLQLPLSFLFSSANTLNGEWFHLQNPYDFTVRVPHFLFYVSPQFSVVFLED
GGLLGLKKVDGVHYEPLLFNDNSYLKSLTRFFSRSSKSDYDSVISCKLFHERYLIVLTQN
CHLKIWDLTSFTLIQDYDMVSQSDSDPSHFRKVEAVGEYLSLYNNTLVTLLPLENGLFQM
GTLLVDSSGILTYTFQNNIPTNLSASAIWSIVDLVLTRPLELNVEASYLNLIVLWKSGTA
SKLQILNVNDESFKNYEWIESVNKSLVDLQSEHDLDIVTKTGDVERGFCNLKSRYGTQIF
ERAQQILSENKIIMAHNEDEEYLANLETILRDVKTAFNEASSITLYGDEIILVNCFQPYN
HSLYKLNTTVENWFYNMHSETDGSELFKYLRTLNGFASTLSNDVLRSISKKFLDIITGEL
PDSMTTVEKFTDIFKNCLENQFEITNLKILFDELNSFDIPVVLNDLINNQMKPGIFWKKD
FISAIKFDGFTSIISLESLHQLLSIHYRITLQVLLTFVLFDLDTEIFGQHISTLLDLHYK
QFLLLNLYRQDKCLLAEVLLKDSSEFSFGVKFFNYGQLIAYIDSLNSNVYNASITENSFF
MTFFRSYIIENTSHKNIRFFLENVECPFYLRHNEVQEFMFAMTLFSCGNFDQSYEIFQLH
DYPEAINDKLPTFLEDLKSENYHGDSIWKDLLCTFTVPYRHSAFYYQLSLLFDRNNSQEF
ALKCISKSAEYSLKEIQIEELQDFKEKQHIHYLNLLIHFRMFEEVLDVLRLGHECLSDTV
RTNFLQLLLQEDIYSRDFFSTLLRLCNAHSDNGELYLRTVDIKIVDSILSQNLRSGDWEC
FKKLYCFRMLNKSERAAAEVLYQYILMQADLDVIRKRKCYLMVINVLSSFDSAYDQWILN
GSKVVTLTDLRDELRGL
>Candida_glabrata_CGLA001265_CAGL0I05412g_Nup160
MAQLAKVDLDLLQICQGNGEFVHLLENSKGSPESFASAYSQSMRLTNGEFLCYHISTDYK
SISFYNFKNASDGRTIIIHLPAKLMHEHHTLVVEEQEGVIVVDVILESSAFLTMRLPLEY
IFGIENVLDDNWLSMQSPYDFTVRRPHLLHKVSQDFFVVFLEDGGLLGLRQHNENYLEPL
LFNDYSYIQTLTSMFSRKKKQPADRAVACLVIHDKYLVVLTRLCHLKIWDLGSFHLVQEY
NLTENFNGTLETIEYESNGNYISTLNDVIVIYLPIGNGVFKFGRLSFTNDGERKPTFNMF
SSIDANMKKSTIWSFVDMKLTDPLELNFTSTTFNLIILWKSGSNSKLQILNIKDSSFSDF
EWIEASNKSLQNFQTEEISALIQNYDFDKALYKLKSHYSDMTFKEADSLLLANNIVYSEN
NETQQQQYLANLDTLLRDINNNHSEIASFTIYKNDMILVNTHNLYNHGFYKINSSLENIY
FNLSEITDNDDQFAKYFKLLNLFFSTISRDAILSTSDKFNDIAIRKHEHSTNISTAFSQI
FNECLKSKFEKNNVKTLFAELATYDIIEILNELIENHLKDTSYHLDNFVEAFTGNVMNSS
IIIENLYHQIVVQNKLLQLVLLSFLFLDFDTNIFGDKIETLLDINYKQTFFMSFYEFDSK
LTQSSMSMHTLQYPHGVQIFSSSELAGYLEFEIATLYSTPIVDSRLYIAFMQEYVLNWRE
KMEPPQKAINFFKYILEPLYRRNEIDEEFLLAMSMFNCGRFEQAYEFFTMNDYMLHLANK
LPPFLKNVQQNSLWYELLKTFTESSTNAHYYLQLSLLFKTYNRLDLALKCVSKSVEYSMK
HPSVEEAPEFSKTQHLAYLDLLVEFKMYEEVIDVLRMSQTVLDKSTRKECFYKLLSNSCH
GPNFFTILLNSCNTQEGSKPCLSHRDFVIIDEILINSLKSNKWEDCKKIFTFRLTNNRDR
EAAEIVYEYLQDLVPQQYQEKQKCYLFILNVLKTFDNVEDQWIIYDGKVKKLIDLKTEFC
KLSSAI
>Kluyveromyces_lactis_KLAC003469_KLLA0C12771g_Nup160
MTSFSRLNTNLLQLKSKHSSDNAQHLYVNGNVGSSTEEITSVEYSKLLQLKLIDESLSFQ
WCNNYTVLSIYSMKETFARKTIYIHFPKPLLNKWFTAVVYESSETTSNLCFDVILKDGIF
INLSLPIDFILSRTRQNEYPENWLKVLNPYDFSVRPPQCLFHVDNTFSVVFLKDGGLLGL
KRIPLEILNDFELQPVLFNDSSYFQSFTRMFSKYDNHNSAVVSAELLNDKYLVTLTNDAT
IKIWDLTTYQLNAHFDLKEKNQQVNYGAAGKYMIICGSLLFVYLPAGNGSFQVIQLENTH
SSRISFKPLNVNIPLNLSSYSIWSLIDIQLVKSSIVKQSGLNLVLLWKSNTVTKLQLLSF
EDSLYSSYKWIDGNSTYLSDLLDDSDLITNGNMEKALLNLKSHYSQSTYDDAQKILNKNN
VMVQINDPHNQDYLNNLEALLKELHKQYQEPSTLTILDDEIIVVNSLHMYHHSTYKLDSQ
LETIFFNIFERKEPSSQLELFLNILHGFSTTITSETLNKISEKFLDMVNGSINPSLSLKN
KITIVFQDCLTNGFQSANLSKLLENLNSIDVVEVLSEFIHCDLKVGAFSVIDLLDTDIFL
SVLSMESLKQTLSIMDKFIIDILLVFTIVDINYEVFAEKLSKLITLHFNISLWLQVYQID
KLLAISETFGHVTKYNYGAQLKSYSDITDFTTLMVGFVKNSPTAEPPIFTRAFSDFILNG
EDLTCAKQFLHFVAKPYHVSKDPVEELLYALSLFKCNEYDASIEIFLANDFSDELSLPKY
LEVTENHVWYNLLHAINTKDKPAYYYELSVLCSKASSYANALKTIKKSISLDGTRADQLI
QYLDTLIVFGDYKEVLDVLRLEQKVLDISLREKYYYTLLSDQKYSEMFTATLLQECYNAN
ISNGSILLCVSDYKIIASILSSQVSLTDWNSYKKLFSFRILNQHERKACEELYDYVLFGS
NDEVKEKCLLLISNVLKTFSDAKDQWFISYPGQIIHLHELNDKMNKCSK
>Debaryomyces_hansenii_DHAN005305_Nup160
MDLSYATVNIMGYKRHLAAQTVKLPLKYPSTSQKYTPNEQFHRQLASTGDIVNLSKINSS
FIDQISYVVLNDMKTISFTPLNSQVNNFRLKFQSLQVVLPHELKSNHCISVYYEKSETED
EGWIIMDLIDENYLFITLKISLTDFIVEDNQKAKFSLNNFDQWGRISIPYSFELRSPPSF
MKAIDSRNIIISLKDGGLLHLQRSEHLKDFAVHNFSDPTSLLPLNFVSGLFKRDTSNQDI
VLDGVSSNSLVDLVAVSTILITLTVDKVLKFWNLENHQQARSPIDLKDDKSGSRADAAWL
SSVSSRYLQVVESEASGHAYLTCHYTTTSNSLKQNYNEMGLLFKAWEILDHKTQIELISL
DRLTFQPQLPDLLISSQGDEETKYHNSLWFVQDFRCESRGEYLNYHILWKSNTSSILVTY
KIHFNNGAVSSINWSQPNSSNSLSDSTSHHDIEFYSNKILNSESYDDLIITTSLNIFREH
IGLESVRYNSSIRETVIETIDKAANDYQDRKSCWYKLDCLCEELKKVGEESLALCIANKS
TILTLNINNISIFRQSHHYEGFFYNKPSSSEGKLAAILERLTVALSPKTYNKIYRGVLNL
EASKVTADKATMLYDTILNNKISTDEISSIMTELESIPDVLDVISSLIDSRIKPDNLDET
IRKLNPLATIGTLTKLNTLVTFRNIKRHHESILLSLVVLFLICEVNEQILLLLNKLIQRL
SSYVIVDCVFNTCFESDNIHAKVESTDLSNSENSLFWTGLANRNPRLNSLIIEGKLTESY
DYFYGHVISSYDKFILDVIIELINHGESLLIKEKFFSKLSQSKIIDRFLIGLVYLINNEP
LEFFSIFEKHEFFKFDNDSIKEDLKKKFLNSLSINPRIKSFLTTIFLNEFDGIDSELGKA
NYFHALSELSKSQGRDLRHRSHHRQRFITPTTSAINAVTSADGSSSTIEAEFINNALKFE
RIAVENLKKINNPDETVISNIDQFYLNIFEMALSSLKYDLVYECLSYLSSSKVSKIFDFK
DLLSRFINNLMLNQRISIIFPPNSNKLYSRHYLLIDSILLETANNELALANSLKCYEYLY
TWRLFGPTLDSSQLADKRGAAESLYMFITRFKHEQTNLLANSTTVVEDIKQYKLKILELY
MIILNCLKSFDDDEDKWIIKSKSVDSLSVTKLDEINLEYYEWLRELEDDLN
>Yarrowia_lipolytica_YLIP004800_YALI0_D08294g_Nup160
MVAKTFREEPVGGTHQQVEYLFPNVEIDGSKLITKKVVDERKRKLESDDAEEVFLRRYVS
KEGQMFQSSTNGEFSVRFFDESHIMEVTGVNHDRKSVRIYFPEGLQNHCTCVTEKDGVLY
IDSISNSFLLYSVKLPFALFNEDNTEHYDTSRFFQQQEDYGIRSRKPLLLKSLKGQSNEL
VLSLCDGGLMKLERQEKNGLFLTSLFSDPSYLTSLKDRFFSKDKIASMPHLSIHAIISMT
NFENHLLTVSVNQTLKKWDLNTLTGTEIKFDSDKSKLDTEPVTRVCASGEFFITFCGETI
YFWDQNFVQVFSSKIPDIGLWSLKDMAFRQNEGQFEVSTVWMSGVSHVVKKATVNRNGDI
QWSECGTPLRMLPPLTVHDYERAVSLYSVPLLKAALSIFSRHGGGGNTISEAISSQLRLY
TNHSGPDYTGYAKDQVEAWSKFEGICQELSRQASACIGSSLSGAQIYILTGTGVSTIRPS
TELEKLYDERNIDGSNLSKLMFTIDRFTQQLTNRARRNIVSFMEEDILALPHYSQGNRMA
DMMNVLIKEVPKLAYKKLFDSFNGVYNLLDTFDDLAAVMDTSRGSIDTAYVMCLDALVSL
LLIYNRDGDETGLDKNRVVRVFVRFMNHFRTFTIARECAFQQGERYGTLDNFSETRFFEV
LARLPADRAAKLTRFLNTDRPSRFVKGLILLRMGESRKAKRCFFEGEFPSDDTLSHFGLP
ARGQDSYYEYTSKVIAGLGFNELAVIFASRVTNPDTACLINKFRYALAARNYDVAYYTAI
AELKHKDNVAELILDMAKHQPLRLLTYPFTSYHPLVDAILASSSLPNKYKLLYAWRVSRE
DLKGAACALYEQLLTVKQGIDQGMSEKKTYVAELYSSILNVLALQGKDDAWFVSNGKVHT
LQDVENEHSQWLAGMVREMKLVLR
>Neurospora_crassa_NCRA002761_Nup160
MSARDFEILYKETRLNLEPSTSSSIVQIRVGSHNQSSFSRSTTASARAINAADDEKAYRT
RNIATASSVYYRKHHASPRAFHWRVLENDTVLSIRAADVCKPNPHQQHNDTDAPLVLNLR
FPSPIRTSCIGFSDPEAHDALCVHVVDQSNQLHTITLRPDHFRKRPATDGGLGELCKSYS
PPGFGFKQPHRLVVVNHEQLIVTMHDGGILRFDRHSRANANGAQWKETIYNVAGWGQSLQ
KLVPFKRDPTVRYGNTNMELTAATSTAITNAGIDGAAFLFTICLDHRMRVWDVRTGQIMY
TGDILNAKRDPQDIARWTIDPSQTNLIRIVDNGPGQCLVVTYSPIGSGEFKFWKVKANAQ
GSIHVADCFPEQKLVPASPSSLDIWTLADFAVAQQAEGPELWTLWKNNITYRVQKLQVRP
GSASGPFDDSWKMVNVDSSAASAQTSGPCDPVDSTEKWLDLVFFPGRFTKSTLETALVMY
EKGLGTYQESNSKSNKSIAESICSVLGATTTLDRSSVGGPDYEQFRGTSETQWTRFWRLL
LELDKQRGEALSLVLDPVDGMIWVACADLLSAIRHCSDLDRIYHNIETPSQKDQDVAALV
SAGLNFVDVFSDSMLELSRAALRAELFEESSLSDAERMQQFYDKAGFWRQVTEEDVAQAV
ETLGQNFQMVTPRLYEDLFELITAAGDRNSQEVRAPFTGFGRKLVIRTVQETIELHWKIL
FSQLILLVHMEDEIEDEKSALHARFDVGLVYRKLVDALKRLEHLRWMVKTELTIPVPKAD
HSNSATSVATRGKEETYATTALEGLIGNLLGLPESHGKPLLSSITDVVLDICAPTSSTEL
DNGVMQCWLLKQGRPDLAKELNPFAQQDPFSTYIQGRVFLALNEHSTAAQCFKKASVGLS
TERTTVQRHSAGLLDDTEWKLLYSGLPNYYAHVVNLFERQRAYSYVVEFSKLALQFIQDN
QDDENSSSQRTKHNDVKTEMLSRLFTASTAISQFDVAHSTLLAMVDDEVLQKSYLRKLVE
KMCEAGQNTELVNLPFSGLQATVDEILVEKCRQVRDVLNGVPYHQILYAWRISHNDYRGA
ASTLLDRLQKLRQIGEGDKVGVSGEDALDTQVTRQYLLLINALSCVQAKGEAYIFTEILS
DVDDEDQDVKLNGKGGGDNLEDHLDDLLERLETVEDPAQQQQQQQQQQQPLKKKTAGRTT
RASAAAASSSEAQQEEDRVLAEKLRQFSTASELFSDAPRRRLLTLADIRKQYQQELDRIV
AIQNNQFGFSDGFGGDDGDILMS
>Schizosaccharomyces_pombe_SPOM004061_nup120_Nup160
MNELKHAVVPIDLQSFCLEGTLALWVPALENDSEDDSEAIETADDNEKLFKKECVAYDAG
VYTSNKSKGSQTLRWSIFQNRTLTIFDVSLNSKKEPLSKFNVKIHFPSNVMKDGVAFSFS
EHSDTTIIYAITHARVLYYIRLSKTWFQLPDARLDDDWCLCYRPISFLNQKPDLMAAIST
SEICVSFFNGGLTKIILNPKDASHYEQHIDDSSYLFSLKKYLSLQAFKADYRSPNTIISM
IFLSTYNVLVMLSLDYKLKVLDLSTNQCVETIELSQTILPLQSFPYLTSDHTTNSFIALY
YPDNSHGSFSIYKLNANAHSFKLNVVIEKGIIPPSLPDDEFIPWMLSDFQLISSEGSQSK
FLLIIAWKSNLNTVIQKCNLSLDQDESFSCVWSHSLDSFSLIEKTFFDVPTNMSSGDISE
IWLQHIFAHNTSIESIQVALLSFQNSSSQVSKNKLDKFGALTISELKNAVLSSIVSTIQI
EPNSDLTGYDYYEYKRLLYNEWERFAKLVAYLDHFGDEILSINFDPSNAVTYINYANKVA
FIRDPYLIESFDEEPLTKLISSLETDDPSLIEGYQILDLGRSLHSCMSFSTLSEIRYSLR
ELVQDLPSYSLFDTLWVFYDKHIYPNVDPDYISTLIDTLVSLENPMRDIDSLIQRLRSFD
IYNHSAQSPSLFLCASVARVLDSILKKFQVSIEGFIFLLSLITSQQDYELQSKFAGCDKL
FLSLLEDWRLVSFLLENSALLLEKFEEEDVDSTNCNLNTMEALASVNTALQFFSALNYSE
CFSESQISPLHATVISSLSAIFIRDDTENDLVTELVEKLFLFKQYNACMQLIGWLNSDPI
AVYLKALIYLKSKEAVKAVRCFKTTSLVLYSHTSQFAVLREFQEIAEKYHHQNLLSCYYL
HLSKKLFEESAYIDALEFSLLADASKETDDEDLSIAITHETLKTACAAGKFDAAHVALMV
LSTTPLKKSCLLDFVNQLTKQGKINQLLNYSMPTLRQDVDNLLERKAFQMINVESQPCWY
NILFSWRYKHQNYRDAAAIIYEKLSRYISTTELIGKKERTFIIEHYLIVLNTLELLPKED
TWILVTDMSVDKEPDPNFLPQKLLTLDAIVAEYHLQLKDVAVQVTAEMSSAMNIDL
>Cryptococcus_neoformans_CNEO000929_Nup160
MATYIPHHLVHAHLPAPPSIPASIPELRVPANEPIPIPDEAYEEPLHPDHAVSLVHDTAN
NILARNIFNGYVLELRPFGPTIAKQRQNIETGSEIVRIFFPEPLRALSPGAIRFSNEEDR
LFIIVISQANVVYRLNFPLGTFRQGTEDRFIFMTQGEEWLEDWEVPEHLIGACGGVGATT
VLNGDTVVLGGGDGGIVIVTRSGNYSPDSGYWEATHYRASSKFRLPSLFSRSANSAEQIV
SFSEFVKEGHVRIIYTLSRDRKLRAWNAETGTCLRTIDVRSSSQAVALRGSDNSAFNSED
GSVNMIRVVHHPFASSRYSHLVVTFFSTQHSASSAGSFVVFRASTNSYGISDLSLAGEKP
CSPASAGSELRGLEVLAPVKLHGVDSGWRLWTVWDRDGTPVCEVITIDDVFQFSTYIETN
DPPLLSDWQVVVAPYNIERFDATYFDNLLPPTPPNPAEPEDNGDIPATFIQHLFHPGRFS
TLTLQTALEDYTYQLSRKSNRAQILGPISSLSKRFGAIVGNQLEIEVSPDTGAPVVDVYR
KQLKLEWLGIWASVRDLDRQSRWPVSTSTIGQSLFVLTREGVSIPVPEEAAGVVDRLGKS
EIEANEFLNLPEGALRRVYPSLGWSDARIAALSVAMSGEYIAGLLKSREAQNDENDVPST
GSLLDVLIRNINDTLSAGLQGPPELVAGSLWDDFLDPVLTEEERMNIRRILSETSSVNRG
LVQCVEILEDSSFALHSSEPNSEPSSNFSGLGNALLSSTLSQIIESRYALAQNVLFTSLF
YLGDGFDPLDDSEKSEELIEILTRVMVAYHRYRVLKWVAGQTGEEAGERKQAAKTQKASR
SKRKLGDDGLIDVSGGSRIKEMDDNEHDTDGFTTEYSLLHCLAARSLAPEVSASDMALNV
FLQAAIDVLDQIHLLSSNQVDIAAQSPDVVFGNKIFIDGHPLLAGAYSDLYPLSSGIAYL
KGRAYLEAGVLEGAMQYLEKAAAGCKDGSLAPILPSTSGPNGLSSYYSEVCDAFKAHGIP
RAAARFGQLAIDTAIRGAPPTKDLWTKVFMAHLELSLKRDFLGHLISEMCEKNEVGRLNS
LGFIGFQRDVEELLRFKARNSDPLRRPNYYKVLYSWHVTRGDYRSAGEVMYLQGRRFAEG
SSSKYPTFELSAMQARSYLAAINALSLVEKRNAWFSVPGAPAKSLKRRKMSSYIPEEEFT
KGKSPVDIITLEDIQMEYTVVLSQLRISSHIPDMYDHGVAVSPQEIVGLFVQRGMYDIAQ
SAASSLKVDMSGLFQSLASRCVELSRLQEHAGDISAAAFLQTSPITSRLQGPPATLALHY
LRVALQRHDSSQTNWRYREAVADTFFELNKDKRQGWSMPAWLVQWEMERSAEGWIGRALR
WGWVSEALDWSIENLRQATPPELLPKEKSNAVYVPYNLFDRVLAAARQNDEIEEPLVQQK
AKILREEVSRRLKTLESLRAWT
>Ustilago_maydis_UMAY005910_UM00639.1_Nup160
MPLPYTPYKLASASLAPSASFAGSHNRDEDAIAVPTPQHTGLEDEPEPINVAHHHAVDAR
LYFPSYSSTDLDGGFALARVVAGGRELQLLWSNLKESTSAAGPSSKVLTKQHSFSASLSP
KLASEPARTFLFPAPLLPGLGMFVDPSSNRLYVIAATTTGFLYRLEFSAPHLFHQAKLAS
NWSSEYRIQHIASSESVITASLRGAANAAQLYVVDSGLALVTCADGTIIKLSRSASGSKD
NNDGAWKETVLRPTSFLSGVSRFFGRSNAISESESSPSFALSLDVYPGEVGNTMAFAASR
DRKLRVWNLLTDSCIRTIDLPLQMDSPVSNETRLVIATDESSSATEGSDTLAYFSSVSRP
FVKVFAPSRDDRDGHALYVLVYVPASPPSGNFFSLYGVELEDSKGSSGGLGEVTLLWQKR
CDAETRGRNVELRDVVFTPQGEHGDGWVMWALWDGGVGPVLKYAKVGVEAANADESSISI
RSMAEDLSKDDWRTVSSERIYRPLHGEDFEATLEATKEVVDAADIFLDRVLEPGRFSEAT
LRLALSTYKEVPMSSNHPPSTLFASLRDEVASVVASNCQLENDPRTGGPMYEKLYASRVR
EWMRFVGLAEQIETAARWPIGLSLPASSFDGSRVSSEANVPLVISRDTIALPVNEDEASV
IERLQRNLFATVNRSRSDNVLATNSASEERALLIHAANSQPTHILPTLGQTSATVAEVLT
LVESASDLAACFTAPELEAFAAGLQNLLSEPLTISVKEALADVWINNFAALGGEEASEIV
ARTAYDLGASLDSTLTDMAVLLSETTSTVDGLAAAASSISSTDLGSAMTADALNQTLASR
HRLAVLFMLLLTALAAQDKMADLVENESRQIGAALSIFQSLGSSLQLARTDAAVQIAWSG
GDVAESDSIVAKLNQMSVAGRKSREPHHFAAPTLLHHCVRDGLLTGGANPSYGGSSLSLS
VKSTVLKSLWSLGLTDVRECLTAEAKPLLPYLNDRHTSVAFAVLVQGYPLAAETLLANFP
ESPAGEYVRARALVQLQRLDDAGSSFEKVVSALELASSSKSRAVSGLFELLPSSVALAEG
EQRVAAYYRHVALFFEPLEAIEHVIRFCQASIDAVGTYANERPAKIALGDAEAEIFSTAG
PKEVWFKMFRCQLALDDFEAAYATVMATPYEGVRKDCLRNLVSVMCEEGHIQPLLHFTFP
GLQSEVERTLSFKARNSDPLSVPNFYSVLYSYHLFRGDLKSAGAVMYQHAERLNELHRPG
ASGSDDPLERFMVVAVEQAQSYLASINALTMLKHENAWFAHAADPEGPQTANGSESLFEP
SSSIRAGAVAGKQTSSLTRYIPASAYSHQVREIRVVSVDDVRREYTLALARLELVKRYPD
LAYSTTVLRPSDAVLLFVNSDSFDSAFDMAWSLGVDMTPIFSALTVKAVALSRAKLERDA
LKRKSSTNSNDDEQDIHPEIAQLMEADEDLSEPEAVFLTLSEKSASWQGSASERAWRYLR
YHLEMYDSAEDGRYYRVVLSRVSLLDHAVTPNWLTEWFTRTHNSDVLLRIWIDRQLIIEA
SEFAIKWLQDATASAPRLTRANEQYISNHIIDRLLVNLDGEQGTIVPSKQAEASKVKTEL
QQARKKYMDALASRSRTLKRQAEQDAFRQEKRREQQSGDALVRSADGLHAF
>Mortierella_verticillata_MVER004185_Nup160
MAPITPMWWFKEVPVQLETFVNIHHTVIHKVPYPRNAQPQQFLADKTFDNQGGVFASPNE
YGKSIAWRTKGNASILELISLSSKDNTPTRQIAFQFHAPIIPGIHVGPLNPSGGICIIVM
TADGILYRLHISSLSRFVLRDAPEEYVSAAHINWNTREPLQFKYLGNRYAAVASAGGCLH
LIHSSLLADDGSRHDHAHAQVFDLFDDSHVIEKIQHVSVFQNIFSRVQSVLDTNLSAPAG
STEIKERLNIVAMETYTTHNDTLLFALYQDRYIRVWSMARRQCIQAMRVPPAANDSGLVQ
ETIDSSLRSHLGIMFNPRMPWALRLLAYIPTENDAQLSVYTAKLNVARDIEFTPGSITTL
RQEVAAGSSNNTTNLVSMNIVPNEGQSGYTIWGLWERHMRISARYLQINDPVVEEQQYAQ
FLDRDLLDGRWWSVAMQVPLSGFIKSMSSIDDTEKDASAFFADYVFNSGRFSDRTILLAL
RTMFGDSKTFTLDSHLHQSVVEAFSVKTQEAASQYIKEQNREQEIATWTLFISACAKIDH
DASVPLGFSIAPDTGYMIVVKQESLSFLAACDDSEILYHTFEDSQFDAAQLLATPPSQLR
STYPKLQDLALRQDTAKIFRAMALLTRNLNAKSTKILERGIAHLSAVGGPRSFVEVFGQE
YLARYIQKSDMNRARNLVTSCRNYSEVFKYIMEQLLLNSDNIPSGFASKRCILPYEALVA
SGIHQLASNRYAIAQNFLILVTVLSTSAPPCNQWRRDETQFVSDAMHVAQSLLALKWISS
QSVGAPLSSTERIEQQLEGMQVQDGSRTELIPLYRKSLTGVLIKSLAPVGHKYGSVEYPL
HLAIPRAVSKFLYQLGFLTIDNDSGCKRYHFGFAQRLSELGETDLLANFLEIVPMTSSLS
YYKGKVLLSQSKASEAYEQFMALTASFGNDIKDVEQELDIVQLDYKGKVGQGPAKLEDYY
THLIRLFSETNAHEQVIAVAKLALAELSNENRAPPTDKQVSDLLTPIFQSAMVTGAYETA
YNAMMKFPNISTRKMHLHTFIKTLSETGNGPKLSLFPFTDLQEEVERVLNKGARQTPVLA
HPNYHTILYAYYTYRGDYRNAAATMCQYAMRLSRPSFPLDSINAKWGEIASAYLTAINSL
QLAGPNSTWVSVTISDEHQSERSKRRRLSGDLRRHAEFSSSDVSSGPNIVQLTDMKQSYA
LAQAKQKLRVVADGAVAQNLYVLDARDTSILLVRYGYIDEATSLALLFNQDLDIIFDSLV
DKYLTALTTEQEDLTGKDRMSESNWASANKHRSALTLLSLQNYLERYDNAQSNYRYRLEV
VERILSRNGDFNLQPWITLHYLSHNPEDLIRLYLKYGAVEKAASFSSQVIQLALKSEELI
SKHPNARWLPYSLLDETLKTLVEEIKEAKVRLGKKSTATNAGQEHLEKVLAGLEDVHRQL
EQDIQAYLENVERESIF
>Mortierella_elongata_MELO010955_Nup160
MTTITPMWWYKEVPVQPQAFVDASRSIIHTVPRRQTIPTYPHMPKDDPRHFQNQGGVFTP
PHQPEKSVVWRTRENATILELISLSGKENVPTRQISFQFHAPIVTGIHFAPLTQQGGISI
ALLTTDSVLYRLHLTALSHFIDPNTPPGYSTCAQIKWTNAGEPTLFRYLGSRQAAVASSN
GTLYLVKTALLSDDMHRHENADINVYDLHDDSHRRIQHASTLHTLYSKFQSTLDRNISVP
AGFPEAKTQMDIVAMEAHATKDDTFLFALYQDRTIRVWSMSRRQCLQVMRTPTSINDAGY
VQETIDSSLKSHLRVLFNPAMPGIIRLLAYIPSDTDAQLSIYTAQIDPVGSMEFVPGSLS
TLRSESAAGPGGNNLNLLSLEVLLNESRTGYTVWGLWQGDMRISVKYMHIYDPATEREQF
EAIAQRELLDGRWWPVAMQAPLSGFIKSMSSFVDSDEDYSAFFADYAFASGRFSDRTILL
ALHSIFKDRTFTLDSDIQQQIKVALTVKTPGERSQAVQGKDREDEIMAWTKFISTCAKID
HEASAPLGLSISPSTGYMIVVKQDTMSFLSACDDSEVLHHTFQDKQFEVSQFISTPPSQL
RNTYTKLQDLSLRQDIVKVFMAMEVLTRNFNVKSSKNIEKIIAQLSASYGPRSFIDIFGQ
EYLPHYISQTEMNRARNFVSSCNSHQDVFQFLVQQLLDNVDVIPSGMVSHRCILPFEALV
SASLQQLAAHRYGIAQQFLVLITVLTSASPSSRSWIQDETQLISDSLRVAQSLLVLKWVS
GQALTTASSAFSGLESQLSQMNVRESSRVSGPPTTARPSLTGTLMRTITYGQGNYGQVEL
PLHLAIPRAVSKLIYHLGLLNRDGGGDDESRHFAGLAQRLSGLKEMELLTRFLEIVPTTS
SLSYYRGKVLLHQGKAADALRQFLAVTASFGNDINNVEQELDIMQLDYNTRVHQGQARLE
DYYAHVIALLAEYGAHEQVMTVARLSVLDLLKNTNVPVSETQLRVPLKHLFASALALGLY
DRAYQTMMQITNEAVRKQQLKELVSVMCQKGDGAQLSLFPFPGLQEDVERMLVSKAQQTP
VLSLPNYYRTLFAYHTYRGDYKKASTHMYEYARRLMSSSHHAESAKLLLTEASETYLAAI
NSLHLSGPDSAWVTISSTGYGPDEISKRRRLSSLSTASASRPVGLPNREEAGKTNKVEVV
SLSDMKREYALVLAKLQLVREIPTHVAPVAFALTPRETQAMLLRRGYHDMATSLALLYQL
DLDIVFNSLVDSYLVALSSEQNCSCCVDIFSELLGKDGLQGANSAAVDRTQSAAALVMLQ
KYLQKHDHPESNYKHRLEVVARILQRNPHFDLQPWLTQHYLTHNPEDLIRLYLKANVLDA
AAKFSSTVIQTALNKEEVVSRHSNARWLPYTLLDEIFALLAEQIREGEEQVREGIEESRL
KELKGLKMQLDRDIRLYMESVERESIFGGKRQ
>Conidiobolus_coronatus_CCOR000692_Nup160
MSNNSVIDSFLTCSYIHTPLSTPIKYQEVKINTYYFPFNSTSILVKAIHNAIQTRIELSF
LSVDNKDQFAPIVINIPGGTVSNFIVYEDTSQTSFRLWAIGRLNGLIRFNFKPDILEPKQ
IVYSGLKLFEDRKLDDVDFSMHIELIEMNRMLLVPKHCLTPTIVDIMSGPNRELSVYKTL
EIPKYVGFSFFPGLMSFTGSSVEIETPKHNITSILQLPNGNKVLFWLRDYKRIHIWDLQT
YNESFSKSFDIAINHVKDVNEYKDLNLNQLRVKSIHSFIDNQDQSTFYLLIAYENIDSPL
INIFRGKIDDSGNLDQSHWECIHLVKWANWDSETNSTSTIQDIHLAHETIISSVDVQDEG
SSSNLNNAHLLKIWILIERMNSPFVFSIDIPLDQCDLADEYESRTLLSFSSPTVYFEECL
TNELEYSFDMNLSAPVLMESFIDKLFRPFQFSFSTLITAMHQYIDIVNGKEESTESENFF
IDFMKSKLANFISPPCEKDLSIDTQDISYQIEIFISICKNLENYIKSPRRIIKFKEMEDQ
MALVGVEYIGLIRASHQIEYINTIISYEIDSSAIFKICSNSSNTENILLQGPCKQKGLYS
FIETLANFNRFVKFESGYFDVEIKPFESNLDESHFSLTEVYSSKAFYNSYIHQFISDDAN
FQSTISQLAHKVRNNLTSIQRLIDLINIFEQSNTQLDIEAESSVLHYKSSPSSISFETSF
LSNTSYQMVNSGFEVANLLLWFLINCKACISSQLLDSYISQCIDIHIKYTRLYQLLSYPT
QKFSIGSTSSFTSDLAFPYITGPQEPEYYQTISNFVPTTIPSILDGFINLFDFKDQSSTS
PFNSTFLTTRADEILSNLDFTKILAKQKTPTMALILLQWLCYHHKSSRHTLKFLSTLKPH
PIIFYFMGALEAKIYGDNLKFVQSFQKASICDVKQFKTWEDSHPLQQVIPKEYFERGASG
YFFFLANHFKSIGYYKLASEFYRRTLYEFELTVMDLLQEASSNTSPRAQSQSKDVNKSQD
NAIGLRISQNITQLDGSSIEFNRNEFIYLLVSCYNKLKKYKSSIDYLKELNHPRRKAQLI
YDLVFSLYEDDNLMKINSMILEDLEWDFIQAIKQIYQLKSLSIQQRTKILIFLQTWYLKK
NDWSLTISALIDQIIISINYAKNTLGISIIELKNHVKLWKKVIRYFKRLPKDTSIEVNYF
FNADNNGWRSEPRKLLFTIFDAIKQHQKSVHRLKLANMSHIALDPLKLNSCQEFVNVLVE
NNMLYRALDFSIYHQLDLTPILQNLTVQVIRNPAFPPNRFLSPDPSYFFKAIFEILERSY
LPRICYFKEPPKYEITVKHYASVIETLIASNHHQSIPPRLSSYVRNTDFNLLLTIYCKYE
ITKEVGDLAILYLESIPLPKPQDLFNRNKKLPLPLETILYVISSLKSINMTIGIGEELER
VLNNHLDQLKGLEANFRKLALN
>Coemansia_reversa_CREV000132_Nup160
MLGRCQTPGDTIRALLQTLVQSADIAVPLSPTDDKQSFKSSASMDALFTAGFAASISARF
EITRDILLLLVCITYHCAEVGPVDIGDLPTLLAMGFGAFSLFAITQWLASQSISVCGAES
LADDAAAADGFLRKFSVLNINRRRDSASSVTSRPVAEPAGGGVGSASLSTFTYSLLHDMI
NRHFALRFTGSSGVFADMVTEGVQQVYASLGFGAGRAKHLSQEPGMQSQTNLVLFASKLE
QSAPAELTETFLRLLPKSTATSYLFGLVFLRMRDFANAADSFSSASVAYAQTDEGIHDGP
DLQHVLPNSVLELGHPYAYFEHVAELFELTGYFAGVSQFSHYALEALGEEPSLEGMNMSA
DALKERQQKLWFKVFHAELECKSYEEAYMAMMANPDQKLQLDCLRHLTGVLCERDGGVAI
LCRLGFPGLQEEIERNLIFKARHSDILVLPNYYKILYSFHVYRGNYRNAASAMYQYAQRL
SVVMRHSGDVAQLLVDQGQALLACINGLSIVDRQYAWVVVGRQQGAATDGADSGLSGPGD
SSAKRKRRRIAIGRYDTSSSSQGQDIDIVELEDVRREYALCMARITLGTTFQELFSRNVL
LEPEDAIALYVKLGMYDNALTFAKTFALKLDYIFTSLVQQCLELSAANSAKTQQEQTPEA
FWENQGVRDAAGTPSERAWRLLQYYLDLEESSETSTLHHRLLVADTILKAEYDAALPPWL
SSLLLRRCPQDLVRLCLRSGCVSEGGEFLLQHVNALCSRITAPDALVTRTTREFWLPYQL
VDQTMGILDDAVVRFEEAVDKIKQARKDGGTDAELARLKALLRGYRERLAGLQRLRDDLK
SAIDRYMAFAARESRDINSNIPIEPTLVTNSASVAAGSS
>Batrachochytrium_dendrobatidis_BDEN007576_Nup160
MNIPWLVETVVPLSCSKLVTLNIPSCSKVSSDALNRLLYAQNHADGLIIADSTLQSEGLD
LLHPYLTPLTGTYYLSHSPNCFIYWRLCPGRCSLELKRIFLSNAVVAQSMSGSNSFNQTN
DLSESSLSETTLVLEFSEPCLPCPGFFQDSDTLSVHVKIVTICGSFYNIELPFPHLSCSD
SLSIDNVVSYSSSLFSTLERVPVLVHFPDADMFTVACGNGSLVHVTCPPMNSILKSRRSK
NTFSNDSNTSDDADMDESDDPYRSSYDSGFHQVELVEATYMSHFKSLARTPSKLLFSALR
SVVSADSNDMTNSTFSNEAVKIGPLTSPQQVISIASLCLETQLLLFTFCRDSRLRIWSAV
TKQCIKNIQIGIACNIGSKIDVSISTGAYPSTPGLARSNSLPATSRQPLLPATPCSAIKV
FRQKSFNNNAMTQVDGVVMFNLACYLPQTTTGGQATFIIYSGTINSMGELVHFEPIHSQN
SGSDGQEYLVDFTLSPSKNGDLSASCTPQSTDQSFEHDTMDMHDVKDSSHQLEFGNKMLI
SNSAHDSETESLGEAQWWTLWTVWDRSCASVIRYIQIDLPAHRLSNELHLNHDRHSSSQF
ESSHDQPAYGLVVGHRWMIVTSCQQESTELPTIDAFDDEMMDANSYLELFMEHIFEPGRF
SLALISEALDIYSGADPYKFCNKAGIATPDLLYADVFHRAITTIGCTIDSDFEEQNAGTY
FTSYNLALLGAYNTFLSILVQRHQLHSAPAGIVFNPYCNTIMTLQRGPTMGFLRVADAYE
VMTWGHSMSQSTPADNLIAESPLSLLAGDQLFTGHLKSIRSKSLRTDLFHFIQLLNFVNS
ELFPPGFAMATETEILTTRASSDSVVDDYAFTVYSRLSEQIEPEDLAEKLVTLEQLTKNI
GHFQLLITTLLDILAHRAMNEKDRDESGTDVHSFPWTALNTTLSDGKGTNQDGINNASLF
TNSIIATAASQIVSMRLKVIRQSVMALLVLKALNLNDLHHYDVPSSVMRKYLDVFSALSL
MQWLSVQQVLIPSHERDSSTAHHYPTLSRDVSKVVVSSNAVTKEHKSLILHLLQHHYIID
VNLPLLPRNTSTGSDLILSTTVTVAAESFLSCLGFIGDGGSQQMTHAVVVLSRKLMAFGY
FDIVGKLFPPHMRFTPAIEYINARVWLDVLEWEKSARCFCLAVGGDPTQSDLSLVFSPHS
LTTGYGEYYRHVAGLFYERDILDHTVVFAKLAIGCMKNGDQSAEVKGLVMLVFKCCVDMG
DFDAAYEAILSNPDSKSQRDCLRTFVNALCSANDMHGLCAKYNFGHLSSEVERTLEFKAR
TGDVTLSKHTPNYYCICYTFYIYRGDFRRAAMAMYALAHRLSSIQLPPLNRIVERAQVVI
QIVTEQAQHLLAALNCLKLVDAEYAWLSVPLAMAGPIDRAERNATYPTIDLDALVTTQDL
VMSDTYTSNVSNTSIQPLHIIEIEDITKQYHLTLAKLNLYKRFPDLAQNTFFVQPGDALN
MYCQVGLFDSAVSFAFIFGLGIEKVIVSLIHFIYVNIRQDRMGNGDDNCNGCDLDEEVGS
YTKLDRWTTLRVILQQYDKQANAYAYHLTAITTILKQDKLVRLPLWLTQPFESYQSDRLI
RIYLLYDRVADAAKLSCRYIEEETARLPDGLGAMSGKRCLAVTCLEHVIKALHMSNGLDD
MEARVSQKLKLYLAQVGMETNLLLR
>Spizellomyces_punctatus_SPUN006324_Nup160
MSFPIETPFPLDIPPTVRPVSHHTDSTAPLPTHSRSPPLSGIVGLSKLYPPSFILWRLMN
DGRILELRRVFTASQREDGISLDIQNDLPTVTHTNTPVQITFPTPICPTPRVYLSNDGSE
VRFQGVSACGTLWTASFPTPDVFYEQGWRRRVVKKYGIKLVSGQRVRVVQFPDERCVVVG
CEGGAVVVVERKEDGQNEEDTYLEHQLVETNYIQQLKSATPARIKNFLSPFLGASRDTTP
ASTDGRQPIALNSVRFYEFVLCRDRQLQIWNLKTKSKWKTIALPLDAPQRMGSAKEEPKT
GHLTDPTPRHYIQVFDLEQYETVMGAFSMRGVEFKVAVYVPPAEDGDPFFAIYRGRIDQY
GDMQEFALACTKHVPSCEEEPVPPEGSTSEQMSIRSPQPETLIDFVIVDNAMTANAYAWW
IWGLWEKDGESVARFTQLWQVDADDPNAVISPKASEGRWTTVLQGCSKPLDLTAGLSEMD
ILDFICSRERYSENTVLKALGRYETQTAAMFRDGRRAKGDRPEALRQAVQQVIMPEGERD
GEVASSLKKLIQLCEDVHKLGNSPCAIEYDRSAGSITIIKRGVLVAVRDSDPAELIRGIQ
TRVVDPADFAIFGSPVMDEEASSFFGNPELREGLTAFLGVVEWVRTHVPPSALRGIENRV
KMIVADGGGQDISALSSQLLREFLHPLTTSVDFTKFEQRYRNIPPRFVEIFVQLLLGMPG
RDSLDMMGTVPGTSSVFSNTIIATAFERIAMDRYRMIKDTLMVLLVALFVCKEVVEGDVL
SVCFSGYYAWRAAYWMGVTRVQAANPPLGPSLPQPERIVTHLLSQAYRPPLDFEATDYTA
LIPKAVGWFSWSTGFSGPDFGEIARVTNRIIGLGTPESVREIVFGLPLSAAVAYLRGRVY
VEEQDWDSAKRSFEDAVMSFGENVPLAGNDLTVIVPDEVIDGGRTAYYRHLTDLFMDQGA
KVLVIKYGKEVLQRLTGETAEVNKLSEAYIKSLRKAIFMYSLDLKSWQDAHKAVLTMPDR
ATRLVWLKSLVSALAENNCIDELCNGLTFNGLIEEVEYELIAKTRVTSIERGVKETGPNW
HRILYTFYISRGDYRNAASTMYIYAHRLNRLSEGLHGTGVSMHKVLVEQARSYLAAVTAL
SMVPEDFCWLVAPERDGELGAERVRKRRRVESDQRRRHLMSIVQLPDLRKESALAHAKLH
LHSPDLDQVSVGLPYPEDALVLYVEREMYEEALTLGRLFELDLTRVFESLVEGCVWMDRG
ATGGLPASDTTASSDHAWDALKKYLERHDSEETGFKYRKAVIDRALFCDREVKLPLWLTR
VYKTHFPDDLIRIYLKHDLVDQAAKFTIQYIQEQQHPRPTHQSFTRWLPYTLIDRIITDL
QQRNDKRDQDVLAALTEYFRFVGAESEEVLRGYAGKIGINQGESEVLSKSMFL
>Thecamonas_trahens_TTRA003177_Nup160
MDPLKAGDHMFSFFSDLASAGLLGSDLVKPVDVLDVLGDAGAAVRDESGEPVEGLALTAM
DVLPPDAAELVGEQDIVRVVQSATPGAPASLAVCGLSDGSLWLAALPGRGAAVEGAAVKL
QSASLLGKMFGLLSTPFRSRNQAPPLLSLHKLPGVPYVLALSADLVFSLWSLEQRAVVGR
FSLAHLTDDPVELGDAGILDDIVCSVVPDIDDETTFAIVVFVPLLANASPELVASALADD
RPELFVFALDISTLRAADDTAEATDALQLRAVECQFTRDPAVAGARPVDVLYDAPAGALH
VLYAMPASMSADGFQIWSYTLDGSASVQPSTLATHLGSLDHLELPGLDTELNANELHKVY
AGEVFYPGRFSATTLALAVQAYHGSRMSLLEGAAAPAPAVLRQVASNAVTAHAAAVAASA
GDSPAAYAEALVAGWEAILEHCIRLARAETAPLALGLLPAIGVEPAGAVGLVVLCSGALA
VACEVGPATDGLFALTEVPETNVGVLEPAEADARLVHQLVDLIDVQLGGPARVRFFRALL
QSRNPLTAAIPDVGQLTESEASGRFVLTFLRLWRSLHDPVAAVQGAVARLVASAQALTRE
LEVVLALGAEQAFSACALQSAAFVASRSVRQARALLLTLYLVAQLRDDSRCSSDGHEVML
SEVVPATEVVLMRSVVAAVVVRASKHGRGGCGAPLVSGLSQASVLAVLAGEAGSWLVREL
LASGEATNAHVVQRLLESEALLRGPGEAGETGSARAQLVGEAYLHTGEFGKARNAFRRVD
GDVNYFAEVMQKFDESYQPDLALEFAQVALGCAGESSEMRAVLWSNVFKHACALHDYDSA
YLAIASNPDPERRQDCLRRFVVVLCELGEGVRLCEYPFVGLCEEVEATLLRKGRSGHANY
YEVLYAWHCFRSNFRAAAGAMYERGCMAATADDALRGYLAAATALNLVGASSAWILHPRQ
WRHAADGGTGKRRHESVTQVSDELAIVSLAGVTMETAIVRAWALLGTDARPEDADGAVLA
LATSGYIDEAFLLAKLCDASVEPVFGVLVDKAMAAAPSATADAVVPGWELPLGEEWWGAP
SLRAALWRVILDGLARYDSPQTGFRYHLVVAHCVLTFDRRTALPRSLVVSLVAPDGAGSV
NVANVAALARLYLSFGCAGEAAALALEFLGGDAGSAAAKAGVESFGAWLPYQVLDEIALS
EGQEEFRAAMEALLA
>Dictyostelium_discoideum_DDIS010636_nup160_Nup160
MSDNTMNTEEIENENGFDIINDFNKVLKYNEISLKSFSDHSSNQWREFTIDSNSQGYYGY
SNNNDINFIQDKFTSTPYRSGGFNYKKSPLTDGRFIIWRLVNKSSTLELCEHYSHHSLES
NQIRIHFNNTSIIGDVFIQELNDYVIIMVTTISKTIYRFLLPHPSIIEHSDSRVGIKRKV
EVDSFGSGSGNNNKRNYKSIFSNLLNSNLDNQWSRVRGVLPDSFEPTVIRYYSATKLIIG
SSGSGSTWLELSDIKQSGDITVKKFDCKEGQGFFSSWKWGEKQEPVQDIQFLSTTTNSNN
NNNFPLALILLNNSQLKVWSANDKKFIKEITISPENWNNNNNNNNENNNNNNNNIPTSPN
INSNQQQQQQQNLSLIHKRFKIYQRSTKSFLLVVYFQFNSESQFQFFSGTNDFSNGINIK
EERFAFLKGKGLIDFNIHNGILYSIWSQIKERNYNRGRINRDQEFDEDDNKFDRNHFVDD
NNDQEEEVIFKHIYIGDLINFNHQKLSTSNGNGNGNGNNNLENEKEINMEYNQFYNGEMI
NTFDKYYETIIEHSDEDSDQPTDQTYYYNLLFNRGLFSPNSIEQALNEYKKLKDIDDHGG
DNDVEMNNGFDNDNSLESVVSNILNQEDFKFQSNEQWSIFFKLCTKFQKQTCLLGSGLFI
EPTSSIIFLIRSNQLSIMKPMKPIECLYTISNNINNSNIISDKQFYNIILNCFGSNSNVL
VNDFLYLMKCCNFIDRFIKDDYRSFEYELSRQHVNHTLLKVSEKLIANSYNNSNNNNNNN
NNSNNNNIEDNINNYSIGFIKLFKLIENPIETINLILKKFKEEFSNQNDMVIQLQQGYKN
IDKGWSGDLFADILTNCFVSTIEIKYQLLTKLSLLLGTVSNLRTHLGIDTKTLFTLEKSI
LPDSIKLLSTYYLLNWFTKQNFIKSFDNSTTSDIDKILISQNQYGDDSDNNNNINNNEYY
EDQQQQQNQQQFTISKNLNILTILINRNLNQFTSKNEFFENIEKQLSKLLCVLAPHMDLF
SMGCYLVEKNQYKQLMEFLQIIENNELIEMITPFYYLMGICYAHYSKFNEAYQYLLKATE
SIENQNQDMLKICSISKEELVCSLFVDIPIDNRMMNQTNANTTQTLISNYYLKCIKIFET
RNQPEFIIQFSLFAIDYLTLEKENFSRLDYLNKLESLYSLVFKYSLKIQEYDLAFTASTL
NPNQDVSQENKRRLILTLCENSVTTVNNNNNNNNNNNTNNNTNNNNNIGSGNSIKVLCKL
PFPQKDIEDNLLKLASAQDLNKKPDYHTILYAYYISRCNYRNASMIYYERSIRVNIEGLG
KSRGKSIFDQQQLLDTKLELLSTTINTLKLLDPSDQWIEINSSSLDIRSTNIYNNNSSLN
IANHHQHQHQQRKFNYIGNNDEFKDISVVTLKEIEKEYSYYLASKHLCSIDSQINSDFIL
SPQQLLEKLIQYSLFDVAFSLAITQEIDLGAIFESFASKCVQLQLNPQSNPFFIKNTNGY
GSGVIGNGANNNNNNYGFDCSELQHLKDKVTLTWKVLENYLQRYDSDKDFQCLSPSEINE
NSQNPNTKATIIGNQQMQLRMFGEIQQGSLVDRDCNGCSFRVSDSKGFYLDVHYSHRVPP
FFNDTQSGQQVIVIGKLQDGRFIADNVLCKQGQLRYHELVADTILYEGTLDLPTWLIQWF
SKGRQDTLFKLYFRHSRLIDASITLRDLFKHAQFELNQINNNNNNNNTIKTSSQITSKTI
SLNIPYDLIDRFFIEAKKIKSSIIDQKEKQQLTQELTLAENEMIKYFSKVN
>Polysphondylium_pallidum_PPAL001868_Nup160
MNVENGHGNGNGNGNVVMKDEVEENNEHMKQTYHGSSQHTLAEIDLRSFSDSFNVWKEFV
ISSSSSPSTVYTTHHNYQLPCRSGGYSYENQSHPSTKNRFILWRIHNNQLEIIEKHMNFN
LDDNCIRINFLTNLVGDATIMEYNQRFLVIIVITAAKTLYRFLLPHPSIIEQNDEVADIA
VVNNNNNNNSSTNGDSSSSRPLVLILQRDLTLRIWSPTDRTLLQSFSIHSETWDQITMNQ
IQGIKRFKLYEHPNQPKHFTLVLYFELEQESNFQFFSLVLEDESNITLQLQRTSFIKSKG
LIDFSLYNNYLYSLWSTKEDNQPILRYININNIEVDNLNMEYSLFNDGLMLPKIVKEKAP
TAESIEQHYLERVFNRGQFTNKSIQSALSIYKPGYQANQQQPLESQVANIIRDRISNHST
AKKLQIDLLTFNEWNEFYSICIAQIALDLQAAGLYIDPNTDLIFIIKRNKLSIMKPLSDK
EIIYSYNPLDHFRLNIAPVINSTMNTYNHISNDLIHLYKCFNLIDRSVGNDYSSLEHDLL
RMKVNTALLTEVHNLVSTTVVGGDSDDISVDSSSNGQLASSMSAAGLFTVNFIKLFKYIV
DPVKVVESLLELIESDLPLNGETDPSTHSFAIPPQQHQWGGDLFIDILSGCFTGSVKLRY
RTVRSLAMLVSFISRLRCQVGITSATLKEFDNRIIPRCYRLLNIYHILNWFTNQIYYPSQ
SNNSTTNTSSSSTSTNNEVVEMGKMYLNESTTHILKTSMIYTMLTNYSSQLTSIYNHTFI
DNLDIQTDILLNVLSRIYPVANYLTEQSQYKQLSVLLTTINENDFYNNIKGYYYLMGLCF
AHFSKYKEAYEIFIKASETFVSTPGLIDDDLLRVVMIPDDELVAPIFYEKSLMPSANVRQ
ATDRLIAKFFLKCSKIFELRNQLEYVIQLSLLSIKFYTDSIDQNQEIQSKISSIYSNIFK
YSLKIQQYELAYIASVKNPDSGGSMDCLHRLLIHLCENNQIAQLVSLPLVGTYQQAEEML
LAKAKSQDLSLKPDYYSILYTLKMSRSNYRGAAMIIYEKAQRILMESHPSIRKGSFDVES
LYKLKLDYLSLAINALALVPECQNRWLPIDISSFQEGKKSKRKMNTSTLTSAVITSPNRQ
FNQNVLDLTLADQQQQQQQQQHSMLDWQTENDSHVQIVWKSDLEGEYIYYQSCYLLRRFD
SDVSDHLSPKQLLAELLKYGLIEQAFSLAIVNNMDLGNVFQSFALKCIEFQLDPSVNPFA
NYGALESSSIQFYNDNVLIAWKLLEKYLEKYDTNEDNECLSPSEVNNLFVANRNTPTVCK
MFGVIVKDSVKPMTATGGGAGSEFRVTSDANQFYLDVEYHQRMPHFHKEGYPVVVVGEMS
ADGSKFLAEKVLCKRGQSRYHELVVDTILSYNSNCSERVDIPNWLKQWFKNGREEILFKL
YFQYGRIEESIHILLDMLIAADKSIESYQQQKQQSTSKKININLPYNTISQFLMELEKLL
SNGSLEDQAKPKLSNYIQSIKSSLNNYLNKLNKVN
>Acanthamoeba_castellanii_ACAS010963_Nup160
MLYWKEVPLQLAEGAVVWRDIALAVDLSKDTGSEADSAFRPSTLLEISLDCELTNNALRI
QLPRAVVGDVVFVEKEVDEGVRELHVLVVTTRTFHRFVFPHPLSAPAPDAAFASTAGPGA
ALPSVLAKVTAVDLLQGTCSLDNVLRNGALPKAVAPVDEDRVAIGYSNGSIAVVETYDVR
VVPGGPAFGTTAFELKEEHLMKKLWSGLMPTLGTKPAPEEIVSLATHCVTPTRPYIFALC
ADNKIRVWDVQSRALLNTKEIDADKWSHEGDDSIQRRGPIRVYSYDEDPMRCKLGLYFEL
REESQLQLYTVSFVEEENGYIFLKGLEFDSFHYSKLKNLVDFRFSFACLWAMWADPNEGL
ALKYVTFETSAQMEPFMVEDNCWTSVLLHAPDDSKEYPSLAEANDFQDAYLEDLFKPGRY
SLTAIHKAYQQLRDANKMFNASARAPLSVARLQRDIPALIQELATSSYLARNIEEEDIEE
YVQLQRSCWESFRAKVRQAFVEEETPIALFKDPHTGLMIIIKKGNLTFARPCEALEALHA
ISLPRTTNKPRQKLNVSAVPSASSLLLPGTSVYSDPAYQLQSELLTATNLVSQELGEDVF
AAFEEELYFSRDPYTASARHIDAFLSATHSTLGEHKKRPSPYEFIRRLLRSLYGTKKLIA
AVKNLLELLDTHRLPATTATNAEGEDMLWAQKESWCAGLFGGDFTEGFVSMSLQHITRSR
FQISRDLFFLLSFVMRLENTVELPAKAFAEIESELLPRVATLVKCYHLLHWTTLQYCPTF
EKPRTSDDLASFSALEITGGQRQNKSTEGRTLMQLFVQENSTVIQQLFASSEAVSAYLRS
LEGGKRNIDATSSFNLFAEPRELWTALATPFVQTVLGYVTMGYHFSVFLKNHSYYGLLHE
NLRLSGKTSGVAQYLLGLSHLDLAQFDKATECFLHALTTLSSDEECRYFKDMLQETTHLG
RGAMETDMHVETHEQSLDVPFLMHVIELFESVRQPEFAIRFAFAALQETPRDDNASQAFL
WSVVFKSSLALRDYEQAYLALLSNPHPDSSLLRKYVVVLCTQGQVGLLCQLPFAGLQQEV
VQVLTQKARAEDVQHIVDGQSPNYYEILYAYHVFRSDYRSAALFMHEYAMRLGIEAHGNS
QQHLQHVANAYLTCLNAFRLVDPKFAWIHKAETPFSTDDRPKQMSKRKRSTGLDKSIDMS
PLVGGKPTSVFTTTQAKEPAVGAEGVTTLEDIEMRYHLTMAYLTLIKASVPFENIGPSAF
DVFTQLVDAGFFDKAITLAVKYSFNLSVVFEVLTKRCVLLQQHVGFSAAWRMLKKYLKQY
DPVHVNGYRKAVAHKILSLDNRIKLPKWLVESFKKHDVATLLYLYLKFGVYDDAIDLVVE
VLDEKEERRREEEAGGGRGRGGKALAEWLPYARLEQLEQQIQAVVADAASPLSATERNRL
VGAHKHLRTKLARYLQHVDQRTFGLKQEGTAAS
>Naegleria_gruberi_NGRU005704_Nup160
MVNSYYYENMLKSAHFHDNVGVQCDSGSFSFVDNNLEKNLVWQTIGGDLVLHELDFKATS
CTKTLVIKSPENSIFLPGTSIKQTSRGIVIWLLSSNRTLFCLSINKKEKSFIEGITENNL
QVDSFNIGTSDQEIEGTYNRLQQKSIFNGLFGSGSQDSNNMEFFKTYSEHFPTCLCAIDS
QAVIVGLANGNLLRIIRDGSNFIHNTFLFETSSSWNWFSNKSSEKNLKEVFKNLTVSVQH
LSLYENQLNIIASLHRDGSLLIWKEDSDTSVSLGREILPANNLKLLKINLHNDGINDINF
CSLPLKITKESDDSTFQIIASGTQNDRTQFTVFGFQTFSEDNSFDITYNGVENVKCFSSE
FLPKDIFSVERERKNLFSNLISYSLYNGTVWGIWSIRDYTSNLEENANISYTIAYGSLLS
DSCQPSAWCFARTLHSQLSSGVSKFYGNVYSNSKNIGSYVEQFLFTSTTRLQLNSNLLFR
SIVPFYPKDSLHSLTLELGITEDKPLIPFTYINDAYWSDKIKYAIEYTISQKRAEITTKD
LLERNVLESKIEIQTWLEFLQTLARISSLNQPTGFVFMNSTPAVMYNQSICLLRQLDILE
SIQQTANQSLRGSRNYLLLANNLEIKESISKRSTFSRDLVEFFRILNFIDKSASELLSTF
TVLPYYFSQESTNDNPAIIARKMATELVSGLSNHNSDTPDTLIKDFKQSHHKKLFVNGLI
DRMSAIRNTPVSSILNYIIRTLMVSEIESKKDLISMDNSILIQLINASSIQILESRYQLL
CQLCIFIEIAGLLTLNGENNNIEANTCYSLLRSYHLAWWLCNRIVESSTNSLNLAVSLSN
SKLNMADFLLTHPSPTIDTKYFIEMLLTEHEVKKKLQTNLEQPPLSYLVTNISLMIIQRV
ILVDYESNKAQRNTVEIAQYLLNWQAYGALKRYCLLLQSYDSSFPLTYHYLALANLQEGD
LSRAKQNFLRCAIIGVSNRERDQETLALFKLMNIYWKVEPTLNNQTIEDRVKISLLFYYY
NYIRQLCEKHPELALEFINLSLTEADSDLIPTEEISILYSVLFSLCIHFERFDMAYVSLN
SQNDIQRKKSDLRKFVGTLCDLAAYSTEQCKYFGNMLCELPFSGSRNDVNDLLHERAKYA
DLSIRLANIGTSHVKVLCTNGSRSGNYTLLEEHTQKLNTVFTYYHLLYSYNIHRGDYNKA
AMYIYELGRRIESQIRIVPFSATPNDCHAEILEAYLQKQTECFLIALNALKTVSENNQWF
LYPRSDEESMDRAISPLKRIRDDQMQVEQDLTFTKPHIITLSHLEKRYQLSSSKLFILQA
QKKTPSFNILSLVLLSNPIDIISQFLSGNYETVEKAFMVASACKLTTPEMCILFSKLTKK
CCESGDINTSGTSKKMWNLLRMKLNKYNNASTGYLFASSAIRTIYQELQSGYIQREECYL
PNWLVKQCDPNSLLRIYLEFGKISEAQKLLVQKSMESDSSPLLTLPISQTLVEYVVKQ
>Ectocarpus_siliculosus_ESIL003777_Nup160
MYVGFFVTNLRAPADGRPGRRPRAERCVRAVQWVACVGALTGDLVHQREGCPTCWGGRAP
TTTEMAANNADESPLGFAGDIDGGTSSFRLSSGQQPPPSLGNAGHGASSALPVQMGRLPP
PSPQDRGLVGGGVLLEGVEAGRTVVTWRAQESGLWLEERGLDDDLEGGGLHLQLQGGVSS
AGAVGVFGAGDGGGDQSSLAVCAYTDDRVVHRVLLQRPAAPPGDKAQSALSAMSAPQGRK
VAKLGCREGGLGPSCWINRDLLVVGGMDGSLHCVTIAEGIDGQTASLCEETLRVKTGWNP
LAVGSGDNASAVAVTGFWREEEKQAVVLTLHTDWSFRVWVTSRASTGAKRRGGGLVSRVD
ARQFLGSPHERQTAAVDGSSCFLSPVAAVANPEEENFVVAAVAAEGGLPVHIVLTISPRG
GELVRRCEFEAPSEAGPLVDAHVNHKGIVWTLWDRPRGGGGVSSGCGGVSSYGENGTFDS
VHHQTIDEWLGSQQEEDAVLDELFRRKGGWPGLVALRCPPQGGGGRGTRAVALDSVELME
SFYLRRMFTAGRFGRRVLASAIREAVPLMHNAGPLSSNSTSLQDLQNLALEGVRNAAEQA
FRTLDEENDKDDPLAMSPTAQQALRDVHGFWKRLLLACVEGGRAEARPLGLVPGGMETFV
TPFVVRAGRTTCLMPRGDRRGGISMAVAVAVAGTSSPRQGQGSLTTDGGGGGGSSCDRRV
ARLRGLAAGVPAAFEEALVAESGGRVVVATAAAAGGGGAAAAAAAWFRGFEAESALAREG
TAGGLADAENLPRGLGEEGGYKREQASFLRKVSDVLLRSTTGACLAEAAAAVLQTDAVRD
VLTWAESLKPAKEPPRSRPLGHGGGVCGCSSGIATAAAFGTVKLMKERSAEARNTAVVLM
LVLEQVDRLGLADQLEANIVATALPVALKCMNQYALSAEVGSHHLRVRGGTHPVASWRGG
RSGWGGGGGIGDAQPASVAASKPWGCTALEGLFLDSRGVVQDYWAMSTEASTRGRQLGLG
GVPSLLAGMCEGTLRSHLTGLDSGGLVSFLHASEQYQLALPLVGLAVEWQWRMKVGPPPP
PPPHRPEPHTAVLTSIARGFLYSAEAAARSEGGGSSSSGPLLDRATKWYLKSSQALRAQL
LRPGGGGGHNQAESVVEHFEGALLEVERVREGLRRRTTTGGVRAAAAALVAQGAGERGGG
GGGGGGGEDFGGRGPVNALELARAALETERELRGSAGDQQQQHHHQRQARLCQLVFKHAS
EALCFREAFDAVCDNPIDQQRKENLAALVQHMCESGRLGELCSLSLADCPHGGGWHPSGV
VDSALWPLARRSSVDDLVGGPGGKGRSRVNYYDCLYAFYMARGEEVAAARAQDELRESPA
RSFDRWKPHSAASTLPFAAGAQRARLAALNALSVAGNAYPSSDDTAAATVASICPPAGER
RLDGYGRPAGVRTVAVLGREAVSAAGAIGLAVVKGREGGRGARVWWTVRGERRGVVEALA
LGGRYEEAADVVLEGLAHQPRLMVEEMDKLVSALARACVRTEDIAKGYEVGPLPPLVRGV
GPLKPRVPVPSAEAEGDTTATARARAPEHATSLWPVLRQLLRLDSADNNFSYHTAAVAVL
LEGMPASTLPRWVEDSYLGLGQELPDPPANANAFPPPQPRALLAPWKAFTSGRGGNGASG
PDPTKLLDMYVMDGRLEEACLFLSRVLDTREVGDIGALTELVPEKDGGTDYLPYASIDRL
FALSEASLARSKGPPTTQKEGWVTAGGLAGAFETAQERLVGYLKVAKAVSDQAQPNRAAE
AAAAGRGICDASAFMMTD
>Phaeodactylum_tricornutum_PTRI001600_PHATRDRAFT_49307_Nup160
MATIPTAAPLLLEVPLAFPGSCACPRYIVYDDERASVTPTRTWRTDADFDAARGSPSALG
RDLSHARFSDAFVLRGAASVSALKGLSTTLSSFTNATLATTLLAEQPWILSLTLLNTAPA
PSASAVIAQLELDLSETQTLRDIVRVRAFALDRLTVRLIVVDTNATALVLNMVLHEPRAA
YGTATGTSIDTPSPTLIPNPQLTVVSVTNLLGDDLTSRMAPPALRPSMLEFLSATHLLLS
LNPFLLCVNLESNEISLWSQSWTQRAMQSRQSTWTRWIGTAAANAGTAAATGALHGTRGI
VLDDMPPVAALTVAEHLVFTLHSDASVRRWILPTRTGNPSSADSALWEPREVWTLRVPAL
PSSDLWSESPESTQLQACLYNDARVYALVVHIQTTDAADEICHLVVVDGDVAAESEITTS
RVQTVPPQVSALVDMQLHTGRCALSCWYRSKQYADAGSGDGTSVGRSNGIGDSHDDTSLW
VHYQPSHSTMVSSQPTVTAASKAGHDALLDALALQERTRILNLHYSPYGTNLTDTDLEEA
LHQIDKLFLSHLFRPEFVRGTGTTTPPLEAILRRVLHQLVPHYRDPVGECGTERRVLLAL
HEWRSQQQNRNLWLAMTPGRHRHEHDHLMTPGTTTANAPPHTNMSLYDSLLQLEDDEDLE
LGSAMDRGMMEEDEDEWERAEIDKESQMEAHEERWRQFLLTVWEEERMMRLPVAMGLVSC
STDLGILVRPSTISVLAQHGDGPPLGTTTTPLLLDQIASKLVTALEMDEVSAARLYAAEQ
AVHSVIARGDLAWHATEVDRLPALLLVSLQDCLWDVVMPHESNLLIEGLKNATETDLIQF
LLRPPVESTLPGLGLLVSSKDSTGTAFASSIDEQQRLATSSLATRCMNSIRRLTLGRCLV
LSQIMTTRPNSMSAAWLIYFQAVATMFVSAQHIALSNYSLPSPSADSPSSSSPLTKRPSF
GSGGSGVSNSKTTVLDASLQATFELDENNTTSMTKSIAQRVKSFLKKAFNLALVPLNDTP
SYSALPELGILPGSSGNVIDQPKLALRLLAPVVALPPPCPGGKSIVVREEAIAECLLIAS
HSESDDKRSQSMVEKAFKLLKFDEQDLVKGMRRLETLQRHTASSTNLAGLFILFIEEAIQ
KMQALHDEDALNSMHDYSTLWSNLFNTAITSCKWDTAYHSCLNNPDPARRAGNIQRMVRA
MVDAGDLSALLSKCVAHGSKITEDSHLELFRMGGDLYGIAVETLAEASSRDLYLFQVVKP
EPLADYQAALYVLHCSQGQWRRAAQSLDLRYVNARTALLNGPSGTDLDNDKKMQRESLII
HDMALAALGCSNAIRLVDDKDVHFIVSGEHGAYPSLPISLNTQTSPRSKRNRGLQILADG
DDEVNAHKGATRLSRYMDVTDIETRGVRASVLCSLFEDDGDGYHAAKTAFLQEVPTNDTD
NTVLDKLFSRGYYGHGIALASMIAKVQQGKPDGVNVFYDSLSHLVCTYLVPIATDRTAKP
TRPTFSQIQTAFDSVGDLTNPSVLVVSRTKKISLLQGHAIREGAMALLQRLVLKYTSTKC
PVAVDVAAALLGNDQSGTSLPTWLEHLLVYGADPSVHAPGLFAKRRVVHAENGAPNESLY
LGDPSILLTLYTERGLYMDACRVVELVLTDPSRKTMAASFIPEKGMIDFVPYPKIDLLHS
LMDVVLRKNGVDEDTREELRACQDSLRDSLEQHFRLLKIGESGLRSARALA
>Thalassiosira_pseudonana_TPSE003527_THAPSDRAFT_24655_Nup160
MALSTMKEIPFLQLHEPVALSSPPNTNTSSTRSIGLGGNRGSEGHNKRYVAVLSGASSSE
TASHASSSGADGTALGISLVDASSTQSSVSSSTSTALVPIDDANTNNHQFTTSTNDTSNN
DHDDEEETYHLRGLASTTYSSNDNVIICTNGIAGKKGLVRISVRDTGGDVMQGETSSANS
ANGTSNGGRNTDVEIDLSQLMKKKSSDGSNLFESPVGTSCFVIQHSNTDDGGRVETTILH
LRSVDAYGSVLSLTLSYPQLKPSSSSSSFLLPLTPPKAYQHPHPGSCIEINQVCFPTPTS
VVFALNPHLYCVDFGVDGGRFVSANGRVKGAVGDGAVTRVWTDIHHVVYDPIASSSREGG
GDCISSSSGIKPTPRKRARQSLGNILTRAKYTLAGVAVDENEWNEEYEYNEDGDEIGYGS
VAVPSIAALSSMESTDATEGVNVARVASIHSDGSLRIWVAEASRKKPDLHSLWEEEDDES
EDMKVQKKEEHLKLRIPSVQRVAIQSSDSSHYLDPSIPHPSTWDSRPDSITLCGHVLDQS
YEVALHVQCYADGLRKESCGSVYAIQGSIVDANNNRDDDPTSASGDSMVEMQLPRGSQTV
VDLAWKKRDLLVLFRRVEDAVNGVAKEPPSFYGMEKYEDAKVALALYPLGSKQSLEPVLP
SNMTLPYLDFNHFGYSFGLTVEEELDRFLNVSEKKTEGTEDDNDDAMEDVEASTYLESVE
SDVAKSEAEVDRAGLLSVLQPFGRPRPSAVAVSRALSTLNLVDRGRTMERVSPVDIVLAM
RKWKKRDAFQSSSSSAAFETSLVVRQEEELVTTSPAGNSNSIYYAFASATKSVAGKAVHP
AGIEAEQEFADNVEKSEADAVETARDRHLVRWIRLLSEIRQQESKLNEVLCLSSYGAGSH
NLLTRGNMISVLSVDESPAIVPRGQGEQLMAGLDELSLELLTVTMANPEHRLVLCQLESM
LYTSASKASALLSGWQNEGLDNSLVKEAGALGESAFSSFGMNDQQLPLLSEMARVGLDFA
DEWLGASTSQSAYVRVRLALGDSGATATSTAIHDDVSVLNVQSTAALVSARVESIRQLSL
ARLLLVLGSPMKNQTPIYKGALRASLYYTALSWAVKQSSSSTRSMTVLDEQLFIERKRTE
CGLESALTLANDFVASVFDYYAKGAYSNASLNLVSPSHEPQLALRLLAPLVEYPSQSSSS
DLNVAAAECLLVEASVIARRSGADENGSTSKHLWELASQLLLDSVSMDALDGSRFLDIFE
GLRNGRDQWWISTGEPQHEDVLFRALNMIVLIGDDAETQEDIKRLCTMQTTKALFLPSVL
SSSNNGASMDHSFIDRMLSTISPNIPVPRLALYQFVKTLLKISSLMFRVETLERHLCLME
SKNSVMATCCNVVLASIHDLISEMSSDLPSQMTRDMSELPTLWSIAFQTAMRGHLWDEAL
RACVSNSTKDRKKHNFRRLVLGMVNAGALGKLVDMSLTVVGEEDSADESISGGLDIFALA
CNVIEEDAYIQASLADSVDEAESKSEERPNYWGALYVLHASRGNWKQAAQAMGMWGKATR
HQTKLSSDTSKSVVMDNASLSAHSCLHAMSLIDKSSDRYLLPGSPGSPSAFFQEDVASGL
LTEEDIERQAVRAMALRAFSMDDLSPNSAGGILGATVRDGIDMLARLGYYDHAIAVAAGN
SSKSKGQPGGVDLFDDSLKHILCAYLVPAAMHIAKNDGDCMTRSKTVQIRISSAACALGS
AKITSQTPSVTSSSVNSKSYASNSDGVLQSDMAMDLLRQYTTVYSHSCRGLSLFVARAMF
QSTEGRVELPQWLKELCMFGVTSEAETDSSSGGMFAHAKSKGNGNGIDSADPAGLVRLLM
KYHKYEEACRVVISILSKQRTMLSKTSSRLPEKGSIDFVPYDLIDMLWNVIQKIVARPPS
NSKDTKDQIESLLATRGRMEKALMEHFELLKISEEGLKSARVLAHG
>Phytophthora_infestans_PINF015240_PITG_18244_Nup160
MRPLLQEAQFACFEDDEGVTSELSTLPSFVISSPSVRSQPPKSFARVRALECSGSGSFYF
QNETLRDRFVCWRVLKNVVLLREWSLNTTLKQNGVRLEFPAPVVSTGVFAVESWEDDAVT
INVVTHAGTIHRFTYSVPRDTGLSIFSQANTKAFPEPTPATRSRCDVMQTLHSNEILTVA
LWVNEYNLVLGTDSGRVLGVNFGLPSDAKKVQEFVFSDESMVSWIWHGLIRSTTAKLKGI
GDDTERKKVGAAVVAMTCFEIEAEEEEDDKDVCVVTVSADCVLRVWSIGSQSCLGRQQLR
SLVTCQTSEDDNEDAGWNDEDLDGDDGSSGVGVYATHAKVVALSATESDNCRLLVHLDTT
AAHSSEIYLLRGDVQSAAASSAGGGEELALDTARVFTVQSPELKAKRGLKMVDFAVDKNF
LFSSWRSLDGDEVYIHPNPMALTGPRRILGQPVSSLDVQMQQYQVEDSNWLFDLKEEGVL
TLIDDFFAERILVPGRFSRQNLSNAIVEAQNGSVGGVSSQSPFAHRAPKYKDVLVRLVSS
RCVDAAGAAAVRSGTAPSVLRIRVWKELIALCTKHWRCENVPIGFATTTNALLPGAPVML
RRNRVSLLFPSAPSITAAFVPQAEQGSTTGECVADLVAEVLPVFDAFPSQSFQSFIHREV
ADVASDWKVESFVALARHCVRLGLNPNFIASTAVTGQVLSAELVLTRCILRLSKLLGGDA
AFQDQVFKDLVEHLFPLELWRGAGAYKPSSPKRERDSDDEMSDDKDDFVMADAATSTDYY
STSRAFFAGHEMCFAFDQVASRTIDEMCLQSLRVVLFLAYLVDTRPAFLSSATLSQIVRV
YLPKSITVYQRWRLSRWVASQCITQPVADTDASTTSSGSLMPPLLQMFLLDVNKKLNRSD
KFKRALSVLQLASASNNVRSEEAHGVLATFTRELLQYVSQPNDALVRFLQKRQQFRLLRA
MFCCNLSDISLHGGNKGDVASSQHTEQVHQYVRSIAESLACEGQEAASRAHDDKDARDHA
RWCFQQAIRCFSICLSNFFLERKHRHSLSEKELEQFIYDVVGLLKETVPRGHYDQLLGFL
WTVATQALSHLAHHDGGQSFAVQSFIWVNVFKYSVEERLYRDAHLALMHTAELSAAFGAE
AADADGTASECVNYLVKELFRYGHLELICELQWGSLESHVEKYILWQAANATVVQGDGLD
ASAVRYYNLLFTFYMRKQQPANAASSLYALALRLRLAVSTSKAALEAQRNALNAACHALR
ALPVKNRWLVRKLHTEELKRPALDTPEDSRSTPSLSVVTLEDMRRELAVLDVRWRATK
>Hyaloperonospora_parasitica_HPAR011552_Nup160
MGPLLQEAHFACFDDVDDNISSGESSLPTFVISSPFACSQPPRSATAHALECRASGNFFF
QNESLRDRFVCWRVVKNVLLLREWSLHTTLSQNGIRLEFPAPIVATGVFAGERWKDEQTE
GDDTVTINVVTHAAAIHRFTYSMPSSQKLSIFSESDVNALPEPKPATSSRCDMLQSLNCN
ETLTAAFWVNEYTVVLGTDAGHVVGVNFGLSGDLNELREFVFSDRSMVSWLWQRLVQSAA
IKLTGSSEESRAKQRIGAAVLAVTCFQIDEDDDDTDEDVCVVTISADGVLKAWSFSAQSC
IGRQQLRTLVTMESDGCAGEIEERDWNDEDMISNDGDRSSSTGAYATHAKSTHQRFTCCE
VMYSLLLCQMGGLVAMSLR
>Hyaloperonospora_parasitica_HPAR014180_Nup160
MHTAELSAAWDGSKSAGDTDDTASECMNYLVKELFRYGHFGLICELHWGSLQPQVETYIL
WQAGNAAIVQGDSSNASATRYYDLLFAFYVRNQGLASAASALYAFALRSQLTLSTSKAAF
EAQRNALNAACNALQALPPENRWFVHKLHTKRPKSSSLKTPEHAKVVPFTRVVTLEDMKC
DLSVLDGKLHLLTLGCSEGMLLSTMDGDEVIALLVDAVNTATKHEVQHRLSVGGLDYTVS
RSQLTLRESGGYNVEFDEIVGSVLR
>Albugo_laibachii_ALAI003752_AlNc14C44G3632_Nup160
MLFKETPFASFQNANTIPSCVIPSPHGENSDTEKEAAKSHFKACVIPNGISVSESLSHPS
VTISILTLDGTVHQLLYFLDQNATMLASEEADIRNQPKIERSSEIYSGISLFSFHDRQQG
SILAVTKQDGSMKLATDVLNLLYSYQIISGVTSTDAIAAALWINGHNLIIGTLAGQLIGA
NLPVDATPLGDTVSISSQGKMHEFTFSNSSLFGWFWHGVLGTSKRKQLISESDSDLMIND
KDSVGCQRALDQGFAESIIAIAYLVASSDEDSTSELRENGGFTDLNDLLLVSLSADLTLA
VWSYRTRSCIATQSLSSLFLGSRGKDYNDIVGQLPAHELALHNQTVTAAKVVILPDSTQD
DCRILTAFVGSSTVFLLRGELHPSKHTANLTVTREFTVQDDSWGKSSICPKFVDLCFDKG
CMYSAWRYHGRDWFFVHNEATRRTGPRYMAGTLLESLGGVLDEWRSDEAHLLQELVMRVP
DFALHKAEHTKETQKIQLKAIDRFFLDRIMDVPFFSGPYFNYAMRNLDNTWFSDRSFMSA
PSTSFKLELIKAVDKDWIATMKDRTRRDARQSRCTVQAITPGLTDYIWLRFLSWTRLLDS
CLTAWHHDCKFFGFTDTMHSPFSGLPLLVHQNRVSWPWPAPSYLLEDHLINKTSGAEMLK
SSVLPLFSKYQISCLQYKVEEGVISSADLTKDLHSTATQDIMNAAKHITRLIESRSMEYG
CKEFGRRAFCSLDLLLKLRTALYGEPELQMKVLADLVASSTPVNEVLNEYSPSDVDMDMV
AIDGITDEEALESDECCSTTKSQKLVHGRHQSISDELMLSLAVSVKDAVNLMRQHSTRIV
LLLAYLTECRPIFVSKRVLEYVHSELFANAITSLRQWTMAELITHISSLESGEPDPIECE
SATRSTSCLFGSYMKEKSAQWSDAQSHSRALSILVGSFHKQQLSTCGTLNTAIRISDVQL
TKAKTSQDSLKCAVMELVSLVYYGRDGLLDLLCEKNHYQLAISMMTNKICTSDANNLSGE
CVSTDPVLHPAVLVKIGECFARDGYKQYGEAKNKSLTKNLFMDDTKAIFTNTYAISCFRQ
AIRCFSWCLPSVVAEEDDVFTGTTSIKKFLSGVIAVLKECIPLEYSRELLQFLWTVAAKF
SHDEQVLNDSLNVPNSNSLYSQAWGIYMAQDPALQTLVWINIFKYSLENLDLRSAHVALM
RLSEVSQCSDTEQNIRHDEMTFEATNTQEGIIECISQFVKKCMQHGHLDSLCDLQWASSE
QQIDKYLEWHAAHCNVLKKETFLKGHESQPSVVSIDWAVVDIYKSLYALNMRNRQPIHAA
STMYSLYLRLKWTTLSCNRLINQCLTLQHEAITVTYSVLLSVPLQHRWLTRKFLGEEIMA
RLQREEESPVRNSADKMRIMKQDCKEALSIATFADIASEMVILSGKAWLLQHRHFLESLS
EDGGFVDARVLYPLGASDIVPLLLHSALVCCRYYDSASVTESAFAITKNDKERIASQALE
LIWAILAQNIDKKEAEYHHVLRSISRMCVTSGSNASSLCFILLRSSLNHVGDDLSAWELA
AQILLDPEHVNATRRRHEFQGGLHICVPKWFMEGLEHRSPTTLLKMFLRYGIILEAFRLA
MTMIPDGLLHESEEEFVLRIRESNIRKLPWLPWNLFDMLLEMGAEFRNNIPKEDVSLIEN
VTAAMAHFSSKLERYIRYIHRLDAAQSIGIATLNSDALSRV
>Aurantiochytrium_limacinum_ALIM002289_Nup160
MTLKHTLNNSAERSTTSGMDRIIPYDIDRLTLLDADKAQFDRQRDVISPDALVKLCVARL
NLPGRFSTLDICEGLTSSFGTSAVQKLQAERSSDGRISRESILGLAERLLRVQIFQIMET
STETFLLCERLIDDCEHAWLQGHRPLNLCTIGAQQTLVVRRSGAFAFRTADWSEVALFSL
AAADRRIATLARAAQKLAPFIASLEGHISQARTPFALLEFLEKRILAVDTNELIPACMEL
CSQWEEPEIFFENLHFVITKLVPPPAAASARNVDDIEITNTTTLIMEMHPESQCSALQQA
LDARCRLATACLVFGLTMTQGLCSLPQSRIFFMHPSAGIFAPQAAKSCVSLMLAQLLGRV
RPCSEIRSMYWLRLTFDADTQMATPPRSVENSTSVLAMWVDQKMRMGLKMNQADTLVALL
CDIEGEVLPFVDREQQYEILGTLAHFVQQTCSSFVDSDDEPEVVFTGYTRFYHTAGDRER
YTSLLQAKAKLWSSTRSNGQNAQSLGFIADDYAMGSAVELLQAGTPVDDTQRTYDYCIMV
MKLLEHARDPHHAIEFALRAIRASQVTTRDRGVLCARLFALALEPDVRDYQTALSAARLY
PRVAYSNPMDQNNQTEDEGDKYIGQLVSTMVERREVRLLCELPLQCYSEETWRTVVIRTL
ERKTQEDTALPKTRGELTSFQTLFTFCIHHARYHEAANCMFDLSQRLRQMVTRQHEDWWC
LEHAQMLQDALTSCLMALRLIPDGHGTLFFQSGDAKCETLEVEDVEGEFSVVSGATRLLA
AWKHRNHSRNRTRLDPAMLVPALLDAGLGDTATDLIVRFKMDATGVIHYLTLKCLHGQQP
WNVLQKQLLILDKIHIKNASESHRSGVTVNTYRYHLVVLNTLLQARSDIEIPQWLRASFR
SWGNFTKGMNSPDDNVFSRPASKEVARAPAELLRTLIKFQRLQEACILAAELVEDASYLG
EETSPIFLPIKTLDILITRCRQRPELRDDVERLTNSLSELASQPFLFTSAF
>Aurantiochytrium_limacinum_ALIM002288_Nup160
MADNREREVPLVDFEDARWKWRSRPLLRRSEGWRGTEPEGDVSGTDFDEDVVAHGAQDLG
GSFYFGGSGSENYSEEDRKLSERRVVVWRSLARENSLDVLDLAMDSPLQDCAVRFQLPKN
KRLVARGGVQWLEKRGFIVLCICFTDGDAVSLFFRNHPFTPDESRRCFAHNSFLSDKGEG
NLLKMMHHAKIGSIGACCWFTDAHGRIHLATGSGTGRSLTTSSTEHSSNTGSGVENIPAN
NSSGGAPPPITCTVFPDDVSDERVEASSFQLTDTSLTQRLWSGILKRSTGGDSTASRVRV
VQLRSLHRQQSENDETFLFAIYSDGKARIWSVSQQACRSEVDLLASVNMESTDRGTNIKK
IYAWKR
>Bigelowiella_natans_BNAT009522_Nup160
MATKAVTRELRLLTSWEEKSFSYPEFNEDSIRSPFGSGFLSKSKSVSIAWVACGRELRAV
EIANTERYHKDEYRRRFESPIVGVQFKEEKRKSENDRKGVASHKTWLFVALEDGHIYKID
IFPRENQGIYQMRVSSNEGESPGLAAKVQIAKGISIENFVVLSPERFVVALSNSTAFRIT
CRSGNQHEQVLVQNGSTLVSRIYNSLTSYLPGQNTQTYGIIAVSYLEENKFVALCSDCVL
RAWEVGMEDSPSLVKPIEVKHGESGMLSRGMLKRDKSGNRLLVHYERNNTHYFTVFQTEQ
LNRNFVIEKKTWGQFVDMTMIGNELWVIEELRGVVEVQVCRIKNGNENNRQYSWEKVFLE
TELWGKSLEEEESFVNCGKSLHDFYLYRAFSPGRFFSSTILNEIELYDRQNGNETGVALQ
VRVANALNYKRTESESSFEKDSERKALSHLDRNEKWSNFLRNCTKNSFALKKPCGFAFGD
QRPILISSLFEPLEISLSVFEESTTMTKQLKLGKSGSDQHIISIVEVVSDVFSVLSNFTK
DFGDQISYGDEDYTGLALLVSSLNTPQKWDLECNPEEALLGVINTFVKRIILTSQNKDRL
LVRLRSIEDRIMNSSMASEESARVPLESLFTSLQQKSSVTEGKHQGVYPLNVVKTAAIAA
CCTEQVTNRFAFLKQLLVCVVFMMKRPIFSRNDRLMFFLRQEISPTCSSLLLLYRRAQYM
CQQPLKSATSYEVNRLEEEKSDLLTGNAPVNYTSQKQLDISLEEISSLEEISTEEVLEPS
VPALHEIIREYFDNAVNTFEKDLTRAAESSSKIVIDKVLVPGYGSKDIKLEDHFRLEQIL
VKKKLWGHLYDLLRFGKPGRCSTELTLFREYLLARCYIHAYTSSKDKRYLSMASKGFWKV
LAVVSQEESEASKAIMDLCKVDQKSHAKLDDASKATQYLHWTTRTFESVDMHLALSFARA
CVATVEKVEHKNILWKQVFDYSVMLKKWDDAYAASISMSPGHIKNFVKFLIYKGTFADFY
RYPWIGCRKLVVEILSENAERFPIERIVDVDTSRNPYYMTYTYLVHCNDFLGAAKYMYRY
AQILKPGGVHFSNNNNKTSFKKILSEQANAYAAAASAISFCKHDYIIYTHVQGTKRKDSS
AESKRNIPSRESVTIKKIKRCHALVCAKLSLISVTTELSKLQNISPLDLGLELIKNGDVE
SGMMLAVHFDLDLAYFFKEITNKCIDIQVAGSRTSVPIKINSITYISGKDNSRSKNSKIA
KAAWKLLQELLEAHDTIQTGFRFRLEVAKTILDQGTNLEMMKIPGWLMRMLIYPIPTGSN
EQTMNDMTTCVTSVLRLFLKHKMFEEAGEIMLRYLNDIGNSEARSKGLWIPEHIVAAILD
GAKTYSVPDSKKGDMYGINEDLKDLAEKIESALNKWGGSPDDEKKNYDNLKMESKVKEHA
EGKDDGDSSWNQFQSSQEIGDSNDAGGDNMFNKTGSSDTPSGGSSIGKEADAKAETNDFS
GDFSGDFGLGSGGDSAEGGGQFGEFGSSTGEFGDSSSGFGDSNDAGGDNMWRLSGRGWLR
RKSDFDGAEANAKDLSSSADPAKDKKDTDDEAEGWGNIGEKEEGWECESCLLWNDSKDLK
CKACATPKPGSQPAAEEQSSSFPSSSEPGSSFQFGAPDESSSNEGANPFGAQPSSSDGGS
FSFSGGDAANGEGQENSFGSGNFNNNSAPGDFSFGGAPSEGKEQKSDFDGAEANAKDLSS
SADPAKDKKDTDDEAEGWGNIGEKEEGWECANCLVWNDSKDQDCKACAAPKPGSQPAAEE
QSSSFPSSSEPGSSFQFGAPDESSSNEGANPFGAQPSSSDGGSFSFSGGDAANGEGQENS
FGSGNFNNNSAPGDFSFGGAPSEGAGLGTTNSEFGSSGLNDSSDQRQSKEVSPAGISSIQ
APAPFGSDFSTEGFGSGGDQEGGFEEQKRDFGFGDSSMAGDPASNNSRENKDGKFDQRSN
FGSNSDLGIGSDKKDEPKSSQSALDFGPSETPFSQAGNAFSSTDFDQGHSGEFQFSSDGG
DIDFAKKRSEDDAGE
>Emiliania_huxleyi_EHUX025961_Nup160
MLLLFAAASPTALLGTRPGLACSSAPPVARSAPPFLRSDPPHAAPLARLPQEDALPQSKR
RRLQRAAAWVRRGLSDGVADILAVALTRRRVRDGPPAAAAGAAPQRQVARYWAPSREQVA
RRHRIIRELVWMDAEGQLQRFVRSLEGRWERGAERLAAEPWTAAEVLTEAVQQVQGQLAR
SLKPRDPLIQWHLKTLDPQQPQGAFDECVLVHGRESCAARYAELREALRSVIPCFVALIS
EAVRRRPALAHRISAQLLLAAGVLASRAAALLRLSRRRRYEMLTNFLAITSGLVAECRAA
VEAPRALPAAGGAVPLANFGPESSIAVQPVLEGSGAIDTGAGAGAAGGVYVARGRQQGHV
VSWRVQGAQLELSEASLVREPGRASGPGLAPDQAELALRFPAPLVPEVSLTQLGDDSLLL
SAVTHAPAGGGYLFQLRFACAGGPAAAGRAFWLSAPPSDVLTKHGYADQVAGAKLGRLRL
ARFDAAREGGDGLVRQLLVLGGEGDRLSALEARTSFGAGEIETEEVPLSASRSRIYSIFG
GGGGGAGSGAPLVDVALVGAPAAAAADDADSPSAIALYTDGRLGCWRLQGARTGGEAPAA
TAVSLQAPPQLQGGSAGAGAAGAALATWRGEDGVAVAVASPQHPSIFVSVRAALGDEEQR
LAAEAFAAMNWRECRRPDAAPARARLLRLALARDSPGGASLALCALYGGVPPSAEGPEQP
PSLFYACVPLAEAAPPGDWCRARLLCDAHPAPPLRLDGVERRLDELEASSAALAAAAGRP
PPPREESELVLAEQLLDTCVQRKREQAEILGLQPLCPEVAGAPLALLSRSGLTLLLALPE
GDPREIASCRDLLDLLLDVGVDCGVGDGVEALCQSPHPGVPPTAALIEAARCALARAPAG
AIAGSIAAAEPQPPLLPTAAALLSSLTQLRWTSLNDWDFIDPELIAQAWFGQLWSAPGWR
AGDATGAAVAAAADSRRAVAHAVAASAARLAERGSLLCVHLLLLLLHEGVDGGGDTAGLL
AAGGDQAAGGDPASPAGLAGRSLLEVAIRAAALPGQLDRVVGDHVTPIGDACTVAACALL
VFVLNDVRIAEGDTGPLRAEVPAALSLLLARASCWAPLAAYLRRLGAPPGHTAPAGGAAP
AGPPTAAGSPLHVYLGGETLLREGRYAAAARAFEGAMRGAEASRTSSLRELNRAVGAPLE
SAAERDEWARYEYLAAAYAGLHVVAFKDSLNLGRLADAHEAAAAPLQPLPGRRPAVLTDL
HGCASSAHRRVDKEAEKVYLERRADCFNTLVSVLHARELRSELFLALRRHAPASDVHGAA
GPNAYELLYALQLQYGDYGGAARSMFELSARLENDVAAAAAGGGALHAPDLAGALSRRAA
ALSGCIVALEQRPPEARYVLEAADPPAEAAGAAGAFGDGSSRLPPGGAGRLVFAAYDGDG
RLDIRAEPTEGALAASRAAAARPCPLERPVQLSELRQRRQAALGRAALLRSLGGEAAAHA
GAIAQAPVPLLLDGLLRQGLFDDATALAVAYATRLRRHPALDGSLGEPSSAARPSGLPYV
GAELARRACALASEGRPDAAAIAWRKLHELLLAHDGAANNFSLSAAAVHAALAAAPAEAL
PSWLVAYFGAAPPHLAGDPAAPIELEVSEVGGASGDPRQAHRDAVSEVEKVLADFPATNA
ALHVRGVLGCGGDAHVRIVHGGEPAALERAHVLQAALCDTDPDLELTRPCACTPLRRNPA
ALCRALLRHERTQLAALLRQLRLGCEAAVRTPADRAARWPTPGLIDDVFAAVAARQGVAP
AEVSAERGVPGDAAATAELPRCVEAVDQYLDMDAAMAVAAEVSTPQYAREADWKRPRVVG
SDGVFLQLLEAATRG
>Arabidopsis_thaliana_ATHA004602_SAR1_Nup160
MEENRRNPSAGMEVPVAGGGNVVKWIEISVPSPSVSSSSIGANSSEDNECVQLPLSEDYA
SSSVIGEPSISFVWRINKTSPNALELLQLSAKSGFPITGLRFVFAQTLSPFAFVYADEGG
DSGRLVYFLYSLTPSGVVYVLKLSNTLAYKSGSVFPLDHLIHLDVRPYLNESRVTSVAAS
PGFIFLGRSDGCVSCFQPIVYFQKSSGFHQELRDDTGFGRLGTVVAAVQDLFISEVHGRN
YLCVLHADGALRVWDILTYSRVLCQSIAAKNLEGVMCVRLWLGKADYDSGIIPLAVLYRK
SMNDSMDVITVYGLHFSSAEGIALSLDSGLQNIPLEEGELRDVRFTSDKIWTLKANELTS
YMLCQKSSTMEAQSYTLQEDYISEQLFLSSRSSSHDLLLTTHSLFSSAKDQIMGFISSIF
LRRLLCPGIFHNVALRLTLLDHNKNWTDSEFQSLSLDELTSEILLLVEHEVTAETSISVF
HWWKNFCTSYLHHWCSNNEPRTLLVQSDVIGLVRNNSVSLFFRLENAEHSLGGSSSEHSN
LTSLDLGVSHSDHEILAEVLRCTSKISKQWGGAPYAMYYESITGRPIISSDEIVPRLVNI
LESGYSTTIGQRTWSDLGADRAWEKELEAHKNLRTFSIDMLLSLSALCQRAGSWEKVFTI
MEHYLQYLVPKKSMQKNDGEALSDICSSILVQATSQFVKVMFESAFDIFLLISYLLNIAG
QVNMSQQDICKLRLELLPMIQDIVSEWLIILFFVTTPAESTSMEDFSLKLSSLQIDSSID
KRSWNAMLGKCGFSLAFILLFSDRSCIVDGRFNLRYLPSSQIITSLVQNFISWIRYSKTG
DDSSSLLRRSTELSLRLIRNGQSDAVERILVVVEASLRGEKTFGCSQDTSGDWCLLQHLR
GCCLLDQVQRGASGILRERKIIDAIRCFFRASSGEGSWKALHSLSKEAGFSPATTGPSIL
DGSTSSAAWKLHYYEWAMQIFERYNISEGACQFAYAALEQVDDAYNFIEMTEEFDPTKAA
TYTRGRLWANVFKFTLDLNLLNDAYCAIISNPDEEIKRICLRRFIIVLFECGKTKILSDG
HLPFIGLTEKITQELFWKAGRSDIMMKPNPYKLLYAYEMRRHNWRMAASYMYQFSARLRS
EGACKDYKHMSLVLQERLNGLSAAMNALALVHPGYAWIDPVPEETTRYPVKKARRAEEEQ
LRSNDQPKGEKSCIDIEKLQNEFVFTTAEYMLSLKNFGWTYSGLEKPPSDLVDLLVQANL
YDMAFTVVLKFWRGSALKRELEKIFENMAIKCCPAKGTLWSSPNLMLTSNDEEVTHSPDR
SPADQGSKLAGDWEILEVYLKRYIDIHARLPVSVASTLLQADSCIELPLWLIQMFKDGQK
EKALGMAGQEASPASLFQLYVDYGRLTEATNLLLEYMESFASSVSYDQSVETKPAEVLKR
KKVSGVWFPYTTVERLWWELEKTMNSGRMVEQCHKLKEQLHHALLNHLKLLKVDSNDAVS
SATG
>Aquilegia_coerulea_ACOE010648_Nup160
MGSRVGMEVPITATDQLKWIEVSIPSSSSSSLPSLPPITATYTDNDEDSSSSRNTFAPYT
EDCASCHIIGDPSTYLIWRIHKSLPNALEVMELTACNEVPRIGLRLLFPDALSPFVFICQ
DENSSSIHNPYLLYTLTVSGVAYLFKLRSVAEYASCSIFPQNEFIEFNLQALSQSAPITA
VTATKGCLVVGRHDASVACFQLGVLNTTAQGFMHELRDDVGIVRLWGLMARGRTVAPVQD
IVIAEPHGRKVIFVVHVDGSLRVWDLLGHTKLFNHTISSATLTGCIVSRLWVGEFNQDTC
LVSLAALYTSTEVDMETIVIFSLGFNLDGKVSLLPDSSMQIIPLEEGVLIDLIITTKKLW
ILKEDGLVSYDFSDNKFELEVAQSYCLQEDLVADQLFQSPEHSLDGLSWTSLSLSSVKDQ
IVPFVSSIFLRRLLQPGIYQNATLRATAHDYNKLWTDTEFQSLTVDGLKKEIFSLIEGEV
AVPKSIVYCWKKFCRQYFHYWCKNNALYGLLVDPSTGAIGLIRKKTISLFRCLEDIELLI
YGSFDEFGDFAGLNLPNDFLDREILFEVLRCISNIHQQLGKAGSAIFYESLINSQLLSSE
EVVPGFLKILETGYSSSAAKLHVSQFGADTAWKKELEDHRNQRKFSIDMLLSLHALLGKA
ASWDRVLNVVENFFKFLVPHKRSQRLEAEAVFNINSSALILSTSQVARVMFESAFDILLL
LGYLVNVRGQIHMMYNDISRIQLELIPMIQETLTEWAILHFMGTTPSESPPLEDFSTRLS
SLHIDSSTIRRSWNQKLGTCDFTLACLLFLSSQHSSEDLIFLSSRSFPSPNGIISTVQNF
SSWVIWGRTGEEFPTFFNRPIELGMILLRHGQYEAVENLFGMIDAHSRKERTSESVQDSN
GDWCKYLHLLGFCLVARAQCELHGVVKERKVREAVRCFFRASSGLGASQALQSLSFEGLP
QLGYTSCGSEAEWKLHYYQWAMQIFEQYNLSEGACQFALAALEQVDEILGSKYDKCGGDL
LNESATTVRGRLWANVFKFTLDLNYYCDAYCAIISNPDEDSKHICLRRFVIVLCERGAYK
TLCDGQLPFVGLTEKMEQELAWKAERSDVGAKPNPYKLLYAFEMHRHNWRRAASYMYRYS
VRLRSEVAFKEHQHRSTTLQERLNGLSAAINALNLVHPDYAWIDPQLDGYSCLDDVYPNK
KARKVGEESLSDCSVQSWRLQYCVDCEKLEQEYVQTSAEYSLSLANVKPKDKGNQANPSG
LVDLLVQTNLYDMAFTVLLKFWKDSELKRELERVFIAIALKCCPNSGVSSMGTHGLLLTA
SEEESCINDAMETSPSVHQSKGNSQWETLELNLGKYMKLHPRLPVIVAETLLHTDPQMEL
PLWLVLMFKGGRRATSWGMTGLEANPGSLFSLYVDYGRYTEATNLLLEYIESFASQRPAD
IMNRKKMSAIWFPYTTIERLWCQLEETRSSGHMIDQCDQLKRILQGALLSHLKLIEVDSH
DAVSSAA
>Oryza_sativa_OSAT005840_Nup160
MATTTPAARKIAGTEVPIPGSDRVRWIELTVPSTPSPSPEGDSDPFVLVPPRAASGFHVV
SSGDSQCYLAWRFHEEQQNVLEVIDLCAFKEFPSSGLRLVFQEELCPFSFLCAREGGRRG
TPVYLLYVLTVSGVALLCHLRSPFSYISGSIFPQDDIVEFNLQTQVQSAKVTAVTAMSGC
LVIGRQDGSICCYSLGKLALNSPGFLNELRDDAGIGRLWSLVSRTKAVGPVQDIVTATVN
ERELLFVLHLDGSLRIWDIFNHTKLLSYNVRSNDIEGQPSRIWVGDADDDQELIFLAVLR
QGTVTGACDCVSVYGFSFGAGERFLFSPEPSFFSIPLVEGKLIDLKISMDKLWILKEVGS
MLYEIVQYDCDTEIMHSYVLQEVSVSDQLFQSSENTLDDLVWTADSIFSSKKEQTFGFIS
SMFLRRLLQPGVNHSSALRETLLEHKRFLSDSYFQSLTTSGLRKEILSTIEQEGSSQTAS
STAYHWKKFSARYLHNWCWNNRPYGLLLDTNREVFGLIRKGSFSLFRCLEGMEQFIYGSS
DDLRNLDILGVNPSDNISQSEILIEVLRCMDHISHLLGRSAAAIYHESLISSVISPDEIV
SQILKILGTGFSPQSPSALITLFGTDAYAERRQTAHKSQRKFSVEMLLSFRKLQSKSTSW
SAVFDVIENFMKYLNTNVTIQEYELKRVCNVNTALLVQATSQVARTMFESTFDLYLFLNY
LVSIGGQVSLSQNDIARIKLKLFPVIQDILGQWIVLHFVGISPTTPPTIEDFSYQLSSLQ
LGKADDLSLHRKFGCSYFTLACLLDFPKSADGDVLSPWFPNPTELVNLVRRFSGSIMSEN
IAGNADCFLSSTINLAAVLVRHGQYEAAQSLLGILDTHMNYVKASQADQDTDLARSSCLH
LNGFCLLVLARDEANIVLKESKVHEAIRCFFRAASGQEAPKALQKFSVETGFQISGECRS
FTAWRLRYYEWAMQIFEQHSMSEGACEFALGALEQIDSIVDLDNGSEAEDIPETTTMIKG
RLWANVFKYKLDLKNFQEAYCAIISNPDNDSKYVCLRRFIIVLCELGETKVICNGEIPFT
GLVEKVEQELFWKAERSDLLSRPNLYKVLYSFEAYRNNWRKAAAHMYRYFVRLSREGNAG
GTRQLSHTLQERLHALSAAINALQLVDPSFAWLDSVCEADDQISPSKKPCNLLMKNSAFG
TDSELSRLKFCVDIEILEKEYTLTEALYMLSTVNSRFNFSDNQSIEALTDILINENMYDM
VFTIVLKFRKESGMKRELERVFAAIAQQCCPNRVGNSGKNLLLPSSDDDACDGNGNSIAM
AHQSQGSCHWETLEIYLEKYKDLHPRLPVIVAETLLYTDPEIELPLWLVQMFKTTKAGNR
MISWGMSGTEADPATLFRLYINYGRHTEAANLLVEYLESFTSSRPVDVLHRKKMSAAWFP
YTAIERLWCQLEEMQNAGHSVDQCDRLKKLLHGSLISHLQQVVVDSDDVLSSLGGGKGMG
SQSN
>Oryza_sativa_OSAT007495_Nup160
MQLLRNRRRPNAYLRRKNLLLPSSDDAARNGNGNSIAMAHQSQGSCHWETLEIYLEKYKD
LHPRLPVIVAETLLYTDPEIELPLWLVQMFKLHQGW
>Amborella_trichopoda_ATRI011813_Nup160
MAAPAVSARPFAGMEVPLLGSDSIQWSQVTVPSSLSPSPQTVAPITENIAGCHVIGDSSR
YIIWRIHKNVPNTIELVELSPNREFPKGGLRLIFKDSLCPFAYICRHEVQNTSGISYVLY
ALTVSGVAYLFKLRSPSTYVSGSIFPEADMIEFDIQRHPLHPEKITAVSATLGLLTIGGQ
DGSVFCCQLGVFDESSPGFLFELREEVGITRLWGHLGRGRRAGPVQSQVVADIYGRNLLF
VLHTDGSLRVWDLIDRVKLLSHNLSLVELEGFTPLRLEVGNVSHDADTMALVVQYGSLSG
PESDKVVIYGFDISFGDKITLSPQSSVQHVYLEGKLVDMKLCHSKLWVLKEYNSMLYSLF
HTDLDRGSACNYCLQEAVVADQLFQSSDCAADDLLCIGYAISSLMKGSVSQFLSSTFVRR
LLLLGVHQHSSLCASLRNHISHLTDSNFQYLTVEGLEKEMYSAIQNEGVAESPLSVMHNW
KTFCSQYFQFWCQESVPYGILVDPLTGGTGLVRRNSISWFRYLEDIESFLFGPFSDAGDF
VNSGLVLLDDDLDSEILCEILRCINSINHQLGKAARAALYESLVNPDLVIFDDVIPRFVK
ILESGYDSFVRTNYASHYEGDTAHAMEHMDHKNQRMFAIDMLLSLQTLCNKAGGWGRILN
VIENYLNYLIWERSEVGQSSDAKSLYNMHSEFLVYATSQVAKVLLEASCDLLLLLNYVVT
IRGQLGLMDEENFKIKVQLIPVVHDIIKQWFVVHMMGTTPSECPVLEDFSSQLSSLHIDN
KNVKRSWDGKFGTLDLTLASILLLEYPITSEERVVLLSGSFPEPNSFRNLVRNFSGWIVL
GKSRDKSLAFYNHAIPLAGVLLQHGQYAAIEKLFITIDKHLLTKKISQSIPSFDDEWSAS
LHLLGFCLLVRAQCGLHGVHKERKVCEAIRCFFRAASGQGVSQALQNIPFQTSLPFPGSA
PEAAWKLHYYEWVMQIFEQYRLSHGACQFALAALEQVDEVVGLEGETHITSPLPESASSI
KGRLWANVFKFTLDLNQFFDAYCAIISNPDEESKYVCLRRFIIVLCEHGATKVLCDGELP
FVGLIEKVEQELVWKAERSDIRVKPNPYKLLYGIQMYQHNWRKASAYMYRYCVRLAKEVT
SMEYSQLSLALQERLHALTAAINALHLVRPAYAWIESLQESYSFPDQQSPSKRLKSLSED
VVNSNDEQAPKQQHHVDIEKLEKEYVLTSAELLLTQANLKLTSRGSFTFLADTVDQLVEA
NLYDTAFTVILKFWKGSDLKRELERAFVVISQKCCLNRFGTSAAGTIGHPNYLLLSSSDD
QRKLPGFSGVKATTIQFKANNQWQTLEHYLEIYKKLHPRLPVTVVETLLYTDPYIELPLW
LVDMFKGGRRAMPWGMTGQESDPACLFRLYVDYGRYTEATNLLLEYIEAFAAMRPVDIVR
RKKMCAVWFPYTSIERLWSQLSEMRSSGLMVDQCDKLQKLLHGTLLNHLKQVKVDSDDAI
SAG
>Selaginella_moellendorffii_SMOE016642_Nup160
MDECRCSGAEITTGGIVLLPCADQCRWRRARSQRDQQSAGLLHHLVNNGQGLNFTITIVA
ASGIVYVVKLPVAMELWSNFVLSNSTLMVRDLSSEFTRLHEVTSFTAARNILFVGGRNGS
VLCFSLFTDLAQDICYELKGGDAGIGRLWGLVSRNKSAASVKSLAVQEIHNKHVLLVLHE
DGTLQAWDPLQHFRLFSHNICPSPELTGNGSSASQMWTEDGVFAASKQLAVLFTEASLTK
TRSTICIYTMDPQPSSGLQLGMPTLQQVIPVEQGVVVDVMLVQGSLWILTHNTVDSDLMH
LKLQLGVLPQHSVLQETELDEQLVIGDGDNLPFLPTVTYILKLLEGTITEILIRRLLQPG
FFHHETAQQVLQGRGVIVNDSSLRTSVEEDWRRDISLAIKITDEAKQFEQRNNFVTEYAR
AWKKNHSPYVLLADATTGCVGLVRKSSLSLIRSQSSVERTTWRNDSEVLKRFMSCVHLVI
THIGELPLAVFDESLLQRKGASIDQLVATCVHNLDVGSQPRQDLSIGVDGLREKEKVRHT
KQRLFNFKICQELLAIKDVAGNWSSVLDSIANYERCLLFGSTQKSCEIPPMGNAFTKLIT
QATSQVNLTGSEASRIQLQILPRLKKAMLINLLLYWLTVTPGEAPDSDDFNSLLASLRLD
GAANTAWKGGLGFGQFTLAEILGASFFEAAPVTFRNHSGAFVEKGDLLDYARGFITWLSV
GQDSRLNFPRRIIDLSVILLKHGQYRGLESLLSIVERHSNEQTFLDDVFAADGECSARLH
LLGFCRLARACSGNGSNKSQEIKDAASCFFRAAATLGDSDERFHSLFRGKSLLPESTAAA
WKLQYFEWVMQIFEQHNLSEGASQFALAALDQVDQAGSDRNTIGTKGRLWANVFKFSMDL
ELYGEAYTAIVSNPDEEVKLTCLRRFVVVLCERKATQILCGGDLPYAGLLDTVEQELAWK
AEYSDVSAKPNVYKLLYAFSLHHHNYRRAAGYMYRYAARMRDEGVSKSRLQVAVAFQEQV
NGLAAAINTLSLVSPSSAWIDLQFTIADEKSSSSPSKRPRLAGTGVVNYVAVVKEENVVD
IEELDKQYVLAVAKLELVQASIKHPTIGELSPSEVVHLLVQYGLYESAFSTLFRLWKGSV
LKRELEKTFELIARNCCSQQTSLRPPNGKLLMLTGVDSTDGELPAASKGDWQSLQRNLEK
YRPVHPRLPVVVAETIISVNKNMELPLWLTDLLKGGKSVNPFGMAGQDGDPAALLRIYVD
NGRLVEASTLILDYLRAWANMRPTDVIKRKKVSAAWFPYALIDRLQQSLAEVSDRDSRCK
EMKSSLQAALKRHLSQMKDDSNDIISSQA
>Selaginella_moellendorffii_SMOE008641_Nup160
MDECQCSGAEVTTGGIVLLPCADQCRWRRARSQRDQQSAGLLHHLAHSSILALGNGDRAV
LAPARFPGVNNGQGLNFTITIVAASGIVYVVKLPVAMELWSNFVLSNSTLMVRDLSSEFT
RLHEVTSFTAARNILFVGGRNGSVLCFSLFTDLAQDICYELKGGDAGIGRLWGLVSRNKS
AASVKSLAVQEIHNKHVLLVLHEDGTLQAWDPLQHFRLFSHNICPSPELTGNGSSASQMW
TEDGVFAASKQLAVLFTEASLTKTRSTVCIYTMDPQPSSGLQLGMPTLQQVIPVEQGVVV
DVMLVQGSLWILTHNTVDSYDLMHLKLQLGVLPQHSVLQETELDEQLVVGDGDNIPLLPT
VTNILKLLEGTITEILIRRLLQPGFFHHETAQQVLQGRGVIVNDSSLRTSVEEDWRRDIS
VAIKITDEAKQFEQWNNFVTEYTRAWKKNHSPYVLLADATTGCVGLVRKSSLSLIRSQSS
VERTTWRNDSEVLKRFMSCVHLVITHIGELPLAVFDESLLQRKGASIDQLVATCVHNLDV
GSQPRQDLSIGVDALREKEKVRHTKQRLFNFKICQELLAIKDVAGNWSSVLDSIANYERC
LLFGSTQKSCEIPPMGNAFTKLITQATSQVNLTGSEASRIQLQILPRLKKAMLINLLLYW
LTVTPGEAPDSDDFNSLLASLRLDGAANTAWKGGLGFGQFTLAEILGASFFEAAPVTFRN
HSGAFVEKGDLLDYARGFITWLSVGQDSRLNFPRRIIDLSVILLKHGQYRGLESLLSIVE
RHSNEQTFLDDVFAADGECSARLHLLGFCRLARACSGNGSNKSQEIKDAASCFFRAAATL
GDSDERFHSLFRGKSLLPESTAAAWKLQYFEWVMQIFEQHNLSEGASQFALAALDQVDQA
GSDRNTIGTKGRLWANVFKFSMDLELYGEAYTAIVSNPDEEVKLTCLRRFVVVLCERKAT
QILCGGDLPYAGLLDTVEQELAWKAEYSDVSAKPNVYKLLYAFSLHHHNYRRAAGYMYRY
AARMRDEGVSKSRLQVAVAFQEQVNGLAAAINTLSLVSPSSAWIDLQFTIADEKSSSSPS
KRPRLAGTGVVNYVAVVREENVVDIEELDKQYVLAVAKLELVQASIKHPTIGELSPSEVV
HLLVQYGLYESAFSTLFRLWKGSVLKRPPNGKLLMLTGVDSTDGELPAASKGDWQSLQRN
LEKYRPVHPRLPVVVAETIISVNKNMELPLWLTDLLKGGKSVNPFGMAGQDGDPAALLRI
YVDNGRLVEASTLILDYLRAWANMMKDDSNDIISSQA
>Physcomitrella_patens_PPAT010853_Nup160
MELPLLENSAVRWTVVRVPAGAPSSLTPCCPRAIDVGGGATLSSSPSAPRAATVVWRIHA
ESSKVLEIIEISSHQDLHRRGLHLLFEEDLTTFACVVPSQIPGKAQYVVWVLTVGGVIYR
VHVTGAAAGWMLCGNQQHDASVDIQRMHEVTAFAVTPNVFCLGGQTGSIICVPFGTGSPS
TSGAESPFELKDADHGIRGLWGFVSRGKSAGSVRSLVARLVNGSFFLFALHEDGTLRLWD
LLHRYRVLNHPLSTERELEGSCNERKFLAFRFPSWVFSDPASVILVFADFEPKLMWVKET
LTLSMAFQIALLCNSSDTSRETVFVCSVAVGPGEGAVLRQGFITVQHMISLPEGKVIDLK
LLEAGVWTLQSTKKSHELLFSDFSKEGSLEVVHMLEKSVAEQLMQVPGDEWSDFLYTIHP
TLGVSSKLKLSDVFLRRVFQPGVRQPKALQEALEQHGRPISDSDLASVSLDALRSHIFSA
IESESCGDSQAQILYGWMRFSGDYVRAWTHFNKPYSILLDANTNSVGLIRRSSVALVRAL
TDVEQFSPGGHISNRATLPDEWKNFNKHEQIILLELSSCAKLIVDHLGRVAMGLLYESFL
RPVDQSVPGILPSLARILDLGFNSSLVADEIGHMGVDEIRSKEQDQHRRQRAFALHIAHA
LQTLQSKAGGWDKLFQIISKYVDLLALQSQPMLTSTGSTKGMDSGLIKRLLSQSTSQIAW
AQFKAARDLLLLLVYSVKVGIQVGLTSNQISFMKSHTIPRIQEIMTMRLLVHWLTVTFAE
VPPAEDFSSQLSSLRLDGTSSRIGSGFMVSGESTLGEMLVSTFLESDKSSLSLPEGALPD
QDMLLSHSWQFVKWLLLGENGKSSQGFPGRAISLSNILLQHGQYSSLERFLTTIEQFSSQ
QKLAEGTKTADGLWSARLHLLGFCLLAQARTELKNNGKEIRVAEAIRYFFRAASGLGEAN
EDLQFVLGTGYQQNLPGIGAAAAWRLHYYEWVMQIFEQYNLSEGACQFAHAALEQVDEAV
GKESFDNVENPFSDTLVVAIRGRLWANIFKFSLDLDLYSDAYCAIISNPDEESKYICLRR
FIVVLCERKATQVLCAQEVPYVGLLEKVVQELLWKAENSDISAKPSPYKLLYSLHMQRHN
WRRAAACMYRYAVRVREESRTPNLQEEVHGILAAINALQLVDPINAWFELVPRPGELPAP
SKRQRLTATHAVPGSSEKRDKKACRAVDLEDLEKEYALTKARLQLAHSEVKHLVIGGGAT
PEEVVWSLIQCRLYETAFSILFLFWKDSLLKRELEKIMDVMARNCCLLQIQEVAPGSLLL
KGEPVSRLLLTSGSQLADIEENHDKNGEDEREDELPSAGTARTAWLSLQQYLEKYRSFHP
RLPVIVAESILNVDKHMELPLWLVNIFKASLPLNIPTIQGGKEAGASGMAGGKEAGADPA
ALLRIYLDFDRLAEATALVLEYIRAWSSLKPADVIKRKRMCAVWFPYTVLDRLQNCLSKS
SDMAVRDKLQDSLKFALQNHFKLLKADSDDVKASI
>Chlamydomonas_reinhardtii_CREI014758_Nup160
MAALSTALRQETAFIGAQPQRSLSPAWASQSSGAAGGLYTFTLQSVGGVVFLQDAVPRSG
PSERGIHWQIENSATGALHLTEFTIHGGASGPRTTVEVGFQLFPALAATSTPDGRLVLAA
LLSNGYLLHAELREPAPGGGAASSSSEALLAGLSATSFRPLDISAQLATLGGPTSLAATA
DAVVVGGTNGSVLCVPLATLEDGNMTRCFELRDSSWALTKLIPGMLYRPRQPAALACVPV
ALGGGSSSAGSAAHHQQQPPQQQLLLVAYDDGVLRAFNVGRRQQVAALELETPGAGHATA
GGAARPMVPTYVAADGAAAPAANGHGGSSGFGGAGSSAGAVTLVVQFESADTMKRHTYAY
TLAAGGVGGGGRLALSGTVELAVEEGGVVAEARVSGETVWLLLRNGGRSKVLGYSRATGA
VVSAAVLAESAGEHVGGGTGGGAGGGGNGAEVDTELWEWLLSAFPAELTAEGQVCHSVLV
PGQICRSSLRDALSYHGAQLSAVEVESAPYGVLRGWMQAAVLAIQRRTPTASGPECWQSF
LSTYRAAWARRHPPLGMVLHRSSPDWLGLARGGSVLAVLRRGSGVEALVAAAGSGDAAAG
PGGEALQLPPHLDAVHRCAAEAGALLGPLAQEACLSLLVSGVDPLEQLVPRLCELWMGGP
ATLAAGAGAGAGSSSSSSGGAGSMGGAPPSACGRAAALTDSAREAQQRWRQRRQQAILRM
GQRLGALSNPVAAVQSYLALLRLLNSQAAAELSSAASSLTTSSAAAPSRAASSFLVATCR
QLSRAVAAAARDTALLLGLIRAQGALGAAAPLDRASLGKLEGPLLAEACGLLRRAALGLW
LTGTPSTQDEGTDMEPALSALRHLRLGGSPTAAAKRTHADGPGAPPPPSASSTSSEVSLA
ARLLPAFCAAYAGGGAAAATAADGGSARKQRRLDLLTGAESSGLLFTLYLQYGDAPGASM
AGRVLQLGYQLFQAGEYGNLAELAALAGATGAAEAGPQFLRGLGITCALALERQQAATQH
VMLGSAAAAATAAAAGAGAHGHHHHGHGHGGHGGSGPSSAVRRAELIAEAAGCFFRAAAS
LASEAGDTLRTILKNLRSELAGGGGGNGGGGGAGGEVVAAASTAGGAGGAPAAAAQGRRE
VALLQLHFCEAVMQLFEREGAPEGAVVFAAAALEHLRNAYGPASGPTSDSAAAGAATGAA
GGSLPAADLVVLPGEEPLLQAAAAAAAAERASREGRLWSNIYSYCVEMRQYDRAYAALLA
NPLPAARLQSLRHLVHVLAQDRQLQVLCTLPFAGVAVLPIVPADSTSSAPAGATRAVSLL
SEALDLLHRRAHNCDLAESPQPYQVLYDFLVCRGDYKGAARAMAAYAWRLRAEAPASSAE
AVAEALRAYDMAINCLSLLDPEDAWLDLTDAWIEQLAPACYSHVSSSSSTHATLAPPAPR
SGGAIAGGSGPMDLAADGRSTRASQGATAAAAAAAAAPAPVATVAGLQRERTMLHYCALV
AARVAGLEPMRQWDNEDAILRQLLLLGRYEGALALVADCCGARGGEAWCRAMEVVVGALA
AHCMRLQLQDGGVPTGGPALPTTDLFTDDPDGGAAAAGLGAAGAAAVAGTLGGRAAPLWA
KLRSLLAAAAAADVAAEAAGGAGGGGGLRAAWMLRDAAAEAVLRVDPRVDLPQWLLDMFL
AEELGPEAVTSGDGAAAAAAMGAAACGPASLLSLYLRHDRLAAAVDLVAAAVEAWGRVDV
RLRRRHSAAWMPYPQLELLHTKLVIAQQLGQERSAALLGRLNAAVAQHLDLVATDTERLQ
DQLASAAGRDAAAGTGAAGAGMGNGHGFGMGLGMDASAPPLLLLGAGGTAAASPLTPMMG
GGAGGSLFGAALGGGGVRLFG
>Volvox_carteri_VCAR002465_Nup160
MSSLSPALRQETAFVCSPQPQRTLTPAWASQNPGAIISAYNFTLRSVGSVLFLEDCVPGA
PSERGIHWQIENSSTGALHLTEFTVHGGTIGPRVTVEACFHLFPALAATGTADGQLLLAG
LLSNGYLLHTQIGLPTTNDSALAGLSAEVLRPLDLTQHLAPLGTPTSLAATPEAVLIGGS
NGSVLCVPLITLEDGNTTRCFELRDSSWALTKLIPGVLYRPRQPAALACLPITLAHRQLL
LVSYDDSMLRVFNISRRQQVATLELEAQVATGGQASAASPTEGRQHSSGSRHLAPTYITA
ESPQYSVAASPSQSGGASEVTVVVQFEAADTLSRYTFAYTLSSSSSGRLSLSNRMELALE
PNAVVLEARVSGDTVWLLVKAQNRTKVLGFARNNGALVSSAVLAETAAEHASSTAGTASN
GVEVDQVRKITPQPWAGSNEDDVRAELWEWLLEAFPENLTAEEQVCQQVLAPGQTCRASL
RDALSYLGAQFSSSEVDAAPHTVLRSWVQAAVLAVQRRTPTATILQCWQSFLSTYRAAWA
RRHPPLGLVLHRGSAEWLGLARGGAMLCMLRRGTVVEALQSADAVGTMELPPHLDAVHRC
AVEAGALLGSLVQEACLALLVAGVDPLERLIPRLTELWLFGPAATVGAGARSCSAGSGAR
SAALTDKAREAQQRWRQRRQQLMIVMGQRLGALSDPASAVHAYLSLLRLVSSQASAELAA
ATRAGPRSAPGGLTPSRAAIAFLASTCRQVSRAAASAARDAALLLGLVVQQGALGTAPLT
RGSLVSLESVLLPEACGLLQCAALGLWLTGMPSSPDEAVDMEPALSAMQHLRLDSPRSRR
NGAAGASAASSSQPGDVSLAARLLPAFCASYDGGRSTRLDLLDGAEPAGLLFTLYLQYGD
KPGASLAARVLQLGYQLFQVREYGCLAELAALAGATGGSEAGPQFLRGLGITCALALDRQ
LGRDVVAVTERGVGAGVAAAGSRRAERISEAAGCFFRAAASLASDAGETLRTILGDLRVE
LAGGIKQHLTQHKGPASTAAGPQSSQQQQRREVAMLQLQFCEAVMQLFERERAPEGAVIF
AEAALEHLRTAYGPAVAPAAASAAAVAVVDPSAPLLPGEDRLLQEAAVATAAERGAREAR
LWSNIYYYCVEMRQYDKAYGALLANPLHEARLQNLRHLVHALAQEGQLQTLCTLPFAGVA
VLSVPHVSKAKASVRASGSGMQSEPVLGGPGSGPGSYRTVSLLSEVLDMLHRRAHNSDLS
ERPQPYQVLYDFLVCRGDFKGAARAMSAYAWRLRAEAPSTAAAVAEALRAYDDAINCLSL
LDAKDAWLDLTDPWLENLAPHNRTQPPVAARPSSGPSATADAASPASATVAAAPAASADN
ALPFAVAGPGGNNGSGLGARMGRAAASRGVQAGENAAPVATLQSLERERTMLHYCAMVAA
RVAGLEPMRQWDNEDAILRQLLLMGRYEGALALVAGCYGGQGSDAWAKALEAVVSALAAH
CTRLQLQDGGVPTGGPPLPPTDLFTEDPDGGDSASGLGAASAAAVAATLGGRAAPLWAKL
RQLLMQVAEADAAAEQYGGGIRVAWLLRDAAAEAVLRTDPRADLPQWLLDMFLAEPGSGM
AAAPSSMGSWACGPAFLLSLYLRHDRLVAAVEMVTSQVEMWNGEDVLKRRRHCAAWMPYP
QLELLHTKLTIAQQLGQERSVALLEQLNAAVATHLELVGTDTEGLQEALRIEGGGGSGGG
DGFGALEPRGGLPLLLPGLSPRASPAIGAASPMFGLAVGPHLFA
>Coccomyxa_subellipsoidea_CSUB004024_Nup160
MANQRVAELFVETSLAQQPLTSNRIQVAEAAEPDATATNFDVVSVGSGAHVGGGRGLIWS
INAEEPEVLSLLEFSNTEPVRDGALQLIFPSALSPHVAVDVSGSQSRVYANGSVLCIPQA
SLCAGTTEGASELKDAGGVGRLLTSLFARQASPAVKDLAAVSIGGRRLLAAAYADGTLRL
WDLRRQACLLQEPLKPDSTTADALTPTRLRFAAPSATEARRPGKIIAQFDRPEAASRGQD
SHFAVFELNGEVSTDGGSISGLTLQQVAILERFGAASAATSAADLSVHQRPGGRVRAWVL
GHDGSAFAMDEAAVARGVRGAEAHLLGDDVSGLTSASEAHLQLQEDLWRSVTMKIEQSSG
QPLPAGLPARHFVGQLLIPGGFSHRALHAALTAVGRPTALPDLTSRPVAELQQLTLKAVR
ERAADVGQFAAVHALLRGYWGALSAAQRPLGLLQGGPSAPSVVRGGPTLGLLRPAGAAAA
HAAGLAVPGHPAPSQAFQWVALASAKLRDLLGPYVHSMASQLLAEGLPVGQAIMPALVHA
IAVGPTRDASMGGARAGAQAHAAEVQRQWRRQRSRLALEIGALLEPIRSPEEVFASYAGL
MSTTSLQQPSAPPASQAALPAAGFLAAVARDEAAAAADGARDLLLLLAYLGNVRSLGSFP
SHSGQAQSSTAWQSRIAGKAEEAMRRAEIVRWLCTAPAAAKDAASSDPAVLMHQLRLGRD
SRATALPPMHKVHDRTLAEALLPIFTLGLGARATPAGGPAAAGTEFASALLHAGLSESPE
GAEEAGLKQQKQLPLLLPLLQLAGPTSDEPGLQFLKGYALLDGLRSVTDPAQRQRRLDEA
AGPLFRAAADLAAPASDAGKESFVRGLLGGLAADLTGSYKPEGPEAERLQYYEVLMLVCE
RLGCPEGAARFAQAAVRQVDVAHPAAGNAVTDSSASARAVREGRLWSNLFVYSLDAGRFE
AAYAAMHANPVPERQLDCLQRLLGDLCARGAIASLVALPFAGTLDVGGTSPPSSSGGPPY
GGGRGAAILSLADEAASFLRRRADNAELGARPQPYQVLYDFCVARSDYRQAAAAQLALAR
RLRDEEPSAVEAVHAALSAALSALSLVEPAQAWLEDPTGADLALTHQAFHGSPLPNRFLH
GTSSPRSPLPGSRNEDPLAAAAATAPALATPESLRRELALARAISLAAKYGSGTTGAADR
PADVLQLLLANMHFEAAIRLAETIYSGAELGRWLERSVASLAAACVRLQQQEHQSLASAS
QATFLGAGTGKTTVLVA
>Chlorella_variabilis_CVAR005752_Nup160
MAVEVPLCLVEQLAPILEVGVDGESPACFQFKPLAEGTARAGKSEVHQNSSASRCLVWQL
EGGAPSQLRLQEVSVCEERREGGARLRFAAPLLPAVSCTESAQHGGTLVAVVSADGALHT
IRHSSSQAAGGASLLRQLQAPGAVTSVPLAPLFQRAGEPTALLEVGGVVCVGTQEGNLVC
LPAGSTDAADAFVLAPTSGFGKMLGGFFGRPTGQAVRQLLELRFMDRRLLAAIHEGGQLR
LWDLPTRRLVHSADLLPASMSGEWVPTLARLTAEPLDASTSILLVYFSPSEEASPEAGML
TTYEVFLEQRGEGAYKASQPAGPRRGPGVLVELGPRLQGSVHRLHDLVLENVALHTVGAW
LLYEDAQGRRRVDCVSLAFQGGAPESATQVTLLEEQLLDGCQAGQAVQVAGEAWRALEAQ
LNGGATPALGPAALAAACADAVVAPGRLSRPALLAALGLLGSRVEAEEVAQADLAELKEQ
LPRWVAATAQPAGPIGGTAGGALSGVLAKWTAFQEAYAAAWQLQHAPVALLQVPPQGEPH
SLLVARQGGMFSVLRGAAAPELALHDELPPAWQAAAEEELLWACMREGLDLSATVLPAVV
RSVAGGTVGAPPAAAAGGGRLGFPGGGGGGGGDARAVWRAACRRLPLQLARLCGGEGAGF
VAAAAAALSALGVDWRDASRVRSPLAAVTGPIRTAALGTLAQARAAARQASQARSMPARR
LPRAACHASLPAGGAEPVSWAQLQAVGQLALLLRYALWSHSMALWSLAPEDAQRLESALL
PRALGLLRAAAVAYWAAVTPAPEPGSGSAAGLDPADMVVALRIGDGGGGAAAAAGARLPL
APMPAPMPALLLALLGLLLLLLPVLLLLLLHGCAAAAKRARVSKGQVSYVAGLLLAACVS
SQDLHVVRDLPDLQRVSLLLSQRLLCLSPSPLHAAAPGAALHLPRGGGGGGQPGGGRQTS
PDDLAVQVAAELFAGRHTAQLAALQRLLPPDTQDMRLLFFRACSRARQIGLAASPEEQRR
LEEESCSLFFRVAAVYAQPDAFPGQAAAVGRCVQQLLADAGAAAAGPQARDGGAVKEDGP
QAAELRYYEALTTMYERMGRYGAAARCALAAARQVAAAMPRPEQLAARAQAQGRLWTQVF
SCMLESGRYEEAYVALLSNEVAEVQLDCLHRLVACLCAAPRGVELLCRLPFAQNLALVRG
GRQAWVPMLEEVVGSLGRRAAQLDLRASPQPYKVLADFHICRSNYQAAAGAMLAYARRLV
QERPDEPALLAEAEHALAAAVSCLSLVERQHAWVADPAAAEGPEDEDGEGAPPVLTLGAL
RREYAVVRGHAALAAAMPGGERGTALLAGGGARAGGDAARGEGAEAVLSQLLALGLHDAA
FQLAEAAFVGSQLTRALERCFASLAAACVACQLALGSPSACSAAAGVGSPAALLSPGGDD
MDTDEAAGAGAAASGGGGDGGAAAAAAEWRRLKDWLHRHEGGEHRFRLHLVILDALLSGE
PAFMLPPWLMAAFRVRRRAARLLLLPARTLRAGAPGADLGGALRVLMRHERLRDAAQLAA
RHLQHALTSVPSVGMSRTAQVYFPQAQLDELVARLGGAGGEGLAREREQVAELLRRVRGA
ARGQTDVIQQLYAH
>Ostreococcus_lucimarinus_OLUC005922_Nup160
MSVACETPRATARATSTTRARTFVVDVDAGVRASADDWRASKRHRGEGGETPSDGARGAR
GGGVVDSKTGDVIAWNVGGEFGGDVCVIKSTRGWAVRVVTPSALAPSCACASDGERVDVV
LATADGAFVVRVRVRLDGDFDDDGSYEAIVGRAPSSMSGVQRIGACGAAAAILCDASGCA
IVRTDRLTTVCELQTSTLSRVWNTIKGSSGQAVVDVTPRCVRVGAKDLVATLSSDGFVQV
WDVTNAIHASQARTTDGSLKPATAKVSRVCGSHLPPAPGTKTPAPDRVATSFACAPSEKG
LTLNVVVSSRLAPVEADDEAAAATTTIETAADAATLAFYTVKHGALAFGSSIEGSKGVAR
ALALTPDSVVAALENFDDDDASSTSTSTLLSWPLDALHRARDLRCGDVEANVLAEWGHAG
RGNGAAVELLRRFGKLNGYTAASVANSLASEIALRGLSSELALQNTCDELGLDEAKTASD
ALVAAAGANASIQRVVETWCRVAPTYAREWSRAHAPMAFLLDTDASWSSSLVLLRAGDAL
GAIRAGDDVEESLLRAQITNEDSPMLNFSGGKRQVVSALTALFARLNSVLGSSACSAMDL
IAGGLCVDTSTSSKATAFDNYDENIEASSHTTKDWLESFAGVLIGDVFPAVQSDETETQA
KSRKASRRAKQRIVIRLLQDALSTLAEPAQALRERVDEWTLPSEGRSLGAVDDEASEMDE
SQFVALVLNATKQQTRARVEVSRGLVLLLGCIRLGPKIGFAADAADSITNALPAAMSAYR
SAILSSWLLTERRSSLSINREDPPRLAVTLANLEHPDILECSSSVGDRLRSAGTLLASAL
DASDDEPSSHTRRVIEIGTTLYASGEVDALGTLLAFARQQVPGSESVAKAPFDAPAPLFL
QALWTCADLVGLNQTDDANAERNASIDSAIALFSRAAAFVPEVAGPVDSLLVQLLRVIQS
ILMGTDDAAFPNDVVSRLEYYEIVMLFFERLGCAPGAQAAAYAALHEVRDDENQSARLWA
NALQYATDAGDWRAAYCAAASTAGEHRQAAAMRRLVASVCERGAKNGGAVLSTLCLDESE
RTHYDTIINALEGRASTAPVDSQPSPSEILYGFYLSRGDPAKAAVSMHEYANRLSEHTIE
IARKPDVTYDELVDALARHASAALSSANALAMVSDPCSVSFETVVEDEHMEGNDDVSSVN
VVSSGLDTKKSPLATVTREYVLSAARLELLHVGCETAMLHVDSEPRKVIQDLVQSLIAYG
CFAAAKTLCTAWLDGEKLTSSLALIAGAMAARASMAQVGDASVLQAEQDAALKRWNARAS
DLQAIAGLIGVEAPVTSVDTYWNELRAFVERFDAPERNFALSEATARSILAVNAKLALPS
WLIKRFVNPTALFSGGGMARRGADPAALLRIYLAFNRAEDAAQLALKELSFWAKRSAIDR
TAHAACWFPMDLIFDARDRCANDDSLQQLCDALSAAISSHEARLKTDTQMLAQAA
>Bathycoccus_prasinos_BPRA000991_Nup160
MLFAAQETPLFVLNDDEALFANERGRAEDASTRNITAHFKNNEEEEEEDRTRIEKKQQND
FSSGSGDIVRLRDGSLLSWRTTSGKNAVEIVLWREERDGERRENAASRAVKTIEITFPTD
TKNELCAKSVVLAPTSVNDDGASLFRVIACSRTVQTNGKVLEMYVATVEESADKSSLRLK
GGAVAKKAVKLETAGLGDSVTCAGLVSGAGERSPIVCVGGTDGRKVVFVDVLSGEALSEI
AVGSQSISSSSAAAIGSSLLGKFGISLGAKGTVPPVVHVSPRLIELDGSMVTVIVTGDGA
VTCVTSSTANTKGAFGSNSQANRRVLFRMMLPKGALKSDALITSSCRENDTTSSAPQNWF
VTGARATAGGNLVVFGNEDLGREHVTTYTFVSTNEIRRMATFTITDSADSVRDVYFDSES
GEIFVFFSSNCVSKWSVADSLRVVETLESDLAKFESWAINGVGSEAALSALRISFFGDLN
DVGVDKREMHTFAKILASEISEIGLDRGVSAAGFRRALGKDFESDGTSIVDAIAATLASS
SETVDDLVQNWGEFVKRYVAEWKLGNLGFAFSVVKSSTGAEKEELLFLRKSGISALATSG
KNASSSGAHMRFQNDAVENATSLLSRAAGNSVERMAKLLGCNFCGLENREAVDWLDLATC
EATGTGGLSMTGRSSSSSAHDALFRDQRRLLQRQTILTVRKAWESLIVNDKDLAACAQSI
EAALSQSVHDIASSSSSSFTSAKKLRMLAHKAFGFAMLLRLASKGSACSTPKKVSNDAFT
LLPRVLLVFALSSALSSVCALDPDTIAIQAFAKQRGDPAMVVVDLFRRGEIEASEKIALA
FLGSAIPGDYEKKSEEDESLLCYEGERPALAFARALAMLARRAAQTSHSDEEASRLFFQA
ALRLEKVDDSENKILAETARTIRTSILGDDDDDAKNAQDRGRGAQDPRTYDALEHHETVA
LAFERVFSSRLSHASLKFTMAAISEAELVTEFESQEDAARLIDAKERLWHASLRRACDEN
DFVSAFVSTLFMYNSPAAARHSNFSGVRALVESACDAMGVNCGATADIGRVIKSLPFGEA
IYAARETLERKSRTHKLNHQSQDDKDQGTATIVSPSEILYSMLVDRWELKDAALVAAQDA
VRFGDEARRKVCEAAKDPQNAQLRDDAIESVQRHLHGLEKSLAALTATRSDERCGTDGEV
FFAPTHDDFGEESTDDEMHVEKGSSESSQEEIVFEKLRIHNDDNDEGNDVARQNQEPPND
RAPPPKPKRHKKLHPPTGDDEIGVGSPLAAMARMVALTKARLLLLKNDAYLEELAIEKQK
FTNIASLFDESAVKVVCESLLKRGFFDDCSDLVSLWFSNHELRDVASQISCCAGAFAAET
IQHSSESHHSAKLPIGFKCVKVSSSLSNSSNTLANENPWVASRKIVDKFENVETNGMIAH
SACLGALSVNPDLELPLFLTENVHCDKLISLYLKANRPACAARVALKELELYSRASAMKR
VKHNAVWLPMDAFHAVQIALDDDAFSNKKKHISCALRIAIDSHRNQLEKDAKTLAQVHRM
Y
>Micromonas_species_MSPE005629_MICPUN_105768_Nup160
MVAASRHGAGFAEVLLEEHPASRTICAAGCADSRVRTTHADAAGGVQLVGANGEKRRLLS
WAIRNGDGAALRLTETPCAGVRGSRSHALRIVFPRELLPIAAIVETDPHAAAREGVGAGV
RVVVADVAGDVHVVRAPHPAELEATPGRRAEASLASVRAADIATVHDPPSLQALEGVASV
CAVGAKMVAFGGVGGRIALLDALSDDLAPCAELKPATLARLWNVVSLGAGARFAGARAIR
AVAQVPSPRRHSSDPSPPRLLLAALRADCHVQLWDVTSPAKPVSLVAMQLPSPSGGGNGG
GYESGGGSPGGFGSPSQTAPGSPLGGGGAGERAAHCMGCGEGYLAVSTYGVDASASSSAS
SSAFPRPRDGKISVYALDVKVGAEGSSSASLAFHSPVVGGDGVTIALAVSGESIWALQEA
SGRDSSGRDGTFGETLGGAGDRVLKGWPLESLNRAHPCETLGDAAAELGAWAGRAASDAA
AAGAAAALLLRGGAVPGSIHATAADVSDELASELAVRGVASSAVLTAALDAVDQPCPAGD
DCAARAAAATRFAAGGDDAPAADAVAAWSLIAPAYADKWRQMRAPLGIASLPGLDSGAAV
VVLREGASSVMRPLDATEAAASRAALIARTPGFAETGAIGGASLGATAPHLAALALGCHM
NDLLGAPACHAMDLVAGGAGGAVVGAHGVPTEDGGGRGGAFARASPAARAAVKEAAAFAA
TEDWLDAAVALALGRVTAQPHGGMDDAAKAALRERRARQRRAAGTLRACIARIGSDPIGA
IANALDAMEWRPESIEAVERDVGEARTRDGVSSAEWTEGARAQAARQQAGARCAALRGLL
LLLGAIRWGGSRVGAPPGCDRAAAALIPRAAAQHRASLLARWLTATPCEGVAADRVAPAS
PPPLCAAILPSDAASARPGLSLVVAGAALCAEIVLGPRGVATYRVDDGGYRRAVEIGAEL
YAGGELAALGRVLKQARAAPPGLGFASDGAPSVGGDAPALLFLQALRASADVASTRGVVV
PGSTSDDDAATEEALGLFFRAASGIRDKMSGDVSGDRSNVPMDRDDEGPGEGDAKKSVDD
SCSDPLLQHLVKLLRSIMSGFPAAGFDAGDANMPPVSALEYYETLMLFFERLGCSLGAMR
CAHAALREVETAHAEDAAARLRRAARLWANLLQYALDLGDWSAAYAAVLSVPGADAQNAA
LRRLVAALCEPGDVRGGAAALVRLPLGPDRLPAVVRALEGRAAAAPIDAVPNPSTMLHAL
HVARGAPAPAAAAILRHARRLGEAAASAAARAEQLAASGVDSEWASSGKPSSARAAAGGE
ARRRLAEALEAHCGALLVAINSLRLCPPGARHVVEEWQPERKLRELTIDGDDDGGRLVEP
MDDETLAGDENAEPVRSTATAVPHPKRRRRVPPAPDRTSLSRLLREYALSAARLELCAAG
AEPAALGCSDAEFGPTRTEADRIPGLVASLCAHGLFRAATKLACSWCEGEALTELVTVIA
ATLAARAALAQTRGRTAVREESGGRFRGFGRVIDGELGAGCDAKAAEAVAAVTEPPPRTA
TASLASAGGVLGSEAIDAAAVEASPAAAWAALRAFLEAHCTAERNFAPTEAAARAALSAG
AATLRLPQWLTRRFTRGRGGGDTDVTAVTAAGGMARRGANPTALLAIYAQHGRLEEAARL
AIAELKAHAQGADAVTRTRFASAWFPTPLLMHVCDLVAEVPALDGLRAELESALDEHRRR
TEADSAKLAGFEFANTR
>Guillardia_theta_GTHE022849_NUP160_Nup160
MPAVSGVVYRMFFEPDVYDLVIAVVTLTGVRIAWLKNCITLEGSTEAAVSRLINKTSNPL
SAKTFESKEGQQVLCCDARLVCNDLEIYLGTNAGLTLNLVVTDSGNVRVKHELKQNSSGF
SLFRSPSKSSGLASRICCVRAVGQSEILLTLSEDGKLKRWHSSSGKLDGEKVVKLEMDEE
GQKISLQAFDFVVLCEKEKVVFALRSEDSEQRCDLLCCNLDRVIDFKPERSRMEETLNFV
KKNIDFFQESSRCNLESISVGRVQDQEVLFTAWSGQDATVTCATFFDGNKWLTEKVYTQS
LEIQSQSALANMYISKWQSGNTLNHSLKKQIQNPAKMIEDIVLHPQRFSGNVLLLALRHT
NEKFNSISQPSLAWPKPLDSESSIHVFVKKSLEETAIIAQGSGFELEDVWQTYLENCVQT
WKVECQPCAGFGVINARYLHVPGFFSNTVLIRKDTISLIRIADGSEHDFSRVVAEAEEAL
SSTVGDRDEYEMSGIEDNLLSNVADSDSGCLWLGYKMLIWAEESDPGGAIFTNQMLHKKA
DVALQDCLHLLLSSSGPSISWCDPAEILGHFPEILKLGSDASHPSKLSISFENQLELLKS
FAREKSPPSDSTDGIFSRWMQSVLEQSVEQIVTTNHEVLRSIALLFAMLDYHCKATGCHE
SADISNLLHEKDSMTMELNDLRGTLSGFVTSESMKEIKDLLEMFFCFHDKNFGIFEFLID
TSQKIRHTTSASHARHSDASDPFNSISDYICRLIGYSMEHVKRIEDIVLEYLQHPDLSRE
NYVVLVAFLYLLQCTFDRRRLMLLDIFLANEKMDEAYRLISDRLVDCQDRDISRLEEIDS
NLQQDEISDLSTWFKMQAIDLNLHEVILSRAEDRRQQTGYRCLHTFITGPNSELFMVRKR
MDKLCSYPWVGCGNTVDTLLRQQGSQADVDALYFARYSYNIARSDYRAAGETMLIYLYNS
IEANARHGNFTTVEDLKKQQNTCLAAINAYNLIDEKFAYWIPPSQWNKKRAMFPLGEKHE
WEVTKITRFPNGTNQGWEVNQVNDGEASESQRQGEGKQDEEIIDDNWRFPSGCISLEVLK
KFYVLLRCRIKLADLKKERSQRIVHIFPSRQNSMAKESAMELIENGLLEDAITLSEHFEL
DNMELCQKLAESCLPSQTSSADQENFIGYACSWLLAPGPSREKVRFDTPKTDTCGLLRLF
LRYDRLDEAANLIIECLETSNSYANYEVTTLEDCLEMDISKNRYTCMRHIESWLTLLGFR
YVPYNLIDQLLRRIDKHMQEGSGRDAHSVDKLISIKVSVENSLQNWRCFIHKEGEMMKKW
CMSDVINREVYLPMSKSGSGYKIRSSCTIRFACG
