# Supplementary material for: Evolutionary dynamics of the kinetochore network in eukaryotes as revealed by comparative genomics
Source: EMBO Rep. 2017 Jun 22;18(9):1559–71. doi: 10.15252/embr.201744102 (PMC5579357; doi:10.15252/embr.201744102)
Supplement: Supplementary file 3 — Dataset EV1 [file EMBR-18-1559-s003.zip › kinetochore_orthologs_FASTAs/p31comet.fa]

>Homo_sapiens_HSAP051732_MAD2L1BP_p31comet
MARVPLGRSLTLSPRLEHNGMTSAHHNFRLPGSRDSPASASQVAEIIDLEWYEKSEETHA
SQIELLETSSTQEPLNASEAFCPRDCMVPVVFPGPVSQEGCCQFTCELLKHIMYQRQQLP
LPYEQLKHFYRKPSPQAEEMLKKKPRATTEVSSRKCQQALAELESVLSHLEDFFARTLVP
RVLILLGGNALSPKEFYELDLSLLAPYSVDQSLSTAACLRRLFRAIFMADAFSELQAPPL
MGTVVMAQGHRNCGEDWFRPKLNYRVPSRGHKLTVTLSCGRPSIRTTAWEDYIWFQAPVT
FKGFRE
>Mus_musculus_MMUS045989_Mad2l1bp_p31comet
MAASGEEDMSELSPAAAPNLDWYEKPEETHAPEVDLETVIPPAQEPSNPAEPFCPRDLVP
VVFPGPVSQEDCCQFTCELLKHILYQRHQLPLPYEQLKHFYRKVPQAEDTARKKAWLATE
ARNRKCQQALAELESVLSHLRDFFARTLVPQVLILLGGNALSPKEFYELDLSRLAPFGVD
QGLNTAACLRRLFRAIFLADPFSELQTPPLMGTIVMVQGHRDCGEDWFQPKLNYRVPSRG
HKLTVTLSCGRPSVPAMASEDYIWFQAPVTLKGFHE
>Xenopus_tropicalis_XTRO009235_mad2l1bp_p31comet
MAQCGQDPPPRRAQGRLLSSQRRCSQEDLTVSVVFPGLVTRESCCRFTCELLKHILHQRH
QLPLPYEQLLGFSGKAQGSEDAAKKRSWTEELGNRQCKQTLSDLEELLGQLETLFAITPV
PRVLLLLGGNPVNPKELYDIDMAGVSVGNGEQSLGTRPCLRQLFHALFLADPFSDLRATS
VLSLVVMVQGQRQCGTDWFKPKLNYKVPSRGHTLTVRLACTDSPAPEPASGDYIWFQAPV
TVKGFQN
>Takifugu_rubripes_TRUB011679_LOC101066330_p31comet
MVRRAQDEGHVDVIFPGTVTQDGCCRFVSEILKCILYQRQQLPMTYDQLVYSQKKQQEKH
AGSRRPGQSADLAWRKCQQTMQELEEVLQQLEVLYSLSRVPRVLLLLGGSVILPKELYEI
NMEALVVASGDRCLRVSSCLRQLFRTLFVADLLSDTRPVRLMPTTVLVLAHRNCGVEWFR
PKLQFKVPTRVKKQVISLSTDSRSHKELTPDWQDYVWFQAPMTIKGFNK
>Danio_rerio_DRER000421_MAD2L1BP_p31comet
MEEGSKKGQFDCENMTVIKHSNTIETSNNNCSNKLIQSNQCTSHEEESRASSGKTERNIL
CYVDDPESSAESEVENVCLQDDIGESESDSVCVEHLNPSEDQENRNSSTQTRTDHRGDDV
GCQETDSLASASGSHKDCESNGVPPHSVDDEEIFRRAREEGRVNVIFPGCITQDGCCRFV
GELLKCVLYQRQQMPMTYDQMVFLQKQQHNASQDIIKQRSAKASGGLDWRRCQKMLQELD
DVLAHLEALFSLSRVPRVLFMLGGSTVLPTELYEVNMESVAVGAGENSLRTSTCLRQIFR
TLFVADLLSDAKSVRLMSTTVLALGHRDCGVTGFKPRVDFKVPTKVKRQVISIGSDLSLA
GELPKTDLEDYIWFQAPVTVKGFCK
>Ciona_intestinalis_CINT000300_LOC100178824_p31comet
MEIPLSSEKNVKLVSTRLICDYIQLLLYQRCQIPEPVQLIRRKLQKKSSKDIGNGDKNWL
KKKKETAELKKCEEILQSIDKIAQFVKLAVECNAVEALVLFGSTPFSTKDMFSITIRKSG
EYLSQSCETFKVPTLDSFSRRLCFKMVQSGLDMQGKSILTKTHFFIKCEKTAADCGLVPW
PNYVYPEKKMVHQFNINFCSSILPPCDIDGAIATYAGKLKLECDKENSVVFYKREKSKTN
KDLDKTTTTPNSNATKTAVSSNCSNCDSLKTNCSESKHFSLKSSNIRSKALNLSTEEILE
AVLSTDSLDCDSDNSDCDVIDIVPNLKELMWFQIPIAIKGFKYE
>Branchiostoma_floridae_BFLO041173_p31comet
VKIDGLVAPQVCCRLTSELLKYLLYERQQIPLPYEQIKFDLKRDETVRQETKVCSDTAVA
NMHEKRCKHVVDCMEELLPHLEDLFSLTFVPQVLILIGATAVSPKEAYIINFTDALTTSK
ENSLSAKSCIRSLLREMVTKDFLPISSMPPITNTILLVKAHRDCGLEWFVPKLTYKLGSR
GQQYDITLAGTAHPGGEQVRIEEQGPKDDYIWYQAPLSIKGYKEKSVRAAKPEDIWI
>Branchiostoma_floridae_BFLO045979_p31comet
VKIDGLVAPQVCCRLTSELLKYLLYERQQIPLPYEQIKFDLKRDETVRQETKVFKRSKSL
FPSSERKRCKHVVDCMEELLPHLEDLFSLTFVPQVLILIGATAVSPKEAYIINFTDALTT
SKENSLSAKSCIRSLLREMVTKDFLPISSMPPITNTILLVKAHRDCGLEWFVPKLTYKLG
SRGQQYNITLAGTAHPGGEQVRIEEQGPKDDYIWYQAPLSIKGYKEKSVRAAKPEDIWI
>Saccoglossus_kowalevskii_SKOW035938_p31comet
MEASLRSCTQCIPTETCEVGLNGHVPPHLQCRLVTETVKFLMYQREQIPMPYEHLKQQIA
LQEQKERKRLSLETKKCLQTLSNIDELFKNLERVFEIAQVTRILILFGSTAVSPKEIYIL
NLNRLHHHDAVSRVNTKAGVQSLMRTLITNGPLSEVDTLVPTSTIVLLEAHRDSALSWFR
PKVTYKLPIRGKRFEIHFSTCSEFNSKEGGHNEDSNLIWYQSPCSIKGLQMKTKPVASTS
CF
>Drosophila_melanogaster_DMEL014553_CG13599-PA_p31comet
MDQNVKNVDLKLDNIEVLTSGTTAEFVNGILDFLLYQRRQIPFVYKTYKYYVDKWSDADE
SGESKDQESFAHYQRNQQRSKAKATKESISDMREIIRQAFRSSEVKSLRFLFGNNMFMPS
EAYTLHIPHDSISRDHYCEHHALPEGRINQALLRLLTCEELYRLFSTELKVTNVFLEMEL
LTDSDRPQGSHCDSFNLIPKHILSQLPRSCKNIHLHLLHCSENTPNELRCCKEMDIYHDL
GVRNLDKSGEDVSQTNEEHDVLKAANETSGWWQAEVIVRGFRAPGNQKSGDLWSS
>Anopheles_gambiae_AGAM014068_p31comet
MDSISIELDTPLITQGCASRIVRTIVELLLYNRTQIPFPYTTFRAMVKKLESAEPTDATH
SVAELRIQKQREKAQHVVQCVEMLFDTIEKILSNHPPIGELMIVFGKTIYTAKEAFIITL
PAIDRNHIGENHQRSLEKVLRKLGLQLTLCDQLVSGQAVTSDTNIFVMVQSSCTLHPTLG
VNLLDNFQLPKKCVKYEINFKMTNNGGDETVNGCCKRLEIYSEEESMVQSGTLPTAAQAT
TTDSQGPLSNEWFLLDAVISGFSIKSPKENVMWK
>Caenorhabditis_elegans_CELE006541_C41D11.5_p31comet
MMSLSSLNNENLNDEIIDFESKCKRFPVMFKRAVCIHSSLQFVDLFMQNLMFSHGFSSTP
IIARQEDETEVLSKTMLSFYKIRNEFREIFRSHHRGNVSEVAIFIGTCPVRSTYSYRVPI
TICEAEDSTHKSCGDTCAELNDFERRKINRDLFMHSCSKEQQSNETNKTNKNHRLFVFIK
GSEDMVNEEIEEEDPPFGSKQSFHYSFIHEKCNCDGVPAPRNDGKWLRMVPYIVHSKH
>Brugia_malayi_BMAL007482_p31comet
MSPPPTATSRRHRYRLSSPNYHHDRANEQTNGFSGHSRENDLDVKCGDFLPEDAVEKLLN
DDSTILSAIYDGFPVFECFATEISSTDAKRKLYNDLRIGDELCFRIRRVELAGVYAEPIC
MLHSFRRSLRWINDFQVLLGRNLQSGRDYRPNDLIKVLVVGFDDETKIPVFAIDEDAVIY
SFFFSIEGLLTEAELPTYFRNGEKTGTKTFDEYLKDYLPATNPNLAALFGVETDLAISFL
HELKDTDFSSKHRAPYIRRRQNEDLSMSVAKRGVDRIREGENAAAVQHFNKALSICGKNI
EALVGRAAAYANMGQYNLAETDLDEALAINASHTNARNYMIETLLQEAKRLEEVGKKGEA
KVKYEKSLTIKSDVRALDGLRNLERSPSVEIIKMKNDDAKAKDRKAEHSRAADEKQRRKR
RRDAEKLAEYERELFSLEVIMITEQIEVGRCLCIHAQLQAVDIVLQSLLYQRGIVPAVVT
QLLSTVESHDEIKFFETYTKIREALRELFRSCNRRALHEIIIIIGASCAIPQEIYRIPIK
VCDSFESDLSHCGQNCAELSSREQRRISSLLVISPNLNTARNITRNTRVCVLVRGTSALK
FPEELVENDDGFALPEGKVLARRKTYSVQFVLKHLCVEDVVVVSDPDTTWFRLSPIIQAF
S
>Schistosoma_mansoni_SMAN011207_p31comet
MDFCCLPVGVNHFSLDERCNLICRIMKLFMYFTGQFPDLSLLNPPQNESDSEIKLQDSLH
SKEVKLLQSIQEVESNLLSSKSESIFYFLIMIGGVPSSPKRAFLIDINDFYPKTINVNKT
DIVSFREFFESLVQVPFFDNVFKCSTPTRTYIYICTSKDFSSSWFLPRLQFRLPRTCPVH
VLKIVPDYIDSHNPKELHKILYESPSELRWYASPTVFFGVKPK
>Nematostella_vectensis_NVEC015452_p31comet
MAATDSSEFDIKFSLEENDSREVKAQLLIVFIKHLLHDRFQVPCTIDQIRSEAEEESSKA
GQTKKTGLSTDITKKRDKIITDLDILFKNLEELFATADVASVVVIYGSTAVSPKESYILQ
FDANSSNSFTLSSSNKENLCSSGLTNRLCRKLIRALISNPVLSKFQEIPLTPMLVFVSVP
RTVKNYWFRPKPSFKVPWRGNRFRISVSSSSVQDLPSQSSDQDELIWMQAPITIKGFRLK
VKEENSSSHFWS
>Trichoplax_adhaerens_TADH010030_TRIADDRAFT_52743_p31comet
MTDAGDVGRSSQDHNQHVQFESQKWDAETKTKLVTGIIQLVLYHRHQIPAPIELLAREKP
VVDKDKDDKRGLPNQSAKPLLNLLTALEELSLHLSPIFDSNVIQEMLVLLGPTIFSPKCV
YRINFDCREDQIVLNLPFPKPEVISRQLMLKLSTHEDFSMCKSFPVTNLFLFIKLPRYTN
IPWLLPRQDFKLRSQLKPFIIDIVLHPDLQKPEKNTADAKVTDKNDMIWFQVPTISIIIS
NVWIALQRHEI
>Mnemiopsis_leidyi_MLEI014525_p31comet
MKTGEVSVTVNEEPLSLSSASTLIERLTGNFLYSRGQIEKPIDQLRKDYCTAPGQQTKLQ
YADRSTPYQNKGNHLFATPLNPSSLHQPELVKSNTEPFEIPDLTELIDELNLQENICSQK
SRIEKQLDSVPETPVSTRMHSNPVQKRRVLGKLQEVSVPLTPQLTLKHTKSQSCTSYLLE
IMDQINSHIMSGWQIEQVIILIGSTLMSPRETYIIDLVKLKSETGGFHDDKGRCLRKVMQ
CLFIDPFLCDLPAPLAPTNCHVVLKVNKASVTENPSSFFVPRLRFYLCQRGTRFTLKVKN
VEEIQESTETVYMSSPRPFKAVFLSSPEEKKKAFANRPRDILDTITS
>Salpingoeca_rosetta_SROS004242_p31comet
MMARQQRRGAPTTAVLHVPLRLHDLSSHARSECVKGFIKTLLFQRRQIPCVYEQLKQQAD
ELSAEETGPLRLRAKTKQFVAYVQALESLFDTLDRAVESADAAVILLGSTRVTPSEAYWI
DLPHQDDPAQTSTCKQGAQPQKREDPARLSHTAPTQAMQQQVEAAPHTLHAARSSHACGA
KQPAQPSSQQQQGPHMRRFVLAPPPPPPSSSGRSAPSAPSAQARRRGAMGAAVRRFLLAL
YAAPPEAFHMGSSAVKRTGLHVLLRTRAQPRKGSSGGAGTRDVDCDSERGCVPAGMTACS
ARLDVQRLFERCRRRTILRWDDDDGGGDGDESEGRDGGQNEGDDENERRDGNDGEGGHTR
ADGNDSARSRNDGGHGAGAMVWLACAHAPKPVHPPAVREQRTAATGSGTSTDWMM
>Ustilago_maydis_UMAY002377_UM04172.1_p31comet
MTLQLAHEHNGRLLAHAHDSSPNQRTRILHALRDSNADLSKAQMFGHCHQLTANLIESLL
HYLLFAKGQLPEPINQLRKRKESNLCGARSVTRRRSSGSSNRTRKEDKLLRKLDHLGRLV
QDAAQHLSWLADNKGEGPSSRPYPPTQRSSTSKDLRLLVVLGSSATMPRHVFVLDLIQCL
GRCSITDDDIRDLVDSDVNGSVEEAETHLAQLLSEESGKKRDAARMKTSSNWERKLVRLL
VSEQRLEAFFGSPLTPTKTHVFLSAPLSFRCPGWSARPHLDFDLDSLCEPDATTSDDVDL
VCDSVDTSILLPKLGSATLLHKRAPPSPLQGQEAKWLKNKSARESCSSVADSWPEDSASE
QFGESSMSSVSDDSRPASVADKPWRFGCSQAASVAEGWLAKCSSEHSVQSSWLNHGLHSI
ETSRTGSSLGSSTVYGHDSHDAAIESSREVAPSCEDGQEPDIHYQGATNEVINQVPAACV
AAHDGKLGPRRRSREPKEGGLLSRNLLRAKHSRQTGYTASDSSSVRSVASSLRRVPRCAG
LRIDFSDAEPSLINDSLIKEADSITQEPRTERCWFQCEAVLEGFR
>Mortierella_verticillata_MVER004272_p31comet
MHSSTSNTDEPAMDYRHASISSSPIAPRAAPAGLAPVVTTTSPQRQQPPRQHTTAPAVSK
IVDITLPSPISAKAALRMVQITVKTLMYMRGLLSSPWEQLEMLVKMDQQEQEEQGEQDQE
ELDLDHVETLRARGTPSRSIKLNPSLRKPLQDFLESGERMFSTLEEVVYDQQYQQLKKAR
GPQPKTPFSNSTIASTELASSSPPPPSPSVLSLALIFGTTLLTPKEQYMIHIGPLKPKQP
FSATTSSVSVITSNDQANDENKTDHARDEALRNQLQRMERQWERRLVQDLMGIRIMDGDT
STTVAQDPLQTHFLETGASTLPKTKVLLLMKAKAGQIIDGMLPKLALDLQEDFAPAFSSP
SPTPSSSISSTCNTSKKPIQKRKRWPIHHIRVMGPQPEFLQLDDGGEDNIWYQVGPGLPS
MPNL
>Mortierella_elongata_MELO013629_p31comet
MLYTSPDATSAEWYSHHISYQQGAAQTQPSSHPQTPDQPTPSMLVDMTLPRHISAETALR
MIRKVVQTVMYLRGQMATSWDQLEVLLMQENMRQEQEEPEEGSQSHEGSFYDDPDLGTRN
HAQDEDDDTGNDFVIPTKSLREFLETGERMFVDLEESVYDQLYSDLRHSSIATIANTSTP
PPRYISLALILGTTFTTPKEQYMLRIGPLEPRLPSPSSSTPSSSAYTHNPNSRLPTPLHT
TAGISPEEQANRTREEKKWDRLLIQNLMGILPSSTPSDQYPSNDHNQLQEGYGSLMGTDP
LRHRTKTHLLMRAPAGKIFTGLLPQQHLHLHQDYPTPSPSPSQMDKAVRQEEDVSATQSC
WNQGCRNHKKPARWPIHHIHIFGPSPALSSDQVLEHDVQHTDNQVMNKDMDENEDEMWYQ
IGPGIPLLSPLL
>Thecamonas_trahens_TTRA005378_p31comet
MERTRAAPPPSAAAVLGKGRFFASRRAGGGSGRARASRSGAGGRREKVVFAVAFAPSDGP
GGGCGATHAGLPHLVPRILAQVLYLRQQLPSPYQQLVADAAAVASAPAPRGFSAAAPRAA
IALATGLSTLFEELTAALAAAPASIRAVDFILGTTVLAPRERLTLVLPRESTPAAWSGPS
GRRCGMW
>Dictyostelium_discoideum_DDIS003868_p31comet
MNKKVNEPIIIEFGDILNLEYIELIKNLNIELIKYILYSRNQCSIPVNQLLSEFKNINNN
NNNYNNNNYNNNNKIKIPFKKKKFIESLISLFLEIDEIYFNCLDQDEELPIVVSVLLGSS
IFNLKEVYIFYFGSYNDYKNGNNNNNNNNNNNKSNNGFQHDENRNKLREIMMKLVIESPD
SFSVLQRPLKTNICIYKKINNITDCLNNIYNNNNNNNNNNNNNNNNNNDSRDQLFIPQQD
FQLKIKKSTKITVFNFTNSNINDKFDFKITEISLKSISKNSDHINNENNTNSNNDDNSNN
SNNNNENYMWYQFHTSINGVN
>Polysphondylium_pallidum_PPAL003151_p31comet
MNHKIESIDINISLNNDQQPNVVNEIIKYLITFNNLGQQSFVATTNAGRISKSAQSKIDK
FQKQCDRLFQSIQREFSKPSTEIAMVALIFGSSVISPREIYLIRFAQSSTITSLDMQDDQ
ATTMREIFRSLVIAQPNSFIDQIPITKMFTLLFRKYNSNNSNNHDDNNNQEEIDEKDTDR
FIPKQNQTSITFKKSTKITLFDFDSSTTPISDLIEINKNKILFKCNINNDDNNNNSDMEM
DMEIDTSQTSDNNDINNYRESIICLQSPISIKGM
>Giardia_intestinalis_GINT003681_p31comet
MDQHTSTLPLKNAIPAEVYPDLVASLTAYLLYVTGQVPVLIDPALEAAGQIPSTDRAVGR
QMRQFHASLRSCRGRLAETVERLLPTLRTSRLYVTVALIFGSSIASPRRVFLLQAPIYSY
ASPLMTGNKPVGAGDYMRMLSREVVRLELSMDLQPYRCYPLLCEDATSAAASPPSVEKLE
LAALASNLNKYERRALGSSKKTVSSHTIRLLMNEDTDHGQILGVNETSLAKFRLLGSIRG
FATFANESDNEGGEVV
>Ectocarpus_siliculosus_ESIL009566_p31comet
MNEASTAGPTERRRAVPGRKSGLARKRQHPEQLEVTVPVVFKQHLRSGDAAHVVIEVLRH
VLFMRGQLPMPFQQLVKVLDEREERDEVDRQQKSAAAAAAAAALAAREGRGRTREGGDAL
GSGLTETVGRRRSKKAKSGRPLAKAPPHRRARKSLRALAETTLAVEEAFADAARKGRPVL
EALVLLGASHLSPRKIYSVTFTGSSLDESSESKDTATRNTASGGDVRGKSNLADAYSRTL
VRSMVGKMSSMPLRGLGSCRVHLFLRIAEGPVPDICTAVPVANETMVPASSALTSKTVMM
VFTLKRCRTLEKPLGTQE
>Phytophthora_infestans_PINF012850_PITG_14622_p31comet
MTTQLTKYILFMRGQIPCLYDELLQFIENRQLQLQQEETGTQTRRRLPMSGGIKKAMKCV
DAAELLFNEQLDAIFSLRVKRVLLVFGASMMSPREAVVVDFDEADVKAVDAGLTTRSIPY
SPLTDEEDMSLEDSQTLTPPSPPLTREKLMRLCSQKLMRAVFSHAVEQFSSVLTATKLHI
AVLAERQSTRIPGFVPKQHFKLRLPKDKRGVRTHHIVISDDAASKPQHDCQQSASQQVSS
DIEEGSRQASATATASDPNLMWYVRENPIPGFSEVLNTL
>Hyaloperonospora_parasitica_HPAR013691_p31comet
MTCSLYEELLLFVERFRLEKQMDPLNVKRLPLRGGLKKAVKCVEAAEQLFRVHLDAIFAL
QVKRVALVFGSSTISPREVFIVEFEDVEDAEVLLSGAVPSPVHSGLTDDSLEDSETMTVP
SRVMTREKVMHLCAQKCMRALFVHSVQHFSRAFMMWCFVTVPSRALPATKLHVAVLADRQ
AVRVAGFIPKQHFKLRLPKDKCGVRTHYVTICSKLACKKDSQQLDAEESTYNNTSEKIAR
AGEVEHTSNQNPANTSESDMLWHVLELPIPGFSEVINIREGH
>Aurantiochytrium_limacinum_ALIM006058_p31comet
MRKEDIQAFMPRKRPRLTSGSTKLEARSSTQRACNEERTIPIQGAQMVNEEVKTVEQGEQ
EPKTKSETVPSERARHKRLEARVRADQRRKESRAIAELRKKHNLPMHDAQIVDVPFKSEL
VSDIIHTIISFALEYLMFVRGQVPSMVSELRQSAESMTSGEGVRVRGDALRQQRRANRLI
QTLDRHDRSVGKILETSSIDAALFIFGQSLASPLEVYLIRFRPSHKSNNDDNMDSGVSEV
VRLSEHQRGLVQKKVARQFIQQTRIHRECPQTRVLSLLHCHQGAPVNTPSDLAIRPDFLL
KDLKIRGNACPVHVLDCRTNRDEAFSLKANSFASLCEELDSLPGSWLNFLPRIAFV
>Aplanochytrium_kerguelense_AKER001165_p31comet
MVGLKPRNDLGRKKIAVLSSEDSVNCSVAFKVEITKRRKALIIQVFCRHLMFIRGQLPIP
YRELKRGFTEDQKPSQKQRKLKKLVQALDSFSDSVVSLLSKVDVRQIVFLLGASVNNPRE
VYAIEFSESFSSDTDTNSPKDNVRETSITEAVSRKFVLALINSCSDMSRMESTVTRMHVL
LQPKAEECDLANIGWLPKRNFSLQEVRIRTGPYAMPFTKIKVSRVGTAPVFSSSKACTTD
CLSNSWYYYSIPVKGIS
>Bigelowiella_natans_BNAT010402_p31comet
MRKRRHPDYSSADELITIKLPHNCAITSKICSSVTCDVIKYILYIRQQIPCPYDEVKLDF
DDHERGEQKDGRRRKARISGSSKRQKRFVETTEALLNGLGTSLFKGGIVMEVLLLLGPSI
YSPKEVYSITFSNDLNFQQESSDKILSKIKKRLIRQMISCPSPAFNKEMKPTRLFTLIRR
KARSSSDNAFEPASFSPKHNFRLKLKKAVLISIHICSASQLDINMQYESRKRLKNSEGGS
RNQSEKIALEEKDPNPSVNLDMIPLQDVPLVKHTSSEQPEEASSLWSLCKFVPKGLKASG
FY
>Emiliania_huxleyi_EHUX033155_p31comet
MAPRAAKQLLRLHAPVALAEAASPAAAGALLEALAKHVLYIHGQIPGPYDALAAEALGPS
GPAPGRCRKASRRRTMLRRTRKLVASFNLLFGALPRALAAVQPPGSAHGGSPPLVAALVL
GGSLASPRAVFLVRGHAGPTAAAPSAAELRGLQRRLVRELVRVCGDLASLRLGLCRLHLL
LQAPRAAPLPSPFRPRPALRLKLRRAHACFIELGAPPAEAGSASLDEALGWCDAPVDGID
PASPPTSAAAAAAVRSEQIWFHAMGASLRGFSI
>Arabidopsis_thaliana_ATHA001352_p31comet
MEMAEGEGTTEENYDVDIATTASSLGGSGVFHIINDIVGFVLYMHQQIPSVLQDMSLEFE
GLQTEFMDLETNLAEPQVKPLVRRKLMSRKREVKNEIKKLEKLMKTISSLRSALQLMIRE
APGIQKVVLILGGSPLRPQNAYELLFTQRRDHVLGYEGDFAKSKAAEALSKKTIRALIST
GAGSTSYPGPMRLFILVHAPPTLNLPQHFLPKRDFRYNRKFVPSKLRFKCRTQDNATNSP
PTNDLIWYQCRHVIKGLAFHQPVEE
>Aquilegia_coerulea_ACOE008935_p31comet
MRRREEGEGEGESRSESENYIKEIETTAETLDEAVIFHVIKEIVGFVLYMHQQIPSLLQD
LNQEFDELQTGRKDLELVLTQTEVKASSRRKHIGRMREVKQGIKRLEKLMSSVSVLQTAI
QLMLHEIHSIQGVMLVLGSSPVRPQHVYEMLFSHGRVVSDHGKENTKSKVAEALSRKAIR
ALISSGAGSVSYAGPTKLFIMVKAPATLNLPLHFLPKRDFRYSKKIVPFKLRIKCKTRYH
DMGTSHHCPPPSIALPGATSNDLIWFQCRHAIKGLTIKTPLTEE
>Oryza_sativa_OSAT033371_p31comet
MERATTSGGGGGGSQPPRGVGLPLVEVQAAAASLRRSEVFYVVKELLGFVLYMHHQIPAV
LQNLENEFASLKEEMTEMALPPGEMKPSDQRKYNTRKREVRRRIKKQEKLMNGLSSVFSA
LQKALDEVPSIEGVLLILGGSLVRPLFVYDITISHGRFDAGSANERGASKLAQSVSRKAI
RALISSGAGSLSYTGPTKLFVLVRCPCTLNLPLDFLPKRDFRYSKKVVPLQMCIKCNIAG
IQIDNQQITSIVDASRCTSESTISEVIWFQCKHTIRGLPCKASLEE
>Amborella_trichopoda_ATRI008480_p31comet
MEDGSSSRVVEASSSSPSSSSILLHLIKETLGFTLYMHHQIPSILQHLELEFTALTSECI
SLEELIAKQKESRASSQRKNLGRLREVKHGIKQLEKLMNSVSSVISAVEMMVNEIPQVGG
FLLVLGGSLVRPLHVYEVSFSHDGEFSQCPKDCTSLTNNGSAEALSRKVIRALISKDAGG
DSFSGPAKLFVLIKAPCTFNLPLHFLPKREFRYSRKIQPFRLHIKFQTDNSKGFPETVDC
SSNDMIW
>Selaginella_moellendorffii_SMOE031591_p31comet
MARVDISLGYGALDGQVLGFLARELIAFVLYMHQQMPRTFDQMQIELRGMMQEGSVRDET
TRKSLGKNLQRFVRKTKKLHKFLDCVERLMVAIEELWRTVGFFVVGGENKDRSQAAHDKD
DSRASVEWYHGESRR
>Chlamydomonas_reinhardtii_CREI030595_p31comet
MLRSRGGAAALSAASSRHPPLPVKLSVRLGPGVSLHSGLAAALLQELIKFIQFARGQTQT
PFEHLRAALQSSLESLAEQHEQEQKQEQELRASGATHARLTRPRRSRRLRLPSAVNRIIK
FSESMDALLAAASPQLLAAAQPAAVAVVLGACPHRPRELYHITFSGPDGQPLLPLLQPPP
SPQPLQPPRPPQPQPAAATGAVLLAPAAGSTAAASGSEAAAAAAATDAETGGWKPPMPPP
PLSPPPHGQQEQQQQQQLHPPGQAVPRRGARRHQVPRSLGPDAAAALQAGLSDRERGAVR
RALRGLVVAQTSVEAWSRLQRPTKMWLAVAPSAAAASTSGPAAPEAAATAAAAGAAGAAP
SAAPQAYRDRSWGAAAAAAGAAGGSAKVPAPSTPPPPPPPPQGSGFRMCTRLPFTAGAAC
AAHGASAATATAAAARSTLPGASRALRKTLQVHIDIQASGGGSSAAGGAGCGGGAGVPGS
RHGPHGGGAQGAGLAGAGGAGGGRGAAAGPVAWSTRPGAGGGGHYQAHDAEALVSLQLAT
SKLRLSQSPAAAAAPVASTAAGPRRSSAGGDRSYSQASDEAEGQAALLRGDGGLGPGAAA
GSAAAMGTPQSKQRGGSGVAAAREVGMGAGAGACGGGAAAKGAFGAGGFDAAADARAGMD
LDLNPDLGQQEAVGRLPEPVMLSRAPSVWWLCATSVRSVVKPEDQEG
>Volvox_carteri_VCAR024652_p31comet
MRPPNTGGRRSARSAPAPLPVRLELPLGDVFLNASLATSLLHALIKFVICTRGQTHIPYE
LLREDLQNALEALQEQAEESRRSSGGRKGRRLRPPSAVKRMTKFAASMDALLGSLTPQLL
AAVRPAHTVLALGPSPHRPREVYTFTFAGPDGTPLTHIPTQPPPPTPTLMPESGRGKAPS
ALPGPAQPPAQQSALRPATQSAGVTAASAPSAHLGPDPTAAVLSLLSDREQAVVRRVVRG
LVMAQTSVEAWGKLLRPTKMFLALAVPAGAAATDTGGGAMLGIDRSTGMGTGTGPNGTVV
HQGPGGGSGGSLGLGGSEAPLSEVPAGQAAGEVQPTGVASASASVEEESQLVARGRSTRR
GGGAGGFRLCGRLPYGADSANSRTLRKTLQAFITIRTGSGRPGAATAAAGAAAGRSSGGR
AASPDQVRRQERPACRMSHDDVRNGDGRGGGSGGADSPSSPALSSLQLTTSTQRLGHCSV
ATSGRTRPRRISAATATAEAIKCTADSAARSEVAGGSGPRRTDGQHATDTDTDAGTGTDT
DMDTDMGGQAGVEAKDRVGHRNEGQGGERGIGGTGGAKGGTGCGGTGSISGGGGGDAHAG
NHQGGDAPGGDGEVRRRNGGGDGGGGDGGGGGLESGGEGNGENVTWWLCTTSVKSIVKQE
EEEEG
>Coccomyxa_subellipsoidea_CSUB008478_p31comet
MIPSLFNDLADKMLFVHKALELTSALSLDIFEMQPCTTLYFLLGPSALRPVEIYALSCSA
TAHVAAEPDDRCAEVARDISRKVLRSLIINTAAVPEGKASAGTTKLFLLLQAPQQEAPPP
GFMPKRAFQLKQRRGLQVQIQLGTPQTDASAAETCEATASATIDLEHSTADGGSVVKDRE
LVWYQCTTSLKSLTTVSSNPTGISDFM
>Bathycoccus_prasinos_BPRA003039_p31comet
MKRRKTSTSTTEKRGQQQREGKGEEEKKKKKRKKSDGRETLSEIGPFRIPNFEEEDALLT
ARTVAHICREIVKFLLFNRNQIPLMYADLVSLRRVEQKEEEEEDPNEENAKEKTKKKRKR
KSSKRSEKKLFNQIAQIERLMESLSEEEFASRQPVKRVAVCFGATVNRPVETYIIDLEDV
RYSATRGEGGEEEEAQSEKKTKSAANRIVRAVMPHVAGLRTNPSRTSQKIWIFLKHEDAA
DNDDESDDEKNALRAELSNRFAMKRNLNGLFEAEEKEERRGTRKNVKGNVFARIVLKSSS
KPSSSSVVPASSCSWYQSRLVSKGFRFKETAAGSLR
>Micromonas_species_MSPE002809_MICPUN_113859_p31comet
MERTRDEVRIPSPATAELVAHTLREVIKFLLYVRQQLPCSYDDLRSGLEESMGPEALGVG
EGQRRADILPGLKRKRATSSERRSLKLFKALEAMLSRITPQMLQETRATELALLLGSTPL
RPKEMYNFVLSDASSSYAPYEPAPGTERMMDNAARRVIRECLPAVAGCPSAAAPMKVFVL
VKVPTPETGGGEAEGFLPKRGFAPLLRQTKIAADFVMKVKRAEGDVVQGGGVVQGLPGMW
YQCTSSVKGVKGPGS
>Cyanophora_paradoxa_CPAR015478_p31comet
MGGWTLDVPLPTPLSAYTSSILVRELIKYLLFMRQQIPCTYDETRVSVQEQDCGEGGIPG
KSGPRASLQLRRRLKLVHSAESLFQSVEAAFATNTCISSVMISMGSSPVSPRELYVIKFA
NEWSLRGQHGAVDTSALGVQGFGLERRPPEPAELERAREVCRRMIRALVVADLDVFHRDL
GATKLAVLFLSPATACSPDLFPRQNFSVATTRRRLTPVEIRLGSFPAVPPSSSAPPSMSA
SRALRPPAVQRRTVVLRAGLDDGEDVDRTLGNVVASFQLHEPGSSHAASPAAPAGDSAAA
VSADCAGGGVSETWFQCTSTIQGLPGIRPEQ
>Guillardia_theta_GTHE011093_GUITHDRAFT_153565_p31comet
MEKVHHLSCGFPARLHRHCQAQVAQAFLKHLLFIRQQIPIPYDQFRKQVLVADDAQSKKT
ARSKALSRKCRKFIEGSDYALESFHELFAHHDVTSIAIAFGPTPINPRQLFLLKFDDSST
EDIESSKLQKLGMDASRAIVRQCIGSGISEFDSPSLPQKIYLMAYVRNYGISPESGSDEQ
QTRFHGWNCKHNFGLKARKCSPIILYVGSHQFCSSAPEDSTFVSETNLDAIAKDIEAESN
SSSQEPSHTSIWLQCQAVLKGLVPENSSGSDSTSMI
