# Supplementary material for: Evolutionary dynamics of the kinetochore network in eukaryotes as revealed by comparative genomics
Source: EMBO Rep. 2017 Jun 22;18(9):1559–71. doi: 10.15252/embr.201744102 (PMC5579357; doi:10.15252/embr.201744102)
Supplement: Supplementary file 3 — Dataset EV1 [file EMBR-18-1559-s003.zip › kinetochore_orthologs_FASTAs/RINT1.fa]

>Homo_sapiens_HSAP003382_RINT1_RINT1
MLPAGEIGASPAAPCCSESGDERKNLEEKSDINVTVLIGSKQVSEGTDNGDLPSYVSAFI
EKEVGNDLKSLKKLDKLIEQRTVSKMQLEEQVLTISSEIPKRIRSALKNAEESKQFLNQF
LEQETHLFSAINSHLLTAQPWMDDLGTMISQIEEIERHLAYLKWISQIEELSDNIQQYLM
TNNVPEAASTLVSMAELDIKLQESSCTHLLGFMRATVKFWHKILKDKLTSDFEEILAQLH
WPFIAPPQSQTVGLSRPASAPEIYSYLETLFCQLLKLQTSDELLTEPKQLPEKYSLPASP
SVILPIQVMLTPLQKRFRYHFRGNRQTNVLSKPEWYLAQVLMWIGNHTEFLDEKIQPILD
KVGSLVNARLEFSRGLMMLVLEKLATDIPCLLYDDNLFCHLVDEVLLFERELHSVHGYPG
TFASCMHILSEETCFQRWLTVERKFALQKMDSMLSSEAAWVSQYKDITDVDEMKVPDCAE
TFMTLLLVITDRYKNLPTASRKLQFLELQKDLVDDFRIRLTQVMKEETRASLGFRYCAIL
NAVNYISTVLADWADNVFFLQLQQAALEVFAENNTLSKLQLGQLASMESSVFDDMINLLE
RLKHDMLTRQVDHVFREVKDAAKLYKKERWLSLPSQSEQAVMSLSSSACPLLLTLRDHLL
QLEQQLCFSLFKIFWQMLVEKLDVYIYQEIILANHFNEGGAAQLQFDMTRNLFPLFSHYC
KRPENYFKHIKEACIVLNLNVGSALLLKDVLQSASGQLPATAALNEVGIYKLAQQDVEIL
LNLRTNWPNTGK
>Mus_musculus_MMUS005427_Rint1_RINT1
MLAADDIGEVPAAPCCPESGDETKNTDVKSDVNTAAPAGSEQLSQGGSDDALLSYVSAFI
EKEVGSDLKSLKTLGKLIEQMTESKVKLEEQVLTISSEIPKRIQSALKDAEESKQLLDEF
LEQEAPLFSSISSHLLMAQPWMDDLGAMITQMEEIERHLAYLKWVSQTEELSDNIQQYLM
TNSVPEAASLLVTMTELDIQLQESSCTHLLSFMRATVKFWHKILKDKLTSDFEEVLAQLH
WPFTSHTQSQTVGGSRPAGTPELYSSLDTLFCQLLKLQASDELLTEPKQLPEKYCLPASP
PVTLPIQVMLAPLQKRFRYHFRGSRQTNVMSKPEWYLAQVLMWIGNHTQFLDEKIQPILD
KVGSAVNARLEFSRGLVMLILEKLASDIPCLLYDDSLFCHLVDEVLLFERELHTVHGYPS
TFASCMHILSEETCFQRWLTVERKFALQKMDSMLSSEAAWVSQYKDISDVDEMKVPDCAE
VFMTLLLVITDRYKNLPTASRKLQFLELQKDLVDDFRIRLTQVMKEETRAALGFRYCAIL
NAVNYISAVLADWADNVFFLQLQQAALEVFAENNVLSKLQLGQLASMESSVFDDMINLLE
RLKLDMLTRQVDHVFREVKDSAKLYKKERWLSLPSQSEQAVMSLSSSACPLLLTLRDRLL
QLEQQLCFSLFRIFWQMLAEKLDLYIYQEIILANHFNEGGAAQLQFDMTRNLFPLFSHYC
KRPENYFKHVKEACIILNLNIGSALLLKDVLQSVSEHIPATAALNEVGVYKLAQQDVEIL
LNLRTNWPNTGK
>Xenopus_tropicalis_XTRO012061_rint1_RINT1
MASLETGRESGTSNQSDHKNPSDICGLVDLDTCEIPLYVCEFVEKEIGNDFKSLKNVSNL
IETIKEEKKHLEEQVLTVSSEAPKRIQAALKNAEDSKTSLDLLLQKEIVVTESISVHLEE
AAPWMDDLGVLINQMEEVERYLSYLKWISQIEELSDNIQQHLMTNDVAEAASTLVCMAEL
AIKLQESSCSHLLTFIKSTVQFWHKILKDKLTSDFEEVLNNLHWPFIGPLLSSASAPPVS
ATVAEIYTNLETLFSQLLKLQTSDELITKPKEMPEKYSLPALPPIMLPIQIMLSPLQKRF
RYHFTGNKQTNVLSKPEWYLTQVLMWIGNHTKFLQERIQPILTKSGSSVNAHLEFTRGLV
MLVLEKLAVDIPLLLYDDILFCHLVDEVLLFQRELYTSHGYPSNLPNCMHILSEETCFQR
WLTVERKLALEKMDSMLSAEAAWTSQYKDISDVDEMKVPDSAETFMTLLLVITDRYRNLP
TASRKLKFLELQKDLVDDFRIRLTQVMKEESRDPLGFRYCAILNAVNYIATVLGDWADNV
FFLQLQQAALEICTDLNASSKLQLGQLASMEISVFDDLINLLERLKNDMLSRQVEHVFKE
VKEAARMYKKERWLSLPSQSEQAVMSLSSTACPMLLALRDRLLQMEQQLCHALFKTVWQM
LAEKLDLFIYQDIILANHFNEGGAAQLQFDMSRNLFPLFSHYCKRPENYFKHVKEACIIL
NLNVGPALLLKDVLQTASESMNACSSNDKLPSSTAALNELGIYKLAPQDVEILFNLRTNW
PNAGK
>Takifugu_rubripes_TRUB003268_LOC101066060_RINT1
MAAPSDEPRQKSLPEHVDDESGALWEDERGLHVVDFLTNKAGDDLKSHKNIGDILESLKE
ENNVLSEQVLAVSDSVPLKVSAALCAAENAACSLQDLLHREEMMANLLEQHLQGVQPSKD
HLGRMLNQIQTIERHMKYLSCLQLIEECSSSIQQCLMTGSVWEAIRAIDSMGAVHAGLKT
SGCSSLKAFLQETLSFWHRIIKDRLSGDFEKILAQLHWPNISPTAQSLAPVGNHQELSVQ
LELLVTQLLALQTTDNLLFHSTSPLLPTQADSSATAVSQSPICLPIQIMLLPFRKRFRYH
FCGNRQTSSLSKPEWYLTQVLLWMSNNSTFMEEKIQPILEGAETHLSARVELCRGLLALV
QEKVASDALRLLYDDALFCHLVEEVLQFEKELRSKLSYPPALPGLLHLLLENTVLQKWLT
VEKKMAVEKMDAMLSSEGAWSCQYKEMCDMDELRAPDCAETFMMLLQVITERYRYLTCPS
AQLKFLGLQKELLDDFRIRLTQVMKEDSRYPLSARYCAILNAVNYISTILRDWGDNVFFL
QLQQAAVSLNDEVLLGGLGLMELGQLAALEGSLFDSLLALLDRLKGDMMGRLLDWTMREF
KEKAKPYSQNRWLSFPSQQDQSSMSLSSSACPMMLCLRDRLLSLHQLLGLSLFQLTWQGL
AERLDHFLYQDVILANHFSDGGAAQLHFDMSRNLFPLFGQYCKRPENFFKHVKEACIILR
LSVGSAILLRNVLEEAEEETDAGDHERPTLMSTLHELGVYCLAPCDVLYVLRLRVSWPGQ
>Danio_rerio_DRER005988_rint1_RINT1
MAAPMMEHNNHSNMVLSDLKLVDSTKSDSPSEDGNPEDDIVALVQKEIGGDLKSLKKVSG
LLEKLTLENKQLEEQVQTVSSSGPLRVSAALRAAEESQKKLESLLENERLLSNKLQQHLQ
GAQVWTDSIGQVLGQLDTLEKHMKYLQCLARIEELSDSIQQYLMTNSVWDAVRAIDSMAS
LDMDLRESGCLHLQAFLRETLRFWHKILKDKLTSDFEEVLTQLHWPFISAPTQTLSPPAN
AQELNSQLELLVSQLLSLQTSDDLISENKETSSRPGQSQTPPLSLPIQIMLLPLSKRFRY
HFTGNRQTNSLSKPEWYLTQILIWMGNNSNFMDEKVQPILDRAGGNVNARVELCRGLLTL
AQEKLAHDAPRLLYDDALFCHLVDEVLQFEKELRSTHSYPRAYPGVLHILLEESVFQKWL
SVERKMAVEKVDAMLSAEGAWSSQYKDITDMDELKAPDCAETFMTLLLVITERYRSLPCQ
RAQLSFLALQKELVDDFRIRLTQVMKEESRQPLSSRYSAILNAANYISTVLSDWGDNVFF
LQLQQAAVSVGEEILGPLGATESGRLASLEGSLFEELLALLERLRGDMLGRLLDAVMRDV
KEKAQPYCKDRWISLPSQSDQATMSLSSSACPMMLCLRDHLLQLQQMLCLPLFQMFWQGL
AERLDCFIYEDLILYNHFNEGGAAQLQYDMTRNLFPLFGHYCKRPENFFKHVKEACIILT
LKVGPALLLLDVLKQSEEDSLPNHQQSSPESALNELGIYKLAPSDVQILLNLRSAWLNQS
>Ciona_intestinalis_CINT001903_LOC100185403_RINT1
MVTTSVTSEVKTQARISSTDSTVFDATIHLFGRICTEGVESHTQLLLNEFREKCKPYMYD
GWLALPTAEEQLVFVVSQSACGMLAVLQDRLHFLEQRLCRELFTQLWRVIAENVDIYLFN
EVIVKNHFNSGGAAQIHYDMTRNLFPMFGHYTSKPDNYFKRVKEGCILLTLQSGSALLLR
EVLEESLKPPDPMDPHPTPVKPTSALNDIGVFLLSAKQALDIIKRRVEWT
>Branchiostoma_floridae_BFLO016925_RINT1
MSCMFYFSYKLSTVSSEVPKKIEGAVQDASNSVRHIQDISEEQTKISQDITSHLTQTQPT
KENLAQFTTQVEGVERYVHYLRWLTFFEEMSNDIQQSVLVNSLGGAVNFFAEMFDICEVL
QKSRCVNLVQFSNSTILFWHRILKDKLSSEFEEVVKQLGWPFLGVSTHVPLQVPRPTHLE
LTFRLETLFEQLLKIQLPYPSVLCLGFLLLKPLRKRFKFHFTGSKQTNALDKVEFTRGLL
TLVADKLAQDMDSLLYDEYLFSHTIDEVLLFDRELRGSYNYPASQPGVLHVLTVQDTFHR
WITVERKFAVEKMDLLFSSETAWTCQYGDIEDVDDMKTGECAEGFMTLMLALTDRYKPLP
SAANKLQFLDLQLELIDDFRIRLTQVMKSEAQDPLGYTFLSILNAVNYVISVLREWSETV
FFLQLQYYRAEQYYTSRDQSLPQEPDLSSLQGAVFDELITLFQLLRTDMLSVFFLQLQYY
RAEQYYTSRDQSLPQEPDLSSLQGAVFDELITLFQLLRTDMLSVVCNLVFTEMKARSKDY
KDEKWLGLPSDKEYISRMVSASACPLLLLLKDRLHQLQLQLATSLFSRVWQTLADIINTF
IMEEVILNNHFNDGGAAQLQFDMTRNLFPLFGEYTPRPDNYFKDVKEACLLLNLKPGSAI
LLKEMLNKTLHGSKVDPNTEKESPEKVLMDMGVFKLSAQEAERVLNLRANWPAGRQGRS
>Saccoglossus_kowalevskii_SKOW031317_RINT1
MAAEVEINTDFEEEVTYFINTEVGDDVKSLGKVNEIRQQLMEQKKSLEERLSAASSEVPQ
RINEALNDAESAVKRMQELAIVEKETRNDITRHLTKAEPIINELSKMTNQVKELEKYMNY
MKWVEEVEKLSSEIQLSLVAGGIPSAVIHFADLAELSEAIQGSSCHNLIDFVSSTVLFWY
KILKDNISSEFDEVLKILRWPFISSTVPGPPLPNHAELILKMETLFGQLLKLQLPDNLSS
DDKSILEYSSLPGCRPILLPLQLLLNPLKKRFKYHFYGKKQTNNISKPEWYFTQVLNWIR
DHCTFLDNTVQPMLNKAGLANLDARVEFIRGLMVIVTSKLSQDIPDLLYDENLLSHTIDE
ALLFDREVRSNFGYSASQPGCLHILTEHDCYEKWVNELLDDFRIRLLQVMKEESKVPLEP
NFSAILNALNYVMVVLQEWSEQVFFLHLQYFKMEQESFNTAVEQSQGSSALDQSILTQAF
DESKLDKMEGTVFDEIINLYKILRHEMVSIMSAAVVDDVKAKSRSYRVDKWFSMPSQKNF
IVLGLSASACDMLQMLKDRLHLVQQQVCLSIFNTIWQKVAESLNKFIYEEVILSNRFNEG
GAAQLQYDMTRNLFPMFGEYTQRPDNYFKDVKEACILLNLNLGSAILLRDVLFHALHEDT
SDDSPTTPKPRPALNDIGVYRLTPASAERILNLRTDWPKT
>Drosophila_melanogaster_DMEL001691_CG8605-PA_RINT1
MHAELSEMELRIVARLNEEIGKDASQLHRASHLVSHYKKHLQVLSQTLDYEDPQNVSCYK
TAFQCQQQVCESIDFELEKLAHFEDKLKRKLKECQPVLEGVAEDLDKVRQLQRLQQYLLL
VQDIQEISAALGNAINGKDEDKLVNIYLTLYEGNDCEHSVVGRLHAVQAQSLKSFAERTA
IYWHKLLLKRLSSAFEAVLKSMRWAHLEQQALNYSSARDTAKAQLLAEYMFLIKSPAEER
APLQSITPSIVCQPINRVVQLLLAPYRQRFQFHFTGTRQTNRLDKPEWFYTQILNWGKET
HFFVGKTFQPAAIKAGKLDYNLRLEFIRGLVQLAIEKLAVDIEQIAQDQILFAHLLDETL
AFESELRETFGYPASFPSAISVITQPMYLLRWISLEERFCAEKMDDILQAETPFQLIDPN
SFENDLKIPKCADQFMRLLDAIKDRYYGLIQPGHQLQFLHLQLELIDSFRQRLVQLHSSG
AVPSIPILNAINYLVMVLREWGENVHYLHLHAALAGPNATEINSVFEHAVAELEHWARQL
MRNLATKATNEMKAKSMSYRRDAWPTMPEQNSREPFILSPSGGEMFQVLVTLLHNLEREL
SANLFTQTLRLIAHQIDDFMLESMVMNTKFSAAGAAQFNYDMTRNLFALFGQYTRRPELL
FKRTHDACKLLAAARGTALLLLETLRGNQSVEEKTKPLRELHVLSMDSKQCIEVLERRMD
IKMF
>Anopheles_gambiae_AGAM007033_RINT1
MADSKSSVDERLIARFNQELGSDLKNSSKCGDLVKYYRSELEDLRDKITVTDAGCIPSVK
GMIDTGRSKLAELDEKEKRLDGCAEKLTDRIETYHQLMGEVGEKMAQIRVLQTVRDYMAL
IKDIENISQELEACINGKDDSKPIALYVALTGPNSILDRISGIEAPHLKMYARNTAFHWH
DVLTAKYSTEFEALLKTIKWPNMNQSLEQFNPSKENISKLVLLAEYLFLVKLPGDQDLLS
VKLTPSIICPHYTTPVELFVKPFRLRFQFHFTGNKQTNRLDRPEWYLTQVLMWAKENHIF
VGQHFQSPALRAGIVNSSVRLEFVRGLVQLAIEKLIVDIEQIIQDEALFAHLIDEVLPFE
QDLKTSLGYPNSYPSVVSVLVQPVFFVKWMAIEKKFTTDKMDAMLNTADPFELLDPANLD
ELKIPKCADQFIRLLDAIKERYCCLPQPSQQLQFLELQLELIDNFRCRLLQLYNDGVNPT
KILNALNYLTSVLREWGENVHYLHLHAALYGPDADEISSVFDQKIEELNYCHQKLVEELV
TWIVHEITARSRPYRYDRWPSMNRHDAKETLMVSATASEMFQATINHLHDMEQELSTNVF
MVVVRMIATELDQWMISSMVANTKFSTGGAEQFHFDMTRNLFGMFSQYAKKTNLLFKRIN
DSCTLLTMPLGSAILLRETLLSPTGDEESWTRALQEVGLAIFDRKATLDVLDRRNDMPRI
G
>Caenorhabditis_elegans_CELE027195_cogc-4_RINT1
MPEPILHSKFLSGLPAGRKNGVRHGEKPEKVGEKQFDFTRKIRELRLELEIKKREEERIE
KDIAIILEENTIDGGEQNRSFGLAVTRLNNHMLVVENSAKQLTSALKNISVLADTISGRV
SALDVAKTRVVGCLQLAGDMRDLGVCAEGIDDAIRSEDFETASQHIHRFLTLDQAVFQIR
EFKQKDATDSIRHSYEVLSSAKERLSKILKSRLTESVQKGDVAEMQRFIKMFPLIHEPDE
GLQRYSVFLNQKIDKLAEDNLAIMKAGGTDDNRRNVLYADTLFMFFEGVAEIIESNLPVL
EHSYGLEKLLDFMFILQARIDEFFRRLHEEFDTRRRLSHFNRLVDDVIHQKKAAEAVEDA
PDPMEIDAIASEICMMNTSAEMYWRFVSRRIGKNEVIRSPSGDGDDEENEEARQERHRLR
KEAKEQKMDQLLNRSRVGTKMQELIGNYCLLEHFYMLKSVQKAIKSDVKEDAGGLTSSIV
DDVVFIIRKSIRRAAGSGNVDSVCATINNATALIDTVVHGHLRQSIQQGYVTSSNFASEA
FTAYQQGKPVKEAADAQKEQFLLALNNSAKLSELLIELQKGLITEWAGVKRPDVEKNKLE
HSTTQIEESAKKLASLAKHGVEELFKSAFKNKIKQGADPYQEIDRQMTMQDVEYYEAHDP
FMEQFLAQIDRLLVENEPLLFADNYQTLLLLTSSEIARQIEQSLAKCQFNRYGALQLDRE
YRQICAYLTNVAGWSAREKVGRLGQIVSLLNVETIDEAMEVWHNSKAMTSSATIRTLTLP
EVRKVLALRADFPTVAIKSIE
>Brugia_malayi_BMAL016030_RINT1
MVQHDANSGDSRISELVERLAKLPATDVHQYFRGFRAIQDELDAEQCKIQISERMCYMQE
NLPAQLSNLRRFRKKLVYLKQKVQSALKNYHDQQERLWSSLKQNAPDLHNHLECVAQKMK
ELNYLIVAHKLTFAISKIKKVINGSDFFLLYDNIQFLKQNANSDLKLDENEAKNIDNMRK
QLINETEHLVSGSLRDLLKKIRYPLEEPVDLKTHEKLIQQIATLLKCISILDNGIVTLHC
DRSKLLTELVGPVERRFQFHFFTEQKTNDSSKPEWFFTQILTWITANVDLISSILLLIVK
NDAERNEMVTEYVNKLMNLAQKKVQNIVKEVQDDPELFSHLIDECVAFENELQDIAIPIR
PGNVLVVLCEDIYLLKWLQLERESCIAGVENVLCGEDCWNNRYHTFSDVDMQQAPECTDQ
FLLMIESITERYRWIESLDVQSQFLNVQIFMLDDFRLRLVHISQQLGSPWEKPFIQILNS
AWYLAYVLDEWNEVDIFIRIQALGKRTHFRGVFEDVANMYRHLWRQKAEDLTAAFYQHIR
ASLSRYQREQWYSWEASKPFDLTPSFCPFLLEVRRLLGHVNKAISPHSATKLYEMLNEKV
AEVLLQMLTTISLNGYGAAQILYDVTNSLIPVLNSLYNHHTNAINLETLDEPKFVEVISC
LKILSQSTGTAILLYEELKRTTDNLTPSLLEPFDAATIERERALELLKRRSDLQLTSDET
VKL
>Schistosoma_mansoni_SMAN005150_RINT1
MEKLFEGVSKNQEQMMGLLPKVSPLHDVAYPVIQECEALTKQLRILEFAEHLSFLDHLNI
LISKPLLVDICFPMHIILAPMEKRFRYHFFGSQKTNRIDMPEWYMSQVLQWIRTNDYFVT
VVDRDFISDKDNTPVSVRLQLMRGLVTLLLDKLHYDLGLSAFMPVRFGCQFQMRRSNSEI
ESCPMDSNPGNSSSSELLENAQNFSHLIDVILQTDAKLTQLAYPNDYPKPSDVLSHPKVF
SRWLLLEQCLASDRLKLVLGNFSSWSVVDETEKRSRQLSDKISRARFVQIQLNLIREFFN
YIVLSARRKFENDDLNDLGQSKNKSEVSNAKTTMFGSLFSARSRSPDASSETKKISIINQ
LFNCFVDGIGQQLSSRWIIVLNAIKCLHDVMLEWANDQYYVTFWEDLSTRALLQFGDPWL
IDIGLCPLVTDRIVKESEQNEHENETFDELHSSNTYLGLHGGVFTQMLRLYDGEIKNMLK
ETVDLTLTDLKSKSLVYVYATDHWLRASSVSGYLSNTKSELSNLMMSTNASVFFLALRDW
LYHLSESLHPKLFTHIWKEIASQLDDYLYNELILSNRFSPLGAAQLRFDLTNYLYPMFSL
YTERPEPYFFQIRDACVLLNLLRGTAELLKETIIESVNSQQKHDNDPLGPLLELGVYRLT
PEEALRILSLRAVLE
>Nematostella_vectensis_NVEC009225_RINT1
VTAFLDNTLGSDVSDLGKVAKLLEESELKRKAIEKRVSLNNAEHNTPKQIQETLQNGEMA
MKTLNALLGQKDDMVTSSETHSKKIKDLAIHLSQLVDQVSDIQRFQSYISWIERLQEIST
NIQKHLDGGLLGSAVEEFTSLDTISQLLDSSSCLNLKTFARNTQKHWYQVLVENLSSEFD
EITKMLKWPFTSQSTAPPLSTKSDTFTRLERIFLLLLKLQNFKTPSNEGSESTEKERELP
LPLDWLLKPLRKRFKFHFYGKKQTNNLEKPEWYFTQILNWIKSHGDFLQHTVQPVLDKAE
LSFIDAKLEFIRGLLAVTTEKMIHSLPELLADEAVFSHFVDETLLFHKELHELYNYPLTD
HSCLKVLTRKQCLGKWVELERKYAIENMESLLASENAWRPKYEDVECGADEMRAPECAEG
FITILTVMTDRYRHLPGLDEQSRFLAVQLDLLKDFITLLSLTAEESASNPVDACFISVLN
ATSYIGFLLEDWNDQTLFLQLHGYFSSENDSGDCGVFDEPLKSLCELQKYMSGLIVEDVV
KGFRAKCKAYRKERWHSLPSPKELAVMVLSSGACDFLVYLKDRLNTLQKLLAYKLFSALW
VDLARALNMLIYQEVIQECRYNEGGAAQLQFDMKNLFTLFGEYTQKPENYYKEVKECCIL
LNQMPGSAILLIESLQAAHAHDESTNAPQATLNEMGVYKLSSHDALRILNLRINWPKA
>Trichoplax_adhaerens_TADH002267_TRIADDRAFT_31481_RINT1
MSENQSSSSLQPYKPLLAPIDLLVRPLRKRFRFHFYGKKQTNSIEKPEWYFTQVSNWIRD
HSQYLQYTIQPILNQNNFENVDARIEFIRGLVVVLVEKVTSDIPLLLSDDYCFSHIIDEL
LLFENELHNKYYYPIELPSCIAALEDDSVIDKWISLEWKNGKEKINEIISSATAWRPKYK
DVAQDCDTSLKFPEATENILTMLILMKERYSKLSSTSYMMQFVRMQLSLLDELYARFVEL
TKNGPKQLLDQDYSYILNGVNHLIGVLKKWSDQWFFLDLYAKEVKLRKGDVKSLEDDSNE
SEVLKENNDAVEGTIFDGIIGLYNILLDEMLNKLGLVVMQIIKKNAKPYCKQKWLSMQSI
RGSTLQLSPSACDMLVSVRESLQYYQTFLDSSIFLKFWQRLAQEINEHLYQELVVSNLFN
ENGAKQLEYDVNKNLFILFREYTHRPDNFFKELKEACVLLNLNSGSVMLLQEILQSATMD
LDDNDISASKARASAVAALNEIGIHRMELLTALQIIQLRIDWPKL
>Amphimedon_queenslandica_AQUE006701_LOC100634269_RINT1
MALSSADINEFLDENVGSNYKILPDVLERLKKERKILSNQLSGRGEGAEKGDWQKVMREI
RLAITELESLKGRILTLKEDITTEEEKMREGKENIGMKELVPLLKELDEIERLRKYLLWI
NRVQKLSSRILSCGSKDGEIEEAIKDFVELVSVSETLSSSYCSNLKMHARTMCEKRRNEL
KEKVSHNFDELLKTINWPITKDTSAKSLQLWQQKQVLFAANFKQLLAIDQTESETRDIPK
MEDTLPLPIDLLLSPLRKRFKYHFCGNRQTNSKEKPEWFFTQVSTWITDHTHFIETEVQP
TLLECSKIKINAKVEFIRGLLQEIVQKLRHDLDPSHHSQGQCLLDDDYLTSHLIDELLLF
EKELHEVHHYPLLYPSVILVFQDEAPLCRWLNLERQFAAERLKVISESPTSWDSLYTDRL
TDSSTSRELVPECAEKLMQIIAGITERFRCIPSLYIRLQFLQLQVDLLLEFQRDLADNVS
KVQSTPLSNRFSAYLNAADYMVSLLQKWGEETFFLELHYYTQQLRSDDKRFRKGVIGDVL
RQIESLRKIDHDYAQLEGTAFDTVIEAFTGLAENMKEKLIGHVTRIARRNIADYKRERWH
NLTLIKGMSELEVSHSLSLFLQKLQYTLHSIRASINASLLDEIFDKICTCIDNIFLQQVI
CSNSFNDDGSSQLHYDMSRVLSPLLSQYMNRQATSNPILKTVDAACLLDHDPVAIQLLQH
LSREALNGDKEAEEEMWKTLKAWNIHSLDIAQVSTIANLRIVQ
>Mnemiopsis_leidyi_MLEI010570_RINT1
DFSKFNDDDFDLKKWVNAALRSEQNPNTLVMKLQLLMQASLSIQMSFASNLTRRVQQETV
ESMSTVVELDKIKDRMLVTEKKLKQADNWCVLNDQIDLLFEEQRIKKTSSDSVSELHSST
KRVVAHVRDCIPHCLELTNGYTLVDVVSAMEFYFDLLVEKINTFIREMRVAFGVEAGSSK
TFQEDHWVGFQSSFKLFQVLGECYTEISGLEQECIEAVKQHVTKGPGLITKLETWLEADP
AKYAVNKTLMDSLVEGSRTNLFDKTLELFKKPINNCNKLCVDFVLSHVKSTLHGVHLSEE
WVVEEGAVFSPSPLSYITNLGDYLLLLPQQLEPFFAEENIPLDTALRLVDFTQFPGMAQD
VEGDAFAWLTCVCQSTMFTIVEMILKIHRLSGAGCKQLTADVAYISNVMGALEVSLSRDV
VDISQLLSLPLDKIESAETHTIPKYLRGKISAMRRPPY
>Mnemiopsis_leidyi_MLEI006121_RINT1
MNEEEALYLEQLSSLSDVPASLQHFHNDYEDAKAKLSVVATDTAQVHRTHKAKLQKDIRE
ARKYIRLGEDLLENTRSVHEPPSEELLGKLAAVDQFSKIAKYLDWVKFLNEAVKFLDKRQ
TKETWRKCLPIYDELNCYASLMEDTACANLKRVMVAECRKRYKILTELALKSFGSVNWKN
INDENTPETLENVKFLFKLSEPLCHGKPNVKLGLKYIFSHFELQFKFHFMRKVKTNDIKK
PEWYFTKLLSWIREFKDKFRQSFRSLFENENDATITALFVEQFCELAVLKLADDIPKLDD
GLFTHYIDEVIKFHKELKDHLPLSHLKSPILHLFTQEKTLSRWLQLETISSFKFLENVEK
DATCFEERESGSGYPIPSMCVRVLTSVKAVGERVKVFPSLALNNSFYSLQCDLLKEFMVH
LSDKLQRLDHKDAKFCLILNSVVYILSVLEEWSYDQHYIKVSKFEGDTAPFAHISESYIL
LQQDVQDSLESSISSKVNGLLGSYYKSSWILPHKLDSISPSCSAGLMELQQSLSNLSSSL
APDNFLLIWSNLASSFQLNLTNKFLTKSQFNLAGAQQFRSDMQAFCGIFYEYCSPSYFNK
LNSDLEILTLPCETARLWKGEGYNSLDNLIDLLQERGITLPPSEVLKILKLRADI
>Capsaspora_owczarzaki_COWC005457_RINT1
MPSALPSQSQSQSQSQYRSSHFATSSSSSSSPAAASALRPHTLSPSSSSSSSSSSSAPKL
ASPSTSSSTGSSTGAAAAAAAAAPIAPVAAGLPSPSPSLQQVQSITNLAQVHALIATLEA
EGVVIEQDLDALLGQRDRIEAKLETLQFLAPKLQVLENDAKQLHGTISFTCRLAENVSGK
VRELDGAQSNVRLCIKRVEDILDLKNCVEGVQSALARGDFESAAKHIHSYQSIDPALLSA
AESTTSATSAVAAALGDDGALDSHREHRSPVQALQEAERVVRVTIAEKFAAAASAVASGR
GSTDEITRFFVLFPLINLHEDGLEKLSAFVCGQVVQLLDGKFRELSRNENGKLSQVVFVD
LFVQLFTAVAKTVDQYQPIIEEHYGFGYLSVLLRRLQFECDRQAQKILNVFMTERDFRKK
VREVQAQMTRVQKASATTNDAIDPRDVDIQLVEIALFSSHTQSYNKYMRKHAEDDTRAFT
DASAAESATLSSQNGPLLPSIASARLNFERFMDACELNKLMHELVGNYIVMEEFYMKHSV
LKAITMDKHEPGTLTSSGVDDVFYVLKKCTRRALSSGNVNIVCAMINHANTIIDSDLKAD
LQAKLRANVPSVSSDLKEMFQSRLTFDVGSTAAALRATYMVLLNNTEVSSEYTVKLMKGL
EQESLSLFTLESEQKKLESLLSDMASTGNSLRHLLQSAMEQFFFASLLPRIKTALDALSS
VSYVIDDQAFADNDVSDPFVVPFVNELQALIMPLRSMMTDSNYDSLVGIVAQYVTAQMEA
RIFDMSFNALGGIQLDKDLRALTGYFSGMTQKTVRDRFTRLHQICSLLLLERVQDAVDHW
NSQLSWRLTPSEVLKVLGLRVDFKKEEVQRVRL
>Capsaspora_owczarzaki_COWC000597_RINT1
MTTNVSGSEQQQQQQQRLIREHLDANVTTLGSLTRLSALLQASCQERVELQRELAANSSS
GNAQSQAQSLQSHQLRQPTARSQAQDALDEAHQLLELQTDPLTVRTAAAAVGAQRCLDSA
RAFQSRLAALVEAEQAHDRAQRYLVVVACVEQMNAHARELYGDADPPGSSVSKSSSSKTS
SSTSKKDSATPSQKRWQQTLRSALLAVDVVTPTGGVARQQPAESRPDAAGSGNSSTSEVT
SAVDALRRSVAGAQESVGATPPSSMQLAILTPLRQLCELKHALRTSACRNLKAHIDASIN
NWSNVLRQRLVTELSLALKQLGWPLSIDLSARMPPTASGTYSPPLSPSASAASSSSSSSS
SSSSAAGASPSSLDLPDLALVCMQRIIRLLLQVQLLLLFPHIAAAEAIVEQSITEQRVEE
GSDRTRRAASHQNLQTLLESLHLPSLWVVEALIVPVAQRFQFHFSGERPTNRLDKPEWMF
MHALEAIKSNATFLVQTIQPLVDDSGLAVYDVRVEFTRSIVNLVRAKLLRQVPRMLSHDG
DPEAAAAAAGNTEPGATSNQSLAKPHNLTHAQFNHIVDEVERLVKLYPLQASGGKGASDD
AIQPPPYPMLSHLLSELAVFEYELRVAHELPSWHPAAVAVFSANATWMSRWIFLERRHAI
GILQQALALPTRWQPKFRDAATVDEYKAPEAAETLVNLLWTICERFQLVSSSALRLTVVA
MIHIPLIELFMQNLEKYLAREFESITSAPQLEQFCLLLNGVHYVRCMIKEYSEHVFFLEA
HAYTRDARQNLSPEAQAELAAATGGDNFCFEQTWSACLRIEEEMIATITSMARDAFTHHS
KAYCKQKWLLQMPVSLDQVERESIAAAEAGNVPFLQPGAAVSAVVVLDISQSFCEPLALL
REQLALLHRNLATSLFGTVWHQIARDVNDCLWTDLVRRSYFNRAGAVQLAFDMHRLFLLF
RDFTSKPENFLKHIKETCVLLNLSPDTLKAIHKLGLEAAQEAANPAPNPRVRSTTPKASI
QALMQSKSLFRFSQEEVLELVSHHADAMTRSER
>Saccharomyces_cerevisiae_SCER001952_TIP20_RINT1
MNGIDDLLNINDRIKQVQNERNELASKLQNLKQSLASNDTEVALSEVIAQDIIEVGASVE
GLEQLRAKYGDLQILNKLEKVAVQQTQMQAGVDKLDSFERQLDELAEQPPDQFTLDDVKA
LHSKLTSVFATVPQINNIDSQYAAYNKLKSKVTGKYNDVIIQRLATNWSNTFDQKLLEAQ
WDTQKFASTSVGLVKCLRENSTKLYQLSLLYLPLEEETQNGDSERPLSRSNNNQEPVLWN
FKSLANNFNVRFTYHFHATSSSSKIETYFQFLNDYLAENLYKCINIFHDDCNGLTKPVIH
EQFINYVLQPIRDKVRSTLFQNDLKTLIVLISQILATDKNLLNSFHYHGLGLVSLISDEV
WEKWINYEVEMANRQFINITKNPEDFPKSSQNFVKLINKIYDYLEPFYDLDFDLLVRYKL
MTCSLIFMNLTSSYLDYILTVDSLNETRTKEQELYQTMAKLQHVNFVYRKIKSLSSNFIF
IQLTDIVNSTESKKYNSLFQNVENDYEKAMSTDMQNSIVHRIQKLLKETLRNYFKISTWS
TLEMSVDENIGPSSVPSAELVNSINVLRRLINKLDSMDIPLAISLKVKNELLNVIVNYFT
ESILKLNKFNQNGLNQFLHDFKSLSSILSLPSHATNYKCMSLHELVKILKLKYDPNNQQF
LNPEYIKTGNFTSLKEAYSIKYLKDTKIQDALYRIIYGNIL
>Candida_glabrata_CGLA000277_CAGL0E04972g_RINT1
MLNDINDLLDLEKHIDEIEQKRNTLANELETYRNGVVTRKIHEEQESIDLLAERILAATD
NLEAIEQLKTEFGELRILKELETDIKNRNKKKETVDELQKLEPELNEVIESNDENTITDS
IINLHDKISLICNDEVIHLDDYIQYFIFKFEDELVRPVISTKMNELQDKLLKSYWDNQKK
NSLTTNQINDLRSKSSELFRLNNCLFNNSSEPLANMKAIANNFKVRFTYHFHNSTTDIET
YFKFLKDYLHENLYQCISIFYDPSVGLSKAIIHQEFINNVLNPIREKIRSTLSTNDLKSA
IFLISQILATDKILSKTFHYQGSGLASLISDDQWEKWINYEEEITKKQFSSITGNTEKEL
LQSANNFNELIKKTYVYLEPLLTLEYDPAQKFKLQCCSNIFLNLFSMYLEHTLAVDTLGE
KRSKDEELQQTLIKLNNLCIVANKIIELQGMEPFVLLTDIVNRNEAKNYISVFQDILNDY
EQNIQIDIQRSIVHRLQKLLKDTLRNYFKITGWSTDYSQEELTTPSSEIIAAINLLTRIF
IKIDTLQVPPSIVIQIKNDILNVLVLYFTESILKLNKFNKRGLLQFELDFNKLKDCLSLP
YDNFNFKERMLTEILHILRLKYDSAQSHFYEKQYIKQGLYDDLRAQNKIEVLKDTEIQDA
LYRIAYGNIVE
>Kluyveromyces_lactis_KLAC001785_KLLA0E14851g_RINT1
MLQSIQDLINIDSHIKEVSSKRDELAERLKQLKDEEDDFINQMDLIEKRLDDATAEISSI
SNIAHIEPLRLKYGRLQVLDQIENLFRQKEVFRHETEVIEEIEKVSTEQLQSVDLEHLST
LKQRIVSLGIESMEVITRFNSLLEAIAKELMEKFKQDLLNSKWDTDYFVSSKKIIHDIRQ
QSSTLFNLQTLWLDDSSDDNENRQYWNFQGISHNFLIKFMYHFSNPKFEDSGQQKQSIEL
YFKFLDRYLETKLFRCIDIFCDEKSGLTKEFVHEQFINHTLNPIRNKITQTLLNISENQT
NENLRTMIVLISQIFINDNALIKKHYYTGIGLVSLLPTKVLEAWLEFELDSTLDQYEKIV
SSALLTNGADLVKLLESMYQYFEPCFNIDYYHLNSYKLQIVSRIFLELVSRYNKFIISPD
PALSLLPEEKQLEITFLKLHNIVLLEQCVSELRFKPAFIELTYIFNKLSNSTYPSIFTES
FSALEETVVTVRESIIHRWKKILKASLSPYFRLSKWQEISNPPAQCSTELIGAIQKSSKL
KAEFALLKLPTNISISIFHGLLTQWIFYLKDYVVKVNNFSENGLKQVMLDYGELKTVLQL
DDVPQCVQEEEFEEFMKVLSLKYNGKSQVLPFLSKGYMSQSQDYLEVRDALGLKYISNSE
LDYALYKIL
>Debaryomyces_hansenii_DHAN006100_RINT1
MYFYQMCSKSSVSIPIKRRLLGKTGNMEYMNANFTSIRDLDSIDDRISELEAYKLKIDEA
VKAKVSNDSRSSSNVSTQYEEKKNRRVEEVLGELNLLLTKPDDEALAQVGTLIEDYGNLA
VLDNVSSLYKRKQKLKLGMAFLQNARDLEAEIESLAIEDITRVSQTKDRLQKLAIGHEII
PVSIKVIKQLSDALGDKIATFKKKLEDEFRNVLEEIKWLAPKFEKRSIPQAKMASIHTYM
SKLFELQSINSTPEYPDTWWATDVLLEPIVVRFNYHFNTANKETNKLSKPEWALNFIENF
LSENLSYLKLVIGDTIKPFSGIIDYEIINTLLNPVREKMFKMIESINENIAKSQEGQENR
EKSGRILSHLIFELSSFDQRLRNVYKFNPYVKDIAILPSKKWMGLTGDILLHGDNENLAA
VNWLNFEFELATERFNTEIIHSEKAFKIDFDYQASQEPKTFHERLLKPTYSAYNLTKLFN
NLTSHHKTLNIVKYQLKYVSNIQLKLIELYYDKLKQLLRNFGDSFNSKLVLNFIPGGLGN
DSSTNTDSNNTKNGLKGLEILTELYCSTKFVNNNLEQWSEELVFIQLWNSYKSISNKTHS
FGSTIFDNSISDFSSLLSKILSNYEQFFRKEIKASLKNYVNSSQWDIGTNNNLEASSDLS
LLVNNLPIYMSYLEKCLSDLDYYLITNKIVTLLSVVLREFIITNNQFSATGVRQFKVDFE
FIISQLKRSLLLSSSLNDYSNINNKEYLKVNESIEFLLEIDTQTAKLFKNHYDKIPELRS
KFDGGLKHLSNNEINDLVFRIL
>Yarrowia_lipolytica_YLIP004180_YALI0_C15334g_RINT1
MSGHIGKISGKLFLDGQFATLADLESLDQLESELLEKEERLNIDITEAHNEASSLLVQHA
QAVHDSVEEGDKKSIIAALEDLSKHELVDTNKDVQTAIKKAENLASSEHHIGNLLSLQQN
YNTSTETDSSARIKSAIQEYLELNRRDVPTAVEALHKQWRKKLQRSAHTELQRLSQEAEE
ELVNCQYPSKEFQPSERLLSTLEEMIFLDSSLRTQSTADPQGVPLQAFLVLTAPYDIRLR
FHFEGNKDTNQPDKPEWFYSYFLDIVEEQENFLQEHMQPLLGDSDKVALNEFICALIPSA
IRKASVLFDALRDTSTELSHLLYETVVFETALKERYFYSPNRGNWVGISGSILTPSRFDI
WLNVERNFAVSRFHAIIQLPDAWEIDFDGVERGATKPTKSALMVKDLLEGVTDHYRSLAS
VTYRLKFLIGIQTTILDLYHEQLHEQNLLLESNISLLSRALVGAADKQKTGGSEGIWRVC
RIFGSAKFMIETLQVWGEDVFFLELWRDITSLNNSSRKEGGIDNDAMQTSATLPTDESDE
GTLFDDTIKGYTSLQDRVYQTAKAFLEKRMQDGMKEYFKLNDWSKNVDYPDPENVPPSSQ
LSLPIQTMDKYLGIMRKCLSAEDMYQILKDFSKVLSEYFSRQVIMVNTFSAAGGQQLISD
VREMWTRLGLPQDQEYHRIYESAGLLSSRDFKPSHLDGATVKSVVRRRA
>Neurospora_crassa_NCRA002266_RINT1
MEFDIRVEDYLDDKLQSTTDFDHLDTLLNSVEHQRSQLQSQLDNATKELEEARRSSAERQ
AALAAQIDEFQKLQQSIDVRLKIVAASDAPDEAIRRLEQPMKQLHKVDLAHRYLLLLQHV
QELRNAARAHLPQSPKAALEPYTELKQLSLRLRELQGAADGAAVHLVAHVESVAEALWDE
MKKTMWSELEVLLKKRGWPNVDPESEVDDEWIQCFEKLVDLQVPEVLYSPTLVTLLPMDV
MAQIFVKEFRFHFLSDKPTSNPQGINAHCFPWFLSLLDKWEIFFRENFAPVLAAKFGQTE
VSNKMVYMDPGCAFIASMLPVMREKVNVTMAEAVKDPAFLSSLLGQLMTFDDNIRSGYSY
DGGDAENGWEGLTGEVLNTHFRTWLEAEKKFALERFNGIMTSSDARKIDYDFAVVGKTKP
TFAAVRVADLLRSVTTQYERLRRFSHKLRFLIDIQLAILDDYHDHLKGTLEAYQTMTSTV
GRAFVGVTKEQLAALEGTGALETLCKVYGSADHIINALHDWSNEEFFVTLWEQLQTRAKA
NEDQSNLAGGMSYDHVKDRISSVVGTEDDTGVLFDETISAYTMRRKRAQEFLTQVLIQNQ
KKAFAAYLKRPQWSTISDEPTSGEAYYQLAPTAELGEPLAVLKRDLDFLSHALGTAVFRR
IWREALEELNNMLWSDVLMANKFAASGAAQFRRDVDAISSVVERYIPDGSIALESIKEAL
HLLNLPVEAPEENSNTMTLKNAVDRVFTDNTEAKKVLEELEIESLSPPHARQILQRRVEN
AE
>Schizosaccharomyces_pombe_SPOM003928_SPBC691.02c_RINT1
MMSQQLIDFIDSRTRHPYKSDEVEKFQQEVNELQLPDPNSLPILSEEEKRQAREDAAFRR
SSEGLEDAWLDSAIPADPTPIFRDTVELLCVYQSFVKKSASLDTVANFLDFSTDFSTLST
KKDETEIAPDCLHYIAELLFQKKEREVKEKWKNELTEKLKTLFNWPAINPNLKESSKFES
FFGFVRSIQSFKDSETGLPLFMQVYITPYVNQFRYHFMSQKQTNVLSKPEWFFEFLLKVF
RSNRSFYMLMRDIKFFPGVPPFFTFINLLNNVAKEKLTHIIKYDDYLVHLVHETLQYSVR
LEQHFHYTQDPLIIFLFEQNGTYDKWLGLETQLSLTKLEDIKIASDAWELESDQSDDFSS
AVPTKMTVRFRDMIETTFSVLQNLPSLDYQFNFWRSVQLKPMMQYVNWLEAFYESHESSS
SIHLPGSLQTDKSKFDIAEVERMCKLYSNFKLLMDWLDDIEDEDVYIRIGHKMGSENYAA
FYQVKPRLSTLTNGSFRMILRAVSQTLRPLLDNYSDLDTWVIKEQLPGAALLSTSVSAEI
VGFQSRLKEIIALLQKLLIGSSQCEAIYQIGTLVESWMIKIVMTHQFSVRGGVQFAMDAM
QIVLEFSDYPLLKFERLMSTVELLSLESGENKLIKKLIIEINQKNYDFIDEFFKTKEITL
SYEDALGVLYRRVDAWKD
>Cryptococcus_neoformans_CNEO003368_RINT1
MAFSSISSQIRTLTQPPPPSALASQIRVHVDAHFSDVAALVKHTHGDRTQPSSGLGKKKR
KGLNDEISYWERKDTKAAKELQETSKALPSLLSNTQDSLQQLLQSAQELSLQRYNLADKL
SELIGDISGSVEGQGTLDAEAKGRDKHKTILNEIEGLQNDLGNLQAGLAWTNMLEEAVAL
SDSTLNPQNHKPSPLAALPHYRRLHALVEGMTRSLPKEMGLLRIVMDIKEQTWQGLKDIM
SENLLIASEALGWPKQVVYESVPLEARRLFERAFQDLLYLQTEKESLEETGASKHPQWSF
GTGLYPLQALVHPIELRFRYHFMGTKGTNRIDKPEWAFANILDQMYIHQAFLTTYIQTLT
SQAGYTSVTVKSEFTLLLLPILLSLLRARIPHLLDHPALLAHTVYQTVVFDEAVRGGGFD
LKATSLYEVRDAPPWEGLVGVVLREDDWFERWLTGEKKFANTRLQEIISANDAWVISEEL
PEEDEGLSNMRPTISSRQVKGLVEQIIDRYAPLPELEYKLPFLLTIQFPILATYQARISG
SLDAFETLSSAFVRAVPGALSGNTRTGINFDQRTLTSGKVGVERLVKALLSSDWVGEAMR
KWADGIFFVELSNDLQNSTALKWKIQSDPLVPQSIKAPTAADTSYQPASVFDVLIGQYEQ
VTRRAEDMIVKLVTVEVENELKQHLTRRWDNPPSAEPTNLSTHFVSALTMYTSHISTLLS
LLPSLTAARLYRRIVDELSRHILQRGVYSGWSKFSERGGQDFREEINEWKEVTAQVFRSN
RWYKDVWAIPYDAPWNKLVYVSKLLSLPTAPLPQSENDQEPTFSQAMAVAWTDGSGLVEF
EKRLGMEMGKEEMQRILRRRMECWR
>Ustilago_maydis_UMAY003505_UM03044.1_RINT1
MAMTQMGTATVATLEPHQLARYLAPPTLDQQIGYVVEHCNYILPQLASDSLTASLAPHPD
DSQTPAIFATLPSSASLEVYLTQLSSAHQQAAERTANLELELRNQLLSSLSGVKLLKEKL
ASLPDDIASTEDKLLDLCEDLVIAGSTASASPESSRDGAATLINRLEKLHTAIDQLQKAK
AYFSILAQAEDLRLAIVQCDHDRAQRDHALHLLSELDALVRKAEKLSKVGSEQLQAQEKE
LNLVAFLRAQRSAAYKALRKARCARLSEAIEKTGWSQDKADLSSQLDAGDSMKLVKSEQV
QQSWSDVCQLQDTAEHLGLLKRATAKPSSRSQSTNGETITAGSDKYQPLLTTQCLIEPML
LRFRYHFDGDRSTNRLDKPEWFLSHIASLIRTQAPLFLPAVHAVPGSGGVAVRLNRAYAN
AAPAASASRRSYRHIDTYAELIHGLLTPLRRKLASTMPALLDHPSLLAHTVFQALTFDAD
LADSFPPSLTVLNGAGTRKISDDILDNTDWFNRWLDGEKEFALRRFEEIVNAPDAWAIGS
SDSLADDDEQIFYSSVSDPNVSVEDMAGQRTTKSARSTIEILDSVSERYRPLPSLSQRLS
FLTIVQLPILRLYAQRLTRSLDAFESLSSAFARAMPGEIVAGTGAVGGGSDSDMVKGLRG
LGRLVKALLSAQYVCTELERWSETAAFVEMSESLDSSEEGRALALGLRKDQVAEEDRELD
AASLGMLLRRGLKRGAAVARPLAATGSDGGTSGSPVTGSGEAGFGTPKVSDVGSKQVLNE
FGRYGVWEEPRRKFTEIGSRAIAAIERLVTSEVLEQLRPYILRRWDQEEPDSAEDGDHKD
PYPTPTLIPALSIFSSHLAHLASILDKALLLPIYRHISSSIAHALVDRVVMSGGSRRFNY
AGGVRFDQDLKKGWFVVVRELVDANAVNARLLFGRRPQAIWKPAVDAAVLLSLPSSTSGT
ITGETWTLAKVVQIVFDATDEGAAKGREYQGLLEKLGHVDDAKINVREVLRRRVEVWK
>Mucor_circinelloides_MCIR009610_RINT1
MAASVDDTQHFLNENIKNDQDLNLDHITKLLGSRRSEQANLDSQLQALEQETKSILSQTM
EAAKSYESTLNCLNTSLETTERDIDTYMNESTRNSPKANLLEQLTVLENKLKTIDNAKSY
IKALLVVKELSSQALSLVKTEPEKAIIPYSQLVKFETYINDQSEQNEQYSALLDHVQKSR
IRLCEELDAVLTSDFKQALDSLSWPTPMKPPYGPQLKAKLKDFEKAFRNLLMLKKPSESK
DDILSPIAIMLEGLSLRFRFHFETSKPTNRIDKPEWYLQHVKNTISTHMPFIMTTIQPIM
ETIKQDKVIYAKDQFIRGLLQDVTRKLEKTMPELLNHPNWLSHTIHQVLLFDRSLQEEFA
YDQYTALSNVILGNSTWFNAWFQAEKSFAQARYDDILLDNHAFDIYAEDDFEKSQQQSND
KPIKRTKSAVRLINLLESITNTYTLVPNLVQKFKFFADIQLDLLGQYQKRLSAAIDSFEA
LSLIRSVPVPGALPEAVTGVMTATETGGTVSALNRLYRWWTSARSINDVLKDWAEEELFL
DMQFEINQEPDSIKEVIRENEKNNCMLRLADQQTDGLFSNALIAYEQLNKRSEKIIVKIA
IKEWTTETRQYAKKDVWWQSSTETPSEISDELYRPLQDLRVTWNYLYNTLPQADFLIVYR
KTLKEIENWYWKNIITQSQFSTTGAYQLETDMKQGLWKIGHKWVSKPENFMKRLKEAIQL
LTLPFSSQQDDLPACDVLMKALADTKQLELVQSTLAKLGIEVLSNSEIRDVLRRRNDMLY
SWN
>Mucor_circinelloides_MCIR003463_RINT1
MPSTTVATPSDADAISNTTNAIDKETKQIPLLTRDFESLTNIDEIRECLRLLDEEETRID
VSLDDMLAKETSLEQSLNALNALRPQLGSLKAKSARVIDTVDKTSKLAEVISDKVRQLDQ
EQSRARQAIQYVEDVQELKYCVATLQEAIQQKEYDEAAVLLQRASKIDPAILNGSLAEFT
VPTSENPDHPAKTLADAKANLFAIFSSKFDDAVAQRNQADITRYFKLFPLINCQTEGLDK
YSRFVCNIIKARCAEELKTGLIAAPTYFADALTRLFENIAVIIDQHQPLVEQHYGKGKML
RVIQRLQEESDVQSVIILDRFLKARKLESKVRMPSAQSPQAETESTNPLVEPRQLDANLY
ELSLLSQRSVLFNSFMNERASDEMDVLESDENEKELVMKGKDSKFYGANGLLLSSGLTKR
VRELMSSYLVIDEYLLKKSIDKAMKLDDYDPATSQTSTCVDDVFFILKTVMKRCISTYEP
EVVSSTVRTTTKILEVGYLNLFQQKMSTVFTAYDTTGRNAERAIEMAKISYMVILNNLDV
SADYTHRLAKEVEPNITSGIWLDEESDVKRTLEYIKNFEEFADKFKQLLQNGIEQLMNQI
LKPRIRPLFQEAYKEVKYVLEEDEYNEADIEERFVKRFRRGFENLISIYRRTLTDNNFSA
LMGSLLEALTAQWERIVFQTRFNQYGALRFDKDLRSVIHYLSTLTEWLSRDRFTRLNQMS
ILLNFEEPSEIYDFWGQKAGPVSWRLTVTEVKKILALRLDFDADEVANLLPKSSN
>Phycomyces_blakesleeanus_PBLA014934_RINT1
MDSPQESQFFLGDYIKSPNDLDLNKLKTLLTKRTTEQTQLDQKLNIIRQETQTVLADSRK
KAYKEQTSLRELDTALQKTTSDLNEYDVKHNQQKNTDQHLLLNNLKNLENKLRTTEYAKS
YIKALLVASELSTKSLNLVKKDPEAAIVPFRQLTKLRAHVKNQIDQEPQDGSYQNLVNQL
EKSQHKLWKELNQVLENNFKDSLQSLNWPTPIRPPYGLQLRSKLEGFEKAFHHLLLLQKS
LEPEDDKTEPPGEKKVEIPIPIAIMLQDLSLRFRFHFEGSKPTNRLDKPEWYLSHVKTTA
SSHLPFLVTTVQPIVDSAGLDQTPRISVKDFFIYGLQQDVARKLKKTIPRILNQPSWLSH
TVHEVLEFDKSLENEFAYTPPRSSDKRSADVILDNPEWFGAWFAAERQFAQTRYDEIIQD
RQAFEAEAEEEGEDIGSNGKSLGSGGGGDPRNIKGTKSSVKILNLIESVTEAYRLVPSLQ
QRFRFLVEIQLTLLGHYHQRIYSALDSFEALSLIRSVPVPGALPESVTGVMTATETGGTI
SALKRLYRWWASAYTIGEGIRDWSEDDFFLDMQYQVSQNPKEAQTVMDSLPAHENMFALS
LSSNWETPSNSFFAEALNAFDMLSQRIEKLFVKIVAKEWATNAREYAKKDTWWQTSSEQL
PGEISSELYVPLQGLRIACQFLYSTLPLSDYLSVYRSICEEIQEWYWRNIITQNQFSKQG
SSQLEADMTLGIWKTGKQWVKKPENYTKRLKEATKLLTMTFDGEQDKDALASQAPFNLSY
NVFMKYLADPKQQSVLQAELGKLGIEVLSYGQMRDVLRRRNDMLHNWN
>Mortierella_verticillata_MVER005606_RINT1
MARAEERGIQSGRDGMHAASYRTITFQSKQTYRMAAVASPMLPPSTHRASNVVVFEKTID
VDEDVCDFFNARFSSRDDLANIKTILKEQETIGEDLNKKFEESKARTSHILKEAQATSKS
ALDNLQTLESSAMDLEEQMETSETFASGRSKRDQRTMIEELSNFQNRVQALEDAKKYITI
VAQTQKLISTARTLLQSSAKDALVPYNSLVELSKKVKETVQGSNTKLESFLSASVDSLLQ
EFRASLSKKFQASLDAIGWPTPIPHPSSIADEKQDDFDYAFKEYLLLQEPVYGPLDRSGK
TPYPPLLPMELMVAPLILRFRFHFEGKRPTNRLDKPEWYLSHVLGLIKDHAPLLQKYVQT
IVQETEYKEYDVKNDFIRLLVGAVERKIRLSVPAMMSTPEILSHGIHETLLFDKVLRDDE
LYIPPGQTTEWQGTVQVYLGNREWLKTWLRVEKDFTVARYTQIMDDAHAWQPAYEDMGEK
EFIIPTKSAEKLMDLLEIVTQRYRPLPVLEHRTFLLDIQLDLLIAYHRHIRGFVDQYESL
TYSFVRVMPGAATDEELNTMGVAGLRTLSQWLASTEYISSTLKDWGEDVFFLELYKEISE
RTQVVKNPMHSDNEATDDEDEPSGKNLDENGMIFDESIRGFDQLSKRIQELMVKNVTKDV
FGSMKPYLSLRSWPQIEFSAPERGLHSPTTPTEHPSHHSPSYEDDDVSPELYQPLSLLTH
SFEFLAQVLPTRHFTGLYRQISQEVQDFMWQKVIMKNQFSELGGLQFARDVRIGLFGASR
RWVKKPENYHRKLKDACILLSLQRAKVNSPPPAGQASDGGYPRRTLAQIMAVIFDDELGA
EDTKKKLDEIGVTHLSISEAKDVIRKRVECWR
>Mortierella_elongata_MELO003401_RINT1
MASLALHPPTAASSYNDHDQDQGKAALPPPTHNSNVVVFEQTIDVEEDVADFFNARFNSR
EDLANIKSVLQKQAAIGDELNHKLEESKKRTAQALKTAQNVSKASLDSLQNLESSALDLE
EQMEHSEAFASGKNNKRDQRSLIEELSDLQSRVQALQDAKRYILIISRTQQLIAETRGLL
ESSTSKALVPYGSLAELSRSVKATLGGNNTKLEAFLTASVDSLLQELKASLAKKFQASLD
AIGWPKPIPDGFALSEQQQDDFEGAFKELLLLQEPTFGPLDRSDNKPYPPLLAIEQMAAP
LILRFRYHFDGKRPTNRLDKPEWYLTHILELIKDHSPFLQNFVQGIVQNTEYREYDAKND
FTRLLLGAVERKIRNSVPDMLSSPEILSHAIHETLRFDKTLRDSELYIPPGQTSEWQGTV
QVYLNNRAWLKTWLRAEKEFSVARYNQIMDDEDAWQPAYESLGEKDLIIPTKSAEKLMDH
LGIVTERYRPLTVLEHRTFLLDVQLDILIAYHRHIRGLVDQYESMTYSFVRVMPGAVSAE
ELASMGVEGLRNLCQWLFSVEYVSSILKDWSEDIFFLELYKEISERTQKVVNPIHSENED
SEAEDEPEKKLDENGTIFDESVRGFTQLSKRIQDLIIRNVTKEVFSNMKPYVSLASWPQI
EFSTVDSLQPHSPAQQDPYLSSFQESSDDVSPELYQPLNILTHSFEFLATTLPTKHFTNL
YRQISIEMQDYLWQRVMMKNSFSELGGLQFTRDIRIGLWGAGRRWIKKPENYHRKLRDAC
ILLSLQSAKANSPPPLTFDQDPLSRQQQEQQPLYAKRTLAQIMAVLFDEDLTPDVVRAKL
EEIGVMHLGLTEARDVIRRRVECWR
>Mortierella_elongata_MELO015472_RINT1
MKTYRGRPQLGGLQHESKSLVKIISDTSGLAESISVKVRQLDLEQSRVQLAIKHVEDVQE
LKFCISGIQRAMEHLEYEDAARHMHKALGFDKRILEGSFAEISVPSASNPEYPTVMLANS
KAKLLEIISTEFEGATQRQSEEDITRYFKLFPLLGEEQVGLDKYSQFVCAIVSGKAQASL
AGPPKSPTFYADTLIRLFESVAVIIDQHQPVIEKFYGPGKMLRVIQRLQEESDTRSRKVL
EAFEEEREIARKVAEIKAFREPKRTTLQSSGTIRSLTPQPGSSNMQQSSSIPEVIDPREL
DINLNEMVLISQRAHLYNRFLESRAKSEVEQLKDDHAGEALLEKQKDLHNESGLLRVSGL
SRKVEEVIDHYLAIEEFFLRRSVDRAMKIDEYDAGNQTSSCVDDVFYILKKTISRAVYTS
NVDCLAAMINFIKNTLEMDYISGFQRNMASVFSNGDTRDARFQYMILLNNVNVSIDYLEK
LTVEIEQECVSTIASLSEHSLAKAKVVLSGLTGSSSKFKRILNHGIEELYERTLKPRLRP
LLQDSYKDIKYVVTDEEYAEQEALNSFVNRFMSGLDNLVDAFKSTLTDDNYNQVIANAVT
TLTRTWEDIIFDTKFNKMGAIRFEKDLRAVGFYIVSLTSFPLREKLTRLNQMAMLLDLEE
LEDLYEIWGNNAGAITWRLTDGEVRRILRSRIDFHPEEVARLKL
>Conidiobolus_coronatus_CCOR007680_RINT1
MEIYMILVSKVDYYTESSINQILNSEETNINKLEGYRSLVKLLQDWPTTSISKVLQNLYD
YTKQNLNYIQFELQNSIINKLELLLKSVEYPQKALNLKKIQPIQVERLNTLYSDLLLFQL
ECYLPYQQVIQQESLQTGILPLDVLIYPIWVRFQYHFMSQQPTNNAEKPEWFIQFILDNI
KNQLKLFIQVEKFGKGLFQSYHRNSTKISSKKFSSTAVFVDWISSLIQHQLNYLKPQHLQ
NPHTLAHTIKELIDFDFTIRDDIIKKYPKLEWEPISVVYLKSDTIKNAWLESEYKVVTVK
LQEILSDKEAWEYVYYDSSLPLPSQIDDEFDMPTHSVDRMFTVFEAITERYQHVLDPKIK
LLYFEKVHYPLLGDYLGGMRRVYKGFERKFLGFRTPGGPPITRPDPDNLAILQKLIYSSN
FLMEQVKYLENDQMFLELWSLKHEQSNNNAEDAENEGLFDHFISELEQFIQDIQTTLDSF
TKPSISDTLSQLT
>Coemansia_reversa_CREV001859_RINT1
MASVVNVETRDTIRQFLDGHFTTIDSLEQVGELLSAEEHTHKQLEEEERVASRRVNELSV
KAAAAANGVHAKALELIDIHSQIAGSITDSDTSKWDFGDGTAVMDFVGALASDLQTYWKL
RQAKEYMGVVLNIEQIAERAAQALPGDTQGMVSALSSGVELLSKHGGGVNQEGAQQLAEH
IRQTVCNIWENAERAAANGLGESLRKMRWPGKVDQSSDAALREFDASFSILARLEHIVRE
SETELQRNGVELLPEGAAALPLTHLARAVDIRMRFHFESARETSRADKPELWLSRIMGMV
RNMVPLLESHVQDLYNRTGLAAVDVRSKFIELVLPIVERKLMRDREEYQNNGLIVAQVAR
ELAGFEQTLRDAYFFEGAGVLERFLDDSGTFAAWVEAERARAIKLYMEAIAAPDAFEPVY
AVDVVGADEPRPSQIAQRAVMLIEDIGERYEVIPSCMQRLQMLATAQFPLIIALVEDLES
ELDEFSRVSLAFMRDAVEGTSGPTSTAAQLQQLAAWYHTAWFVEEAACDWNCSELYVAMW
AGVCRHTATRDSNADPRDWREGCDAWDERDQRVLDATPALDNDAWLDGGIWERTIGTLGA
LRQRILGLMGRAISKDVIAQLRAYRKKTTWATEDENRDSVSAVLSVVILELAHLVENLSE
LVPYTALVRVLRGLANEVDSFLVDRVACVHSFNTNGGEQFATDVRAFDRVISLPIEGGAR
VLPRAYESARILCCPASSTDSTTSDMTLALDEWTPTVLDPAIDEDEALMVLAKLGIRRLA
LNDVRRLVRNRIDFAGYTIA
>Allomyces_macrogynus_AMAC009159_RINT1
MSAAMSRPRYPGSPRVSALDFRAPASADADPALRARQFLNNDVWDLDHVALAAPRLRADL
DQIRSKSQHDTPMQVAFFKTALGACRQGLDQLDTFARKSKTIADQLVTTEPTAAVHTRLR
DMQVRLAQIDAAEQYCRALHAMMTLQAAPLSMASWQKLSDLRAQVGQLPPSSIQGVVDAA
CDAMSARLVAGLRDTLVAKLADLGWPGKPIENDTATPTVQTVLATFSDMYSISHTDAVAG
IMSLVSPRFQYHFSGPRPTNQLQHPDWYLGYLRHFLSTHQAFYVRLAAGNDAALEALVSA
VTHLAESKLAHDVPTLSAHHPALLCRTLTQVAQFAADMRAQYGFPAQGLALATEAQEAVV
ASVAEYVVAAVREVRAAADAAQLVHEEDVDVDEQKRTRFGHRIEQYLALVEAVPVHLNTQ
LARQFIDRVIAKALHVAADELGEWFEVERDVAVQVRVASTMAHLASHAQTLIHSLEDPPE
LLTEAANRLDSQFRSALDTLADTLAAHLDRAVTSALRASSPVPGGLGTHSSTTPAPISIA
TALSAPLHAAQTNSPAPVYRRLFLKLERRIDLLATSAVARANAPRSTIHAAIRAVHAAVA
AAAPAAVRVDDLLPAWTQIDRLVAVTPEAARRLLAAVREAARPENYGLSAWFTGGEMREG
TQERYMAAAAAAAWRESAVELRVADLPAKEVVQVLAQLVRMDEGAAAADSSGKAGEDGEV
SLL
>Allomyces_macrogynus_AMAC007161_RINT1
MSSPTAAASSPRSPAAATLTPATMSPTTLPGSPRVSVLDLRGPASADTDHALRARQFLNN
DVWDLDHVAMAAPRLRAELDQIRSKRQHDAPAQAAFFKTALGACRQGLDQLDTFARKGKT
IADQLATTKPTAAVHVRLCDMNVRLAQIDAAEQYCRALHAMMTLQTAPLSMASWQKLREL
RAQVDQLPPSSIQGVVHTACDALSAKLVAGLRETLVTKLTDLGWPGKPIENDTTTATVQT
VLVTFSDMSSISPTDAVAGIMSLVSPRFYYHFSGARPTNQLQHPDWYLGYLRHFLSTHQA
FYVRLAAGNDAALEALVSAVAHLAESKLTHDVPTLAAHHPALLCRTLTQVAQFAADVRAR
YGFPAQGLALSATVQETVVASVAEYVVAAVREVRAAADAAQLVHEEDVDVDEQKRTRFGH
RIEQYLALVEAVPVHLDTQFARRFIDRVIVKALHVAADELDEWFEVERDVAVRVRVTSTM
AHLASHAQTLIHSLEDPPESLTEAASRLDSQFRAALDALAGTLAAHLDRAVTSVLRASSP
VPGGLGSATSTPTSISIATALSSPLHAAQTNSPAPVYRRLFLKLERRIDLLATGAIARAN
APRAAIHAAIRAVHASVAAAAPVAVRVDDLLPAWTQVDRLVAVPPDATRRLLRAVREAAG
GTGRHGLGAWFGAEVREGATATAAAWRERAVELRVADLPADEVVAVLAQLVRMDEGAAAD
GQVEDG
>Batrachochytrium_dendrobatidis_BDEN000800_RINT1
MEQLLFISQEALADKLQETASLKADAEEKARLVSSHSKACISAIQTEAIQLKASLEEGRV
SILKLANSFKASKDPKLSQLSSSLALIKRLEAAEAELQSLCKIHESEEFIHNCINRNDLA
SAIDHYCSHFGLPESTIKPSSVDLDAPFVNAHFMSASDYWRSSIHKCHALIHKKLSITAA
PFLLEISWPKPIDEHSSKSVMSDLITLLGLSAKLQHPRSILDSSSLPTTPFAYMIEPVEL
LLSPIRKHFKFHFHGNLPTNSLERPDLYFKYILKIMKDQQSFFEESIQLLLDNDDGNSIN
TTTVFFQGLVDLITRKVCQDLHMLLDQPSLFLHTIEQVFLFEEQVQELLSFSVGATAFEK
GCSLVILGNDTVFSVWVDLEKQAADTRFQKILSRSDKWDLTLSKMYDIDDDHMTVLADQT
KSLLLVISERMSHLQLEHQRLVFLKSIQIPILLKYLDLMKQEHWHHQSTFIPVNDARYTL
QFRGDRISHLARCLGSLHSISVFLSTYKTEQVEKMSVLIQEISKTAIDDIMLDICESLWE
YEKRVNWLDNINDSSASEPVAISTTLQEPLQIMRHYFGCVEKSISPTLFRSLFLRPVTKL
LDLRLWEKVIMRSQFSFYGGCQILLDMRLGFMNALQPFHPTPAALLPRILEASTILALPC
KAKDTDSFDIYEFMLASIENSHDFPPMLERLDIFHLSIKDIQEVIGRRIETFGDF
>Spizellomyces_punctatus_SPUN002991_RINT1
MLPEEQVILLLNTQYSTLASLSNVAQHLKDKQEERILLEEQALQNSEAAPRKIRTIISQA
KQTQDELEKLRERRLRLVETLDRVPKNDTVISYLISVQTKLQRLKMAKQYIDLLIKVEDL
STRIEQEMDRNMKESLAAYQELWSLWADLRDKDNGGPAVSSSQVAGMTFKIDMTTNLTDY
IRQVTDGLHSRLRMKLARKLEQALDTLGWPNAVKIPLGGNEGLAAFREAFGELILLRSPH
TAGDNDVYFLPPIEVMLQAPVLHFKYHFEGSRPTNRLDKPEWAFTRVLTSIRDHSAFLCG
PVQELLEEYGFKSHDAKNLFIEGMVAAVTHKLRVDAPKLLREPLLLSHTIKETLAFDNAL
REIHLYGDSGTGWKGCVSVFTEQPQWFQEWLSMELAAAKGRFQDAIDADEAWEWADPNVS
DLDEIKPTQSAETFISILEAVTDRYKLLPEFLHRLAFFNEIQLPLLEDYLQEIRTAIKRQ
VNVFHPINTPGAMLPSKTGRMQIICRYASSLHYVATVLREWTDQPFFVEFWEQLRKRTEE
TGDEQATLFDEVISAYESRVKRIEDIVVQDIIQEFGESMWQYDRRRNWALGPSSLNDDDH
IEEISAEFCASLQVLSHFLPTIFENLPSTIGQLILRELASHIDEHLFTRIILRSRFNRLG
ARQLQVDIVQGLWNGVFRPWHRKPEVLFRRTSEALKLLNLPVNPAGKSDGKSLTLLGLLD
VLLENDPKSVRSALEGIGVYRLSLEEVQDVLNRTVEVENIANQL
>Encephalitozoon_intestinalis_EINT000488_RINT1
MDVLLKKKDHLEYRLEQFKQKENDRIEYRNQLLEQAQKERSAIEALEKEINGMVSALLEK
KEGFMELKDKVSKYRKDVLRSIKGEFESLYREIFEEASRIHPSTSFAAFEEFTKIKGLIK
RNVFRNLGRRLERFYAEEKGKLREYILSQMEKKLQDKQKMHEFVFNMKFLRKYEEYFCED
TMIDFLYERISKGFEYHFMSNRDTNRLDKPEWFLDFILLKLRESRGILDIYLELSKKNKR
DGEGNGEFRDLVVRTGNLIKEKIEEISGSSSKQKRNLALHLGTQVMKFRYEVYHSYNIVL
EFPSLGSVLCQEQKKYVRERLVKIHEARHVKWFGGYKELSRECLLYIYRFRTLDPVFGME
DAIKIIVDYNRVFLESLRYINRQEVRVLCWVYSEFERLKTFLLEQESEVVFDSRLSIENK
TMVVKEEGGNPQDMLHEAVTGSLERISDFNSENLKLIMSLAMNDTAERLRPIRKFFHDPG
MVFRNLVVDVERCLEDYKECLSYNAIKHSVKEKIDGFVLEEIVLKHRLESSEYFELVGMV
KKLKEVFEGEEWKSEMGLRCVRDIFEGREPGDGPLSKMVQGLYE
>Vavraia_culicis_VCUL000029_RINT1
MYDLLVEREALKRKIKRLRDTESNHGYNNAAEQNEKELKRCMDRLKSLEKEKMKSLEHFA
ELKNEIKKYKTEKERELREKIRGATVKYLNEINSWQNVGIEHYKRIEHIKKKMHNFTNFK
NQLQRAGRQIRDDIIKGLESAVESLMFKEDKLVDLLMKMEEMYAIEQFFHECIFVNMVYA
TIYDNFSFHFFTQKDTNRLDKPEWYFKFILDQLEKYKFVCECYDSVVLENRKSRINKNVI
SQTAREGFLEETELKSNERSMNNLIERIYSIVEIKLNELKKCKSEQKRNLLLHFTEEYLV
FKRELREKYSVNFNIMELADSVMRVQKEYIANSLHDIHCGDSKEWFENYQRIYKENFFLA
FSYVSLQNNIFNDLIDFISKFIIEYQEVFIDKMSFVGKEEKRMLCFLIVGIDKLKNFLRL
EESLFILQMENKTVDFNVEILKNIHIDTLKFIDFNNSNIKLLKTIIYHEISQVLVNFMYF
NSITKKSLVQNCSEISKIVTFYCEQLGPYRVLTESFIFGKIDNFMVEKIVLQNKFDSEVL
FMYKELVQRVMHMCESKTDWMCLQACKSLEDIFNGVKEGDSFFSKIYEVYR
>Thecamonas_trahens_TTRA006243_RINT1
MLPTLPPPNTLVRQFLIAVDVALGELSVARGTCRRFEALHASRMQAVAVALAASLTAALQ
AELEAAGFVAFEAITAADLRGEPGSSLAQVDALLAEAVALQDLVSGVPPLAAALGLGPDA
PRGELAVRWLAHPLKIRFHRHFLAPGSATNRPDKPEWMYAHVAKWLRKHALVAVFRVGAV
LAPDAPDGVAALQATFASVVLEWVAFKVNAELEASWASPGFLLAHAISETLAFDESLDAL
LHTPAAADIHILPCFYAHERRVEAWLALERDAAHAELDALLAGSDVAQARGVIGLTSALL
DRLYGVPGCRAFQRGMVELVAHIASRYLRVLVAELRGMIGSSSLAPAQWSRAATVLNSMK
TVRDALAAEDDALRALSLAAALADGAAADSLFGSIVDAYALAADSQIDSLAENVEHTFHV
YTSGYRHAAADEASLRLAPGLSALRGVLGLVEPVLASPLFETFCATVGVRLARYLLKHVV
RKPKKRYTAATGATLAADMRSVVLLVRREFPESRRVGVVFAPLLQTVDLLALPPADLAEL
RQQAEAVRLLGLPAKARAFLEVNAADAIGSIDDLFRLLELRGDV
>Thecamonas_trahens_TTRA003747_RINT1
MEVGGVADVVNLTKLEDIQKALAATSQRERELDSELDALLAQQGQLTKRIALVRKAVPSL
TTAQREARKVAARVDDTCTLAESVSGRVRELNTALERIDATLESVTEILNLKYCVEGISA
AMDAADYEQAATYVAKYAAFDEAVLEQTSTEALVEAQARLKTEVSSQFAAAVEALDRDAV
LRFGKLFAPIGLQAEGVAAYAGYLCKAIEFEFDKVFEGLQATLAGKAPTDEEEPATFVSV
LTHLYDLTAFCIESEEAVVADMFGGASEAGGEPGSTPSDSDTLPFLVILGAIQAKVDELA
CKVLELFQSTRSLTKLARTISSASMASGKSGKGGTSSAGLPSTKQVDLLLYEMATISNRT
EMFDAFLRKTAAGAVGEGDGTGEAAGSVASGLVHVSSLNKMVQEMIASYLSLEMYFMNES
VARAIAMDEVADDSHTSSMIDDVFYVVSKCARRSVSTFSTNSVCAMVNNINFVLSESLVP
LLQSQIEATGASLTAALEAAGKGKGKGGKDASETVQLNCAVVLNNLDQGAKYIPQLRTSI
EADVADLKFAAADKAKIEMCLTDLSDSVALFESVLKEALDNVSSSLQPRLKPLTSALLDI
PYELSEAQFAANERTDPFVSSLISGLSGVVAPFKAALSAANYDAFIASVMVYVARRLESD
VRRKRFNQLGALQFDKDVRALIAFFSSLTSRPVRDKFARLTQIATLLNVEAVGEVMEYWG
TLNWALKPAEVKRILRLRVEFSTNDVNGLKLE
>Dictyostelium_discoideum_DDIS006407_RINT1
MDNGNQNESFQSKLEKLMASESHKKVTVEPINIDSFLDENFYNESFLENCNQLKQKLLNE
KSIIIKLLDELNDKSSINILFDDGKKGLDQLKEISEKRKEISLELGKQTKLTSIDNLSKY
TNLINQLTRIKKYFQLLLIIHMFYSKVKLCIDQSLLSLSLKPFINLIELQNNLNSLKVPT
GPRIIDHEERIDQIFPHLTKVVDHVVGDTCKVLETKMRQALVLSLKEINWINISNYNNNN
NNNNNNNNNNNNNNNNNNNNNNNNNSNNNNNNNNNNNNNNNNNNDNNNNNNSKNNNNNTT
STTTSTTTSTPATTSTSTSNDNKSNNNNNSNDDNKKKNNKNKNNKNKKNNKDDNSNKDDN
NNETSNNIDNNDDEINKTNNNSEINKNKNDNKDNINNEDKQLIDKEKEEARNKINIRDRF
ISNFTNLTLLQLAVQKYQKKLNDESTIKDNQNVENYNNNNNNNNKKEQMNESNKLWSINL
ILQPLIKGFKYHFQSERVTNFIEKPEWAIHYVKKMIREYSRYLCMLQDSLEENKVYYIDL
HQWFIAGLVETVKNKFRGEIKLFLERPDHYKRYFYHTMEEIVEFQRFLLEEYQYPNPIEF
GNVKGGIEMGLIHDVGIIPVPFSIFQENSIFNRWLNLEIENCDQRFQQIYMNSNDRFQLY
YRDEFPDLDQLRPTKSAYELISVLSSLTERYQLLTDVSYQFEFFIQIQINLLLCYKNELK
SIISLLNINDDDNLHDLCFIFNSLNYCIKVLKEWDDQLIFIEIYEYMNSENVKQQDEYSL
SNSVATKGDEDYSAFSVMISDYKTLIKSLKKKIIKGLFISFATKINNYLKKGTFSINTNN
NSSNNSSGSSNSSGGGGLISSSISGITSKNIFSFSNLKQKSKQLIDSSQQQQPQPQQSQS
NQSQDKEINNEQQIKGDEQQQKQQQQQQDSENYTQYDVSNEISNGLSILRYQLGIIYRSL
TPTKLASIWKKLLLKIDKYLFNLLLNYQPKFTENDGKQFSKDIKTCLLIFNTFSNTPENY
LKRVLESTILLRMSNQDLTTFKNEFSSKLKVNLEDGLLQKYKIHNLTTDQISKIINLRI
>Polysphondylium_pallidum_PPAL006871_RINT1
MSNIISSNNNIIDRHSDEPDGNVESINLVDYLNQHLINEKSFEQLATLKQSLLKERNTIK
NMLATQCSSSTLSELENQCNVGIAELNQMQANRANLLKSLRQHIDHSHVDTLCKFTTLIN
QITRIKKYIQILLIIHLLYNKIKSFIDINNLGASLRPFINLIEIQNNLHCLKSPLITNND
DQQQPCSHLTRLIDHMISDLTTLLEKKMKDELKLSLKELNWISLSVNSKDGNSGGGGGGV
TGGNDSGVDGTGGETGGKDNRIKQLQSSFSNLIILQLTTQKYPLTLPSTTTATTTTTSPT
ATTTITTTNTSKTIATTTTTTATATTKTTNSNSKALSSTSSNSTTNLLPTSLWAIDILLE
SLIKGFKYHFQTKRVTNMLAKPEWPIHHVKRLIKDHLPYLTALQNALNQRTIGYIDVVHW
FISGLVNTLSSKFRDDIPLLTSGSDNKLFYHTLEELVTLSQYLLDNYQYPYPIEFNILKQ
SATTNKRKKRVRSESSDNDDDDYEEEEEEDDDRTKSQIELLDRQMKSPFVAVFENESIFD
QWINLEITACQEYFDASAHSPDCWAPYYKEDFADIDTMKPSNSAYELISLLRMVTDRYTH
LSDVSLQFQFFVQIQLNLLSKYSDELHSLVPSDSYSWARTHEYDEHQLKEISSIYNSTIY
IKNVLKDWDDQLLFINIYDHMKSNHDQEMLVSNASVDSNGDDNSYSAFHSTIGVYKSIGK
QMMKKIVEILFNGFKIKSNLYLKRGAFVQTKSNIFLNPNNAALLSPSAKQAKQSSLSTTT
TTSSTATSDELTKQTLVDEEEQEDQRRSKNRVSISSTSPPPTTTASSLSSSGGGLLVDYE
QSLDISPELTDALSTLRYQLSIIVRSICFQKINTLWRKLSAEIDQYLFNLLLNSSRLKFT
HKDGLQFSKDIKTLFLLFHTFTDKPEKYMKKIYESSLILRMSNSQLGKFKEDLRHYSGTG
TEEKLFNDNNIYNLNLDQLISVSSISTSFIEAVFN
>Naegleria_gruberi_NGRU005890_RINT1
MFLTGKKNILGSPKATTNTPPLSSATKPELPDFQLDDIFTVEEYDAFYYITSRKLFGSSP
SSSSTGSLNGEQQFREEKVDLSLSFIRNVDLDILIAYREACSSSSTMRKELEDAMEMLFI
LNEKMTYLKSLSEKAEQARETRALEIGKRNLIQTIMILKRLNSFTTIIEKMKIQASKKQY
KQVTEFLIVSNELKQSLEEFKTVPKAQLIFKRFDNFRQSLQGILLKDCKELGSKKDENLQ
GILSEMCPIVDALEDDVVRIELVSKFAALQLSTYESQFKDRKLESIDDRFKFIKQLLKNF
EEEYDHIFPHDWCVPQELVVEFSLKTRESILLWLKKDSSISGKLLYLAILSTMKFERNMQ
SRFYPEKSPVQPAAHNEDEVEIKTPKNKYNFRGFISSCFEDHMHVYIKFEEDAMKEILAK
IVKKETWDNVNQASSCQDVLIYVIESMKSCSAVSSGKTLNDVLQSVFRKCLMSYADILIQ
KLPKVQNTTPTEQKSVTSTITGYVGMTTKLGLSAVLPTDTITTEKKRLTEKEEKIIFYII
HCADYIQQNTQPLEEELRGLLQEPYSAQIDLSQEQEKFLGIVKSGIEMLVNNLMNVLEKP
LSEMLAKNWGIMESVGDQSGYVSNIVQNLNDIAPYIANSLSLDNFKFLCDRFTITFITTF
LSNIYKCKKFSRVGAHQMLVDVKSLTQYSLRRLLVLGNDKRFEQSDISSFQKLVDSKMQK
IEITLRALAAVPDNTYEIYLQMPEHSLQELTKLLEMKEISRSERNHILDRYQKEAVKKEE
TKDASYLSMIGTGSAKVGKATVQATSAATSAIFSAGKSVINKSMSIIK
>Ectocarpus_siliculosus_ESIL002749_RINT1
MMTAVTMVDDDPLNSPDFDPVDYLNHHFPTERSLDRLEPFMSNIAVQIGDLGDEISKTVQ
GQSEAGHQATRDVDEAKAAIRELFEKIRDMKAKAEQSEVMVQEICRDIKQLDFAKRHLQT
TITALKRLHMLVTAVDQLQGVAKAKHYRESANLLDAVRQLLTHFESYSQVPRIAELRETV
TGIKNELVEQTSQAFNQVGQLASSTADPEGFERDADKPGQFRSLQEACLVVDALGGQARQ
QQIESFCNQQMQPYDPLFPQGSTQAQLDQIDRRFAWFRRLLRGVDLRFDGVFPRHWRLQH
RLCMRFLGQTRTALAEILDGGSKEAEDVTVLLKAVHKCLAFENEAHSRFEGKEDESRQAK
EVELDAEGNLIDPNSAEGIKQKYANASRGNDRDSTTVGRGVPKSLYAPLSADGEGVRDEV
EGSLPPIVGMLSGVFEPFMGPYIAFERRNLDDLIKAAARTTGPSNDDIDRDRKLPVFSTS
VNIFVYIKNSIQRCTKFTTGQTFFDLHQEYKSCLRAYANLLLAKLPTAQGTAVQQQHLVD
GGEVTVCYVINTAEYCADILPQLEDMVKSKMDASFKEKVDLAEEQEPYYNVITQAVRVLV
SGLETRVEPAFRAMSGINWGTCEMVGEESHYVRSIHDAFQSFVPSIRSLLSTMYFRNFCD
KMVTSFLPSFLSLILRQRRVNEMGTQQLLLDVYNLKTLMLKVPSLGLDQLQSTPVPVSYT
KYVTKHMSKIEMVLKLVGTPQAMLVERFQIMWPDGGAPDLQAIMTLKGMRKADQQMILDT
LGMDDAQANNTTMRSEPAGAPLVAVPESGPLGAAFESNTREIASKMENSMRNMTSNLQKL
SFR
>Ectocarpus_siliculosus_ESIL000273_RINT1
MPDEDEAARDVAKVMSVVGPLLKSYQHRHEELAGLLTASQASAASATAGARELSQDHLQT
FGRLEEGCAGLRQELDVAAATAAAAAEAANSLSGTNIPEQRGSGGSSLSRAEVATQRRLA
AVSEADTLAARYRSLVQRRRRMRSALRVLEVSEKGRAALEAGAETRGQLGARAEETMKAI
ECLRGLLGEYRDGSSDGARSPSPAAAASAAAGRGDGDKHDGAGGGGPTTTADGELARVTQ
GRLEWLTQRLRAQLSSELAAALRQADPLAAAPVKGAGTGNGTRGGGGRGRGFGGRRGTTE
GRAGSRQGPEWFLSFLLRALEAYRPLLLLLALPPPAEGAPELEAREAGRGGGSVDPLAYF
ARGLALLARRRLRAQLGEAAADESLLSHTVEEALAFDRCLDREAGYAECPARFPHQTWPR
CVEVFAQGEQRFERWMESDAKAAKAKLAEAAASPGAWRAVDWKNGPRSSTPVTPSAVALC
RLFSDVTERYRPLRDPLKQLRFAKHVQEPVLRSASGGGEATKGAPGGGGGAGGVTSAADG
LTATWAAALEAAMVGPGQEDGGDKSPIGRWRGYCLALASCAYVCAVLRESEDDMLFADMA
ETAAAAWAAAREVSGEGRAARPSSSLGSVGNVVGAAVGGVSHAVTELATTAETATAGVAR
AVGVQGSIIGPTHAISAALTSLKGAARRVRKGASGNRNNGTDSGSGGAGTAASMIVEEEG
DGGVRDDGSDEGVAGEVEVGDGGFVGDATTATEKREAPAAADTVVGGEFEGSVFGEEARR
YEVMLEAMLRGAVESCRDGFLWRTRSYLRAWDRGIAVVVRASSAAASSALPGGSSSSSSS
SSAAEPSGRLCEGVELLETALGVAEGCLPPGQFQQFWTALASELDLTLVKQIVARRVEMS
QDEGLQLLADLKVLMGPFDSLARRRPERHFPALAEAAVLLSLEKDGRTHARKGMNTTKRT
LHIEGSLFAQSQLRSLSSGLDAHGGGVEEAVRGGGWDGWREEGGALSPEGTQMRDMLENV
GVRRMGPAEASILLDKRLKGDRLAVLGYLSAAAGENGGGGGGGGSHPAAAGFAEAGVVGV
APRGGDGRPDGTFTGPGVGGGGVGGSREGAVPREAVSSFG
>Phytophthora_infestans_PINF013618_PITG_15621_RINT1
MLPASPLSTLSATLLAAVHSDASDQELQDVDWTVVSSELEALRLRTQEELAELGTALDLV
EAPDRINTIEEHDEVLAVHTELKSLQPQLTLAEQHFLQLERIVRPGLTKLQTLHSRAKYL
EAAVQVEKLSHEAKTQAVQATPDALEAFKTFATFAASIPDEFSVIKREAARRVEDLSVDL
RQFAVEKLQLALEKIGWPEPLKTQQDFAKKETELHDVSKAFAYLLTLQLSQQPRSLAATT
ALWAMDCVLDPLLLRFRYHFERPESATNRLAKPEWYLSHVHEQTNAHTRLLAHALTPELH
RHREEIHCWDAQILVLRGLVEAACRKLTRDLPTLLAHPPLLCHTLDEVLLFEQNIDEDIG
YGSWANTDRRGYPRVIDVFTSSSDVLFAWTSADVEYAHRQDLAPPVTLRFVALLDFLSQR
FMLMETEEHRYLYVMQVHLPLLHRFGQVCDARGRQLISALSKNMQSSWGELFVVVNALQH
VAQTLAAWEQSSVFLELSRKVARSETTRAQVLRMHVAYSKQVLARASAAVLATEEATAVR
RALAGPGAMIGPTAALTAAYSVGSKTVKSLFRHQDDPETLVFSHTLFERQIAELKALAST
LLEGGTNTLVRAVERDVETYRSSPFWTETYDDDADENQVQIMRGVSCELASCYTSVSNVL
LCARKLLVSEYWPALWKPLASALDDALFDAFYNPRQFAQDIKALVAVFSAGSSKTLPRSY
FRLTREVCHLLEMPASRLLDQLTTILEACGVFSLTPAQVVWICTTRLDVDARETSTSVA
>Hyaloperonospora_parasitica_HPAR009319_RINT1
MPVSPLSTLSSTLLPADASEHDVDWCTLSSDLSALRLRSKKELTDLTTALDSLETPARIC
TLKEHDDVLAISNDLQLLQPHLSAIEQHFVQLKSIICPSVSKLETLQSRAKYLETAVQIE
NLSQEVEAQAVHGTPEALAVFQHFAGTVAAIPRDVPVLRREALRRVDELSSCLRRFALEK
LKMALEAIEWPEPLVTPDELTDKEAELRNVSKAFAFLLMLQVSQQSTSSPATTTMDLWAM
DCVLEPLLLRFRYHFERIDSATNQLAKPEWYLSHVQEQISVHTRFLAHALTPELHRFRNE
IHCWDAQILMLRGLIRAVCRKLTHDLPTLLAHPPLLCHTLDEILLFEHAIDEDIGYGSWA
STDRRAYPRCIDVFTSDNDVLFAWTNADVEYAQRVLSSIFEVESSSSGFELDACHGKQAS
VWRLEEEVYRCAEGAVSEHETVLIPPVVLRFVALLDFLSQRFTLMEAEEHRYLYVMQVHL
PLLRRFGQLCEARGRRLIGALTSKTTDANVLYIWGELFVVANALQYVTHALAAWDQSNVF
LELSRKVARSETTRAQVLRMHVAYSKQVFARATATVLATEEATAVRQALAGPGAMIGPTA
ALSAAYSVGSKTMKSLFGRAETNDKDDENGDEAFPVSKASLAGTATADKLVASEDNPTNE
LEEEQDETLLFSHTIFERQISQLNLLVTMLLNGGKDVLVHTAERDVEMYRASTFWTDTHD
GGVNNDRLSITQTVSSELASSYTLISNVLSRAPSALDSALFDAFYNPVSTVEVTQLSSSG
TRQFVEDVKSLIAIFAAGSTKPLSRSYFRLTQAVCHLLDMPAARRLEVCKALDDESTAFA
CENGDDLVQLSTILETCRISSLSPAQVVWICASRLDYRR
>Albugo_laibachii_ALAI003535_AlNc14C44G3624_RINT1
MESQLLLELCRQIRELLPRETYALRDIQHQDEEYEDVILALKRINKTKQHEHHEKVVTLE
QHDRCFTQTKQEIRMYEESNELQSVLENARFFLDDEIAEIKAFIAHHTKLNELLSPFSEK
LSILETRKQYYEKAILLDKESHKLKRITQSITDEAFEALQDFQCFVRDLPIEFAYLRSVG
EERIKDIQNAMQTLTIQNLENSLIEAGWPISTVNRELTNSYLGSKIKKAFEHALSIQFTD
KWTEKSDLKSYQSVLAMNCLLEPVLSRFHYHFVQFDSVVNRLCRPEWCFKYVLEQIEQHQ
IFLNDIIQPALDSYAQLIPCSDARMLFVRDLVTACRVKLEGDVASLITGDSAVFCHTVDE
IMMFEKSLDVNYGYGKWSCLDRSYFTYCTDAFTDSSQALLTWTKLDREFAIKALTEINDN
TCQLTGGEDPNFEVSVRWLAGGFFFAEDFLSAGEDSICGDFVPSLASRLMLLLEFLCRRI
VHMKNEELRYLYVSQVHYGLLDKFHKMCMSDCNALELGKYYKNGKHLDSTWGSWCGIMRG
VTFIIQNLTQWEQSVMFIELTRSLANSKISRTHIMKKYLESSRTALSMAARVASETVMSR
DEATAVREAIVGPGAMIGPTAALSAAYSMGFETVRTLFGTSPERKELKRIEDIPVDPALP
ISPTVKAQHHQVEKMNLLGDTDEDDVFAQSIFERYISCFEKFIQDSIESAVSEVAKILQN
DLSKYQLSSFWTNPIPSTQSVSSELTASLSLCKVLLSISKQHLPFELCERFSKSLVTIVD
NNLVRCVFDVCQNFIRLAAQKRPVSPSACNEKAPKSKPCAGVISKESAKQFELDVDVWLS
VWATAIPNPVRVFRRTCAVRQILLMDRYKLKDIGSILGTEVGTSTPIKRGKYIDMKNDEQ
EMTQITTILEASGISSLTLQEVYLLCQVCI
>Aurantiochytrium_limacinum_ALIM012770_RINT1
MDVASLDVELLGLSSAAAASPRGADGTNSINDFMDEDLADALEASFAKGKLQQLVQEMID
KRSALEIDLQRQNEEYELRMQSAMERSLGTINKLEKTEVKARTLIDKVDKETARVQPLAK
QVEHSLVELQALSNARAYAQSMILIKRLDATNEPTEEQIVKVCEALKDYRAFMAHLRQSD
LRIAEVFAASINRAAKARRTYLQNAIKDSLTKLRWPITASNTDLRANVENNQALQAALRS
MISLQILYLDQHRTPYLDVTGEFEHELWAVKALAKPILQRFKYHFSGSRATNRIDKPDWY
HQFILDAAKDHAGYLADVVQPVGEQCMPSGAYIDVVVHFVRFLVQGLHHHYAVIWPIVEQ
SNALICSTLDETITLHEQLRTLFGYRGGSTAWPSVPSFFSNDESRFIRWMSADLEYSRRR
LQSIINADSAWNTIHDIIDSHTAVEATLLQFAGKAAERAFLPECADMVLTLVDSVGSRGE
ALEEAHSRGLFFRMTQLPLLEDFVVALEQKTQSVDLQESVLANTFEEIPAVCEWCRALNA
ASHVDKTLASWEEGTRYIETSEAQHDLEGISSLDSNLAGQMLHDTAKGKTNALRGMMAGF
LGRVRRSRQQQNNASGGNSKSQSSIAESISMFANQRSRYSTLVNTEAGRFIDLCVRHFVY
LAKSYFRSVREGSMNGTQVPVQHPGWAEALEFLSKVLLETQKQLLPVVHQQVVSRIAMGI
NSSFQHELLDMSRFSGLGAQALARDAQSLFQLFSLFARRPENRFFRAIKDRVRLLTLPSH
AMQSLLKALRALSSEPKEAARLLEEGHGVATLSVNDVEFIAAVRSDLSHHK
>Aplanochytrium_kerguelense_AKER011208_RINT1
MNTVSSYLDDELLSDPSVDTTTESKESLVIALEKGLREKLKPLLTEKRKELTDARAFLQE
QLGTQGVDKVKIALNGSLEILDRLSNLEETTLATSQKISLNVDKLWPILEELKPMVKSLK
KDTKVIAYLRKVLEVQKLDSLKEIEGLPRDQTLTNVAEFLKLYRSLNSSHPSGLEQIFRV
KVNESVASLQKVLLSETTSILKHVKYGAGTEFSIQREEIVLLKKLVEMIISLHIIGMENE
MKKQEQILVDVEIDCEGLISVFVKPIITRFRYHFSGKKKTNRVDKPQWFIQYFLESIKAH
IAPVSDCIQPSALKACGNSKMKVLVDLRSAMIRSLIQNCIHWRLEKSYATLENSHALFCH
TIDQLIAADQELENVYEYAAYVNKPAVWPRLISFFCTTDARMKRWVEADASFARRKVNEV
LAESGAWDGFIPESCFDIVNLLKKVSARFKDRLSPEFAFRFVTGIQLPVIEAYRIAVEKS
LINVATHVRHDPMLHQQEILGFCKGINALSHLRSVMVEWAQESTFSLIQDWKAKSERSIR
SRLSADIDEEGGVFSKEVDIIDTVVTTCIKRLGDMSAEMFRNGMQQILTRAEVTEGSALF
PESFLNETAATLELYKNNLFPQVADSIAKEFANGIVKAVSDFASTRKLSEKIILILREEM
HKVYNLFQPFSKSPESRFFRELRDVL
>Symbiodinium_minutum_SMIN001595_RINT1
MSCQLLCQDTSESIELASSQLVSQLGSAGQNMDRMRSEATKGYGRLGDVLEGLKDADDRK
RSGLKGLAEIDVVKTRVETACNALREVGSWERKVKDCEQMVHAGNLGDALTQVQGLKGVL
DAFRMLPEYTKKSEQLNQIQEQLLFSARRRARSALEKNSATELKICSEVFHGMQRQDEAA
SIANSVLLDLCERAWNSQGASKPSSAGDVAAAAQATFQALAQALEERWPLLQALEVENTS
EDSCPKSLVATTVKAALGSLGSKLLDILGDGKTGSQVDEAVANHRASMAVGLLGVYVDGL
GKLQQLPGMLETWNQVLTPTDEPEVLPWPLLREVVRFVLLRPMEDDANALAPGLSQQMRP
SEAVLAAESNATRLLQMPSTWARRLESQGAAQLAVPWLACVDEANAAYWRQWEKLVEIFN
NTLKHRSAEALNSGAGFDSAFLQEVMQLHSVLHDNLQSKFATFQADVMQHVGQLRGHDGP
ASAFGTALKEKMKDPKWCAQLGIPSESALRSAADFLEGSSSSGVLPAAAAALSKVESQVR
SVVTRCCAEPVSRILKDYPEMPEWSVQSDEVAHGPLQCITLVPEHLFSLMPQLERSQGSQ
LQWLPGILEASVDVVVDKVLQIKELSPAGASQLAVDLEYLRKVPDALGASTAGTDGPAQR
LKDLLETVEYLANQQRRKKECAEQGVNFVEESRSNRSAAERNGSRLTPFEHSPNPQSKKC
SCHAEVELPFFGI
>Symbiodinium_minutum_SMIN005397_RINT1
MAEQTCRRIEKAALGKRFSLFGALQFESDVRAICSFFTSVSEQALRHKFARLFEMSSLLN
LESLEELRELCSELKWRLAPDEVRKLLLSRSDFEATQEQIDYLLPR
>Symbiodinium_minutum_SMIN022118_RINT1
MEVHTSGESCMLQALGVQVCDAADVESRVVDTYDTKLELARRSTELARLEKQIDALRQTE
ATAMLAELLEKKEKMQKEMEEIQQIHAQDSAPHWSQLKEAENFTLDLDSDDDAPESSAID
KAVANALAVVAMVQEETKTAEAPVQTIHRSKSSKDVKAWASNEGLLKETLGFASGRKASQ
RHDIPLKKEVSDTPKEEAIEDIEDTGQSSASTSQIDVTRLVPKAAQTQHLWKDNNPAEWK
AMIEQGELVSPRENLLSTRHTFKKRKLDTAPVSDQRPRKRRDDSNEQVFLQRQARWTQDR
LPLKPKMEVTETVKEVKEEAKSRIVAKGSDMSSAARPGEDVDVGNGLRSPKWLWQALYPY
QHRCVQWLWGLHQQKMGGILADEMGLGKTIQIIAYLAILHHSGVLQNLKVQNTSLSSASP
PRTGGILIVCPATLISQWRNEIHLWYPPLRVCIMHQLNEVERREAIKQASNQGGILITSY
ETMRISIDALLEATWVIVILDEGQKIRNPHSSLTIACKRFSTAHRLLLSGSPIQNNLREL
WSLFDFVCPGRLGTLPVFTEEFAQPIENGNVMGATEAKVAAAYQCALALRGLTEPCILRR
TKAECMDVLHLPAKQEQVLFCHLTPEQYQLYVQFLETEQVRRAKTVSLDRKNLGAVFFAL
SVVRKLCNHPDLLLKANEITEDEREKSDFPDLWHYDKSGKMKVLSEILKVWHKDRHRTLI
FVQTVQMLEIIELWMSRVGYTHFRIDGKTPVKRRLKLIEEFNGNEDIFAMLLTTRVGGVG
LNIIGADRVVIFDPDWNPMTDVQARERAWRIGQTREVSVYRLVLTGTVEEKIYHRQVYKH
FLAQKVLQDPRQRRFFKWNDISDLFEVPAPPPNFTKQNMVALQKKYKALFNKVARMGEAF
QPDEFEVETTEIMKAVSDLPMKEQHKTGKGTADESNAILQTLYDAQGIKASFNHDKVEQT
LLDRKLVGKSAGLVAQKALDALKRSSRERSAHHISEPTWTGQHGKAGAVLKKMKQESHQT
IKTSKESIGAGVSSSEILHGLRQLAAMRGTSQPGPSEGTDASFAELFDSDRRIAEDILRA
FLDKKLAGPAHRLTTGQVLEKLAVHVAAHHNDLFKTLLKQMCTLTKASEKNLPGYWTLHL
LQFPILVQILFLMVSREVGAADVVSGCLFVRMDDDLEDDFEPLASEEPDPLDADNFNAID
YINRQFPNEGSLSALGSFIDQLKAQEREIEEGIKNAVRRQAAFGRRAKADLGDAKLAIRE
LFERIKAIKSKAEQSEELVSDVCRDIKSLDVAKRNLTLTVTALKRLVMLVTALEQLRSTA
ECRHYEQASSLIHAVEELSSHFQELSHVARVADLLERKAAVFSDLKQQILEDYMCLHGGI
GSATRLEQLPEGWGTAAAKCVDAIGPGMKREVVTQFCLRLLEGYKDIFQPPKEASGLETA
ERRFAWLKRTLREYDDKYKSQFPESWRVPCGLCDLFCHVTRQHLVEILDTTHHMVDPELM
VRVLLKSIEFENELARKWAMESPDDDTSALDAKSLKSTMPLLKYPDVLSTKAKKKTSTSS
EMEAANDDRAGNGSDHFAPRFRGIISECFDAYLGTWVRHEEKQLSEVLQALTAADKMVGQ
EENEEEDEEEVQQRYLYKSAPELFAAMRGSMQECARFSTHNTLFDIFQVFRKVISQYASK
LSSLIPGQRACLDVEGVQAICCAIGTAEYCDETLPLLEESLVKIINADFQDRIGFHDEQE
LLRNVVNRANDALVQSVACSLDDAFNSMNRTNWAAFSQDVGDHSAFVGDISERLPKQFEP
IAAHLSKIHYRFFCDKFVQSFVARFVSEVHKCRKISERGAQQLLLDTALIKTTLLEAPVV
AGHGRQMPTAYSNYVLREMGKAEIMLKVLSSPEVDAASITAMLGDNSDDPVVQQLLALRA
GDANDAASSGLHLHCFNIRLPCSVEQQLRHEADRIAAAAGVPSIGSTMNYFGDALNKGAK
ASEDLKKISGDMKKNFQKLGFPSSLNFGMKKSGPSTG
>Toxoplasma_gondii_TGON000973_RINT1
MFLTSFFAGTRPLKTSSPTSADCSSSSSSSSSSSSSSSSSSSFSSLSSSPCSSRGLIRDP
LPSSPSLSAQPPWLDLQEALRRQLPQRSGASASASPPKAPSASPPGAQPAVAAPWTDLRD
VLRQQLAPERHDASSSPQIPSSPQSSSLPSSSSLPSSLSSSQLSSCPSGGSFLPSSGTDA
VCRFSSTSPVSPPADACLTSAVGLETDKTEASSPGQPQALSTDRDGSAVSFRSSSLSGDK
RQVETQTATRVPGPGGFELRENARSRASDQDGGHRESLLRPSSPSLGFDPFVSENPPASQ
TPAASTSLIPASSDWTSASAASSSRLPCLNTRNSSPLPVLMDASSSLSSSSFSSSSFSSS
LSASEGAGRSFAGALDSLLVGETRREKSSIFAAGRVLQVTARGLSSTRNFLLGENSFRDG
ADGDEETRERQAASGAMRSQRRPDGAEAKGGEKEARGGEAEPGSSSERIRDRGAAVLYLA
DQTASRMRFLSTKKYLEKWLPRRLSRTRFAASGLLPDPTRWTETASWLATQLARESLRRE
ENAGLRSWLLLPERPFAPHRERIARVPVTGETREAEDAENWREEGYRQESRGRGAGSSVE
AEGKEKVFLSSGRTLEDPRQAHEWGDRQRAHQLRDRDSLPDLWELRKAVAEQRNALERAE
RNAEMQEKGDCAEGRVAHWLAQCSARLDARIRAEEEQLQRLRNDDEWTSGEDGEGEGGWM
KTGSRKTGSGKTGGLVKATAASLALVGALGRQVQDVQQSVLRRLGGRDGTNAEERTRAAS
ERGGENEGRREEEVLMKEAMGQLAEVALLEMKERFLTQLTHLLELTESARRLLDRLVLLT
PSDSSASPVAFLSSAGHLLVLLTQISEQPRVQALPPATRAHANQRLRFLVHRARCCLVAF
VTVALKSIEWGLLVPKKVGSAAETDGAPEAQRQALPDENDAEERGNATPFSPLFLALGGL
FALQELEGACTEAMTEKKRCDEQVGQRKGAAKVAEEPWKTARCAVGHTAVSHPEKVWAIQ
ALASPLAAAFQFHFCREGGPLLRLDKPEWAREFLLKQLERHEDLLYDSAGVDWVDPEDCR
VDRVLQRGRSTGSLSLRLVFHFFLPHLADNSPLFDRQLPASSPGHLSGLEGQLRAKGEMH
LLSATEWEQDAEGLQALEVAACSLCLHVDPAEGLQFILADTFRQFLLDRMPALVFVPVSS
SVSDPLPLSNASQEALRAPVSPLRPAEGAWQAGTPKQDGEGAALVGESRVGALSPRASAA
AELEVAAPYSGSASLFLFHLQQALDLFAFYRDQGSVRAAGVVMRDFNENTLIYPPGEKRV
SPQSRRRRGGDEGQSRDKETSMETRSEQDRKGTNEAVRAAPGSSGDQRAEEARQARAGEE
GGATEKDKGKDRTGTGGFSLLRGLVTAALREDEDSDRESMASEGEKAQQTLSPAEKRRQR
GEVENPDSAGGASERRERDTGDTSDSARWEKGGEESDTKLEEKQEDWLSFRFFDSSKRVD
KSFPGPIGMLEFWITLDAAFLSREIEQLIADGAVTQPHALATFLQHSAELQSLLAFSNEL
VVAAVALFDAASPRVGALSQDDAIESFYKGVFGPPLRRLLETLKAAWNSLDSLAASPPLC
GLLLESTSALCLYLDPQKWLAEQNPEQCLEKEDAAVFLLRTFFRRFLSSEVEALETMRSR
MEAFVLLEISEHVEAAAPRLAKAVAPLDTALGLLEGFTAPLHARLQRDLRRQALHQIDQR
ILEEASSSLAHSAAGDSRLLLGENCMHIRNESWRLLPSIVAATPATGPEAAEPCPRTSAV
ARLLLEPTAVSQEMSVSAWETEHVQGASKPSLHASVKEQENRPFDPNKKEETQEQDRGGQ
PATEEQQQVYRGDKLNFFRNPLARVQHAAGAFWHLASVESERGGVSEDFRTRGDMRSLRD
GSGESRMCDKEVEVLEEAFNLPRGVLTSHELLQLVSLHRAITH
>Tetrahymena_thermophila_TTHE013571_RINT1
MNLDLVQLFNFKASSDLLTKLMESYDNEIKEDEKTLKELSEIKQRYEKNASPDLLIPYDK
ILREADDYKSLLILAANCSEIQKEITNYNKKYKEFFNTYIEIKRIKKLYEFNEDTYNLIN
TTKNLWDQVKALDLQFLETGKSTFQAFMYNQLETLFKNFETPNNNVLNSVLKMINLPYKS
SNKKGQEDQEEILIDKEYQQIVPYYIRKLVQIDHVMNGIIPEKMFFTRVLSESIIVAINF
HFLGEKETNEPSKPEWFFDYLQDTFQNNVQRYASIFKKGKREESVLLFMQNLFQKICLNP
IIIRFKQDKETFLMDDDLLSHFITKLETLESYLEKYCQNFIIQQENAQLAEQRFLPYILE
KVLLTNEENILNLIINKEFKIFDEKILQPILKVDMRELQPRYATEKNFEIFPIVEDYTLL
FAKTVKKYGFIKDATLKDKVKQILQEQFFNKFMENLHTIFEQILDNSDDITLQLNEYFRK
VYNILRQYQENNPLGGKENDLKVLKKFKQECIEQVVFKFSDPIIKSSLRDAKKLINSTYF
KYFTHPKIVEETDVDVNELKTQIFDSLVNPLNIFFVILDTVQTSIENLPNVDFEKPKEKL
TEIEKCATMDKKKLNLMLSAEQVEVLSLHFKLLKKEEIQILERINLINV
>Bigelowiella_natans_BNAT000490_RINT1
MASAHDPFNVEAIDDAMEKMEKEIVDLEAIRKSKAKATAQMAKKIQMLQSRFLALSAEAK
REYEQAEVERKKNRKSDGEDEDNIDVRLERIVREVIPSLREAIGEKGRYKNDGGSKGDDD
AVASATKNLPISRFLQVADAACIAHSRVNAADLASPRQRQIYSMFKTWLKEEVLGTGGTL
QATFEKSFQDSLGLIKWSQSGTSMIEEDYFKKSLDHHEIPSKHIVDFSSLLDALVTCAVL
ARLYLPGNTELKGKEEKRGGGEGGILDIPGDILAAPIISRFKFHFLGTRETARMDKPEWA
VNWAILTLEQHLHFTRQRGDTAILRAIKRAQAHHSNRRRPEFGAGKGRLASLSTLSLSAR
ITARFIQFVVAEKLLKDLRAAGEENPSLFRHILDHIFVLDSKLRRQILRKNEADIVIREA
LWDLLIGGGGEDGGESDEAKGTQGGRGGRGGERGKDILSMWLSVEKKFANEELETIRSTE
RPWKVAEFKDSKGRSDCMVMLVTLVEEFQRRFHRIPSLLHRFSFSEELERPLVGLIVAFS
RDSLRGLLKRAEKASMMKMGSHGEGRGGASDAWADLAAYVVSLQFLETKLQFWSGSSTYL
KLANLMEEKKKNTKQTMTTTSPSKTSNAIANNQEDSKDLPSTGSDSSSRGFWEPEEEKVA
VALREGLKGLSELMTICVVRDLGKWRECGHGEGPDKTVLSHPSFFLAVESLRSRSVVVKH
HLIGHRLWDSCLSYVVLQLDEFFVKYAVQANFSAKGLERFEAETRAVVAALAGTIGDEAA
AALDASFKKPNQTTLPRTFSALELWKLPRQEVIKMRSQLHDSGMSADQRRLVLRTATFAL
SQGLRPGDFQETPGTS
>Emiliania_huxleyi_EHUX002896_RINT1
MDAARVKLDGLALQSSELEDSLEAQRGASQRLERSYASTLGTLRKLRAAEVVLSTLMTRA
TASGAAHEWTAAVARLLLLHTVVTAHSARDGEAGEGGDAAEEQRLGGSLAVLVGEMLRRA
VEPLRAAAEERLGEAVKATGWPAAPAASEEAPSLREQRLGEVRRAVGEVLLLQFCEWASS
GGGEGEGGGGEGEAAGEGEGGGGLWALEAFVQPLLKRFRYHFEGRRETNRARLSQNWGLP
PHCVAGKMPF
>Arabidopsis_thaliana_ATHA017445_MAG2_RINT1
MEAIKPLPQVSSFSASVFSFLDGRFKESTDLSHSTGLVSELQTEISELDQRLAGLNRQLE
SGLAAYASFSDRVGGLFFEVNAKLADLSSSTSVTRSASDSGKEEEATEHVAGEDLPSLAK
EVAQVESVRAYAETALKLDTLVGDIEDAVMSSLNKNLRTSRSSGFEEVRLHAIKTLKTTE
EILSSVAKRHPRWARLVSAVDHRVDRALAMMRPQAIADYRALLSSLRWPPQLSTLTSASL
DSKSENVQNPLFNMEGSLKSQYCGSFHALCSLQGLQLQRKSRQLGIHKGENVLFHQPLWA
IEELVNPLTVASQRHFTKWSEKPEFIFALVYKITRDYVDSMDELLQPLVDEAKLAGYSCR
EEWVSAMVSSLSLYLVKEIFPIYVGQLDEANETDLRSEAKVSWLHLIDLMISFDKRVQSL
VSQSGILSLQEDGNLLRISSLSVFCDRPDWLDLWAEIELDERLVKFKEEIDNDRNWTAKV
QDELISSSNVYRPPIISSIFLQHLSSIIERSKSVPALYLRARFLRLAASPTIHKFLDCLL
LRCQDADGLTALTENNDLIKVSNSINAGHYIESVLEEWSEDVFFLEMGTGQHDPQEVPGL
ENFTEPSEGIFGEEFEKLEKFRLEWINKLSVVILRGFDARIREYIKNRKQWQEKKDKEWT
VSRALVGALDYLQGKTSIIEENLNKADFTAMWRTLASEIDKLFFNSILMANVKFTNDGVE
RLKVDMEVLYGVFRTWCVRPEGFFPKLSEGLTLLKMEEKQVKDGLSRGDKWLRENRIRYL
SEAEAKKVAKSRVFS
>Arabidopsis_thaliana_ATHA008930_HIT1_RINT1
MDKSSALEYINQMFPTVSAYVTAFTMIFKCVFSFTEASLTGVEPLMQKIQGEIRRVDASI
LSAVRQQSNSGTKAKEDLADATRAVEELSHKIQEIKSKAEQSEAMVQEICRDIKKLDFAK
KNITTTITALHRLTMLVSAVEQLQVMASKRQYKEAAAQLEAVNQLCNHFEAYRDVPKITE
LREKLNNIKQILKSHVFSDFSSLGTGKETEETNLLQKLSDSCLVVDALEPSVREELVNNF
CSRELTSYEQIFEGAELAKLDKTERRYAWIKRRIRTNEEIWKIFPASWHVPYRLCIQFCK
QTRKQVESILVNMKEKPVVAILLLALQSTVEFEKELEKKFGGGVPTKDIEDDIEEIGTWE
DNSQNISKIRKKYEKKFAASQETEENGFQQEKTGNKDLSVTGAGFNFRGMISSCFEPHLT
PYIELEEKTLMDDLEKIVQEESWDVEDGSQNNVLSSSTQLFSNIKKSLKRCNTLSKNQTL
FNLFKVFQRVLKAYATKLFFKLPKGGTGIVAAATGMDGQIKVSERDERVICYIVNSAEYC
HKTSGELAENVSEIIDPHYADGVDMSEVQDEFSAVITKALVTLVLGLETKFDTEMAVMTR
VPWSTLESVGDQSGYVNGINTVLSGSIPVLGKLLTPVYFQFFLDKLASSLGPRFYANIFR
CKQLSETGAQQMLLDTQAVKSILLEIPSLARQTSTAASYSKFVSREMSRAEALLKVILSP
IDSVADTYRALFPEGTPMEFQRILELKGLKKADQQSILDDFNKHGPGFTQQSVAAAMPQP
MPTPPAPPLAITNPATAAGFIANSEDVLTRAAALGRGAASTGFKKFIALTEAAKDRKDGP
LRRLFNA
>Arabidopsis_thaliana_ATHA003170_RINT1
MLPMEHPLPLSFVLPNPATLPGLALGFIDGNFVDLQDLLLRASTLTSNLNHDCSDLNDRL
LHLRTDLTKHAVSWISTSLSAKVSLEDLRLNLESLLCLPTDSVGKQTNWELQQVVEELCR
IQNRRKYFVTALKLESLVGDLEDSVFHPISKRKGSTLQDLALKQERFSHAIKTMNEIEEI
LGDVTRHHSRWRRLVDSVDSRVDKSLSVLRPQIIADHRAFLSSLGWPPKLATSKVEHGEV
DSIPNPLLLMQGDKKESYSQSFLLLCGLQQHNTQKEKRKKLNMTKETDNDGLWATDELVK
PVASRMEYHFLKWAEQPEFIFELVYKVTRDFADGVDDFLQPLIDRAMLVSCSAKEAWVSA
MVQMLSGFLEKKVFPGLIDMYKEKHMKSEGISSWFHLVDQMVTFDKRMQSFVNTDTCLSY
EGSSTAFSQGISVMGLFCKKPEWLKTWGKIELKDAYRKSKEDIKNEKAWVIDSERTRLGN
ESNSQSAKYVLSTREDYKAPLVADSFLNRTWRLIDHGLSLPAILPRIQFIRATATRFLWC
IFKILLLEFKKTDLSHYGLSEDTLIQACGPVNAARYLESKLREWSDDLVFVEMWAAETSV
KVDRKPEVSCQGCFFGEELKSLVELETNWLMEIITVFLHQFDNLCSDHFHNNAVSWDEDV
ITSSSNLTVSQGVAEALDNLRRHLCVLHLNMNPKDFLDLWRNLAEGLDHYVSRKFFSGEP
VLRRQKFDRFEVDAEALLTVLKPYCVRPGAFFPRVREILRLLRMHEEEKARLRGALSRSG
NTCLKLFGISNLSPQLVEQFCRSY
>Arabidopsis_thaliana_ATHA023614_RINT1
MIRRPIYDFAAVFRHLTSPLSTSSRFLFYSSSEHEARKPIVSNPKSPIGSPTRVQKLIAS
QSDPLLAKEIFDYASQQPNFRHSRSSHLILILKLGRGRYFNLIDDVLAKHRSSGYPLTGE
IFTYLIKVYAEAKLPEKVLSTFYKMLEFNFTPQPKHLNRILDVLVSHRGYLQKAFELFKS
SRLHGVMPNTRSYNLLMQAFCLNDDLSIAYQLFGKMLERDVVPDVDSYKILIQGFCRKGQ
VNGAMELLDDMLNKGFVPDRTLIGGLCDQGMFDEGKKYLEEMISKGFSPHFSVSNCLVKG
FCSFGKVEEACDVVEVVMKNGETLHSDTWEMVIPLICNEDESEKIKLFLEDAVKEEITGD
TRIVDVGIENKKMPEIEQDDAAAETVDSSTVKFGTPEALEYVRSLTDVGAMTRLLHECIA
YQRSLDSDLDTLLSQRTELDRNLVQLQRSAEILDIVKADADHMLGNVRSTCDLADQVSGK
VRELDLAQSRVNVTLSRIDAIVERGNCIEGVKTALESEDYESAAKFVQRFLQIDLQYKDS
GSDQSEQLHASKEQLEGIAKKKLLAAIDQRDHPTILRFVRLYSPLGMETEGLQLYVGYLK
KVIALRGRMEYENVVELMEQGLGQVNFVGCLTNLFKDIVMAIEENDEILRGLCGEDGVAY
AICELQEECDLRGSLILKKYMDFRKLAILASDINNSPNLNILPGGASEGPDPREVELYVE
EILSLMQLGEDYTEFMVSKIKSLTSVDPELLPTATKAFRNKSFSKAIQDVTRYYVILEGF
FMVENVRKAIRIDEHVPDSLTTSMVDDVFYVLQSCLRRAISTSNISSVIAVLSYAGSLLG
NDYHEALQQKIREPNLGARLFLGGIGVENTGTEIATALNNMDVSCEYILKLKHEIEEQCT
EVFPAPADRERIKSCLSELGELSSTFKQLLNSGMEQLVATVTPRIRPVLDTVATISYELT
ETEYAENEVNDPWVQRLLHSVETNAAWLQPLMTSNNYDSFLHLIIDFIVKRLEVIMMQKR
FSQLGGLQLDRDTRALVSHFSGMTQRTVRDKFARLTQMATILNLEKVSEILDFWGENSGP
MTWRLTPAEVRRVLGLRVEFKPESIAALKL
>Aquilegia_coerulea_ACOE014621_RINT1
MESLLVLPNSTTNGFSPNLLNSLNERFNTHEDLIKVSTFYTEIKKDYGDLDRKLTTLQKT
LSSLISQWISLSNSLKTLFRRLNRKFHYFGVDPSSDVMERIDSKILREELWVLAKELRQI
ESVRCYVETTLRLEALVGEFEDAVLCVMNQKTLNLIDFRWKQAKLLLSLRAMNDIENILV
SIIKNHSKWCNLVKSVDVRVDKPLGTLRLHALADHKALLSSIGWPPSLVASEAVGEKGSE
LLNPLVLMQGETKERYSQIFLALCSFQHLHNQREERKKLDSLGDRRNVLWTIQELVSPIV
LKCEHHFSKWFDQPKFIFALVYKITRDLVVGVDDVLQPLIDTARLVGCSPREDWVWAMAD
MLSTYLRKHIVPVLAEQYREKHTKEHTIYSWLHLVDLIIPFDKRMHTLADLGTAHIAGEL
INPSKEISLISIFCDQNDWLKIWAKIELKDALKKLNSELDNPRAWKINNKAKSNTEFEDG
PFILSSMEDFKAPLIADAVVKITQAMIERCQTLPNIFLRAQFIRLSSLKLLWHFFNILLK
RCTETVNMASNLEEDGSMKVWGSVNAARYCESILQEWSEDVNFIEMRMAEDDWCLRVKSG
QDYHCNFFWEEVKFLMKFETDWIVGIMADVLREFGSTCEEYLQNKEQWGWKLEHWGVDLF
LGSTSTVSVGFVGALDVLRNQLSVLQTGLNSKDFLHLWRSVADGLDQFIFRSIVMSGATF
FDQGVNQFSTDMQALFLVFQPFCVRPEAFFPCVRDSLKMFQMELEDAKNLQSTLSKNVKR
KEMLQLCGITYLSPDEADYILRNRQFDKE
>Aquilegia_coerulea_ACOE037617_RINT1
MKMESIDEFCKLSNYLQFFLQEKFQNKDDLLKSSDLVSLLQKQCEDLDQSLKDLNQKLEE
SVLTYASHSEQISGLFDGIAVKLNDLKSSTSVSGSLLDGREGEGLGREKQILGEELPALA
KEVARVETVRIYAETALKLDTLVGDIEDTVSSTMAGNLRKPSGSNLEGMRLLAIKNLNLA
EDVLASVTKSRPQWARLVSAADHRVDRALAILRPQAIVDHRSLLASLGWPPSLSNLSSTN
ANTGKSSDVPNPLFTMRGDLKNQYSENFLALCNLQELQRRRRSRQLEGHNREIALHQPLW
AIEELVNPISLASQRHFSKWLEKPEFIFALVYKLTRDFVDSMDELLQPMVDKARLAGYSC
REEWVSAMVTSLSTYLAKEIFPIYVGQLADDSVSGTSYQAKISWLHLVDLMISFDKRVQA
LIGDSGVMINSREDENSQRISTMSVFCDRPDWLELWAKIELSDTFDKLKPELEDERSWKM
KIQGALLVSASEDYKSPAITGTVLRRLSAAIDRCRPLPSVSLRTRFIRMAGAPILTEFLK
SLLHRCQEAEGLTALADEDALIKVATSINASRYCESILKEWCEDMFFLEMELAQDCDLGL
RENNSSGDGTAEGLDGCVFKEEIGKLEEFRVEWIEKISTVVLRGFDARCRDYMKNKRQWQ
ETREESGTMSKSFVAALDYLQGKITKLEGDLNEIDFVVVWRSLATGVDRLVSSGVLMSKA
KFTDHGVERFESDLQVLFGVFGAWCLRPQGFFPRVSEGLKLLKMDENQVKGGVGGGKERW
FKENGIRHLGATEAEKIIKNRVFVG
>Aquilegia_coerulea_ACOE008869_RINT1
MVSSSPMANGTISHTEEQQHQQENNNISSSSSINFGTSEALEQVRKLTDVGAMTRLLHEC
IAYQRGLDVELETLLSKRTDLDKQLQNLQKSAQVLEIVKVDSDHMMSNVRSTCDLADQVS
GKVRELDLAQSRVQSTLSRIDAIVERGNCIEGVKKSLDSEDYEAAAKFVQTFLQIDSKYK
DSGSDQREQLLASKKQLEGIVRKRLSNAVDQRDHPTILRFVRLFLPLGLEEEGLQVYVAY
LKKVIAMRSRSEFEQLVELMEQGGRNQVNFVGCLTNLFKDIVLAIEENDEILRSLCGEDA
IAYAIIELQEECDSRGSLILKKYMEYRKLSRLASDINSYSKNLLSVAVVEGPDPREVEVY
LEEILSLTQLGEDYTEFMVSKIRGLSSVDSELGPRATKTFRSGSFSRVVQDITGFYMILE
EFFMVENVRKAIKIDEQVLHSLTTSMVDDVFYVLQSCCRRAISTSNSNSVLAVLSGAMNL
LSNEYQEALQQKMREPNLGAKLFLGGVGVQKTGTEIATALNNMDVSSEYVLKLRHEIEEQ
CLEVFPAPADREKVKSCLAELAEMSNIFKQLLNAGMEQLAATVTPRIRPVLDTVATISYE
LSEAEYAENEVNDPWVQKLLHAVETNVAWLQSAMTVNNYDSFVHLVIDFIAKRLEVIMMQ
KRFSQLGGLQLDRDARALVSHFSSMTQRTVRDKFARLTQMATILNLEKVSEILDFWGENS
GPMTWRLTPAEVRRVLGLRVDFKPESIAALKL
>Oryza_sativa_OSAT049317_RINT1
MASPRPPPASLRSFLDAHFASPEDLASAPALAELLRRECVGLDASLRRLEAQLASVSASW
LARSAGARASLRRIRSRGGGFGVEEDDGEETLRSAELPALVQEIHRIDAIRLYAEAALQL
EAFVGNLEDATFSIVRQASKLNLSSVFRPASNEMQWKQEKLLQAVDAMRDIELELLRIST
NRPQWTNLIMAVDSRVDKTLAILRPKALTDYRALLAALGWPPSLSSPDAANNKYSEIPNP
LILMNEANKEKYSQSFLALCALQHAQANCEARQCQAKGASASMSDSKYFDKTAACFDNGL
WAIDELVQPIASRLEYHFAKWSEQPEFIFALVYKIARDFMGGVDDILQPLIDRARLVGLS
AKESWVTGMVKMLLGYLERQIFPVLVTSYQATDDKFEVHSSWMHLNDLMITFDKRMQLLA
DSGIQKIASISEGLSRSLSVFSIYSEHSDWLHMWAGVELNSAQHKLKSEMEDEINWSYSI
KELGLQEITSNFLLSTREDYKAPTISEFVVKTASAMIERGHALPNRGLRIQYNRSSSVQF
LSDFFLVLRERCEALQLTNTALEDDSLLKASFAINAARYCEYVLREWDDDIVFLEMGAHR
KHVDEGQGQGHKHSAQHPCSFFGDEIAFLAKLGTDYLEQIMSSVLLEFEDLSWDYVQNIG
LPNEQIHPVDEVLDEENLGVSPGFVASLEVVRDRTTKLMLHLNSKDFLDLWRSIAEGLDY
FIYSSIRWGELTFSDQGVVQLRVDTKALLHIFRPFCLRPEAFFPFISDSLRLLAMRKTDA
RYLLEVLKNAKENDSCLRQQGLQHVNASQAMKILGSKRSDG
>Oryza_sativa_OSAT008368_RINT1
MQVFLIIRRSLNRCSALTKNETLFNLFQVFQRVLKAYASKLYARLPKGGTGIVAAATGTD
GQIRTSDRDEKMICYIVNTAEYCHQTSGELAENVAKMINPHFADKVDISEVQDEFSAVIM
KALMTLVHGLETKFDAEMVAMTRVPWSTLESVGDQSEYVNGVSSILSSSIPVLGNLLSPT
YFQYFLDKLAASLGPRFYLNIYKCKHISETGAQQMLLDTQAVKTILLDIPSLGKQSTAAA
SYSKFVSREMSKAEALLKVILSPVDSVANTYRALLPEGTPLEFQRILDLKGLKKADQQTI
LEDFNKHSPAIKHPAVAPTVAPPVATSSAHHIAPVTTPTVSTTPSMATLTGALANREDVL
ARAAALGRGAATTGFKRFLALTEAAKDRKDGPFRKLFNA
>Oryza_sativa_OSAT012941_RINT1
MEAAVLPRPADITPELRRFLDSRFRSQADLAAAADVEAEIRGRYAELEASVSDLSVRLAA
AAAAYSSSCSAAGTALSNVRGCLAALNASTSEPGVTEAVEVGSEEMLFEQLSSLAKEVAR
VELVRDYAETALKLDSFVGDVEDAVSSSVTGKLKSRAESSLKTYHVPIGYLKTIEDILSS
VTKTRPQWTRLVSAVDHRVDRSLALLRPQAIVDHRALLASLGWPPSLSGTNFSSINSGKP
SEIVNPLFSMKGDLKSKYSESFLSLCSLQELQKRRKARQLEGHIVNNQLRQPLWVIEELV
NPIAAAAQRHFSKWVEKPEFVFALAYKITRDFVDSMDEILQPLVDKANLVGYSCREEWIS
GMVITLSTYLVKEIFPKHIELLQEISSADASSKQSQARVSWLNLIDLMISFDKQTQALIS
SSGLLLSVKDDDNWQRISVLSVFCDRPDWLEIWAEIERQDTHDKLRLSMENEKNWNTRFQ
GTVLEYGSDDYKSPAITGVIQKGLSLLIDRARPIPNIALRAEFIKISTSPLLSEFLGWML
QRCQEAEGLTALADDNALLKVSQSINAARYLESTLTEWCNDVFFLEMENIDGRSECIFQV
EINQLKDFRVQWTEKISTVILRDFDARSRDYLKNKRQWQEKSEGLTLSRAFVECLDYMQG
RIAKLEDGLNVLDFVTVWRTVASGVDQLLFSGIFSGSTKFSNGGVERLHGDLSILFAAFS
AWCMRPEGFFPRLSEGLKLLDIDEKQLRDGACTDNNRLREYGIRRLTAAEVEKIIKNRIY
ES
>Amborella_trichopoda_ATRI019941_RINT1
MDKSSALEYINQMFPTEASLSGVEPLMQKIRSEIRRVDGEILAAVRQQSNSGSKAKEDLA
AATHAVQELMYKIREIKAKAEQSETMVQEICCDIKKLDFAKKHITTTITALHRLTMLVSA
VEQLQVMASKRQYKEAAAQLEAVNQLCSHFEAYRDIPKITELREKFKTIKQLLKSHIFSD
FSSLGTGRLKEDSNLMHQLSDACLVVDALEPSVREELVKNVCSRELTAYQQIFEGTELAK
LDKAERRYAWIKRQVRANEEIWKIFPNSWHVPYLLCIQFCKVTRTQLVEILDNLKEKPEV
GILLMALQRTLEFEEELAEKFSGGTGSQKREGGSNSEEIDVDKSESNSQNVSDIRKKYER
KLATQYGTGTEHEKESHNDLFVPGAGFNFRGIISSCFEPHLTVYVELEEKNLMENLEKLV
QEETWETEEGSQTNILSSSTQVFLIIRRSLKRCSQLTKSQTLFNLFKVFEKFLKAYAAKL
TARLPKGGTGIVAAATGTDGQIKTSDRDERVICYIVNTAEYCHKTSGELAENILKIIDSQ
YSDKVEMSEVQDEFSAVITKALMTLVHGLETKFEAEMAAMTRVPWGTLESVGDQSEYVNG
INSILTSSIPVLGSLLSPLYFQFFLDKLAASLAPRFYLNIYKCKHISETGAQQMLLDTHA
VKTILLEIPALGRQSSTAPGYAKFVSREMSKAEALLKVILSPVESVADTYRALLPEGTPL
EFQRILELKGLKKADQQAILDDFNKHGPGIAPTQQPPPQQLLPVAPVAAQTAQIVAQAVA
QPAAREDVLTRAAALGRGAATTGFKRFLALTEAAKDRKDGPFRKLFNA
>Amborella_trichopoda_ATRI020349_RINT1
MADLLLFPPSSKLSSSMAEFLDHNFKTLDDLLKITTVQDNLNKECLDLDRHLMDLSYRFS
EVVASFSSHSDTIKGFLGDLKLKLSNFRVSGPCDESAVNNNIGSILSKELPLLAKEVGRV
EMVRVYGETTLKLEALVGDLEDSVVSIMNINPRKGNPMIMGSAPNQYEVETKQQKLVMAI
NSINLIEDMLTNLVKSQPQWSRLLKAVDSRVEQSLAILRPQAIADYRALLTCIGWPPPLS
VKNLDQGEKNPLIVMHGSIKENYSQSVLSLCTLQHSHILRRARICSQLRHNKENRLLDLG
AVQKPNPNELLWTIEELVSPIYSRMEPHIAKWADKPEFIFALVYKVTWDLVDGVDYVLQP
LIDRARLSGYSAREEWVSGMVAGLSLILSKQIFSILANRYRDGDREVKSLWLHLVDLVLS
FDKRMQELVSSDLSLPIAKIAHTDASLLSPRSAVIHIFCDQPEWFVIWTEIELEDAEEKL
KTQLEKDTAWIVDKGSKFESESPQSQIPESFLLSTIEDYRAPPIADSTIKLCQEIDLSAS
LGDDAVISTIMNCINAAGYCVSVLREWSEKLTFLEMRSTEEEIQNQIDKALPETPTYFFD
EEIEKLGKFQTEWLSEIMANFLREFDNYSHDYVKNKKQWQETGGEAFDTVDGSSGFAVLS
ISTEFIAVLDNLQGRIRNLNIGLNAKDFSDLWRSIAGGLDRFIFKSLCLGGTKFLDRRTK
QFAIDMKALFSVFKPFCVRPEAFFPFISDSLKLLAMSHEEAKHLGMILGALNSSVDKRKL
ELLRHGIHHISPRKALKILRNHIY
>Amborella_trichopoda_ATRI001944_RINT1
MVATPKATTISEPNDTPSSSMDFGAPKTLEFIRALTDVGAMTRLLHECIAYQRRLDVDLE
NLLSHRTDLDRQLLALQKHAEVLEIVEADSDHMLQQVGSTCELADQVSGKVRELDLAQSR
VQATLSRIDAILERGNCIEGARKALDSDDYEAAAKFISTFLEIDAQFSGSVVSEQREQIL
ESKRQLESIVRKKLSAAVDQQTHGEILRFVRIFPMLGLRAEGLQIYVSYLRKVISMRTRM
EFDTVKEFIDQSRPPSEINFVNCLTSLFKDIVLAVEENDAVLRELCMEDGVVYAICELQE
ECDLWGTTIMKKYMEFRKLGKITADINSYSKNLLSVGVLEGPDPREIEMYLEEILALTQL
GEDYTEFMVSKIGGMAALDPQLAPRATKAFRSGSFSIMAQELSGYYVILEEFFMVENVRK
AIRIDEHVPDSLTTSMVDDVFYVLQSCCRRAISTSKVNSVLAVLSGAVNLLSNEYQEALQ
RKMREPNLGAKLFMGGVGVQKTGTEITTALNNMDVSSEYALKLKQEIEEHCAEVFPAPAD
REKVKSCLSDLGEVSEGFRQALSSGLEQLAASVTPRLRPTLDAVASISYELSEAEYAENE
LNDPWVQNLLHSVETSVSWLQPSMTSNNYDSFLHLVIDFVVKRLEVIMMQKRFTQLGGLQ
LDRDTRALVSRFSSMTQRTVRDKFARLTQMATVLNLEKVSEILDFWGENAGPMTWRLTPA
EVRRVLGLRTDFKPEAIAALRL
>Amborella_trichopoda_ATRI004040_RINT1
MEENVRSPGSLDLSPSLIKFLDKNFKKKEDLLKAGELALKLTEECSDLDKVLADLEQRFI
TSIESWISHYDRTQIACSEIKLKLYEIGASNCVPSPSSDGKETKSLRKTEQILAKELPML
AKEVTRVEAVRVYAETALKLDSLIGDIEDAVSTTVSGLLRKSSSSANYEETRLFATEPLK
CVEDILISITKSHPQWIRLISAVDQRIDRALAILRPQVIADHRALLTSLGWPPPLSGPTK
QDLEKGSSLSNPLFLMQGDLKYKYFSSFLALCNLQELQTRRRARQLVQRDQNFSLHHLKD
QSFSHHHLQDQSFSLYQPQDQVFLLRQPLWTIEELVTPIALASRPHFLKWVEKPEFIFAL
VYKITRDFVESVDEILQPLVDKARLSGYSCREEWVSSMATSLTTHLAKEIFPVYVGHLED
ERETFQVRLSWLRLVDLMISFDRKMQGLIASSRLSLSLDEEILQRVSCMSVFCDRPDWLE
IWGEIELKEAQDKLKPEIEAEKSWKGRIQGAILLSDPIDYKAPAIAEFVLRCLSSVIERS
RSLPRIHLRARFIRLSGVPTVRQFLDSLLQRCQEAEGLTALTDETAMKKVAVSVNSARYC
VSVLKEWCEDVCFLEMAASEREELQSLERGGRKSLEREYRDSVFGEEIEKLEEFREEWVA
KLWTVVLRGFDARCRNYLKNRKQWLEKGQLGVVNPGLLEGLDYIQGRIVKMQGELNEVDF
VGFWRGLAGGLDQTIFGSILANDAVRFSEEGSKRFIGDMEALFSLFGVWCVRGEAFFPRV
SEGLRVMRLGKEDKERWLREKSGMRHLNVGQVERLLRRCP
>Selaginella_moellendorffii_SMOE034314_RINT1
MEVSQLLDSYFHGANDLANLHTLQQDLESECGQLEFKLQDARSRARQAAADGSAQMHAIA
VSLEALCGFCEERSSSPSPPEAEPELLRELSDLAEEVSRVAQVRAYVDAVLQLERLVGDL
EDGVFAAASSTPVVSRGAAGSPSSQAGQFVISAVNSLAAIEKLMGEIVECQPQWDRLISA
VDVRVDRAAAALRPVVISDYRSIVISIGWPPPLSISGDRDDQQAQSHPLLQLQGDAKRKF
RESFVSLSRFQAGQIQRRRREFRGYRDKTPAPREALWSIEELVHPIAANAEVHFKKWLHK
PEFVFALAYRITQQHVAVVDALLQPMLDEEFLGYSAREEWISSLVAMVAEHLRRWALPTL
MEDLEDALSDQASTVWLHTVDQTLSFDSKMQALVEKGIGMSSGDEQLSSSVFGVRRACIA
VFSDRGDWLEVWTRLELGDARRKMAVEYGNEAAWKINSASSISGSTEFKPPLAAYRLTSA
AWNLVDRCRTLPEASQRLQFVRKTALPVLDEFIDELLQRCQESEAVTALADEPSMIKVGV
CLNAARYCENTVRDWCEDFFFLELRLAELQENLPGFSPAAEEQLAQIQGSVFDSQLEKLS
RFRSSWSGKLVSVVSRGFDARCREYFRNKKRWSEEWAPSFEDAPSGSLVDALAALQSQLS
SLKNSLDQANFVELWQRLIPSLDQLLFLGLVLGGARFSEQGARQFGADVKALFLIFRPYC
ARPASFFSAVSDAAKLLALDSQQALDFMERLRGYDSDEEQEEDLLAKLRSVCGVRKMTAS
VVYRVLGSRLL
>Selaginella_moellendorffii_SMOE033126_RINT1
MLDHIRSLTDVGTMNRMLHESIAYERSIDGELESLLAQRQEVEKKLLGLHRTGEVLEIVR
ADAEQMLRSVESTCALANLVSGKVRELDLAQSRVQETLARIEAIVDRGSCIDGAQKALAS
EDYESAARNVERFLQLEERMGGLVDPASDQHVQLLESKRKLEEVIKKRFYAAVDARDHAG
VVRFASLFAPLGLHEEGIKAYVSYLRRSVDHRARDGFAAVKETPDQADFVAALNNIFKDI
AEAIEENEELLKSLNGEDGLVYAIRELQEECDSRGSAIVKKYMEFRGLAKLEKEIIAQTN
AEKDIVAQSKLLMSAGGAAEGPDLRSIEMFLEEILLLIQTSEDYTQYMIGRVREAGSSGA
QLSPRSTTSFKVGSFYRAVQELTSHYRLLEEYFMAENVRKAIKLDEFPANSLTTSVVDDV
FYVLQSCTRRAVSTSNVHLTLSIVTCAANLLGNEYKDALQRKMREPNLAMKLFAGGTGVV
KVGMEVAAALNNMDVSAEYVLKLKAEIEEQCNEIFPGPAEREKLKSSLLELGEASVSLRQ
ITNSGLEQLANCIAPRLRSTLDAVGTVSYELTEAQYAENEVNDPWVQKLLHGVEANVSWL
QPLLTAGNYDTLVHLVIDFIVKRLEVVMGQKHFNQLGGLQLDRDARALVGHFSGMTQRTV
RDKFARLSQMATILNLEKVSEILDYWGENSGPMTWRLTPNEVRRVLGLRLDFKPDAIAAL
KL
>Selaginella_moellendorffii_SMOE026982_RINT1
MEVSQLLDSYFHGANDLANLHTLQQDLESECGQLEVKLQDARSRARHAAADGSAQMHAIA
VSLEALCGFCEERSSSSSPPGAEPELLRELSDLAEEVSRVAQVRAYVDAVLQLERLVGDL
EDGVFAAASSTPVVSRGAAGSPSSQAGQFVISAVNSLAAIEKLMGEIVECQPQWDRLISA
VDVRVDRAAAALRPVVISDYRSIVISIGWPPPLSISGDRDDQQAKSHPLLQLQGDAKRKF
RESFVSLSRFQAGQIQRRRREFRGYRDKTPAPREALWSIEELVHPITAKAEVHFKKWLHK
PEFVFALAYRITQQHVAVVDALLQPMLDEEFLGYSAREEWISSLVAMVAEHLRRWALPTL
MEDLEDSLSDQASTVWLHTVDQTLSFDSKMQALVAKGIGMSSGDEQLSSSVFGVRRACIA
VFSDRGDWLEVWTRLELGDARRKMAVEYGNEAAWKINSASSISGSTEFKPPLAAYRLTSA
AWNLVDRCRTLPEASQRLLFVRKTALPVLDEFIDELLQRCQESEAVTALADEPSMIKVGV
CLNAARYCENTVRDWCEDFFFLELRLAELQENSPGFSPAAEEELAQIQGSVFDSQLEKLS
RFRSSWIGKLVSVVSRGFDVRCREYFRNKKRWSEEWAPSFEDAPSGSLVDALAALQSQLS
SLKNSLDQANFVELWQRLIPSLDQLLFLGLVLGGARFSEQGARQFGADVKALFLIFRPYC
ARPASFFSAVSDAAKLLALDSQQAFNFMERLRGYDSDEEQEEDLLVKLRSICGVRKMTAS
VAYRVLGSRLL
>Selaginella_moellendorffii_SMOE031793_RINT1
MLDRIRSLTDVGTMNRMLHESIAYERSIDGELESLLAQRQEVEKKLLGLHRTGEVLEIVR
ADAEQMLRSVESTCSLANLVSGKVRELDLAQSRVQETLARIEAIVDRGSCIDGAQKALAS
EDYESAARNVERFLQLEERMGGLVDPASDQHVQLLESKRKLEEVIKKRFYAAVDARDHAG
VVRFASLFAPLGLHEEGIKAYVSYLRRSVDHRARDGFAAVKETPDQADFVAALNNIFKDI
AEAIEENEELLKSLNGEDGLVYAILELQEECDSRGSAIVKKYMEFRGLAKLEKEIIAQTN
AEKDIVAQSKLLMSASGAVEGPDLRSIEMFLEEILLLIQTSEDYTQYMIGRVREAGSSGA
HFSPRATTSFKVGSFYRAVQELTSHYRLLEEYFMAENVRKAIKLDEFPANSLTTSVVDDV
FYVLQSCTRRAVSTSNVHLTLSIVTCAANLLGNEYKDALQRKMREPNLAMKLFAGGTGVV
KVGMEVAAALNNMDVSAEYVLKLKAEIEEQCNEIFPGPAEREKLKSSLLELGEASVSLRQ
ITNSGLEQLANCIAPRLRSTLDAVGTVSYELTEAQYAENEVNDPWVQKLLHGVEANVSWL
QPLLTAGNYDTLVHLVIDFIVKRLEVVMGQKHFNQLGGLQLDRDARALVGHFSGMTQRTV
RDKFARLSQMATILNLEKVSEILDYWGENSGPMTWRLTPNEVRRVLGLRLDFKPDAIAAL
KL
>Physcomitrella_patens_PPAT018471_RINT1
MQFESSLVAVDPLLGKLRNKIRHVDSDIISAIRQQSTSGSKAKEDLAAAMRAIQELTLKI
SEMKEKAEQSEVMVQEICRDIKKLDFAKKNITTTITALHRLAMLVSAVEQLQAMAVKRQY
KEAAGQLEAVNQLCSHFEAYSDIPKITELREKFKGIKEMLKSHVFSDFASLGSAGLNEDG
QQMQLLADACLVIDSLDLSAKEELVRNVCSKELTAYQQIFQGTEVAKLEKAERRYAWIKR
QLRSNEEVWSIFPPSWRVAHTLCMQFCKVTRAQLMEILDTAQPKPEVGTLLQALQRTLEF
EEELAERFGGSEGKKQEEESDDEGFDTKDGELTASAIRKKYQKQLKQEMHGEKKTNQGAA
NERAAAAFNFRGTISSCFEPHLSIYVELEEKTLTEALDKLIQEETWDAEEGTQTSILSSG
TQVFLIIKRSLKRCSTLTRNQTLFNLYKVFQRVLRAYAGKLVARLPRGQPGLVSGTEGQV
KVSDKDERVICYIVNTAEYCHETAANMGENIAKLIDSHFSESIDMSEEQDEFSGVITKAL
STLVLGLETRLENELANMARLPWATLESVGDQSDYVNGISAILSSSVPVIAGLLSSLYFQ
YFIDKVLQSSTYMVIYVQLAASFAPRFHNNIFKCKRISETGAQQMLLDTHAVKTLLLEVP
SLGGQANTPASYTKYVAREMGKAEHLLKVILSPMEAIADTYRALLPEGSGADFQRILDLK
GVKRTDSQPLIDRFTNRNIEGLPILQIGGSNHGNAAPPTPTFANSGLQSKEAMMSRVGAL
GRGAISQSAAAAAAASSTGLKRLFAVVEQAKEGAAKKEDLSFERMIPSVTGSWISSQVHV
FSVFRKPTYDEYRKL
>Physcomitrella_patens_PPAT007000_RINT1
MANLDKGIAGRTAHLSCATIDRLASQFRTALDLDRATELLPAGRRDYDEALHKPRELRAM
VVDRIGKGTMDASRIAERLRELALKVESAVDGKKTSSSGVQAARDIAAVVEDLVRMKRCR
AYVERVLHVEMLVGDLEDSVASIAMGLAERRFKIGGSGTVRGSGESFVEALSRLRSVEEA
VAAISQSRPESGQLVRAVELRLDRAASTIRSATVAEFGLFLESMGWPPPLTIGERDFRDN
SQRANPLLEASDSSLSRFKLYFRVLSGLQALQQKRASEQLKKDCLKSGKNTCVPTGLNVD
TFLSYKPLWAMEEFVKPFASQATYHFKKWTQKPELVCALAHSMCQEFVDTVDVLLQPIIS
DAGLTGYNAREEWIRPFLLMVQSFLTSSVFPGLVEDVEERSAISRSATSLWLHTVDEILA
FDSKMKSFLVQDAGVVRFTSGVDSVIQHGIVEKTGSGLGVVHVFVEQPHWLDVWAQIECA
DAWEKLMTVLNTEEAWLVKESNSTIIEKRIPSGVAAVMATMWSVIDRCRSLPQVKLRLAF
VQKGVIPIAEKYHEEILWRCDQIRGFAGRATDLDVRKVALCINAARYCENKLQEWSEDYF
FLELRLEDTCQKIESEPEFDLHDEDAEVSGLEGTIFDEVVSLYGSFRKDQNTNLVSTIIG
NFEKCCKDYASSMASSIAETFDSVDGVSERYPSVKRSGVLGGQSFEEKPRSVSSSFVEAL
VMLQQVLQVLSDTLQEEDFTELCWSLMMRLDEVFVSTVLPQSRRFTSTGTQQLMIDVAAL
FQVFQPYSLRPASIFKGLTSAVKETCRTVK
>Physcomitrella_patens_PPAT000756_RINT1
MVMEEVFTASAPAVNMLEQIRTLTDVGAMTRLLHECIAYERSIDNELEALLEERHGLEKK
LGGLYQSAEVLEFVRSDAEQMLRSVSSTCDLADHVSGKVRELDLAQSRVQTTLARIDAIV
DRTNCIDGVKQALEVEDYETAAKYVETFLQLDSEFHESAPGLGNAPGRETESEQRRQLFE
SKQKLEAIFRKKLAAAVESKDHDNVVRFVKLYPPLRLQEEGLRSYVAYLRKVVAMRARGD
YEVLIEALGSTDGGRGAGTADFVGILNNIFKDIAFAVEENEDLLFDLAGEEGVALALVEL
QEECDARGSLIIKKYIEQRKLLKLTKDIAAHSKHDMNFDMNLLAVAAPPEGPDPREIEVC
LEEMMLLSQTSEDYFHFMSTKMKEAGATSGQLSPRESNSFKAGSFGLSVQELVGYYIILE
EYFMSENVKKAIQIDELVADGMTTSMVDDVFYVLQSCTRRAISTSSLLSVQQIINHTGSL
LNNDFSEALQRKIREPSLFLKLFSQGVAVQKAGAEVSAALNNVDVSAEYVVKLKHDIEEH
AFETLIAPGEREKVKSALRELEDIGNRYRHIGNQGLEQLANSIVPRLRNLLDVVGTVSYE
LTEAQYAENEVNDPWVQKLLHAVDVTVTWLQPLLTTSNYDSLVHLIIDTLVKRLEVLMMQ
KRFNQLGGLQLDRDARTLVGHFSAMTQRTVRDKFARLTQMATILNLERVSEILDYWGENS
GPMTWRLTPTEVRRVLGLRVDFKPEVIAALKL
>Chlamydomonas_reinhardtii_CREI015026_RINT1
MDPGTSEGHCKYTQSTVRDAGPGTLALAQHPTYQEALDSDADAHDGLLPFTADSGVNHPG
ISPTGTQGAGHRWSSASLTLDESGAPDSRSAGSFASWVRPSLGGIGSSGGGPASGHGICP
GTGSNLPHAYGAAVGIASPSRRGSTGSYATHTGSVASGRSVGGSSLNGMLPAAVSEEGPY
PPEQQHQYQPEDNYGGGRGSGAGPSRLNQVAMANGGKHQQQQQQRRYYDADGEQLYEDGE
AGRYQYGQCGDDPAGHAEAAAAAAGYGAAVGAMDDGGGYDSRGEASYDGGDGGGDAAAST
AAGWPSDPEGMLSLLQQQRGQYRSWVAQCAATALAALDPDYDPSGPVAAPVTTPGHEGAG
PEGGAQVPGDVPGMVVAMDVAGQARHYLLMLKAAAESAREAGRVLSAFEALSLPPPGASE
GGADHDPAAVASGEAAEAEYVSAAYAVTTAISNAAAQVEALREHCGSAEVLLRQLGTSGG
SSDAVDAGADASSTALGAAALEGPLSRRLAGVGSALAGRLRREAAELLTALRWPPPLAEA
EAGVEAGAGPGPEFTKAAGAPAGDGDGAFAGFEAHPVLARRLVGVLTALTHFQMAVEQRP
AFLRLLAGPQRRGRGSAGSGYEDDEGEQEGPEGGEGEEEAEPAKPLLWAAQVLAEPVSRR
LRSHFHPGAASGTGRLDRPAWLFATALSWLRRHGHCLAALDDMLACLQLKPHYNMPAEFT
RAVQEELLALLRDVRLPALLAASAEAERQAAEAAEEEAAAGGGAEAAAATAAAEAAAASA
GLWTGLMDAAAAWDVALLPLLGAGGPAAEAAAARAGALLEGYARAGDGARGAARACDALD
PLAAGGTSDMHARFVAVAAVAAASPSADAATGPVAAASNGAANGGQQISFGPALAGWAAA
EGGAALRAVEAAAYDDSCLLAPAEEATARALGLFDDLGDANGTSASASAVAIAVAGGAAA
PPGPWQRDTWPPVLAAEAAAVLDGLVARSRWLAAAPAAQAAWLEAAAGPVLGLLKRRLGR
LVEVAVAGGDALGEAGLPKVCAALCAARHLDDHLHSLLLTDLAPLVAALARLNAVSDAGA
GDTGAGGSSVPGSPASRGTGSVAAAAAGKLGGGGFWGGLMAATGGGGASPARRALQDGVT
ALAGGAGLGGTSLASAARGGTGGGASGPLPPVLGEYVAAFGRLHRDGCLKLAREVALGFG
RHSVAYRHAIEANPQFPFMPDEDLDEALSGGRLGEAGEGGLRGGVRPAASITPSFAPALL
FLQATLHRLSRTCDKVTFADVWRGAALSINRFVFNFIATESRFTRAGARQFAADVSGLAQ
LFAPYTRRGGAGAGAGAGGAAAGGQHFRELQAAARLLCLGDEEAADVMRRASAAAVAARA
AAITTTPSKSSQPRPSPAKPHARGDPVRAGMSSDPVLSAAGMTVLSPLQIMNVIEHRI
>Volvox_carteri_VCAR020043_RINT1
MLHETQLRGAGAEAESTDNNATASTSAIGAYAWNDPQGAPDPDPTTATSYSSGGGYGYNY
GPGQEPSAGDGYGYSNGNAYAGASAEGITSDGAVTGDGRASANNGRDQGVDSVEGADGGD
TAEVAATTAADASAYSWPADPEGMLTLLQQQRQQYRSWVAQCASTALAALDPSHSRTGSY
AASYPGGGGGASPGVAGPFPDGAIPDDVLGLVEAMDVAGTVRQYMLSLKAAAESVRNAAR
AGANFEALSLPVSEAYDDPSDPAAVEAEGRAEAEFVSAAYGVTSAIATARAHLHQLKQLE
ADPAAALVQEVLSQRQAPAEGGAGLAADAEGGPVAQSAAAVGSSEQLVAPLESKLERVGA
GLCHRLRQEAEGLMPKIQWPPPLADGGGMEGGRGVGSAAPGVAGPGSGAEGTLRSTGAPA
LGSSGSSEDALFRGFEQHPLQARKLVGVGCGGKVGVLTALTHYQMAVEQRTEFYQLLSGG
AQGSENKAGNGGDGDTEAEESDGASGAKPLLWAAKVLAEPVAAKLRAHFQPAAPTGRLDR
PAWLYCTVLEFVRQHGHALASLDDMLACLQLKPHYNMPAEFARAMQDAVLALLRDLRIPA
LLELRNQGNEELSENGNGLAADGDANGAAAAEAEADALLLGLMDASAAYDMAMLPLLGAT
GSRVEADAARGMAMLSAAAAAGGAVLQRRRACDQFDPTAVGTADMHARYVAVAAAGPGPA
AAAAAVAVAAAAATKKATRGAVPPAALPSLLQAWAAAEGAAALRAVEAVVYDESSLVPAE
EAAARALGGGFSSLEDEPLSSAPPTSFSAAASSSLRMGGGLGASSFTGGSSSLIGSVAPW
QRDTWPPVLAREAAALLDGLVARSKWLSANPVQQREFLEAAASPMLALLRKRLSRLLDQA
VSRGEVVSEEGLPKVCATLCAAHFLYDHLQSLLLTDLAPLVQALLAAAAPPPAAAAGEAA
SGAATPPSATAGVPAGKLGAGGGGFWSGLIAVAAGGGGGGGSGGVPASPARLALRDGVTA
LAAGAGGGATTAAAVAAAGGVAYRHAIEANPQFPFTPESDAEEAEDGFGGVDGSLTASTS
LVLLRPSHRPLPRRCFIFSSTFVTLLPWQQLQSCVVRLSLLSRPGFCRPSKKTFFLQSSL
ERLSRCCDKATFFDVWRGAALSINRFMFNFIATESRFTRAGARQFAADVAGLAQLFAPYS
RRGGGGGGAATRPGSFTSVTAAGTTIGGGAAAGNQHFRELQAAARLLCLGDEEAADVMRR
ASAAAVAAAAATSALSPYSHSPQAQSSPQSQVQSPPPPKAQPPSPHSHTRGDPVRSGMSS
DPILSAAGLACLSPLQIMNVIEHSCDDDIGGWRGL
>Coccomyxa_subellipsoidea_CSUB003776_RINT1
MSNHPQWLPAKQNQQSSTAGPQPARAAFVPQGAATFQSPWARAPAQQKAQSPQPAPSDQQ
NAAPAFQSSWQQAPAQQAVPAWPVHNAHHPDSQSAHQNAWQQAPQQQAPLTNPSGARDEY
AQPQYEGHGYGVENGHGSSPVQHAGVDAPQEVAPIPHEQQQQAHHGSVANAATDFTSPTF
TAAARLRDLQNEIAALQDKEAEVRKAIAHQSAVQKDRLRQSSAGQAEASVGPGLPQDAAG
LAGELNAIEGAQKYAHSLQAFLSGVSEAVAAHSTAAEKCESVAQLPSAGVPVQLCDLADG
SLARAAGAQEKLVTCLRGVLRQRLEAVGWPPPVTALDDVNRIAAAFIALQRSVQRSSFEA
GVQSSAETEAPALWAIEEVAAPVAERLRAHFAAGRPTDRADRPEWLFETALRLVRQLAPG
TAPLQAAVEVHGLGEVYHVPLEFARAIRGAVKGVLRDHVYPRLAKLANTALWLHAVEQAV
SFERSLAPLRGLTMPVTSPELMQSTAEPWNQGSCLELLATQLAWSTGWWAAEREEAVRQL
DEIMDAPDAWQTAPSAWGAPTEPGMDLMEDDEPRSMEAWRSEFWPPAAAEGALAIVTDLA
RKCAWLADSTARRQFAIAVPQEVLRKLQSRLSRLAKVAEDFRALASPGWAPRIGAYINAA
HWLAHSLQEAAGPLLLLDLEDSSEGHGRGSVLATKAEAFSAFKQKWTLRLAKSLATTFSD
ATSGYRKRTNFEQFASHGSGRRDGEISPRLQPALEALSASLQTLSASLDAVVFSDTWRAA
AIAITRTMFNDVATEAHFSAEGASQFQTDVSGLIAVFQPYTARPAAYLRELAEACTLLTL
DADQAASIAANLAAMSPQDGTAQLKALRVARLTPDQALCVLRQRLY
>Chlorella_variabilis_CVAR001459_RINT1
MAPSQPGSATAAAAAAAARTPQLASGGGAGGGHYRDPEGSSGDQYAEPNGGSNHAGAAAD
GAGHGYAGAAAGGYGEWAGQGLEAVPATDDASATAASAAQDGAEAYNPADYLQQLEAHLA
GLQQQRSGLQQQLAQAAADAYQAMSQRLGTASTGVPLPAEPAALVDELAVLQSVRQYLQY
VQELQALIRHVEKTARTLQQQVQQDGGAAAPGSASGTAFLQALSEAVDSFSTAMGYAIAV
KQLADQGKVPTERLQQYASGLLGRVDAVQQSLRSLLSEGIQQRLAAAHWPPPLSVSAEGA
AAAPAADDGRAWRGFAAGAGGQAAVAELQQLLVMLLTLQRASQHEQFSLLTEAGQEGPLL
WPAEELAAPLAQRLRHHFASGLPTDRPDRPEWLFATALKAAQQCSPLAQELQPCVEAHGL
QAWYSLPLEVARAVEVVGVNAVLGEHLLPQLVEAGDPALWLHLADEAMQFERRFAPVRGA
SLALPVDEEFLSAAHPGSTIELLFQRGEWREGWLGAELWDASRQLDAACDAYSAWQPAAQ
QLLAVTGQEEDLVPDTPRSRGGAAASRREFWPPVCAEQVASLVGGLVRRGGWVHGLDHKL
RFMQAVPLAVLRAFRDRLSGLLQQAEQGMLGDTWLPRVGAAVNAAHYIEHHLREPQGVLL
LAELQDSAAAAAAAAGATGAEDPAGDGGKAEGGAGGGARSLTTLVEREAAAFATLRKQWA
YKLAKQAVDSWNKLLVPYKKDAAAFTAGFEEGVPPEQAAAAVAAVGPAAPSPAMLVAADS
LQQLLRALAEQLDAVVFRDVWRSVALAVNYGLYNEVATEALFSAQASAACAGLGGAAQLD
ADLAAMAAIFGAYTGRPAAHFKESKEAVRLLTMPHGAAVQLLSALEAQPRGAKQLLAPHG
VKQLNAEQAAVVLLQRLDVLTSRTGGSAVAAAGGGAGGGV
>Ostreococcus_lucimarinus_OLUC002662_RINT1
MAKLERASASAASAAETFRTLASEDGARARAMIGERGQLTCDAVRDAAWGGLRARLAASG
WPPGLRPTELRAYGWSLARDGGEDDDADAALRELRAVRAFHVLRTTSEARAAFAGEASFA
HDDVALAFVEDLAEALRVTFATRGSLSDPRKPERLFACAKELTIKTPMLVRAELDRAVFV
DEPKIAVATTRHYLSLLLHAVSDVIRTHVCVACAASEEPWWLHVADECRAFDDHVSRNPY
ADVEETPKVLDALVCEQAHAEAWLDAECEHARVRASKSWNEAKNWAASAEDGDVEYKAPY
VAQVVVEETKNAFESAKGLSRADWRLYFVNRVAIPVLDEFIDECECRAVGSKGLGSLVAA
TGSWRSGTEGTAVIGAAVNASTFVARALRVLAEDTFVLEFGGEKCLETYASKFEKFTARW
IDAVADAAASQFTDKVLGDAYVGSTHLQAYETLGDEDARDASDDGSSRNVSASGYMLAAL
APLRDRVDDARAAFGVAAFEKCWRAIASKTTRVIVDRIVCVATFSRAGAKQLERDRDAHA
NVFVECAKRPSALRAKTKTLAECVSALSCDGPTARELIEALRSDGMKGLAVVNARKSSLD
VTALDDASLLRVLRRRRDVVDGDAVA
>Ostreococcus_lucimarinus_OLUC005340_RINT1
MASDVAAASRAREDARVAFFDAVRRAVVALGTADDDEPSANDARAASTERDDAATLSRAA
SAARALAATANALAVADDVAGSVSELEDEDGAMAKLERASASAASAAETFRTLASEDGAR
ARAMIGERGQLTCDAVRDAAWGGLRARLAASGWPPGLRPTELRAYGWSLARDGGEDDDAD
AALRELRAVRAFHVLRTTSEARAAFAGEASFAHDDVALAFVEDLAEALRVTFATRGSLSD
PRKPERLFACAKELTIKTPMLVRAELDRAVFVDEPKIAVATTRHYLSLLLHAVSDVIRTH
VCVACAASEEPWWLHVADECRAFDDHVSRNPYADVEETPKVLDALVCEQAHAEAWLDAEC
EHARVRASKSWNEAKNWAASAEDGDVEYKAPYVAQVVVEETKNAFESAKGLSRADWRLYF
VNRVAIPVLDEFIDECECRAVGSKGLGSLVAATGSWRSGTEGTAVIGAAVNASTFVARAL
RVLAEDTFVLEFGGEKCLETYASKFEKFTARWIDAVADAAASQFTDKVLGDAYVGSTHLQ
AYETLGDEDARDASDDGSSRNVSASGYMLAALAPLRDRVDDARAAFGVAAFEKCWRAIAS
KTTRVIVDRIVCVATFSRAGAKQLERDRDAHANVFVECAKRPSALRAKTKTLAECVSALS
CDGPTARELIEALRSDGMKGLAVVNARKSSLDVTALDDASLLRVLRRRRDVVDGDAVA
>Bathycoccus_prasinos_BPRA001486_RINT1
MKSSDEDEDAGVASDEEEEEEEEEEEEEDNMNNNNIDGFTTTQTTTSTSKARSIRASRMA
SVLLHHLAKREHLTCASLDIVRKMKEKRKGVFVLASEEEEEAGGGEETESYPLLLDELAK
SVALINQASSMARNRDGDDTTIRAFASMSSRVSSHARKRTLAVAEECRRALTTILRRSLK
RTNWPPPLTPSQLSEYEWNDGESESNGVVISRCCELLFVLQTALESDIFISGDNRKDSID
IRVGQYDFVAETFALAVQKRFVKAFASAQHSRAPELMLNCCAKQIEFVPSFVASALIQCN
KDEKDNDDAGSNDTTSFLEELFEKRASAFASTIASALSDSARALLEDVYCAKCESDAKKW
WLHLADCAIAFDEKCEKDFGRFSNAPKCLDVLADGSEDWKVSWLLSELEASWNEIKPLLD
SKDAGWECEASGYAEGSPDDIERDAFYVDVEDDGTLPGVTAPKVSTVLATLLANLVARSE
KLSDDEHKVEFLARVPALLVEKFRDAVDDKANEVEHDLFSENMDVVTRAVIRIGACIAAS
LKIEETLSELSELPFLVDLVRGYKRDDDDEDDNEDDNIEGVFDDECKMFKDLREVWIDRL
ANVAVGKSCDALDGYRSYASALRFTKCGVGVKNDDDDRENTSPPASPSSQFPTKASHLLL
VGLPALRAWLALLHRSLDSRAFQRVWRKICTSVSKRCFSDDIVRYLLEKQKKEMSEEGIN
QFAIDVDTYVATFVPYSTNREAVALAIDRRVRDFLSGKV
>Micromonas_species_MSPE001194_MICPUN_63773_RINT1
MEDGSATPAASPGPAAGSASTPPPRDAFSSPDFSAVDFINRLFPDEASLAQVDPLIERLR
LRVRKVDDEILAAVRSQSTGGARAKADLDQAKQAIVELSGRIQEIKSKAAQSEHMVQEIC
RDIKKLDFAKKHLTSTITALRRLSMLVTAVEQLETLSMRRQYRDSANLLEAVEELLTHFA
SYGDIPKIADLQKRNTAVKQTLRGMVFEDFHSTWMPTTMEQDPAAAARLADACLVVDALD
ASVREELVGNLTNKELMNYNSCFDELVNKLTLENVERRYAWIKRNLKSKEAMWRVFPARW
RVPQLLCMSMGKLTRTHVLEMLDTSGPHEVQATLQALHRTIEFEREMDEYFGIDDAVVGG
ADGGADGGADGFDEDEDAASAAQIRARHERAVREREVAEQRGGRALPMDSAAAALARTSF
RGVISGSFDDHMGAYVDMEEKQLMEFIDELIAEETWGGPEPEDDSADPMKALLRKQQTAK
SRTDALRGGATEGQTLPSAATLFLNVKKVLRRCSNLTRGKPLCALHVVFVKVLGAYADKL
RKRCDAAGQLLRTDLKQKDPAKLIAEYRCLCLVVNTADWCAGTVTPLGDSVRRMLADEHL
KSRIDSDASLSETFHALVTHALGTLVSGVETRTEVGAHVAKTDWSRVESTGDSSEYVAHA
QATFATAVPPVRQTVRDDYFLFFCEKLAGSIAPGVYAAVFRCKKFSDHGAQQLLLDVHAL
KTILCELPKAGALGKDEKPRVVPASYARMVGREMQKVESLVKVILSPQEGLAETFRALVP
TGSGAEFKKVCELKGMAKKEAEATAVRAFGAAALAQPKATAKPVVPPAAAAAAAAAHALA
TGQPASSSASSSAAQHRRTGSGGGGGGLGAMNSSMFKGMNTSMFKMGGVGMSSSVSGMMD
RAKDLSAKAASGMKEAADKAKDKYNEAASRAR
>Micromonas_species_MSPE003600_MICPUN_61091_RINT1
MVATPRAPRAAADVARDIRAEMTSTSSSVDALRAHLASALASARDASARSSSDASSDEAV
RDASSLRDPRALVARFRAVNDARETLARVARAEAALRDASAGARSVHPSSATRADLPRLR
EASASLLGASDALRDARDAQLCSDPPRAPAHDRFTASLAARIRAECDRLRAVATRLAVDA
AGRTGWPPPINPSAVDAFEWRVDPSSDESAADLCDACAVLGALQAAAENTAKLDGDGIEP
ATLFESWIANALASPVRDAVERHFVADASSPANDPSRPERLFACVTRVAARCAPLVDAAL
RHGIEPATFESRAGGSDAGIRSKASVQRLATGFAVALARIARDVVEGHFIPATETAETEE
GYVGARAYSRENSRASDARWLHLADECERFDVEVRALVTRLSSNPKVGRSIPTAAGANFL
VDADSLPAGCSALAALASSGRDRAVRWMRAELTDCLREIDVVAADTNAGATNDSWSPAGI
GAIGVGYEEGDPDPSLAAEVSNPRPSGSGSDGVTAPPVAEKAAECFNRAVDRALSLPKET
FVPDTSTSDPAIWDPTHPMYEPPVNARLAYLANVASEFIGVFCDQTLTYRVKAADAYHAM
ISTVSPTAAANGALRVGDCVCVARRLAGATRDRGEDAAALAAAGGNDNLFGDAVAKLDAF
ADEWTRKIAETFADAFERSAVSYLSNAHLAGRFGARDDATSDGNGNGDEKSAPGDGDDGD
DGDENRNQNQNQNDPRDPRGLGAEVMASPALVRPLRVLRDGLAVVRAALVAADAVDDGGG
SCVQSATRVVAQIVCDTILRRVVLGNKAGFTRTGASYFQRDVDAIRACFAPHLRRADNYL
GVLNECAVLLNLDASDARAVVAAVDAELRVGAASRGVGETQRNSALASGSVNAAVERLRE
AHGVHRLTASQVARVLSKRRDAGRGGGL
>Galdieria_sulphuraria_GSUL005487_RINT1
MEVNISSLLETKGLASFFDNEFVVVDDVQKAGILCQKCAKELEDLNKEEEKQQQNWKSSV
PALKEQIYDFRVEFQRLSDEAKKFKVEMESLLGICREAANIASEWQRSKCEEKTLKIAVD
SLRTYNKIVEALEEEDGDAALRYVRELLFVSFPEEKQVQQLLDELSSDRVRKYLQDVASR
RQDSIAQVRDMLQRRIMQTLEQLGFEKDVLCFHGQAQRWKKIQKMIVQLDELQYYVDKSS
ITDYSGMSTIEQLGVRWYLIPLCHNIVSRFEYHFLSNRETARIDKPEWASTFLLERWHEM
QPVLEEGIQEALDRAREGRDEELEDAVVVFARYLLHLFGRKIARDVASLGSFATNAQLSI
DSQEIFFHLIDHSIQLDDSLRKFLQDRLILEPTPSSLEEAHHQNPAFLATWTAAELTRSQ
DSVQQAITKLVKGDSGAVEEILTTLVAMCERAKALPSLSLRAQFVRLTQIPLLETLRMEL
LSYLQDDMYQVIEDHLYRCILILNAANHIQKHLEDWKNDIFYLELVPYLAPSFSERPNGA
ALELDMLSKTIIQDEVEHFSRLHKSFVSHVQRILERQFRENAKTYVAIYHYSSREDQRSW
VLRLLSSEDLSPELTSAFSHLRTHFNLLSSVLQDTKVSAEIWRPLAYALDRFFFHDIVLS
CGDKEMDLSEMSFHSASSYFINILSLQLLNRVCKDFGILLETFFVFTSKPIVFFPLMHDI
DSLLSWLEAKPISSQFFESIDSLETGSVEQRFVDLCQQLELLETDEQVESVRVVLRERYG
INSLHPYLLKQVLLCLRTNFG
>Cyanophora_paradoxa_CPAR014245_RINT1
MVDALFSEAAGSSERTKARALLDELRQAATGFTKLAQEGMSELCGQVTSRMRPLLDGFNL
VRYTVDEAQFSDYEARPPAYPPSLNCVAPSNPPGVNDPWVHAFIAGLDPLLRPMQARRAR
GGASLTGPNYEELLALVMQTLAKQLEQSLFQKRFNQLGGLQLDREIRALVTCFSEMTQRT
ARDKFARLTQMASILNLEKVGDLLEFWGDTAGSMAWRLTVPEVKKVLALRVDFAQKAIDA
LKLK
>Cyanophora_paradoxa_CPAR011730_RINT1
MAFVLQAIKESAKFLGACVQPVLDRHGLARCDAKVEFATQIVPLVSEKWLSEWPQVGR
>Guillardia_theta_GTHE011624_TIP20_RINT1
MAMEGLRAWAVEEMRKTMGEEERAGEGKERKGEGDLMGWMRAVTERQGERKKNLSLLLSL
EGQVGKGLLEAQRRVQESTRHVEELEQGRRRLVEKLGELKEKGGSGGAFHELEELQLKVQ
QTQDVKKMAEMLEKSMQVVLAGDGKPNIASLSELLQECTFSASIRQAVQAKLGSLVEGEK
KELSEEFSAVMKEVGWPKPLVLSDDAEEEAMKVVELGEVQSKGKGGKGGAGGMQRMSLAI
HKMTRLQVACLQAEEQEKKPPRFESWALQTLLAPLALRFTYHFRSTRSTNRLDKPDWYFS
YQLSRLKEHLPFLIRVVQPLVRASLHDRFLDYNPAVQFASALAQQCSDKVKADSNLLVEE
GSLLMLTISEALQFDKTIASLLSSSGIGSFRSSDVSCMARIARLDNLMARWLQLESLSRA
EQVRLWLSSDEEMRICHVSSQLQDDADDSHALRMRYLHDWGSRSAQGVIAAVEDVVSRCA
TLSDQLRVKFAKQVQEDHILVPYLEGLRDKATDWIRRWEKKSSWRKEMQQSNQKLTGRLA
KNAIDAVVYVASTEHASREEEMEDCELSSFCGICCSARYCSLALEEFVDEDVLNTFEGGM
QAAQANEEIYEIFLQTSREFLAVSQDCAEQIISVIARDFEDASLGYLQQGRSTSRTFDPT
VLEVTEMSSDMCEPLEILRAHLHTILVSLHPQARVRVWSSVAERVDGLLFERISSLGVIS
PLTAAQINLDLGLITGLFAPFTSKPANLLKRLKETGILLAMPVKDMRRLVDTLDDPASRY
REDALASCGIHLLTFQQARGLCGKRADLL
