# Supplementary material for: Evolutionary dynamics of the kinetochore network in eukaryotes as revealed by comparative genomics
Source: EMBO Rep. 2017 Jun 22;18(9):1559–71. doi: 10.15252/embr.201744102 (PMC5579357; doi:10.15252/embr.201744102)
Supplement: Supplementary file 3 — Dataset EV1 [file EMBR-18-1559-s003.zip › kinetochore_orthologs_FASTAs/Rod.fa]

>Homo_sapiens_HSAP013057_KNTC1_Rod
MWNDIELLTNDDTGSGYLSVGSRKEHGTALYQVDLLVKISSEKASLNPKIQACSLSDGFI
IVADQSVILLDSICRSLQLHLVFDTEVDVVGLCQEGKFLLVGERSGNLHLIHVTSKQTLL
TNAFVQKANDENRRTYQNLVIEKDGSNEGTYYMLLLTYSGFFCITNLQLLKIQQAIENVD
FSTAKKLQGQIKSSFISTENYHTLGCLSLVAGDLASEVPVIIGGTGNCAFSKWEPDSSKK
GMTVKNLIDAEIIKGAKKFQLIDNLLFVLDTDNVLSLWDIYTLTPVWNWPSLHVEEFLLT
TEADSPSSVTWQGITNLKLIALTASANKKMKNLMVYSLPTMEILYSLEVSSVSSLVQTGI
STDTIYLLEGVCKNDPKLSEDSVSVLVLRCLTEALPENRLSRLLHKHRFAEAESFAIQFG
LDVELVYKVKSNHILEKLALSSVDASEQTEWQQLVDDAKENLHKIQDDEFVVNYCLKAQW
ITYETTQEMLNYAKTRLLKKEDKTALIYSDGLKEVLRAHAKLTTFYGAFGPEKFSGSSWI
EFLNNEDDLKDIFLQLKEGNLVCAQYLWLRHRANFESRFDVKMLESLLNSMSASVSLQKL
CPWFKNDVIPFVRRTVPEGQIILAKWLEQAARNLELTDKANWPENGLQLAEIFFTAEKTD
ELGLASSWHWISLKDYQNTEEVCQLRTLVNNLRELITLHRKYNCKLALSDFEKENTTTIV
FRMFDKVLAPELIPSILEKFIRVYMREHDLQEEELLLLYIEDLLNRCSSKSTSLFETAWE
AKAMAVIACLSDTDLIFDAVLKIMYAAVVPWSAAVEQLVKQHLEMDHPKVKLLQESYKLM
EMKKLLRGYGIREVNLLNKEIMRVVRYILKQDVPSSLEDALKVAQAFMLSDDEIYSLRII
DLIDREQGEDCLLLLKSLPPAEAEKTAERVIIWARLALQEEPDHSKEGKAWRMSVAKTSV
DILKILCDIQKDNLQKKDECEEMLKLFKEVASLQENFEVFLSFEDYSNSSLVADLREQHI
KAHEVAQAKHKPGSTPEPIAAEVRSPSMESKLHRQALALQMSKQELEAELTLRALKDGNI
KTALKKCSDLFKYHCNADTGKLLFLTCQKLCQMLADNVPVTVPVGLNLPSMIHDLASQAA
TICSPDFLLDALELCKHTLMAVELSRQCQMDDCGILMKASFGTHKDPYEEWSYSDFFSED
GIVLESQMVLPVIYELISSLVPLAESKRYPLESTSLPYCSLNEGDGLVLPVINSISALLQ
NLQESSQWELALRFVVGSFGTCLQHSVSNFMNATLSEKLFGETTLVKSRHVVMELKEKAV
IFIRENATTLLHKVFNCRLVDLDLALGYCTLLPQKDVFENLWKLIDKAWQNYDKILAISL
VGSELASLYQEIEMGLKFRELSTDAQWGIRLGKLGISFQPVFRQHFLTKKDLIKALVENI
DMDTSLILEYCSTFQLDCDAVLQLFIETLLHNTNAGQGQGDASMDSAKRRHPKLLAKALE
MVPLLTSTKDLVISLSGILHKLDPYDYEMIEVVLKVIERADEKITNININQALSILKHLK
SYRRISPPVDLEYQYMLEHVITLPSAAQTRLPFHLIFFGTAQNFWKILSTELSEESFPTL
LLISKLMKFSLDTLYVSTAKHVFEKKLKPKLLKLTQAKSSTLINKEITKITQTIESCLLS
IVNPEWAVAIAISLAQDIPEGSFKISALKFCLYLAERWLQNIPSQDEKREKAEALLKKLH
IQYRRSGTEAVLIAHKLNTEEYLRVIGKPAHLIVSLYEHPSINQRIQNSSGTDYPDIHAA
AKEIAEVNEINLEKVWDMLLEKWLCPSTKPGEKPSELFELQEDEALRRVQYLLLSRPIDY
SSRMLFVFATSTTTTLGMHQLTFAHRTRALQCLFYLADKETIESLFKKPIEEVKSYLRCI
TFLASFETLNIPITYELFCSSPKEGMIKGLWKNHSHESMAVRLVTELCLEYKIYDLQLWN
GLLQKLLGFNMIPYLRKVLKAISSIHSLWQVPYFSKAWQRVIQIPLLSASCPLSPDQLSD
CSESLIAVLECPVSGDLDLIGVARQYIQLELPAFALACLMLMPHSEKRHQQIKNFLGSCD
PQVILKQLEEHMNTGQLAGFSHQIRSLILNNIINKKEFGILAKTKYFQMLKMHAMNTNNI
TELVNYLANDLSLDEASVLITEYSKHCGKPVPPDTAPCEILKMFLSGLS
>Mus_musculus_MMUS005701_Kntc1_Rod
MWNNIELLTSDDTGSGCLSVGSRKENVTALYQADLLGKISSEKTSLSPKIQAFSLSHGFI
IVADQSVILLDSICRSLQLFLIFDTDVDVVGLCQEGKFLFVGERSGNFHLIYVTSKQTLF
TKAFVEKALDESQRTYRNLIIEKDGSNEGTYYMLLLTNNGFFYITNLQLSQIEQAIENTD
LDSAKKLQGQFKCSFISTENYHSCLSLVASQSGTFASKTSVIIGGTGSCAFSKWEPDSTK
KEMSLKNFVGTDIIKGAKSFQLIDNLLFVLDTDNVLSLWDAYTLTPVWNWPSLPVEQFVL
TTEADSPSSVTWQGITNLKLVTLTATAKEKMRSLIIYSLPSMETLYSLEVSSVSSLVQTG
ISTDTIYLLEGIHKNDPNLCEDSVSDLVLRYLTEVLPENRLSRLLHKHRFAEAESFAIQF
GLDVELVYKVKSNDMLEKLALISSDKSEQSKWQQLVDEAKENLCKIQDDDFVVNFCLKAQ
WVTYETTQEMLSYAKTRLMKKEDRALPASSDAFMEVLKAHAKLTTFYGAFGPEKFSGSSW
IEFLNNEDDLRDVFLQLSEGNFACAQYLWLRHRADFESKFDVKMLENLLNSISTQFPLEN
LCSWFKNEVIPFVRRIVPEGQNILAKWLEQASRNLELTDKANWPENGLQLAEVFFTAEKT
DRFGFASSWHWISLDYQNTEEVRQLRTLVSKLRELIILHRKYNCKLALSDFEKENATTVV
FRMFDRVSAPELIPSVLEKSVRVYIREQNLQEEELLLLYIEDLLKRCSSKSMTLFDTAWE
AKAMAVIRCLSDTDLIFDAVLKIMYKAVVPWSAAVEQLVKQHLEMDHPKVKLLQESYKLM
EMKKLLRGYGIREVNLLNKEIMRVIRYILKQDIPSSLEDALKVAQGYRLSDDEIYSLRII
DLIDREQGGDCLLLLKSLPAAEAEKTAERVIIWARLALQEEPDGSEEDKAWRISVAKTSV
DILKILCDIRKDNLQKKDESEEFLKRFQMVASLQENFEVFLPFEDYSNTALVAGLREQYI
KAQEAAQAEHKHRGPPGPTPARGTHLSIKSKLHRQALALQVSEQELEAELTLRALKDGKV
VAALSKCRDLLKHYCNADTGRLLFVVCQKLCQMLADDVPMVAPGGLSLPSEIHDLACHAV
TICSPDYLLDVLELSKYTLTAVELCRQCQMDDCGMLMKAALGTHKDPYEEWSFSDFFSED
GIVLESQVVLPVIYELISSVMPPAESKRHPLDSISLPYCSTSEGENRILPLVSSISALLR
SLQECSQWELALRFVVGSFGTCLQHSMSNVMSISLSKQLLGKNTLANSRHIIMELKEKSI
TFIRENATTLLHKVFNCRVVDLDLALAYCTLLPQKDVFDNLWKFIDKAWQNYDKILALSL
VGSQLANLYQDIETGLWFHELSIDAKWGIRLGKLGISFQPAFRQNFLTKKDLIKALVNNI
DMDTSLILEYCSTFQLDSDAALRLFIETLLRNTSSQSQGDAAPESTKHQHSKLLAKATEL
VPLLKNTKDLVISLSEILYKLDPYDYEMIDVVLKVLEQANEKITSVNINQALNLLRHLKS
YRRISPPVDHEYQYALEHMITLPPAAHTRLPFHLILFGTAQNFWKILSSELSEESLPTLL
LIAKLMKFSLDTLYVSTAKHLFEKNLKPKLLKSAQARSSTLMSKEVDKLMQTLESYLLSI
VNPEWAVAIAISLTQEVPEGPFKMSSLKFCLYLAERWLQNIPPQDETCEKAKALQKKLCL
QVRLSGTEAVLIAHKLNDQEYLRVIGKPAHLIVSLYEHPSISERLCTTSGKDYPDIHTAA
KEIAEVNEVNLEKIWDMLLEKWLCPSTVPSEKASEFFELEEDEVLHRVVYLLQARPVDYC
SRMLFVFATSATSTLGMRQLTFAHKARALQCLLYLADKETIESLFKKPIKEMKSYLKCIT
FLASFETLNIPITYELFCNSPKEGMIKGLWKNHSHEPMAVRLVAELCLEYKIYDLQLWNG
LLQKLLGFNMIPYLRKVLSCISSIHSLWQVPYFSKAWQRVIQIPLLSASCPLRPSQLADC
CDSLVAILECPVSDDLDMMGVAKQYVQLDLPAFALTCLTLMPHSEKRHQQIKNFLNSCDA
RIILQQIEEHMNTGQLAGFSHQIGSLVLNHVVNKKEFGILAKTKYFQLLKCHVINTGNVT
ELVNYLANDFSVDEASALINEYSKHCGKPVPADAAPCEILQTFLGGS
>Xenopus_tropicalis_XTRO015935_kntc1_Rod
MDNIWNNTKNMWNDIELLANDDTGSCRLNIDSRQESGTALYQVDTLLKISSHEKIQCNPQ
LFACNSNEGCIIVADRSVSLLDSICQSLQLQLQFDTEVDVVGLCHEGQFLLVGERNGNIH
LIHVLSRQILITKPLVQNGSKTIKPTYQKLLLERDSSDTGVYHVFVLTNEGLYCIMYFHL
AQINEAIENMDFSSSKELERKIKTCFISTEQYHTSGCLNLVIGDLMSDIHLIIGGKGDYV
LSKWKMDPIKKHIALQGLADSSMIKGAKKFQVLNNLLFVLDDDDILSIWDVYTFVMVWDW
TSCRISDFLLTTEGDSSSSVSRQRDANLKLIALTAPNTKQMRNLTVYSLPAMNHLYSIEV
SDVSTLVQTGINMDTIYLLEGIYDSHERTPECTVSVLALRCLTEALPENRLSRLLHKHKF
EEAENFAIQFGLDVELVYKVKLNIVLEKLASASIGSYGQIIWQELVDEAKGNLQKIKDDN
FVIEYCINAPWPTYDTTLDMLNYAKARIQRKEDKMLPASSDDIQVSITDVLRAQARLTTF
YGAFGPDKFSGIAWTEFLNNEEILKDILFHLEEMNLPCAQYLWLRHQGEFESKFDEKMLE
ILLNAIPANIPSHDLCPWFKNILIPFVRRIVPKGQRIIAKWLEHRARGLELTDKADWPEN
GYEMAEVYFVSKNPGELGLASSWLWIPLKEDGDCEEVQKLMKLVTNLQELVELYRKYNCK
LALSDFEKETTVTIVFRMLDKVLAPELIPSTLEKVIRPYMYQHNLQEEELLLQYIKDLLE
RCSSRSASLFETAWEAKAMAVIGCMSDTDLIFDAVLQIMYGAVVPWSDAVEQLVKQHLEM
DHPKVKLLQESYRLMEMNKLLRGYGIRGFNLANEKQIMSLVKYILKQDSPSSLEDALKIF
QAYMLPFVEVYIIRIVQLIYMNRGEDCLNLLKSLTPADAEITIERLSLWARIALQENPGG
SEECKKDQKMIAKTLVEILKFQMCAQKENLLKSELCEANLQMFEAISNLQEDFDIFLSIE
DYENRVLVSQLRDEHIIAYETTKSKSKNSGKTSELNPTFDEKTKIPSTESRLYRLALLLQ
VTEQELGAELALRALAFGKVEKALQICRELYEHHCNPQTGHLLFLVSQKLSDMLEANTPM
VIPAGMNLPAVIYELSCQASTICSPDLLLDALELCKYTQLAMEFYKQCQIEDYGFIAKTA
TFGADRDQYEEWTYEEYFSEDGIVLDPLVVLPVAYDITTALVPSTAGKKMYPLDCACLAN
CPYVKGENFLLPAKTPITVLVENLQECSQCELTLRLVIRTFGTCLQHGVSNNMENQLSTK
LYDEKVLAETNAFIFAFGEKIATLIKDTAMALLHKVFNCRVVDCDLALGYCTLLSKKEVF
KKLWDVINNAWQNYTKIQAVAVVGAQLALLYNEDEERRKFEELIIDAEWGIQLSNFGISF
QSVFRQRSERKKELLGTLVQSSHVDTGLILKYCSTFKLDSDAALQLYVETLLLSASNCKR
GEGDSTKDYVQTPHSDPVKKAKEIIPLLKSTQHLVVSLSGILHKLDPYDYETIEGVLQVI
LVADEKNTNIQLSQALGLINHLKSCKRIAPPSDLEHQYILEHGIAMPPTAQTRLPFHLLF
FTTASSFWGIISAELSEESFPTLLLISKLMKVSLDTLYMMASKHVFEKNLRPKALKLKNA
EHFSIINKDTAKTVLTIQSYLQSISNPEWAAAIAHKIAQELPTGPDKIHALKFCLHLAEK
WKKNILPKDDAHEKADVFIKKLSVQYQRSATENVLITHKLNTPEFLKQIGKPANLIVSLY
EHSSVEQRIRYPTGRDYPDIHMAVKQISEVNNLNMSRICTLLLEKWICPPALPQADKSKD
VFGDIHGDEDLRRVIYLLQPYPVDYSSRMLYAIATSATSPIGDNQLTYAHRSRALQCLIH
LADTDTVVSLIKKPIDEVKYYLKCCIYLSEFEFLNIPYTLESFHSSPKEGMIKGLWKNHS
HEPRAVKLVTELSLEYKVYDPQLWGGLLQKILGFNLMHYLRKVLVAISGVHCLWEIPNFS
RAWRSAILSPFITASCPPSPSQMEECYECFVVLLKCPVLADLDVVGIAKQYAQIDLPAFT
LGCLLLIPHMEKREQQIQGFLSTCNPETVLQQVADCMNTGEVAGFASQIRDLILNNIIEK
QQIERFVKTKYFSMLKRQAIQSDRVRSIAECLANTHCWDEAADLVKEYLKRHGQLIPKSA
NSAETVKAFLNDHTNI
>Takifugu_rubripes_TRUB000960_LOC101068041_Rod
MATWTDVELLTNEDTNTVRWSNVSKEENGSGLYQVDTLVKISANEVQSDPHLSSCSGSTW
SVVAIDKTVILFDQSYQSILLLLHFETDVDVIDVCLGGQFLVVCERNGNFHLIYVPQKRI
LLTRALLEGPSSKDKKTYHCLITKEDKDSIGIFHVFLIVKDGFFHIKNLDLAKLETGVKK
MVVVDNLLYVLDTEDTLSLWDLHFLVVIHCWPDLTIHDFELITECGSASMVSQDKGNMKI
ILLTKQDTSQVDFLQIRCLPSMSVCYSLDVSSVSCLVQTRLNMDTIYLVEGICENPESRG
EPISSVVVRCFTEALPENRLSRLLHKHMFEEAEKFAITFELDLELVYKVKLDFVLEQLAS
ASVGGYGHDVWSELVEEAKTNLMKITDEQYVVDYCLKAPWPTFETAEKMLNYALTQNSSL
QIQEALTRLATFCSLHNTEHFNAIAWIEFLNNNDNLGEILTHLREGDMRGAQLLWLRYEG
QIAAQFDKRKLEAVLGAIPEDLPSQDLCPWFKTVFVPFVRRVIPSGQKLLARWLEQRARN
LELTEKAAWPQNGLDMAVLGLPSQWTWMRSDDNYGAEEMQSLRSLVLNLRQLLDLHQKYN
CRLSLSVFEKGSVRSVAFFMLDKVPAPELIAATVEGSIQPYAEEHEIPFEELLLHYIKDL
LARCSSQTTTLFTEWEAKAIAVLGCMTDTDLVVDAVLEIMQKAVVPWSNMVEKLVQQYLQ
MDGPKQELLKESYRLMEIRNLLRNYGIRNFNLSNTTQIMTLIRYILKQDLPMSLDDSLTL
ADAYKLPTSHIHYLYLIQLIAQSKSEECMSLLKKLPTSEAECVIERLTSWARLQLEDKEH
ISDEHKKHQMIMSQVMVEALKYLHKIQKYDALKSMDCENNLSMFKAISNLQEDFDVFFTP
SNYEDPNIRKQIQEHHITAYENTRARHSSKGKSMATLVVANDPDGKTKTISTEAGLRRLG
RQLQRTEQELWSDLALRALRVGKVEKALKILSELYEHHCNTSTGKVLFTSAKMLCQMLEA
DDPMVLTQDTDLPAVIHDLACQAITVCNSDLLLDCLELCKSTRMAMDVYHQCQLSDTFGF
IGKDLTLGAEKDQYSECSFQDIFSEDCIVLDPVSVLPVQYEITNCLLPISQGSNYLQPLL
GPLSNMLQMLQECSQLELALRVLVNSYGSCLQHVTSNVMDIKLSMQLFDAQELKKYNGWL
STLQKNTASTLNAVAVALLNKVFNWRVVDCELAIGLCTLLSRAEVLKILWKVIDNTWQNY
DKILALARIGANLCCLYGEVDERKRFLSVITDAEWGIKLGKLEISIQPVFRQRPELKSSL
IPDMVKNSRITPDIILEYCRTFGLDHDRVINQYITTLLLLQEDEEGAGDHSRDQEEAQPL
CHADTLERVLQVIPMLHSISELTDSLCAAMLKLSPYNYERIEVVLKILQAADENVASFSV
VQAMGLLQHLMSYKRISPASDVENTYLLENGLLPNPLSNRRLPFHLLMQNKHYWKIISPE
LSEETFPTLLLISKLMKVSLDKLYMSAANHVFEKKMKPLLLEQRKKGHGHFYNKETLKVA
KAMMTYIHCIQSAEWAAATAHRITQELPPGYEKTQSLRFCLALGDAWLKDPNLEEAARAR
GETFLSKLKLQFQRSATENALISSQLNSPELLKLTGLPARLIVALYEHSRLEQYYRDSGG
QICPDIHAVVKEIATINNVDLLKIRNMMLEKWICKTGPAVTKDAGNYESVSNIEEDPDLM
RVVYILQPYPMDDAVCLLKPILSAETWPLSSSGPRLTFCHRTRALLCLVRLADAATLDTQ
FHISRNKIQYYLKCYIFVSQLEALNIPYTVQSFLSSPKEGLVKGLWKNHSHEPQAVRLVA
DLCLEYQVYDPQLWNSLLQKLLSFNLISHLQGVLEAVVSVPALWEIPSFSRTWRSTILAP
FVSASLPLSPDQQKTLYRSFVLLLKCPFLLDLDLVGIANRFAQFSLPAFALGTLLLIPSA
QKKAQQIQGFLSVCNPVAVLEQVDELMNTGELAGIPSQISKTVLTFVSNTGAHQKLLKTQ
YFNHLKQLVVLDAQPHQLKDLMDCLISHNRHEDAESLVGDYVKHRQHVGGKPLTDGSSSP
GCMKEFLKMPNGV
>Danio_rerio_DRER027036_kntc1_Rod
TRTAADVYRQCQIEDFGFFAKESSMSGEEDAYAESHFHDVFNEDGIVLDPVSVLPLQYKI
TRNLLPLSESRLFPFDCSCLSYCSTKEDAELVGPLLNPMASMLQMLQECSQLELAVRLLM
ESYGSILLHFVSNNMDISLSKRLQSNNRMARDKQTLDKIEKTVLSSVSVVVVSLLQKVLN
WRVVDSDLAIGLCTILSKAAVIDILWKIINSAWQNYDKIKVVAMVGAHVSFLYKDEEERG
KFVSVITDAEWGVQLGRLGVSIQSVFRQCTETKRNLIPTLVKNKNITPDIILHYCSTFGL
DSYSAINLYITTLLLQEDRWYEMEIEEGDAESSLRIQESLRGKDDMLESALQIIPQLGST
KDLVISLNTALTKLNPYNYEWIERVLKTIQMADESTTLIPLGQMVGLLQHLKSHRRISPP
TDLESSYLLENSLEPTALANTRLPFHLLFQSSHAFWKIVSPELSEETLPTLLLICKLMKV
NLDKLYVLAVNHVFKKSLLPLLMDQTKKIQHLGSSKELCSVTDSVFQHALCIQNLELAAA
TVHKIAQDLPAGAVKTDFLKFSLDLVHKLLKSDTLEESLQARGEALISKLQLQYQRSATE
NALLSSQLGSPELLKLTGLPGRLIVALFEHSSVLDRMKNPAGQTYPADIHSVASEIASIN
SVDLLKIRNILLEKWLCQTGQSNGKDINHQDNVTDVNDDPDLMRVVYLLQMHPMDISARL
LSPVLTSQTWPLGGSGLRLTFEHRSRALLCLTHLTDAATLETLSNQPSSKIKYYLKCYMY
LAQMEALNIPYTLDMFISSPKEGMIKGLWKNHNNEPQAVRLVADLCLEYGVYDLQLWNSV
LQKLISFNMTSYLQKVLEALIAVPSLLEGQSLSRIWRSVIQAPFLTASLPLSPQQHMVMY
KTFVLLLKCPFLFTLDLVAIAKRFSQFSLQAFSLGTLLLIPCLKKKEPQIQSFLLSCNPT
LILDQTEESMATGELAGIPSQIRETVFAFLCQNGKSQTLLKTKHFTYLKRHLISKGRSEA
VLELL
>Ciona_intestinalis_CINT010906_LOC101242929_Rod
MASLYDVHPVIEIPYHPISVCDAMLPSNVIAVQSTQQDLAVSGNKEVTLITKYSSCTQTL
SFDNAVEVLSWSDDGNYLIVGACNGHLIILSKENSKELFKEVISSSYSNVGFKTIDPHFC
SVNLTKMSNTDLYVASAAMETGDVFVFHNIQLSANPDKDADIKANMRQSTFNCSHHHTSL
KDLVCVKTNESISFITGGHGSDFLVVWEDINKQMFNENKSDTQYSAVDFVEHDNIRGLPN
NWNCEGFNKFLVVGSMLFALDNLGHLYQLSMPNLLLMKWWNNIALSDFIIQVPCFATLPN
KIGSSSVFGITKNGKNCVALVLPAMKQVFETSCSEGSMIANAPSNSEYIHLVESYASIDA
NDAVVKIKSVTETSPISRLLFLLQQCAYEKAFSFAEEYNLDSQIIYQNKASYLLHSITSM
TKSDEKVDIFKELCFCINKITDAVYIGELCMSVALPDLEITYSLLALACERLDQFNDDSH
ADVKIEIDQVLDRLLTYRMAFAQSDMISWEKFRQQNFQETVAMLLLSGNLYQATVICSRH
HIELVESLKAEDGKMLKTMLKMIPDDVEMTSLIDFLKHLLPLILLSDIPNSVQTTVSWIS
EHAQTLEEVSSDGWPDNALKLATLFFEVQEKLLTSGFLSKKLSSMHHVNKDQSDKVSQLR
LLISQLQALQKLQTKYTCDVSLKEFTKETTLSLTFRLLDKINTPELIPGSFQTTVRPYME
EHQLSEESTLLPYITQFEQYILTTRLTNYQ
>Ciona_intestinalis_CINT010904_LOC100187184_Rod
MALKRVKGSIDRIFDKSLQDLVRGIRNHKSNEAHYVSLCVDEIKLELKQENIAVKANAVN
KLIYLQMLGYDISWAAFNIIEVMSSPKFTFKRIGYLAASQCFHSETDVLMLTTNMIRKDL
GSQNFFDAGIALNGLSCFITPDLARDLANDILALMTSSRPYTRKRAVLISYKIFLCYPEA
LRPAFPRLKEKLEDPDPGVQSAAVNVICELARKNPKNYLSLAPVFFKLMTSSTNNWVLIK
IIKLVREESSLKQLYVECKAVLKHCVCLESLPVIAAKYGINTVDHKAVSCHKRLVRRLLS
EDTTEAFTDAVYVANLFTDQPQLYVYKHRIISLILKGKSEDCLNILDQNVSLAVELGEHA
LKYTMSVLDESDSVFKEERANCCASVLCMLDHMLCNSGKWVGLNLAIPREWNEDIVLVKN
IYTLQVKHNEVLSLTKYKLDSCRDNILSQNLMHNSDSPNQSARILPHVSDLSMECKSQTY
IKHEADQSNISDSGDGDKRNNSFTSYAMMLDLARLLGYPPFTIESSVIIHTAVNMQQQLA
IQLSHELFSYAPTAKTAVTLLQVSQILLQQIKQVDTYPQLLLEIQNLVSSAASCCDRNKL
ISILSFIEVCNLAVELHLASDANAKSCLAQCKNAAPKVRKNKYEHSDWLHGWYKEDDGLT
LKSSVVMPMLKQFIGSIIQTDGLSLCCTQPQDMQSTRNKLAVLYDGLMKISVVLKNSHHY
MLALQWMIKTIQTTISFICNHRAFFYKTEELTAMSGLLMHTIKKGMDEQIQHTEVLVEKV
LLAVKPDVNLAIGFLMAVGETRSMGVLENICLSAGNNYTTITATAEAGLYISRFHGLLSH
VPKYRMLLLDAKWAYTFTSLKIPVDGILQSTLQWKQAFLFKLITHPLITGSLLKSYCKDY
KMDSDKTLLQYVDCLLGGDLQNKQDLKAINSPNSLAIQYDFHTNSLALTQNKSPSTFMQA
FSFNNQRTNGSRTWKAIEEELKWLTKNIVDKYELLRQLERCLRNNISAYDYDKIEFMLNL
IKLNFTSADQVLDVQKGLNLLNYLLHIKRENNPTDLEKQQFWKRGSVSSKSLPSISSTRL
PLHALLYGDTNHAWKVISAEVTKKSVDLLVPVAKLLKLNVDKLYMTAAENMITELCGNDH
GEPLELHLPEIRSLVENISSCQMCVAMARRVSELIPSGAEKVESYKWCLSLLSEWKKSIP
EDSSDMSSVDSVFQSINQDFRTSNIEHLLALEKLNTADVLLLVNQPANLIIHLYQHPSII
QRFYAPGDAYPDIHGVVDQVAELYDQDVARLRLTMTLKLLLTVEKKHDQDQEEDNTVNLE
RLRSTLKQVSQENKEEKTLIQLLYLLTYGNPLTQAKHLSRLLGDQKHRKVTNITKLRVLN
CLFHIVDDDVIYNLTDKRADHLRDELQLFVYLSKLDAANFKISISHLREADKLSVVHSIL
SSATHRHNPDTLKVAAEMCQEFGPAPQDTWAVILQQLVALQEVSYLHQLLPNIFHIPAVS
TLPCLTSVWQTCVTLPLVALTPPLDEQQNEFVVSCYHFLVLSPLLHRMNLAYVAQQFESL
QLYALALGKNVIHS
>Branchiostoma_floridae_BFLO025594_Rod
MPWDDIEVGIGGDETANFGQRNESGPGLYQVDTLATVSNSGKVTQNPRLYAASSQLGLCL
VADCQVSLFTETCDDHLITLTYDSYDLTILTSDGRLVRFSNIDLKGIAKALETKDFPTAK
KGAGDSTICVWSKEEDSTELLTSIDSTLLAGSAVVKCDFKDNFLFMLTKKKCHLQVHSLP
GMQLVYSLELNQVAALVCAPASQETIFVIEGAHRDDAEDTSSSDALVSTLRLRCLTEALP
DTRFHRLLHKKQYEEALKFAQSYELDVELVYKVKAQDILTQTDPWTQPQEDGQTTDQIFA
DLKDCLSHISDNGCVADICVQATLPTMQATYELLTYAEGRVNKKGGDSGLSEEELISRAA
WQTKVLEALHRLGTFQVVFGPQLFSATQWYEFMKADLLVEVCEGFRRTDVHQAAAIWCRH
QAEFEARFTVEWLKKVLQSIADNVLSDLILPWLRGDFVPFVLRVLPEGRSGWPENGLAMA
ELMVKVGGRQAEWENGKMLLTPAQLVTQCEHGISEAESSLNTLIQHLQHLLILHNRCNFR
ISLSEYCQETTTSITFRMLDRVVAPELIPATIDKMVRPYMRDHGLEEDKVLLQYIQDLLE
QCSGRASYQLEASWEVKAITCVHCMKDMECKYEGTLLLMNKAVIPWSQAMEAFVAEALKW
KHPRAPDLQHRYSMINLRKMLANYALRNYNVSEFTTAPVVEAYPDHLKKTDAYNIRTHFL
IQENRLSECMALLKSLPQEEVEVCVRRIAIWAELTLQDSIIADEEKEYGEFMTRSEYQDP
EFRKAVLMEHLAKFFQSMTQADEGEDGDASEECPCHDDRKRRHMKGNYSKMFRLAKLLGV
SSDELRGHLAVRASQDGNIDSAINMCQILYEQAPNATTGRVLYNVAHNLCSMQAEPEAHL
AAQQRSDITNIIHQLASRALTICEQDLLCDCLELCKCSSLSQRVYQKCEKAAYDGSVQPA
DDEDHLAGPQKDPYSEWTYDSFFKEDGLVLDTAEAMPLTYQFTLACLPQAGCSVKGSVSP
LNHARVAGRSSPEDDEGSERILDEIHASTSSIVQYLQESSLYQLAFQFSVQALGVCLQHV
LMDDILNLPTQADQELFSCRRVDHNLALGYVSVLNKADAFKKLKSQSASAGLNYRRVLAI
ANVGKDLARLVGQEDVLKACESLAADASWGHRLQKMKISFKDAFQKESAAKHKLLSTIIA
NEQTDLELILDYCRTFRLNPSDALLLYLEYLLLLQPTLDPAGTSTLDAHIKHASQCVSKV
DPIIAQIPVKDILLKRMANLLVTKINFYDYERIRFVLSVMEMNMEREKTTFVWTIDLAKG
LELLEFLWHYRRTQDPDQYELNFKPTADAEDEEQRKMPTDQVYVSAIQNMVNSCVKDQPR
DVIPAPDEHSSMELRKLPGLDRKLVEGIRSLLLQVSDLQLAVATSRWVAKELPLGAEQVM
ALKACAFLTKKWKESLPEDSPNLEKASIMLNRVTAATQQIATQHVLYKYRLAKTPYLSLA
NSPARLIFKLYEDESIERRLVEKAGVFPDIHAAAEEISQIGSRDLGKIRVTLFEQWLHAS
GGSKQGEEQDSTETLNFNTEPENQEAKEEERSLHRMVYLMQFQAMEKSATFLLNIAYTSG
SKVTYVSRVRALRCLLSLVDSQVIQTIAKKPVEEIREYMKSLLYLAELEALHVPQTLESF
NKSNKAALARGLWRNHNHEWRAVRLVSDLCLDYEIWDPHMWNSILQQLLAFRMLKYLEHV
LVRLSAISDLWQ
>Branchiostoma_floridae_BFLO001775_Rod
MPWDDIEVGIGGDETANFGQRNESGPGLYQVDTLATVSNSGKDLLEQCSGRASYQLEASW
EVKAITCVHCMKDMECKYEGTLLLMNKAVIPWSQAMEAFVAEALNWKHPRAPDLQHRYSM
INLRKMLANYALRNYNVSEFTTAPALLKYILHKDQPTVMQDALQVVEAYPDHLKKTDAYN
IRTHFLIQENRLSECMALLKSLPQEEVEVCVRRIAIWAELTLQDSIIADEEKEYGEFMTR
SEYQDPEFRKAVLMEHLAKFFQSMTQTDEGEDGDAPADDEDHLAGPQKDPYSEWTYDSFF
KEDGLVLDTAEAMPLTYQFTLACLPQADEGSERILDEIHASTSSIVQYLQESSLYQLAFQ
FSVQALGVCLQHVLMDDILNLPTQADQEAIANVGKDLARLVGQEDVLKACESLAADASWG
HRLQKMKISFKDAFQKESAAKHKLLSTIIANEQTDLELILDYCRTFRLNPSDALLLYLEY
LLLLQPTLDPVGTSTLDAHIKHASQCVSKVDPIIAQIPVKDILLKRMANLLVTKINFYDY
ERIRFVLSVMEMNMEREKTTFVWTIDLAKGLELLEFLWHYRRTQDPDQYELDFKPCADAE
DEEQRKMPTDQVYVSAIQNMVNSCVKDQPRDVIPAPDEHSSMELRKLPGLDRKLLEGIRS
LLLQVSDLQLAVATSRWVAKELPLGAEQVMALKACAFLTKKWKESLPEDSPNLEKASIML
NRVTAATQQIATQHVLYKYRLAKTPYLSLANSPARLIFKLYEDESIERRLVEKAGVFPDI
HAAAEEISQIGSRDLGKIRVTLFEQWLHASGGSKQGEEQDSTETLNFNTEPENQEAKEEE
RSLHRMVYLMQFQAMEKSATFLLNIAYTSGSKVTYVSRVRALRCLLSLVDSQVIQTIAKK
PVEEIRMVYLMQFQAMEKSATFLLNIAYTSGSKVTYVSRVRALRCLLSLVDSQVIQTIAK
KPVEEIREYMKSLLYLAELEALHVPQTLESFNKSNKAALARGLWRNHNHEWRLKYLEHVL
VRLSAISDLWQDKDACCEIQCYCLFPRCPLLLELDVAGFSRQFLQAGLPACALGCLLFLP
DGQKRNKHIQTLLASGCSLGILDQMKELELARTPLSQAEQIVGEVYQYLDITNQYDILLD
QPHYSSLQAYLVRHDRTSSLVRWLLQNDRLTEAIHLAQQYNQVHGDSSSSVTTKAGLQQL
QDFLISQNLPSCVEMLNVAENGGDQPMDVDK
>Saccoglossus_kowalevskii_SKOW034967_Rod
MLKVTVPWSDLVENLVRKGLSFDHPRVEQLKQVHEFVKLRTIILKYDLYNFNISSETMAP
YLLKYFLTKDLPCAMEDALQVVKVYPNIVKPDDVYMFRLRFLVQQERIPECIDLLKVIPK
ADCIKCANRLLIYCLTVLNAEEEETDEYLECQHEEKVTFTETGIAVIQFLIKIEEEPAIQ
GDLQTLLTQLKCILSLQRQYSIFLTLDTYRNPTLRDEILTSYLVDFFSGKNSHTMSKVAS
GDKKPAKTQNTGYNRIYRLAELLQTSSNDLRGQLAIEAARNGQIETAIKMSNELYELVPD
AKTSQVLYAVAYYLCKLQSDDSKTDKWFSHEIYQLACHAALLCHTDMLCDCMELCKCTRL
TDQIFQQCESGDYGVTVQSTASNIPGFQRDPYIEWTYNDFFKEDGLVLDSSIAIPLSNLF
NMCCIPRIRPVVDRLPYEHDRLIGQSINDLSDQESQPHLMDLSHIAWEMVSLLQENSLYS
LGMAYILKTISEFVLYSTSRNMGFSDAISSQAMDSIMAQLKSKGNVMVQEHTSNLLLKIF
GSRKVDISLALGYACILTKEKALDKLKSISTSAGYNYNKVTAVSKVSEELALLYNDSDLV
SHCKKMATKSSWGSRLSQLQILFQEAFNTDRTVNYQNLLPQIIEHKNVNIDMLKDYCRDF
GLNIDEALWLYLETLLLSDKHMDYGNTSETPLDETLIRSVILQVVNLDTLKCKLEDILDR
VNYYDYDRITLILKLMQEFCPLQKTELDNQIMKGMKLFEYLYAYQRVSKPSTYEATFRYK
TEEDQLLHGSHPLPELSKTRLPYHPLIHGKPWKIISPELNANTVSSLLPIAEVLKLQGDN
MYIVAVQNIVNEVKKQWQLQESLETGSTNVSWNTSRRMNVKTLESFNNLLMKISDRKMAV
ATCRWIAQEIPRGPDQVLMLKLCCVLAHSWKEISQNDPATLDMATTTLAKFTELHKTLST
EQVLRKYHLTDVTYLRLTNQPARLIFTLYEHKSIEKSFAGSLESLPDIHSAADEISAVNA
YNISKIRMTLLENWLPSQHYKKDHMDETAGFNWKSNEISDDERNLRRVIYLLHHGSVEQN
ASILLDNAFTPDTKLTNMTRVRALRCLFALVHGEIIEKLSSRSISDLRDDLQKLLYIGDL
EALNISQTILEFTKCNKEGLVRGLWTNHNHEPKAVKLITDLCIDYEIHDIQLWNSLLQQL
MAFNMINYLRHILVRISGVCHLWHISSLLRAWKSVLLQPLTTVCQPLSDEQEKQCHQSLL
LMTRCPLISDMDMIGFSKQFLRQQMMAHALACLLIIPDVKKKEQQIKALFSVDGCHALIL
DQIANLTMKRMLLPQAEQIQGAVFENIIETDNYELLLCTSHSHQFKHYLARNQKISTLLL
TLLKTSRYEESLKLIELYYQYNPEILPANQPATMVEKDRKKKLHMYLESHGLMKTVEDIL
VEFK
>Drosophila_melanogaster_DMEL000526_rod-PA_Rod
MWSNFEASSLEDETISNIFSSRGIFQISSEEEVNKYPDVMASVQCGKMVIGIDKSLLLLE
DELVAKCSFLAFGAAIEAIAISSSGNLIVCGLSDGEVHGVFIKGLLLFSVAVNLEDVSLT
GGTFRSIHQLDQRFYFTCKNGSIYSLSDIDETCLETLGNMSLNENETIACEKALLEDVTI
QRLSKGRSSCSVDCAVLLKRLLTGNISAENNQDDLEAQPGLVITGDQSTMNFRNAANDVT
RINLPAQYGSLKQIFNLEHYIIALTDSGHLVEICPYTRTVYMCQTTQQKNLLIEDLLVME
CSEDNIELLVLTKSTAEGRFIKIVEYPTLNVKNEVEVPDHAWLVRQPKCAVNLYYLAAKE
VNQSSIPSVVEMMLVSETDPSDRFKKLICKGRLEEAEEFGKQFELCLQPIYEAKAKRILV
ELCNSNSQNVDTKFQDLLQLLSQVESKAFIKSHRMINLNSRHILERYLHEVKKRLTFEDD
EEDMLEIDEQLHRLKTLAIIDPYECNTDWQKFIYDNNLVRMVKSLFNTDMPTACLIWRRH
SSSILPLLNEDELRTLLGFIPSNTKPFNVVQWLRQFIPMVSNTHPSIMPFITDWSIEMTR
NLQYSPHWPDIGLEFCTKILDIFEEIQFTYSDVRRQQERNVGKLRDLVNALQDLSVLKTN
YNMGFTLDNYMQDSIDATALSILQHVQLDKLQRLVKNFMYPIFQEKGRQPLDVIKQYISQ
LVASRLSSSSWLDRAMACIELLHNEDSRLECALSVLQNAPVPWPDTLAPLIRLRASTHPL
AVKINAEYEIQVIKIMKVKYGWPADSSDINLELFMMRIVKLNLPDMLDDISALTKAAPEL
STSANFNCCYQMARRGQVEMAYEFFKKLNGEKNSKSAKEVVEIMANILENSSSASFESDI
KVQEHLNVLELFKLFLPHVESVYERRYLVIKHRFRLRKFGILLSCSSELIPLHRRHCLLD
EAIERIIERAQATLNVSAFIASEISELCTALGLPKVFGLHRICQRIGCLPLSCALAYHVV
SFVDCVPANAGEFVNLALELLVQQIESAKGKNQETASSLQLINENDPLSFYLAYELLTSA
LLHESSRRHDLVELIKYIRVAVIHYPLDAIKSHYDGKEQAVNEHICRALDGISVALGETT
INFSCALNGSFDVKTLTVPTTTKKRYSVSMFDEVEVQPIQQQPQKKSVGGRMAIVKFLAR
TLLLMVIETEPNNSLLMQVRNELPENTKADVESACADFFLSLEHLTKVKEHDAWYVMSQY
LLDFQKQNCRTKRIINEGFITLQLRRIFRNAMGSKDVNFIELFTMLVVDSEALALLEKLS
VEVKTDLQKINFLTLSAMYHEHIEDLDSVHMIRTKRLKLFYYLEFCQQDHRIKGKFNADM
DNIEDLLKEFHNKQLDVQLLERMSKDFGFDYQKILITQILSILSAQELRFEVKRDTFGDE
ELVMLSSAQEMRDMCQPYINEINNVELFTSKLKHFIEDINIYFYELYMCVINILMYFDSA
PKEMEIWMNILHFLRHKMITRRRNRPGQVETDTWLKSQRENGVMPKISRYRLPFKPIVEQ
PLKDILDSELNVDNCQSWFPLIQMYTALKGSKDSSQNCDYFCMSAVKNSISEYKSKNDSE
SWSLHPTNNAFLQSILRLVEKVNNPNKAFLILYFVSNYARDGADQVEASYECWKFVKEKG
HLITDPKSREQVAKVKRRYPIQKTQHLLYVYGLTDEKLLRQVENPTELIQALYHHELILK
SSKVDINALVAEIAKLHDLCLATIQYRLLQKWLALTMESAGDGTILEETFMEEQNWPEQA
NGAESSNSQDASENVNRAFYILSSWPKAEAVKFLVGLIFKGGSVNTSTQLQMYECYSKLN
DGSNSFTNTISQRQFISIKCVHELKALGYKSNLEKFSDDHCNKIDILKMIWQRNAQNPLS
LEVMANICLGFDIHLPQIWNGILKRMVMFHMVRELNALLDVLSCRPHLLHLDGLAQAWDY
VLCHPLQNAVELRSFKQEEVLHKTLLRLQGCPVVHALNLLQFAQLCIVVHRPHMAASLLS
FCQSSEQRQKIKKMIHSHPVENLRQQILDLEDAGILPVVLNFALKELNL
>Anopheles_gambiae_AGAM013930_Rod
MWSCVEPVSSIDESIVGVFCTSGLLRISSKQTVLKTPAINGILQNNRLVISIDNALILYE
DEKRCNQGKFVDAGYAVEVIAVSASGNIVVCGLSNGTIAVLHISGVIVLTLEVQQSESPS
GEPTFAGIFDEGNGRYLFHTAKGLLYRLTLDEAKIAEYIESGGNPPETKIAQYAQYERLI
GKQFQDPIVCFSPIRQYSIGQEPSIPLIAAASKQTMYFYREGNVEIVPLKPEYDGVKKIF
TLMNCKYALTYSGQLFEICPLTKLMSELPCTFRIDELVVLEANGEIFELLITTKPDSNGK
ILMKIVSFPTMEIRQEMEMSEHTWLVQQPKNSANIYYIAGLTHKEPIVQEFELKILSETD
PFLRLVKLIKIGRLDEAEEFAKQFDLDVQLVHQARVKQLLDGLSSSQNAEESFGRLMKVL
GDVNDATFLTSIRDASIADRNMKKRYLQFLLAKVSAAKDVEMDSVIDINERLLRMETLKL
IDPYEIDPDWQQFVYHDNLLQLCTELFQKDMDAACLIWSRHIACILPQLDDAKVAILLRA
IPKETSPLHVVQWLMHFVGPILHHQPQLMHLLVQFIVSRAKSFQKLAAWPTIGLTFLEDV
IKLLQEVKFPLIDLRLQYDSNMEELQRMARALRDLVTLKQQFNLQASLDCYMQEDVENTA
FRLLQITPLNLLARIVTEFLCKFFIGKEHRLYEQIVCYVKFLIANQHNSFWDQRCVTLVE
LLYDEQQQLETVLAILRAAPVPWSPAIASLMRYAASDLPIASSLAIERNTQIIKCLKVKY
GWSLKAPFNNRLLVQRILKLHLPEMLADIDAIVKTDGGLAFTTDVSVILKLAEYGDVIAA
AQYLDGLDKQRQEQCCRSSISIMIVSWIDFTIRSFSTFIMSIIFEMTMAYLEALPMLKRR
ANSEQQKAIQQIVNIIQLRTEFGLSVTCRSFSNATDRNGLLLSGIRYILDKLQHQRDQFL
DLLLGALRRLSSLLDVTLLDCLYETMLLLKNVHVSCLLAGQVTELADLRKPGTFPAVHRI
VSLLLVQQIQCARADDCSTTGWLEDAFTFPVCRELLYQTATDCPKEAAIRLELLRWIQLA
VRHYPAGIGEELSRRTTISETVFSAMYEQLAEEKGTEGSNGTNGKPLAKDLKRESLSTFD
VVNDDFDQVSLPRNRHAQEQETIVQCVGQALQMVLSRVKGEARTNGTFAHLVALMGPLNE
VEVSTAFQRSLDGLIRAKQYPPAIGIVHLLRSYQPTVGLLIPPPYAENVARKAIKYMLSQ
KEPNYSSAIMTLFTCENRETCLEYLRTNMTNESQRIALHTMLEFYYFTIGQEAKAVEERN
QRLRYTLFHELCKLDPSLKAKKSFIFHSQSDLMKELKHKVINVELLRKMSDAFSWDYQQM
LVSQVITLLGQQELSFTVRAGMYGQEEIVINETADAMLALVQPYLAEIDNELLLCSKLTK
YMEQANGYFYEQFFCIFDILAQYGETKDDVVAWGHILTYMKKQLTGRRRQRPGQAELEAW
MRVHSDGDMLPEIAKYRYPFMLILRQPLKTLLKEDITVENYHKLLVLVSMKATAEGLDCR
EMNDYFCRSAVINSINEYKIQNREKSPHSEWHRQSKNRAFLQSILRIVDSVWDLSTKLYI
LYYITCNALDGDDQVNAAYACYEFARKHESSLSGIPEAKDKIEKIYRKYPVLKTQQLLQQ
NGVTDEKQFQLVKNPQELIQALYTESCFQTVKVNELATTIGELHGLDVEAIQMGLLQKWL
TMFGGSGMVAAAASAADGFHNGSGMLEETLYDDHNVSDASQEDESNVHECMARAYYILSS
WQRSKSVEFLVAELNSSLDASHGASDVSKQLQIYQCFSRLADDNCTTYREFFTQRRYVAL
KCVHLLKALGLHTISVARFEETDKMALLKMLWQSHATNPKGLEVLSLICIGYDIYVPQIW
NGILKQMSRLGLVANLRALIDIVTAHRQLFGLEGYRMAWELLIKQPFRSANREQSLAEDA
LLARSLVMVQKCPISFRLNLLEIADVCVNVSRISMAAVLLGFTDEEQSETLKKLIATVPV
PNLHEQIRELEEFGLASTITKAVCRELQS
>Caenorhabditis_elegans_CELE016366_rod-1_Rod
MGRLGEAKAVDLEAETSTVGLYDVCTVGRILPLLNEMSIDKKSPAWKLKPKSNERFLVLA
SCSDLAVFSLGEKSDYSFNTGLGGAITDFEILGSSSFFVGVIEHRRIVILSLDKQEIYLN
EPAPHEIDFVVCHTTSSVCQLIFGSRSDNWHTITLPGDVAASKETNRFENWHRDQIQEFF
HQAMGKTVSKSVDMSKVAGDITLISNGPLQTFASIDQQRGIHWCGLVESEFEVIGMEKQF
LQVRDGGRFSLHLDTDGWIHVFDSLVSSFCHEFDMKMSPDDKILDFVIIDKNEVEVPKMF
AILVLPRDGDSTKMMIYDRLNKDNCFALDSSTSTTLFAYGGSDRVLIAVEELENSLADEQ
DGSQIVVRQVSQSRPEMRFESLLKNNRFEEAEKFAMAFMLDVQKVYKGHVHYLMDSCDES
DESFETLMTKMGQIQDHNMVAETYFTLVGMSRRCDRIRTYLTHAKKRRITDLDILKMIEA
LCYTWGTYRIIAGPEENEPSRPQVNETIWDLFVEALHDANPWIEIYNEFISDAQFTQARV
IFSRHGKSITDYMCDDEENTISRLETLFRMFIDAISSDISKWSNVIEHVTTDILPACVMI
TEELIPCLESLITSLISLLEYRDSTNWPENAIKAASSYDTMTKILSNNGNTPATQCILVM
YGSKLGSSAGNKPSSMSRIKKIYYDLIELKRLKDVYECSISFSVFQNMSSEQICHKILQN
ALANPNMTHAKIEKFVKPFMAERHLDQEQTIVNYIQMMSGAAVTNANLFGWEKQCVQLCA
SLMDETRRCCSIISIASTAKIPWPAELNEAVEKILASRTLLRSEIEQMHLVCKRTELYKM
LSSYGFSRQDIELLTTPDSNMDIILTIRCMLAHREKASRFVDVIKLVDLLKAMQGSSQPR
TLRIEYVQSFAIIHMMSHQDVTISIINYIDSLGDRERVKTISLVFSFIECVANAPATGDN
VLEREKILGVGEELMSHYTCRDNNFNDPERRLKDELVLLREVQKTETKAVLLSELKDEDW
QRRFLERLIESNSSMSLNLGRCSYMGISPEHLIEMILTKATVENDMDTIVDSITNYVEFI
NSLTDSSREMLEPIVQILSWITFRLPKLLPNETEMARADYIAFVVKRIGRVVRETLRRFS
FDVISDDLDYLLQLEAFYHLGEHIIKQSLRGQENENEKQEMFRSDDDTFLPTDSSNPFSN
QSSLRIFEFKRPLGTFDFSNDPALFEGVQGVLALAMVAPSVARPYDSEISPDDANEFRSS
WEQLNMFLAMHSQDLLDISARVFAGSLKCWAGEYLQGIVEMEQPILSVVERMLQQKKFDF
WHAVTLLGGIPLERLDRAIIDLQKRQGVRSSTKATIQYLQLAFVMSLLARNMEKVPTIVS
AYEQKYLVKKLAEEGIRVSITQDFVDKVLQQAIDLRQPLSPLRLHDYVKKYVEKLIRNSK
ISVGEYMVRYATLLIRKASVAGRHTDREIRKEEIEKYIEAARIALRIAEEEDASCICNYL
HCLLYVVCPYNYEVIQFIVTSYGKYATETVEIEFNKNLKSIMAFLWAYQRTNHISNEESI
WFTKRESVLMKDEKEFEKTGRMLDPFGHSLRVVYEDDGSNMSDSYNSDLALSSDAMVYER
NSVIISDLPSLAEQYLPFHAFLLRKKEEIDEIVMGIVKAELSIFNVPIWQTFLREVSWLS
SRFSRSQLLSSAIFAHANKYAKFGKSLPDGERNVIYELLNSASQRHVVVSTIALLFKRII
LSDVKIELLQMGVNISERWTSDLTGEEQQEMEEQSARLKDGIAKFSTELELKKNGLYNEK
TADNIENVSELCSLIYNEMVQWDDSRDVLKKCQVVDKIAKANGLDLTALHEQLVFSWVED
TQTIISINHVDMNESIGGTSFLDHKDETDDQNDLRIPLFDGILDKVVVLCQRIDKKRLLT
RLGSILMRGGRKATGGYTAVVRATCIILRSFTDTEVSELLSGADMFALCSTLENQLYERL
FEKAEVKGDCKTDKMQLIKSLLQCPSRTHPMTALIACLIIDHEFKDPKRDISLGWDVGCV
PVSANSSNS
>Brugia_malayi_BMAL000113_Rod
MLAVVGTRFISITTPTDGNETTNLTFSKQKCRSLYESNIIASIFGSIFFKMQEDDDESYM
ESMQSESSSYERLESKNDEREIERKERIVLSDMNADGDLLAVAIGEDISIFSFHCGARFI
VTVHLGENINPVAMKFMPVVNLIVILTNCGNVLFLSIGSNCIIHRVKLVENKRIQGATIN
CDLHLEHARMCIILESGEIYSFFFPNYSEYFHPEQEVEIEISNRQKGMENMVWKQFDTHY
ASRDSAIISHFNTLLLLSSKQNARIALLDLSAEILNKDPDEFYSSDVSGIVRIRHLTHRD
KHTSRAIKFIMALTTDGQLLIWDAVTTLLISSIVLLKTGEVAKDFMLFDDVLDREGKINE
NTKLVLLFVNQEGACQLQIRNFRTCDVIYTKVVNSATLLLNKVTREEGLVLFIQLFAYES
SELNAVKIHAVYECQPEMRLDHLIYQQRWVEAKEFAQMFNLSMEKIYIARIEHFVDTGMM
GQTDLETHELDKFFGWMTHVSDQNWVAEMCIAALMYCSSHLWVKKTLDFVKNLQITDNET
KEKLLLMRYNYQSYREVFGPWQKPCCSKFSGIDLWSEFLSGCSWEHILEIFCKNGQFCEA
RLIWCRYRKTLEEWIKERGSFERLLGEIHLTVRGMINEVMEAVRFLEDVIPIAILNDPRT
CFLCCKTFLMDVARVVETEHPECFPENSFQIASTMERVIQNLLNCSITPCRQAEVAYALS
VIGCYSEDPNDLMGELNVYVKNLRSMERLKSVYQCTMSYNTYQEQTVESICYLMLERVKS
IQLIKSNIDEYARPYMNEFKLDPDRTLYKYILKIATSSAGVVSSSNPWDERCLAVAESIS
NLNLRCEALIDVAKRAHPPWTKHLSSAVHVMLRDPGLDFKTASRLQQQCDFAALGERLVQ
YRLPMQALERYLQQKHLFSKAIEFIFRQESVEADPQHRLSSALEIIKLAEKLKKNLMERH
ECIFRFCLYLINAKLINELYVGVVSYLNDLSETDRNCVIDRLMSHIEAMLNCPVLLLTEK
EKEIRLLTVEATSCFLERFRKDEIFLSELNAIRKLQIDHGMITHLSLLRNNTWKSAKLRY
FLNCHFADGGIPVRMTELFKLSNALMMEETAMYEIALHCALENRNPVAALEYAKFAMQDA
KKPSEQLLTLVVKSCSYGLWIMSELAENSDFEPIFVVFGNLSDLMSILIEATCQNSSLNT
HVFHIALFVNLFEVVVSQCMSEDLVEESEYVDKKACLIYGFGRRSGVYHYRMDGTLFKKS
DAIRQLSTVARSVVFDVLKDTDLIDINTSNLLEYYENMRIAWKSFFSYLIINNQLLITVC
ARFSFVLLACYMVPNHVNLTYSELFGTIELFMERALIHNCADLEFCTALIFSAPVADIKK
ILLKTRSWCVTRKSPHIMLNFIRFARFCAIMLDDYSFEKQLSHHYALTLWIKKLGRLNAN
FPQNVSLDATVQEFVRCLIPPEILVEFCDDFSLEITEALILYATKMALRASVEDDQILAA
EMRFTVFIALQKIGVTENLFMQLYACLMALCPYNYETIEVIINGMTKYADDDNVDQVEIL
RRASITIRFLEINERVSSPTDQEIRWYNERQKFLIKQQSLTVKVYDGEDATTLEEIGGCP
LYNKTDLLFSQLPSQACHRLPFHPFMFENEKDLQNILLPMIHAELTLFNVDNWQMFVRAL
PEIEISKSDLLSSAVLLTIQAYITKDADTDKSDIERIRQLVRKATNRLRTLKGLTDGFKH
LPLSETKLCFLSMGIDIIEEWLADVKHESTEKEIEDIGFLKRFHQNLEEAYKSYNIEFVL
KKYGLLQQDTLDMLSAPQNLIEHIYTNEIDWSSCKDIGDKVPCTVELANIFALDLDMIQD
RVIQQWLGWNAEKVVIFDPNETNLSDVPLMSIATKENNGEIYRLPYSDSTVSRVVQLSRL
RDYKKAAYGLTNIYRQGSYGSKIRALCCLLRLLRCEQFPEVMQSDLSNVCSMLEIMLYSR
MIDECEIDLNTETFHSAEKTVLLKSLINNTLQTPQLTLFVASVVIDYQLLEPSMIDLLLT
KLYLERKFDMLIELLNYCVTNNSILSHINNIEQKWFYAAQWLFSSAVKESANRKQQFDRS
LLFSLSCPVEYGHSANALSHSLQRDNFPIAHRLLMLASSVVAEEAEEGSENCFESSMRSN
LDFSLKWK
>Brugia_malayi_BMAL002940_Rod
MFPNHVNLTYSELFGTIELFMERALIHNCADLKFCTALIFSAPVADIKKILLKTRSWCVT
RKSPHIMLNFIRFARFCAIMLDDYSFEKQLSHHYALTLWIKKLGRLNANFPQNVSLDATV
QEFVRCLIPPEILVE
>Schistosoma_mansoni_SMAN007241_Rod
MPLFISQGQLLLFNIFASVCLGCLNQFPKVHDFYICPTINESTSVATDECPGFHEITIAI
LRDLEENDRPSPSGLTKLLELILFPSYQVIYQMHISNDSWLLSDYDVGNYKAISSDPQVL
YAELLSKSPNEVTENFLSIKALRATNPKERLSRLLKSKNFEEARLLVKTFNLDSEDFQLI
LITELEFLVDAIHRQDQDNNLLYPRLLTCLQQTKKLWKNLEVVASILQITMINSDDQLKL
LLIIKEKLIMDNPEDISTAHEDMGTKVLTLLKRLKAFLMIYGSDSYTPENWIEFRDANVY
SIFARLFLSNSPSSEDKASDPSQAFLFWILYKGELSQFLTWDALELLFNLLSKRPLTCIV
SEYSYDDNVGLPCRSNELELLESEEAIQKWIRNELLPVVIRQLPETLPILAKYLIQRVKE
LEACSFTSNSNVHIQENKIKCPFSWPSTAISWINKFLESVNISESNNEEYYLNIGSVADL
YLSGIASRNPDVDPFFELRKLAKQLDTIKLLRDVYNCQLSIDCCEGETELSIAYRILDVA
FNLGTRFDNGVDKLTARYLKDRNIDCQTFFQGYSCDLISRIRTAIHSSILDDDCPTEWLK
SSKCKQSHKNTNLNQDPHVLAQRACLVASWITVPSCRMKIVFDLASVAPLPWSDDLIALI
ESILGQARIPGSCSQYVDGLTHKMNKLERLCNIARLHEIFTRYELKEFSLSDVGYNNSLW
LADQAISRILRSNEGPFGTNTPFITPQLTRSDPVYRDATIVAQKLLDQLQWPLLFAQLYT
ELALFKVIQSKELEITSFPDDYDSRISFFIIHLNFIANETLYEFFNRFGKLEETHTLQFT
FIKDWLIRLTFRSMKQLFQHGDVLIPFQRSLIVDLGLSLASMKTTLNSNENVKNCTQMSW
RHLMQFTKLYITSPSDENNSTKPEMSILLELFSNEKCVFGLLTDRLCIIRRLTKLYIEQV
YSSNESMEIDKLFDIPVKLRSSYHFLLPDLPHGIREEFITWQWFSTLCSSICSSYESCSQ
SNLTNDHSLFITKAFQIQSLLVKMTEILMNIHQTRLHNPIRKMKNELVKISSTYGYLVPI
CCYCRCIWNRPLARLGCIIELYVLHVFPFLMRVVKSIQLDETSIHKAIVNIIPSILSTFS
SLLLWAGGQDHSSPVVEQKCICRMFALTNEFQALRLVVYAFTNVFNQINRAYQNFCLHLV
DDITGNKEKQKATGTNNTDILHRILEEGMKIASSWSSEFGLRLIGSHTLLIGIVNLIRSS
DLEIQELNNDAVNNCFNLCNKCLSSSLNSILNPSEGKYLDQPLALSLALALPIEEATNAV
ANIIFMFSQITCKRDINLLELSQTMGKMWSWHIVLKPYKKICLSRAHTILKLLFRSGKQS
DNPQHSLNELATLLQSFYASTSPYDYERLSFLFSWIRTCCSRVITNKQLQLLNFLRTYKR
SHPPRDFELERVSATIGNEVNPD
>Nematostella_vectensis_NVEC017826_Rod
MSWDSVEVGLAGGEETVNFGPRNETGSPLYQVDTLASISPRGTVDVLPFFCGATSQDGFC
FVVSKHVRLFNPSCTKLEASFTFEVEVDVVAWSDDSLFVVVGDRSGSIHFIHFPSKKIIF
SEKLIQEIDESSTKSAVFLNVNFSQHNQDAIESQDFGSMKHLHESMTIRCTDVSLAHEQD
YVHGVVPFSFNGTSALATYGNGLCVWGQDPMQEESQYLALFEKLSSFILGSGILKVCQTS
HGDFLVILDDRNILSLWDAESLTLVATWPHISVEDFLLISASDMESTGEGSDEDDKIVIM
TKPADEKANQFLQILKLPSMTQVYSLQVANCRIPQAPSNQETIYFIEGILDRLFRLLHKG
KFDEAEKFARQFNLDEELVFKVKANSLFDTLSKSSGQGGESSLLQLQECLSKIKEDEYVV
ESCLQALAPTLEDTFNILSYARKRVLEKASPTLKSLSPSHCLLNKVLQVRDRLATFQKAY
GVANFSGPRWHSFRSADLFNEVVKCFGYGEVHSAVTIWARHQSEFEASMGKLNALLMSIP
QDLTSSLLLPWLRDDLVPFVLRRLPKGTDNLALWLEQRARNMEITEKSGWPKNALELASI
LEAPSVMVTKVAVKNEKSGSPLEQLSQKFKKSIKQGVDSCGGARGVGDEVEVDVVAWSDD
SLFVVVGDRYGSIHFIHFPSKKIIFSELHESMTIRCTDVSLAHEQDYVHGVVPFSFNGTS
ALATYEDEYVVESCLQALAPTLEDTFNILSYARKRAVPMPSASSNGMTRLTLLICYLREV
LDLHTKYNCPISLSDYSQFHDFEKIYFREKLKVAGRWLFAQV
>Nematostella_vectensis_NVEC017827_Rod
MPGNKQSRFNVLRVGSWNIHGFKSKILGNKLDLYKVKNILNRHGIFSLVEAPARYETNVA
AYNFKYYRISREASRNGRNYGGIGILVSNRETTRTLVFRLLDSVKATELIVPSMTKYIGQ
YMTHHGLDRDTVLLEYIKKLYVKVQGNYWSLSRLLPEARVLAVISCIKDKETFVSTHVTF
GCVTKLYCQAALEVMANSVVPWSSAVDKLVQEVMAANPNNLYLKEQWRFVELRKVLSRYG
MKGTAVPVASAAQRIVRIILSRDEPTVMEDALQVIKAYSHLSEYEVYMFRLQRLCREDRP
AECLELLDSVQDQDAARYVDELLTYLCETLTRTTLPRIELNTFSRCQSVHNSDLKTQDSE
TEHASAARTAITLMKYALKRDLPTLHDVKDTLPSLENILYLQKEFSEFFSLPMYDDDEGR
NRLFQKYLDMYLLQPRSPERTKEQNNKGQTLTLTRLKRLCRLLKVSEEELMSHFAANLNI
DIHTSLDMCREMLECSPNPSIARVVFEVVHRIYDRITEGFVLALDENKNSSQLTRVLHQL
LCVCTTCCDPDLLCDCMELCKCAGVMDELYLQCETGEYGFSMNEQSSKSDPLRALIFSNK
FKEEGLVLDSSLALPLAAKYTAATMYTAIPVNQGKHSSIVPFQQLRMAGQIAHTDLTIDP
IKRLSAAGIEILAYLQENNLQKLACKYANETLGTILQHYAANSYLLSEVFNCKSIDKDLG
LGYLCSIPRQLVMEKLTSKMMFRGQSYTKIKVLSQVGRVYAKFINDTKLEEVCSALTRNA
LWGERLSAIKIYIQDVYNVNREEISQLLPKLIQDKSATVDMIKDFCRSFKVAEEEALLHY
VKTLLLPTANPLPQAQKPRLGHTPGISKGAEYEAKVDEVVQFIPSQLLLQLLMEILPKVD
QYDYTRLLYVLNLAKRSTTGDTATVDEAISLLGYLVHYERVAPPSKYEINFLHTSKSDED
KIPLSSTRPLSPLAQTRLPFHSLLYGDPWKVITPELSRETVPKLVGVAKILKVTTNLSSY
ISIVSVSRELSVDKMYLAAIQNLFKAPVSKRRHSSDLPDTILDLPDPEPEQMVRFDFEEA
QELLFAVKTKEISVAAARWVSEQLPLGEDKVKVLQACVGLANEWVASASPENSEKANLTY
TRVLKLSRGVATQHVLHKYSIAEPALVAIVTQPAKLICQLYETRGARNKEELNQPPDIHK
ASDEIASINNSNVDKIRLYLLEQWLPASPTSTDLNESSDQLSIGEDDENSEDAMNLKRVI
YLLHYTQTKSILFLLSSAFKQTPSANMTNLCRLRALRALFAIAADQAIEEVGKKSVASIK
QYMRHLVFLAELEALHSAQTLSAFQKCNKEGLVRGVWRNHSHEKRGVRLVAELSLEYKIY
DPQLWNTVLLQLLRFNMIRYLRHVLVSLAGVPDMWQLPCLPEVWRKVVLAPFENGITLV
>Trichoplax_adhaerens_TADH003213_TRIADDRAFT_59782_Rod
MSWESLDVSISAGDDCVTSLLTPKKIQDNPVFQLDNVAIVKATQNNRFSCKLTNSVLKRR
SGCLHFLNIEKEQILFSKFNQMLRYNNELKYSAKEIHLFQKIIDVNVDKHEKKIFCSIAV
IPDRSNEDHCQILLLMSSGLLMRITHLNLRELLKAIDGGNIPMLSQITDNIRVLSHDISQ
YIDEPVCMTYQPTFELSYLLVIGGKGNEPLCVLEIPSEDTYNVVHSISSEFLGTSICKCC
LVDRNLLLVLHSDKSLSLWACSLLTLFMMKLWQEHKVENFLCGTDSLKIHNSVFSYRQKQ
PNSQKLFILSNENENYFIHVLSMPFLHKIYSVSASTSTYLIEMNGNKDNVFFIESRSFSD
DNSLPAMRVKSIRESSPSQRFSYLLHKGRYQEALDFAHLYQFGDEEIQLVYMVKADWLLG
KAIASEANSNLSPDTPGNLFNTLTETLDNIKSNADIVRICSNSGLSNVDHVHKLLVYARN
RLDKQNAVPDKFTNEETQELKGQSKLCGWVIRIVKDMEERLSFGIQRTNIDEDQVNGTNN
FGEIRELVTYLAELEKLYKTYNCKLKLEELKKATPRSIIFNLLENIKAAELIPSVVNSSI
RKYMTDYGVSDDKVFSEYIKEWLDKISYNSLPGALWETRAVAVVNVIRNNQYVIEATMEI
MRHAGLPWSDNVKALVENSMTIDHPKKLEIENEYRLIEVKEICQKYGIDNFNISDINQAE
RTLLRICHADTSFQMKLLDAKKSSESIELLKVLPSEDLPSVIREFFQWIAIVLNDEPHPD
LNDTEERKAILETTLVVLKYLLSFDCSLNHEELKEMEDTFRAVLKIQTKFGIDLSLIHYE
NPDYREIIFNNLFIKSTDHFIEGSLRKDDPSSDHDSKRQLFMPFFTDDGLVLKSSIVAPM
LARYMISVIPTIEESGCKNYYQDRIQGKFQNGLDPLTETFHFDSITKMCTASKNLIDYLR
ENNLVALAFQVTNQTIEACAQHLTLNSHIQNMEVKGSLSELLDQYINEEFSPKLLDFAFF
LTRKICYRCSDDIELAFSYATSLPANIACNKLKELCDSVERSYRKLRVVSVLGILFTNFY
SCPTDTKLVFKRFYLEAKWCRLLSELKIVLSPNFATKERMTGGQRRVYESQIKLIISEID
SSESAANTLIEVFKKLNFYDYEHATFILALLTRFCSQTEAVDIGRAQRLLDYLIEYKRTF
EPSQYELSFTLDTDSRQVQESDNITSLVLDPLARQRLPLHPLLYGDQWKIISPELHYSTI
GKLIPIGKLLNMSTDQMLANGIQNTISKASDSLLTLDSDNHYFAEQIEELLQQIESNEVL
IATAYNVIKQLPLVPLKIKLMKFCVKITEIWKASTKDKVEKRKAQLSNTKLMEKWCYEST
RYQLCIAKLDIEPYNSLVNKPSQLIRELYNHQCISLLTKDRETKVPDIHGITSAIAQING
IDIIKMRMQLIERWLAVPDESTFYTEDETDYNNSKDEPLANSDLLSMIYMAALDEHQILH
SVEAFRKCDKDGLIRGILRNYSDEPKIHKLRHTICEIATIPCLRQLNCLIKVWSVVIANI
YVGNDVDMKKKELERVAQLLKWCPQLAEIDLTKFSADLESVGCYTLALDTIITMPKSKHT
NIKIKVLLDKYCMQILDGLSDASNFPLQIGKLQRTIFAYINENQLFEEIYRTKYFDSFID
FLLESGDVKAIVVKSVEIGRQAILLLNQTTEAIQLVSAYTSRCDKNDYLEYINRSLPSNG
TDLLKKFLKFHGVDAMEPSS
>Monosiga_brevicollis_MBRE006803_MONBRDRAFT_24036_Rod
MGWGDLHVVGANADETAVFGRRDEGGSSFYKIETRSQLAPADAENKVEALPQWQAVASQN
NLCLALDHTVHILKHAGAELTTSMDLDAPVDLVAWGGDEEFLVIADRAGSVHLVDTATKN
VLFSQVCSCAIFRLIIRSNMKPSADIQKLVAQQPNHSFATLRFRRASDNTDMYEFFVVTT
TGQGFIFGNIALGAARAAIDGRQMAQLAELKKTITMRKFEVATPNECLRGAALTMGTGVD
EYCITWGDFGIQVWEHDEGAFVLSDQATSFSATGAVLQCELVTVRGQVMALIIDDEHNLT
LWHLDSLTVVKAFGIPVESFVLLEPTEEDAGALRLMCATHAEPGKARFIKLLRGDSLQEE
YSLAVAEHSLPVESADPECLILLEMRHKDKMDSLGAVQDPSAAVILVRSLEPTQPSNRLY
HLLHQQRFAEATQLATQFGLDQKLVHEVRVNHVLNQLDLKPTIELRQELEVSLEAMDDLE
FVVTSALNASLPSVHETMLIFQYAEGRLRAAAAEGTAPEHELHELTSRVLCAVKRLGTYN
MMTSSSAFDSADWHRFRQTDLLRELTNSLAAHRIDVANTIWTRHESEYDLAASADLILDA
MPDALQSKFLIPFLRDEVFPRLQRQHHAFALEWLHTRATMMELTEKNEWPACAIELIETG
ESIIAANGFSKTNAQHARRLHSWHTAHPSTIVDGLCGRTNAMDGAQAEQAGPSVQLLASQ
LLHIKLALEDLRFLQDVSGFRLALGDYQTETPESILFALLERVAAADLIPEVLLNQVRPY
AARHNLDLDAVLLRYIKALASGAQTVAVTGSNWCSRALAIIGCLGTTEIKATATMVLMGA
VSVPCPADVDALIEEARAWPHAQKSEFDEQYRILALRKMLLPYGISNFNISNTTLARRLV
RHIACNLEQPTALQDAMQVVEAYSHIGHHDVYVHRIRHLATHGRAAEAQALFTSLSGHLL
ASVGLELLQWADLAGSDTGDALCLPALRMGIYLADYLIRAARVEGSLTGLSSNDVDSIKR
LHQRFHAACVLKDEYHVDVDFQHLGSYGAKQDCLAAVVAARVASKPRGTNSYRHVLRDVR
RVAGLLDLEAPALLGHLTDICVRGDLPFSVLITYCHDSCRGRPTSELATALAECVENLIR
YLANRRYDRALDISFQDILDIARLSLAYSAPEHCLDRVAFYRIVELAALIEAQCDISTAG
GVQQLPTHLALLARQFRGQRFIEDGLVLSGAEVMPLVCKYITAVYPSSLRDPYKFQCRRV
ACRTAVYGEEALLSKVSQSAPAIFNLLARNRQLQLGLRAAIDALVVCAEHRYLNDDRQVI
QDRFEHLVPRAGQVVSSMLQELLSNVLMTACPDRTAALGYMMALPLDQSFQVFSTAVGQS
KRQFTRLEQLAWIGTGLALLWSEEDLLSECRSIAKTAKWGCRLGAFGIGFDSNLLDAGDQ
EEIHRILLQLLTASHNDLAIVIEWAEAYGLTKTVACNTFVETMCISTDPSVICLNADGFP
DVQPALKEQIKQLVVSTRDPEGLACALRENVLPRISNYHYERIQFVLDLLAIADGAAPAA
RYTAVVNTGTLLLGVLRLYKRRAAPSKVEVKDIEALPAAERVLIEAAARTRLPFHILTND
DPWICLLAELDLKSINRLMSIARLLSLSRTEVYACVIDKMLPELATCVDSETVDAVLALV
PKLEDPQEVIIKYHTIADELPLGAAKLEALRLATAAAAELACVETQVQAHAERLAQQYQS
ACAQVKLQTAGILDSSLCELLSQPDVFVRELLQEYCIGSKAAQLAQRKVNLLHLAEGVAA
ELGVDAEALRNDLISQWLMEGEATVHGTNMTSQSVMATRAAPKKLSLASVWREEPAAPTR
NSSAGAVPLSDDLSLQKAVALLRLMDVHEAVSCLLSFAQEEHSNNISPATRVRAYMALFM
VANPHEIVEISDSSMEQLREDMLNMIYTARLTALGIMQTSSDFIRADKEGLIRSIWKNYA
HDDQAIVLVADLCLQYELYDAALWDAILRQMLQLRLYSDLQRLLAAASGIPELWCLPCLE
TAWRDVIRSCVSRASAGGAQSNVLIDQALELVSQSPFVLRTDVSSLAQMYEQRERHYDAL
VAISLTNDGETPEYAEQLSQTQLRAVLDETRLRTAPLMGKVQACIFDLVDRRQAYQLVLG
TPDFTELVQYLIQEDRVDNLLLKTVLAKRWADAVRLVRAYASVHQLGLDLDSAADEPSAV
VRAFAEARGLAAVVAACA
>Salpingoeca_rosetta_SROS002008_Rod
MTWEVVGLGADDAYDETRNFSSPASGKAESARTAASSALFNLQTRAQFKVANSNAGDEPL
TRWCAASNDAHTCVALDTQVYIFNQACTDVAASLDLDHKVTHVAWGGDTEFLVIADEGGA
VHLLDAATKRVLLSQVLVKPQSGDGFVTVAFHRIQGADVDAYEFLVSTARGKLFRFWNVD
LARLRDCISTGDLQGVKQIKANIVLQKETLLSGFVDTSTDTITGTMFVYSPTGQALLTAW
SGAQVAVWVANTDGLELQDSLDVTPFLAAEVADCVLFHHKHEDYMVLLDTNGTMSVWLRA
AMILVHTRDANAHRMWLVPTSDPGHPYRVAFLATRANAPSQQQQQQQQQHTMHLANVPSM
EDTFTLPVSEQSLVVPQQHAQTVLLLEATYAEESEGPPAVHIRALEPTVPRDRFYHLLQR
GRYDDALQLAHKYDDLNPNIVHEVRVNGLLDAVGNGDGTTASTASGKTANVAELMAALDQ
VQDIGFVVQSALHAPVANTQEVHALLTYAHNRLEEASSGVRGSTTTAGAAGSGSGAARKQ
RATAQNSSADSSDEEEDFGALNAQVLAAMNRLTTFQLAAHGYFNAQEWLRFMEADLYKEL
LVAVSSGRIGTASILWYRHMRECGFHDQIVAILTALPEMVPCSSFLTWFEHDLVPSVMRQ
DHAFVVDWVRRRCLVMEVTEKEAWPACALDLIAAADELLVMYGCSQKTTSLAVRNIKGAH
HPGHFVQMLCGDRQNSGRQSAQDPAAEAARALASLRTQLEDINFLKQDAGFAISLAEHTA
ASPTDIMVKMLDRTSACELVREVVDNDLIPYARRHTVTVDSVLEAYVAHLASVQRTHGTA
VLSNSWTGKALAIIPCMGDETAKVRATTHMMRAVWVPCSPELLALFEEARTWPAAQTREF
QEHHRILTLKTMLLPYGVANENLSNVSAARNLVKVILANFEEDTAIDDALQVVAAYKHIP
RSFVYVVRARNLCYRNEVAEACDLFRGLPRGLSLAVGVELSAWALEACRDAGCYGADPDT
WRNTVRLGTEVMDTLVRAHNVWTATTAADIAAVFAGTERPCAHAGSGAVAPAAGAAVVGR
LGASQSGYGTDVSMDHLVYTHAVLNAMWQALRDYGVAVGAAEFATARGRQGMAAKFLRKL
VLDDSADDGDGSRSGRASTTRHAKENDKAAASTRNTRMGARSGAATSASASASRGRTGAQ
TEDAEAGGGYDDARHARAAGMASLAAKHVRLRQNIQRISTLLGIRLSEMVRLVTAWLLSM
HCAAAYLGMILDVCEDIVAQRPEEADCDNILDVCERLLTMSDELTCDEHDALAASPSSMS
LLQLLRRVKALCSQCTAMCSAAVLCDALEMTRSCSLALDVALQCEHAPEEEGEGVPLSGA
AGAQLYSLHHSSFAPAHLQPTRAAGAGSSSRQLKKQKKKNAEAWEASEVYAARSAATRHQ
QRQEEGKEGDAVAMCSHASTARTATITTTALFDVAADVAEHMRGLRRSLHKDLWRQDGLV
LEMDTVLPGVLALQQNLLPKVTPAVSAASTFTGSSASFGSGMLTYEQRRTTGRVGGPSPP
AHDDDDAGDGDGDGRATAIALGLRSVNATLTQAFELYETLCQSNQLQLALHIALRAVGTC
AQFAHFWHVAVEGGADGDGGEDGDEDSAPYAQQARTIQAVYGRAVPLVCSKVAETVGVLL
RACIARPTPDLGLASCCLALLPLEDGFSAVRRAVKASKQNYDKLARLALLGSGGAILWKS
SDVFAECEELYQNASWWDRLSRLHIPVQREQFSRENPAFDFGAILEHSDFDLSLCLDLAS
DYGVARERVYCAYIEALCMTSSPSAMFVDVQDRVRVRTDLKDNALYMVQLLQDPASLADT
LSHTCLRLTNPYDYERVGFVLEVLERVLQHVAKAASGATGSGGARARRRRLQRHGNGEGE
EVAAAGDEGTGVKTEAVLPKDGSEHDASPSPEDEPTWQTLVWDQALIGRAKLVLGVLGRF
TRQQPVPQEELQYIHEELAQVVGQAHHDLAQRRLPFHHLFLGDALDILKPELSLDSVDKL
LPLARLLKLPSDDIYTAVIGEALSRGLASSGTAHGDGERSNDITGPANADGLLFAPLSSP
SSFGLGVGSDMFDSLPACSERAGSEGGGAVTFATVMGLLRKMESMEFATACAKEVADVLP
TGQDKITVLQFAVEVAGKWLESLRGNKNGSASSTGRGMARQVAKARERFSLLLRETQTLH
LLQQARIHADETLSLVQQPEELIVHLFEQYTIGAEAAELAARGHDLYALATNIGDLHDVD
TEAIRLRLVEDYLKACDAEGKENQRGGGGSGGGGGNVTAAVNATARNRTHMQGRSMVRGS
NATGIGGGGGARTGARRGGGLTLGSLWGDDDGDESSMCDGTVGGDLGRTGTSGYSCTNAG
RSFAGHQTIVHETVETADDSTLSLHRAIALLRMVDVKESALFLINFAMVEGSSKITLSAR
VRACIALFSITTLSFVASIMEQEPQELQEHLLSLIYASRLEDLDIFQTPLQFERTNKQSI
AKSILRNHPSDPTALELIVHLCLDFDLYDLGLWERVLKQVMAIGDYELLASVLVSVASAE
DLWYLASLEKAWQATLQHFVEQVEDVNDDCEKAIRLMLKSPLSMRQKAPMLVDTCMKSNK
EHLAIICAFCHAESEKQLVSIRRQMDAMGIERCLSVLETSTLPVLDKVKHVLEKWLASPT
A
>Capsaspora_owczarzaki_COWC002852_Rod
MSPPHLTTAAVRAGSATPGSMDAHPNLMATVVFDQLEAGLADNGEETSRFGARKEEGIAL
YRVDTMATAASAPGSLASLTAQQQGAPLSSRNEADEEEEQHKENGDASQVRVLGAQNPVS
KSTKPASTASSGAPAFFASASPHGMCLCVNKQIHIFGSNCDQLLATVNLDASADAVVWSD
DGVFLVIADSLGSVHFLHVPSQLMLFSQQLVAPGALQGGSTPSAKQSSSVSSRARPTAFA
AMQFIKSLRNDAVYELIVASAQGQLFRFFDIDLSALAQAIVQRNLAQAKQIQAAITMSCT
DLRTVHPKAVSSMAACVSVVPVTSGTGPSTADSADTSATSGGAVLRMDPSSAVVVAVTDS
EKAAVSLWVANYGEKQFRQVDLCARVLGGVPVSKIQAMPDGKHFLTCNDAGKLALWRLQR
EYGAVSCSFSLQLLRESAVGLACSDFSVLPFCEEDDVLATLGMIPSESHEYSQSTNTGKV
PMSATAASTVAAAAKSVSCSQGKIAAVTLASETGALHVEIMALPSFARLYTLEVPNKTCI
ATMEFGYDSVAFVEYRSGEENSSKLIVRRLQETLPTNRFYHLLHKGHFEEAIQFAKLFQM
DVELVHKVRCTHIADVAIKGGVGSAAAEGADKQLVDALRNVKDLDYVIEFCIQASLPSLQ
STVALLEFAQASLLADDKSAQQRLSVGDRELRKMEVADTLHRLSTFHLSRCGTIAGGTAA
SPVALPFDGIQWQQFRVADPAKEVVAQLNKGNLGAATVVWRRHVQDLDGSLKAHIRHILA
AIPEGFEVCHQLGNGVSSSMEDGNAGSTIVSSSHYCAWLSAELIPHIASHRDIAFFASWL
EQRSRLLEKAEPAKWPANGIAMLSLAKPLTVAYAVESGSAAAAKASEGFAATPLDTIRRM
VLFAPLPTSSQPDGLSAPTAAAAAAAAASDDGEDDLERKSSILAASQHFTACLTAVQTLH
RQLETLAYLRELDIKMTLDHFVQETPSSICLFLLERVAAAELLAGVVQNEIQPFAQRESL
KCDDVLQSYCNELMAGCTAFASALSDSPWEARVVAIIPCIQGISTRVDVTLEMMRHIVVP
WSTSVETIVQNALTVWSHDRQSEVGEQYRIMHIRKALSLYGFRAFNMSDMTQARGLVSAI
LSRLDVPSALDDALSVVKAYHHLEEADAYVIRLQNLCPGWLPTDGATIEPSRLEQACVER
STAAARAIGSLTSSKTLCSVASHFLQWLHDTLDDNILLQEYDKRARLAVMAYSQRVLEAL
LLQSQDLVLQSAVASACSGPQAAEQEVVDSRLVALRKQLSMAIKRLPVCRELQTGFGEIA
GLSDWQTDAQQQDIVARLFAAEMSDASLERLTRLLGMDHRGALLCLARLALDSGNIDRSL
CFCEAALAFGDALHPESHDAVITFVQSLVAKVANDFAEYEPNLKLMKCKVVPRCLRLIQQ
CAAVCNIPQLGDAVGAYKYIDLASAVLENCECDPSSSPSTDRGDSAASYALIHGGASSAT
SASATRFVETGLVLSSRSAMPVAARLVAQASSGPATCAPLATITKSARELVQLAKDNSLY
SLALRYSLHSLATCVLKMSHNAELPLDAFLLPEDANLAADANDDEPGLRQALEKSNETIQ
TMLSAVATQSCSVIDTLASLLTGKIVQAPAVDGSLAIGALFSMRLDHALDALHAHISIQD
GGHARLSSLARVGSILLAQDQSSDSVLQTEFQQLDTQAQWWNYLAVQGIDFNPKRFLALG
QAHEQAKADGLLAQPSEFQTYVAALCQKLVASWCAGLRTPAEASAAVRSVHFENIVRFAA
CFGVDSKVPLLSACRSLLLDSTTPLAILRIVLPPLLAHTNDLEGIFECLLDECLGELDAT
DYPRIRFVLATCQQVAGVRRASVPLSVQQGSLVIDVLEHFDRFMADQKTQTTARQVKSAT
ARVEGEAPARMSFHALICPQTAWEVLAPFLTIESLPRLLPLSRILQLPSDKFYVAAIQSM
LVPSTSQASSHLANAEQTAPESKATAASLIEMIDRIADMDFAVATAASVAERLPLGDDKL
ALLRHAVQLVEKWGAQLAASGGSAATVDRVKKVSETLSHLSKRTATHVELHRAQLDLPEL
LEHLDTPAELVCQLYWKVAERNSAPAAKGAAPQSEGKHDIHALVNGIASRYMLSADKIRR
YLLETWIAQVEKPTVVQGWRVEDAIASSSSSVAQPSASTASRPGARSGGMSLMKSLLLSD
SDVKPAATAPLQAPPTKSAEHETDAYAPVISPVDEASLNRAILVARADVTKSLATLLPMV
MQGLLPSSSKTSQPAQAPASQQQQQQQRLASYVRYRAARVTLAVAPILTIEKAFASPIAE
FQTLVQQLLIHTELERVGVSQSLAELESCNMEGMIRALWRNHSGKPAAVRLIANLCLDYE
IFDPSLWSGILPQLAKFGMMTFLAATLTRLSGVSESAQIPCLQSVWQNVLLSKSIAPQEA
TSLFDCFPSLFDLRLEDLFARAMQDANTPVALRCAVAATGVTRSKMIKDLLEAKLYIEVL
DGIDRMAASPALKNVVYEWVDARQDYGTILHSTHFPEFVLHMITNDRIDSLLRATMSANR
SNEAVALVERYLKLRPFSRFASHLADVTPIPSGMALVEAYLNRA
>Coemansia_reversa_CREV005483_Rod
MQEDSGSATAIDSRRERSPQAEEEDNERHNNNGQRGRPPDSPIAASDSKRRRTYEDMDDR
SKGSPAKTIKAETDWRVELVTDTDETLHINRLSLGKDGHKGTGSENGLDSYRLETLAVAE
QELNSREGDNELNSAERWCMATMSAQHVAMSVGRQIHILVTDKQRQEAIIRHTSDVKATA
LSSDSSFVAFGDAVGMLCIVHIKTRQAVFSQFIRANAGKENITAEDKGSCAVVDEGISAI
RFADSETDGRSELVVIDGGKQAVRFSGIRLEELNQAILESNTELAAQVKAEIRVEHVPLS
AAGWQIHNEGITGLAVTQEMEHSLVIVSGRGNASLSSWRRAAGGTATELADAVAAESGGI
GYTGVQVTGDQRYVVALSENGELDVYERTTLTRVFRYTDMALDDFEVSGGHSAAAVVVGI
SKPIADDSDSEQFADYDGEDWNGWHRRLVVVGLPEMTMEYSMAISAWSWLVSDSRAARRS
TDAIMFAEGITEGARRRVFLRQLRAALPLERLAHFLDSGRFTEAQAFAEAHSIPRAVVAR
RRLDRAVARAADDALDAAAVNEVLVLLDDVGDAGFAVDVCTRLAAVTLADMQRLLEHARG
AAGSDTQRTAHVADAAQRLGTWVELNGRAAFDWRGWTAFRDGDLAQRLRALVAHGDIVRS
AVLWRRHHGDARVHDDIGAALQGLPADVDVGRLAGWLGAEVLPRLDSVQREEVAEWVEQR
ARALATQVDDVAGARRLLALVAAPIASELLAVTPQRLVGAARSLRQPLTHEEPAQRRAFL
ARQLADVEWLRARHGLQLRLDEHEQLTHTAIATRLLARGAAPELAAEAYFAHFMPYAQRH
ALDAAATTHAHCETLLVAGGAAAEARVLQLAECLYAGVVGARVCFGAGRAAPPTAACTAH
ACALGDVVLAVMRRSAVPWSAATDLAISATEAVLLPLATADAGVEQRLAAVREQLRLMQL
RRMLAAHGAAAFRVAHTRMAAPLLQWLVRRSAGDVMRDALLLVDAYHSLSRTGAYVLRLQ
ALCEAGDADAAAALVDCADASEHGDAPPTRYVPLEIVRRAVRWVRDALDVLPPSAHTQFR
RLARPALAAVRALERLAASSRVLPPSERARLHALIAGDVAALRSAWQLLADGNVLVQPGA
LADPRARERILVQLLDCQWLRATRTDAVALPPLPPRVRRLAATLQFDALKLGRRVVALCL
ARGRPAMALDACRQLVAALDSSADAHAYRAAACMLAACECGATTFLMRLDKECGAVHGAL
VRRLAALSQAAALSCVARAPLPRLLDSHACWAFARAVFDQTADGDFAALTRRVESSAGEV
DWLAPLYAGLYAERGLVLDTDRAMPLVYRFVAALRKLPAETGGSSHEVPDYSLEEFSEGA
VTEAPVTAMGMAPVSEKLPAASKVPASKKTSAAGKASTSETSPTTKKPPASDDRGSHNDD
AMLAALDTDELRAEAARRCGALVGLLVQNRHWALAVQAALLAASHLARSSFVAGADALPA
DALAQLRMRLVSGGMDASELAALLDGGATAGELAAPSLARALQQPGLDVVFVFASMLSAT
PVDAYRQLSSAMSHAGLRPPRVVALAGVGAACSLVWRQQALLDRCRTVAAAARWGAQLRL
LHLHFDAALLSDPRPELLEPLVRPMLVRTGLDLAALLDFATAFRLDEPFVLLEYVALCCS
APHVDGYQARVLAVAPDVANPKLLERTFADCLHNAVSAYDYERLLFVVNQLQSLRPHDAA
LLRHAALLDALCAYDRAVPPDLDELRRESTRTRPARDAIRRLCDDGVEDLASSDADSSAS
RSELLAEFPLAAKRLPFHALAFESPWPTLLLELSADSVQALLPLAEPLELSEDDFYMNLI
DATLKRWASEDAAVAFASSSETTFDAASSGVCAENAYNLAISPTPARFNSIQHLIRCFKD
PEAAISTIKHVAEEFPCGPDRIAALKMGIKLLHKWGQFIKRMPDADRRQIMPKAETIYLL
FERCYSDAKVEVTLRKNRLETHLSLFIDAQDSDAVMRALTAVFEVETAFMQRSGPDFQSE
RDSKCLSHLRAEPLHEVLRSLAAIYDIGLDSLMRNLLDRYLNCPTVLAESSADLYLPSIR
YHASLRLPQSDEALVRSRIVYILHTYPLSDAVKWLLEFAYSPQPSTPCLCRARALHILFA
LAAHDDIAPTQQPDDVRQYLQALLYLADFEYVGIPLSMSDFLSCEKPALARSIWVEHHAD
TKAVQLICNMCLDFAVDDCNLLLRMLPQLLTANMFRYVIGVLEIISSMACYSQIEELPVF
WNQAVLGCLLLLPSLQIDNCTWVNGALSVLGPCTRSPYLYYIDVAAIARALLRDADFDYP
SPDVVALSVACIVFDVLPYSQACEDLLDSTIDGLAPESVNTLIQRLLEFRDAASIIGSSE
QLFIDDKASRSLEIIFDVVDRKLIHEQVLLRESPPPPAIVNAFVHNRIQNDKLLAVVNTC
LVRDKRQLAAHLVSQYYRVCPAFVLSDDACCAGIAIDDESSELPYNANNDYQKSDIDTIS
SISDSASTTTQEISRAASRRISKLSDFQKLDIYICSHK
>Allomyces_macrogynus_AMAC018242_Rod
MLRLGTWCLFNRSYQIDLWRRCSGHDTTRLRDAIETIVTSIPLDVPSAKVIPWLQRDVFP
ATKPDATAALFKWLQSRAIAVEELPSRGPQEALQLIELILAAATPSTHLQTPLACFKYAL
SVASPAVPPETLRLAQLLRDIVYLHETHGYSISLAAYQNKSPEEIAMALLDRAAVPELLP
MAVKEHFDPYVARHDLDRDMLLRDYCVQVLDERVAGASAQWEPRVMTLLECLSSAQRRCT
VIANLMTCVGVPWSDQVNALIRGALALDPGASGTPAGSEMTAEDTPSPEQLSEIRGHYQR
MLIRRMVQAYHITGFDVSNTWQARQLVKFFVTRLDRTPLGGTGRAESPHADRDCVPTLDP
LADALQVAVSYTSLSRAFVFETFLLHHAETRGPHVLRAYMDLLNQHPRRLEIAVAARAPA
AYMASLCRAARLELIENALVLFEYIERHLDRAGVDLHAMTQAALVKAQRLQIELDLAAPL
YKMKTEDACLALFKDMVETWRASVTRGDKDGSMLQLVIGQLADILAIQIPTARLTLIRHA
LQERNVADAVLLVQTCIQEEVVLDVHAVMQDFESFVVSNPRFVTADLVASLTALSQCAVL
HAEERQLPAALDLYRLVALQQLVFDLTELCDYGQHLRASAARTAGVETSAAASDAGRPGS
PHLPVEVFPHQYDSDSGLVLDPVTAIPPCARLIQRGLEALAAIHPQSLLTKLGHSRKKNK
GRQVDPMAMLHEAVNDVSRLLTRAKHFQTRLLLGATFAELATRCVLDGTREVDTLLHLQQ
QLQVVEGTREVCQSLAGARNLDMALIFGHLLELGSVESSHVLCSIGIACGTFWQHRAAIA
FFLDYIAITTWTEQLSLLDIPFRQSDFSDETDRQTKLLEYVPPLLDKTGLDLLVALEFAR
QFKIDEDLVLIMYIQQQLKHGKSRSRSGSSGCASGDSARGLNRVLSTPSPINYEYQNAIA
GVHGEVLRKKLLAGVYMAAFNYSDPHDYDKIQFICEQLADVAAHDGVDLSHEQIHSFTLA
RTVLDVIRPFKKPAVGELATVVAEDVRVAHENGWDVEWAEKRVQLHALCHSPWASSRRYL
CPATVDQLLPIGAVFNLDPDTIFGQLVTQITAQKGSSLRFADVRPYLRQMRGSVAFSVAK
LVGETTRGKNKVQALRFAFQSLETSPLPPPDEHNMSDAKRLLLVKALLNRAELECLLEDQ
HLDKSMPLVTQQDVLIEALYRNYRDILQRSSVTMTVHELTAQIATKCAINIQTFRRQLYK
KYLNAEEVLVEGQLPSATFHKSGWAHHDVILHLLDTAPRQEMIKELLEIAYDRTSARKSH
VRIRALSIVLKFAEPQELKQVPITRVKLRRSLRSFLHFRDCQYLDIPHTSKDLGNCNKAL
LQSLCICDDTLMKQCLADLLRHQQHTYLLVNLGTLSKLYGNPSWMLTVWDQLFCAAVAHP
IPANTDATAWFESIHEALVSCPVTSSLFPIADDDDDAGSASMEPNPRKNGGARPPLAEAL
LDIAWSRVSVAAGLVFLAAMPMSEARTVAVMDRARLDPADVARAVVALPERDRVEAVQHY
TFAYALAKDAGPEVAEAAPSLVPAFFEHCLARNVLYDVVQEAVMSDRLTFAETFAQLFTK
HQGWEVLEGQSLLQVALAQFAAAAAPASADADQGDGVPDSGANGVEGDRPSSAGQVDANH
APLADQDGPMGGSRALS
>Allomyces_macrogynus_AMAC005839_Rod
MRPPPSTRIAAGHDASTSGSARSLYTMQGGITVPVATLASHQQKEGGPAAAAIPPSHVQG
LYHPSMITLGMERSAQIVFPASGKVSVIQSEHDRSTMVVAMSPDPAVPIIAVGDTHAGRI
SIIHGPSELVCITRELGQHFPDFKLRGMVLSCAPAAVTGPSSKFELIVWSQHLVIRFYDL
DLRAMCRAVDTRDHDTFSQIEASMGAELLVFPVRGAHRVGQCHTAVTSVIPIRPHDDLAD
IAPGHRHFSHLLVVGEGSNCMSLWTRGPNTSSANCVNCVSSSSLYSPIRQAHAAPNGIGL
YTLDAAGHLAYWVITNSCRIRLLRQYGKPVEDFAVHALAAATAASTDPNIRVPSSHLVMV
AQRRTSTKGDKLGRLRGEGENVGSPCIRLLDSRTFDEVARFDLPEMARVWLPATIAHAVV
AKAPSAVNARSFAGAVVLPVVGLLTEMHNGAPCLQIREIIETQPRQQLRALMRNGDWTAA
LAFATQFGMDVQDVHEARVSAMLDAPITADQMLAAIQPVADTVIKCKVCLRAKCATLADV
RRLLEAAKEYSTNALGALRNEAKSHGISAKSSRSDDETGSVAAVAKSQGPLDDDSAKRLL
AQIAELEQLQNNVNDSMVRLGTWCLFNRPYQIDLWRRFMNEDLVVSAQAIAGFGFIRDLK
LLWTRHGPVRDAIETIVTSIPLDVPSAKFIPWLQHDVFPATKPDATAALFKWLQSRAIAV
EELPSRGPQEALRLIELILAAATPSTHLQTPLACFKYAMSVGSPAVPPETLRLAQLLRDI
VDLHETHGYSISLAAYQNKSPEEIAMALLDRAVVPELLPMAVKEHFDPYVARHDLDRDML
LRDYCVQVLDERVAGASAQWESRVVTLLECLSSAQRRCTVIANLMTCVGVPWSDQVNTLI
RGALALDPRASGTAAGSEMTAEDAPSPEQLSEIRGHYQRMLIRRMVQAYHITGFDVSNTW
QARQLVKFFATRLDRTPLGGTGRAESPHSDRDRVPTLDPLADALQVAESYTSLSRSFVFE
TFLLHHAETRAPHVLRAYLDLLGQHPCRLEMAVAARAPAAYMVSLVDRATGATGSADAQP
RTALARAPSARATRLELIENALALFGFVERHFGRAGVDLHAKTQAALVKAQRLQIELDLA
APLGKLKSEEACLALFKVTVETWRASVTHGDEDGSTMQLAIGQLADILAIPTPTARLYLI
RHALQERNVAEAVLLVQTCIQEEVALDVHVVMQDFASFMVSNPRFVTSDLVTSLTALAQY
SVLYVEERQLPATLDLYRLVALQQIVFDLTELGDYGQHLRASAARTADVETSAAASNAGR
PGSPHLPVELFPHQYDSDSGLVLDPVAAIPPCARLIQRGLEALAAIHPQSLLTKLGHSRK
KNKGRQVDPMATLQEAVNDVSRLLARARHFQTRLHLGATFAEMMTRLVLDGTREIDALMH
LQQQLRVVDGTREVCQTLAGARSLDMALIFGHLLELGSVESMRVVQEWLGGVLGNFSKSH
VLCSIGIACGTFWQHRAAIAFFLDYIAITTWTEQLSLLDIPFRQGDFNDETDRHTKLLEY
VPPLLDKTGLDLLVALEFARQFKIDEDLVLIMYIQQQLKYGRSRNASSTNSDNALGADCG
SSAPTSANYEYQNAIAGVHGEVLRKKLLAGVYMAAFNHSDPHDYDKIQFICGQLADVATH
EGVDMSRDQIHSFMLARTVLEVIRSFKKPAVGELAAVVAEDVRVAHENGWDVEWAAERVQ
LHALCHSPWATIRRYLCPATVDQLLPIGAVFKLDPDTIFGQLVTQITAQKGSTLRFADVR
PYLRQMRGSMAFSVAKMVGETTRGKDKVQALRFALQSLETSPLPSPDVTAEAAAARQSVT
DRVGGPMVNQEHDMSDAKRLLMVKALLNRAELECLLEDQHLDEYLPLVTQQDVLIELLYR
NYRAIQQRPSVTMTVHELTAQIAAKCAINIQIFRRQLYKKFLNAEEVLVEGQLPSATFHK
SGWAHHDVILRLLDTAPRQEMIKELLEIAYDRNSARKSHVRIRALSIVLKFAEPEELKQV
PITRVKLRRSLRGFLHFRDCQYLDIPHTSKDLGNCNKALLQSLWYSSRSHAKYPLVLHLI
CNLSLDYSICDDTLMKQCLTDLLRHQQHSYLLANLGMLSKLYGNPSWMLIVWNQLLHAAV
AHPTPASTDAIAWFDSIHEALVSCPVASSLFPIADSDDNEGSVSTEPNPRTNGGAHPPLA
EALLDMAWSRVSVAAGLVLLAAMPMSEARAVAAMDRARLEPADVARAVVVLPERDRVEDV
QRHVFAYALAKDAAAEVAEAAPSLVPAFFEHCLARNVLYDVVQEAVVSNRLTFAETFAQI
FTKHQGWEVPEGQSHLQVALAQFAAAAAAPADTDQGDGVPNAGANGVDGNWPSSEGQGGA
ILAPRADQGDPMGDSRALP
>Allomyces_macrogynus_AMAC010933_Rod
MQGGITVPVATVASHQQLDGAPPAAIPPSHVQGVYHPSMIALGMERSAQIVFPASGKVSV
IQSEHDRSTMVVAMSPDTTVPIIAVGDTRAGRISIVHGPSELVCITRELGQHFPDFKLRG
MVLCCVPSTATGSASKFELIAWSQHLVIRFYDLDLRAMCRAVDAREYDAFSQIEASMGAE
LLIFPVRGALKAGQCHTVVTSVIPIPPHCDPADMVPGRHYSHLLVVGEGPNCMSLWTRTP
NASTAHCVNCVSLSSLYSPIRQAHAAPNGIGVYTLDAAGHLAFWTITKACRIRLLRQYGK
PVEDFAVHALAAVTAVSADPNVRVASSHLVMVAQRRTSTKGDKLGQIRNEGENVGSPCIR
LLDSRTFDEVDRFDLPEMARVWLPTTIAPAAAAKAPSAVNARSFAGAVVLPVVGLLTETH
NGAPCLQIREIFETQSRQQLRALMRNGDWTAALTFATQFGMDVQDVHEARATAMLDAPVT
ADQMLATIQPVADTVIKCKVCLRAKCAMLADVRRLLEAAKEYGTDALAALRNEAESRGIS
AKSSRSDDETGSVAAVAKSKGPLDDDSAKRLLA
>Catenaria_anguillulae_CANG008038_Rod
MAAPASGSGHVPTMAAHSGTANSNTNGSLNATGSLFTLKSVTERSFRAAVSHMHCARSAQ
ALAICVNDRLLILDNMITSDSIASTSFPPALHSHPPAVAISPDGEFWASAAANGDVTVTH
VHTKIECLRISIAERVPVMGPVASLTFAIYPSGSSPHHLYELILVFKHHVTRIYNLELDH
FSAGPLTSTNLNSLANKLVNDMIMEHISPAELEPSTPLPITDVCITAVATYPSQRGCLPS
SLIVFTPTERPQRCSAVSMWHFGDSGTRLVRAHASLPKAKSTDPTLPSLIPGSIVKAEIA
PDCKSMYTLSDLGHISVWGLPHLVCLRTSQIAYMDFSVFTQPEPNRPGTAKVMLSVLTAD
HCVQVVHTRTPDKALVSLPLTDGGTPGSKHMFATNAPVPRVSALQRPPYAAHAPAYAAGA
GATSSPEHMLPVVLRFRGGVNDRDRKLQLLRLQETLPQSQLDALVAGHQWDDALKLARQF
NMDVQPVLKQRLLAAVHEASAHVVMDFNAELGPLLDQVECPRAKMDACLQVRCTRMDDAV
AALARACDLLRNVKDDPALTRRVSEMRARLGTFQMLGKQYSADSWHEFCTQPIEKVALMY
AAAGEIGKLALVWSRHCNDGMEDVRPGGVAEAVAAASPERPPPDAATAAAAKVREPPMKR
TIDTIVQALPESVSASELCAWLRTAVFPTIAAAKKRVIDKWLEDRAVALATKVPGHGAKQ
ALMLVQLVLEPVSVAAYGATMHVTEQWRTQMYKVKPTITPRPALLKLRDQLEDIVYLSEQ
IDYEVGLAEYKRREPMQIAMGVLDRVAALEALDAAVATRFDPYVARHGLDRDNVLLGYCE
RVLEGAVGDRLLAQQQHGRCGGGRGAAQSMFAATWQERVLKLALHMGDVTKRSKVLLELT
SRIPIPWSHAIESAVLDAINRSEYALNTDANVDAVPETVNELQGQYKRMDLYRMLQGYNI
TAADFDASNIGQARYINRLFAKHDSMQAIKDSLRFAATYGTLDSRGVFISFLQHHMVAMM
PDKWRAYLDELKGHRLAHYAYLAASGVCKYYAEVLGRDLYPQMFVYPEKEPRLVRSILLA
NTMALCEFLVDGGRACEAISVVKAMYRLDRELDGFDDVKPQDIDSPEKRLAFFVARSRSL
PSGVSRSMAEILDIDQVQVHQLLIRQALEDGNGNGALLLATEMLHLQCSVHALLPVLHDF
LAYIDEDLDRSRVSTRLVQGMVALSQHCIVSADEGSASEALDIFKLISAFKQVFDQTEQG
EYRVAVGRRSLSARDAASLARPRSNDSGVNLPGASPSGSNFSSSMSSSLSSSYLAKSRAE
IAAQVEESLPKHFFDQGLVLSSSQIIPKCSNFVRAGLHLLYEMYPRSPSLQLAARQQQAQ
AASTSNNKAKSKAKGKVGSKLRADTDPLAVLKAEGKSIVDDLMAANQYQLALVVLHVMGS
FLANNYLLGHTDMATIGPLIDEGPHQAAMFQVAIDALSAPIVDQTMVLGYLLAIHDMRKM
VEAMNKAKAANDSKLSNMLALSCVGVVVGNFMNEHLFATTFRDFASSVVWWHQFDLLGIP
YDRQHFPGERSGQANNVLALRGYVDPLLMATNCDLMVALEFARAFEIGEDIVYLRYIAQH
LGVSQGDGGSGRLGSGASGSLTSSSSSLSISASSLSASLKNNTLTDQTLSIGYKDAVATV
HSEITAESHDELVAIYSMAISQSDPFDYDRIDFLLKQLQSVVVPEVRPILDRCTRVLAIL
SLFDKPSTSIKDMDVEYARARGLNEDWAAKRLNSLALICPILGLDLGPDTDVSWEYLKKF
ITANTVAALKNLAVPLGFGVDQFYGQAALQKEYESTRTGAPLKYAEIQPLIDNIQDPGIL
VHVALHASQVMSGQEKARAIRKALSFAQQAFLDANKPLPDWMRAQLLTAQRDLRVAEIET
VLRDNKLLDARYFDLTVNPPKLIEQLYLDSPKLVARGGIEEGFSIHEVASRIAEVSELDF
TALLRDIFIGMISTKDAIPEGELPSAGFRSIDWSLQQAAVTLLSAYPPSEARNMLVSLSF
GEGDKNLTSSIRIRALDLVQKMPSKIVKTINGQHSIDAQKAWALSVLHLRDHQHLGITRT
LEEVLQDPTAVVRSLWLNHRNKAKCPQLIVNICLDFAINDLDLLDKCLDVLLERKFFTYL
SHQLVAVSRVFPAIPNLATHWRRFLTGFVASIPARHPSLSLTEDRDWSNFWTITENIVDC
PLILDVMGIDLQYAYTLLEMAVKHGIEPWLIVFAGLPVSSDRSVAILASVQVRPLDVLKI
VDSGTWINGGRRDNLRQSMRERLFAYAAETRMLKEFLNTPWLEPALRFCLKRGMFPALVR
EASPDEALQLVRFFFRETSQVAPEGVDIVQHFLATQGRAQAAVDADEDEFLTF
>Batrachochytrium_dendrobatidis_BDEN007648_Rod
MSLVLASLFSLPISHKSNSFTFKNKAGTCASDSLSYTPLAVVRTESLFCLAIDSILYLVS
INHKQLSAQVELDCRIDCLGVHSSRQIAVVGDILGSIHFVHLLSGQVFYSQALVNPTTLQ
QSNLENQHVFACLDLISNENTDEVVVSLTSGTLMRLSGIDFALVEQYLLDGNLETISSTI
QQHVKVQTIKISGELMDSLNYVLVSNQFIYACGSGSAPLTIWTKHPSIPTACIDSVKRVL
NGSTLIFAELESTSGYIATLDTTDQLTLFDSKVWVAIGRTRISNVVDMYFTINPLEDIKT
VLVVVCTDQQETRLILLDIPTLDTIQKCNLPSTSKLVRPSCSGQKVDTLELIYVNYPIDL
TSDYITLDIQIAKLSPTTSLQKVKELIFSGQLDKAEDMAQANHLDIQSLYKLHIESLLAE
MTSGSSKTDLVSDALLIMNHIEDDFFIVNHCLEAKARSLDDVQHFIEFCRSRLEKSMLNL
ESSEKLSSLAAYVEQITKRLATYIYLHEFDFAQWIEFKQRPISELIRDAIAVGDCSKALT
IWNRHSTDPTLCESIATIFQDLPVNMTVSNIIVLVQEFERHITTTAERNLLNQWIVDRAR
QIEGQTERPHDALKFLISLQQPNAQLHRIKYSTTECSPWRYVKSMLHDTQNNSDIEPHSS
LLEFLQLLSNLKDLASLWASTDINLSFWNDDHNMPISLSVYEKEQPMSIAMSLVDRVAAP
ELIPSAIEKHIKPYLARHDDITVKVFLSEYCTTLMDSSIGQEQSFQTWEPRVLAIVPLIG
DSSIENDIILEIMRRTGEYLSRIVKLAYPLSDDIVYHPLNHLTYCLVIQRLKDTMVHNHR
DIVEQFRLIQLKRMMLKYDITVFNIANMSLAKRLLRHICKQTDQISAVGDALQVVKAYHN
LTKMDAYLMRARFLVAENLFERCELLLSVGSETADTEITQDKEALDDESDQRLSSADRAS
LVTQLLGWILIKLDYAISQQNESTFTTMLQAGIMIHGILTQHHIFIHDLPSGFDFRRAQN
LYRDYKQMIHPKCIMDPLFVQTLLQEHIQLQSFTDGSAAFVDIYTYADALGIDRHDTLCR
LAILLTQADQLDLAMLLCNELNDIYPGSKTATTFATCCKLILNNNYLLQFDKGSEHIFKL
AKLLVQLGRLAIANSDSSDLSKHLDLFKDLDLLYHIVLQGDMGAYRASLTKRRRIGPTDG
LEQSTSNYSRGSGSRSDYESNHARIIPVAHDPVPYQDERFGSRIFHSFYHETGLVLNAQT
ALEHAVIFVQSTISMNEALAREINDPFADHVEMVGKGKRANDQIPDRQLAHTHGHQLVDI
CLQHRQYQLAIRLSQRLIELSYSPLSQSMASSNQATTAAAEYILQTEHALKNLATQMLSA
KVIDKHYTLACLLSLPTKIAFDSFKSGMATTGKDFGRLERVAKVGAMAGLVWSQHDFQAN
CQRLAVHAGWWQELQVLEIPFDQAKYQASVNGDYQRELIPHILQKTDGDLETTLAFSQYY
HIEDIRFINEQILRIDANQGQAKNAILVLDILKSYTRIVPPTFDELLSCYNATTLSTSRS
TVPPDISILKKKFSSSYKRLPFHMLIKDPWTVLAPEICDVSLARLVPVCYVLDLDPDKLH
LTLISSKIALLKSLSSSDQDTVSVLGIKCADFRSLVSKIRDSEQAVTTAVLVGGSYPCGT
DRIAMYKLAIHLAERWLLATKSDSSAEETTNKVEVTIARLKKMAVQAETEVQLRTNKLTE
FLSMAHSPLDLCVALYKHGATMSAAPKCDIHDVIEKIAKRSLLKLDDIQMLVLMRLVKLE
VPEEDKEQEQDLQNQIHYLFERNSQLGSQLLLRLAYQSSTKVDTWMRVRALSALIRLTKQ
SDMEEMSKKGVWHYMQMTMYLKEFQDLNIVQSLQDFDQCNKGAFVQSLWLSHRNSVKGLR
LICKICIDYMIMDGELLYNVFLQLEQHQDHAFVLNMLETLVQIPSIAILGWVRGLWVNTW
QISISNWFLNLADANRAKILEFQNLLSLYIKSPYSSLCHLEQLIGDLLQTAFSLESRFFA
IILLGHLPTSFDSRDKTIRNVMSGLDGSNLISLLDTLNLVPNGTVYPNLDTTTLVYAQKT
VIPQIMHVLNSRHLFVLLAASQHLESFVKYVVQTDQVTALLLASIKSGREMDAFKVLDMY
CAFHGLHHQVDSIAERDNTTREIAMLHCYAETHADELGDDAEWMIQQMDNKMDSETE
>Spizellomyces_punctatus_SPUN004251_Rod
MLSDELCESTGQPDKDVNVPKKLEERQEKKGEKTDLYPEGIWNVETLSPECEAATWNHGL
SNDVVECSSLPRGNNEKTEDLNDRGQQSVYKVDTVARLHNLKGMKESTACTIVESPGGFC
VAVEKQIHLFDSKCSTHNTTITFDCPPELVAYNRDSKFLVVGDSFGTIHFVHVESESVVF
SRELLTGALEEDGRPMFLWLGFLGRASEETEELLVILRNMTMCRFTNMSMSKLGEAMASG
NAKWAAELYQMIIMEKVDLMQEETDLKSVHDVAWASRQNGSHRIVVAGKGRQPLTVWHRS
KLTQKTMKVDAVERLLKGCGLLKAQVDPTGRLLLLLDDSGRLSIWDFEHLFMIHHYNDTK
IIDFMIMRTPSQCQGQLNIVTLTELPDVAESRFIQVIHMPSFTVTHHVRVSRNTWLVKIQ
QEDGQQTAHAFEDGRVHFVEGIENQQTHRISELYIRALAQTVPLYRFEQLLQSQRFAEAE
RFAESFELDVQLVLKTKLRHMIASVELRTLSDEDKLNHFVDGLIADLKLVEDESFCIEFC
LEAMLPSFRATYRLLAFARSLAQDSARRSHAGNLSSSMFNVHQAIRRIGTYQLISFEKLN
RRGGSASHNKNTAAVDGDGFDCREWHAFRIADLVAEIRDLLRSEDVRLAIVIWKRHYLDG
NILPSIHQILADVPEHAALNDFVPWLRNEVLPIVQQGSDRAKLAIWIEQRARFVEAREKK
PHGALEVIRLLDTVALPGMAEQGGDDRVSSARDHQLFTPATPAHYVENTILFGRTSTSTF
GFESSSGKVWANGLKKQLEDLVYLWDKHDFCLTLNDYSQFSLNEIAKDLLDRVAAPELLG
DAIEKHFRPYVERNALSFDELLAEYCVDLMDGSMTTGGTNTLADSSWQARVLAILSCMVD
ADIRADVVLELMKRTPVPWGSDVGRVFIEALQWSTTRKKDELREQYRLLKLKRMLIAYGI
TTFNISDKTLARGLLPRILGRIDLVNAMRDALQVVSAYHHLNKMEAYRIRLMALFEAGKV
SRALRLLESGVEEDAADEMQPDADGLGLETDQQLDLIEKIGVGKEVALCLIYILDDAVKA
RNDDEADMNALATYSRTIDSLVELARVLHKIRDDLSNSPNTEHIGQSGSVLAPSNNPSTF
TKSVTPFAAALDLELGGFDDALAILRNMAALFKEFGVTMTMGQFANERERRKVLAGFARK
VFKYIGNADASPDDRKSAQTTEKMKGKQTESRRGNGTSARQEETDQSHTTLYRLAHVLGF
ERSRLRGILAEEAARNGDFRSALVLCKELYDKFPDGETARTLQRVAHLLTRYGAEHKEAF
RDVKEFGMHSRLTSRILQLSGQAFCVCDADAIQSCLDDFKNYELQHRVFTQCDAGDYGAL
VASNVEPFDSNVFDESHHLGQSSNSPSSSSNSASSISSPKPAPTAEMEIANIGDKFAASV
FEGNFRESSLVLSTESAMGLVSSFVLDASAFNENGVILGFQVDDSAKGKGESERGHPAHS
GRLLAEFLVNNKSWQTVLWVLQRAKEAVLRVGQMRESSAWDTVIAFYCETLRRLSVAVLS
SRMIDQKLAVGCLVSLPLEQAFEAYKAGMATAGQEYARVLHIAGIGIALSSAWKQRTFRI
NCEDLAANAKWWHQLRLLGIPFDNETFRYRVETGGHQRRIVPLLLARTGYDILTTLEFAR
SYDIEDDFVIVEYVKGLLLANGDEKDYQSRVAGILDDVVNKERLLNTLMKECLPRFSPYD
YERILFVATQILRLDPDHHFGQRCKEVVGVLADYGRAKPPSLEELIEAKRIVSGGSIVSE
QATIQDLKKMFPKCMQRLPYHALSVNPWLVLGPELTEESIPRLRPLRKVLNLNLDKFYVI
AVENMFQLTAKEGEDGVSVADVQPPSGPTGAKLHFSDIKRLISSISDDVAAIETLLEVAK
RFPLGPDRIQAYRMAVARAERSEPPDAVQNNAEQPTATGSPPKRSTEIKRMLIVCETEHQ
LKCLGMTEMQSFISVQDSMTSLMHNLYLSRSEAALDSKNDLDLHGLVNDIAKRTGVDPDE
FRNWLIKKWMTADVSISDEEREMYLPSMRVQINNLLNSREEIAIQMRLLYLLQSLPLQAG
IQYLLNFVSHPTSKIQTLNRVRALSVLFQLASPKELANYNYQNIKNYMQMLLYLADFEEL
RIMQSLREFEKCDKEAFVRSLWVNHKNELKVVQLICNICLDYRVYDLTLWESALNRLLDK
KVYRYLLGVLEHLTSVPELSQITSLPRVWNGVLTGCLQMLSENSEATSAMHDRMLTLVQK
CPFLFEMNVDAFVDHFTNMAMKTPVTFEDLLNALRGMAALPPTPRLSDAIKRSVSRLDSS
ELIQALDVIFNKADKNHSQHGSAISFGATDTWIGKTWVMRAIFDRVDELRAYELLLTTKH
LNDFVQYLVDCDQIEHLVIASLKAQRTTSAYDVVQLYFARHPNRLPPLPEERREHQNIEC
DDLPVRDYTKPALLQVYLQTHAFDEEEEYVIKRIMERVEADRVASTPGTSRT
>Thecamonas_trahens_TTRA004002_Rod
MLAAGVDGANVELTETLTPTPSFLVEHVATLTCDGKHGAGAAHVAAGGGYVAAAVDATVL
VVDGDGEAATVALDAAVAGLAVAGSATSDAGLLAVITVDGTVVFLSLPALELLAEHPGAV
AASSDGAPVEVPAIAWLADGARWHLAAVTSHGPGVVLSNVSIENFDLSALRLQAFDASTR
LHQVAGAAFVPSVVEFSPYTLAVAGMPLDGGCGDSIVLWAIGGPEEKLVAVDGLSLPGGR
IPRSMAASTCGRVVAIEDEAGAVHYVDAEMLVAVALPQEVSGGVSGAGVAALAFAPVPAF
LSASTESVCVMSPASLADVDGGDENLTFDVALTAGLIPLSTATARDAVYVAACSADRLVV
SIHAVREGVPRFRLNTLLLASAYAEAEAFAAEHGLDGDLVRQAQIEAACVQVKAALAAAG
GDEAARQVASEAFVAAVAPLLQAAANVSHAVSFCVHGAFDSADATLALLNIGYELAKSAD
DESLITLVTDALARLASFEIIASSEAGSSSGWFSGKQWQRFRSAPALGIVRMLVAESKMA
AAILVWSRHYAHATTSSDVLTLINQIPEDVGVDEYLEWLQAHLFVRISPSDRPALEAWVE
QRARSVELREERPHGALKLASSLASFIKAAAANESTAFGWTPGSQVAGFMSQLYNVRQAA
STGLTRLVAQLADMVRLFDEHDLGISLRDYAAETPSSIAVLMIERVVPDALPAELATHVR
PYLLAHGLDADQELVNYLVAWLDAAALAGNAALATEDAELRALALLNGVVSTSAKMQATL
EFFRRIPIPWSADIEALMSSTASWEGDGAAELAEQVRLLRLKAMFLRYGLREVNLSDAAK
AKDYLFHILTRLECETAMADGLLVVEAYSSLKAHDAYIFHLQALLASGKVVHLARAGELF
ASLPLALQLSVGQELVLWIQARYEALRIGGEAPGSLLKLVAALRALLEVCVAAEAKVRAA
ALTAPSASESAAAVPARRTRTRRVRGAGLLRRNASNASNDKSGSSSTVAQPFVYLDVVTE
LSGAVAQEALLAEFGVALPLATLNDSDAAREALAMYVASMRQSSADGGDASKKGATSINK
TRLYRMVELLGLARSDLEGVLAHEAAVLGDPVRATALCKELLLRNRGARAAETLTSVADT
LLHHTVGSKVVASAPSRARNLVQTSLSVCADDDVLALLDKFRAAEQVAEVVDQARSVEAC
APEEEVTNLVRGAYPSHYHEGGLELELERRSSKGKGKEDDEHDENEAGAEAGAVAGERLT
PGGAKKQLATMLKQNGWVQSALKVQLELARTRSGSPGESEIVGLHSALLDKVLGSRRLDR
ELAVSYMCALPYQTGHTTFQMAASRVNADYGRLGVLASIGQDVAYLWKQHAFEGSCEKLR
ANARWWAQLALLDIPFDAKSFNCGPSARYQASLVPQLLRKTGHDIETVLEFTETYAISDQ
AALEHYITVLLVGDDSASSSSGGSGDGGKVGPYSLLYQEQVARVVGEMQPDGLLETLNSR
VLPFVSEYDYDRIRFVYELIDKLVGSEEEARAMVEVVKGLQRYAKVPTDEVLVAPLKERV
AAGEARALGSLRVVPQSVLEEWELTRLPFFTLIENPLLVLKPQLNPATVRKLIPLARHLE
VSEDALAIELIENVMSALAPAAAAVSEVDDEIGGENADPNERRAGASPSKASKETGKRNS
GDARSAATASSGEYHYLVPAAPGTSTGGGRSIRKTMVVTFEALRVYLNKISETARAIEVG
EWVASQFPLGKDRLKAYEFCCTLAAKFRRETRSSSEAVALVERLKRAEKETDVALLLVDN
QLTAFLDYVSQPEELVCQLYFQLGAAEFLRESRGLSNANLHYVADNIAGKFKGEVDEERT
REQLVQLWLSEDDPSTYEPREEPLPAALVASRAFLRSHGFGPEWEVLMRIAFILQYEEDV
AKKLGWLLNYAFQDKSLKISSLSRAKALQLVFALAPAELIERAYPGSSKELASKLESFLY
LSEFERVRFPYTMAELSTENKEGLPETLELAVKLAIDHEVVDGGLWIQFLERALARRATP
LLLRSLEFVAAQPVLASLPIMSEVWQFLVDAAEAADEAVASPRELLAWLRRCPFLVSLDL
SGLVASLAGRGEVGLALAAAKLVPSPAAREALIAAQLAGQSHAARLALLKSVDDALVVDA
VVTSVVAEANYTGIYDEGVPASALQAIVAGAVAQGDVLPLVRATLEAKHAVEARQIVAFF
CEQQPEAEGAKAVASDDGDALENFLMAVGNESDFDLLLAVGE
>Trichomonas_vaginalis_TVAG034050_Rod
MSEKFSSTISSDEEIAAEEMAHSLADDLEKTRKFGSYCIIHEHFNKNECEDFINSNLAET
IGPYLEKLNITKILTLMERHPEILDIFLTFFANIKPKQHPGITYIQHLINIIPRCPIKWI
ASFALDLENARLSTAFVNSTVSSYINAKPHILDQIRLNKETMKKILKNSTTTRGNDYTTS
WQSLMKYREQCRELIEFKFDLTLNDYTNLDKSEFVIKMISQCDRPNKLVRCLRTQIIPYC
ELNSITIEPIIYQGIAKKTWDIKSKLSIITEFMKSTTTKQKALQILQFSGESEYKQIEEY
AQQNNIDYNPDPDIFSKCISSYMPVQRSESLANFSVSSLPEKNTVTRKASQPIGYKRSPS
IDLSLSSLGSLSHFSSIADGNPKDPEEYALKLKKFRNLKQIRPIYDLASTYGIVISYDGY
SKLFSRQEIFYKLISRNGWDDMVTISQVLALNTNELMDIISQNHNYAQNGQVILPKILQY
ITRWNSNVFYQFTESCMFECLPFTPLKEIIELWHDCLQNVFTLIKYDSLDTVLIYARLLE
VFKNFPDNKNLQNDIFDIMKTKKDLIEINESLIEKGLTDASRIFIPDIENYDFDVFKEDF
CSGDIDRVSRASTQLRKLSFENAKDYLENVILTLDGCQYSLLAYCYSMLEELGQDRKREL
NILVSLYDGPKHSVNFHELMENPLQTLQNHVNNDTLNGLLNVANFCDVGSDELIVYVIVN
KMSSPFIDDYRDLIFSLKDRTHKELLTVLAPRLNKEDLSLFYQLIGLVKEQLMTQIAMDL
NKNGLSAFAEQDLLINPVKLIRSLYNKIELHETHGRRLHKIVEKIASSYKIDLRSLKWNL
LMEYLNEDYPELKEDEFKIYGTTNDEILTNADNEVVSKCLFLLRTQNPGEGLKFLKQKIE
FKLKSKSDMRSQIKSAINSQEKINTNSQMMSGTNSQDKISTNSQEKINTNSQEKINTKSQ
GISSTNSQENLVNSQEKINTRYQGMSSTNSHEKICIYSHENNVEKGEHDEITPRMIARSI
LCMFGIGDEETIMRYVTNDMKNLDDLYTKSLFCAHASYFAKKEFDLDLFNPENIDQVLED
YLDEGWALLIRIYLYIQNDEKIIEILPKLAEKRKLEVLHLVPLIANRQIIRNPIVFNSIL
KVIGSSVEDLINKELHTKPFKSRQQTIFQTVLNVVSLLPPFDSLIINGEKLLIPNIIVLL
TKIGHSNVAGELGSRMSNLKTRLMAMKSLIDAGHFDTALSVGFDMGKVFEYITKHKVSEA
TQIMIDENFVKYTSWLYLNHKTDAITKVEQALTKQGRTREIQRMKKRFEDLESKKSQERI
HIE
>Trichomonas_vaginalis_TVAG017707_Rod
MSKLLQSPSKDFILPMNITEELEKYDYATKQKFGSYCLIYEHFDTNEWYEFKDCDFEAKL
EEIIPKVSIQKVLVLCERHLDYLHVFLNFFATINQKQYPPKHFIPFLISIVPLLPIKWIS
KFALHIDDVRYTYLFLTAAFNSCIMVKPGLLQLLQRNQEIWDKYVKRYKIEGSEHYVTIL
QHLVEYRTACKELIDYKIEYKLADYLKCDKEEFMLKMVRQSDSPVKFLKVLKAQIIPYCQ
ANQLDVESLIVKGIPKKSYDVPSKLKILSDYVSTLRLRSQFISDMTYTSDEELQQIKDYA
KQNNLAYEPNPHVVESFENKPRMAFRARSGSIGLMLPSTTGGANIPAARLNTSSSKAGPL
KPPTRSDGWKRSPSIELEKNKGSNDNYSIIADGKADNPAAYAERLHKFRNSKEIRPIYDL
AETYAIVVSYDDFQETSTRIKLFDQLIKQDGWDNFTTICQVLTIQPSDLFEHLNTTDKYF
NCGKDILPKLLNITDRWNSSQFIKYLDTAVNNFWANLPFTEFAELWINALQNIYTKVKPE
SVDYIVFLSRVVNTAQFLTDATQQRTLINEYQKGRTLEELAHILTDFGQEQAAKFINKKI
ANYSEAQFIEDYTSKDIRLVSTAVLQIRFMEDKQAAVTILQHLIPKVDGQEYTLIAYAYA
LLYDLDFPCQSQLDILNKLHSGAKVFVNFHELIANPLETLQAATNTDTIQGILPIAKAMN
INEDKLVVHVMTNKMNSQYFDDYKQYVKLLRQKSQEELIKVVVPRLKPEEQPQFFQSLGM
VEQQRKIQTISDLSNNGLSEFSTSELLNNPKKLIIELYNKTALQDQLGKRLHKIVERIAS
RYSINPKVYKPEIIKPWLSAEYPPFEESKNILDPNSTEQLYAADKSAVQQALFVLRTWTI
LDSLSWVKRFIEEEGIPYRAKARGIACLFSIGDLVTLQKTFGDIETLNAEYKYTILAAHC
QAFGHDFTPEQMHPDKIEETFKELQDPWAQSIRSAVFLDRDDELIPLFTKLAEGRKFQCL
QLIARVQSQRVILDKSVSEALILSISEAFESLLRKDDGTKAAKSRQQKILRTVFRVMSII
PQFDYVIINGQHTPLEDAMKLLISSGLSVYAADITSHMTELKTRRRGIYSLVRNGCYDLA
LEYGFPSEQIFEIILETDLKAATETMVDNSFIQFTNWMYRQGDKAHLKEVKNYLKDQGRT
REIKRMKERFAKIDAENEK
>Trichomonas_vaginalis_TVAG056718_Rod
MKAGLPKRKKETHTEASPCDEKDIPIIEGTYNILHPQYISTDLESFFKIPLENQIEDILE
KVPIGLSVVLCRRHPELLIYFLKFFNHSPKARSNPKSYLPFICQWANKIPIQWILLHTHK
ILDVRYAYLLVSATFTTHSTFSSDEYSHSAYLNEIWQQYRKLVPTTPDQTPQEAWDQLTT
LRSSIVELKDLKLTVPIPLSEYIRYDKFGFITNLMHSCTSPTKLIQFIRAHAISFCQSNN
LSLDDVIIESVVRRDWDVTKKLGVLTNYVQDQTKLSSALEKMTFQNDNELKEIKEFAKQS
NISFTTSPNNYIRSRISPRPKLFRSNSNEDFSQGDSIGSPLKRCPSSDTITIKNVIYYGS
LKQLTNGQPMNPNEYSEKLSQFKDMAEVKPIYQLAKEYKQVISYEDFQSNEFKKNLFIKL
AESSGFSSLNNLIEIFSFDKETVIDIIWSTDIFKKHAKEVIPQILIYLTNLNWELCLQYL
CDSSSFLQMNDTINLWLQILEKSIRFATGEKIIEITNSISVLKGLLNIPEKNCNAILNLI
KDHTDFENVKNYLVDNEFQKYFDLILFKDPIQNQQIKEGFITGIPEKLCLSIQSLSLMNS
KDVSELLIPLLDNIDGHNHVILSLIYHILYLNHLTYEKQESILSLLIENDMNTVDFHKLM
KSPLETINDCVCYNTINEYIALGSVLCVKTDSIILNVMIHKMKSANFNDYMCLISLLTSK
SSKDIMLKELSPQFKFNNLISFYKSIGELQKVNEIKIKEILSHKEFQDQAKESHMNDPSR
IICELYSSTKLQEKLGKQLHEIMKDLAQSNNLSISKIREHLVNLWLTENKPSSIVPSESI
FSETAYEHEIHDDQINVQRSLFILRQWKIKTAVKWLLLFIYQNKSYRSRAKALQCLFVLA
DEKTIESNYTRDFEELLIKQRTVYISRILEVFGINASDDMFNEGNIRNTVDDLSMKINEN
NGSALALMEIMKFYRIEDEKLAIKVLESVYQFNKLFLLQNINEFMNDKIYIKNKNIRQIF
IKALSYGFSEMVNKDTTVTPFKARHFTVFRDILDAASLSTIQLDKLYINDVFIPISEAIT
KLADSGWPKQICEFCSHLGDVKIRDLTIQILIEKCHFDIPFIYGFDESKICSSIYDKSFV
VEATKTMIDSSFITFTRWMHDNGHSSGIETIIETLKEQGRIQEINRMKTRLGLPQ
>Trichomonas_vaginalis_TVAG013780_Rod
MNTVDFHKLMKSPLETINDCVCYNTINEYIALGNVLGVKTDSIILNVMIHKMKSANFNDY
MCLISLLTSKSSKDIMLKELSPQFKFNNLISFYKSIGELQRVNEIKIKEILSHKEFQN
>Ectocarpus_siliculosus_ESIL006902_Rod
MAHEGLWPREYNRAGEAGVRTLAADDALPRKSGRGGEAPAAGSSGNGSYHLDLLFEAPMD
NNNNNNNTRQQQGTRREHCSSLSAFDFVCSSSGTTAEEGGEGVGFDRVCALRGEVVHIFT
FFHAGAEEVGGSSSGEGATAAAGESSSVSLELGHPAECGAWNSTASCVVVGDASGRLHFV
TAEGTLIFSQPLLTNLARDGSSSDDPESGGETTVKSPRAFSCIKFATSTDTGGAAAAAAA
AAGETADGCGQELLALSASMQLYHFANVPIAAIEAACLAQDVGALKKLRAGIRVSVADAS
GDEEPLPCPSSPEPSSRDKLPRTACLQTLRGGRSRVFLVSRGGVSVWARGPGCSVGRHPR
RGGGGIGAAAVEEWEERGGGAGEDGEGGSDGGEGAPSAPAAAGKLVKVDGVPAGELFGGG
GAISAELSADGRWIIAVDDRGGLSWWNSRSLLRLGRWSWPHGAPFHVTDFVVLASNLVAA
GDGGGIGRAPVGGSGNNNSHGEDRRPCLACVSREGEVRVLRLGAGGAEELHRVPPAAGAG
MLTVPSPSRHQFLLVTSDPASRTAGFHLVKEAVPRHRLQALLARGDFDRALELARANCMD
ETGVHAARLLALLRGAGVAASASGDGKGDAAVAGPGLSPRFFEDARALLDRLDSPGVLGR
ACEAAVRAVLPSLADVRKLLEVVENRLRSFDTAGARVRNMMLERLTAVLSRLRTFELIEG
GRKSTLLASATAASAAAATAAAAASELGVVVLPSGPLIRPPGGDDDNHAEDGDGESVVTG
GGGGKENQGCGRDGAGDGDDHDDNGGGEDRRRRIVGGRALAAVPHRRSGFLRGRRASGRG
HPGRCRYLAAARPHRSLGPVERRRGAAAGGGGGGGEDGGRRMGVALPGQLASVPAGAPPL
LLGGWLRDEVLPWLDAVEVVAVRSWAVDHAREVESLEKRPHGALLFARAVAQGSGRVLGS
AAGLLAIHSAELAAAEAEAAARRTGPSDHWKRWKPDGLDALGKTLDDLTHAWDVHRLRLP
LSTFERLPRDVVLFRVLDRVQSPDWLPEEINHHVLPLAKRYGLDPDSVLLDYMRICAETM
VTRRRAHNNTSSGSSAATAAATAPGPGGANGASGLTTEQRAVAVARCMSPGEGCRSELRS
RAVLALANAASFPFSEGLRDLVQEALSWGGALDAELRRAATTLSLSQIVQRHVLAQVQCP
TALDDGLQVAHAYSHLSETNVYVEFLENLAGSYAGRGSADPDPTAANGNDGGGGGGSGII
SEISGKAGPGRGRSCGGGSLAADLAAHRVRVAGVLHRLPAGDARRVAEEVLLYLVRLLED
LELDAGAAGLKPGQLWGCKAISAAEENGTAAAFAAENAVVVLEPGSDAEEAALVASAAAA
VVAFLREMQQRSGGGGGGGGAGDWEKLGNLATMASDLRRVSALQTEFGAFTSLKTLNNPR
GRACWNTMREGLVTLEEYLHGDNKAGSVPSAGSKGKKTAAAAPASRGAKKGGGPGGSSSS
RKATASALPRLLHRARRLSELLGVAWTSVVSHLANEAATRGKVPQAVGLCHMLFRDQAAT
DERAAALALRDTAKALSTFVANQAHMGALRADDLEGERARTAVLQAMAQSVRGLRQSAVL
CASEELPLTLDLLQASETVAAVLCRCEGGDKLEALMVADLSPPSLDASKSRYSVAEGLGS
KIGGSGGRAAGALSLSRSEEEEMEEWGGYHALGGLYKWYPGDGRVLPLEEALKLVSVFVR
QEMRLRVALVSGDAVAASPVSLAGVPSTTEALLSSRWEAGLESAASPLLSFLQGMGAQHL
CVRVVAGMMAIPPPSAVEVLGDAFSGLADKVMEFNHIDCPLAIGYMLAMPTRQAYDTFRR
IIRYSSDDYGRLRVLAGVGMYAARAWDNHDLLHQCMEVERDSHWWHVLTSLGIAFDNRGF
SRADRSQVPGEYQKSLVPALLERSGCDLGLALEFCERYGVGEAFPCLLYVDNQLGLPCVS
PHDVSYQERITEVLPSVHGVFLSRMLRHMLETPGMICDRDYERLAFVYGTLLSDKCQEEE
EDSEEEVKRLEDSLEALAILKDYTSPWPLDVEGRPVAAVAEGGEAGARGGGRGEVDVRSS
TAPPTTVGSPASEVYARRLPFMALVKDPWAVLEVQLRPDSVSNLVPLADPLGLGVGEFYS
RLVAGMLDKGTPLGDGGGASPPGPVPTFSTLQPWLEKIKNPALACTTAQRVAASMTRDED
RLEALQAAIGHAITAAGSLDDEEQEQDEQHPESRPRPSLTLLPLPSLAAESTADNNNQDP
ATKAGARAEVEEEMEEGGGEVEAEVVVDRLQRRALRLEHLMTAKACVGADMAERLSPFLL
SGSTELLAELLVVAAKGAADAALALPPTSGEGRHTHSAATEWMATTATTGGGGSSSISTA
AEAFAEAGGGGGNMSDFRRRATGALQAARSVADQRGMDPHDVETIIFRLAKNWICQHKLG
GGAGSTSGHGGAPAAVAGERDAGMFVGAGLVGGGGGGGGGGESVFVKGAREERMLEDATL
ALRAAFVLTVTFSDDAVDGDTSVCDSIAFMDLKSRISVLLSIAKDGRRDGRSNRVKFRAR
LRALLALSALAPPTLVAEVMASDKEKEGWDAQGEGLSSLSDFRRNVGYMSELEEARLPHK
LEEVASCPAEDIVRALRRDHRGERSLIPLMCDMLLDARSGDVGLWSPILADACRHDELRR
VLIMRVFPRVVRSSVAEAFARSGATLAASWEEALRSPLEELVARQERRRRKEAAAATRGA
PGGATAAAAFPGASSTSFGASLFAMTSGRNGGAGGGALGRGGSGGSGVTAGQAPAPAQAG
GGGGNGERPHEDVNAVVEQVVLLLGACPFPERMNLKWFYSTLADLGPRFHAQAVQIALGV
PGPVPRTAAVLDLLEQPGNGGGGGGGGGGGVALNVVLDELRPVAAGGGSGVWGGTANQVI
LEAIFVWIDERRGWAELRGTRHFDAMVSTLVRAGRARGMVAASLAAGKRQEAYGLCQMHY
ATAAAVVATGFEHGRRGGAAAAAAAAADTGGGSRNSLERFAKEFGLNLPPV
>Aureococcus_anophagefferens_AANO005862_Rod
MKPKTPDEPRTEEIIKASSIPLQGGRGVAAAASCKNDVCVLVVDATGPYSVVKAVITSES
NDGECCEVQLGCATSWAVCWRGDGLAAAVALTDDGAAEGEPRHRCVFVAKSGGGYFCVDT
KAVECAAGRRRKRVVGAAFADDGSLAVAFDDGTLRVATYKVDHGRVVEALSCACDAEGGE
ATALAVCGGDRFVVGYGDGGCAVFRAEFCDVMETAAVTKLMDLPPLAGAGAVTALAGCAH
WLFVASEGGLRWWDAPTGSPLASFRLASPPAGVAIVRGGAGDDWALAAALDGGVARLAYD
ADGGLRVSDVAGVGAALGVCAGPVPDAAPPALAVAAAPKTWFAFRGDAATRVTLENGVAA
PKARISEAFDAVDLREDDEAALANALHALAGGGPAAIPAAAVVAKVFAEAACGEEDVVAA
AGVVCGWPFGSDAGAEAALRAALRGLGLRDGGSRDARRALEAALERLDVFRELLASMDAR
GRGLQDADGAWARAWARFRVGDAFEYALKAAEAGAVDAVVALWRRTRLDDAARAGRGAVA
RARADDRVLACVAALPGDADPELYVAWLAREVAPTLRGAAPARLRAWATDAARGLEARGR
LDDALRVAGTVLRALEGPHAVGALASGTRGDVWLADLDRVVATDDEQPNRPRDELRALYG
TLRHVLSLRDDHGVASTLDSYESADKSAIARALLDRVEDPAELGTEIDAHVRPICGEHGV
DCDALLLDYARACARAFAVARATEKKRRSGGRGDAADATDARLARALAVREEIVDDAKRQ
LGALEVLERARPPYGAAVVALATDVGDDDGGDEDRLDPAERDVATRLRDAARLVTLTHLA
HKHRVANFDAGDAGHALFLLDRVVDGSWRLSGLDPRDVLEDARTLARAYPATLSLRGAVV
AFVQNLSCPEFGDADLGDLDGLADSARAALCKHAAMGSERQSARREVLAYFAATLDDAEA
PRSERRCCAVLGARLAADVVADNDGAGEDGAFRAGDVALLRELESVVRLQGDWGLWAASP
ATLRDDALRDRLLAAAAAPVLAADPGPEALAHLGGVAALLGAPAGWAHAQVALAHCGDDA
HVDRAAAAADAAAAAGAAPDLLRHLGYGLVERNRSSLDLSSAVGDRRRAAAMRAFARAAT
AERAPGAAVERDALALESLAFVGAVRSRCVGAPGARDVGRGDDGLLLRPDQASTPVAAFA
AAVAAALRSGDASNVAAAADGVVDVLRANAAWRLASACLCLRDAVCGACGSEAQWHSARP
QAYALEQLRSLLHSDPKTCAGHGELCVALALAAPPAQAFEAYRDAVGACGGSARELARLG
HLAEVGEALAARLEDGHLEHASRSLAVDARWWKFLRERGVRFDHARLCLQASPTTCDVGA
ILRRSRAHATELLPAVLDAGGGAPLDGETIGAVLELCGRYGVADDVAGSAIATRVLARGV
AGGESLDVAAREALDLVRDDDARRRVLRAALATADGAAYDRVDLALRLLLEAGDDDEAVS
RSPLAPVDANASREATLLASCVHAAPRDAADAPSFAAPSRATLTKWRRCAAWLKAVEDDA
RTQLGARGAAALGDRKLSFHDVVARPREALSDLLSEASCPHLSVVCGMVDGLPPGSLWVA
LADKAAKKPRPGSKEEAFFYRCLDRAGNASLAFRRSAELADAFAADLAASPSAAAGLGEL
RATREAAKHASAWADGAPREPAALEARVDARRRADAAARRAAAVLFGAPGAAVDGDGGAV
PAAGGAAALLRRLYEAAASAAAAAALAAPAKSAREPGGDAFAAAARRAHGAAEVLAAREA
EPGAAEAGRRCRLTARVRLRALRAAAVLARGDGDALAAAWARAAARGHGDGGDGPPTLLA
LSRRLRVVAELAALRLPHARVVAGRGVGCGVGVDAFVETLLRDGGRQGRKRVIQRGRDAR
LAPTLLPLLAAVLAEADDDDAAAPGADAAADARDGARAPLWASLLGALADAGQWRPLLAV
LQRLAPRAWLRSAAGDAVGRVFRAAVLRPILELEEAHQPDSDAVAAVLDDVVALARACPH
FLDGDHHDVHTKIRRALAARDREQDLTAAARAPPAQTPKKRRARRLSL
>Phaeodactylum_tricornutum_PTRI009685_PHATRDRAFT_42793_Rod
MFRARHGSLPSLPGGQWDGSPRNGIGSPTRIQKMVARGDGGCATDECARFFDADEIPLST
TLSEIGSRISRWWTRVAKSDIPAFLHGTALLLSSLSFLYPFSSCITRYSNIIPTLTMTTT
SHRPWLSSVRLVDWEWPVPEESTIAHGLCSTSESTDCTVGRYALARGSSVYGFVSQQQQP
HTTTSTRSTNTTTTSTSSTNTTTDDTTTVPFLTPAWQVSLGSDHAVVTQVVTNTTGTIVA
VAIAGGTVAVLRALDGAVLVTRSLPTRSDVRLSFGVHANGHDTLCIEILTRDRDPTSNTT
THGGQLVVVSHMDGSTLPTLALDGRMDDADVTTTTTSLAHAVARWRIHTLTLPDDLRSVR
EYRTRGDPETPRFVGMYAHGRALGVYRTVLVPTTAHEAAELVPETPGAVDEHPHRILDAE
QGLSVASRSFGKPGRDQDSDPFFFVGSYSGTEASRASGVFWWDPDSVRVVCHYNMRHGGP
VPFHSKASVPNVLDLTPIQAYSDDTLALAVAYRTSTGACLQVLQVLLDETMGLTVLANPH
VVFTIPLETRVPLAVLSLSPTPPNSHPQPFGFFVQTALETSHRGTGRYRFFLPDATAARV
GHVCQLLQRGDLDAAEAVVGQYNLAQLDHDNGHVSFHPSQIALKRLASLLDHHPWVETDV
AQRCLHNLARGARTGNRFGVRSLLQAVDLVLECPVRDALLAMNTVIDTVVQTTFPESTRQ
LHTALVAKQRELQDRLDTVRYLETVELPSSRSVAIRSARTPSHLFATLVREGCYGMAEAL
WYSHLRSSLSDEVLVASVLNITHEVDPSAYIPLLRDVVLPSLAINHELLPTLRAWACRTA
DALDHHWSEEKGLAAAIQLLEVVDRGTKDLQLRIHQSFATYSPFVTGLNESTGRKLTLTR
RSPRARGGVGSEEVSHDSQSMTSGTLSSRHTSGAEEPSSTTAPTPTTLPESSVQRTAPTV
LKLGHLEIGAVKRRQPNTLLAMVHGDDDDDCIYEGQRTARGLGFTRDAATLRTFGPNGGE
TFCAQQLVQLCSRGSESHDVRAKNLAEQVKPFCSRFGVDYDTIVLQCSESLCRGKHIGED
QIREATSIACCCESVSVKCHGILAALRAALLCGCSADWLTHISKNAVAWASADSKLQSEL
IEASRLLLIDSIVRKYCGSGAKDLFRVDNPRHAVRLLDFVTKHLDRESVVDDISSLCDAF
THLSPKHAFGSLIQRALLQDKVDLAAAVLAQLWDRNPSLAESTLASTVSFAEEILHESSA
FDRNPVQVLNHETELVKQNARRMAIGISALIQSVMEHTVRLNSENAAEIDCWTVLGSLPI
LKASVERICSLQSESGVYTCLDHWTCTSQIVSIASDLVLAATEDHLECEEAVLRPLIKKA
RRGVSLLESSSTVWGKELWSVAARQVLVRSIRENPKEKTLILLQTADLDAPFHSPISTYT
QLTTVVELCRRGQKSVPVEGMKLVTVADSLLRNQVLPMCGAQLLPVVVSLRCFLDTAIHV
FLQADEGVGEQIEQMQCDLKSEILRRGVDSSIKHSRPLLAQLPSPKFHPSWYVGDGLLLP
PQEALDVSMDFCLQGVRNDCFLSDRALKIHRFLGERGAHFLSLRILCWSSVVQSCYRGPP
LASGIEATAENNCYCAVRDTMNFLAERSLGGSSSGITSGSVDSELAVTFLLSLPMKSAFN
VYKSALPSGIKTRAFDRVLSLANVGRVACTEGTPVDFQAFSAVGWAKQTAFARQCERLAL
KASWWKILEGFGIEFDPQRFDVGETHIAGTGTASSDLARCDPTYTISILEALLWKTSKIL
ESPIVLRLCGRFAASFDLPRVLVLQKHVEYLLSAQITKAKSGHCVGIDRDPRSDLHQCRR
IAQASLLEIEPPVRRCEIVRRCILALQDSSTSETDYERYSMLFSLYHDSLTFVLDNDTAV
QGLSLNQLEDELESVDRRRDALAILSDFFQGPRLIKRPGLSNFFPPLRSLSLNAKPLPSL
NKCSMFGTSTVSGEHFDPLHCLDKLLSESQENVTALAPLCLPLGLPQGYIHARSLVVRFK
AAANRESAYPSLENDVVPVLNRLRSHTDKYTLADWCASYFTNNDTDNENLACIDLALQSA
IEASNEAERRMQHSNGDDKEIMMLEQFALEKLRTISLKRDALTDRLKVKAILTTCNGSHR
DSVSRLSCSLAQLLDAETKSNPNMMPEDIVDFLLRSGSRLTALASLDDKVACTTEQFRQF
SLKVKDACSSIAERYSHIQPDEHCKQLARRWLLFGEKDHSLIGFQSVATMSGARSTDVSN
EKAKDDDESEFIMDIADLQAKDDWDDGIALPKQHSLNQFTSEEERSSLLPISMRELSEVG
SHRASLRIAFVLVVADEYKSLGARAVEIVDENAGSGALNLQKTKAKGRLGLLSRIETKRE
SRNESSIIQLSRELLRVVFGASDSAITLFGANSSFDGGVALNEQSTTPKSITFAMRHRAL
RAAAILCPQEILERVINESVMSEFASKSALAKECLLKDCAFGSYVAKEIEEMGLSLPHSD
LRQLSTMHFLSYARSLWRHHRGGEMKGYKGRLLLLLLEMCLKAESTDNAFVTMLLNEMNR
LQLPRTLLHALELTSNYNGAGDELPFVQDPSFLAALSSLIGAMSSELQPKECTLIPDAYH
FEEVVESLSRLGCIVRLVSWTTSGNDSLTHFTNLAASASSQACFEPISKDIRRIVESTSH
QMNAKNLGVSLQVGTRFAGWIGTSHLLSDC
>Thalassiosira_pseudonana_TPSE008283_THAPSDRAFT_4467_Rod
MTELMSVFFLAEVIEEETNTAASTPIHPIPAFHYDSHYQQRSAWYRSCSLASMASIHNIP
LPSPDAAHTPAEDSLNTSRSIAGWDQSIISELPTLDEEEVVVVRNRHSLSYHAIAHGRSV
VGTSASLPDDGSNGIIKWQTPFDHNVVTVASNDDGSVIACATKSHVSLLKGRDGSILATR
QIVSESSDKNTIPPRLVFISHPKHHQHDTKDVLLVLCPVPDYGADGANTHGNVIIISNIS
GSTLNSEDVAHVREGATRMSIDALFLDPPVPVVRSMNGMYVNEDTIRFFIGDEDGTIFVH
DYSISEKKSTLVLEDLFANVEGLVGWSLNENAGLGIDNKSSVGAYLILVACKMGRSKVCW
INVLDLSLAAQYTNMKSISSLRAVRSCNGGKSVAAVFATESKGPTIYVVQSLVSRDGERL
SDSDSIILFSIETDKDTQTVELSSPSSSDDRGSYAFRFVGTNKKGEQNSCAEFVSNELGQ
AGEIHHLLTQNNFVEAYTCINDELSQHSCGERISTPVQKSLVALWQLRHVLSRGSVSSAE
NIVEAQECLRRLASYAITGGDEGVHSMVDAAQFLLSWPRNQVGESSDFTVTSLQEVCMAL
SAMSKTVTGVLEVLSSSKVVKLEEQKRKLDERHIALKTLLTVPKLDGTAIAIDDPYLAVG
SLAELLNALISQGAFKSVERLQQSEWGKKLSPEVVASSALRIPVSIDPRSYIPWLCDLVI
PSLSIGHPLLDYIRAWSCRTADRYDEADTTNGLDSSIALLQAISKATARLSVDMNKTFAH
NLQLETDITDVAETESTKHNNNASFFSSVDSKVSSRSVYPRPTVLNVGLIRGMRKKGSKI
FSAQRVTKPVLAASESDVVVLQDDDDLDYDCVELKIGEAIRLKNARELGLERSSLMLTNY
SKMGVQYVIKELVKSALRRKNSGTLDCTELVGKIRSFAAYVDADFDDAVHQYAQESCDSN
RDNIPNILRQMETLSCWCTTPSVRCLIVLKMLRKALVSIQPPPNLTALADEAITWAADGD
VKSEVEEAARLLSIDALVRKYCGNGAQEFFRVNDPTHGIRLVQYVCRHIDLPEVLDDAFV
LCDAFSSTVSRLDTCVSLLQRVMVAPDNNMTSRSEHCASIMAEIYRRDETLAKRVSERIA
GFCEGILQDCRRLILQSIFTTEARRQAVVASSSACAILSVGASRNSASLELLKEFEKISK
LQLGCGVFLTLEELRDSAYSAQIVYDLLKPCVDLLVSQKDSLRLEDDSLRDKLKPMIASA
RHWSAILCSSPTQVSQVWSRAVGLAASHIAKTTENYASLLLLQSSGVLGERNGRSSFHSI
MSVALSLCARSFSEAHTLSNSQSLLSDDEGELAVALVAMKSMAQACLLLRDHVIKYSPPT
MISPSLALVNLTELVCDVSTRSDLGIGERFERYLRLLQKRSRQHRELSFASSRRTKKLSP
DGKSIPALPTLHKSWYIGDGLLLKPLEALVLSISAFQLIMGVESSGSLSTDNIMTSSDII
GVLQSRGAHSATLRILSLSSATFLSRCALSRNEIFTNEENTLKKTNGALAERSLGGTDSG
LTSGNVDCSLAVSFLLHIPKDMAFKIYQSALPSAIGKRDFQRILILAGIGVYCGFGTFSS
NQPMPWSNQKKLIDQCKAISINAKWWDVLARFGVSFDPGLFSQFNEASTSLQTYCVKLIH
NAIKKLTPQSTLDLSVRYANQFSVSNVVPPSILIECLLSPPEESSKGNFDLAQTETAVRD
CLARLPIINQSKVLRKCVMRLEVDEAHAIDYDRHSMVLMLYRECIDKLAGFMKSDTRKKA
HAEEAGRIIRRQNALVLLSSIFDKHSPDEKPKYNKLFEPLPLDPSAQSLTKDRKNNVLGF
DPSENIFDPLTALHGVLGEYGASNSMAATLAPFCSLLMLPAGYIHARALVVHFRRLISLN
EKLPNVETSVLPAMKRLTSSHDKAELAWWCSQQYADGSREQLHCLDLALPNATQASDELE
YALKHNEASLADESYAIDRVKRIDSARAILSDHILVNEVLERHQSSSSTAKSIYKDIIGI
VQTRSRKEADYRPDVLVRDLLVEGSMKAALASQDENDGFATHHFRSLAILVHDACKSLSD
RYSHVNVGKCARVLSRRWLIHGDDMNSESDDDARESNANDNDEMNEKVMSNTAAVEYEDT
SEFVMDIGQINSTGDQTWAHHNDSKEDGIRSNDEPSAFNPLSSKREYAEQQVCRVSLRIA
FLMCFAEDYHRNESNDDTEQGHEVENAQRNVMMKVSKQCPRSKAQLPKLSRHKASGFEGD
LALKHARELLSIVFAGNGNAVAPSCAFLFEESIDDSLLSGWSQNEVNEESRTKNKALSFA
MRHRALRVASIICPHDVIVRVVLEEGYSSDVVDDHLDKIAFGSYVAMEIEAMGLPLPHSD
LLQLSTMHFPSYSRTLWRNHSGEASTREMSGRLHLLLIELCINHHETIDWELLMLMFREL
IRLELPRSLLLACDCAVSSKIIELAASLGKDDVLRCIESASNKVVELIAHEVRTSIVNGV
ELDTPEFSSTIDRIISIIGITSIHDDPVCFVQGFADLAGHCGEHGMKSLSQEFMLVSAKI
TSHIVEPVAYAQAKSIIVSTPDGQEAYDKFLAGSSSASLRQLATSKGHLSDTLDSMDVGL
HVQQ
>Phytophthora_infestans_PINF013818_PITG_16532_Rod
MKSQTHEMKAPQTPSEGSLKESQARSSRQLMIIQVKLVDVSEPEEARKATQKVIQTAKEV
QAMTFCGCGEFLAVADATGTLSLYKSNGALLFGHRIMREDSDSVVSIKFATSEGKKSSSD
AQELVVVTRLGLLLRICGLRLAAFEKLVLEKPKEALSEILRTIRFNRTTFSGGYKLLRSR
VCWWNWRDMTELKEAAVSGIMSFAVVGDRGESESNSTSLLVVARAAEDANATPSFQLVEI
SHDDSGDANTVAVLDWTDSVYRDVALFARIGGSSHCQALAACRTEGGVTMVLLTGDHSIT
DDSIGSEGEESVGEDTVTMAESLVDTSISSLTHKGRMKRYQTKLDACTRCIGDSEEDSRV
ILKILLAVAARIREYTSSSPKLSSRMASLLHWCDEISDLSYKWTTFQLLRSSSTRDTLRE
KWRRFRSRGVAELLEKYMKLGNMRAVRLLWSRHVDDATVHSIVEHQFDISLPVFEDETPA
TIAMSMLDRVCDAALLKNAMEKHVRKYLGFCGVKVDSVLHDYVTELAESVQTAQSTEELR
ALVLLKEISDINVLEVVACVT
>Phytophthora_infestans_PINF013837_PITG_16511_Rod
MSMLDRVCDAALLKNAMEKHVRKYLGFCGVKVDSVLHDYVTELAESVQTAQSTEELRALV
LLEEISDINVRADATLTLLRSSLPPYSDALKRSAHNATQWKTERREELQEHVRLMEIQEM
LTKYGMTQFDIADTKSASRLVSHVLNQVSRPTAFVDAMLLVDAYSDLRCDRAVVRFTENL
FVDGLVDDPSIILGLLKALVAVYLPELKTLLEVASATEDDAVKAYVDSSDYLLCDTLLTD
LQRIARIETEFHLLLSISTLRDPEKCETKLKQFIKPEILFAQDEEREDTRELTDQVTYVG
KGKGKKRAVALNGSVSNKRQRTREGIECQRTSPGLQRDDERTQLLFDLNRFASVVGVNDK
VCRSLLAQSAATNGSILQAVRFSRGLFSTRVNTDVDSVEALQKTAISLSLYTSSYVKDLY
DTSFPRRQLSPAQRARAQAPMYTLELLRYALCMCEKESFDETLILFKKTMLVHDILQYTQ
HNMANDRALWTLYPRWYRGDACVLPSNEAMKLVTRFAIAEHKNLRREGEHRDTIASKRYV
SYLVEQRADLLSLQALLSMQELPEDAAMVVNTQMRKLLSTVFQSPEIDNYLALGLMLSMR
QEDAFHAFRRQISRENVAKDFHRFQKLAFVGADAARAWQQIAFLHQCVELEGNARWWHYL
SLLGIECDHKAFQSERRDLEYIRGLVPQLIARSNFDFYTILEFTRHYQIDDSYPSLVYTE
ALLLSECATLNLEYQDQIVGVVDDIHEQHLSKLLRKSLPKISGLDYDRLLFIFRLLLEKT
SYREREEVTRRVQVLRTLKVFTASQKTEGIDMKVSFHELLSKPRKVLSRLVNSENFNALI
GLVEPLRLQPDELQMMLLKSMIAKVKANTEDGTKFRAFEDILVCLSAENRVTMAEWIAEN
LPLGEDKLEALEFARKAAVSGSEDACNTSFTGYEAQKRLETKMLRVKVEMLLQNSTSETS
SVADVIADKDQTSQLLALVAEPTKLFQELYRRYALSFYSHNSDMLHTVASSIRDLLQLPQ
DDIRLDLVRDWLVEDALHIGKEDSSAGTTEDPFELVKDEKLRQTDEEFGTRIVYLTSASV
KAGDAFGDQVLSHLVDFAKDSRPRAGVTFRAKMRALRVILRLTQLSHAAVEAFVCTKYGV
DSIDTFLKKILRHTKLYTHMMAFEEHRVPYDMSHLLQSDKETLARSFLMKFPPNQPWVLR
CASQLMLDFDVAALDVWDEVLTSMLQLGMVRSLATILEPLSKKPFVRSLNCGRHVWEEVL
TSPMTYLKHKKRQDIHNAKDEMGTVRFKGIPIRNVRSVLARVVTLLQSCPFLDQIDVSAF
VIHLRDLNVMAEKEPDGADIARQLGMDDFAVKCALVIPSPLSRFETLVRMIHAEAYNSVL
HELLDSCFLDGESTIEEENGEVADTSRLIQECFSEAARRKDYLSILNTPMEPGFVEYLAA
TADIDYLLSLLRSGWRQL
>Albugo_laibachii_ALAI002510_AlNc14C67G4705_Rod
MFTSTLIASVPANVTSLYTSQKQKHNDSEPLTAFINASSGVHYPHIPIQSSSSRVVVATS
SNSIASINFSSDQTHIHSPLRSVFRDTTQSSPLRDTNANGASQVQNDAHQWVEMDLMETA
HVALTLSHCGRFIAVAQSTGRVVLYCANAEKQIKMMQIIPMDSDDRIVSLSFESAFPGQN
MDSTKYVFVATALGSLFLIKMDMNHMEGCGSNDDIQSSEQAEFSQVATSLGKETATSQLL
SLRVASYLYLISANHNDEVAVWSKNQESGSVVLARKRASINLQDWAYFGYAMSSNGDPYD
EWMTTSPDLYYRRMDWLSMVPLFDITIDNIVSFAFVDTASNHENEDVKQIMLVLHKQDNN
SSSLEVRSVNYPEGSRTTASTKVVWAKSGIDETEHHLSVFPAFRRDRMSFGVATCRHGKI
LLAEWTNPQSMNKSSLSSNYTDDHVGSLITELKSLASKYNYERKDSSELARIIECANKCF
DMVGLDGRSTQVLISRLDEFIHYVHTHLEMPTSNTLNVPLLDCCARIHAALHKWTTFQLL
SSCFTESSNRRAEWIEFYKSNLHEVLTSYLRCGAMRAVRILWNRHSAEMYASMTPEILTC
IPKNVRIHEYLEWLTQDVLRGLFMPAHSSAVSAVSNRTITSSKPSLQETYRTVAVWCTER
AKSIASEDGYDDAILLVEGFISSLPVQVRAFLDMETRTCCVLPDLIRMEDTLVSSGIYNL
AELNEIKSVREQLYHVKYLANDHGYVISFASLAMETPTSIAMSMLDRATSPRMIRDELKN
HVQIYLKKYKKNCDEVLEEYIAEVIETDAGLYGDAEERVIVLLDEIEDVEIRMTAALKWF
RGMRAPYSNTVQVYARGCCSQETNQKYELQEVVRLMNIQEMLLSYGIGKILVTDTKHTPY
VISHILGQVDRPSALADGICLIDASIRLNKHYRTLAIVEYLENLLSVIPADPVIGQETHS
STIITRSQAITETFSFVEKNSVSLKCIGEIVDEVVSFGLSIIERAEKELEAIEEDMHYHI
TVGAKMKAQKHLYVVPLMEKIVGTYLELCQKKDTSEKNMSRKANTQLLRELQRVQQIEFE
YGILLSISTLKNKGKSEKYIARCIKLREEQMKKTNDTERKSYASGVLAHLGKGKRKMSHH
TGTNAEFTDPSKRQKLVGHDEAQTKRTLENETLVDERIVQISSELRRFALLLGLESHDYD
TLIAKHAAQSGSIGQAVQYARELFSYFRNRVSYCVSWNGKSSRERGTLLANNHLLEKAAT
KLQQVSFLISAHEAHCVNILQQQTKNQSKSALSNAQLGTTLCSMELLTYTACICEIHSLA
ECILLYRNAVFVNDILQYATMDNTAIRGNVPCKLQLYTQWFRDDTTVIPYAQGMRLATQY
AIQEHKIFKMRQYVRSSGEQDPKEASAGSSLQSVTRNDLLPSKRLVSFLLGQNADLLALR
VILSMQILPVEAQVVLQSEKSRLLSTIFQSERIDRFMSLGVMLAMEQCDAFDSFRSQITK
ENVVKDYTRFQQLAIIGSDAARSWQQIGFLQNCVDLEANARWWHCFSLLGIKCEPKAFLI
EKRDLEYLKRLVPELMKKSNLDLLSVLEFTRQYHIDDNFPLLVYVEELLLQTDEKGIDYQ
SLIVGVLDEIHAHYLQAVLLRTIPSVSGLDYGRLEFINQLLVDRTSCPDQAEISTRLQVL
RLLKLQSKTRTKEQLGTINYHSLMMEPYKVLSSNLCEDNFEVMATIGVLLQVDTDKLNMV
LLQNIIESTSIAADEKRRWTFSRFEKIISNSLSPNARASAAQWLAEQLTNDTEKLKALNY
AVNIYQSTKLSTIKSDDSDEKTLVSDSQLAQFKNDVLYHEIKILLQNLGARQLELMIPKI
MEDIRGWINEPKMLFVEVYRQYSVLFRTINQSNMLHRIGDFICDKLGLVNQRLRLHLVQV
WLTEDAVRVCKSTWNHPEASIFERIENEPNIFEVSADEEYDDRDQQLVEEIYSIVSWLAN
GETKVGSDAKSDSSELVEIINYLFNFVKETRARAGVTSRAKMRAAKILLLCTNIWSKQIT
LHSEKLPGKNIEDLLIELKTYLRHGRYMIVLEEHRVPIDLTSFIKMDKVIIVESLLRRSE
KNGDIPVWALKCASQAMLEFDIDNISLWYRILKHSTEKRMFKHLLSFLVALSGKPIVRTI
PDGYTYWEATLHYPLKSLISMCKNGHLEDQVDFGSDEEGIPVSVNSRGIPLIRIQQVLGD
MVLLLRTCPFLERIDVPRIIVLVRDIGELLSKKKSLGQHTMAEKLNLNTIAVRIAMMVPK
PQTRYEALVQIIKAGAYQSVLDEMVDTAAISDEDQPNADTGTLGLNARMFQEQLALLHVI
FTDAVTQGYHQAILRTSFKQSFLEFIASTHDIEHTLSLLLCAKEFDSALHLVEMHNEQQP
ENGTEKANRNQDDFRCDIEADSDTLKAVVSKWQPLLDFVSKSKSSNLLACLETLIKQIQP
TLLS
>Aurantiochytrium_limacinum_ALIM000139_Rod
METAMASTSENTDLFAVTEVLHLETSALAPFDSDEGQENLSGAGNVPGMSGSGMSKTLQC
LCAGALSVASTSDDEERLDQNTVLCLNAGRDLRLYEVDEAMRPAEEQARFNLSVDVLAWN
SSGNCFCVGDSQGCLHFINERGTLLFSQKMLNDVKQRFDCMTFLDQPSFFDSEQVGEELF
ISCRNPAKLFRFSNLCLHLLENAAEAGNTALLKSVRDSATIQSFDLASSCPEGSMGMLVA
RNEVSGFLRVLLGSRDAPRLNVWVSADSRSPLYLDRFGSDPLDNVSPFTALESTASQNIV
VTLTQRGRISIWDARRAIFLRCLCTNPDIVDIANMGPGARLGMLLTSGAVRVARIRLHGA
KTLEPLFESEPRKNQTRPGSLVTLPGSRCIALYQHEDGVTGVMCFESNEAMRFESLLTAG
RFDDALTLAVQHDLPGRDRALKGKLSQLLETARSSLLQSSEETTDLPEPIYEKFFAVANQ
LVSLNPQRFLSYVVQGCLQVKLPGAALAQRRLLRKAEELCIEHDDGELLNMAKDALYRLE
TYTLLSESFDCEEWQRFRMCKLMQALTLFLQKGQLQMASVVLHRHLGVDDDVVHLLEYIP
AETPSETMVGWIKDHVGPHVRSHEQKVELAGWAVFIASKIHDAARALALVQEVGMIASTQ
VQTEREKLKLSLCSPGELARQAAESGPRPHDHSLAELERLRTDLEEVLHLSNVHNLQIDI
DTFRSASREEVLMDMVDRVTAPELVKKAVHDHLRPCAQRYGINADEVLVKYIERVALEID
SSNSAREQCAVKAVDQISDLKDASRAVLSLMRNIVPPYSDELTALVERSMTWTTDMQGEV
LDQKRLMDLSALLSSFQLNQQLNFNSLNQAKSILMYVLSQSDAVAERAVKIAQVYRFDVA
DVFATLFENMSLQTESPDEIKVKQLHALMVEITNAEVVRAVEERVRHFCTWGLAEDSDAE
TDQERIYVAKLGALVGQCGGHEWAAGFEAARELLEEFSIKLDLQDFSLDGDAEGLLELHV
MREHASTSTTDLERRACLLGFSKEQMAGRVAVWLARQGHLEACLAWSGRPMGLYWRQRLA
VELAVRFSKSSSAQRVGHALLVDICLHSKESTQLSRAVELLRSSSLVQSVLDRCGDGFDW
DMDDATVTPGLQQAHELHAWFREYGTVLESGAVLPLLTRFLFALGARHNPVVPAENLIEH
LSQNGALQLALRVAGLAINSDLQVAESLVRSLGEKVLSAPKIDVDLALGYLIADDETSLS
TYRSSLPKNERGNYARLQTLAGVGVTLGRFHRTQSLVTDCHRMQENSYWWRWLQSLGVEF
YSLQFTAEGCKPAQYLQQALLPQCIPKSGYDLKNIDSFASQYHVPSDVIYGLYLKLVLLD
ENADLETLRDNIALATSRLADDLLLQMCQYVFPRIPGTSYERLEAVCRLCDWPGRSKYLQ
VLELLRICDVRLDIHALFEGDSWRTLEACLEPDTVKWLVALSDPLDLDPNDFYLCLVRKL
MRAGESVTKTVLPVLNNVKAQGRVLEACTWLVSQVEAPEAKLLILRFALERAESDDMAVL
ANQLATQLDLRHAGINTKLPNKRADVDYSKLIADLYDRFGPVAATQWQDRHRLHQVAEQL
AERHQVNLLEVRKRLVLEWLSASSSSGTSAQETQQREENLLQRIVYTMSPRSGRNVDRET
CLGIAYLLNYAFQGNVPGRTFASRARALKAVFRLGTMEQIESVYSTREDDTLPLAEHLQY
SIYMATFEDLHLPHTFDQLVSCDKRGLVRGLWRDHRGNRQAVQLIAHLMVDFDLLDEPNV
VQALLKQMLALGMRRDFFFTVQQIVQRRVDVAEVPSLFAEARRQSQQEDAGDVPLQELIE
ALVRCYPGLVQKHS
>Aplanochytrium_kerguelense_AKER004543_Rod
MAVNEEERQKFSFDKVLELGLSRIKASSGNKENLSSDNATFENSERLPGFLVIPSIIPKH
ESAHDEDSNSSNENPVSCTFDEVYCLVLDEDIYFFNLNQVEKGVDVSSMAHESKISIPEL
KGRIESGTWNETGSCIVLGDSDGNLHFLSRKGKFLFTQNVCSLDDPITVKGTDLGVFQNL
TFALAGNTAKSDRSSETLLVLTRDSRLVVLSNIPRLPEAAEASSLQICSEIHKRVFDLTS
SFTEVTGLLNIGKVESNKLHLILCGTGDVCLGVWELDLVCWEFQRIASKKSRGKKVLSVF
NYRRRQSSSTVGKISDDDGSRMLLVHYADMTLELWDAFSLLLVKKWEETVSAVKPIRNGL
NGKICLVSGSDGSLKIEEVGVAKGSNPLFSFPTTTSDSTIVATPEIYTGAEFLVFGVHPK
TETLYGFRCTEKDDRARLKLLIQHGRFHLAIKIARENKLGKDSEAYVYKSQLLFLLSAGK
TSEKLSKKTFDDVKEAISNLIASSEKVIQCLGFVVKGCLNLKLPYQDDYVNLLRYARDRC
SSSMRQDVDADPSNAKLLSELIAEVDEALLHLDTYQLLKSDPTDAFDPSSWQDFRKSPIQ
VEIAKQFRCGSMDKVAIIWERHFVSLNPTKRRIRAVDMIPLLDLVPLDVDVDSYCSWVKE
CLRWELSSPEWEDLALWATKKAREIEQHFKSPHLAKLVTESCIRDDAQDMFKSVNSGFNT
PARFVKKFMSRSSTSLEVSRRVNGPSKAEAELVRIDDHLNRLIYLQESHDFVFTLEEAEG
MSTNQVICRMLDRVVAPELLSEEIEHHVKPFAEKLGTNQSLKRYDISLGQILVDYVNETV
KDIDIDARESAQEERAVFVCRCIPKEDTLNRGRALLSLMRNTFPPYTEELEQLVSISLEE
AKQSGDSVPLAEEIREQKRLMDLRNIVTKYSKEQSTSRIKFRFDKHSDATQLIEHVTAKA
ARESDKEKVKEMLQDAIQVSHSYHRIDSIEIFILYLENISQLKFTENNQDIIIERVNQVL
SFDLSRYPSTEQIRACVEMINFCKDSIQLMVDKKRPMPYSNGILVAFLLAKHICRLSCLH
SENNGFQNQRLHWAQDVQATMQSLHRLKVEFGFLASPSQITEDTKKKEILNEYLDKVLKK
MKEDGEIGLFSIGATLSTGNMLQHGRFCDLIGVSREELLCEIACRSIRYQVQDSIQCAEF
VSESISNGSFSTSSCLSRCAKMKQKIAVNLSLYGTCSRSQLLARELVIDCATNCDKRNLS
QTVDLLRAASLVLVALKLCDTVEEDDYQLCEDEDSAGSKENQDKIILKCLGLRFKEQANV
LSWEKILPMLKKLVVSIQTMRMRRHSDETLMAAVTDVVEYLDQNAALQLALGCLLALDVR
LMNASQFHSIQSCLKNLAKKALKHEQLDSMLSFGYLCSMYDVNSSFILFRNQLPAVDGDF
SRLERLAHIGVDLGKITKMKTLLDDCYKMKINAYWWSVLQREGIEFDHRAFTPDADEDED
HTYRLSEYIFANILEDLFVKFGFSLNKLLPFTKQYDICTIRVTALYIHMLLLDERANVNI
DYESRIWILLQYYVKRRNSAALKEYRYVAQNALTAIPGTDYKRLRFVCKMLIHITPEHKA
ELTRRIQTLNFLMIDHVIKANNDCELSPENSEHESIGLIDFHSLWKEPWKVLQGVLTNDS
IKRLIGLSHLLGLDPDLFYVYLIEKNAQRLSNLVQASQIQLDATLDNVFELLQKISTPNV
AVETAEKIVASFAKPNEIQSKILNFAVGLARKCSHETVEKRVRSRLKKVNLLLAVQKFLG
ADALSTLKEWVSDPSELVCQMYQQFATKTQGTHELANAIAKDYEIDVEKLRLFMVSKWLA
EPRSKLLPTDEDLKHYSENSDWILEEEAERRIVETLTPNQVDETISFLLNYVFNKKKRVP
YFSRKRALSALFRLASIDRIGQVCQGQDVRNIAKYWQYCGYMSEFEALKLPHNLEQVMNG
DKVGLVKALWRDYRDEPLALRLMSMLILDFEVDDQKLIDALKKQLSKFSMTQIALA
>Cryptosporidium_parvum_CPAI002439_Rod
MYLKKVIELGSLPGLNLQKYTNSIRKVTIFNERLSIIVENLVFFFIITKDHENAKLIYSW
KINSEEELILNGIWIDNNLFIILSSSSVYLLALENESVLEVKTAKHGLTKTIENSEIILI
DNFSNIPIDRQRIIAIVNFSSGFFPVSIDRFNSGYSIEIGNIITTESKGATPCENGIFVV
NSSFIQKFYIDSNTIKCTMIDSLSIGEILNMSLGKCDFKLISFYKAVKGNIVNVIFLNIE
DGIPFNGIEIAISSDNLIPLRANKINIKDPDNIINISQTKFLDDILANIIVYDSSVVVFK
GHEISSEICIANYNDLNTSFIPFVSHGLCETTIFYAGCTLEEKTGNILINILEEEPNYNL
IKDKRIPRFENYNVKDEQIILNSEKTLNNQFDRAFKFNIVIPQLTKLISNSEKVDWNDVF
EYLDKIPLYNVEDALNLLSSLISALENSNSSNSHIMKMNYIIQKSITFDIIYKNNYKNFE
AALKICSEYDSNPNEIDTNWDILLKRFLKCDLGKLCNCLLSFNLVEEFFFLFNRHFIHFG
DGDEEVRSEIILESLSNLPVNLPEKIEKEIPSWLVNQVFPFVTNKNKLLNLIADRAITLE
HVSNGDIDRCLFLLSSVFLNEYSYSNNHVLPKQIVSNGILWAGSGDKRYSINKIPLNKIN
QVYWAFLECNDLKNRYKLEINFSSLYYKKISNRDIAFKLLSRISSSELLNYEINHHVIPF
CKIRGLEADQIIMEYLLELISSINYNSLESNLNSTDGKKYYQPRIISLINSITNDEYKAH
ALLQYLSLNNKCLAIDRNIDLKFPHSAQNEIDFLMSYAKNISVNGKKSFELKNRIALIDA
QNLLSRYNLDSMASIILFEKNAPRRLILHVISQVDAGIESFNDAMFLIDYLKQETNTTFM
GISEAYCLRLRFLIFRRRNIIEWEKMTKKSIKEIHNKTIEEDILDIFSNVDCKKIYSITQ
QFVCFVWQFLDCYSKNCIKSNRLKIRCEIATYSAVVVLRELFKTIQENKWKLRQNTFWTS
NESFNTLIRLQQLQFEFGIYIRPSDIMIDKMDHDQNCLIGKEIQDKMTYLEPIQNKNTLS
NPFGKIEADLCNKQIIDESFISEWRNGYFQLYKESCYIKLCEIFDEFAQPYFEKKISDEK
KKGIFTKLLRLGSLIGVDESYIRRTNIRNSLRDGGKLCIFRRLTQELFKTPSSKNAITIV
DEVQNIILNLLTVDLVDKKKNYAAKFDKESRIDGLELIFIFSKLLQVVATCIPYCPIKLI
SFVLALSSDILWVHDFLLYASDAIDNIENPNNKLISNHLDNHLFSKIIMKSLKNLHFLPL
DSYKSYYKEICTLYPFTDAKQIVMAFLYTKIRIFKELSKQISIKKIYISPFLIYNFWTDP
TLWTIQTNENYPIDVGKYIQELRENVDVLAKQLYQSECLTLAMSIYLKHPLLISDVKLAL
NINTEFFRKVLKGRDPIDGQLCMALSSSLEKKDSWNVFVQSLNPSNILDNYYRTQRMARI
GWDLGILFNHYSMRKEMEDLHKQSKWCNSFRQLKIEFDQSLFFQKQDPQNNNQGYKKSII
CKLIHKSDFDLILCLQYAKDYNINDEYILFLWSKQMILHNFDPKFELIMQNILSFVTPEL
GKEIFESTFEFISSFNYERLKFVLNWYNKNCINTIELPNSMNAYLRTEANNEYSTSSSSS
EINKGFVENQNHKNISTISKLEVLKILSTYKRVCPADKDEKLFIKNEAERINGNIELGKK
VNFKVESNKYRIPFHYLIKHPINALKYEINDETIYKIKKMSEYLGIKNISIDIQFVWNIV
LCRKYKYLSENNLLKTESNEFQEYCFKLVESDKILLRYIESIASVDLEAGIAIVLLVIDE
IPLSKTKIKLIEWCERKSGSIARVELKKGYPIINMEFLLYNRFNEVIINIENYLKSKKSL
ISSKLILKKHKLDIIFSKLIEETNDINIFISSLYYYLTPLISEGIYWKFRNKLQESVCQS
FCIDPKPEREIYSFSRKNSIEKSPGSSNFTLKENFNFFIDEISSVYSSDIRKIRVRIIKN
LLSKPFETPYEALKNKFPTIKDIFKDIESSGIITGFDHWYRIQSLNSKVYDCTYIDRISF
ICGGISLNDAIILLLSISFKNSSNYSYSTKCNALKTLFQIASIKNIQKRYPKYDDLQVIW
LHNYYMIYFNELHIPQDFSKFYLSEKVGLARSLWREFNNRKDSYKLLKPNQIHLDQIEDT
KDAEFLKDENRKRKVRCIVGKENEYSNALYLSSNTRCQSVDKKLNQILYLITKLCLDFGI
YDSNLFSNTIKNLYLQLFDENDVKIFSNLIFAAYISGYIYKVKINKSIIDVWNLLVLDPI
FLLKNTVEYISNLINKYAQNGKDKKECVYNNNLLYNLPNKRFIIPILSKIFNTCPVIPFI
EVFELLNAIIELINSILNLKKLIESLNSFSKENDRRLINNILSFFTNLIKDISENNKINS
LEKRCKLSSIMRDKNFDIYEVNSIFDVAIIELLFSYVNPVDLHYALFSMNREKIIKVIID
KKDSFNMLPYLIYSTNSNILASALSNELIKTNNSKLFFEIGAQLDELIDFKRKSQVEEIY
LMESIKATQVYEFIVNKYKNIYSTESVRIIRRCIEFYKIEAIIPLIIKFLSGQVKSESAI
VEQISLLENRANNHELSKKEIYNYIKEVIIKLSKKYKSTNIVQELIDQLKS
