# Supplementary material for: Evolutionary dynamics of the kinetochore network in eukaryotes as revealed by comparative genomics
Source: EMBO Rep. 2017 Jun 22;18(9):1559–71. doi: 10.15252/embr.201744102 (PMC5579357; doi:10.15252/embr.201744102)
Supplement: Supplementary file 3 — Dataset EV1 [file EMBR-18-1559-s003.zip › kinetochore_orthologs_FASTAs/Ska1.fa]

>Homo_sapiens_HSAP005761_SKA1_Ska1
MASSDLEQLCSHVNEKIGNIKKTLSLRNCGQEPTLKTVLNKIGDEIIVINELLNKLELEI
QYQEQTNNSLKELCESLEEDYKDIEHLKENVPSHLPQVTVTQSCVKGSDLDPEEPIKVEE
PEPVKKPPKEQRSIKEMPFITCDEFNGVPSYMKSRLTYNQINDVIKEINKAVISKYKILH
QPKKSMNSVTRNLYHRFIDEETKDTKGRYFIVEADIKEFTTLKADKKFHVLLNILRHCRR
LSEVRGGGLTRYVIT
>Mus_musculus_MMUS004842_Ska1_Ska1
MDSELEDLCSYVNEKIGNIKKILSIRNLGQDPALKTTLSKIGDEIIAVNELLNKFELEIQ
YQEQTNSSLKELCESLREECEDVEHLKEHVPPHLPQVTATQSLVHKPEPDPKESDKAEEP
GLPKKPPREQRIIKEMQFITMDEFSDVPAYMKSRLTYCQINDIIKEINKAVVSKYKIMHQ
PKASMSSVKRNLYQRFINEETKDTKGHHFIVEADIKEFTALKVDKRFYVIMHILRHCHRL
SEVRGGGLTRYVIT
>Xenopus_tropicalis_XTRO021605_ska1_Ska1
MDPGDLDELCSHVNSKISLIKKTLQLRNIGQDPSLNSVLSKIAFEMHSLYNLLNNLETEV
QRQETIANSLRELQATVERDFTEASHLKENIPPHLPKRTQSSSSAPDEAPEMVVKVAAPE
PAKKPSKEKPIKEMELITVHEFGTVPAYMKNRLTYEQINNIIEELNKAVVGKYKILHQPL
KSLSNQARKQLSRYKEEETKDTKGQFFIVDQDIKDFTQVKVDKRFHGMLSILRHCHRLRE
IRGKGLVRYIIC
>Takifugu_rubripes_TRUB019278_LOC101069007_Ska1
MNDLEGVSTHIHDKISSLQHLLDLSDLPQNKLKKLGQEVCALGRLLEELETCVGQQKEQL
HQLKDLEATFQKYLEDLQHMNDHIPAHMPGSQPPASDGEPTAHRNDARELQPSEVDQGKK
PDRSFVREMEFVTVPEFESIPQYMKGRVTYDQLNAAVQHMNTAVKAKYRILHQPLKGLNN
HSRKLHARFKEQETKATKGQYFVVEDDVRELAQVKVDKRFQGILNMLRHCQRLRELRGGG
LTRYVLL
>Danio_rerio_DRER008395_ska1_Ska1
MNHCELEEVTQHINNKISMIKRLLELRAVAKDPDKRGTLLKIGQEVSAINELLDRFEKYV
GKQRDLLKHLKDLEGFFQEDEQDAYHLKNNTPPHMPKRGQQAAPQGGGQVAVQSRQTDAP
AAPQEQGPPRKTQRNQIKEMEFITVPEFDSIPPYMKGRVTYDQLNAAVQSINTAVTSKYK
ILHQPVKTLNNVSRSLQQRFKDQETKDTKGHFFVVEQDIKEFAQLKVDKRFVGMLNMLRH
CQRLKEVRGGGLTRFILL
>Ciona_intestinalis_CINT005481_LOC100175406_Ska1
MADEIEALVNRFESLMRRVELGVTIKDALTHSDGAATFTTLYKDVMEMQDLVSLMRESVN
KTKVDMELLKENYESMKSVEKNVDGMLLFALNNSAVCVKREILDNITPENKENLAPRKKT
IIPQLNPLTSKEFASVPKYVRSHLSLDQVLAGIAEVNHILHEKYTFLAKPRKLLSVKEDK
RRAVYLEQAKEVKGTTYSTFFMDDDIKRYSKSLKLKPKTKDTVFLILRHLGRLKEIHRSK
ITRYCILTA
>Saccoglossus_kowalevskii_SKOW030097_Ska1
MDSHTLEELGDYFTSKTANIRKCMELHGCGNEPNCHKLLKSLDMELIAAEDILSEMKKYI
SVERRKLTDAQELMNNCNDLLQNTLYMSKHLPDHLPGTQKKNADADNFRGSKLVEQSSQI
SQVTPEEVTSKMKKKKQVNIPKMNYITMEEFESVPKYMKGRHGYDGINNIIDAINRVLET
KYKMMSQSRKTASDKVVRQCREWKQQQNKDSQGLSFFVDDDYKKMSDLKFDKATCGVFTI
LRHCNRMKEVRGGGITRYCLNEW
>Anopheles_gambiae_AGAM013652_Ska1
MDQTLDAILQKQLDTIQRIELFLDIYKCKEFVAADINKLKEDSGEAAEKLSRTREYLETD
RKDVCSQFIKIMQKMRRNELLMLHLWEVGPHSEAANAKPAQSDTPKSMPLKELQNDNPSK
MHLTDYSKSPFATRSKSKDIHFYDFDAEITEEEFDTIPKYLRGRMQLSELIQFLEKDVIK
CFEEKYTLMYKHRKAVSNQHDLTAWKDYNSMQAKFPDRKFITQDDLLHKSGKALDKKSYA
KLQMLRYLHILQEVRSEGTVYFLWIYSR
>Caenorhabditis_elegans_CELE023176_ska-1_Ska1
MESFIDRITEETDENFRICRENIPNFETTISPLLNTMKNIKLLLDDAAFDQQKLENNCEE
TCMNCTKSQLNDFLGIKVEASTIVDVKSQLVPQSKESSALVETNEPNEQGLSSKPKENDI
RIVPQITDEEFKTIPKYQLGRLTLEMMNEIVSKMDDFLMKKSKILGKTNKQLTRSDREVL
DNWRELEMKARKRLPTTLFFIETDIRPMLQDRLRPSFAKAIPCLRHIRRIREERCGPLTF
YYP
>Brugia_malayi_BMAL000992_Ska1
MVEVAREEFLKQSCCKVERYCNSMLQFGASDTDINRVVGGLIEKNKELANLLHDIELLEE
KLKRLEEADMEQKLLHFKELGGVLDEDSPKEGASYECDLDSALKLEQIPGSNNQRHSKRQ
RHSLLVSQLKKSLRLVETGEFILIPSKTRGRIGRLELNQLLKKIDEIFTDKYLSQKRLPL
ALKNAKKQECEKLKGRWYITLNEILVRLTSKEKICWKYALPCLTHLKRLEELRVDDNNVF
IAAVLS
>Nematostella_vectensis_NVEC009117_Ska1
IDYLTVDEFKNIPKYSRGRMTYDQVNKAIDEIHKVVDSKYKIVNLPRSSMGESVMNKYKA
FKEAECKETDGLYFFVEDDIKSYSGLKMDVKGRALLTVLRLSGRITEVRTEGLLRYALKD
>Trichoplax_adhaerens_TADH008289_TRIADDRAFT_63718_Ska1
MANALSQLTSYFQAKDEHLRVLAYLNHSQDSKGANKDKILQELKLVSHELDKIDQLLQQF
SQCIQREKDAIGEAKKLEQDLKTNLESFKHLEANVPAKLLERLSTVSSTCEDEKENVKDE
PASNIPVCNTEVNKKQDILPAIELVTPEELDSIPHYIRGRLSLKFVNSTLENLLKVARIK
YKILNKPKSAMNQQTLAKFRKFKDAECDETAGFIFITDEDLRENGKLKMDLSTKNAITVL
RHTDRIVVLKRNRVTRYLLQSCY
>Mnemiopsis_leidyi_MLEI009534_Ska1
MGSVEECKQFNDLHSYYKRKTEEIATTTALLAKYSDISSVSDEDKTVLNQICTDMGKIQK
LLAAISNDQNKLSHTLECNKVTLARLDILREQLQEQQENIPQFMPTPVSNKKEEVDVEPP
QTPVDIKPQHCVRFEEEKKPVRTRPVASTGSRIPSKTKKQKTTRTTHVPSIEFLTMEEFK
TLPKYMVGRIKYEQINSLIEELNNVTVSKYKIIDTPVNKLNSDNMRRYTRMTEIPETKDT
IGMIWFDIEDVKDFTSTPTIAHSFGKMVPLLRHCHRLRQVRAGKVERYVVLM
>Monosiga_brevicollis_MBRE001606_MONBRDRAFT_34174_Ska1
MAATTNIPTMDDVVMHFSKQINSLNRAQLFRMGDELIQNDGIVELLAALEGSLAAVEAQC
ADWENFLDAEERSLEPLQVLVDRAEAMQERLSFAKENLPAQLPTTQASAQQSHGAAPLQP
MGQSTTQLNATGNARYQGNGSKKGTRGKGTKRTVALPTLAYLRVDEFNAIPKYMRNRATR
EELNALIDTITDVVTRKYEILQLQRSQMNDETLAHWHRFKESECHDTDAPGVFYFTEEDL
RRMASTGTGHTKRDLPCLRTAGRLKEIRTGGCVRYVLQGSA
>Salpingoeca_rosetta_SROS001128_Ska1
MEALLEVFACRVRELKQGLVFLQEEEGEGKEGDVDLQQERSGDKKTKKASKRRKGEQLLG
ALWELDKSLTELEGRMDFVESKLDEEETEMEQVREYVTALQYQNERAHDALENLPKGVPN
PPSKTKSKESAKVNNARVLQPTHQNHSAQQKQQQRKPASSRQPLAPITKTEFETLNPAIR
KRLSLDRMNEVVEGIKATMSATHKGKKSNYKGFTRTDFVMHSGVAARDLARYMGALKSLD
RITETHASGSTTYLPTFA
>Batrachochytrium_dendrobatidis_BDEN007645_Ska1
MLTQCSFPDTLTDKPSDSINNTLDTLITSTFSDRIQLLRELVSVHAAATSSQPTALSHIL
SDLSHQISTLESQAADLQQALDTETTLLGHGRSNILPKLKQQESVLIQMLDKVNAGGTHA
TSTEHTADVSDTLTFMKVASASDTNGEPDADPTSHAPKKEKPSAKPCRSIRLLTDDEYNH
IPQYIVGRITLEKINQAITDLNLLISDKYKIFKLPQQKMSKLQRSIYWEHKQLATAETKS
RVFVTEKDLKDKSGGWTESGFKFDAVGRNVVAILRHLGRIKEVRGGGHTRIVLQ
>Spizellomyces_punctatus_SPUN004043_Ska1
MTNSNRVQTAEQKRVAVVISDCTSKPESDAILGRTPVAMDDLLQSFASRITDLKAIALLR
TPTLEQSILNNEDFQSLWRAVEDLDQRVGYIRTQILQEQKALEKSRAIHEALDEQRKDLE
HMLANVPKHLPLPQRSTKASMRYNRPTKNQIQEIEAESDEENMEGQRPKVADPGSLKVLG
NNQGENKSKVAGGLRKMKKVDATADAPSKKTSAKLNTTVAPVTVAEFESLPKYLVGRLNR
DRLNDQISEFAQLVADKHTMLRISPPKMTKSQRDVFWEHRKAATAETTGKAFITEKDVRE
KGQWSKSVFRLDPTGRSVIAIMRHLGRIKEVRGGGHSRIVIV
>Thecamonas_trahens_TTRA001449_Ska1
MDSVDAFAAVMEALSERIRALKGLMMFRTSETSDAGAFLSKLDGAVGEMEGQIQDLEAYI
AGEEAALSELDQVRAEMRAQAASVDVAVAAARPTRPLRATRPKPAQAPARHIEKVYVDPQ
LAEIDDGAQAERYASNSNARESRALRSSLRSSMGGNRPAAGKTPRTARRKSSMGGSRRRS
SAAGPGSLRSSLRSSMGSSVRPSSIFDTADATGTDQVWIEPLEDEEIDAIPHYLRGRLTK
EKINAAAAELSAFIQSKYELMATSTRAMSNAQLHQYKAYRSYEIHGKTEGEKFFVEADIR
NFSHIKVDRTGRSILHILRTTGRLREIRDTNCVRYAVTIY
>Acanthamoeba_castellanii_ACAS010147_Ska1
MAGCSDDPFNALVNSFTEQISMLKHLCMMRSTDSLEAWQSALRDLDARVTQIERHKADLR
TTANRELRYVGQSRELVELLKQQQEHAVKMEAQLPPDLRQSTGAGLKKSVAATPTESNDS
STAEAGGRRRKKGFQIPALAPVSKEELSGCPSYIRGRITVQKVNAAIDEILSVVQEKYRI
LSLPTSKMGAATRTKHQVYSDQQKEAGDSVFFTDDEIKASQHVKFDATGKAILATLQSLG
RLKIDGGRVKKYVLLGA
>Ectocarpus_siliculosus_ESIL005305_Ska1
MPEVVPVELVTVGELDGVPRSTRGRLTIEQVNAAVTDIQKAIERRHAFLSKPRKKMSEKQ
RGRLEELLGQEVPAHGGRPFIAEPDLRALPSFKKGEMTAKALIATLRNLKRLKGVRGAGM
MTYVV
>Aurantiochytrium_limacinum_ALIM002663_Ska1
MSLMSEARVAAEAFTTMTAQLAREVSELQALCVLAGSDARPAAMQRLASGVDEVEDRLLA
LEAAVEAELALTEDARALVTELAAQSERAEELKRCLAKSATSTIENSDENDVENDTYEHN
VENASTLGNLGPNSRSKCGKSRYEGSEEDLQEGDDFAGEEDDNGAGATVDPETGKVSVSA
PSKDQLDAVPNYMRGRLTVEKVEAAVQVVNATFEYKRSTMLIPRGKQSVTVREQIMAWRD
QELEETRGLHFVSRDDIFAQAARDGIDLNIVKQALQVLRYTGALRHISGGGCARFCV
>Aplanochytrium_kerguelense_AKER001265_Ska1
MMTLNLKTETSLAIESFNTLLNGFVEQIGELQRLSLLRGAAGSNEELRKELREFSMKIGK
LEEGCDELEVYVKQEKDVVQETVRTIATIKQQQRRAQHLRLQMGAVTLEPSPEEASSENE
SQCGKDTGLNEIEVTDQDKENLRDDNSNSDLRSLDDSVKECQGEKSETKSSLLVAPNEDD
LESVPRYMRSRLTHAQLVETVNVFNESLQSKYKIMNMPRSQQGTRARQKFEEWRKQETFE
TQQEGLSFVTKEDVHDLAKKNNLDFNTVKISLQVLRYCGGLRLHGEGGVNRFISGQLKDN
LIDNLKIGQSAAKRVKRRYEIFTFFYTIETMQDTETGKSSKKDEQVSGEAEGKNEESLRL
QIGKKISGFSTWLDQNYRTIDLTNKAIIAASVGVILYYSRLARKYRRVSDIPANEFRRRT
KLQGRVTSIVEQETPLTNRIYLNVEHRPFLERKFPFLYFSNSGNEANELLIQVFGVESEP
GYTLPCLHERGLTKDGSREVELELLYLDEDKKAAVCHVRHRPPAGIFVKEMLSSKLLDEG
SAKFYDDRPGTYANDTVSGIRKLTNELETLYQTQEKAYRKKRGLWKHREFESRDVPQLVA
NQGFTLLRRLVGRLFASSKSLKK
>Arabidopsis_thaliana_ATHA016462_Ska1
MEGNQAGSSLDSLIASFNKRIGELQELVIARNMYPASTIPDLSAIDTALSSMELQVQSIK
DRLREETEAIPKAKKLIEASLKQQGKLQKMSIYAPSHFPDKATMLNSDLNRCLLQENAKQ
YEQHSTLSSLKFDEEAAVLPKEKKGRGSPPLWYITVEELNSLSSYMRGRLTLEKVNAAIN
DMASYAEANAHLIAASKQKLAENLWEKALKLRDIVTEQAVKGKHFFLETDMKGPSLKLDN
TGKAILTVLRHLGRISETRIGQNRVIILMKPH
>Aquilegia_coerulea_ACOE030476_Ska1
MDLKQAGGSLDALISSFNTRIVELQELVIGRNMYAANSIADLSEIDTAVKAMEFQMQSIK
DRLREETEAIPKAKKLVEMSLRQQNKLQSMLAHIPAQLPTTTSMGVSNKTSNNGLMQEIS
SHNHGFGSLKLEEESAPPQIQKEKKSRASAPLWYVTADELDSLSSYMRGRLTLDKVNAAI
NDMAAYAEANAQLISAPRNKLAENALEKALERRDIAMNEAVKGKHFFLETDIKGPVLKLD
ITGKSILTVLRHLGRINETRVGHQRVIILIKPQ
>Oryza_sativa_OSAT046382_Ska1
MDAGDASRLGESLDAVSAAFQSRVMELQELVLARNMYPATAIPDLAAVDVSLTAMEAQLQ
AVRRRLQEEREAFPKAKKLVQQSLKQQRRLQLMLANMPTGMREDVFATPLEHNSSMMFPE
SLNFSSAVPEVRDHDLKIKEEPTAPPKKGRGPAPRWYISTEELDSLSSYMRGRLTLEKVN
IAINEVASYADGNAHLVACPKKKLSEDTWEKALELRDIAARESVKGRHFFLETDIKGPGL
KLDTTGKAILTVLRHLGRFQETRIGHHRVFILSKQQ
>Amborella_trichopoda_ATRI019336_Ska1
MDVNDGVKGAASSLNSLMAVFSNRVAELQELAIGRNVHIESCVSDLSAIDAVMKGLECQM
KAIKDRLKEEAEAIPKAKKLIELSLHQQQKLQHMLTHLPSGLPPVATTTSGTTKCLQQEK
LIGIPSIEPSKFEGDIALRKEKKGRGPVPRWYITAEELDSLSAYMRGRLTLDKLNYGVDE
MAGYAAANAQLVAAPRKKLAEDTLEKALELRDIAMSEAVKGKYFFLETDMKGPGLKLDNT
GKAILTVLRHLGRIHETRIGHHRVIILSKPQP
>Selaginella_moellendorffii_SMOE017117_Ska1
MVLRGDGRAADMSAVDVSLKAVEHDFRKMDSYVKSEMEALSKAKALSELTIQQTRKIQAI
VDHFPSTLSAAAPSDALKNRLFPVPEKAAAHTSNILPVQTQNPKVEKEKKGKGLPPRKYV
SDEEFASLSSYMRGRITLDKVNSAIDEMAGFAENNLRLIQAPRKKLGDDILEKVLELRDI
AGAETIKGKHFFLESDMRGPLLKMDTTGKAILTIIRHLGRVLEARIGKQRVFALLS
>Selaginella_moellendorffii_SMOE028077_Ska1
MVLRGDGRAADMSAVDVSLKAVEQDFRKMDSYVKSEMEALSKAKALSELTIQQTRKIQAI
VDHFPSTLPAAAPSDALKNRLFPVPEKAAAHTSNILPVQTQNPKVEKEKKGKGLPPRKYV
SDEEFASLSSYMRGRITLDKVNSAIDEMAGFAENNLRLIQAPRKKLGDDILEKVLELRDI
AGAETIKGKHFFLESDMRGPLLKMDTTGKAILTIIRHLGRVLEARIGKQRVFALLS
>Physcomitrella_patens_PPAT025973_Ska1
MEMSATGTAKVDLDALMASFNERINLLRNLTLVRSGGSHVGELKSLDTALSTAEHHLRVI
KAFMKREAESLAKVQVLVELSSQQTAKLQQICSNLPARLPGNEMHVEPAVASSTSNPQKA
NNSTAVPAKTAPPKEKRGKEPPPRWYVSVDELSSLSSYMRGRLTLEKLNTAIDEMATFAT
GNAKLLTAPRQKLGEEGWNRVLELRDIAIAENVKGKHFFLESDLKGEVLKLDHTGKAVLT
VLRHLGRINEIRCGRNRVFSINRN
>Chlamydomonas_reinhardtii_CREI004228_Ska1
MDSFAVLGEALTQRISDLKKLTLLRIEDGAKDMYQQDLSGLEASVRALEAQVTTLKDCIQ
RELSAMPKVEALIEASKVQSQHLNAIASNLPARLPRATYTSVAGATLAGGRNEADGPAAG
TSGVLSAGTSQAGMGAAAGMGAGEEAGKRARGGAGGGGKDVPRWYVTQDEFDAVSAYMRG
RLVPEKVNAALDELAGHGLATARLMAAVRAGGAKLAPAERKRATELMHSVANKEGVKGHF
WFTDGDLREGPLVRPDKSGKGLLTLLRHLGRLAEHRCSVDGNATTVYVLCEPR
>Volvox_carteri_VCAR015295_Ska1
MDSLADLGAALSERIAELQRLSSLRLDDQTKEYYHQDLLGLEANVQALEEQVAALKAFVQ
SELSVMPKVEALIEASRIQSERTNIVAKNLPARLPRQVACSVQGVSLAPSRPGAVGAGQL
DALQTGSKLAAGGTAAGTGVTVNGGEDAGRRRKEAPRWYVTEREFEAASSYLRGRLQTDK
VNAALDELAGHALNNSKLIAAVKGGGTKLAPADRKRATELLHSVAMKDGIKGHYWFLESD
LREGTAIKLDKTGKSMLTLLRHLGRLQEAAICHSLSVPLEDPSSKDATQPRGTGGRTERS
RPPNMSRLVMRTRECESNVMPSAAMNTASCATYDNARRCLSLDIPAAALSSPASLNSCRK
PRALVPSLMASADVSGEIRSSELQSLSPRYSMDMTTLETPSAGGAPPGTLPSHSTLLALC
PGVPGAMRRQRWCIEDYQIGRKLYKGATSSVYKATCRHSSLPVALKVYFLSKVPRNVIHM
IVREIKIHVELVHKHIVMLYGAFQKRLVLVQEYAGRGDLYGIYRSLNRRMTEAHLVFLVL
APFMDALSYLHAKGICHRLLAYSSNLGFCFRLAAFAGISRCVGVGVGVLCACECESVSEC
VRPENILFTNDWRLLLADFGVSIDLNQERAVTRAGTLEYMAPEVERCPLKMLPEENKEKM
DLAYTTAVDIWATGVLAYELLVGFAPFVGERPQAPTTTTHAAVGPISPKFAGGKNMSFPS
STSPHARDFISLALAEAPEDRPTSLQLSRHPWLGSLMQQDSLNPLESVHSRKSTEAVRVI
EGNGDRRRAGPAAADRI
>Coccomyxa_subellipsoidea_CSUB007013_Ska1
MQRLAGSSVDLFTDELSNLEHGQLQFMAQRLPAFLPGSTTVQVPTSSCPADGASCADEAD
KASAGNENVPSNLPARPSSADNMGNKKKRAPAPRRYVMNDELSSLSAYMTARLSLEKVNA
AVDDAATMAEGVAHMLATARARGKMATHDRKRAQMLMVNVAGKEGVKGHHWFMEQDMKSA
NILRPDKTGKSLLTVLRHLGRLHELRLSVEGSMQPVYTVQ
>Chlorella_variabilis_CVAR006760_Ska1
MEATCGGFEAVVSAFSKQIAELREATLLRVDDTTRQLHTQDVEAIEATVRALEHKLRDIK
AYVAREAAAIPQVEAVVAACQLQQHHLHHIAGHLPTYLPSLRSPEVAGVKENSRAAPNQA
AAADGGGGGGPKKRPPAPRRYITADELASVSSYMRGRLTADRINAALDEMAALAEGNAAM
VAAARRNRATGPNKKHAMWIAFNVAPHEPLKGRSWVLEADLRTGTAVRLDKTGKALLTLL
RHLGRLQEVRVQADGATHLVYVMLPGAGDQ
>Cyanidioschyzon_merolae_CMER001254_Ska1
MLSTRGERSEVPVEGHPDEQRLLGIGSQLGADAATLVRRVRTLKWLALMRSAEAVPALDE
HLYATEAQLQAAETHFYWLKEALEEDLRYAGQMKQLCRRVREQRQQWRRLQVALQQRRRA
GRTCAGTEDASPPSAQQPPGSEGAPTGRVNDSVSPVPRKRDSFPRAAPAVDAAPRVEPVT
EETLQQVPGHIRGRVTIERLHRAISDIESILRYKYALLRRPKHELTSAQLDQRCRYEDME
TDETRGHYFFSETDIKSFASLKQDTTGRALMNVFRHLGRLRESRAATHARIWILSGP
>Cyanophora_paradoxa_CPAR022558_Ska1
MPPAAFEGAGSVCQELFKPLQERVRDLQALTILRNAVHSSTGLSATTSALNQQTLSCEKM
CTHIQSRLTSSAESNAIADFAECSQSILDYAIFLSAAAGLGGSTAAAAPAPDLERGPATA
APQPAPAAAPAPREEKRHRITIERVTQEEFMAVGQHLRGRLALAAVNSAIDQIEEILREK
HAILAQNPNKLHHDKLAAIKFEIYNPVVAQAWAEQADALEDIKGPYLTDEELGGSADATG
RSIQTVLRSVQPPRMRVETRSVDKKRVTCYLFPL
>Guillardia_theta_GTHE011318_GUITHDRAFT_163934_Ska1
MDFLTNNFTPVSVCVVLFLDIGLNSLMDPLSAQIGIVILLTCLQVSFPLCTVVLIFIMLT
RTKFMRSGRFGDMLSRFRNLAVTFPLYAVFLIASKAYRIGAYARFIPTNLFWTMEAFYPI
YILEKIFSILFYSFVYQTLLQLGDPDLYISNAARDQDEIPVFCDELTANQFRGIPQIIRE
DVRVEEVNAAVRIINEFVIEKYQILEMSLKEIQDFEVGEEVLEMKKKWDSQQTLETSNVR
IRLTTTLHVV
