# Supplementary material for: Evolutionary dynamics of the kinetochore network in eukaryotes as revealed by comparative genomics
Source: EMBO Rep. 2017 Jun 22;18(9):1559–71. doi: 10.15252/embr.201744102 (PMC5579357; doi:10.15252/embr.201744102)
Supplement: Supplementary file 3 — Dataset EV1 [file EMBR-18-1559-s003.zip › kinetochore_orthologs_FASTAs/SKAP.fa]

>Homo_sapiens_HSAP001734_KNSTRN_SKAP
MAAPEAPPLDRVFRTTWLSTECDSHPLPPSYRKFLFETQAADLAGGTTVAAGNLLNESEK
DCGQDRRAPGVQPCRLVTMTSVVKTVYSLQPPSALSGGQPADTQTRATSKSLLPVRSKEV
DVSKQLHSGGPENDVTKITKLRRENGQMKATDTATRRNVRKGYKPLSKQKSEEELKDKNQ
LLEAVNKQLHQKLTETQGELKDLTQKVELLEKFRDNCLAILESKGLDPALGSETLASRQE
STTDHMDSMLLLETLQEELKLFNETAKKQMEELQALKVKLEMKEERVRFLEQQTLCNNQV
NDLTTALKEMEQLLEM
>Mus_musculus_MMUS034188_D2Ertd750e_SKAP
MAAPEAEAQETAFRTTGPPTDSEPRPFPPSSRKFPFESAAADSNEDWAVAAEHYLKGSGE
NGGWEQPAPGVQPSHPATMASAKTVCDAQPHSMPSCGLPADTQTRATSKLPVKSKEADLL
RHLHPGGPEPDVTKVTKSRRENGQVKAAETASRRNLRNSYKPFNKQKPEEELKDKNELLE
AVNKQLHQKLTETQGELKDLTQKVELLEKFQDNCLALLESKGLNPGQETLASKQEPTTDH
TDSMLLLETLKDELKVFNETAKKQMEELQALKVKLKLKEEESVQFLEQQTLCKDEASDFT
IILEEMEQLLEM
>Xenopus_tropicalis_XTRO005514_knstrn_SKAP
MDKSKIPVPKSQGVPNTEKPYISDQNVPCAKKPCPPKPTLPLYSKDPNIVFSTSVPDLSV
FKAGGNGKKPIASKKPSAPTRGVTTRYRMEAELRDRNQLLEAANVSLHTNLTNAQVTIKE
MNERQVVLENELKELNRRLEKNMIILENRNIDPVTNGSYFPFIVSGEEILACAEETSKLR
SETKHFTENLLNELQNFSQAASEQRTLMQTVISKWKEADKGRNQFVEDQQAFERELEQFR
ECLLQAEKQLDV
>Takifugu_rubripes_TRUB004005_LOC101077505_SKAP
MASKIPRGLQLPAETKRIGHKLEPKDAVTANAAQKPDGILKAQNKNIPRKNVAPKVPKGI
STRHGQQAELKEQNQQLLALNEELQKSLANTQQEVAELELHFKDMKDENAGLQKNLRDCH
VLLVTAKMDPVSAERVGEAAQQNEDQRKEVMNISANLLNEIKAFGEMASEQRARLEEIQT
AMTKLSKSQAQMIEEREMFSEVTAEMEKALKQAETLLL
>Danio_rerio_DRER020615_knstrn_SKAP
MKRVQTMIPAQPSVTSRAAQVKNDMDTKKNQHRSLKVPTTRYGQQNDMREQNRVLISANE
DLHKQLEEMKDTVTELEQRCTDLQGENREIQKQLRDCHILLVAEKLDPVSGEKLGQTAED
KEKQRKEVMTVSQNLLTELKLLGETAQEHAANLLEVQNTMKDLTEAHEKLQEERTLFTSD
VEEMERALEEAERLLME
