# Supplementary material for: Evolutionary dynamics of the kinetochore network in eukaryotes as revealed by comparative genomics
Source: EMBO Rep. 2017 Jun 22;18(9):1559–71. doi: 10.15252/embr.201744102 (PMC5579357; doi:10.15252/embr.201744102)
Supplement: Supplementary file 3 — Dataset EV1 [file EMBR-18-1559-s003.zip › kinetochore_orthologs_FASTAs/Spc19.fa]

>Saccharomyces_cerevisiae_SCER001086_SPC19_Spc19
MTDALEQSVLALEGTVSVLKDSVESLKCANEPSTNLASTMLQTKRVFRLVPEYDVERSKL
DLIEEVEPLVRTLGDKLRKSMGRMQRELDTLQQTYELNDLRLKKNISMDDDDALNSPDMG
QEYEGRDADDVVMMASSTNEELEELKKLKEKKKQLENKLEILKQK
>Candida_glabrata_CGLA004664_CAGL0F05467g_Spc19
MQSLEQCVNSLEAIVHQLDGSVSRLARNGEASNELCEGILKIKRVFELVPEYDVESARLA
LFEEVDPMVKTLGDKIEKALIRKRRELENLRQTSELNSLRLSGDLYFSETGIDNQDMDVS
TDAIAIASATDAELDELRALKARRAELQELLDGR
>Kluyveromyces_lactis_KLAC002454_KLLA0D18821g_Spc19
MEEVLSEGVDALAACVDDMAKCLTVSKVTTDRSTKLAINMLQTKRVFQLVSEYDVQRARL
DLMEDIEPLLQKLYSKLEKALTKLERERATLSQTFELNKLRFNNQESNPIIDNVKSDPVV
IVSSTHEELERLKDLKNRKEELIQRIQELHEER
>Debaryomyces_hansenii_DHAN005875_Spc19
MSHTYNSLSNCISSLSASVALLNDSLKTIDNATKDIPRLKKVLSTNKVFGLVPESDLESA
KRNIQNEIQPQINALVIKIEKELSKLKRKKTNLASKVDLQQVRLENAAKSNRDSLSGIKG
ITANRISKGDIDESKLARLKLLQNKKERLKYSLSRLNLQDKRARLSTIPSLPPHRDS
>Yarrowia_lipolytica_YLIP001358_YALI0_F27335g_Spc19
MTNTLDDSIGSMQNCVSIVRDTSLKLRSRAQTPEETERIKKVLQLTRKYEEVTQSEVLAA
QQRQAAEIAPQVQDLIGGVEKQISSLHSKERKLKSQSELNKSRLEQFPMTRREVVDVPRD
ADNVVEVTEEELQELEELQREREKLKMEISRLNLEKRKSVYGKLPQ
>Neurospora_crassa_NCRA007902_Spc19
MNYNYNYNPPPPSFSTLLPPLHSSLNLLSSSLSLLDSSTSDFPRLSSVLKTVRHYELIPQ
PTLQAAEASLRDEIGPFIELLLERVDKELERKGRRVETLKARCELNGGRLSNYNREQKSG
GAGGGIQKKGGGTKEAGSGSGGKKLNGEAALRAKVVRQRKEALKYSVERLEMEVAQKERE
LRMRLEQQGGGPVL
>Schizosaccharomyces_pombe_SPOM005002_spc19_Spc19
MSYLDGLQQCVDSLQISIGTLSSSIDTLESGIHDFPRIKHILKVQRHFNLISEDELSARQ
AKFEEIVKPILSKAFQRLEDSISSLQRQEDSLKTKYELQEARLDMLKNRPATSAFSVTTE
SSEQLKAIIAKRQKLVYTLERYTLQLQQKRGH
>Cryptococcus_neoformans_CNEO001183_Spc19
MAFASTSKHLPRESVYPTPPSSDYLNALEDCVQATEACSRSLQIGLDRFEPGVKDLPRLT
KIFKHKHHFLVLPEPTIAAHKAALSHSLAPQIDHLIAKTDSMVESEKTKVGNLEERLRIL
ESARLSASASTMRSVSSGRSNKTVSNTCDDTSSKISGLNMKDLSILQRKKVMQLKAKRDR
LEREMARLGR
>Ustilago_maydis_UMAY003175_UM03374.1_Spc19
MRRALPATLSPHQNSTAFPNTQRDQPPTRFSRFSVVKIVNSLSASTCFYQVTSHESWVTS
ARSHHASLVPSPRRVMKPCRRLWQPPSRAILQSQSSLRRTCYAVGFKTHLDITLTSRKTF
LRDSQWLSHLPLGESFTVAGRSNDISNCDQKRRLLLSESLNNPGSSQGPRSDGNDISDHE
YQTRVSKACQVIVDSLPDFMHKGVVDLQDLECDDAVSSSHGGRSGWSAKGLLPSLSPFLG
QSLLRRSSWAIKGKDKSNNGTTTAASNDDQVFDSLYHPSIAFEFRPPLPHIGIGKSETVG
DDAATSQGAGTFSNSSEGEGGTGKSLNVYDEHARGGPTICFNGRTMYVASSHLLRHALSA
LFHDTSICLESARFEGRSKAGSSWPGISPYIKRSTQSGTRSDANHSDDLWQDKLVVRLRF
EGIARMTSHQHTYTVIFKYAFDRKTGMIVKHSVDNIQPVPGSKVWTGLSHAWGTLSPAAA
AGRFVAARITTTTTIDWARMSMPRQSSFAQHQMMQQQPGQQGQFDAQFQQPQHLVQPSQH
LISSLQHCVTSTASCVQTMKEAIDTLEFAIQDHPRLMTVLKSQRTNSVVEQQPRSNVKID
AP
>Mucor_circinelloides_MCIR010656_Spc19
MSYPKRLRTDQDDTFKRPHSSVEDLQASAQSLSNILSILDTTIKNLDKETAEFSRQTRLS
LFDRPYELVTENDISIAQTEIGKTIDAELDVLIEEAEKEMEKLKSEEEELIAKKAEKQME
LDELARLIKLKEAENAQKSKSKSKENQRQAQFTPQQKQELRKLDNEKARLEQLLAYEDRR
LAEKTEVLKELQKKNLETEKRLESAKNPTPAEIGEYEQNLLKQIEDFKQKIKEKKEEIAE
RKLQEEQEQAQAQADADADADADQDQETSNVSPSNTIARYKELFDMIDKLHQVITQPDFR
ASEEAVKECQVELEQFYKEIQQDIAKRKEKQPSSIEKLKRLCQVIIPDQAFARTTGRILE
LLYSSEDNLLPLDVLQKEFPEASESRHNFKKVVCWLVTIHVADFDGTHILLSR
>Phycomyces_blakesleeanus_PBLA011712_Spc19
MSNSQRLPKTNDQLKMQDKRHNSMSMLENLESSATSMRSITNSLSISTNLLKSSLKGFDR
ILKNTEFKRTHELITEADIQMSQSSIASDMLPQLKALVDHIEIRLDKTVTNKKNLQRQVN
LQDDKIKSISEERSKYNKSQLTQNGVQKSKVEKKRRMLEVTKESKQLQAKKAKLMTSMEQ
MDIDALEKQRALQNIEQDIKDTKRLSETVKVGLYLKNLGMEQQRLQNELQKLKEKAKQSK
LRLIKERQKSNEAQSHDIVASQTKMNNMERYDDEKWIVQEDQCLEHYQRSLENILNLLNK
VSDPSFKASATIIDTFKHQKTVYLQSVEKDQDMINSVIIPNCETHEKHMLEKFIIKCKLL
MPESAMAVTVVRVLETMLKRKHEQDRDPRMLSEILLEHLLINVSSFRNAGIIELLPDQNS
SSQIEDAFYHCSLSRHLCSRCSHGSLVYEMTIRRTAQRHAKNNRVISITKRCLPSRSYIV
NSDASASD
>Mortierella_verticillata_MVER008269_Spc19
MSRRSLAPGPFQRPGGMASNPSYTLSALQRCVATLQQSDKTLKSTVSILDESTKGLPRLK
TITAHTKQHDLVSEHDIATARAAVAKDAEPQLHTLLERAQDIVLELEAQEQQLMARLQLA
KEERERQEQQQATTRSNNNSNNRGGHASDAKRLESLVKRKDELSLTALEIEEVMDQKREE
FRVLLMKAQQPGPGGNGGRGAANAGGAFGSGKRTKRNPTNESRELSQMQDERRKEITKRT
QALEAIDLDIQEQRKQIMDLQTKKGQTRRATKQEYNPTVPWTKYRDHFTFLENVLNSEVK
TDARDKEPLEEAFERLMSNYTREIETRMSMSEKESARLKKDKMRKVSQMRNLCKQLFPSD
NIGQTMVRVLELLTENSQLEVYHKDLVQNEFPPEEERRHNLGRVITILKQVGVIELVLES
RVEETGEQTLAAQDEGQLILRIRFDE
>Mortierella_elongata_MELO001535_Spc19
MDTHGNGFGYGGSYSTNNNNTLSGHAGHGLGDYGGSSTGPRRTYTPTTSTSSIFMPSLKR
CVNTLDLSTQLLKSSVSMLDEATSGYPRLKTIASHNKKYELVSEEDIALAREEVTKEISP
QLTFLSEKVANIIFALEAKEYELMDLVNVEKEKEQRRLQLQKAASSGLSNIKKLKSLTKR
KEELSRSASELDDVLDQKRQQFSQLLKRVSGGGSTAVPAKKQRRSPTHESRELTKIEEER
KKEIARRNRELQAIQQKIEDKQKAVRELQAKSENRDGDNSAGQDAFTPTVPWNLYLPHRE
FLERFDADILVDERDKEAYSDAFKRLSEAYLRALEPQQAMVDIEQNKLTREKSRKLWQMR
NLCKQLFPEDSIGITMVRVLEMLVESPDSELAYKSERVQAEFPPEEERRHNLGRVVTILK
DLGVVELAVETRIPEGQEPQDNDGQDLEEQLIVRIKFEDN
>Conidiobolus_coronatus_CCOR005940_Spc19
LIRNNLSLKYLPLVKQVNQSIKEDQVHFNSIYDKLNLKNPLTSSAKRLLTPSPKKHKPSG
SANQMKELSRNLDSDIYKKKLEVRRLMETKNNLTQSRNTHQNESPNQAKLVDSEIDELET
QVKKFYDEWLNKQSIIKSMKK
>Coemansia_reversa_CREV002951_Spc19
MAYLDSLAQCVGTLEQCNDNLHSMTSSLSSLTQTFPRVETVIRCEKKYDLTTASDINKAQ
TLISKEAVPFLFRQVDQLENAVEAIRVAYETLSQKVDDQKDEYEQLVANEELLSEVQKSL
KVEQAALSDEQANLLNAKSLVAAKERDLAELNRVRSTTRNKSTVLEEASKVDAEIIKIRR
IIAEVEHETMAIPTDDQIRDTEDGSDNYLVLDRLREQLALLPEISVDNEAATFIDSAMDT
LELLENKVFVPWWDGNTNIQTERMRYLTRLLRYFYKEHGSTMHAVIETLLDHQSMTIDDL
RKDLASTGHATTDLPLLINHLKKIGAVVTDTIVVGGKQVMAVQLDFNGLADDEYDEDVVM
GDEDKAAA
