# Supplementary material for: Evolutionary dynamics of the kinetochore network in eukaryotes as revealed by comparative genomics
Source: EMBO Rep. 2017 Jun 22;18(9):1559–71. doi: 10.15252/embr.201744102 (PMC5579357; doi:10.15252/embr.201744102)
Supplement: Supplementary file 3 — Dataset EV1 [file EMBR-18-1559-s003.zip › kinetochore_orthologs_FASTAs/Spc24.fa]

>Homo_sapiens_HSAP096705_SPC24_Spc24
MAAFRDIEEVSQGLLSLLGANRAEAQQRRLLGRHEQVVERLLETQDGAEKQLREILTMEK
EVAQSLLNAKEQVHQGGVELQQLEAGLQEAGEEDTRLKASLLQLTRELEELKEIEADLER
QEKEVDEDTTVTIPSAVYVAQLYHQVIRPPWPPKVLDSRDLPTSASKYLGLQVCAIASGW
IVSRWRETQNFLERNGGVILVPPGLFLLS
>Mus_musculus_MMUS023885_Spc24_Spc24
MAAFRDMVEVSNWLLSLLGANRAEAQQRRLLGSYEQMMERLLEMQDGAYRQLRETLAVEE
EVAQSLLELKECTRQGDTELQQLEVELQRTSKEDTCVQARLRQLITELQELREMEEELQR
QERDVDEDNTVTIPSAVYVAHLYHQISKIQWDYECEPGMIKGIHHGPTVAQPIHLDSAQL
SPKFISDYLWSLVDTTWEPEP
>Xenopus_tropicalis_XTRO028311_spc24_Spc24
MLCEQIKEYVDVSREIVKVMVSDSAAVALKKSLDRQEAMIDLLLDTETEASQLIRDFMAV
EEKVAQTLLDTEETKQKTSSKLQKIERELQEKIEKNSSLESGIKFLQKELEELKMMEEEI
ADMEREADEDTTTVIPSAVYLAKLFHNVTKIDWDYNCDPSLIKGIHYGGEIAQPISIDSN
QHSKIFICNYLWSLLSTDW
>Takifugu_rubripes_TRUB011558_LOC101075582_Spc24
MAQGHKFQDLEETGEALVAFINSSQPEKLKQVKKEHQALSERHIETKKIVTQILKDFALS
EENACQKFLDLEKHKMQKALDCDKVEKQLEQYTAKNQMTKSELQFLQGELENLRNAEHEI
QTLQSEVDEDTTEVIPSAVYVAQLFYLITKIKWEYDTQPNILKGVHYGEDLATPINIDSS
LQDESEISDELWDFISTKW
>Danio_rerio_DRER009035_spc24_Spc24
MSHSISMHDDDLEKLGESLNEIIMSSKAESVLQAARKKKQEFFDHYIKTKKTLTELLNDL
VHTEEVVGQKLLDLDQQKSQMMQEIMKMEQEVQRSQSKSQNLDSELEFLQKELERLRDAE
QEIQTLQQEVDEDTTEVIPSAIYVAQLYSKVTKIKLEFDTEPHILKGVHYGADVVTPINI
DTSTRTPCEVSDELWSLVKTEW
>Ciona_intestinalis_CINT004278_LOC100175884_Spc24
MEDFKVNLDDMEEIVPKPDVEEKLKDVIQNRELSSKKVSEMLSERISQITENKVPTTLQE
LSEAEALLSEEIEKETTIKQTKKKIESDSLSVQEEIKIPLKEIESEILAAHKDSTNIAKS
VLVDNPKSKALHQLLFSITGVQPGHCSEDMLNGTIISKSESLPFSIDLKQKSKHEVANEL
WGLLKEGNTFWKDNEQNS
>Branchiostoma_floridae_BFLO002313_Spc24
MSQKGEYLTSWHPAPEPPITNQDTKEVDVVSWDLSELTGFSPYRDDQQLNRRLLAIDMTE
GAMMKENILQEKMDIVSEMITMLAAGEQAEELERVTEVWAKTNQLREKQEEDVKKTIQAL
LAMNEDEEQNVKSISQSEGGIQQKEAELEAEKCQAEKQRQQTEQGVQSLMGKLEKLKEEK
EAVGKQKESVTQNTTEALPDVRYLATLYTNVTKLKWDFSCGPDEIKGFVTCKSDVKPFSL
NSKQNSQFFVANYLWDLMDETFD
>Branchiostoma_floridae_BFLO033630_Spc24
MTEGAMMKENILQEKMDIVSEMITMLAAGEQAEELERVTEVWAKTNQLREKQEEDVKKTI
QALLAMNEDEEQNVKSISQSEGGIQQKEAELEAEKCQAEKQRQQAEQGVQYPFKVNPEVS
LIY
>Branchiostoma_floridae_BFLO016742_Spc24
MGKLEKLKEEKEAVGKQKETVKQSTTEALPDVRYLATLYTNVTKLKWDFSCGPDEIKGCI
LFNFNGVEMFRKLLDEGRAGDNVGVLLRGTKKDEVERGQVLAKPGSITPHNKFEAEVYIL
AKEEGGRHVPIFNGYRPQFYFRTTDITGAIQLPDDVEMVMPGDNVTMTVQLVAPIAMDEG
LRFAILAEKYGGEARDFASIDNAPEERERGITINTAHVEYNTPTRHYAHVDCPGHADYVK
NMITGAAQMDGAVLVVSAGDGPMPQTREHILLARQVYMLTKTKVDVTRRYPKLIDLSSFS
GTLKLKEPSNFRRACYFRELRDIRGPPPAGSCLDCRAVSSQKLF
>Nematostella_vectensis_NVEC026777_Spc24
MSNPNLNLINEITTILASNDDAEAVENAAVELNEVIHYRKLEQEEIFNSIRQLTAKTESD
SEKLLKLDGTSQNRTIGELKTATKKLSSEIKGIETEIKLVEHGIGERKKMLEEKRKEQES
ETSELLPKTKYNFKLYTNISHIRWNYESEDDHIAGFIACLKNVKPFDLNAKQNSEYFIAN
YLWDMIETSID
>Trichoplax_adhaerens_TADH001666_TRIADDRAFT_61517_Spc24
MEEKLTQAIESISLSEADSETKVLIDISNQVISLKMQYEKEMISIRKQIETLKAKAAQEK
QQAENQAENDHFYSKAIENLQKKYQELEQSSRSANLRNDNDATKLNQLIQQKESTSKDRK
TVETQVMEKTKCKQFFDLYTNISGIEWNYHCSADQIKGVIMYENDCKPFALNVSENTDFE
MTNKLWQLL
>Salpingoeca_rosetta_SROS006082_Spc24
MASTLRKATDICQETREVLDPEEDVAKVQAIKEATHATFEGWSKEEKSLQDQIRELTREY
EESKRAIPDALTEEDQERALDVLDEQLQQAATSCRTQEDALTRKRAQIKALKTEIEDLER
KKVDIQRQAKENSAAAKRSTLQLYETVTGLKWEYTEQQRVSGYVSGKAGYLNTFSFNPER
QTPFFIAEKLWQEIGIACQ
>Capsaspora_owczarzaki_COWC003146_Spc24
MSVTFQTTGELMREATRVFTQGDDVREVSEIMQLQRQVSDIHEQRELASKAAILELTAKL
SAEESKCVRATPDNQHAEVLQNIENDKFALAKSINHLDRDNQALTSTMHKLDGDLDAIQA
RRQAVEQARTVGVPQNKSIVSLYMNITNIKWDFEQDNLVKGFVTKNNDVRPFSLDPKVQT
PYFIANYLWEKSM
>Saccharomyces_cerevisiae_SCER004259_SPC24_Spc24
MSQKDNLLDNPVEFLKEVRESFDIQQDVDAMKRIRHDLDVIKEESEARISKEHSKVSESN
KKLNAERINVAKLEGDLEYTNEESNEFGSKDELVKLLKDLDGLERNIVSLRSELDEKMKL
YLKDSEIISTPNGSKIKAKVIEPELEEQSAVTPEANENILKLKLYRSLGVILDLENDQVL
INRKNDGNIDILPLDNNLSDFYKTKYIWERLGK
>Candida_glabrata_CGLA004563_CAGL0K03619g_Spc24
MASTEEIVQMMQEASAEFAEADDVSFLDKMNSNIAQLEQQLREQMDESRQNIAKLEINLI
DTEKSIGSLRELMKDATDEATIMKGSDKLNNLIDELQATENEIQMMNSEIEKKVSKLVED
EDNTSSEYEMISKELEQEYDPVFASNILKLKLYRSLGVRLDLDNNQILIQNKELGTIDTL
PLEDELTEFFKVKYIWSRIGK
>Kluyveromyces_lactis_KLAC001899_KLLA0E12189g_Spc24
MSRLNDPVELLQQTRSNFIIESDVSNIKEIKSNMRQLTKLMAEKQTHHNELMKQLQSQLQ
RQQTKVQALKKNFQEQTSQVKRVEDELNIPKLQQDIDKLVQEINQLRDTIQEGIQKVVET
QKQLLNDDTDAAHTIDEEPIGKDDKIRVLKLKLFHSLDVALYNDQLLDLRNEARPLSSSS
SSHNIWDEL
>Debaryomyces_hansenii_DHAN000819_Spc24
MFHEKPDKLLLSSIESFEIEPDLLTLRRIEEVINKTNQYRSNTIENYETKLNTMKSEFQS
LMSEINLLTKVSGINYENLKLLGNGNEESMGDLSNKNIFNVMNEKSIELDNLKLSLAKNL
NDLESQINSMNITKKDLMEKYELVKMKNDNLINDNILKNPDSKAIKINIYKNLGVEIESG
EEGETENKQDKVIIYNKETNLSSILNIDDKYSEYFITNYIWDRLQGY
>Yarrowia_lipolytica_YLIP001525_YALI0_E01980g_Spc24
MDPIDLLRDVAKSFSTNEEIASTERVSVDITRLSLFREAKLAEARDKLQDQIRQRDLCQE
SVAGDSTTSERTQHVHELEREKMRLARAINDLEETLNATQAATSKLNAELELVEKESQQP
IESAVENDSSAALQLKLFRTLGVTFDAEKPEKYTKCMIRSNTTSNVATLDLNVKEYSGFF
ITNYIWDKL
>Neurospora_crassa_NCRA005240_Spc24
MLLEEDPSTLIAHTTQNFNITPDRHAVSRVAESLSTLQQARDLRLRESETNLKKLARTLN
TLQSQHQEVTSSHSSAEHASLISRLDTQKFRVAKNVSDLEMETERLQTQLAELQARLQEL
ELQGVDGGDASAAGGATSTGENNGNGSAGNGGQVRSVEDEVLL
>Schizosaccharomyces_pombe_SPOM004009_spc24_Spc24
MSDSPIELMRSTLAGFQIAPDVKTISNIQDIRAQIQSFREKELEGSQTKFKVLSRKLEIS
TQAMESLKQTAESSQHAEEILSREKEKFRIAKLLNITENEIMSLESQLQKMKEQLLQLEE
RENTSEDICQSEENANMLKLNFYHSLGFDLETAENTGNKRVIIHTENDLQTVQISNKYSP
YFYSNYFWDLLDDSKDKK
>Cryptococcus_neoformans_CNEO000359_Spc24
MEHQQPDHVMREEHQDYSFNEQNVSQEMSEEGWRALAKIVRDVNPNLSPDEELGDLAAAE
AAVNAKDAERTEIVDKLRDELRQLSRQHSQAATAAQRPTSHPSPAEHEANVRSLEQQQFS
IAKQLNEEQAAVAKKEVELGKWKSAKEEIEKIEIGEGDWADGKVVRLKLFSEAGFSLVSS
KDGSNVTKVLIRNDAKEDVHSVVVDNSRSKVYTANLIWSLASD
>Ustilago_maydis_UMAY006338_UM00211.1_Spc24
MSASTTTSPRESSSALMPPPSAPLPSSTMPTPLDEARLTDDDIDSLIASLSPTSELDHLR
SIEKTIRETQMRRRKETEEHTAKIHALQSALSDLRKQSTRQAAEWRSLASHAETIEKLDN
RNFDLAKKINEQESVLSNMQNEVMELKRTCDELEEVDIEDETEMDRDALCLRIFRSLGFL
PSKSSTANNDDEWSSILVRSDTRNTAIQFDIQTSHLKQNEISPLILADQLWKAAE
>Mucor_circinelloides_MCIR009382_Spc24
MQTDELHLKNIDESLLRNPVDTLREVQNIHIKTDLEQQRILEAKQKEIEELQKEADALAI
EEASTRRDYEAIIQENTLREQLLEEQNALEQMELAKMDDIQAEINAMEAELQELESADLS
MTNISTDDLRLSLYTGLGVSADIRHEKAMGIVLTSANREDLLVMGLDHYNPDYLSNQVWE
FIS
>Phycomyces_blakesleeanus_PBLA007563_Spc24
MSTHEKLEDLLDEIDRGMEKLNATTIEKKAADGRIYAHDATEQLDARKKIMDDCLRDSNV
HAELMSLIDDEYELESLIQQEEELKQEFDAVVKSCTVLEKKIEKDNWKNKFSDTEREYEE
MENEKKLLEKELEELNKTVEATNELDIEALGLGIYRGLGVQTMMKKDGTITGVQLTSDDQ
SRVYTYPMKGYSAQYLTKYVWKSISPPE
>Mortierella_verticillata_MVER008561_Spc24
MSSTPSDDGISTLIREVGSQFQRSGADLQALQKTIQDHGETENVRNEMLQDARSVLQDLS
RTVQLTKAKGNRKNIDAENENHDNFMIKMDQKKFAVAQAIQDMEQSITSLEAEIHQLRME
SLELDSTRVTAGGASARGGKGASRSDMAKDDEDEDDILDDTAHAMAVLRLQLYRGLGIEM
IENDLGVYSKARIRSHNKTDVHIVKFDDQLTPYFQTNLIWELAS
>Mortierella_elongata_MELO011611_Spc24
MAAVDDNIVTLIQEVASQFQRSGTDLQNIQKTTHDMREAENHRNEMMHDARTLLQKMSRN
LQLSRSKGSRQHVDPDSLRHDDRMMEMDQQKFSIAKAIQDMDQDITSLEAEIHQLRMQSL
ELDSSYTSASGGASSGSSGTSSAAAGASKSNGSSGEGDSDAGDGDAGTIGAGVRGRGGRS
GGMDKDEVMLNDEEDILDDTAHAMAVLRLQLYRGLGIEMLENELGVYSKARIRSSSKNDV
HLVKFDDQLSPYFQTNLIWEFAS
>Coemansia_reversa_CREV002907_Spc24
MPVEELAEQRDLMQSTVANLKHSNESQLCRDLSQQLESLREYRRTEQDKMQEQLKQLSRR
LQDVRSRVDASKAQREQKSHAEVMRDLEAEKQAAADAIAAQESRQTQLNAETAVLEKQLQ
AQDDNIEHQMVPDEGVLMLQILRGLGVEPLTNVQTGLVESARVWTPKSAYVVPVCEDTQE
HQPTPHQLAARLWDLCS
>Batrachochytrium_dendrobatidis_BDEN004640_Spc24
MPAPDDVQQESGSDQTAKETHDILYSLLDRLRIGADAASLRSLLQTLSQTTSVRTRVLSD
TQDSIQGLERQLEQAKLQAQSSEQALAQRNHTDTMLSLDRTKFATAKSVSDLTDLLADAE
KELRLLQQEVEEVEMDEAVFKQRSVCPEKLKAQVYSQLGLQLIRDTNGQYTQFITSSKRN
NDIQTFDISSEYSQYYYANMIWELIKED
>Spizellomyces_punctatus_SPUN001202_Spc24
MLSANSQQMSQAFHEPRALAYTLMEGMNPSQDAALIRSIDDMMRKTEDERTKVAEDARAT
LKALSRQLQLAKENAERPKRELEVHQHADRMVTLDREKYTVARNIADIDATIESLECQLS
QLQNELVVLEREERTEAEMPPTEQRLKLELFRSLGIELQRSDAGEFTKCKVRCYPRHDIQ
ILEFEDKFSRYFYANMLWDMCS
>Encephalitozoon_intestinalis_EINT000186_Spc24
MEEAKTLLQDLCEKFKNPAEKNILMALDSQRKEERLKMETVTRTLQENVQLFKKKNMQLE
GEVRKYSYTHSKKNDAFVEINNEKLRLAKKIVELEDENEKIKAGIITTDKRIQEKEEKLR
ALSRPSFNEIYLEIVKGFGTEFIEGDGRKYCRIKSKKMGDVFTIDIGSDVSLFEITNSIW
EKI
>Vavraia_culicis_VCUL001728_Spc24
MEDAINIVSDLTKSFQEAEPVRYSRSSPKNDQEQILDDLKESNKLLKRQIAQLKTELRNH
DLVKEKNDGLFMKCNNERFRHAKRIVSLEKEIEDLKCKLEQCKEEENKLQENIGLIKQPS
ANTLFLELMSGFNLQFYRGKCKVINVRKNDVIEIEMAELKDHEITNKIWRSL
>Edhazardia_aedis_EAED001811_Spc24
MREANKIVVDLLDVFSTKTDLENILRTHSEAVDRHNKRLKELRETIDVLNRKNDQLNLEL
QRMQISRQKRSNQFSKLSHEGLQLSKELVNSEADYENASRRLSEMKDTLEKMKEIEQNLK
FPSENKLFLEVIKGIGVNLIDSEDRYLFTIKGKNISHTLSTHDAEFNEKLWDLLDE
>Thecamonas_trahens_TTRA006597_Spc24
MATAAEANEILNELFDVYNVADDAGSLQQAITLKDEATKLVTQAKTDMRTLIQKMTSEVK
DAEGRVEDSAEIRELEERLAELEAEKNELEAAAAAKESTVAELEAKLTAIQDEALVLRER
KAQVMAAQKKVSPKVEYSLSLFAEISNIEWDYAAETVKGIVAAKDGMTTKPFNLNPSHHS
MFFITNYLWEIVPDA
>Dictyostelium_discoideum_DDIS002349_Spc24
MIENKQNKQNKQNNKDNKNVNFIKMIEDLKEDKIKRYLDNDVENLKRAQNLYQDITEKMI
AQQDEFRNELDIWKNESIQFEQSIPTPIDEKDHSEKINFLETRKNQLIEKNNQFEEEIIF
IENELSSIRLKKTQLINKENQLSHENTITIPNKEYLYSLYTNITGIKWSNNDSNNNNNNN
NNNNNNNNNNNNNNNNNNNNNNNNNNNNNNNNNNNNNDSNNNNTSSSSSPPKQESPFIKG
IILDTQTLNQNNCQIKPFSIDKNQYSNDFEIVNKIWDLIDK
>Polysphondylium_pallidum_PPAL008661_Spc24
MDLGAVETEELLAIIDEVKLSFVTNNEVANIDHSQSIHKEITNAFIQQQDELSIVVKDLT
QKLIAFEKNEMNREDSDEVHNSKLKQYQDQRRAIQLSITQLENDILDLKKTLTLSKEQSA
KLKEREQQLEKQKNQLIPYQEHLFALYSAISLIRWDIPSEQSMTQDNNVVTGIMSKPKYG
KISKISLDPVIEDRFEMTERDFHYVATIHKNFLIIIINIRGVDKFVVGIIVVVLFVVVGV
AVFAVKRDLAQLWCERSLVSGVLEILPVDRLKEWMTLDLVGTVAPTAKTTIDVDHNQLLN
QVFRQRIKRWRYLLGDIALTHQLEDMVVLVANERRNTDEHLVDQDTE
>Acanthamoeba_castellanii_ACAS013742_Spc24
MHTNQNHESLLILTELTSIFTDEKDAQLICAIKEKESLIRARHDAKQAEMKNTIKALTSD
VRKIEMKAQRKESKEQFNAKIAALEKEKDLVTTNLGQYERNIKKMDEELSRLSLVETNMQ
AKASTISRETGDEVPRTKHLLSLYRSISNIQWRHDSDFIEGHVTLVDDVRPFSFDPTKHP
KVVVADQLWDLLA
>Giardia_intestinalis_GINT007944_Spc24
MVGPFDSLADALIRQMNLQLEDMRHNGEYSLLLRIIRGQTSLTDRVAKNQEALSVARKKA
GAILTVSRPKPQTDPGFIQRTQKALEETQDAIQETQRNIERLEAQLKDVTAKTANKDELR
RAALTLADRENAGREELVELYHSISGVHWDQPDLGYVLSEEIAKPIRFSSCVDATNQLWE
MINM
>Nannochloropsis_gaditana_NGAD005393_Spc24
MSEVQELFAGREDTNTIEEIRELQREIKETVQSREAGAATCIRGLTAEVNVSQAAVDALP
AAEEADKSRKAALEGEKGETEEALVAMNKKIADMRQNVECMTVEAEEVEEKAKGIEHASQ
DQAPRVLHALSLYANITGIRWKYDDGEKSHLIRGFVSLPEKEEVREFTLDCHKESSFKIA
NSIWNMIDP
>Ectocarpus_siliculosus_ESIL006948_Spc24
MAATATRTLEEMRDIVNNDMPQIYDRTAGVDDVREVLELEAAMEMECERREMDARAMIRD
TIDVLEQRHRAIVEPSEQAFVARIRVVEHERAQAASHIQEQAEEAAARERDIERMQGEVE
DTQTEIENTVDAHTMEMPRVQNAIGLYTNITRIKWNYETEGEIMAGWLVPPEAGVGMKGA
NGTAVVEGFQFDAAGKDDFEVANKLWDVIDGKARAMVEA
>Phaeodactylum_tricornutum_PTRI003487_PHATRDRAFT_38049_Spc24
MAVLELKSNRSTVHKRKGEHLNFNDSRAVIVAPSMGRWEACQSKLAALRESLSAESNDAE
DDLIAYLTDLKSRNTQAENKIKQTEKEALEIQARLDSQTSEALAACHEESEFLFHLQSEL
SQRKADRDTLAQELQEYDDEIYSVRDEIAGYKQEISLQLEDAESLEGMRKIQVPRMQQQI
SLYAMCTGIKWDFAQERRLAGTADVPSQQGLRQFSIDPEEHSSFEIANQLWDMMEGKESS
KETHSE
>Thalassiosira_pseudonana_TPSE008363_THAPSDRAFT_4308_Spc24
MNTPNIIPSGYADEREPNDAPSGSEKCSPNAGWMGDAIVKPKSEVEYRRVGVGGKQGDCT
TSHSIRSFGVVCRCRPASWAHSQIRCRGLQLGNFHRRRTNGPMTSIAPSSIALAEAKEWA
DVASFMDDVLAGQVDQYTHLESAVQQGNSLINSISNQTDALHARSEEITNSITAEIEKEN
VALQNESNELATQIRAVQKLEEEAATLTKTNAEIIAKKRASEQNIPIYKAEAAEQIGKLD
EIEMEHVKRIPKIKNQLSMFAELTNVKWDYNQKDVLAGEISLPSKFVHRKFAIDKEKLSK
YEVTEQLWSIIEG
>Phytophthora_infestans_PINF001447_PITG_01994_Spc24
MTRNQMSLYASVTGIRWDFSSSQIAGDIHVPAKQRIARFEIDPATDHFTAANALWGRIDE
AFDDIDDDL
>Hyaloperonospora_parasitica_HPAR008779_Spc24
MSESSGKSLSWSEVQEICGQLEGMFHNDALKDAQRLRALIQNRKDIASAFHNRQRSAQKL
LAHLRANLSEWEEKEQMAKKRNEQLHERLQQLDTIKRDVAVQLDRFRLNEQYPFHRSELM
VHDETKQELLQYHADHQNDIPVAKNQMSLYASVTGIRWDFSDLQMAGDIHVPAKKRIVQF
HIDPAIDHFTAANTLWDKIDEAFDDINSDL
>Albugo_laibachii_ALAI000185_AlNc14C1G149_Spc24
MISVDKPSNDYMDIDTMDDITMSGEYFYRSRFTSRLSISNKQNELSWNEVKDILNDVENL
YLQDAQGDPQQIRKLVSNQDKIVEGCSAKQNESKMRLQELISQVQQSEDKKNKANAHSEY
IRNKIQEIDSCKRDLMAQLAGIHCLILSPSSLTADFFLFTSAQEHHASLLNKYEEARKEI
LSYGALHQADIPRAKHQLGLYASITGIKWSLSTPIVGGEIFVPLKQEMHQFEFNVDDDEF
DAANAIWDEIDDLFDDVNHDL
>Aurantiochytrium_limacinum_ALIM007184_Spc24
MEDLLAFARSSGGGDGDEGSPWEMGSILAEVATFAGEQKELEALAQAQELSKSVRDTYKD
TETEASEAVSACEDEASAARARAEAFAAQTPTSPEIEALERERMALLKRLDEASTAEETT
MAMVAELEKRVQAAEDALKAAKNSEDAAMPLMKHSLSLYASISKIKWDFAPDAQKKGIFA
GSVVDAEEGYVRNFEIDERNKSQFQIANQLWDLINAA
>Aplanochytrium_kerguelense_AKER007639_Spc24
METELEGDRMDDISSWEDTKNILRDLEELYLQNQDILRVKECIEMRKTILDSYSQASDSI
EDLIRNFTSEVDLLKETAAELAGKPSTNDSIEALKKKIEIVQQQATSNQEERLKLEEEVQ
SLEKRMESLSIEKNTIEKNTAASAPVMQHLLGLYANVTKIKWDFDSENVAGVVTDAANRG
LVRKFDLSPKDSNSFEIANSIWDVISNA
>Aplanochytrium_kerguelense_AKER004905_Spc24
MDNHTGWEETQAILHEMEELYKQGSAVDTERIRECLNIRQQILSTYNEPTIFSKGTESTV
DLIRNFTKEVELLKEAAAELAGKDSSTPEIEELKLRIKSSEQRSQNYLEEQSSLHKEVEA
LENKMKEITSEGFGISQNVSAPAPVMQHLLGLYANITKIKWDYSTDKVAGVVSDLDGQGN
QML
>Blastocystis_hominis_BHOM005310_Spc24
METSVDWPCVDLLVSDLNGVFDPHADGETIQEALGVLETKREEMKNREESKREMIKEMEH
ELQELESDAIRIDEIEKEKERIESLSKEKGEVRSRMERVQRDIASKENEVKQAELEYQDL
VNKINQEKEEKNVTKMKVK
>Emiliania_huxleyi_EHUX021613_Spc24
MAAPAADKYSEAEGVVETVIKIFSERTDPNTARDAGREICEIKRRATARHAELVRSIREL
TNEAERARRRLAEGEQLEAGSAVREELLSAKARAERSISRMRQENLALQQQIGTAETRAS
ELAAREQGVRQQELVEVPRARHTISLYANISSIRWDFGTSNVKGFLASSGGSEGPAGRGV
SLAPAFEMDPAQQSGFEMTNHLWELMGTS
>Arabidopsis_thaliana_ATHA017691_Spc24
MGNASENFDIEDLMSYGDDLINLLNVKNGFDIISQSSEQFKALNFACHEDFNQIQGSIED
CKTKLYACKKKTEEAYSDIAAEDEIERLQKELDEEMEREFKLKDELRLVADELKDLNAQL
SSIDEHKQSTKRKVRDDLRAEKKLSMYASVTNVIPDIDDPSKISGYMVDREKRLIEKFQF
ETNKMTAYETCNSIWSIINKQ
>Arabidopsis_thaliana_ATHA029428_Spc24
MRDQSRNFEMVISWGDELIHVLDDRKGFDVLVQTLEQLRAIPFSCDEDFKEIHESLQDLQ
KKLDVCKEKTDEANSEIADEEEIERLQKELDEELELECKLKEELRYEALFEEHRLAIKRN
KRDQLRTETKLPMYASVTRVIPNIDDSLKTSGYMVGRDKRLMDKFEFDSNKSTSVYETCN
ERIGEEQILTVIGIANLGTVT
>Aquilegia_coerulea_ACOE001418_Spc24
MNTIVSNQISDLERQSSSVEDQRQILNKCDKDVLKAWSSFQMYRSVSKIVPSMDEPTKIS
GHILDKVKYMVEKFEFDPANASSFDICNSLWKMIDS
>Aquilegia_coerulea_ACOE039717_Spc24
MENNGRVDIEKCISYSHDLAEVLKNKKDANLLMQSLEGAKSLQSDCEADFQEVKNLLQDQ
QKKIDAHKKSIDEAKAEVLGDKDLDSIENELEEELKKGSLLEDELR
>Oryza_sativa_OSAT025798_Spc24
MAAEAGMRVNVASLLALGDDTVELLGERKDGEALAQACAGARMLRSACRSESDDLEVQMK
EYQEKIKSCKEKIEKTKSETIADDELNALQKEMEEKLQDEQRLRQDLR
>Selaginella_moellendorffii_SMOE026245_Spc24
MDLLEKMGSSARHCREVYQKLHNDDAAVIQRVEAMLSEAGAAVEEDRERMTGLLQVLKDE
VNRIETRFNSLEAKKEELKKLEALQQHNTHELSLFAQVTRIVPDTESIGSSILTGSILDE
QKRLRSEFKLDTTEKSEFETCRALWRMEV
>Selaginella_moellendorffii_SMOE027927_Spc24
MDLLEKMGSSARHCREVYQKLHNDDAAVIQRVEAMLSEAGAAVEEDRERMTGLLQVLKDE
VNRIETRFNSLEAKKEELKKLEALQQHNTHELSLFAQVTRIVPDTESIGSSILTGSILDE
QKRLRSEFKLNTTEKSEFETCRALWRMEV
>Physcomitrella_patens_PPAT035786_Spc24
MDYEGEMKEAEEVIGVMKSLSSIVNTDEDFNTIQQVVQNLESLVNNCLLQQKQVQSCIQG
LREKVKAKEQRILNAQKLNLKDEELEELRNNLAEARIEEEKARATARYASTSVCLLCLPL
THA
>Chlamydomonas_reinhardtii_CREI012329_Spc24
MIEAQLQEAQKAAQEASSVMSADEAVTKHQLSLYAHITRVTWRSDQQPLVAGTVSDSSTG
DIRLFSFDSAATSRFELVNALWELL
>Volvox_carteri_VCAR013219_Spc24
MAREAFVDDVHSMKVLYQEYTKRNDIDDVAGVEQDIRDAMHKCSMKEADVQQTIKDLSRQ
ARELEEAATYPHREGFHLQRVAALERQIDSAKRMIDDMDMEQCEEIDVRMRAAMASAREL
AAASSSEAANLMSELSMYKHITGVTWWPGKSTISGTVSDAKTGDIRMFDFDQDIDKVELV
NKLWELL
>Coccomyxa_subellipsoidea_CSUB000427_Spc24
MATAVQERFREHVNVVDALRANYSSRDDLNRVSAIQQLEAELSELCSRRETNVQAVVKEL
CRETEAVEAVLNEASPPSAHAGRMKELLSARTSTHSAVEQLNKEKRFLQDQQTSLQQQAT
EVQLRSERVEELVTETEPRTRHELSLYVHITNISWHLQNNHNRISGKVHRPATKDIRHID
IDPSDKSQFDVVNSIWDTLG
>Chlorella_variabilis_CVAR001877_Spc24
MASAAQDVFDEHLGVISALRDNYARTEDASAVAGLVRAQQEVAAACSQREEQVKEAIKVL
TGRVRTAEREAAYPGEEGAHEQRVAAMSTVAHEARENVDSLNSQLQALQQQRQDIKAQVA
ALQQKADHIEQIVTEAEPRTRHQLSLYAHVSKITWQFEQRDRVAGTVSSPLRAFDFDPAA
TPDFEITNTLWDLMGTDS
>Ostreococcus_lucimarinus_OLUC006645_Spc24
MRAKHDARKNRPARRVRPPFSKNSFSPVRARASFEGARRQDATMTSLDAEATDAAFRECY
ELVKEMTNIYASDEDAKKVRAIGAHFEDAQTIRAGREEHMMAQVKEMSRRVKVAERKAVL
PAAAHVARERALKLDAEKRAAGEYLNAMEREARALEIEQEELQNRRGEIKLHKQKLDTII
NEEIPATKREVSLYAHISNIAWHYEERDRVVGRVNARSARDVRKIDMPLRPGNEFRVANA
LWEMMD
>Bathycoccus_prasinos_BPRA006569_Spc24
MSSVSMQTEKSRRDEYSFRREDEGFGKDDDDDENNIDLNECLEMVQDFIHLYQQTDEDVQ
QIRLMSSEYTEIKSVSNKREQHMSEVIREMTKRVQNAERKTSNLLSSAARSDRFRKVEEE
KRDAERYWSQMEREAQTLEETREILKRKRNELKKKRREMDVLVTEEIPKLKNALSLYAHV
TKIAWKYEQKAKIEGRVNTNSANGEVKVIDKKFPRTEEDRFRLCNSLWDLID
>Micromonas_species_MSPE007590_MICPUN_57193_Spc24
MAPEASFAECHELIEEMRRIYATDEDALKVRALNQQFKEVRKLCEDREAHMQTVIKEMVK
RVADAEKRATPSESPSEHQKRIAQVEAEKRAAGEFLTHMEAEAQALEHMQAELKSQSANL
KVKKQEVDAIEMDDVPRAKHELSLYAHISKISWQYETTDRIKGRVNAHEGKDLQVIDYAV
GDRSEYQLANDLWNLID
>Cyanidioschyzon_merolae_CMER000948_Spc24
MNAATPRGGGVRFEPFVAAYNNSTPEAVLALAPTPVRAQLQNRSETPSGARLRSSSGGAG
ADSVPDALSNAVETVDLLRDLVAVFRSEEDVQIMEALASLEQQIDDTVLERQQRAKESLV
QLARQVDAARQRATPPEPEHLHQQRVEERERVKRLIIERMLTAEERSKALQANLRELDAE
SSEVQQALDRYRQRIQTDIPSLKHALSLYVTISRIRWNYRCDQTYIEGYVAQERENDVRP
FRFQHGDAVATADRLWALIEP
>Galdieria_sulphuraria_GSUL003717_Spc24
MGTHVEATPSTPLPSSSSSNAFLETVSLLDELIAVFDNQEEAKTLNQGCEKLEELGQVQQ
RKVHDWKGKLKALQTRVDEALQKTKGFESEEEYQKKLEMLEKEKQSIISEIMKAEEDCSL
VESQLDSVKNEEQRYLQLYTNMCDEMNKEIPRMQYLLSLYADISRLRTKSFFSSWDQLED
VFSGYILSKKGDDIQPFEFPIKANTSFTIVNQLWEMFERTIT
>Cyanophora_paradoxa_CPAR027682_Spc24
MAGLPNLLEAMSMLDQLMDVYEESQSKDVAKIHSIRQMQLEAKEVCTQHRERLKHALRLS
DNVERVRADSKRPEPERVHQEKMRTVQRQKETILENIKRMEAERALEGQIKEMRRTVEQL
QGQAQDIAELEKRDIEREFALELYAHATRVKWDRSSPDVKGVSVKDSADVRPFHVRPGEM
GRTELATYLWELADPAKRPALEAK
>Guillardia_theta_GTHE019386_GUITHDRAFT_133800_Spc24
MAEIDPNLESILPEVHAIFNEKATEKDLATIKRVKKIEADTRQIVKNRELEIKEVVLALQ
QRVEKEEIAADDDRELSESAEALKVLEKQRDELESFIDELSSNKENTKVQIQSIREEIQQ
VQHKKQHVDKDMQVQLPRNKGLLALYNNISNVRWDSESKNWKGVVVPAENEPSRSIRSFE
FDPMTMTEFELCNALWDMIE
