# Supplementary material for: Evolutionary dynamics of the kinetochore network in eukaryotes as revealed by comparative genomics
Source: EMBO Rep. 2017 Jun 22;18(9):1559–71. doi: 10.15252/embr.201744102 (PMC5579357; doi:10.15252/embr.201744102)
Supplement: Supplementary file 3 — Dataset EV1 [file EMBR-18-1559-s003.zip › kinetochore_orthologs_FASTAs/Spc25.fa]

>Homo_sapiens_HSAP004621_SPC25_Spc25
MVEDELALFDKSINEFWNKFKSTDTSCQMAGLRDTYKDSIKAFAEKLSVKLKEEERMVEM
FLEYQNQISRQNKLIQEKKDNLLKLIAEVKGKKQELEVLTANIQDLKEEYSRKKETISTA
NKANAERLKRLQKSADLYKDRLGLEIRKIYGEKLQFIFTNIDPKNPESPFMFSLHLNEAR
DYEVSDSAPHLEGLAEFQENVRKTNNFSAFLANVRKAFTATVYN
>Mus_musculus_MMUS000820_Spc25_Spc25
MGEDELALLNQSINEFGDKFRNRLDDNHSQVLGLRDAFKDSMKAFSEKMSLKLKEEERMT
EMILEYKNQLCKQNKLIQEKKENVLKMIAEVKGKEQESEELTAKIQELKEEYARKRETIS
TANKANEERLKGLQKSADLYRDYLGLEIRKIHGNKLQFIFTSIDPKNPESPYMFSMSINE
AKEYEVYDSSPHLECLAEFQEKVRKTNNFSAFLANIRKAFIAKVHN
>Xenopus_tropicalis_XTRO027538_spc25_Spc25
MSALKMDEEQSLNVYMQEFRTRFINRSSEEVTSQALKESYKDSAQTDAWFKKYRDGELMI
EKVLEFRNEITLQNKRIEEKQKNILQEAAKQGEHEQIKEELTERIQRLREELNKKREVAL
ANRKANKERIKELQKSATLFRERLGLEIRKLRGDKLQFVFRCINPKDLDQPYSCIISLNA
EGEYEVTGCDPPLECIAEFQEKVRETRNFSALLANLRKSFTALGSQVK
>Takifugu_rubripes_TRUB013980_LOC101069653_Spc25
MTSITDPNMSDKFTSTLEEIHNKQLKTYGEIIDSTTELCQAHKHYMKTALDTCLKKCKDD
EMLFDTIETFKKDLQVQKASLEEKEHAISETLSEIKQKEMQKGEIIQKIEKLKEEHSKRK
NMIESQHKANKARLRNLQKARMVFQDHLGLEIRTCEGERLQFVFRKISLSDPVSAYVVTM
GIKQDGSYQIVSSDPALECLPFLESRLQETNNLPAFLANVRKEFISLARR
>Danio_rerio_DRER022911_spc25_Spc25
MASVREYNVVEQFNSKLEEIRAKMLDQAMGEVLNDTELCQEHRQYKKSVLDTCFKKCKED
ETMFDMIQKNKQELKENSSLLREKSAEHVEIVSGIEDKEHHKALLFQRIEKLKKDQAKNR
ELIQSQNKANKDRLKKLNKCKDVFQKHLSLEIRKIQGEKLQFVFRNINAKDPDMVHAFLL
QLDAEGIYHIISCDPPLEKMTQLESRLQETNNFSAFLANVRREFVALHTGAKMT
>Branchiostoma_floridae_BFLO049491_Spc25
MMLGTELQNLDGNLKQVQEALLNKWTGDGLTKHLDEQKQKHAECMAQAKGEGSSCSNCYI
DWYPIITAKFFHPLMPADISKLEDSVNSFKMQAETNRQAFQERIDLMQTARQDIEKVKMQ
TEEMGQQEAELRGMIGTSVKQIAKEKELIQAQDKVTKQKMEELQKAVGFFKDRLGLKFRK
LDGGRLQFAFTVIDVKNPDRAFVFTLKVDSKYEVVDCDPKVADLDDLVAKLNTTNNLSAF
VQTMRKRFKQLV
>Saccoglossus_kowalevskii_SKOW023347_Spc25
MNTAEGEAECKRLEQDFELVRDKFINEDSSEKLVEDVLKNHELTIKRVQEDMEALGDAHK
ALKQQAESNQQVIQDKRDRLNILKQNIEKLKVENQRVMMENEGKQKIFGEQTRRNTKENE
LVQTRTKVVKSRAEELERAAEYFQDRLALEFKKLSGERMQIIFTNIDPDQQDKKYVITVK
ITENQYEVTECDPAVEGLDEMVVKLNKTSHFSLFIINLRRKFREMV
>Schistosoma_mansoni_SMAN001858_Spc25
MSDVFRDEFNTDTSNIYLKTTALIQQILSATHEEEQELKLSGDRAAQLREVNNKLRERLI
NDEKRVDCMISRLQTIKRTIKELRASIEKFKSIKIAYLKQIESENPPEDSFFPCEFENST
LMQIYKMIQPFERVLGIQIQKTHSGLLQLLFHGCSEALVNSDEVIVCCCQLRIVNTNRFE
VVLCDPPVPDLERLVKHLNWTEDIRSFIIVLRQRFCRYFELAAAVSNKLSSE
>Nematostella_vectensis_NVEC023803_Spc25
MEAEDELNRLALILQQSQEKFLEWTGEGFRNQIIEQSYQHEREIKTGKEKIAELEEKIKQ
YNEETDRKLQAIQQQQSEVEDLEKQLQDLQLSAQVLAEQRDNDKDHLQMLEQQISRENKD
IMDKEEAAKAKLEHFQKGSELFRKSLGLEFKKIDDDHLQFVFKYIDPNDWERPFTFTVRI
DSNDRSYKVKDCMPEIQDLDKMVEELNSSGHFSKFIYKVRNKFKELAKKSVIVQD
>Nematostella_vectensis_NVEC022031_Spc25
MPSQDNQPENNQVLAEQRDNDKDHLQMLEQQISRENKDIMDKEEAAKAKLEHFQKGSELF
RKSLGLEFKKIDDDHLQFVFKYIDPNDWERPFTFTVRIDSNDRSYKGNANSRPVYNAALK
RRE
>Trichoplax_adhaerens_TADH008455_TRIADDRAFT_54891_Spc25
MENATFQGIQASQLEYHLNLVKEKYRNEFLTPLNENLENSLEEADCQLENYKSLASDYNE
IINDARRENLRRQREIKKQGRNKITHLNSKIYQEESNLQQVEVKNEQIQMRLKQVPTEIQ
EEKEQISSVREAAKITNVEFYAKAVKMFQERLGLKIEKTKDKKMKFIYTRIDPNDDQKEF
CVSFGIDSLSKQYYVVESVPSVSGLQSLIDQINRSGNLRIFVKGVRSLFQEYVNNPVDRP
QQL
>Monosiga_brevicollis_MBRE004321_MONBRDRAFT_32943_Spc25
MLLEAEANAVIERLRRRLEQTTSIVADFCRDTVEPIVLRNVACQEKLEDARVEAVQLKDR
QADAVVLRERRRETASTRKAESEALQGEIQQLEARSMQCARSVELQADVVAKLKLELEAV
EQEMEQLRSSHDEHMSHVSAEMARYAAMTGMDLARIKAPDGSNTKCMRYTLQHLSSCPEQ
TGTIKLLWRGNACEVVETSPAIEGAEAVVAAYNEHKHMQLLFMELRQLFQEHYAPAKAEQ
KRERRDAARREEERRHQLLEESTLMADSVLEEMDRLAQSQIDDPATEEQENIEPVLGQA
>Salpingoeca_rosetta_SROS003134_Spc25
MEDPQLAQIQQQVAEAQHEFDTWVSSVNNTFETKQQEHKRSVLASRDNIKHLREQISSKA
TEKQANEKVARKQEQERNDIEDKISAVHKETEQLLSVDQRLNQEIAALNAEKDRVLQEIE
EVKQENDSACARKTQGIEWYQDRLGWSMKTKKRDTLSMRFTQIDPDDRDRPFSFDLVVKP
NDTYEAVNMEPKIDVQPLLDELNTNNNLGRFLFRVRNAFKASL
>Capsaspora_owczarzaki_COWC001448_Spc25
MQSYNMERSLEQLQEDMLTAARMVDNWADSQLKEMRHAQLRHTKTMEDDKENAAKLQASL
KQLGEHSEAGQILASQQAAEIALSRSAVSQLQQQKELAMDTQNDIRQQIAAREQALVRET
EMLSERERDAATSMKELTRGVQFFSERLGLKIQRTGKHHLQFIFRYIDPYNVNREFSFSV
RIDEKNMYHVDVCEPMVEDLAGMVAQLNDDNQLSVFIKNIRKKFKAMV
>Saccharomyces_cerevisiae_SCER001508_SPC25_Spc25
MASIDAFSDLERRMDGFQKDVAQVLARQQNHARQQLQQFQAEMRQLHNQHQHLIDELQRL
ATQRTALQQQIHAAQQATNTTREQWRSYHERESELSRRQSTLAAQSRELDSLLQQRGKEC
VQLRARWAAQSGNDAAEVALYERLLQLRVLPGASDVHDVRFVFGDDSRCWIEVAMHGDHV
IGNSHPALDPKSRATLEHVLTVQGDLAAFLVVARDMLLASL
>Candida_glabrata_CGLA003905_CAGL0M11858g_Spc25
MENNGKSRGTQLVGQIDDLTRELQDAQKVVVSRINERNRLVSDMMERYRSNLRILQEQRV
TVLSELDRYKEEESRMKEALQNLNSTKEEFKREMDAYQLKAEKMRLQKQQLQKQLDDLNK
MFADRANEIQKYKEMVTRQRQLDSPEIKLYEKLLGLQIDKADTHMLKFTFTDFGREREYK
SVIVDVSQLNDDSSPLRIKEIESGVSASTVNELETVLNQQGIVQFLIEVRKVLVKSE
>Kluyveromyces_lactis_KLAC003923_KLLA0C02079g_Spc25
MGIDDFNELKLKMDDFQSKIHQFLIKNNQDLATKSETYWNSESEKIKKIEALKDKLRQLE
EHQISLEEEFESSQREVSEVNAQSKAFLTKRDKLIGEREFLHKELDKLDILLKEQTKDLE
REKQSRLLQSSKDTNEVALFETLLGLHISANAQDAITFHFTSRTVDVSPQLSITLDVSQD
TYKITDSNPKLPQIIKNDLLNNLAATDDLRSFLKAARSHLSALTEAT
>Debaryomyces_hansenii_DHAN003828_Spc25
MSTANKSPIDEFESLQSLMNDFSAKFDTALTQKRSAIINDKQLHYVKVNELKNQETQLQS
DIEGLKQKEIKVKDTIKRTMEDLQMQQLKVDELARKQDSLLDEKDELQTEIDNLSSQVQT
TTDSLEKSSNNLAEQLRKDYPELLKYEQHLGLKIEVIGQDSLKFVFSNIDPNDLDKEVWC
ELLVGGELFKVGDSFPPLAPDIITLLENEFNHHREFVKFLKTVRALLMDLI
>Yarrowia_lipolytica_YLIP005529_YALI0_A15884g_Spc25
MTTLPTLPPLPEDIVTGMEELKIVMSAALERQRSQLVQSRQDVNRVLKELEEESKGVSLE
IESHMARQHDLRLQISELDKQIEDSKGTIVEYSRRRSELESKVEAAQRACDEGRQRLEEQ
QSLRRRQVQHVMEQSVRNVPELMYMEDLLGMKIEAVQDDQLRFVFVKLDPNDYAREFAFV
LDMADVNYRVEQLEPTLDLSVVDRVVGKLNSSRNFPQFLKEIRQAFKDAIME
>Neurospora_crassa_NCRA010061_Spc25
MSRKSVMSSTFEPSLSTSRQPLGPSLADTLPSINFGFDELRDRMAKFTAKFDAFIEQGRK
RVLEERNQFRMNVAELQEDQRMKKKDIEILQLKTNTYQQTMAKEAAETREMQAAIASLTE
QRDKQAAMRDALKEQIAATQREIDARLAAQRAHAAQLEAQARYNVPELDFWVTNLCMRIE
GAGAEDRLKFVYTHIDERNWEREAWFELSMSGRDYDVRHCRPKLEREKVEKVLDRVNETR
ELVVLLKGMRELFVEAMKS
>Schizosaccharomyces_pombe_SPOM003598_spc25_Spc25
MSLANFPTIELDYDSLKSKISNFNSIFDRFLQEERKKLLNNKNEYLRQLSEINEAQKKAE
KSLEQTEARKQNFTELLEKEHEEQAITEQEIFSFQEKLDAMLKRKQKLSEELDHYRAIIS
SKRELRAQEMEAKRKQDSYNNPELKFWEDYLGLKMEGVHDEVIRFIFTNIDEKDWNKQFS
FQINLAERDYKVVHCHPPLPHVDDLVNKVNRTRDFYQFLKDMRKGFRELHRKDLSQLI
>Cryptococcus_neoformans_CNEO001981_Spc25
MAPITYIVPPRPTSLYSLLESSTSKNGVPTLDLRWEPFQRHIESFLNAIDAYTQAARTEI
VARATDHTAAVRDLKADKEEMERGIQLQRENEGEMLATLEAERHVVADLNASLSHLQSSL
TKIKEKSSALDTELQSERKEVKAMQAEKERQTNVLNDMRERDTAELKQLEEALGWRVEGI
KLPNCDPPIPSLPDLVRQLNFDRDLFAFIKRVRKAFRALIPNPPNPSTKFDDLTGPGLLG
LRTPARSSRTVSSTTPAISNSAMDSLAVDQLALGK
>Ustilago_maydis_UMAY003102_UM03447.1_Spc25
MLTLAQHGSTPLVGPGQLASSPLLLLLVLPPCPAISHSRRFRKDLFQSHTHVVEWESATR
SRAEKDVSAIVQRLRRHALLANIEINTFIGTRVGLAAGNAHSGGQRRHWFKATVGNSLIH
LIPTYQPIVPNHRPQLAETDSVSPNMATAPRPSMLATPRRPFGTSAPSNAEMRKVYADLE
NNNAVFDFSSIVSAVKTFSTRFRAYTENAISNIHDDKAEFDANRMEHRNQLTTLEREIED
TKASQGELWDTIAKERDQDAKLRARQQTLQAQKASVTQRCNELQAEITELRQNLEKKKEA
KELQREKLKAQIDKNGPELRLLEAKTGCSVVPTKVGDQLKFTFNLMNADDWSKEYHFTID
VSSSRYKITSVSPKLDTSLQESLLQELNSTRKFYTFVKKMRAALRAQVEKERLEARDAAR
RGGH
>Mucor_circinelloides_MCIR007439_Spc25
MAQMRRNIAQIQQELEPKRQEYAAKEVEMNKRSQERIERLKSLVERKNRLNDRVCQKRQE
KNESTKTETANARLTELELQTYRHALQLEIVNTNDALRFEFKCISKQVPEKIYHIALTIT
DSNLYTVIECQPDSVLPKVLKELEVLNQDRELFIFIKKLRQIFRQSANA
>Mortierella_verticillata_MVER007041_Spc25
MTSRTSIGAQPRHSIGSIDAYGEIHSLVGARTSLGNSTGMMPSGTTTTSINNSNSNARNS
LMEPTLTIQSSRNSIGHHRMSLLPSVQGSQPSMQPTTPPLPVPQFDSEELTARMQIFTNE
LNSCIQRIKSRIADGTEQWVQETSELQAMDRSLREELKVAQVQEQAVVKTLKKEKEEASV
ISKEVQQLTDTHDEVSETKQALMAQVNQLRKEVKAKREAKIAEKKALDEQVLKNRPELAT
FESVLAVRIVGVKEDHIGFVFTRISEQDWEKEFTVTVDVSHHDFQVSECSPNLPDLDTHL
QYLNDTRDFYGFLKRIRKAFIELSKK
>Mortierella_elongata_MELO005833_Spc25
MAYSEAQAHSRSSLRSSTGTGTGTGGRPSLLTDHSNHRSSFGSQRLSLLPSKTPNLSTPT
LPTPQFDSDELLARAATFETEVNSAIQKIKSKIVENTEQWVRETAEAREYDREVREEMKV
AVAQETALNKTLQKEREEAQIMTKTIQQLSATYEDMKQTRSLHEAQLDLLRKEVKAKREA
KIALKKALDEQVLKNKPELASYESFLSMRIVGVKVDHIGFIFTRISEQDWEQEYSITLDV
SQHEFSASDCSPELPELPALLRYLNETRDFYGFMKKVRQAFRDLSKK
>Conidiobolus_coronatus_CCOR003556_Spc25
MNSNNQTPGTNFQNGNTISLNQTPGSPNMSFQIRNYETEQNNILSTCKYSENNIRAVNKL
VLQNKDGLDMKTRDWLQQTIENKEIGRKAKEALSEQESARQQLVNVIENRQQQFKKLDDQ
IKDLKIVHRARKEDFQKLNSSINSLKLKIAKRKEDLKILQTRHDSQRDLNLPELATFENA
LGFTLDSDKNQNLVMRFTKINEAKPNQVYFIKLDVTEREYQVIECEPMVEDLEFLVDNLN
INRDLFGFIKILRKSFCNLPKN
>Coemansia_reversa_CREV002507_Spc25
MNTPGQLPGFSTPRRRPLTPGRRDYELPSFNSPASAKIGRMLESAYSNSNDSGATLDDGI
PSDVVEGMTAAAVSSTTEEYEPPRVWFQLIEDSRQNKEFTQRVDEMIQQLKRLIRDHSSD
HTVQMAVWAEEQSRISADMSALEKENSSILSRLKEEHDEENNLSNAITSLQIKQQQSEES
ADKLVEKKHALEEELAHRQNDVAEKRQVLDEQKTKNAPELEFFKNKMGISIHSERRDMLT
FVFTQISPSEPSRPFSISVDLSQREYSVTVCTPPLANLKTHVDWLNISRDFFGFLKRIRQ
GFVEHYLNSTI
>Allomyces_macrogynus_AMAC005837_Spc25
MTTPRLPAFGAPPPGAPTVRTLTLAGSVTASRRRAPTATTTLLGARAAAQPYARPPFPPV
RLPFDLGLGSRQSTLTGAPGNRRLSMPAPAVSLLANRRITLGAPPGPDRVRVLAAFDDID
DGIEQPRLHQTEPLLAQMAEFGRNIVRATQIARRHALRLQSAQIEADARDRARIKACEQK
RQDIAMWFRAEQEKHGRHKQQVASQQAKIAAQRDATELAVHRKHLADDANKALEAQIAQV
KQQLAEKAQERARLIAAADRDIALYAKLTGLTISVAKPRPGTPPSTGADAPAPAHPMVFT
FAIPGLRNKAVVSLLFGDVAVQATGEPDGPGAYRCESAAVAQALAKARIRIVQCVPLVPL
DDALLELAVQRNVFQFLKRVRREMAEYAARQLAAGGRRVL
>Allomyces_macrogynus_AMAC010932_Spc25
MTTPRLPAFGPAQTPGAPTTRPLTLAGSVFAMRRRAPTATTTLLGARAAAQPYARPPVLP
VRLPFDLGLGSRRSTLTGAPANRRLSMPAPAVSLLGNRRITLGAPPVPDRVRVLAAFDDI
DDGIEQPRLHQTEPLLAQVVEFGRNIVRATQLARRHALRLQSAQIEADARDRARIKACEQ
KRQDIAKWFRAEQEKHEQHKQQVAAQQAKITTQRDATELAVHRKHLADDANKALEAQIAQ
VKQQLAEKAQERAKHIAAADRDIALYAKLTGLTIAVAKPRPGTPPSTGPDASAPAHPMVF
TFAIPGLRNKAVVSLLFGDAAVQATGESDGPGAYRCESAAVAQALVKARIRIVQCVPLVP
LDDALLELAVQRNVFQFLKRVRREMAEYAARQLAAGGRRVL
>Catenaria_anguillulae_CANG008037_Spc25
MADQAPPPPAPSRQQHHRSTISVARLHRESLAIGHLHQHQPPSQRYSVAPSATARNPVMG
SGPGNGPGLLGATRPGSHSLSISGASSARPSGISLLNNVRSAHLRASIANHAPHAHRTSL
APNAPSKLRHTLGPTPTTHLHRSMAPVKTSAPLQSPLPLPHVLADRSRQPALPADFMDAF
LAFHSRTEAFAINLQHGLGIAKENLMHAIQTAISKDTAAQEVVTQLKSKLESLRAQRAAA
LSLRAHHSDVRTQLQSDLASLHAATQSLRTDRTSLSLHVAQLESRLASLRHALIDRKLVD
LEMQRKSKAEINQYAKLLGLTISIAPHGQGIVFAFEHVLPPPRLAKLRLKQTVVGGWEMV
ECVPALPSSDLDRWMAEFGQSGDTRTLLRRVRTAWLDLVQMSGSIVVKAGDAMSTIR
>Spizellomyces_punctatus_SPUN003597_Spc25
MSGFLYAPDPGVASLSRGIARMSLAPNSLPPPSVNLDTDHQLSELTTRCASFLKRFDAWV
LAKKKEMSDEKLAHIKIIDELKEKESQTKTQIEVYKGKESDLQRAYEKERQEAEDMEAEV
TDLRIQKDERDATRDELMDRVQAMKNDIRRRREELNKKREARLNQHKRIQPELECFMNKL
AMDVRGLQTDMLKFVFTHVHPQDWEKEYTFSIDVRRNDYQVVECNPAVSNLDELVEWLNK
TRDFYTFLKMMRRSFVELAKIHQ
>Encephalitozoon_intestinalis_EINT000993_Spc25
MDKFFDRRSHLMGTEHTPANVEKIKGVMDGIIGDLEGYLEMYKSHARFLRGRISRDKQEG
EVLLQTVTSTLNEMKERNERLVDERNGLRLRIEQDVRDLRASEDEKHELVNQIRELEMGN
LNLKEVFREKKSIENAFTKKMELVSERSRQREVLMEAKAEWFRRYLGMDIIPVRENVIKI
VFSRICPEDSVECFVTLDLSLEGPVVDLFPRMYDLEKANNLFREHSNFHDFLRTVRREFR
REYSGV
>Vavraia_culicis_VCUL002477_Spc25
MTSRELTNLHEIQSITSGLRKKFAHLLSESMRKIKEVKYTRKEQKERLNHDVHTIRTEIK
KNEEEIKHLRNSLEKLERTLDRERNELSDAQRENDSLYKQVAEHEENKKNLARLTSEIER
RVLGLRAQRTNEMRSTETNEKRLESGASQYRKALGINITQICDNMLKIEFFNFDETDLGG
YIVMDFKDDTESVTEVWPCVVSLEKINLVLNISDDFYDFLKRVRGIFHDSIKEDVCK
>Edhazardia_aedis_EAED003189_Spc25
MIPEHPSDNGLVGEVSRITSEIQNNLEELCAETTNKISKLKTKTLTKIREITTEIDCLKK
EHAEKKQKNIEMLKERSSAMNIAEIEDEELAKFQAENQALNQQINKLKVEIDCVIKETRQ
LEGESIAVERKMRILESSRQQKESVYAKKANYLRKALGLDILPVKDNVIKIEFKKKTDDE
VPAFIVLDFELDNLVIDCSAEWVELETLNNCYKKNRDFYTFVKIVRKIVLGDKK
>Edhazardia_aedis_EAED002129_Spc25
MKTPRKRITFPTPRRTKKHVDTQNKNNKLSSNLSTHRNSSFAVKNANIKGFRKNASISII
EKENKSYRQLVNTIPSAKTENISFSSGEDSYSTDSDSLEIDEPMDSQAKNLRSRQNNVKN
GSYVKTPLKKSLHTKSLKSPGNVLKIPSKSGKTPDKSTRQTQNLNQIQEHISKTQEIPSS
EISINSIPNISKIGKENNIDKSSFSNKKPDISINSQGKNTKKIAKTSENKSNLSKQQILE
NKYSTKNNKHKNKKFDHQENYDKVNYVETELKNICAQKDDSNTSEKQVLDIKDEIDVYLQ
KITETRDIEKKYIKSILSSQNETQNEQLFFQKFLGLKIQNTGSTYKFIWNITDKEIEKSI
VFELKEDEEEYTYKLLEYKNVVVSEAFMCIFSFEKNMLIRFMFNMYEILLSRVN
>Thecamonas_trahens_TTRA003491_Spc25
MWTVKHESFQEDLMAARRMLEKYERGQMRSAAQLQTSLASAIDDHTHSVAQLAEVRKQVD
SKAQSSVAKKASLQNELSERKAAAEQAAAAVAALDAKENQYQASLATEKENVAQISMALA
EAEVSHCSRASELEKGIAFYRSRLGMRFESLSDQSLRFIFTSIDPLNYDREFFFALKVNS
ASQYVLCECVPPVPGTDALLAKLNSSNNLRAFFKGMRILFRGSI
>Dictyostelium_discoideum_DDIS003795_spc25_Spc25
MEGQQKLKTKNGQKKTKPKKKTSSTIIVQQDNYNNMENSGYNSQNDSEFDPSSSSSLSSS
SSQQIVNNNQPLITNITTPPNNNNNNNNNNNNQILEDIYSDEYCENQMKCMEGFIKKWKD
EYIGSIKGNVEHHQIELNNYTFQLSELKQERLFLQQYKESNQRTIELQIIQLQRINNEIE
SIEKNRHQLPIDLESKKLKYQEETQRILTLSSTIKSIEDQTIKQLLDLDYPLTLFKNYLG
LEFQKLSNGDGLKLIFTKIDRNNHNREFTISITVDNLTDQYILVNCNPMISDLDQSIKKL
NETGNFSFFVKSIRKQFVNKTIHK
>Entamoeba_histolytica_EHIS003872_Spc25
MEESEKHEIMEKDDYEYLEMMEKREKEYQGEMEEDIKKIEGIIKRIEKKEQEKEGGRNKK
REVEEERTREEIKEELERRKEVERGIKEKIEEEKKRIEEEIREYREARERKRERIEEGER
ELQENNSLLGQFGIEVEARKEGEKEIVRIIFEKMRKYKSGVIEMKIGGGVIRVITCQPEI
KELDRLLDQFYLHHNFMLFLMQVRQGLHIC
>Acanthamoeba_castellanii_ACAS011717_Spc25
MQNLHSSEVVDEMDKARQELQKWMQERVRNVEDIKKKHQNATAKYTGEVASLHQQMKSAE
STEKSVRQELADEERELKRLQQMIKKLRDKENLLPQELEQRKREVEKQHQKLVTQDRQLA
ERQREHAQSLQALAQDVNRYRERLGLELQRVGINHMRFIFVYIDPNHPMRQFSFDLHLDS
SDRYHVEECKPPVDGLAAMVEALNGNGGDLTKFVVAIRNKFKASVLRSK
>Trichomonas_vaginalis_TVAG027337_Spc25
MENDSINESLKHFLDAIAESKDKLNKFVTQQTDLMKKKRQMINNLKTDMTRNERNLKDEQ
RLVMENIKRIKNQNENISVQNKKQQIEIKKLNNDIQTIPKNFEDYQVKIRLLETTANHIK
GEKEKADEFYSSYQTDLSLYEALYGIKISISNGKTKFVFLPQSYEVELDCIQNNFVLSNS
TLPSSIATTILVDEFNNSRDLFSFLNSIRQQI
>Giardia_intestinalis_GINT008748_Spc25
MEDEQKSAAERLVSLADTLTISLNTFVTKNLDAISNMGSTFISFVDETLHLLKKSKDDYE
ERLKQELEVEKLSTSASEEEQKLNAQLARARTQLDTLKQQYSIMQEEYRKALADFEEERR
VAFEALPATQKAHVKEDLEWRLRNYESMLRMKIEQRDENSIIVIFWGLNPADESQQYSFR
LITREDGEIIIEDPTIEIANLDLFLSDAKITGNIPLLIRRIRLSFLQLAECEDSESVTQD
>Naegleria_gruberi_NGRU006712_Spc25
MFQEVIEIHDRVAQKTNQFEQNFKGFINSQINDNNKKRHDFEQNCQNFQSEFQSLTTRVE
RGINERQHVEEIRKRYCEDEGELDQRITDMKVRADEQPKIIEESKQKLLQLKSEHEEKSN
MLNRVESDFVDHATKKFIEKEKYRTLLGMTFEARQDGDIAYLLISFSIQNMQALGLTSCQ
IALRIDGGLYSVAGCQPAIQYDDLIASLNDNKNFGSFIILVRNRFKNLINQHKPRK
>Ectocarpus_siliculosus_ESIL005133_Spc25
MDHAETRTMESMAEMADRMSKELRSEMHNAEVQLNNWVAEREQRLADVQSDYAQTMEARA
AEVVELRNADKDTTARRAHCAAVVKKQEEQLQEEVKRLEELRETEREEMPAKLEVLGAEH
QRIAKNLEAKQGEMLTRRHVKEEELSVLGKGVLLYRRLGLEFEGGDTGDDGSMKCLRLVF
RQISRQEPERPFVIAVFIDDNGRYVVPECFPALPTEDLNRMLEDVNESNDFAKFVSRVRR
GFVSMAEAGL
>Phaeodactylum_tricornutum_PTRI007204_PHATRDRAFT_44858_Spc25
MATTTTSHAILGFTSHLRESLILSRSRVETWVEHEKAQADAVYERSKQTRASHQHRIDQA
LTNLLALQLEGGLAVSETESTTKKEKNLAARKEELLREQEAVESEIASLAKKQAQRKAQL
QELNGEREAEKAKVQGTRELKQRVQASKQTTLEDLTKGIVNYQYLGIDFQKAQDNHMKFY
FTQLDPTQPKRQFSFLLQVDDVDDQYIVDVCDPPIPEHILNELLSDLNADDDMLPFVIGM
RHAFKAHTLV
>Thalassiosira_pseudonana_TPSE011159_THAPSDRAFT_1908_Spc25
MTDLLTPQQTNFTSSFLTSLTAHEAKLTAYITSQKSHADALTSALHAAHAADQEGIDALL
RQLKSLQYERGVAQEASASSANGGGLAEQRKKLEGRQKKLEGEVEMLRGKKRVEQAQLDD
ILHEEATLRTAAQAVREKKREIEETKNTTIEDLTKGLLNYQHVGLTFERKERGGLLLDPS
DTKRPFSFQLNMNEATRNFGLSECSPSLDGGKIDAILDKLNGDLNGNVASNGWNDFIVAM
RKLFKETL
>Phytophthora_infestans_PINF005737_PITG_06152_Spc25
MQEKWRPVGLPPPLETEPLVQQNLSTRSQLEAWVEAQKTRILEEKRTDQLQSQEHARASD
EAQRKREMLQIEHQKISADTHAKERVVSASEVEIEVLRAEKSRREPVVKQLFERTVEEDM
KLKQLQEDSQRQRTTQEQQLQELKQGLAMYQRLGLFFEHAATDRIVVRFTQIDAQNPNRE
FSFRITIDPITDRYIVDSCSENVASLNLLVTDLNGNGDLALFIRSMRRQFKQLV
>Hyaloperonospora_parasitica_HPAR003324_Spc25
MQEIWRSLELPAPLETNLLVQQNLSTRSELEAWVEAQKTRILEEKRADQLQAQEHARATN
EAQRKREVLQIEHQRLSTDSHTKEKELNASQVEIEALQAEKSRREPVVKHLLARMVEEDA
KLKQLLAESQKQREMLKQQLHDLKRGLAMYEKLGLVFEHLEVNCIIARFTQIDPQDPSRE
FSFQITINPITDRYIVDNCSEEVASVDELVTNLNESSDLALFVRSMRRQFKQLV
>Albugo_laibachii_ALAI001186_AlNc14C18G1869_Spc25
MATDVNVKVAVRCRPMNSRETQLGAKCVVSVHDNQSVRIQSPSGSENVFSSKSSGNGSLD
IGTKLFTFDHAYFIDSTQEQVYNDIAKSIIDQALQGFNGTIFAYGQTGAGKTHTMMGSSE
DLGIVPRMYEDLFDRIREASSAFEEASSLTSSISIQYLVTVSYLEIYNEVLKDLLSPSVK
MLKIREHPDLGIYVDNLAELVVKEPNDVARLLQQGNRVRQVAATQMNEQSSRSHSCFTIK
VLSKKAETANGISKETTMTAKINLVDLAGSERASKTGASGDRLKEGAAINKSLSALGNVI
TMLTDRSKKKQHVPYRDSKLTRLLQESLGGNSLTVMIAAISPADDNYDETLTTLQYATRA
KAIKNATKRNEDINERLIRELREEIERLRQVVSRPVSASEEMNNPIRNAEIVLQMEEKIA
NLERVKQESWEERQRLAALFEQEREANLRNDQNILGYMETVKEEKLQVLNRIKKLQFEKT
NFAKKLQGIKEQYILHKNELQKEVNEFQLRREEAQFPVEEKQDRMKVIEAKKQSVLSDRE
QLGKLREELVDCEHKIMQAEADLVAKGSLLNENEILRKAIQDDERVKMNAEREELLKRTL
QDEGEGLRQYSEDRIKFRVLLYAAKEREHNLVKEIENQKAESDERLIRIQSEQRQWKRNV
TQQLKEKFSDLRESFESDYSQLETKYLRAGLLLRTSNMAGDELDIDGFLAKLVATRQEME
RWIEIKKKQLHTQKRTFTVDMQQKEKDQREAQMYRSQLEQQQESTMKQCIEKENALRANQ
FEVELLQSEKAKKEPVLRQLFEYNQQENEKLQALLNDATVQKQKQQQQLEELKRGLRMYQ
RLGLFFDHDGADKIIVRFTQIDRREPQRQFSFRICIHPHSDQFIVDDCTPPLSNLADMVA
ELNAHGDLPYFIRRMRRQFKQSIL
>Aurantiochytrium_limacinum_ALIM005987_Spc25
MAVEGDSGSMLSGALASLRSKLDSREHHVREFCQDVAQTTSAEASSAQKRLEDLRKRIEN
LAKEREELASMSWANEQRLAAQQKKVATLQDELAGLRSNCTDAENSMQTANDRRGELLSK
LGEKEEALVNERNSQQYRVAQLTRGAMLYKKLGLEFHREDNSRLRLSFTQIDPRDPERVF
FFVIFVDKDDCYHVEQVQPGVGSISDLIRKLNATNDFSGFVRSMRAKFQALCTED
>Aplanochytrium_kerguelense_AKER006654_Spc25
MATQMQELSTLTPQQENPNEVFEDLKEYLSQVRNTVLEWKEKEEKETENARTQFLGQSEK
AAEKISELKKEEKEFKSVEKINQLRLEKEQKEIDVLTEKLKSVEIEEQKVEPLVQNASKR
KDDMIKSIEEQNQEIKALKKKQEYEMQQLTRGMKLYKMLGLSFEKVSEDWLKLSFTHIDP
NDHSREFYFVVFLDRNDVYHSKLSVQEVNPVIGNVQPLINELNETNNFSLFVRRMRKRFK
ELVA
>Blastocystis_hominis_BHOM005732_Spc25
MDADYYSSAIALLENAAAEFKRSVDKQIVAFENEQKLHEETIRSIDEKIAALQQREKELL
EKKSLKDIDVSDKKKEADKITEEINSLKRRERELEEEKEKRQFEFEEKRRRIASQTDELS
KERVEGDDSKELTNGLLFYSQRLQMFLNKGSSSFLHLAIDLEGIRITFRCIDRNHPKRRF
YVVLKINDEEKWELLRTKPCLENESALMKRLNESNDVNSFLRNVRKSFKAQYCNDV
>Symbiodinium_minutum_SMIN040407_Spc25
MLNSVAQRGLQEILKEEDVVCDLQADLAAVEELTEAARRFREEGAKLGEAMLQCMKASGD
RAEVVAQAKDILRSANEDYQKELEAEEQRLAEKKEASRAQQQSIHDFLQRYSQCLGLEIT
RVGAQTIQMSFKLIDKVEPEKEFSIVMGLSKEA
>Perkinsus_marinus_PMAR004514_Pmar_PMAR003690_Spc25
MDELSTVVDQVEDLIKVSYSRALQRIRSLRDEVAHLETVTYLEKCRECDELAETVKSRQK
ELEETLADAKENQVNLWNTTHNEELSLEDTAKKESGADNFSSSSASAHPPCHQSTESLET
KCQAFKDAFGLSLEFIGPSVVRVRLDNVEGCDDSLVFVLARDEKTQKYFVSSCMPRVTLL
DKLVANLNCRMPPCTSLGGFLVTVREKYRAMYGKR
>Perkinsus_marinus_PMAR002378_Pmar_PMAR005275_Spc25
MSISWVNAWCLWQFIGPSVARVRLDGVDGCDDPLVFVLARDGKTNKYSIPSCTPRVTLLD
KLVANLNCRMPPCTTLGGFLVTVREKYRAMYGKR
>Plasmodium_falciparum_PFAL005482_Spc25
MEDILDNIEIKNSLQKQINEVMDENEKQYNEIKAYIENEKKQIEIMKNKTKEKKISINRL
NHEIEANTVLVTELKESVMEEEKKLEEYPKLISEINNKLNLILKNFDSSKLEYNTVKLHK
DYIQGEWKKKLETLYKLLGFEIILEDDKIVIEFSNIQDSEPQKKYRATLVLKNGIYEVIE
TNPRINKFEDFVDSLNKGLPFTTFCCLLRRSFKELK
>Cryptosporidium_parvum_CPAI002310_Spc25
MEAHSIISNEISEEIQDLKNKLLEWTSGINGMLELGVEKLNDQVSRDINMIKDSSIRIDG
LEKRIKDTQELSEIKKVVEIEKEEFKKCFNTNTIALSEKLKRLEKQLQEDRQRFEQEKLV
YEADLKVAKQQSLEREKSCRIYSENLGLNIGKVNGNNRFTFTCIDENFPEREFFFDLFYN
EKAQLYEGICCNPQVSDFEPNIELLNSKSITFRQFICKMRKSFKQLIK
>Bigelowiella_natans_BNAT009317_Spc25
MIAETSFEINTEMQRFQQELKHFSDTVVTSINKLGSECRSMLEQNGEIRKKLENREAQLQ
FKLVDKTKALSALQSRVKDLEVQRTKLEANSKSIPDDIANMKMKSEKIREDLQKLEAEIE
SAKRIEETDAKSVREQCELFRKRTGMEIMKLDHGAIQINFQQIDKEKPEKLFSFQIKLDA
DRKYVVPMCNPSIQNLDKYLEELNNPGNEKKVGIFAWFIQKMRREFQKYVTEMKKGIEEE
EAKARSNVSYIL
>Emiliania_huxleyi_EHUX026486_Spc25
MAETAAQLRRWTTEQKHIVDSLTLDAQRTLEGDKENLASKKEELSAALAAGDALRQSSEE
ERSRAEQLRQELEVLSSQEALLPAEHAKLSKSLEGQRRARDPPRAGKESKLAELQKGCAM
YKQLLALDFERVGGETQQRGGREAAERRQRGGREAALVESLNQTNDFSVFVRTLRAEFKR
LCA
>Emiliania_huxleyi_EHUX024538_Spc25
MAETAAEVVNRVDEEMRAEMIECQACPPPPPIHTAPRVSAQLRRWTTEQKHIVDSLTLDA
QRTLEGDKENLASKKEELSAALAAGDALRQSSEEERSRAEQLRQELEVLSSQEALLPAEH
AKLSKSLEGQRRARDPPRAGKESKLAELQKGCAMYKQLLALDFERVGGETQQRGGRGAAE
RPQRGGRGAALVESLNQTNDFSVFVRTLRAEFKRLCA
>Arabidopsis_thaliana_ATHA016044_Spc25
MEQISNIAGGDTTKETMASLGLICEKDIHEQRLKIDSFIASPFRRSMNSLVERAQATAQS
QVELMNLKADLREAEDELVKVLAVKTRKEARQMGIRDSISATQSRIEVLRRNLQLQKSKK
DDSVRIISQQLQALSKSKDNAGKVTEDKADIHEAISWYNHALGFHVEAGHGVKFTFTNID
AKRPTREFSFTVHYGNDIYTLLDSDLQLDYINEMVQELNKTNDLFRFVRLMREQFLKSTL
SELPTHSGQLQQETSAISASAPAISFSTDTNMSTPENKRSKVQVNRRQKRGSESPLLAPV
STSATRRSSRFKGKK
>Aquilegia_coerulea_ACOE038553_Spc25
MVESIQKKMEELRMKCERELPIQQQRANNAALAFRNSLESIKLTAQQTIQDQVKYGQLQA
QLRELEGDLVKALAVKNSKEAKRIMVSESISIAKAKTEALKKSLHDLNTRKDEYAAIMSQ
QLLGLATIKEKANQGMKEKEEIQELISWYNSVLGLRIEPGRGVKFIFKNINVKDPDEEYS
FTVLFAHNTYNLMNCDPHLDGTKEMIQELNQTNGFFEFVRTMRERFKAAASNGFRPQSTT
TQPDLYTVSVSAPAEEVDRTPTPAKGNRDRKGKFSGSPKSTPPIRRSSRMKVSCKEVSPG
SAGSASSVRRSARLKAKTSGK
>Aquilegia_coerulea_ACOE001804_Spc25
MTTTKDENAIKSRQFLGLATDKEKIQEIIFFCNRLCGFQIESTHVFKFIFKNINAKDPNE
EYSFTVQLAHETYTLMNCDPHLDGTKELIQELNQTDDVLKFVGIMREKFQAAAANGSYTV
SASAPASSVPVGEGQRDNENAFQVQAEEVDKIPEKVNHGRKRRSPASGSPNSVPLTPIRP
CMKLSCTEVPPGSAGSDFSVRRSARLKTTQDITGWTDSKGSTGGDSSMPVPAAKNDLSLK
KCMECKTDHPRFWRKGPDGKMSLCNACGTRYKRREMKKLVVPGGGSSMPGPAAKNDRSVK
KCMECKTDHSRFWRKGPDGEPLCNACGKRYKRREMKKLVVPGGDPSVPVPAAKNDLSLKK
CMECKTEHTGLWRKGPDGKMSLCNACGQRYKKRKMEKLVST
>Oryza_sativa_OSAT006723_Spc25
MEGGGGGGGGAIELRRRMAAQCLAFERQIADGRERTKAAASAFSAALLSARSLSNHTISQ
REKSNQLKDQLRKLEADFAQALSSHGRSETLQTSSAVQGSNKTKYDLTGQSITNAIATND
QLSCLVTDKRASRDEYANVISSQLEAIEALEAKTDAAGKKNLDEAFMWYKKFLGFQVVGG
EGVKFVFSKIDIQNPDNEYSFCIKLNKDRYNLLQCTPFLKDSEELVKDLNCSNDLFKFVR
IMRERFQAAAINGFLPASSLCPDMSSSITDSSPPALSIDTGRESTTTTSQSHSRSRAKNQ
DNPTKRGARPSNLLSSTRRSPRVAAADATNRY
>Oryza_sativa_OSAT021151_Spc25
MEAGGTAAGTRGGGGGAELCRQMAAQLAAYQRGMAVERERQASTSANYRAALLSSRSIAR
QTISRQEELSGLNLQLRNLEDGLAEALSVKAGKESKYQLTKETISSTAAINEKLEGMVTD
QRNKRDHHAAVISNHLEAVEALEAKFIEDETRMKKIEEAVIWYSKFLGFQVVGGEGVKFI
FNKIDLQSPDKEYSVTLKLAKDRYNLLQCDPSIKDSEELMKDLNLTNDLFKFVRIVRERF
QAEAATVNGGLLMSSVVCPDASSIPVSPPMLMPLDSRTENVLDKSLSQSKNKGRNLPSKR
GAAALSAASPGSAVSIVRRSPHFVGIR
>Oryza_sativa_OSAT004317_Spc25
MAKGHTHTLHVSHVGVFEVQVVGGEGVKFIFSKIDIQNPDNEYSFCIKLNKVLECTPFLK
DSEDLVKDLNCSNDLFMFVRIMRKRF
>Amborella_trichopoda_ATRI019324_Spc25
MQMQLKDLCLNCVNEAEIQEKRVNSAKHKLSQLLESCKTAADSSVETLVKIGKLKERLRE
LEDGLDLAEAKKANRNSQCESITESISAAKARNEELKNIIQNQRAKKDEYATIISRVLLA
SETLEEMNDQNISYRKGQEGAVQWYNRFLGFRIEAGHGIKFIFNKVDPRNPEKEFSFTVR
HWQDKYYLQDCDPNLEGTDDLLRELNQTNCLFKFVRVMREKFRMAALLGNSDIHESTPRL
EQSSVSISFFHGRSKDDSVQQLEGPEQPSKRFLDTTPKRVPRSHGSHLVSPSPEPESAYV
KEAALRASNRTLST
>Selaginella_moellendorffii_SMOE012661_Spc25
METVRSARSRFEAWERSCEKRMDELQEMSRSVSRGGHEESEQLKQHLREISEQKIHKEKE
ITARKQQHETLKKMIEQANEKKIYLAKRLELLKERREGCAHVAEESLKDLEERVRRVQQK
VNAQKIARKFYNDILGIRADFASGIKITFTKVNAKNPDHEYSCTIRLDKHTNKYAMLDCV
PYVKRSVDLLDDLNITNEFFEFLRLMRREFERLAEESDARSVRLKDLHTFQSVHGGHGAR
FLRSAATLVPAANLWIPARDPGLGFFPGEAMQLKRAYDKIYDKYERDKARRIENAEKLFE
EHKLRTAAYSKATESLVETLREENEMLRHLVKESQVEETMVRLKELEKENALYRNQLLMA
QARDCHSDRTREDRYRFLQRLFELLSDMQITEVEDDNSAAFVFLHQSTGLKFSLEPVVDP
DTARICGGDREVKFTSLALGSLRYIAPEWMRESITFSISQAPVFFRRIQTVTRGRS
>Selaginella_moellendorffii_SMOE001397_Spc25
MAEGARVRNRHQQVMETVRSARSRFEAWERSCEKRMDELQEMSRSVSRGGHEESEQLKQH
LREISEQKIHKEKEITARKQQHETLKKMIEQANEKKIYLAKRLELLKERREGCAHVAEES
LKDLEERVRRVQQKVNAQKIARKFYNDILGIRADFASGIKITFTKVNAKNPDHEYSCTIR
LDKHTNKYAMLDCVPYVKRSVDLLDDLNITNEFFEFLRLMRREFERLAEESDARSVRLKD
LHTFQSVHGGHGARFLRAAATLVPAANLWIPARDPGLGFSPGEAMQLKRAYDKIYDKYER
DKARRIENAEKLFEEHKLRTAAYSKATESLVETLREENEMLRHLVKESQVEETMVRLKEL
EKENALYRNQLLMAQARDCHSDRTREDRYKFLQRLFQLLSDMQITEVEDDNSAAFVFLHQ
STGLKFSLEPVVDPDTARICGGDREVKFTSLALGSLRYIAPEWMRESITFSISQAPVFFR
RIQTVTRGRS
>Physcomitrella_patens_PPAT027777_Spc25
MCRLFQCDAIILKKYCTFVAENAKEVMDRFKTLDAEDHFIRKVRDTQQEELLKCEQQTNE
IYKNLEDLHEHTSKLFQLKADREALISKCMSDITDKLNHRKQKVKALHEATGWYKRLLSL
RCEYSDAVKFIFTNVDPRDPDRVFSFSIRLDKSTSSWTMVECKPRMEAAASFVESLNKNN
ELSRFVRSMRREFEVVAVRSRYLVK
>Physcomitrella_patens_PPAT000555_Spc25
MERSTNETSCGSGASLTGVQFGKDLGELVKRMDVWSSQVENVLRDSTATTAFIRASAQED
VKEVMGRLTNLDAEDHFIRKVRDAQQEEIIKCEQQTNEIYRTLEDLHEHTTKLFQLKADR
EALISKSLSDITDKLSLRKQKVKALHEATGWYKRLLSLRCEYSDAVKFIFTNVDPRDPDR
VFSFSIRLHKSTGSWTMVDCNPWVGASASFVETLNKNNELSRFVRSMRREFEVLAVRFRF
LVK
>Chlamydomonas_reinhardtii_CREI013215_Spc25
MALDLSELEAELNRTRRKVQDWAASRVQLAAERKDQHFALMQDQTDKLNNLQGLKAQLQV
ATEQTSKRLSDEEAELARTQEAMASASSAVTTTEKRLEGGQLQLRRQQEEYRQRAAELEA
GQRQKQKQLDSLRRATALFGERFSLKFRHGQDELCLVMTDVDAFDQGREFCISVRITDNV
YSVTRCEPMVPGLDELTAEVNRTNDFATFVKSVRKAFVAVAKQAHGL
>Volvox_carteri_VCAR005609_Spc25
MSIDIKELQAELVCSRKKVSEWSASRVQFMTELKDLHATLLRDQTEKINNLQGVKAQLQV
QAGQISKRLQDEEEEAVRTEERLAGTKAEESTLKRRLEAAQVHLRKRQEVYRQQLEGMES
VNKERQQQLDNLRQQSALFGERFGLHFRTRVPGEFTVVMTCIDARDPDKEFCVAVRMALG
DVYTVTKCEPLVPDLDELVDQVNRTNDFGAFVKASSVEFVEGISKEEAAKFERIAASLVA
RLNDVQDYVEEDYNDDGDDSLVPFGASPEEIAARQACIAQRRSGGVTGSSSSSSGGDSGA
LRLADGPNGYVPRSKRRRQIPDENLPKVGSRPRALQNATTVS
>Coccomyxa_subellipsoidea_CSUB001004_Spc25
MNHRIVLDELNRDLSASRAKVEGWAQTKINAADKLREQHLTSVKDLKCKIVTLQNNKAKR
EQEVEELKQRLQHESEEEEQVKAQLRAAEEESDALPKEIHDIKTALDRETAELQRQESAL
ADKESLREGKLRSLRQALDLYRARLGLQFRKDHTDELLLIFTHIDPSSHLREFMLGVHVH
ADNTYSITRCEPALEGLDPMLGELNSSNNFSQFVRQLRKRFQQLIVRPAS
>Chlorella_variabilis_CVAR002518_Spc25
MAARIDLQGLQRQLDSFQTKFHAWAQRTVAGAASLCDGHLGRLREFQAAIRGLEQQQAEL
EQRAADVKQRLAAEEGEVAGLQQELASIREEQGKLPGLVREVQEALEAEADAFQRQEAAL
SNQEALKERKLGALHQALAMYQRRLGLDFQHSEADGEQLRVVVTQVDPRDHARAFQFAVQ
VVGDNSYAVQSCEPPLPRMAELLAELNAGGSFSRFVRCVRREFQAVVAEEMQQQRAAPLP
PQPVAAC
>Ostreococcus_lucimarinus_OLUC003776_Spc25
MEAEQALEETNAARELAEGLPEQLAALRERVGEERTAIEHAKNKATGTSAMAKLDALRGA
SAMYAERLGLRFEYGEAERLRLVFKYVDARAPEREFTFAVRLRGTAYEVMECAPMLASID
ALLAECNRSNDFGKFVRDARKAFVELANGDDGVGALASPRASAGRATRSNSRR
>Bathycoccus_prasinos_BPRA000177_Spc25
MSSNTANNNQQTGNTIVDVDQLLQLDSLEKELKEASDIVQEWTTERLSAKRALKSQHDGA
MKQSEQFYKKLVEREHELSNQAKELEEEKEEQEHKLKQMEEEAMQARELAADLPEQLEDL
RATVSEERRKTEEEAGAVEKSEGKQLKQVDSLRVANDMYKDRLGLEFMKTEDDDMKFAFT
LIDRFEMDREFSFTIRVEEGSTRYQLIECEPAVREAGEYMRECNRTDDLSKFVRKMRTSF
VRLCESGN
>Micromonas_species_MSPE007668_MICPUN_57027_Spc25
MSAAPPAMSNARPLDDVSNIIDLDALHKELEQARSNVEMWMARRELSMKEQVAVHKTNMA
VAEEEYVSLVEREKDLATAAEELARRQEYQQAELDALQEEAAQAKELGEDLPQQLQVLRE
QVTTEKDELERESTKVTGDEMVKAQMLQAHLSAVDLYRTRLGLRFEIGDAEELRFFYRHV
DPADHEREFMVAVRVVDAGGYELMDCDPDMGDAAQRLLAECNRTDNLSGFVRGVRKLFRA
SVAEEEVAAAAAALREKAKVSAPSYAPADEPEPEPVAPRTPFNTRPDDMVPL
>Cyanidioschyzon_merolae_CMER001255_Spc25
MDTVDLRHLDENLHHARTQFEVWARGRLSNLEEVQRTWQETTARVSRETETLVQRRTQFE
AAAARLQERLEAEREELDALERGIAQLEARAAALPVRQQELEQEIAERRQEFERRRALLN
ACEEARRTRLLHLQKALVWYRDRLGLRFQRVGAASATEAGRVDGKVRVIFRHIDSRAPDR
EFAFTVYVDEDADLFRVEDCVPDIDVMKPTAGAANVRLAQMVETLNRTNDFGAFVAQMRR
RFKAWVQMESTDQLAGRQA
>Galdieria_sulphuraria_GSUL003427_Spc25
MNPTAVVKLDEYLQKARKHFEQWNEEQLRFLNHIKESHFTMSKDLQEKAVSLAQREKQLL
ETAEKISERLDSEKQEIEAVMAGISQLKSKQEMIPEKKTKLKEELENQSSLLKSRQRAFS
EINETSQQKYANLRNAIRTYENCLGLRLERTEDGRIAFIFTHINQQVPEREYSFCIFVDE
NDHYQVESCTPPVKDITVLLEKLNRDEDLSRFILSIRKRFQAMVS
>Cyanophora_paradoxa_CPAR020634_Spc25
MAAADVLGISSLLGRLREAQRGLNDWASMQTSALDGQIAAQKSDLRSFESSALELAKQEA
GARNESDIMKLQLQSETAELASLEESLRPLEAKSAILPPRLAELARARDEESARISEARM
DVAEAERSRRSKLDALHADREFYEARMGLKFERQGDSRLQIVFHSIYPDRPDTTCHFTML
LRDDNLYQVEECSPMLDDVRQLVRDLNKTNNFAHCLVRFGFEEQLLCWNADEKHGETDKE
QKNDSQIELAVERHVP
>Guillardia_theta_GTHE014097_GUITHDRAFT_113666_Spc25
MAEELRKEMSDAMARVNMWASTKEKELNNIKIEHTSFLDTQNDLTQRLKQREREAKNKME
KLMQEINKHQEGIRSLKVQNDSLKGKSEELPSELKSLQEELEMEKENYKTILNDLDSQDS
SMRRKKHALEMGHELYETRLGLKFDKTNDGSLVFKMRNIDPSFPSREFSFSIRVEEDEKY
HVMHCNPEIDGLDQLVAVLNDTNSLSHFVRSVRQSWRQPYAK
