# Supplementary material for: Evolutionary dynamics of the kinetochore network in eukaryotes as revealed by comparative genomics
Source: EMBO Rep. 2017 Jun 22;18(9):1559–71. doi: 10.15252/embr.201744102 (PMC5579357; doi:10.15252/embr.201744102)
Supplement: Supplementary file 3 — Dataset EV1 [file EMBR-18-1559-s003.zip › kinetochore_orthologs_FASTAs/Spc34.fa]

>Saccharomyces_cerevisiae_SCER003435_SPC34_Spc34
MGESLDRCIDDINRAVDSMSTLYFKPPGIFHNAILQGASNKASIRKDITRLIKDCNHDEA
YLLFKVNPEKQSVSRRDGKEGVFDYVIKRDTDMKRNRRLGRPGEKPIIHVPKEVYLNKDR
LDLNNKRRRTATTSGGGLNGFIFDTDLIGSSVISNSSSGTFKALSAVFKDDPQIQRLLYA
LENGSVLMEEESNNQRRKTIFVEDFPTDLILKVMAEVTDLWPLTEFKQDYDQLYHNYEQL
SSKLRFIKKEVLLQDDRLKTMSQYHPSSSHDVAKIIRKEKDEIRRLEMEIANLQE
>Candida_glabrata_CGLA000400_CAGL0L03223g_Spc34
MGESMNSCLEEINGCLDSITSLYFKPPGIFHNAMIRISKDGKETHTLNDKIKNLIKGCDP
KEETTLFQLDPVTKSLRRKDGRQALFDYLDKRDLNMKRNRRLGHKDEKPVIHVPNEFYIR
EHDEELLRDSQRTKRFKAAGHGNDIDSNNTNNTTTALITELFNDDVGLMATMRKKFKEND
EIKNLLMALQKGSVILDEKEGISTNNRRRTLFVEDFSTESILKLLDAVLEMFPTEEYKKA
AEQYHDVFQELNEESEKLLAEIQLQKDEIEGRLKIESSKDSTTGVQKLIEKERQKIAELE
SQLRISN
>Kluyveromyces_lactis_KLAC000468_KLLA0F21428g_Spc34
MSGSLDYCLDQISKSAESISTLYFKPPGIFRNAIVPGNSKVYSDLIVKLIRDGDSIEEMS
LYSTDNDGNMKRKDGKVGIYDHLLEREATLKRNRALCLPDPRPITYIPKGFYLSQNDHVI
RKKQKPARDFIFEGSNSDELGIYDVLLKKFSKDEQIKQFLHALRNGSVITGEDVSRRKTL
FVEDFPISIILSVFREIIDQWPLTEYKEKFEKLMQIYNGLQADINELQKKVEIQELDFQH
EALPEKTSISSLIDKEEKEIQKLEKQLDLLEGRNK
>Debaryomyces_hansenii_DHAN003940_Spc34
MPSLSYFLDRTKQSCESISSLKFQSPGIFTNSFIKEPSITSLLKDAEEHEQALYKINKPR
GFNNLSKPLIPNNKNDKEKESIRMQLEMRPERIDGKSCYVDYSFNDFTNVNMNNNKQAPP
SEQAKRTAVRIPEIVKESIENVHENNDVPSSPEKIINVNLIPESIISSDNINDICETILG
LIRRYPNLIQENKTAPDASLLSDIVVYHQEYNSLTNEIYELEEVVAEQKDQLNFYNINLS
ERSPIDRSPIRGHKRSHEESSDDTENPDDSVDIDELIAQEESEIQELEDQLTKRQKISI
>Yarrowia_lipolytica_YLIP000449_YALI0_F15895g_Spc34
MDKNLQSLQASSESIQTLYFRPPYMFTNSVTTNPNIIDLIRDPEPDEARLFTINKDMVPE
LDVYQGTSSAIQAAKEIRRAYEKSREVNVDVVCDAVDNLTRSYPMPGVEEKTVRLRKKAH
DLAASVHSLESVIEDQERQLKKLDATLENKKLQPSFLLSSRTFGVPSLGGGLSERLPRDK
ATWQKQVDKEKNEIEQLKAELARKRSEME
>Neurospora_crassa_NCRA002209_Spc34
MSLLLAHLEQISTSCESIDSLPFPPPKIFTNALLSNHDITSLIRDTEAHERALFSVPPPP
PKATTQAPDPPKPANRRQTIFNVAGGEVTTGPPAKSTRSSGPTRRNTAVAAVLGGDLHAQ
ITRRNPAGSGGGELDIEVLLRGAEKLCTVYPLPGALERIPAQRRKNEQLMNTLAYYETRV
AEQQEALDRLNLDRYAEEEEEEAGRESAAAADVMTEEDLRREEEEIRELDRRRRELQARL
RATERDLNGLMEF
>Schizosaccharomyces_pombe_SPOM002406_spc34_Spc34
MSDLLNYLQSIAATSEKLLEPENPNAARFTDAVLHTHAITDLIRDTQKEELIAAEFKSLP
KDWSERLASENPADYVACIEELLDIYPMQGGREYLETLVEKYNLHMSGIENLENVLLEQK
EQLQQLEKRQTDQVSARENILQRETSEIQRLEREIEKVKQLIQS
>Cryptococcus_neoformans_CNEO003003_Spc34
MPSLAESLDALAHHSEQIAYLSTLNAAPPGPFTTAYLHLPPPHLSHLGKGNVLELIRDAS
DAERRLFKFVGENNLPGVVGGGGNKRVEKREGGVVTPLKELKRRGGGSGGGGTEKDEVEV
MLRTALKLVDDYRPMPRARAHVINLLDQHHQNLDRLAELEMLIAEANKPVDVPASPSPQP
EESEEPRQEPVKLTPEEAIKAEEAALRALEAKIIPLRSVSQPSQDEQPLKPQDMVPPMGR
NIPQSPPSQPQPQFEPQPTPSQAQSASAQPRTPGRSMPHVTNSLVNATPRHAIERLERTE
RIDRFSPLKLITPRAPGALRGEGIFGRRMGSSSASSSKLEGGLGTSMGKRSSDEGAVETS
HTPAPAIVDVPSTPSKDAPDQIAAGIDPDETVRLTQAPSPSNPIKAAAAEFPPPSSPPRK
VHLPVEELAQPVPDTDILAQTPQICADNKLDGVDTDAEAVRAGVEKIWSNVGDLMRQGLE
NGQTVEKDTASSVRHLIHLSNSNLPPPPSPSTSSSLSSLSHGGMPPPKPITSETILFAHL
FLSILRASSNSERSPGEVDMNEVKESLGNVAKERGWDGAGGLGTKVIYAAVGKRVVKIER
KGGGAGRVRFAD
>Ustilago_maydis_UMAY001928_UM04621.1_Spc34
MDNALQSLTNTLNAINSRQADARKRARKGAHATPFTSAVLNRERLEIYTYIRDADPKTEA
NLFWYPPPPRSASSSRAGPSAHRSAHVPKNRTNTAEDANEADLLLAPRLPEPRHVAPPTP
LRNAIISNKQSFQSQSQTEQSVDPRVLLLAAQRLNDTCGKGSRTRKHIKSLLKAHASLNE
TIKNHERQIRQSEAQLRATAEGKSLGTSQLSSGDIHHARAQTSHSGSDQLQAHLTYVREN
IYKEELEILALEEMIEELRQARSEWQKQELDRQQKAQADAEASRMHPREHTPQRAFPRAS
LARAQEVDDDAQQSVHRGDSAADQELPNSRDKTLDTTQQSEEKQDQAHEQVHQQVLTPKS
PDAVDEHDPSDATVAQPLADVSISNYLDDPADLTIQRPHELETHEPMLADVADTSAAIDP
VPVQPSMASPSPQRQPSHLLVTANQSSEELERVTQKVWEVFGDALRSIVPEREAANYLDT
LDALKSLMSGGHAANAAGDYSVGSVQTSSTLSSAASETSAAVAAQLTPEVLMTAFVIFQM
LVSPEPHRMNIDELKVRGHEWWSTLGMQVWLHAQSHDSNDVPSRVEAFEDGQNLARKATY
GMISKQLFAIKRQKGVGLVGFA
>Mucor_circinelloides_MCIR004964_Spc34
MSISNILDALTAKSKNSISMQLKQTSASTLEDVKSRKRAYLREPMPHELMLQALCAGTST
IEELRQSSDETNDSKSAKSREIDKLLQLKARLDLPSVSLEKKEKAGKIARSLEEHRSSTE
LHRKGYKKMVAVAQLEQQRLNSMNTNDSDNDDGGDDNEYSISEQSILDFNEVKNEKASII
DILPLELSERQEMINITMSKIKEQQEIEQTLRQMVLISTEHRKTFLLEQLSECSQEWKML
VLKEHSPSKAKATTKRTNKPMAKPTTKPMPKDNLPILQKTARLLHSDHQGTALPDLRNLI
QLSKSFQDERQPFMLSIDLYASTTGIYSRVYYKILNFVQHNGENTAQATSHLDRFRAIFP
NAVPTFTGFFQTNQESNVIASILLELDNNDKSMAMADLTRFVQDLAKEQGYSEQEAIQCI
YTLVGVGLVIIDRSQTESIVRISS
>Phycomyces_blakesleeanus_PBLA005499_Spc34
MPLGSDLNVLLSNSAKVGAVKLACGSTSTNSDTGDHSRIQKRLLVRNAESNERKLFAASF
GDSAPPLRIRATLLQNQQDNLENEEITQMLSTAYNMCDICNIPEMRSIVDELKSRHEDTQ
LSIEYLEKKSQQNEKEIASLSALPPLPTDDLKEQDDPKEPIRLKLEVNVRDLKEDISQLE
KSAKEKRKMIYDLIAKIDYAKANQEPLKINISKQPGEDSILEQIKLQENTINKLQKDIEK
EQNLLKDYGNTTIDSKFEAIAASKENPNLKGKQPAQHNLQKSQVELGAESRELFTILCAK
ADKIINGANELNQPVVDKAQQQEFIEAMNEIKYSLEQVIGDIQKARNISISISHLKKIDQ
NINTFALDGYKHAEPDTAQDVYVPSPTIRLIAKILCILEEPKVREAGIPMSVLKKELYKF
AGTIGQDEGTAAQAIYRLTAMGLASIDRSSPDLIIQLT
>Mortierella_verticillata_MVER010949_Spc34
MERHLAALEDSSRRLMDIDVNAPRLYISLLLENEAVPVRDATPAERNLHSSNCDETLRNI
KLNENTSDFEKVMEMALTLNEICANDHIQELLTHTEACHEDVMNSLAQLNASIAEAEEAN
RTGDSRNVQNDLQGQDELLPDIEREEGEIFALEQILSEKRHLLNQMQKELDALADMTASN
ENMDQDPDPEADANNTAQIMEIEYLEEKLNQLTRQEQEQHSVFDQLAREREELVAQFQGD
THESEEESSPAFEDIMKFWERVSNQEGGAVLEPKGCRDAAVKLEALLESYERAQDDIIRL
DVLQQISSTLIDSCANLETQEFDPPLSTTVKLAARTLQLLTEAGGSMALQELKERVGLEA
EARGETDSLGVQAVYGLVACHLIHIDRSTKTNLVTFT
>Mortierella_elongata_MELO008174_Spc34
MNDRLAALEASSRRLASVDFTAPRLYSSLLLENQAVPIRNAKSFEQNLFSPNRIETLRIM
MTREGADEFETTLELATALNEICQNKAVQARLDEVADAHEDVQASISQLSATLAELQEAN
SSEDIQEAPRQEGGEIMTDIMREEGEIFALEQLLSEKRQLLSSMQRELDGLTDIPDEEFM
DQDDQDERGEANDDIMEVEAEAASKKLEIEYLENEIQEQKQREQEQIALYERLMRESDEL
SSSQQGSAGVSEEEQTSPIFEEIMHLWEKASQQDGDAKVDVEGIKEAYHRLVRLLDGVAR
CQRHIVNMDILQQISSNIIDGCADPSTSENDPPSSISVILAARTLQMIRESGGSIPLQDL
KDHISKEAAERGSAEGLGVQAVYSLVASHLIQIDRSQKSNMVSLA
>Phytophthora_infestans_PINF014076_PITG_16863_Spc34
MSERKRRRVEEDARRLELCADDLRELGASIGSCLFRTPSIHVSVPLQAPSSSSKPRRPVS
KSPSIPSRSLYSLVSSAAYAAKANVYGNQDTWPTKLHRLALEIDEKNGSSEAIERCDRLK
RRFEALSDTVRLCQEKARKTDELALQSRLETQLAHEETAWEQQMQTIEQRVAEREVELQA
LKEENEADEAEQEERNDSEQEQDDEEEEQEAQVEISELQEAVALRAEEKRDIEAAISSLQ
RKKTRRQALLAEERKKRQTKSVDVEADATATAREQVLNELKDEKDALQREIIAAEETEEN
LDENVRDLPMLKEEVAEAKKERATVQAHVDSLRLELARRKRKMRHMVDVQLLTARDTNPP
SLREEAVLLHLLYEHDGEMGVNELKQEASTVLKDHGRPHGNGVVIRALYSLVANGVVQID
RSYGNGLVTSLLV
>Hyaloperonospora_parasitica_HPAR007429_Spc34
MWQTTLHRLGLEILEKTGSKEALERCERLTRRFEALSDSLRLCQEKLRRVGDDVVLQDRV
EKQLAQEEEAWEQQMQVREQRVAEREVELQALKEENAAAASTAIGSNEEEEEEIEEGERD
DGDGDEDEQGQMAEIAELREALALRLEEKRDIEAAVSSLQRKKARQSAVVAEQKNKEREQ
SIDVQAEVAAAAREQVLRELREEKETLQRAIIEADEMEERTDENVRDLPALKEELAEVKR
KKTEIQTCVDSLRLELARQKRKMRYMVDVQLLTARDTNPPTLREEAVLLHLLYEHEGEMG
VNELKQEASKLLEDHGRPNGNGVVIRALYSLVANGLVQIDRSHGNGLVTLLLV
>Albugo_laibachii_ALAI003691_AlNc14C23G2375_Spc34
MPNESVSDAVADLIHVAKHLQDSVFKKPKKDYGCNLRTTPVSTSHLDTSNPLECDIVQQA
SKEDVPWIRTLSQKTHSQNNEEREVSDRILRRYQSLRSIIAKLREKWRKLAAEAASINDD
VEKKLEEQESDWEKKMKMKGEQIERLKAILAESPCVSPSASLDENQLDEEIKALQEANLR
RQSELWDLEATIKSVKTDRQCKRKRENLEALLASSPSMQAHEDVRKLCVELKTMLTRKKH
HERRIERSEEVSRKPVGNTASTKISDSCSELTVVRTGLEKKTKILENLKCRLRSIIESHW
DMLDESSIKSCILNSLYLHSGQISMDKLKENTRKAMNSRNRPCNPEEITRALYSLVAHDI
IQIDRSRGEGLVTLLLM
>Aurantiochytrium_limacinum_ALIM006002_Spc34
MARDEALASALAHLDAACCRLQKPHGVSPFADGVGHENGSLARRGKGRVRLERELSEQER
TAVRSLALAGKQRFQARRSKPIEVLAAETAQIEWDNSADADEAAALVRRFKQLRARRAGL
QMRQQQQQNQEQQQLQATQGKSQSSLEVENADADLNALREQLKLAHEQLGDAEAAETQLE
TSRARIRKLRNQLDDLDGHVRDMRSLHSSKSPASKAGATPDTKGVGESSETSKSQQACDD
FARKANEFELAKRHAAHKTASLRGLRDKVNEMRQRLEALQEEARVKQLVEAALRETMTHA
LKTASLGDISEETQASSGWQARAMAKSLSILLDEGGEMLLNDWKKAIAEALELSSAKVIQ
FVYGLVANTLVSIDRTQKDARVIAHIA
>Blastocystis_hominis_BHOM005175_Spc34
MEEMDQLISRYSLTEFLPAVNQLKLQYSMIQEQIELYRNQLQRYKGTDQQFIVGRKREQL
ADMIHEEEMVIENEITSFQNTISTYQSKLESLQQEEKLLLKELEDMQSVVLQYRELQEHN
TQLESLITEERAELDRLKKSVADGLLEDEENELSIKRRELDQSEQEEAALLVELESLLKG
MESSLSLSVSTHGSESLDLEQTEKKIDHRQEILHHLCKCFVREGKAGVNEAACALDIIFS
HENSVSLSTLKSEMRSVISDKGKTIYGLVGDQIIMIDRKTKDPCVSCLL
>Galdieria_sulphuraria_GSUL003535_Spc34
MEMQTAIEQLQGAISKLALRASNETCGVQQKPPHYTCLTNVQKKLYKAACDSKRPQLASK
EAAVEDKNVQQIIQELELLFTSKSEKCTIIEEKVGSYLTEYKQLEMRRLEQEENIHSLKN
YDIHKSLETVTSEWNEREEQIRQELQALQFKYEEHIQHKRHIERSLEEKKEQKEKAEQDR
IRMEQLQEEIKNTQVELERISQLCEQEQETLAGLEDHIAEKLVSLQNSEQSKVSENEGQE
YFAENLHLQHICRELRSTILERKERKKEIIQKDPNLQNLLRTINQEVVQSSQHEHLIEML
EKRCSVLNILLQKVISQYALDGNLYAATIQLLLDNDGSMPLENLKEQLLSSQNCSVEEEK
SRKRSQILQVIYTLVANSLVSINRSQANNPVSLTFSVDLS
>Guillardia_theta_GTHE017647_GUITHDRAFT_136767_Spc34
MACSRLAVAVDRLDHVRFERRHGREAMKVLRMNEEDVSRDLAVAESALQKDGSRFKDIIQ
SLRKFSTNNQVLSLLCLPKTLLIENLTKKVDALETDLEQMFGEIAELRAQIREVEKDSFI
KTRVDENVFTYKEEVAKSEDTLKDLKRKLEVMNSEHDLLQEEFNNSSLNARLRAIEGKLV
DCQLQEADVEQKHELAKKQLQMDKIALQSDPKCRELVNEMSKLEKDLSDSKQRLEKHQED
VQLLAQGLLHISAVMAREGHPQAITLDMLREAGKCLPLQQLKDLVSAKLTSSNKLKASDS
VHQKVLEAVYSLVSASLISINRTCPLQNVTLMI
