# Supplementary material for: Evolutionary dynamics of the kinetochore network in eukaryotes as revealed by comparative genomics
Source: EMBO Rep. 2017 Jun 22;18(9):1559–71. doi: 10.15252/embr.201744102 (PMC5579357; doi:10.15252/embr.201744102)
Supplement: Supplementary file 3 — Dataset EV1 [file EMBR-18-1559-s003.zip › kinetochore_orthologs_FASTAs/Spindly.fa]

>Homo_sapiens_HSAP004482_SPDL1_Spindly
MEADIITNLRCRLKEAEEERLKAAQYGLQLVESQNELQNQLDKCRNEMMTMTESYEQEKY
TLQREVELKSRMLESLSCECEAIKQQQKMHLEKLEEQLSRSHGQEVNELKTKIEKLKVEL
DEARLSEKQLKHQVDHQKELLSCKSEELRVMSERVQESMSSEMLALQIELTEMESMKTTL
KEEVNELQYRQEQLELLITNLMRQVDRLKEEKEEREKEAVSYYNALEKARVANQDLQVQL
DQALQQALDPNSKGNSLFAEVEDRRAAMERQLISMKVKYQSLKKQNVFNREQMQRMKLQI
ATLLQMKGSQTEFEQQERLLAMLEQKNGEIKHLLGEIRNLEKFKNLYDSMESKPSVDSGT
LEDNTYYTDLLQMKLDNLNKEIESTKGELSIQRMKALFESQRALDIERKLFANERCLQLS
ESENMKLRAKLDELKLKYEPEETVEVPVLKKRREVLPVDITTAKDACVNNSALGGEVYRL
PPQKEETQSCPNSLEDNNLQLEKSVSIYTPVVSLSPHKNLPVDMQLKKEKKCVKLIGVPA
DAEALSERSGNTPNSPRLAAESKLQTEVKEGKETSSKLEKETCKKLHPILYVSSKSTPET
QCPQQ
>Mus_musculus_MMUS016221_Ccdc99_Spindly
MEADITNLRNKLKECEDERLKAAHYGLQLLERQTELQSQLDKCHEEMMITAEKYNQEKHA
LQREVELKSRMLDSLSCECEALKQQQKAQLEQLEVQLHRSHRQEVSDLKNKLENLKVELD
EARLGEKQLKQKLDLQGELLAHKSEELRLLSEQRVLSSMSSELLALETELTAAEGVKNAL
KEEVNELQYKQEQLECLNTSLLHQVDRLKEEKEEREREAVSYYNALEKARVENQDLQVQL
GHALQQAADPNSKGNSLFAEVEDRRVAMERQLNLMKDKYQSLKKQNAFTRDQMNKMKLQI
STLLRMRGSQTEFEQQERLFAMIEQKNGEIKHLLGEINKLEKFKNLYESMESRPSTSDTA
CVLEDSTYYSDLLQLKLDKLNKENESTKDELSIQRMKALFESQRALDIERKLFTNERHLQ
LSESENMKLRAKLDELKLKYEPEERIEVPVLKRRREVLPLNITTPEETEETAAASATEDG
VSRLPPHREEESCLNSLKDNTVQWKQPASSCVQPASLSPHKNLHLDTQPKKEKKCVKLVD
SPANIEVLHEQSGNTPNSPRLTAESKLPTEVKERIETTSKLGKGACKKSHNIIYVSSKSA
PETQCSQQ
>Xenopus_tropicalis_XTRO021223_spdl1_Spindly
MEESETVLKLRLQLKEAEEERIKAAQYGLELLESQSDLQNQLEEQRNEMTSTIENLEQEK
YSLQREVELKNRMLESLTSECENIRQQQKLCLEQLQEQLERNHHRELSEIKDKLEKLKAE
LDEARLSEKQLKHKLEYQSEVLANKSEELRMMSERVHETMSSEMLTLQLEKTELESAKAN
LEQEVNELQYREQQLLLTNGTQSRQLERLQDEKEDREKEAVGYFKALEKAREANQDLQAQ
LDIALQQAQDPNSKGNSLFAEVEDRRAEMERQLISMKVQFQSLQKQHAFSRQQMHRMKVQ
IATLLQLKGSQSDPEQLERLQAMVAQKNSEFETLVMKVRQLEKSQQICENGPVANSSDGL
GQGDETYYVDLLKMKLVNSSKEIEKIKDELSLQRMKALAESQRVLDLERKLFANDRHLKL
SQGENMKLRVNLDEMKMKYEPDEIAKIRTQKRRKEQLPLDCAIDNTSATVTSGSQAHGLS
DAIPEDMCPAESTVHRNLLKEDSSLSTKEQDLSSVAVKPIEPANGQPPKERKRVRIVENE
NDNQDINKRNTNNCSVTSTSPRSASEESTSESKRFDEEQEKRKQERKSRLRAPPVLHVPS
KPAATTQCPQQ
>Takifugu_rubripes_TRUB018207_LOC101064147_Spindly
MAEEQLQRLRAQLKEREEQVHKAAQAGLDLLNQQVELQDKLEEQRVEMTSALEALEQEKY
SLQKELELKTRMLQSLESDFDYMKKQQMQDAQERQQHREQLHSTALSELNNQILRLQSSL
EESKLNEKQLKHKLKTQTETLNNKLEELRALNERTGSSMTSEMMEVQIKIIDLENAKVEL
EQKLQECQYSEQQLEQTKSNLQLCLEHITEEKEKREKEAVSWFNAFEKSREANRDLQIQL
DQVLQQAQDPNSKGNSLFAELEDKRAEMERQFISMKVQYQSLQKQQDFSKQQLQRMKVQI
ATLMQLQGSRADSAQVERLQSMLSEKNGEIQNLMVKLQRLEKVELTLKVQSAKPTPETGD
GLDYTYYTDLLKMKLDNAVKDTERLGDELSLQRMKSLSESQRALELERKLFSSERLLQQA
QSDKMKLQLRVEELQHKYEPKESKRNLTEKRKKVKLPVDVAPSSKEPLKRFEQVLSVEME
ETNTKTTDTEVQCVPKTEILSSTQVSESGLRPSKCVKTNTDVPVEIPNPRSPVNDCKEKQ
ERKEKVEMIHVGSVSTMENECAQQ
>Danio_rerio_DRER020949_SPDL1_Spindly
MSDLEDEIKVLRRKVQDGEEALQRAGQYGLQLLDEKMELHNRLEEQRTEMSNVIEALEQD
KYSLQREVELKIRMLESLRSEFDLVRTQQKHQMEQQQTLLERNHAVEISDLKNKVVKMNT
DLDEAQLAEKQMRHKLNQQAEALNSKTEELRALTERAHETMSSEILELQVQKMELESAMA
TLEQELQEAQYKDEQLHLANTTLQRQLERLTEEKEEREKEAVSCYNALEKAREANQDLQI
QLEQVLQQAQDPNSKGNSLFSEVEDKRAAMERQLNSMKRNYESLQKQHVLTKQHMHHMKM
QIATLMQLQGNRADPAQLERLQFMLSDKNKEIESLMMKVRELEKEKMAVKDHHPHPPSNE
GELKDETYYTDLLKMQLANSKKDAEKLKEELSMARMKALSESQRVLELERKLYGTEQALK
LRHSDNMKLQVKLEELKIKYTPNEVNKAQVQKRRREKFPVPEENSASVKDETTTQDTEPS
KNSNEKAEEKTPSHPVEKPVVIPLQSEQPTEPNPVLSRESKSVRICEDPPVCIPDAPRSP
VNDSNSKNVDQTHQSSEEEENWRTEKKRKKYQQPTHVSSQKTMANECAQQ
>Ciona_intestinalis_CINT012172_LOC100182525_Spindly
MANSFQNEIESLKETIEQNNKDLYNAGVQGKALLERNEQLENEIQQLHIEYTKTNEELEQ
EKYSLKSRIDFLEKSEKRLENSILEEKQSLRIDVDRKCEGLDKLHRAEISAIKHQMKELQ
NELDESRLIQRQQEDKINKQNELLDDVEARRRQIHNDSCTTELELATEVEKLKIEIIKLR
KESMQHQNLNERYELQVAAMQKELFDLNEQKRNVEKDRETYYNQLERCRQEKRDVQSELD
AVMFQASDPNSRGNSLFGEVEDKRVIAEKNLISAQIKLKCLKKRFDQQVSYALHLKTKIA
QLWQTRGGSAEQDRIRRLEVTLSTTRNDYEKAMSKISKLEVQLFDKSTKVTSALKEGCTD
ADFAGFLEGIIKKKESELKETKKELDETQLFLMAETNKVSEAERALYRSRCDCDTLRAKV
VKLNLEIAQLKLEHGSGGRVKSAVKKGNREIIGDCDVIGKENGNILQEANNLITSTPSDD
HIKNSSDDQTKPKQAVCPDECKQQ
>Branchiostoma_floridae_BFLO021986_Spindly
MLEQQLRDKVEQQEQLLSEAQSQRRDPNMSVSLTEDSMALQLELDQLRTDKLRDSEDIVQ
QLRFSLDKLQETSAALKHELQEAEGKATGYYNALEKSREDILGLEAQIEALKLQSVDPNS
RGNSLFAEVEDRRVAVEKKMITLKVQHESLKKQHLATKQQLQKLKAQFAALLQMGGGRAD
ASQVQRLEQALSQSRAETQVLSNKLKVAERQLEMVENNPRKAFEQYQSNFTELGGRKDYA
AFLEDRLKESKEETKKVKAQLDQQKFLQMADKDRLLHCERKLYEAESKAESLHGQNMKLL
VQLEDMKLKYQPELLDNSKVRTGRLEKIPLGKTKEKTAATTATNLDKGTAGKTARDSTVG
GAVKNSTYTAAKTMGSHIITESYMKNSMVTTATKLAPSSTVENVSKDGTDSARTGEKGNS
SDVPDSAVPCKGVRGSCNSEAAKENSHTNSDSNNVSTQNIQVEKQVEIKEELKVETDEFV
SSRKVRFEAPIQTVGRMSMIGRRRCDSDDDDDDDDYDNEGTSRVENNPRKAFEQYQSNFT
ELGGRKDYAAFLEDRLKESKYDYLLFVYLNVH
>Saccoglossus_kowalevskii_SKOW034856_Spindly
MDEISKIEMLKNELEIERSNVYKAAELGKQLLEDNQNLESRLESMRTDHVSRVEALEQEK
YSLQLKVTTKENIERSLTGELEQIKELVQNAKENEKDWKKKEAIQEKRIKELENQNEALQ
TDLEQNNLIVEHLKETVSHQENLVKDANCKLKQQQNVSFNDEELVQLHQENSTLKNKMSS
LQLELKHAKDTLQQVIASKEKIEKKIYSLHDEMEEKQILATSYYNALEKSREDVTDLQVQ
LDMVKMQTVDPDSKGNSLFAEVDDRRKTLEKKLITLKVEHDSLKEHYNIKKQQLMRLKGQ
IAALLQMSSHEADHSQLQRLQTALSQSRGEVQMLSEKLKNLEHLEGEVSLNRKLEDFHRQ
FPGETLGDKKMFVEFLEEQLKCTKTELTDLKQELQTQRVLRMEATDKQWKTEKSLHQTEK
TMEKIKAENMRLYMKSEELRQKYGEGDDRSKHPIFCGKIEKIPIVKKETVAQQVEEDENK
VPSTETDCASVPEITLKEANTELKDGSQEEKSHPVTMVTDDVDCKVESNVDNLEGRNKSS
KRVTMCDTVSVLNESGTVSQQNIAEECDEPSEKTAKMSTQHDSVKSSKKGGKKHHNVIRS
KDAMVKNECNQQ
>Drosophila_melanogaster_DMEL002564_Spindly-PB_Spindly
MYKNLDLDTLSVDDIVEEYKLLHDRHQQLKDQSEKDAQRIYELKRNLDTALAAESYLTQE
LEHLSSQPVAIASGGNGQELEELRRKFKTLKEEQDVLQQDYDAKVEETRSLKDKLTAAEK
NLAEKSASRSNQLHDDFFARLNALELENCELLQKLAEYEDLRIANTLAVAEKEKTIECLQ
DRVSCMEQNLNCKRDELEEKLQLLESCQEQLVDANAKIALLTSAPENNDRKGNSLFAEVD
DQRQAMKQILAAQKKSYLDMKKIFTDSQFEIRRLKRENVAMHTELQACSTIFCSADKTYQ
NKLNERIRQLMTANDSLERQLNLSQERLRQLASEKSVTWLDSMLDFCKRETDELKAQLHS
MRIQKAGLEERMRCVQQEMARWRFESLKSRCVLIDRENLLAEHKIVFKPMQAMEFNIKEA
ELKTALPRIVSVAAQSPSSSAQLHTHPETSLKSAAETTSKSFPTATEIIVLDAPLKPAIK
EEVVEPLSQELKPALKDTSVKVEQELEVSESKACIKRTPIKTIMGMKIKREIDLNLEQQD
AVDIKKELEAPELIPKPQLKGTPVKAKNDGVTPQMNIQEDENEETGLNSVETPAKPLMKG
TPVKQRLGGIKVKSNEELLGARLPGTVTPAKPQRKGTPVKLIKLETETEDSSDEAAKESP
IKQDGTLSVEILDSPTPQKPQRKGTPVRIPVIKDSTNENIRSILSKKRQVFAEDSQKAVK
FSANDPIVHNLSPLERCPNGETTKENDKPKESEDNQDVKPTIKKPNIIRRIVVSSRKPIM
K
>Anopheles_gambiae_AGAM011375_Spindly
MTRLPLRRVVSAASPSLSNCQCRDCQTTVTYSPLYTYRQSNGQTKRKVATENQRTIPPKV
CAFFRGEKKVNAAKTNQVPGRSVPPCCAMDRLKAENEELRQELYTVKKKLQVANQISTDL
SDELEQQVAKSNRQLEQMRTEHATQLKAQEAQIKQLSKELAAQRSEPPQQGPPANGPVPE
HIEETLRMVQEKSLRAKQDWEEDELQYQSEIVQLQQKLTTADRKLTGALTNIAELSEEIE
LLREQLASKKGNLEIKAQEAEELRDLLEATQQQNGMLTAELAGLRSNSNSARECEALDRF
SSALQLCLIFLFLSFAVVEKGNSLFREVADQRKQLMHRYTQLKQRFFQLKSEHEDCPREI
RTLRMAQRESQTQYERCVKLVRSAEYYNVQALHEQIKDLTEQLARADRRVRHLEHEMASN
SFAWVNVLVEYYT
>Caenorhabditis_elegans_CELE001794_spdl-1_Spindly
MPDDEEKLQLLADVERLKKILRQKDEMLEEMEDDLKNQGKPCSSKLSLEERAQELSEQLR
DLHVEMDGKNATILDRDALIDSLRSEIDKLEKINKEFANGSVIPEHDDSNSFGESEMLRI
SEDCQKYKETATALYERNAELEKEAVNLKDEIESMMDHIRDLKNHMETRDEEIARLEGEL
FDERNSHEGKLAARGNSMFSEVIDAERKVEEDLKVLHGENRALKGMVKRLRMEVEEVEER
LRSSTKRFNVTRMTTSDIDVKEMRRLRDRVCHLETERVHLWERMFIKMRSIPKREVGALI
TGYFKSFELSIASVKGGFDGLMKDNEKYVTIIRGLQQEVENLKADIVQLQFDNKCAHRKA
APVVNKDFEHPLLAAPLKTLNNGRPSFFIKPKNVEPMPQLGHSLSSIAVTPQKPAAKFTT
RSSIKDDTSEWAERRMKAQAEKKLATPTPRYNYIKLSEPVPKFKPAVLQMPSTSETKEN
>Brugia_malayi_BMAL008129_Spindly
MDAEIEELKLKLKESESKQVAIAQLAKEILEKDKDKDQRLSTLGEENLQQSRDIARLQAL
LKTRDEYLADAESEIIKLRNEITEINGTKSAYLVELEQKISSLRTEINEKNDMLFEQEQE
IQGLKKTLASKERELEKASQKPDVAIIQTSNTFSDSEREKLNQKMAELELEKNLILEEIS
ELQDKVVIANRNLDNERSHVEELSTICNAYKHDVEELKNRCNELTSELNEYRSKTKIAKR
GNSMFFEFVDERVKLEKDLLKLKCQNDFFASQKEAYELELNELRNELMLALTLRANEGNT
GSDTSMLQLEISRLRTELTTLNAKLLEKCKESTQVETESVSNTSKMIDMREYAFNSLKEE
VKMLTLKLGRAEKERMAYFDKVRESEIRYSEECKRSRKLSNEIDCLKRRLILEQKKSFNN
TLSKAFKPSKEILSKNITDFNEKIANINQIDMDDPTISEIQSSFTLSSCSLRRPSGDEEI
ATVTTRTETIPIESISDTDQNEPPHLNEQSNTNDKEMPVKKRLKFQIPNEGSNQLVADRA
NDMYPKKPKPKRKIMRRVDLYVVLVHTIHIITVDKANHFQVNNLINKGGNNSGYILMMGE
NLHYAVRGSNGFGIIRGISSPLRIYDKSEDPKSHPCRVFQFSNTGQYFCYCDTARTVLVE
SSSGREIFNVDLPRTQQIVFSPRDRLLATYEPYVSYVAKTAENIEQRQPAPNLRLWSLPE
GKHITTLIAQKQNSWKIQWTDDEVYSVRLIGSEILIHKYNSYEKYESKLVIRNVESCSLS
SGMEPHHLAVYVPASGGQPALVQLKRLDHKFTTVASKTLFKCDKVNLLWSCKGSAMIVMA
IVDVDISNKSYYGEQNLYLVAVNGDSCAVPLEKNGPVYSAKWSPNGKQFAVCYGFMPARV
TLYNLKCDPVFDFGEGPRNDMYYNRFGNILILCGFGNIASGRMQFWDVEARREIVTIEAP
NTTLLEWAPDGQHLMTATTAPRLRIDNCFRIWHYSGRLLYEHRCDSSSELWQVQWRPVPG
NIYHSFSIPLLTVEDKAKAGLIVQKKIMGDEHPANNLPVGAISKNGTYVPPHLRKGAAKN
VLKVATSTSTSKAPLSEKEKKIRALQKKIDDIEKLKKRKESGQILEANQMAKINKEDEII
EELEKLKDCTIETYLRLNFDDIMGRLPGSKNKLIKNTVNSDEIGVKVKKRPYVRHHRRLS
NRQEDQPSTSDEKSKMVYSLLEKLAKEVQTLSMEVVEFERRAQDRYRSLIDENITLRKQV
NGLSNKVGELCEKISKLHSKGTVTEKYTLHRGKVENSPMPELEPYVNGTFDDTDDEEKSD
KAVDTKDSTIDANELNSKPRKRRAAANKREGDYANMLKQNISIHEPKKSLADTSKSREKK
VKFLKKELDDGTDSDNSNDDLKEGNEISPWKLYKHIQIIPQPTNLPKPKIARSGGGRNVH
FTDEWKQYATAVYPIDPSRYWNLPQAQYDLLIPDADLEMFAKNPDKTEKEHFIRSIYDWF
RSQHRVAQLRVVLNECNSAIDFNDLWDVYVKGMKRRGWPIYGKRLRKGEVSAAKQRILED
FIDSNIQIF
>Schistosoma_mansoni_SMAN004911_Spindly
MDNLLQENHSLLKKLELKKEMEAAYLDEIEQLRSVITQLQREKTSISTSRIDDNSSLLYD
LEGRVEKSEEKVALLTKELDLAKKREADLLEQLNSFVNKVDSISECSVTVPEPHNSLAEE
VIRLKEELSSKETSNRLEQSKLTRQIQESEDDRQNLQDYIIELDRQLKDCRLELTDTRAQ
LEALQIQSNSTESTRGNSVFSEIEDRRIRAEKIVVKQEEQINELKLRLRQTETDAKRKLT
ESIQKLETRYRDRDTNFVDELVAERERLINENTKLSYQVQHLEELQLDQERGALKISKAF
NLEGNSQEGVISNLERRIKRLKRAQEESTEIINGLRQRLLDSGQIRRKLQNELWHSIDEN
TSLSEQISELRKQLTDLRSEKVSDNLKANNVELKIKQSSPSLTESAKLDIENRDPQKSNS
NKVKYCTNPLKETSVELSKSVHKVDRPGAGIQSKDVPQNCATS
>Trichoplax_adhaerens_TADH005820_TRIADDRAFT_57283_Spindly
MATEKALHDEIDRLTKLLANNEEQLALAAQIGQQLLTDNEETETRFEKLRIESNQRIEEL
EQENHILNLRNQTIKCKYEDLANDMDILKGRHDEDVAKKCQELNEEFKKQMSKITRQSET
AAEEADRYRTLVSQLNEKVEVLQKMVTEERNHNQEELTTNDDNSELLEELQLNLAKAVEI
NKDMELENVDLRHDKDCLNLKLESAGKEVKSLQEYQEIIETEVDTWRTKYNDIRIELASA
REQLMDYQSNSNYQSNPSKSLFSEVEDQRIQLEGSYKCLKVRFDTLEKQYNDCRQQMQQL
KSRYSSLLAMGSFKADEAKMKNLEQNLSQSEADRRTLSIKVQELEEQLQAVTNSNIEHAK
CLESVNLSEKDYIDFLRRDLKEYKSKFCKLSKEIESLRLMNASESQKLRQTEYSLSEAQK
IADKLKVDNLRIRSKLEEEIIKRKKLQYELDVKREQNSKKIGNNDGKSSQQKENHHNNIN
SDIEQANLMKATGKNYRKDLLETKQPVTKHVKFAETTTIHYQPLQEVNDESINTSNVDDS
DPGNLQRDIRNKPKRNIIHVPAIDDNPNNCKQQ
>Monosiga_brevicollis_MBRE007711_MONBRDRAFT_36003_Spindly
MLRLANNKSGVNLNSSFNVGNATSYDESDEPIPHGASEAALASAEGGEQALDKKLYKQFW
QLQAAFCNPAILGAGSDWLQFQQLLKGVPSELSRQFVRNIKGSELEKAEAAPVQPVEPEA
KRESDEQGDSEAEEVAEDNEPKENSGVRLRCRKSGRLCPRCSRTLMPPLIGTPCRKSEVL
SPDTHMELRRLHKEVNELYETLEAKDRDLQLSATIGQNLLQENQDLSERYEQALQQHAQA
MEELQQEVYAARQESKNQSHDREMALHLENENSALRDRVDALEIQCRALDKELQGTKRSS
RIDLERFEEQVQSLQSEKGQFERKIAQQLTIIEDLQNQAVARANAADLDQELATCQRQLT
DMEREVASLQLERCDLQSALQQNMTDNANLRQRVVELHETNGRLQVQNGGLRDAAEDMQA
TMASLQTELAQYKSTNGNMGSGLDLFSEVEEKRIRLEEALARHRSRVVTQQKQIERIEQD
RRSLRAHVQRLMQMHGSKADSAKMHRLENALSQRESEMLELRRVVKRLQDTNHQYTSRAK
ELLQSVKQGDHRVVVEFMQEELENVREENARLERELQTATMKTVNESYKLHECQAQLHDA
ERKLEAARAEAMQHRLKLEEMRTTLANLEQDETPQRPQAEKRAANSAPHAFSDAATNATP
TPQVEAVHAGEAHEGPESPSLVRSPNGIKAALDFSTLMQTASSNMNTPERLPSPGLSMGS
AFRPSGNASALASLQRLRAGATRGRDSSEAEANSTLGPMQSDDDVSAMTTPPTPGVVEVQ
EGADGSVKGAVALRSASDRVRTRTRRTAPAAVQAPAMAEAPASTRTKIKISQPVAAEQDG
PSECATQ
>Salpingoeca_rosetta_SROS003912_Spindly
MDVTAEQVEIERLREELQHAHSQLKAKEEKLTLAASYGVKLLNENKTLAEQHEAMVHEKD
ELVQSLEEELHRLKGQAKQHAAEQEYVTDLEAENERIRRECDSWLKKAEAAAKERKELKD
EIARLRNAETDADDRARVLEAKIKQQEARIQELEEQVQCSFKNDTMDEEFANAQAEIARL
RGILSKLQMEKTESENMLSQLQQRYASSEELVADLRNVVEDKSEALKTARDDAERARTEL
QMVQAKLDSYQSSNGEMGAGLDLFSEVEDKRQALEDAVAQMKRQVSRVRKRCELAEQQRK
QLQARLSVVTQLQSSKADESKLLRLEQALSQARSESHTQQRQLKKLQQQLDQSSHLLRSQ
HAAADGNSDNAYVQFLQTELDEKTAQIRRLTNEVQTKAFLCISESRKVREYESQLHEAER
RNEQLTVEMMEKDMKLEEHRMMLEMAKVEAAAAAQLEAEEEAKQASKDKDSGAKQKQQQQ
STRQPLGDASNTGPTAATPKPKARMGVAFSSPIAPVDDGKQRDISLDISAISTSSPAQVV
HSGSSAANASLRLHRRARDMRRGALARASDLGADDGSDKHNSSVGSVSGSFGGDVAVSGF
ASTPTSSHRKHHAADSSGIACDTGVPAVPQSTVEQKITRMKISAPAEDNSVDCNTQ
>Capsaspora_owczarzaki_COWC002139_Spindly
MTDTSDAAARIQRLRTELDEVNSILRAKESDLILSAQLGQALLESNNQLTAQHDQAVSEL
SSRIAGLENANHQLQVQLEASSRGLANARRDLDRESVVAREELETERQELQQRERRQAQV
VQDLTTQLELAQADTEEQRAAFAKLQAAHEQQGLALIRTESAVRNAELARKRMRSKWLRL
ATDPTRDSEQSPPSARGSASKDAADADAEDQVHDENNNNENEPDDDADDFAIQRVYELEE
ALLKTKVLSEERQSRIQSLETTVATQLSESKHLKAKIGGLMGAAQEHEAQIISLTNTIES
QRQRVEDLELECSLEADRRAGKMQTGRSVFSDVEDRRAELERQLASTTSTLRQLAKSFDL
ARLQNQKLNAQLNNMLQMQGSKADQAKMTRLEQDNAQLQSETRQLCLQIELLEDDKKHIQ
SQLVKARAVMGTGSSSASSGSKSSSSSGRVIGEFGAGGLSAEHSAYIEYLETEAETARAA
LATSKKELRTRQMLQLNDINRVRDLETQSYRQATQIEELRKENVQLKIKLDETLLMQQVE
SSTNGIEPQQSQQSQQPQQSQQLQQPQSRPHEALPSKEAADTQAPSPPTVQSKTCPIPDL
ESENLNAPQLVQASNPPNATAKKSIARAEEPSARVINIKQANVQTEPACVQQ
>Coemansia_reversa_CREV001137_Spindly
MNLQTPTRRAHGAASPNTQLKTPVAQVLHNVERLTPQSNSTPGDSASPFASPALLRMDEA
ALRTRLREAYGLLKEKEKNLFMAATVGQDLVEANQQLQDGYEAVERELAATQQKLKQLSE
APLQSERISDDDEQALRLHGRRRSMHIQHASEKCTQPPDSGAPSEIAETTNNSEKQWIKT
HVQPVKAQLLLAQEHTDELLVEREELGTQVFQLRQELSAALRRAGESSATATEAHKHLGQ
LEEDNARLHDEIDKQRTFWAKRWAEHQRECKTGQLVNVDDHQGADNHAEDVAARLHAELK
ADELQMQHSAMQAENEVLRGRIERIDEERTEEWEPMRARWLSCEEALQELQETHQSTCEA
LAQAEARLAELDKSAQLEDPIKLKSQKTSTSLLGELDLQRHNAVSQQRMLAREHAALKRA
YGRAINSQSRMKQQVARLTQLAASGASEARMKRLEAALGEAECQQQALLWASMEQRRPVA
MDADVVLESSDYNGTTLITALRARLKQAFVDRDQAQRELRTTNLLRANEIQRTRDLEREA
ADAEAKLCQVVGELTSLRADHESLRRAARASKRYHPKPNSKNKKPSGPSSIKDDNSSCGV
EDCVLPRKRTRSGAQPIKDGLQRKLSGPMSVSFVINTDTAALGETKPPSSPSGSHDSTAQ
LQSSTKRPRFQTAFNKEGIDALKSLETSNIDNDNGGMGISKGLTISPSRTKSSSQVNDAA
DRGMRSWLDTLGADAATSLVQSAADTASAMTENDGVSTAIGSDNVCDRGKSSSINASQDQ
KSTTVDEIHISSRIAQKPMECNNQ
>Allomyces_macrogynus_AMAC000724_Spindly
MLMDHDDHDAMAVDSAADAHPAASAPDPMLVDRDDAVSNVSAWTYTPGTPYRVGGHVLET
PHINRLGEIDLRHLVRDLRRELATKDAQLHASAQIGQTLVERNNQLLHEKQDLMKAHTEL
NHALAEAKTTPTPTAPSATRCANCGEPTATDGAVVTNDHAHDTTAEHAAHLELQVRHLEA
ELGELRSQLAETEATQYDTMRRYDALVDSKEVDERTLRRRVAELESQVAERDQQIDEWRG
KVMVLGEDKARLAEEKMDLVKKRNELAETANVAYTLQVHLHELEIQNSNLAAEKQSALQL
VSERQVEIQVLEERVEVLEGQLDELVELRADHHEALLTNDALTSQLEELQNTIQVLSAKL
NALQNPQGISHPDDQAPAAAKTLLTEVEDKRRNLEERHERLGREHERLLRRHLDEGERLR
RQIFRLQQLSADRTHDDHVKRLEAALAQAQAENRELVHRIAQLEGRQRAATPELVGGGAT
GPNDTDSVMGTQPDGAEVAAANAAAAAVASSGGAADVQDAAVSAAAHKAAERYLRMRIES
LEADLRSQRKKLQTANMIKLNETAKLRAAEDELYQRDASVRKLNAAVSKLQYRIDELEAN
CDCPKPPAQPGTPVSHRSSTRRTGSAPRSGSRGSPAPRSATPGKTSSPIPPMPPVPPETP
TPSSRARRSASHTADSPPTSSRSPGTDSHGHHSRTPAARRSTTRSPAPGTTTSAGVTPAA
TAAGGRLRKRVPTPHAVRHPESSRATPASVADTSTPSTPTGDLPGSWDDLRVPVIPLARV
ASPRFIDKHKVILMPQATVAAAAGADHAWRAESPTPAGPRGSGSGRAAAAGQTTETVEQQ
PGDCRPQ
>Allomyces_macrogynus_AMAC002154_Spindly
MLMDHDHDAMAVDPAADAPAASAPDPMLVDRDDAVSNVSAWTYTPGTPYRIGGHVLETPH
INRLGEIDLRHLVRDLRRELATKDAQLHASAQIGQTLVERNNQLLHEKQDLMKAHTELNH
ALAEAKTTPASAAASATRCANCGESTTTDGAVVTDHEHDTSAEHAAHLELQVRHLEAELG
ELRSQLAETEATQYDAMRRYDALVDSKEADERTLRRRVAELESQVAERDQQIDEWRGKVM
VLGEDKARLAEEKMDLVKKRNELAETANVAYTLQVHLHELEIQNSNLAAEKQSALQLVSE
RQAEIQVLEERVEVLEGQLDELVELRAEHHEALLTNDTLTSQLEELQNTIQILSAKLNAL
QNPQGISHPDDQAPAAAKTLLTEVEDKRRNLEERHERLGREHERLLRRHLDEGERLRRQI
FRLQQLSADRTHDDHVKRLEAALAQAQAENRELVHRVAQLEGRQRAATPEIVGGATGPND
TDSVMGTQPDGAEVAAANAAAAAVASSGGAADVQDAAVSAAAHKAAERYLRMRIESLEAD
LRAQRKKLQTANMIKLNETAKLRAAEDELYQRDASVRKLNAAVSKLQYRIDELEANCDCP
KPPAQPGTPVSTHRSSSARRAGSAPRSASRGSPAPRSATPGKASSPIPPMPPVPPETPTP
SSRSRRSASHPADSPATSSSRSPGTDPHGHHSRTPAARRNTARSPAPGTATSAGATPAAT
AAGGRLRKRVPTPHAVRHPESSRATPASVADTSTPSTPTGDLPGSWDDSRVPVIPLARVA
SPRFIDKHKVILMPQATVAAAAGGADHTWRAESPTPTGPRGGKAAAGQTETVEQQPGDCR
PQ
>Catenaria_anguillulae_CANG006976_Spindly
MLGPSSEPPATMGTNGPTSPKTPAVATPRRPSAIVQDHLATPHLDRMDMMALRSRVRDLQ
RENAKQASLLSSSGIFGKSLLDQNDALLVQNKQLMAELSVAQKQVAALRAAAHQAGYTLP
PSFGMSPMDVNQDTGDNEDAMQVDQDLATKRLTSELAETRAQLKAAESDLLQLRREYEVL
SEEHAATDRKPVRELTRYLQEARDTIVDRDRELEHVKADLDRVQAERDQAVDAARHALHK
LEATQSMVAAADGTKLREEYSQVVADLSQRLDQESELRVELENALVSAVEEKNEMQQRMD
LLESQLDELFPVRQELDEAMLRADDLASKLEEARCQVRDLESQVHVLRTGKSANAKDDPS
ARKTLLSEVDDDRKRAELHKARLAAEHEQTLRAHNKRMERMRQQVHSLTTQANDRTHRER
VKHLENEIAKLQSENRELQHRVDELETARAKARRASLVPGAAVAAAAAVGGFAADEDSSG
SVGVLRMRVEELERAVRQARKKLQAEQMMRANETAKLRSVEDEVYQRDGSISRLNSLVAK
YRLRISELEAACECPKPAPRTSSGNAHHRAASSHGTPYQALTSEQPMDVPMPDAADTPAS
SPFSKPAFKIKRAPTPHHSVRTDPPQTPSPATTSRAGMSIDLTGVSGSPASSIASGERTP
GSWEPAPASSMPPPSGTPSVRSRGKVTILPRGGVQSTMSLEEEHGSAPHNGEDRPGECTP
Q
>Batrachochytrium_dendrobatidis_BDEN000270_Spindly
MLADKTPSVFATPQRTKRQLGADNSMAALTPSASLVVELRRQLREAQYALEDRERDLQLS
AEIGQSLLENNEQLKQQYEQLMTSQSIISNTIEPISESSESTYDPLLVQVSTQSAQNLAL
KLQTLECAHIDLQSQYEAALLDLRKSEESDRQARASLKRLEASHDSLQSAIQELSGELES
MQLDKKRLQCEKTDLLSKIQELETTALHGGSGSASAYSNTLNKLRVAEQQLESLSSAYQD
LVRQRDIHATTAADLQLRLEETETMVEEYRSYRDENEQLKMLADQIQSDLEQSREYAQTL
RARLAVLSPSLETGEYDQGSKTLLSEVDDQRIHLQDINSHLESRHASLVQVHSMSLHHQQ
RMKLHIARLSQVAGQQSSESRIRHLEQALAQTDSEKKELQIQVAKLERVSSSARLRSDED
FLLAQLDHDKNTIHNKTHSDAQMTDFIADLNKVIATLHLRVEQGDNEVSGLKRELHTLQL
MKGAETDRAAKLRDELVAQCSQNDQLRVTTAQLAYELDTLKLNIEKKPIDEVVEEKPVLI
HDSPAQAFSNDSLAELNRPVSFQEHADEDQTQNADALHNFQESIKKNHDLFYDTPLPDCS
SPSFETAASLQPSDVRKSVIDRSKVNECNQQ
>Spizellomyces_punctatus_SPUN000835_Spindly
MARGPSNDSLSSPYRVTVSHGQLDAALLASPAPDTSSAELRRRLREAQWALREKDEALEK
KDNDLVIAAELGSSLLEDNERLKAECAKLLAEYRSTSAVAVAIAAHPPTAFSPTSLHKPS
TPGSASSTPISASPGTNLLEEAKRRTIAIEAAASARIGDLEATILDLQSHVDRLRADIRA
SQDAERAQERRSQRLESENEVISRDLDAAVSKCQELEEERKKIAKEKAELLRRVKDVGER
DKELEELAELRDRSKALEEVVVQLTHSRAEMEAELAEALQDRRHVDQRCEELEAVAEDYR
MESERQAARMDELVWELESSRDLIAKLHSRLAVLEPARDGPEDAGDRTLFSEVEDRRREL
ENRHQNLTQKHAGLLKAHSVTIHQQERMRNHISRLTQLTSARQGELRIRLLEEALGQAES
EKREMQAKLALLEKGRGIETDLIGVEGSNGPDMGTVSPSQYEVQLECLRLRVSQLTEEND
DLKREARTGRMLKSFETEKLRSVEAVLREREEELLRLKSINAQIKFDLDEMKSRFKRARG
LDAEGSDKAATDGKAVGANTSPTSKSTGVQTQCLVEKSLHDKESPPREDPRKSRDVVSEP
LNATHGNNTSSSNQENSGPLPTGQSLHDKPCSSASSEVDPDASICSNASTISKASQRSYL
ATGRGKLPLQETQPVGKIITSNNLNEIPPSASPGDLSSKSTGILSKRDGPGGQKAGPTQV
YVGRENVRSDVNQCNQQ
