# Supplementary material for: Evolutionary dynamics of the kinetochore network in eukaryotes as revealed by comparative genomics
Source: EMBO Rep. 2017 Jun 22;18(9):1559–71. doi: 10.15252/embr.201744102 (PMC5579357; doi:10.15252/embr.201744102)
Supplement: Supplementary file 3 — Dataset EV1 [file EMBR-18-1559-s003.zip › kinetochore_orthologs_FASTAs/TRIP13.fa]

>Homo_sapiens_HSAP000153_TRIP13_TRIP13
MDEAVGDLKQALPCVAESPTVHVEVHQRGSSTAKKEDINLSVRKLLNRHNIVFGDYTWTE
FDEPFLTRNVQSVSIIDTELKVKDSQPIDLSACTVALHIFQLNEDGPSSENLEEETENII
AANHWVLPAAEFHGLWDSLVYDVEVKSHLLDYVMTTLLFSDKNVNSNLITWNRVVLLHGP
PGTGKTSLCKALAQKLTIRLSSRYRYGQLIEINSHSLFSKWFSESGKLVTKMFQKIQDLI
DDKDALVFVLIDEVESLTAARNACRAGTEPSDAIRVVNAVLTQIDQIKRHSNVVILTTSN
ITEKIDVAFVDRADIKQYIGPPSAAAIFKIYLSCLEELMKCQIIYPRQQLLTLRELEMIG
FIENNVSKLSLLLNDISRKSEGLSGRVLRKLPFLAHALYVQAPTVTIEGFLQALSLAVDK
QFEERKKLAAYI
>Mus_musculus_MMUS003917_Trip13_TRIP13
MDEAVGDLKQALPCVAESPAVHVEVLQRSGSTAKKEDIKSSVYRLLNRHNIVFGDYVWTE
FDDPFLSRNVQSVSIVDTELKAKDPQPIDLSACTIALHIFQLNEEGPSSENLDEETENII
AASHWVLPAAEFHGLWDSLVYDVEVKSHLLDYVMTTVLFSDKNVDSNLITWNRVVLLHGP
PGTGKTSLCKALAQKLTIRLSSRYRYGQLIEINSHSLFSKWFSESGKLVTKMFQKIQDLI
DDKEALVFVLIDEVESLTAARNACRAGAEPSDAIRVVNAVLTQIDQIKRHSNVVILTTSN
ITEKIDVAFVDRADIKQYIGPPSAAAIFKIYLSCLEELMKCQIIYPRQQLLTLRELEMIG
FIENNVSKLSLLLSEISRKSEGLSGRVLRKLPFLAHALYIQAPSVTIEGFLQALSLAVDK
QFEEKKKLSAYV
>Xenopus_tropicalis_XTRO028118_trip13_TRIP13
MDEVAVDLKQALPNVYNNLQVHVDVHQKSNSPATSQDIQSHVMQLLNRHCVVFGDYSWTE
FDDSFLMKNIHSISIADTELKLKDRQPIDLSKCKVLIHIFQLNEDGPCVESLEEENEDLV
AANHWLLPAADFHGLWDSLIYDSEIKSRLLDYIETAMLFSDKNVDSNLISWNRVVLLHGP
PGTGKTSLCKALAQKLTIRLSYRYRYGQLVEINSHSLFSKWFSESGKLVTKMFQKIHELI
NDKEALVFVLIDEVESLTAARKASRAGTEPSDAIRVVNAVLTQIDHIKRYPNVVILSTSN
LTEKIDVAFTDRADIKQYIGPPSPAAIFKIYLSCIEELMKCQIIYPKQQLLTLRDLEIIG
FLENNISKLSLQLNEISRKSEGLSGRVLRKLPFLAHALYLQSPTVTIERFLWALSLAVDE
QFQERKNFSENI
>Takifugu_rubripes_TRUB009733_LOC101077631_TRIP13
MDGEILEVGNQKPVIHIEVCVKNCSTAAGSDIRTHVLALLKRHSMVFGTYRWTEFDEEFL
QKHVDSVFLADLGRIPLDLGNCSLSVHIFTLNEDGPSLLALEEDEELTAASHWMLPAAEF
NGIWESLVYEGNVKTKLLDYVTTTIFFSDKNVDSNLISWNRVVLLHGPPGTGKTSLCKAL
AQKLSIRLSNRYAYGQFVEINSHSLFSKWFSESGKLVTKMFQKIQQLIDDKDALVFVLID
EVESLTAARKACQAGTEPSDAIRVVNSVLTQLDQIKRHSNVVILTTSNVTEKIDLAFVDR
ADIKQYIGPPSVNGIYSIYLSCLDELMKCKIIYPREQLFTIFELETMGFAESEVSAHSLI
LRHIAVKSKGLSGRALRKLPFLAHALFVKTMTVPLAQFLEAMNQAVDAQKEEKANLVNCV
>Danio_rerio_DRER009121_trip13_TRIP13
MDISDHHMTDVGIIRPDVHIEVHVKSQSTAKRSDVRTHVLSLLDRHSTVLRSFKWTDFDD
EFLAKNVESVTIADVTGPKLVDLKVHNLCIHIFTLNDDSPSTLNLEEEEELSAANLWLLP
AVEFHGVWESLIYEEGIKTQLLDYVSTTIFFSDKNVDSNLIAWNRVVLLHGPPGTGKTSL
CKGLAQKLSIRLSDRYAHSQFVEINSHSLFSKWFSESGKLVTKMFQKIQELIDDKDALVF
VLIDEVESLTAARSAAQAGTEPSDAIRVVNSVLTQLDQIKRHPNVVILTTSNVTEKIDLA
FVDRADIKQYIGPPSAKAIFNIYLSSLEELMKRQIIYPRQQLVSLEELETMNFMESDVTR
LSLCLMNISQRSVGLSGRALRKIPFLAHALYGKTSTMTLKGFLTAMEHAVDKQRQEQASL
VNCV
>Ciona_intestinalis_CINT012411_LOC100179704_TRIP13
MSRSLNDSRKVEIYVEVQQKISSVASTEQIIQATEQCFENLDHKVTENCLEDFCTAIKKE
GNFLKHVDNFKFLDSAGNEYTDVITNMSNIKMKFYVYRLYEDFPEDEMVQHEEEELSAAT
HWMLPSKGFENLWESLIYDSNIKEGLLNYTQSGLYFADCGVDDKLITWNRVVLLHGPPGT
GKTSLCRALAHKLAIRLSDRFKESSLLEVNSHSLFSKWFSESGKLVMKMFQKVEGLASDP
HHFVCLLIDEVESLTAARSSASAGTEPSDAIRVVNAVLTQLDRLKRYNNVLILTTSNVTG
KIDCAFVDRADIRFFIGFPSAEAVYSILRTCILELCRARVMKMPQEILAFTPSGIHDMEE
QDLVASQKLWEISQECAGMSGRALRKLPFLAHAQSIQSNQPTTLNKYFLALSNAVKIMQK
EVSQLSQT
>Branchiostoma_floridae_BFLO033590_TRIP13
METDQTYLNGVAELEDALPDPSAPVVHVEICQSPCSTLRANVVKERVKAVLQRHNQVYGD
LTMTEFDDPFMKEHIKSVSICDTDEMSSTHKSKKAFHLYDANLLLHVFQLHEGGPGSEEV
DDDDNVSAASHWLMPNADFDGIWDSLVFDSDVKLELLRYAYTTLLFSDKGVDSNVISWNR
VVLLHGPPGTGKTSLCKALAQKLCIRLSDRYSYGQFIEINSHSLFSKWFSESGKLVLKMF
QKIQELIDDSDALVCVLIDEVESLTAARKASLNGTEPSDAIRVVNALLTQIDQIKRNSNV
LILTTSNVTEAIDLAFVDRADIKKYIGPPSPPAIFKIYHSCVKELMRAGIISPPQQLLDL
RALEVMRFAENNATHHSLRLRDLAQRSAGLSGRTLRKLPFLAHALFVQTPTISLEDFLEA
LSLAVDRQHEERKGLKTDE
>Branchiostoma_floridae_BFLO023665_TRIP13
MDPASYRSKYKVKERVKAVLQRHNQVYGDLTMTEFDDPFMKEHIKSVFICDTDEMSSSHK
SKKAFHLYDANLLLHVFQLHEGGPGSEEVDDDDNVSAASHWLMPNADFDGIWDSLVFDSD
VKLELLRYAYTTLLFSDKGVDSNVISWNRVVLLHGPPGTGKTSLCKALAQKLCIRLSDRY
SYGQFIEINSHSLFSKWFSESGKLVLKMFQKIQELIDDSDALVCVLIDEVESLTAARKAS
LNGTEPSDAIRVVNALLTQIDQIKRNSNVLILTTSNVTEAIDLAFVDRADIKKYIGPPSP
PAIFKIYHSCVKELMRSIHDCQTPEQLLDLRALEVMRFAENNATQHSLRLRDLAQRSAGL
SGRTLRKLPFLAHALFVQTPTISLEDFLEALSLAVDRQHEERKGLKTDE
>Saccoglossus_kowalevskii_SKOW011824_TRIP13
MEVGDLENALPDYVEPSVHVEICQNPCSTLTAAIIKEHVMQLLHQHRTAYGDFILTEFDD
PILIKHVKSVAICDTDLSKLGKQAIDLCHTQLDLHVFQLQEDGAASEELDDDNLSAASHW
ILPAVEFHGMWENLIFDSSVKEDLLHYAATTLLFSDQNVDCNVISWNRVILLHGPPGTGK
TSLCKALAQKLCIRLSNRYSYGQLIEINSHSLFSKWFSESGKLVMKMFQKIQEFIDNQDA
LICVLIDEVESLTAARKSSMSGAEPSDAIRVVNALLTQIDQIKKHPNVIILTTSNVTGAI
DLAFVDRADIKQYIGHPSPAAVFKIYHSCLCELMRKRIIQPLQQLLDLRALEVMEFKEND
ATKLSMRLWEIANQSHGLSGRTLRKLPFLAHALYIQTRTVSLKDYLAALSEVVKRQFEER
GHLESS
>Drosophila_melanogaster_DMEL015231_pch2-PA_TRIP13
MSFLSNSDTVHVEVCLRGNDLRSNAIRNNVETALKAYFQTARKLPRNVSFLPDLTAEQTE
HVHSVLLERDNGGVQPLKVAETKFRFHFYATRPEEGQLGLFSGEEGSDGIDSIVAASHAL
LPAAQFVGLWENLIYETGLKEKLLKFALSALMFSEHRVDTNVIACNRLILLHGPPGTGKT
SLCKALAQKLSIRTQGSYAYTHLVEINSHSLFSKWFSESGKLVAQLFNKIAELVSDPNNL
VCVLIDEVESLAYARSAMSSNEPRDAMRVVNAVLTQLDSLKTCPNVLILATSNLAQSIDL
AFVDRADIRLFIGYPGISAIREIYKGMLAELMSAGVLQREVLESEDAEEGLLTQLAERSV
GLSGRTLRKLPLLAHAQYTSSTLFELDQKISLSDFLDAMLEALEQHLGEQRLLKLESMEQ
L
>Anopheles_gambiae_AGAM001773_TRIP13
MNDISAPTIRIEVACTRGFNKSQQSCEVYQHVHDIIEERETIRMGTTFTIPVLSVLQVEV
CTDVDQYTSRSALQFNFYVLQEQDGVTETITHCAEEMEISHHMLLPARELHGLWESLIYE
EGIKDSVLAFAETSMLFARKGVDKNLITCNRLALFHGPPGTGKTSLCKAIAQKLSIRLNE
QYRHAHLVEINSHSLFSRWFSESGKLVQKVFSEIVALLEDERSLVCVLVDEIESIAYARD
RISSNEPSDSIRVVNAVLTQLDRLRRFPNVFILATSNLTDSIDAAFLDRADFVQYIDHPT
EPAIYDIYRSALYNLQTIGIVEKEANTSNRRLSQTAANTTDGIPSYEQAIDPAKPSSTML
DILLQVVKLSAGLSGRTLRKIPFLAHALYVKKETESVLNFLTAMRQAIRKVRNDKRLLLA
KDRSVAEEATDVSEKESNGSCMSKW
>Caenorhabditis_elegans_CELE009882_pch-2_TRIP13
MHEPMKTLKNIHAEIRICQKFPKSTVQKRFSEFEELIKAASKNARNWKPISSVELFQGDS
SLNELFEKLVIGTCELRDGELFENVNDLTINPSNIHVYKLHKDGPLSQNIGDDDGDESII
GSQLWQLPCVEFDSIWENLIYDSNLKNEVMSYVAALARLSEKHVNTKIINVNRLILLTGP
PGTGKTSLCKGLAQHLSIRMNDKYSKSVMLEINSHSLFSKWFSESGKLVQKMFDQIDELA
EDEKCMVFVLIDEVESLGMCRESSSSRSEPSDAIRAVNALLTQIDRIRRRDNVLILCTSN
LESTLDKALVDRADIVKNVGQPSDFARYSMLKSSIMELARIGVVIDNEVHTDYWPQDICD
TKAPRNEFTEILFKIAQEARGLSGRAISMLPTLVYSKSPEETITLPNCMNLFLEAVKERL
SRNN
>Brugia_malayi_BMAL008343_TRIP13
MRTRYVIYSTASIWAMIMRGIPNKQQTIAQSNPSFHAEIRLNPTIARKDAEKLLPEIHKA
ILSIKNIRNGHPIALPSDKEFSKIIDDVFIVCSDTPEGEFLTISDTSLTVANLHLYKLLN
RDAQTLEAQSGEYGSESNTAGSLLWELPCREFDGIWENLIFDDSIKDELFSYIYALVRLS
EKNTNTTVLRVNRMILLHGPPGTGKTSLCRALAQKLAIRFSQKYKRIYFVEINSHGLFSK
FFSESGKLIQSMFKQIEELAEDPKAFVFVLIDEVESLTIARSALLNRNEPTDAIRAVNAV
LTQVDYIRRRSNIFIFTTSNITESLDEAFTDRTDLSRFVGYPSANAIYAIFRSCIQEMQR
IGIVEPGPWFSEQYANGPHCEKLMQLSRSASGLSGRCLRQLPVIGYSKLPVDQLSIEQCL
GVLEKALKEKLSENVSKRFITKITIVVAKYVVSS
>Schistosoma_mansoni_SMAN011208_TRIP13
MIDLVNDFLTNTDKEDIIKCIKGLVHYPLKQDRLGFRVTREDEKLLYDKYFHQIMGHAFK
TVNDSPTTEMLSLCGYLTEFSKSDIWLECACNMLSHNVVPTAAHLLLVELEKFFSELNRV
PDFISACIDEIAADSPQFFLESRARLLANVPHYVANVKRENPSYFTDKSHFVKNILSAFK
LVSDISQNTYRLLGLIVSHLCLAGYSKYVSDFIVEQIQHYPTDIWSKLLLHTSAKSMEIC
LASLAKECPTPQKYYALLSGFFETSSPIFDSYMRLCRRLFYIRQFKTGNTVRNVFNSFFM
AVSKCETLEKSTNLATRVDEDLGLPALRVWSDINSIQTASLERRIYLSQILISWIIDFRN
PVRANLSINLSYDHLLPDVLNGISNHLGSPRIEIRTLGMVIGEWIVKFFNWSPGDENQKL
KFEYEELNFLTHIRPYFVPLDEAVDVESGDHNSVPVHTLSNIESSKIALNSLECKIKNEN
CETAKQAVHKLDSDDDPDSDSDSLTPLPSISSSNCNNKTPFYLRECLDGMLLSKIEDNPV
NIACTMSAEKLIYAHPEAAQELALEFARVLVHIEPPVTPDPGQIARARHDALVAIGVVAP
KKCARYLTSEFCQSGYSIGQRMNIISSLTDIACKLYGGKEALLSQRFSSNHQITNNDAVT
ANNDHKEKTRRFCKKRPPPSYIINKFAPFAGEFFFPLLKSIPQLSLSSVKGPFAHQDASL
LASLLASLGTIYACSSLSPVQTRMADELINLIPLFHRHPEPAVRRALHIVVGTVITTTPL
EILSSKPELIFRKSVFLFGSTKSSIENTISSWLKSCSLSDADAECQLLASNSLSALCERF
LELNHSKHVAYSMERELPNVLLNNCLRTSNVIGMQQNNDENPLNDKENIYNSGIQCGLNL
SSSSMCEHQNLTFDPSLRPVHAEVCVSPYNCEEFTVIESYVVEFLRQLGPRHIPTVLNKF
DNELNLVTCNSEVNKFHQVLTSCVASINLMLDEADGIYDNDTGRSVNLCITPILVHIYQM
VNGDEALPVQELIEFGSESINGGTTWLLPSAEMSGLWESLIFDTDIKSNLLQYAQTALLF
ADRKVSSSVISWNRVILLYGPPGTGKTSLCRALANKLAIRMADRYSSAQLIEINTMNLMS
KWFSESARLVTKMFDGIKEYLESNDHLVCLLIDEVESLTAVRTSSMSGCEPSDAIRVVNS
VLTQIDQIKRFPNVLILATSNVTGVIDPAFLDRADIRLFIGPPSPPAIYSIYRTCLYELI
RVGLINSTEDSRLLSYQTLASVQFMENQANSLSIELWRLAEHSLGLNGRTLRKLPLLAYA
FYLNKVIPDMRYNSTLHSRRIHLPDCNKSNSSILNESSSFYNVSTSTMCMNESIHCSTIS
TTGTAAVVPEVELSSLSSPILNYVKSNNVSLVMFIKALKLTVDAQFTELKSLDLASSGKG
RLTGVQRTELKYT
>Nematostella_vectensis_NVEC012055_TRIP13
MDEVSKLCEALPPSDVPTFHVEVCQQPCSTALPNTLKDYVKQFLICIGTAYGDTTFNHFE
NEFLNEHIKSISICDTDLVLVERKAIDLQSCKLAIHVFQLHDDGPASEELEDEITAANHW
LLPAAEFEGIWDSLVFDTDVKAQLINYATTTLLFSDRGVNANIITWNRVILLHGPPGTGK
TSLCKALAQKLCVRLSDRYSYGQLIEINSHSLFSKWFSESGKLVMKMFQKIQELIDDKEA
LVCVLIDEVESLTAARKAAMQGQEPSDAIRVVNALLTQIDQIKRHPNVIILTTSNVTGAI
DLAFVDRADIKQYIGPPSVNAIYTIYHSCINELMRVSLYRLSSIHASMND
>Trichoplax_adhaerens_TADH010865_TRIADDRAFT_52531_TRIP13
MQSLIRNSHAISDEIESRVRAILLQLDKISTEFELEQFQDDFLTDNIESIKISDMGASYQ
MVNLTNCKIIINVFQLHQDEPADEGLNDDDENIVAARHWILPSTYLHDTWDSLIYEDNIK
AKLLSYISTTLLFSDKKVNQDLINWNRIVLLHGPPGTGKTSLCKALAHKLTIRFSKRYKY
GQLIEINSHSLFSKWFSESGKLVMKMFQKIQELVDDSDALVESLTAARSAALNGTEPSDA
IRVVNALLTQLDRIKSYPNVVILTTSNITDAIDLAFVDRSSQNFILLRADIKQFIGLPSV
SATMSIHCASLNELMRVGIITPPKLLIDNRIILSKISSTKDETAKLSQKLLEVARLCKGR
SGRYLKKLPFLAHALAIQSATCNIKDFIDAMSKTIEQADGEKDLFTTS
>Amphimedon_queenslandica_AQUE009747_LOC100632351_TRIP13
MQTSMQELSESLPSSSLSSQIDTVHVEVCQNIESTLPYSLVREQVRDLLLLKGVVFGEFV
ATEFSNPLLQEHILSVTVTDISHEIQIINFSLVNLLIHVFKLSEEGPSEDQVEEETSITA
ATHWLLPNVEYHNLWDSLIYEPGIKQKLLNYAETTLLFSDKGVDSTIISWNRVVLLHGPP
GTGKTSLCKALAQKLCIRLSDRYSYGQLVEINSHSLFSKWFSESGKLVQKMFSKIHTLVE
DDNALICILIDEVESLTVARNAAMSGSEPSDAIRVVNALLTQIDQIKRYPNVLILTTSNI
TEAIDLAFVDRADIKQYIGLPSLDAVFSIFMSCIKELMRVGIIAPVQQVLGLRSLEVMGF
IENDATRSSLQLRELAMKSEGLSGRSLRKVPFLAHALYSKKDTVNLEEYLIALDSAIKEQ
FKDTDKL
>Mnemiopsis_leidyi_MLEI003254_TRIP13
MTHVVSVEVCQKPSSIEDKKSLKSHCETNLPAYLPQICSRGVPVAGTEFPDDYLRAHVLH
VQVDSTEEILQSSTLHVHIYQLYHEEAGSEEIEQGGENISTATHWLLPSVHFQGLWDNLI
FDQDVKGNLLNYAKTTLLFSDAGVDPNVITWNKVVLLHGPPGTGKTSLCKALAQKLSIQL
GDRYTYGQLLEINSHSLFSKWFSESGKLVQKMFDKIQELIDDPQALVFVLIDEVESLTAA
RQTMSGSEPSDAVRVVNALLTQLDVIKQYPNVLILTTSNVSGNVDLAFVDRADIKQYIGP
PGPAAIYTILLSCLRELCRVGLINGSTDDIMKYRAVDALQTAHISTTSSSNSLYHIAAKC
VGLSGRTLRKLPFLAHSSANFRSSPTMSQFMEALDCAVQKQLTDREHLDKNHLNKQTGS
>Mnemiopsis_leidyi_MLEI016071_TRIP13
MTNVVSVEVCQKPSSIEDKKSLKSHCETNLPAYLPQICSRGVPVAGTEFPDDYLRAHVLH
VQVDSTEEILQSSTLHVHIYQLYHEEAGSEEIEQGGENISTATHWLLPSVHFQGLWDNLI
FDQDVKGNLLNYAKTTLLFSDAGVDPNVITWNKVVLLHGPPGTGKTSLCKALAQKLSIQL
GDRYTYGQLLEINSHSLFSKWFSESGKLVQKMFDKIQ
>Monosiga_brevicollis_MBRE007540_MONBRDRAFT_1680_TRIP13
LLPSVRFRDLWESLVYDGAIQQTLLRYALSILHFSDRGVNPSLVAWNKTILLHGPPGTGK
TSLCKALAQKLSILLSPRYVHARLVEINSHSLFSKWFSESGKLVTRLFAQVRELAANEQT
LVIILVDEVESLAAARSASVNGSEPSDAVRVVNALLTQIDQLSYFPNVMLLTTSNLAGAV
DVAFVDRADLKIHVGPPSLAARYRILHLALSELVRKGIVSTAQQLD
>Salpingoeca_rosetta_SROS001122_TRIP13
MLTIEVCLADESLVPEQEIEGAVGEVLGQLRDTQQDSCADGFDKNSFVSMCGQHPVLTHN
ATSIRCSGEWVPGTEPSVCVYRLHTDGAVEEHDAEEEVTSALQWVLPAAEFDNLWDTLIY
DTDVKQNLLSFATTTLLFSDHNVNPDIISWNRVVLLHGPPGTGKTTLCKALAQKLTIRFC
KRFSHGQLIEINSHSLFSKWFSESGKLVGKMFQSIRELIENEDSFVCVLIDEVESLAAAR
RAATSGTEPSDAIRVVNALLTQIDQLKTYKNVLILTTSNITEAIDVAFVDRADLKFFIGL
PGINARYQILSSCVRELMRTGLVQEELLMDVKSLEDMEYAATEATRESLKLLELARLCEG
LSGRMLRKLPFLAFARLQAAGEAMPLAALLEALRVAIEREHQSRQSLMA
>Capsaspora_owczarzaki_COWC006445_TRIP13
MSFSALRERILSYLRQHDRVCTNITLHRLDFVTDQVLQNNVEFISISDNKTSAAEPGIVV
SLADVQVDPGIPGVAPLSSVDNTVLMLHLYQMSDADTSGAIDMDQAPGSNHEHPPSFHAD
TTGFDGDQAAMNGAQPTSGEETAQEDASCMEYAIPNREFHGIWESLVFDQNGQVQSRLLQ
YATTAMLFSEYNVNSNVVSWNRVILLHGPPGSGKTSLCKALAQKLAIRLSGRHFAQGRFI
EINSHNLFSKYFSESGKLVGRLFARIRQVVRDERTLVCLLIDEVESITAARQSASTGADP
SDALRVVNAVLTQIDSLRHNRNVLLMATSNLTKCIDAAFLDRADIKMHVGYPSWRAVYTI
LFTAIQELMLRGIIAPVEPVLELLALDNVDNPSAPGVLSSVRLRDAAKAAQGISGRTLKK
LPLLAHAFYSNGTVTMTLQAFITALHNVAEDQHRTAVETE
>Saccharomyces_cerevisiae_SCER000384_PCH2_TRIP13
MSYIVDLQVRGSSLRVIKCMFREDEQISSLHSGSDSKQNSNKKLGEFLNLLKAVVKRKLE
SFPKDRLKTSIITGQELMREGQGSIEIKDPPTEAQQHLIRSLAKVLLHQFSSINGKVNTV
NEGQDNLFLSLFVKKISIEQQSTSHVSIKLNFHEKINLGQHIDSILDSEETNESDTYHMG
SVDEFIIYPFCCLEEQDELKNGSILSTEFDKIDLELDEDDGFEGETLNNCINSVGNFDIP
LSKQTLNLVNISYLPGTTFEGQWESLYFGNNIKERLYSYATISLKIARFKQTGDSNQEDI
TTLITNNKLLLVHGPPGTGKTTLCKALCQKLSVRREFSDGSDTIDTNYKGIIIELSCARI
FSKWFGESSKNISIVFKDIEELLKVNEGRGIFICLLIDEVEAIASSRTNLSSRNESTDGI
RVVNTLLTQLDRLKKYHNFLALATSNLLDSLDDAFVDRADGVFYVGNPTAEGILHILKVC
IEEMITSGIILFHARSTGVKFFNKYQDILRKIAIKCSTVDISGRTIRKLPLMCLSEYFRT
FPVDDDEFVLALAMSARKLSAARK
>Candida_glabrata_CGLA003547_CAGL0M06435g_TRIP13
MLVTVDACLRQSSINLVRQYMKNEEIRCNGNKYSTEDIFETVIKAIRNAIQRRVGASQNC
NGVLTFEDIFRDGKGSISIQDPPTQAQENIILSLIKVIFHSTSTDPQFFLKISTHDNMIL
SLFVKVVYLNKHDELDDLKLDNVGLHEINHMVNQILTNQVLKHTQPIDKVNDNDRFEIYF
YILAAENHNEQEKLLTTEFDKFSIVDSYSNDDESTYNEFSLDQNSSYEKNARQTQSIAHK
VILPCPELEGVWENLYYNKDIKIKLLNYSTASLRLAWYLETTSSSTDVVNEMISANNKMI
LLHGPPGTGKTTLCKALCNKLAIRMAKTKNCVVIDQGSLLYELSCSRVFSRWFGESSKNI
TQLFRDIEADIITANKHNNFVFLLIDEVETIATSRINLSNKNEASDSVRVVNSLLTHLDK
LKRYPNFLVLATSNLLETLDTAFVDRADGVFFIGNPTSKELKYMINSSIDKLIKTGVIVD
QDSYNLRKYDDVLQLLATFCEVCIKKTTHPTYLSNYCCSYI
>Kluyveromyces_lactis_KLAC000050_KLLA0E23783g_TRIP13
MVRIFVDCEMNAECIGWLEDLIDEEDGSKAVARSFIMVIQNALEAKLKEKIGYHSSDGQS
LLEITKKLRSSIVQDLDLLRVNNHGTDFPKAFLKVVWHQLLEKHMVPGPKDTIIRLPSVT
QFEEETILSSYVKDVDLEIIENSPVGALLELKDGKGLKDMIDGILSNRESEQTKFLKDLK
LSEQCRMKSLSYEMNFYINIEDKQGNLDSCISQEFDNIGLSDSGNNSDSTLFETVHTRLP
LTLKHLKEVKVTLLPSVKFDKQWEMLHYDSNLKEKMYSHGISSLKLSHLLEKCKTKIRKN
NLFLLHGPPGTGKTTLCKSFCQKLALRNCNLFDSGHSGILVEVSCSQIFSRWFGESTKNL
DGIFNDIERLLKHEQASKKFVCLLFDEVESLAISRHQLLNTNETTDSVRVLNCLMTHLDN
LKKYPNFILLCTSNLRENIDPAFLDRLDVSFYVGFPSVTVCQQILTNITQEMINSEIIFP
DENEFEMETIIKKLAVFSNACKISGRTLSKVPLSCLSENFTDVPIPLTQYLLALNATLRK
HHRQLNTPTEHFS
>Debaryomyces_hansenii_DHAN004365_TRIP13
MNSNNNLDIEVCLRPWVTLLPFYNFHTKAYEENETSVDFAKIIKQLKVSLTFYLGKAIDL
QLNTNVNIKPTKINGKAFQKYFNMDFLQEKEISSEKGACLLLYTLDENNQFDSFQNRIIA
EGCFKEISIGSDIQGRSYYRHMGKDYSNSIKGILFKGSHADTKEEVYFSVPPFLHQQKSS
MNFKSLKPQSTETIKTNKNGVWKDCLFVDKTNSVSQKCLLTDSVNPTYLFYQCPEEQVKE
LENKQLNSVWDIINVYNDYIEDKEIIDIECQFRNTCFEKKDPERRNPRKIYEDSSLDEEV
ESEQTNNTSFGYSKIFQPKLANALLELNRSIPMEIISMRASDFVTITPLPDNKLIGSWEK
LKMKGNLKQSIYTNVQVSLTLSNMFEHDNRFAGELLTASDKLILLHGPPGTGKSSLAKAI
FQKFSVKAISSMKEPIDLPPILLLELAPDRIYSRYYGESPKKLSMLFSTIEATLKKEMHG
GFIFMIIDEIESLATERSMLLANNETTDGVRMVNILLTHLDKLRHYKNFFMIGTSNLIES
VDRSFKDRANALYELPLPNEETIYSILEQQIIHFLDLGVLYQNSGPNSISCTTPTLSGSL
LSQYSSRLLCQIAAYCSVSIPFCIHEKCTKLTNDHF
>Cryptococcus_neoformans_CNEO002323_TRIP13
MSNIVEFSAPSSRSSSSKARNFVSPSTRLSKTLCLEKPFENINGNHEVESHIYKDEDVME
EDIMGEESMLVDTDQEEDSDADEEKEVIHVEVRQKSFSHLREQPIMQIVTQFIQEDLARV
ELGCELSGWNDIKVLRDHVERIWVEEGGVASVQVPEVDIQVHVYKASLNNEVEDFSADLD
DDDSEEKVSAASVRTLPSAELDGIWDTLVYSDDIKARLLNYIYSTILFSESDIDFNVIAW
NRVILLHGPPGTGKTSLCRALAQKMSIRLSQKYRHGKIIEINSHSLFSKWFSESGKLVQK
LFQTVTEMVEDESGFVVVMIDEVESLTAARASAMKGNDPSDSLRVVNALLTQLDKLRTRK
NVLVVTTSNLVDAIDEAFISRVDLLESVPLPPPRAIYSILSGCLKECITKKLIKRCRILD
WKAAEEAQRERKFAGEVSIAEKGKEAREVRERGVAASLADLAVRCHRWIEAMHKVVDVEQ
EKKHGLARGGSTLDAGDGETLTRRDGINGHAEAHGYGHAYMEKNEVGMMVGTKVKH
>Ustilago_maydis_UMAY000977_UM05572.1_TRIP13
MQSGSKSLSSLATNGAERSTSSTAVHVEVRLRPASMSSDEQVRLEVISLLTTRLTTLQGE
TELSDWTSSPFLATNVDRIRIAELAPSSTSSATASVSISDASIQVHVYQPPSSDIIDEFS
AADPNADDPDDTTAASVSELPNRTLDGVWDTLIYPDNIKAKLLNYIYTTLLFSDAAVDFN
LVSWNRVVLLHGPPGTGKTSLCKALAQKLAIRLSHRYSHGKLVEINSHSLFSKWFSESGK
LVQRLFSMITEMVEDDDAFVVVLIDEVESLTAARSAAAQGSEPTDSIRVVNALLTQLDKL
KHRKNVLIMTTSNMTESIDTAFIDRADIKQYVGLPPAEAIYWILESCLTELMRVGLVAKM
TLPTFHAIVSEQGAKKADHDEVQMVSAGNRAGWKLLQLAQSCQGLSGRSLRRLPVLAHAH
HIGTAHAPVDCEVWLEAMAKAVQETSREGGSSDIKEL
>Mortierella_verticillata_MVER003352_TRIP13
MNMDFNIPMPKPVLQIEARLSPQCSTSYLQMRERIHFFLTSTKVSLVCFQLVSGIAEAQD
ELVRTFVEHIWVAERSGSLTPPPLQPLEKNDLGMFSGKPVSSSSITPMATQICDINSVEL
SIHVYQLNDEGVTEEFDYERSGQDEPAMMAHHWVLPCREFEGIWDNLIFDDQVQIKLLEY
VYTTFLFSDKNVNPDLVSWNRVVLLHGPPGTGKTSLCKGLAQKLSVRLSGRYRHGKLLEI
NSHSLFSKWFSESGKMVQKLFNEIWSMVDDPDVFVCLLIDEVESLAAARKAALSGTEPSD
SIRVVNALLTQIDRLKQKRNVLILTTSNITEAIDIAFVDRADIKMYIGLPSANAIYSMFK
ASLDELQRAGIIQPKVSLMDYRRLQLHQQFVNGANGSSPASDSEIASTHLYRIAQAAVGL
SGRSIRRLPFLAHAGFVQAPFADMVRYLYALHLAVQQEQHTRQQFNQQ
>Mortierella_elongata_MELO012754_TRIP13
MTTTFPQSGPRPPVLHVEARLAPHCSVRYETMRDRVRAFLVSTTTTLTCFQMVDTMRQSE
DELVRTFVEHIRIGECSGYGSILRNRSTNNIKRTGSREGRSERGARRSGIDRTDDRGTRR
MRSHNTTADTTMSSSSQQPHKGDDVDPEQKTGQESTDDLRRQLWQDDEENVQSFVTRDVE
LSIHVYQLQRQGAVEEYGDFGSGDMDESVMMAHHWTLPCEELEGVWDSLIFEDRLEVKLL
EYVYTTILFSDRNVNPHLVAWNRVVLLHGPPGTGKTSLCRGLAQTLGIRLSRRFHFTKLL
EINCHSLFSKWFSESGKLVHRMFDQIWRMVDDDDTFVCVLIDEVESLAAARKAALSGNEP
SDSIRVVNALLTQIDRLKRRKNVLVLTTSNITEAIDIAFIDRADIKMYIGLPPPKAIYTI
LCSSLNELGRAGIIHAKHPLPERKEIWNFSTYNSPENAFLMSQVMDLQRISELAQGMSGR
AIRKLPFLAHANHLQVSVSTMDAFLTALFLMVQQEQECNAQLKEERS
>Allomyces_macrogynus_AMAC013786_TRIP13
MLLHGPPGTGKTCLAHALANKLAVRLYQHTSARYLIQLDAATLLSRFFGESPKQIHRVLS
SVRAVARASPSVLLVLLIDEVESIAGHRHMPATAAGDRDPADATRAVNALLTQLDKLRAV
PNVLVLVTTNLPGAVDAAVMDRMDLAQFLGPPPPLARYAILRSSVQELIRTGILEDVHLL
SPAVMAQYLDQPSASRTLYDLAQRVPNASGRRLRKLATSALNHIAIVLPKQIPLRTYLGG
LARAVRAESGDAALPART
>Batrachochytrium_dendrobatidis_BDEN002744_TRIP13
MFICEYHIDIDGGETPADDIVELAYCNLDVHVYQNVSPSITLTNEDDTVSTSKHWELPCH
ELEGVWESLVFDDDLPLQLLDYVYTSILFSDMNIDTNLINVNRVVLLHGPPGSGKTTLCR
ALAQACFLQMHIPIKLSIRLSDRFAFGKLVEINSHSLFSKFFSESSKLVIQLFQNLHEIL
NNQDAFVCILIDEVESLSAARKASAAGLEPSDAIRVVNALLTQIDLLRQHKYVLVLATSN
ITEAIDVAFIDRADIKQYIGDPSPRAIYQILSSCLVELMNKMLISPQVDLLGLRELELFP
TSCKLSKRVLDVAYLCDGMSGRALRKLPFLAHARYIKVV
>Spizellomyces_punctatus_SPUN005768_TRIP13
MTADSLKPLLHIEVCLAPHSTARYDFTRRHVQDFLLTTYPSVVVHTTLSKDDFQDVDFLR
INVEWIRVCEVHGAQDQTEVQALSSIILSIHVFQLNEEEGVDEISEEENVVTSNHWILPA
KGLHGLWESLIYDNNIQLNLLDYVYTSMLFGDNGVDPHIISVNRVALLHGPPGTGKTSLC
RALAQKLAIRLADRYSHGKLIEINSHSLFSKFFSESGKLVMKMFQQIHEMLEDDDAFVCV
LIDEVESLSAARKAALSGMEPSDAIRVVNALLTQLDQLRKRKNVLILTTSNITEAIDVAF
IDRVDIKQFIPPPSHRARYAILSSCLTELIQKRIIEQPETPLVDYREIDLYTCPTGGMQG
REESLQLWKVAGDCEGFSGRTLRKLPFLAHAFFVSSNTSTLRAYTQALSMAVQAEKSNRA
MVGLGGDM
>Vavraia_culicis_VCUL000215_TRIP13
MVHTLTKLVVETTKRANLKTKLIGTIVSLNTQYDRSTMICEGYIDKTRHLSGTFLVAEST
RIRAYRGKACLFYDLVVDVAVKYQILDHFFQTSRYKKVARYMGISRTVMLHGPAGTGKST
LCRAVADKIAVRTKKRIKIVEVRCTHYVSKFYGESGQKLSELFKNLDRNTVVIIDEVESL
LVSRDRICARNEPLDSIRIVNTFLVNLDVSGCFFLCTTNFLEVVDRAFVDRMDLVIRLCY
PRVQHIYRIILNVLHVLMLRNILQFEILPNYSQAVNTESKILLISRSVGTVSARRIKKMI
FNAMGTGVRTADDLLDRLERLVTRE
>Thecamonas_trahens_TTRA009319_TRIP13
MGVVEALLFPEVSEYIDDIKAAVAAFLGFFTPYELAVAASIRPVAVAEDKAMAIESNEGL
LAYMRANVKRLDIEVAYSPADARADPEVMVKIARPGIGAGEVYPLEIVAYKLSHDGVAEE
MDDAGEFASASHWVLPAVEFDGVWESLVYDSAIKANLVRYVQVAMQLSDAGVDTNLVAFN
RVVLLHGPPGTGKTSLCKALAHKLAIRLSSRYAHGQLIEINAHSLFSKWFSESGKLVTRL
FSMIRELVADSDTFVVVLIDEVESLTAARTSALAGTEPSDSIRVVNALLTQIDLIKAYPN
VAILTTSNITGAIDLAFVDRADIKQFIGLPSRSARYGILASSVTDLMRAGVVQAPTAGPT
GCISGAGPFFFAYDELMAAEASDALAVSLALLDVADAAQGLSGRSLRKLPVAALVAVSSA
TQLNVAADIFLAGLLAAAEAEMASRAALDAPPDTAAHGADDIPRARA
>Dictyostelium_discoideum_DDIS009649_TRIP13
MTDIEIKENEENITIINIGIEIIVNERSNALFNTLKSNIESFIKQRPNKENEIIQTLYSL
NNSLERAVKYFDYPDKSIDYYKIILLGISDKNNNNNNNNNNNNNNNSNNTFHINYQNKGI
IPTIPIKFQINYQTFIYKLSTEPPQSELSDDLETSPPYQQLVLPNKSIETLWENLIYEDG
LKSKLLSYMSTLILFSKFRIDSNIVSNNKVIFLYGPPGTGKTSLAKALAQRISIVYRDRY
QFSQLIEINTHSLFSKWFSESGKLVMKMFENIKELLEDQNCFVMILIDEVESLAAARSSA
INNGTEPSDSIRVVNAFLTQLDQLKQYSNVLVVATSNITKAVDLAFIDRADIKQFIGPPP
IDARKIHLSNYIH
>Polysphondylium_pallidum_PPAL005802_TRIP13
MIKIDVEIELLDRSSVAYSSIRDDVRSFIIDPFLKLNLIESLISNPTIIIEFSDVIDFIA
SKIIGRCSSFNNNNNNNNNLFNFERIEKLKNDIKLLKIYDHFGRCQQDKLDNNNTGHRDL
LSFDIHPYKLNREDSVDEDIDNPEESSPYQLTILPNYQYSTLWENLIYDGNIKPKLLQYL
STILKFSTSNIDQNIISHNKIILLNGPPGTGKTSLCKALAQKISIGRQHNDGNVTLIEIN
SHSLFSKWFSESGKLVMKVFEKIKELAEDTDSLVVVLIDEVESLTAARKAAISGGEPSDS
IRVVNAFLTQLDRLKYLPNVLILTTSNLVGAVDIAFIDRVDIKQFIGPPTIQARWDIIKS
CLVELERKNLIANVNPTDEQVKYQISLVKEIAHLSDGFSGRSLRKIPFIAFSNNNTVSLH
FIVSKNCSLHYFRVMNLDCQQQK
>Acanthamoeba_castellanii_ACAS001184_TRIP13
MDVEGPCVGNQYAVFSEVEGASRVVLVEACLKRSDFTDSTELAHRVAELKQVLEASLVAK
ARAGAISLQAQPYHVVLESPFSELFEYVRLNMRVGNSTACTKLTGEEKFDVSLFKLYDAD
EELSPDIGDDEESSGVPYKSLLLPSRGLHKLWENLIFEAPVKDELLDYVETGMTFAEANI
SPQIISWNRMILFYGPPGTGKTSISKALAHKLAIRLSDRFEYGQLVEINAHSLMSKFFSE
SGKLVSGVFGKIRELLEERNSFVVVLIDEVESLSAARKAAMHGSEPSDAIRVVNALLTQL
DTLQSYSNVLVLATSNLTAAIDDAFMDRADLKLYVGLPSASACYEILRGAVEELMRVGIV
APRQCLLTHQSILLLGKDQSTLNCLSVRLLEVAYLCQGFSGRVLRKLPFLAHALFVREKR
ISAGEYVSALKLAAERTSTQTLQMQNQ
>Trichomonas_vaginalis_TVAG010970_TRIP13
MHIEVQLTEVTNVTAPEMKQVIEQIAATNLSVFEAKQLSIQSIPFPNSMYMYAVESLQVS
GTGYPAQVHVYKLNYSKSFEDKIENEDEVLSLSTQTILPSANYAKLWDSIILGDADDSVK
EMLIHFMETSLTFADHGISSDIVTCNRIILLYGPPGTGKTTICRGLAHKLAIRLSERFSR
GMLLEVNTHSLFSKWFAESGKMVKKLFDRIHMLAADSTTLVFVLIDEVESIATARQSSMN
GADPSDAIRVVNALLTQIDQLRKCENIMIMATSNLTECIDLAFLSRSDIKQYVGPPSIEA
RYNIFMDCINELTSKAVLMMNSVIMDFESIKIFKGSSSDIGATFGESIELYNAAEEAEGL
SGRQLRRLPTLAFSQSRFKIPLQYSEFIKELHIAIEKEQRETKRVSNQ
>Giardia_intestinalis_GINT002075_TRIP13
MDIKISVSADFEASPENILAFQTMVAQMVQETPEIQKRISCFGTGFSCHSPLGYLTIRNR
AEAHGPVEDFGSANSAGKMEFKGISSEDIKVYLPSTEEPEEVVHSNTVLYSTLHLPHVLL
QTTWDNIILPDTVKTQLRQLVRASKRLSSHKVDPNIVSMHKMLLLHSVPGCGKTSIATAL
AQELSVDLAPPGAIITNTSLLITVNAHALFSKWFSESGKIITRLFTSIAEEANDNKEIYL
LIDEIESLAGNRERAISAGEPSDMVRAANAMLTQLDQLKRFSNVYVLCTTNLIDTLDPAF
VDRCDAVINLTLPGDTARQLILEGVISELLDKQVLTSLLHVDAAAHPFTVTSNACSLGTD
GKPCQRCHQCLEHITLQTLFKTIITSSFGLSGRQLRKLPYTALSLCSDDDFSLVAFLRSF
ISLLKDRQK
>Trypanosoma_brucei_TBRU005766_TRIP13
MEDFVVVPVEVRCRQMCTDAAELSKVITSFIRHRNGVTHPGDIIPLWGASELITSTVELL
RVCDVYCPLNGVAAGRADYALVMYYLHGDDVSMAMQGEETSESQALLTYRDSDDEVDAST
VPCSIVQIPHASLEGLWESMHFGDSTCDTVELKRDLLQYMHTAMVFSMADVNPQVIAWNQ
LVLLHGPPGTGKTSFCKALSHKLSIRLAGIFPKAKLVEVNTQSLFSRWFSESGKHVMGLF
RRIHTMAEDSKCLLFVLVDEVESLAGARNSAMRGNEPSDAIRVVNTLLTQLDILQKKRNV
VILATSNITGAIDVAFVDRADKKVFIGPPGLPARLQLIRASTQELVQRRLIMLDPPNDQG
FIGAGGLMPIGEGRVELNARELQRLELVAAQCDTFSGRTLKKLPFLAYSKHIGGSPVFTT
GESSTASAISFDTYIKSLTSAVEGEILSRRMMVSS
>Leishmania_major_LMAJ005182_TRIP13
MMHRPSSSSPLPPEGESTRYLVVIEVRTTADTAAWPELSCLVRSYVRVQASRRLAADHLP
PFLPGATISLADAPPLLRDDVASVRVCDVSFPTGCSWTNMEQVHFCMRLYRLHGETLRMP
LSSAASAPAAQASLPAWCTADSMHSGGDEGDSASSFTVTPLPHVSLEGQWESLYYGESEA
ASIAFKRDIVSYVDTAMRFSRAGVSPNFVTWNRLVLFHGPPGTGKTSLCRALAQKLSIRL
ASSVYARACLLEINAHSLFSRWFSESGKRVLQLFEQVHRIADDKECLVCCVMDEVESLAA
ARTSAMKGNEPSDSIRVVNALLTQMDRLQDCENIVVLATTNLTAAIDAALLDRADKRVYV
GPPGVQARFLMLYASVQELVDKRLVAAPQAGTSVLPDELNGLSLADERFQEEGQAAHGGN
VGAHRSLGSHLLVGGSSTADAAHTWNEELTALHDVSSRFHKPLQQMMPTSTSLGTVPAPQ
AVHPQSPSHCLSGTAYTISELLHHIAEVCVGLNGRTLKKLPFLAYGACMCNSHSGGCGGS
ESAWQGDQSGGVDAPLPLRDYLEALLKAAEEAAAVAVLDANSGSQSRLLTP
>Naegleria_gruberi_NGRU015420_TRIP13
MIINRRPIIQDGIIPIQLSSLSSENNQQHQLSEREELIVKHVKQIKIVDLEQHPAYNGPI
LFNQDVTFIIHVFKSTDEEPIEETTDEGGDVEEVTACKQSTLPNDSFDGLWESLIFDENV
KYNLLEYAATTMRFSDLGVDQNLISWNRVVLLYGPPGTGKTSLCKGLAQKLAIRMSHRYP
SGGTLIEINSHSLFSKWFSESGKLVMKLFKKIFEIVEDEESFVCVLMDEVESLTAARKSA
LSGSEPSDSIRVVNALLTQLDQLKRYKNVLILTTSNITEAIDLAFVDRADIKQYIGPPSA
KGRYSILRSCLVELMRVSVIKPNVIIPKWTDKEAPENSYALKLKEIAESCEGLSGRSLRK
LPFLSHAFYLNHINGSVDLSQYLNAIDTAIKNKILNLSGD
>Ectocarpus_siliculosus_ESIL003905_TRIP13
MDDSLPSGVSFWQGDFRVHIYRLSHEEPEQEMIDGAGEEEEIAACDQWVLPAASLEGVWE
SLVLARGVKNHLLEYATSALLFTDKGVSKNVISWNKVVLLHGPPGTGKTSLCKALAHKLS
IRLGDRYSTGQLLEINAHSLFSKWFSESGKLVQRLFEHILELADDEDSLVCVLVDEVESL
TAARSASMGGNEPSDAMRVVNAVLTQIDNLRERDNVLVLTTSNVSEAIDLAFVDRADIKQ
YIGLPTAPARYQVLHSCLEELVRVGIISPPSHLPPSYSKAVGLTAGAAGAAAAPSASPSS
SFPSAGAPPQPASGEDTSRRGGGGSASASLWEEKGEGDGDGGRERVANGGGNSNGAIGLE
PDGGGDVVVMDTDGGGAPQIRTGLHAGSEALLEVARLAEGLSGRALRKLPFQAHAFYVQR
QSCTLAEFLSAMTRAVHKELGDRRSLETHR
>Phaeodactylum_tricornutum_PTRI004383_PHATRDRAFT_13779_TRIP13
LPHASLHGVYESLIFETDIGQDLLSFASSASLFADQHVQSHVVHWNRLLLLHGPPGTGKT
SLGRSLAHKLAIRTSARFPRANLLEIHSHSLFSKWFSTSGKLIHRVFELIRDMVQDDPSC
LVCVLIDEIESLAASRSALTSTGEPSDALRAVNSLLTSLDRLRSLPNVLVIATTNLTASV
DAAFLDRADLKIYIGLPCLQARYEILRSCLDELARVGILTISNPSSDALLAFRDIARSDE
SQPSTVLVSLAGMAEGLSGRSLRRLALQAHALFVRRPQASLTLFLSALQRTIEREIGSLP
SPLV
>Phytophthora_infestans_PINF013882_PITG_16459_TRIP13
MEELRHVHVEVCVKQESVADYEQVGSLKLPEELPLAAHVDRIDVTEFDGEETSEAGVPRS
EAHLFVHVFKLSDEPPAEETADDEDVATCQQTILPATSFDGLWDSLIFDTGVKRNVLDYA
MTAMLFSDSKVNPHIISWNRVVLLHGPPGTGKTSLCQALAHKLSIRLSSRYPNAVLLEIN
AHSLFSKWFSESGKLVMKLFRQIQELVEDEESLICVLIDEVESLTAARKSALSGAEPSDA
IRVVNALLTQLDSLKRHSNVLILTTSNITEAIDVAFIDRADIKQYVEPL
>Hyaloperonospora_parasitica_HPAR001749_TRIP13
MNERRHVHACLKQESVADYEQVRAAVAEYLDITCTFLTRGLVDLSGHALLATHVECVEVT
EFNGEGSDEVESDRVSSSNARLFVHVFKLSNESPAEETADGDESVTTCQHMSLPAASFHG
LWDSLIFDSSVKQTVLDYAMTALLFSDTKVNPHIISWNRVVLLHGPPGTGKTSLCKALAQ
KLSIRLSSRYPNAILVEINAHSLFSKWFSESGKLFQQIQELAEDEKSLVCVLIDEVESLT
AARKSAVSGSEPSDAIRVVNALLTQLDSLKRHSNVLILTTSNITEAIDAAFVDRADIKQY
IGLPSCRARYEILRSCVEELQRVGIVQPSTQLVVQHQERMRRRATSRSGTGGEVISLKLW
QAAEMANGFSGRALRRLPFQAHAYFVQARTPGVGEFIHCLVQAISRESEQTQQLSSE
>Aurantiochytrium_limacinum_ALIM010476_TRIP13
WNASFQTQVFLLHEEGSYDETTEDDPTSTVFTHWELPAKQFHGLWESLEYEAGIKPHLLE
FASTSLLFSAKNVDHNLISWNHVVLLHGPPGTGKTSLCQAVAQKLSIRLAKTFPRAELLE
INSHSLFSKWFSESGKLVSKLFSYIHELAEDEETLVCILIDEVESLAAARSASMNGSEPS
DAIRVVNSLLTQIDRLKSRKNVIVLTTSNITEAIDVAFVDRADIRQYIGLPVERVRRSIL
ASCIGELQRAGIIAP
>Aplanochytrium_kerguelense_AKER006885_TRIP13
MTGRDEEEAKTTSKEEPEYVRVNVEISLKPSSTASREEVENAVEKILCRKDYFCNGTVDF
SDDAFLSDNLRSLKMFDVPGQTKSDKTWSLPAVEFEGLWENLIFETDIQSYLLNYVSTSL
LFASSKVDSNIISWNNVVLLHGPPGTGKTSLCKALAQKLSIRLDRSYNNTTLLEINSHSL
FSKWFSESGKLVSKLFSYIYELTDDQDSLVCILIDEVESLAAARTASGSEPSDSIRVVNA
LLTQIDMLKSRKNVVILTTSNITKSIDVAFVDRADIRQFIGLPNKKIRYNILLSCYKELE
RVHLVEAVTDLDVRDREIHAKLWNIVSDCEGLSGRALRKLPFQAFAKLSHEHAVTPTKFL
NAIQATLRQEVANQKSLKSS
>Blastocystis_hominis_BHOM000602_TRIP13
MRNVRSILICDIPQSLPFIPFWQAEVVLHLFTLNTDGSAEESLDDNGDVTAYSEWMLPCT
EFHSLWDHLVYNEDLKSDLLNYATSAFIFSKHHIDTSVISLNRVLLLHGPPGTGKTSLCK
ALAQKLSIRNYSEYAHMALIEINSHSLFSKWFSESGKLVMKLFDYIRDILSSNDTLLFIL
IDEVESLSASRKACLSGTEPSDGMRVVNALLTQVTFSFFLSLLVCVLTTQIDKLRNNPNV
MILATSNLSDSIDEAFLDRADLKRFVGNPGEESRFFILQDCLEVVPTRKSER
>Plasmodium_falciparum_PFAL003275_TRIP13
MSSNEERRIPLCCEICLKNEIDVSSEMIKVAAQKWLFSLGITITLGRHDPSKIVCEKLKK
YCDYIVIEPAIPIKIVKEYNEDFKNYKSCKTNNNSNSNDIIDIKSNDDNLENHKNIDNKD
NIYNVNHIDTFDHVDNNICKKLYPSHYSVYELNRFNDLNSCDIKCSTQDNDITNNIISNS
NMYDEKRKRKKITPLKIVDENKKNKSLVSSLALSQNIVHTSNFSNDLIGKEKKNIYEESN
LLFTVPIIGEKSISSIEEDPIILPNFFCVVHVVTYYKNEEHMEEKFNDVSEYDEDQEQIG
EKEKNDVPTYIQYILPHLRFHKLWDSLYYEENIKRDLLEYVSALMLFSTKKVDCNMINYN
HLVLLYGPPGTGKTSLCKALANKVCIRLSNIYTTGILIELNTHTLFSKWFSESGKQVLK
>Plasmodium_falciparum_PFAL003814_TRIP13
MSSNEERRIPLCCEICLKNEIDVSSEMIKVAAQKWLFSLGITITLGRHDPSKIVCEKLKK
YCDYIVIEPAIPIKIVKEYNEDFKNYKSCKTNNNSNSNDIIDIKSNDDNLENHKNIDNKD
NIYNVNHIDTFDHVDNNICKKLYPSHYSVYELNRFNDLNSCDIKCSTQDNDITNNIISNS
NMYDEKRKRKKITPLKIVDENKKNKSLVSSLALSQNIVHTSNFSNDLIGKEKKNIYEESN
LLFTVPIIGEKSISSIEEDPIILPNFFCVVHVVTYYKNEEHMEEKFNDVSEYDEDQEQIG
EKEKNDVPTYIQYILPHLRFHKLWDSLYYEENIKRDLLEYVSALMLFSTKKVDCNMINYN
HLVLLYGPPGTGKTSLCKALANKVCIRLSNIYTTGILIELNTHTLFSKWFSESGKQVLKL
FNKIKRMISEYEENDIFICLLIDEVESLSADRKRSIESTDPSDTVRVVNTLLTQIDSLKY
YHNTLILTTSNISEMIDEAFIDRVDLKQFIGLPNEECIYEIYKNCIDELIEKEIIRLSTK
IPNYERAKKLTKSYKDDDKEEYINGYTLLKCAKLSEGFSGRCLRRIPFQAYAYFCQATLR
FYNCTNNNQEKVLISLEEFFIALQKAIHKETINKSKLSEQKNTKS
>Toxoplasma_gondii_TGON003011_TRIP13
MDLSCSVDDSCGTTSSKTEQARSNNPFESGRKAQLCCELCIKDECLVDAEEIRQQGYAWL
ASSGFTIALGRHDPRLVENAILSRACREINVEYALPEDVESPMGTCVGVGPLPETSVCAK
WSCMEESPIIVPLIDATVQVVLYYLSSERPEAEMQEDGQEEAVPACQHWPLPNEDFHGLW
DSLHFDTNVKKTLLQYASSAMLFSDHRINDKLINWNRLLLLHGPPGTGKTSLCRALAQKL
SVRMSYRYRSSQLLEINAHSLFSRWFSESGKLVLKMFTTIKDLLEDESCFVCVLIDEVES
LSTARRAAMAGNEPSDAVRVVNALLTQIDVLKSYSNALVLTTSNVPEAVDPAFLDRVDLK
QFIPTPSERSRYEILRECVEEMMRKNLIQPHIRFLSFVSVYGVLNEKSTSNFSSKELRAS
TELLQIAKQCTEFSGRTLRKLPFLAFGPFAFQISFDDCGAACGMAIKKVVPSVYDYLHEL
SSSMRSEKAAREHVSNGTNLLP
>Cryptosporidium_parvum_CPAI000275_TRIP13
MKQDINYGRLNNIPESISKKNTKVTTPVYDYNSNKYRRTENIIEESNREINYYPIGSQLR
AKELGNINKIENKYKEKRQKSIYKVPISVEVCIRSDINLIQNESDSNESQLSRKYLIQRI
KKYFSLQANVELGKVDIDQIGDSLLRKVCTDINLSLNYPIQSFEEKYNNNSQSNPHSQRE
DNENIPIYQAEFNIYTYQLNEKSEEEYYMESNTSDEKNTDPPIWKYWSLPNIEFHGLWDV
LHYENNLKQQLIDYTSTSLILSDCQIDFNVINWNHLILLYGSPGTGKTSISRAISQKIGM
RYCHRYKNIYLLEISAHSLFSKWFSESGKTVVKLFSKIKSLLEEPDSFVNIVIDEIESIS
TARKQSLGRNEPSDSIRVVNALLTQIDALKKYSNTLIMTTTNIPDSIDEAFLDRADLKLH
IPLPSIYTRYTILLECIEELIFKQVVYSKNSDFIKILSFKEIMKYSNHTGNNQIENPNNY
DQPQINISKSLLYISKVSEGFSGRNLRKLPFVSLLSSYHHGIPLDIQVFLEKMKYIVDEK
PEMVKS
>Bigelowiella_natans_BNAT011538_TRIP13
METSSSTTSSPSSKHPRSTHPTVEVEVALRPTSSAKRNQVTAYLEQHIKKYVAIFKNGPI
DFSKDMTLKQHVEKIQVYLPESKHTVPVWEAKVIIHVYRLAEEVGSEEMEGDGEDDVTAC
ETWSLPARDFDNYWDNLILEKSVKERLLRFSYTSMLFADKKVNPSIISCNRVVLLYGPPG
TGKTTLCKALAQKLSIRLSGRYSNSMLLEINAHSLFSKWFSESGKLVMKLFEKIHDLVED
KDSLVCVLIDEVESLAANRQGGSGDPSDAIRAVNALLTQLDKLKIYENVIILATSNITEA
IDLAFIDRADIKQYIGLPGLRARYEIIRSCTGELIRKGILQDAKDNSTLWGDNEMKKAES
HGKDSLTSKIESLAHQTDGFSGRTLRKLPFKCHAVFVRSQSTTALEFLDFMAKTVEMEKE
DRKKLVRNEPQQ
>Arabidopsis_thaliana_ATHA022545_TRIP13
MEIAEQKPMVEDPIPLPNASMEVSYQNPIEAATIPVQIAVAEPVATPNPPPCLHENKFLV
SVEVCLKPSSTARLEDVQRAVERMLENRSMSYADGLVLIPADDLFLVDNVQRICICDTEE
WVKNNDVLLFWQVKPVVHTFQLIEEGPCEDLCADGQPASFNEWILPAKEFDGLWESLIYE
SGLKQRLLRYAASALLFTQKGVNPNLVSWNRIILLHGPPGTGKTSLCKALAQKLSIRCNS
RYPHCQLIEVNAHSLFSKWFSESGKLVAKLFQKIQEMVEEDGNLVFVLIDEVESLAAARK
AALSGSEPSDSIRVVNALLTQMDKLKSAPNVIILTTSNITTAIDVAFVDRADIKAYVGPP
TLHVRYEILRSCVEELISKGIISSFQGCDGLSIPSFSSLKEKLSESEVHDTNTVPWFCKQ
LIEAAKGCEGLSGRSLRKLPFLAHAALADPYSHDPSNFLCTMIETAKREKSEQPE
>Aquilegia_coerulea_ACOE006705_TRIP13
MSTPMEITLPNANTEVTSEEPNGVCESVPSSLMTEEKILVSVEVCLKPSSTARINEIQEA
VERMLEKRSLSYTDGPVPIPTDETFLLENVQRICICDTDEWVENHEILLFWQVKPSVHVF
QLSEEGAGEESSGDGQLSSFNEWILPAKEFDGMWESLIYEPGLKQRLLRYAASALLFTEK
GVDPFLVTWNRIILLHGPPGTGKTSLCKALAQKLSIRFSSRYPQCQLVEVNAHSLFSKWF
SESGKLVAKLFQKIQEMVEEENNLVFVLIDEVESLAAARKAALSGSEPSDSIRVVNALLT
QMDKLKSSPNAIILTTSNITAAIDVAFVDRADIKAYVGPPTVQARYEILRSCLQELIRTG
ILTEDQLFLPTYNSLREKLNVPDAKDSNTLLHLPKKLLEAAEVCEGLSGRTLRKLPFLAH
AALSNPYSCDASKFMDTLIRTARREISELVS
>Oryza_sativa_OSAT024310_TRIP13
MSAPMEVSFSAPPPPDAASAAAAAPSLVPAVSAAAVAATTVSCSPQPPTGSPSADDRILV
SVEVLLHATSTARAEDVCAAVERMLEARSLSYVDGPVPIPNDDPFLLANVKRIQICDTDE
WTENHKVLLFWQVRPVVHVFQSRDFQRYILQLSEDGPGEEPGEDDTLSSFNEWALPAKEF
DGLWESLLYEVGLKQRLLRYAASALLFTEKGVDPCLVSWNRIVLLHGPPGTGKTSLCKAL
AQKLSIRFKSRYSMCQLIEVNAHSLFSKWFSESGKLVAKLFQKIQEMVEEESNLVFVLID
EVESLAAARQAAISGSEPSDSIRVVNALLTQMDKLKSWPNVIILTTSNITTAIDIAFVDR
ADIKAYVGPPTLQARYEILRSCLQELLRVGILTHTQGGNSLCLLSYFSLMENQHCPEVAD
PHGSVHLSGLLHKAAEICEGLSGRTLRKLPFLAHASVANPSCCDASAFLHALIQTAQREL
SESRG
>Amborella_trichopoda_ATRI013333_TRIP13
MSAPMELSPQIGSEAEASTANGPSESLSSSLSSNEKVLVSVEICLNPSSAAKTEDVRAAV
ERMLEKRSLSYTDGPIPVPMDDLFLSENVQRICICGKDDGEDNRGILLFWQVQPVVHVYQ
LIEDGPGEDISGGDLSSFREWFLPAREFDGLWESLVYETGLKQRLLRYTASALLFTEKGV
NPCLVSWNRIILLHGPPGTGKTSLCKALAQKLSIRLNNRYSQSQLVEINAHSLFSKWFSE
SGKLVGKLFEKIQEMVDEESNLVFVLIDEVESLAAARKAALSGSEPSDSIRVVNALLTQL
DRLKSWPNVIILTTSNITAAIDVAFVDRADIKAYVGPPTLQARYEILRSCLQELIRSGIV
LHPQDQDQLILPSFASLQGCLNDPKMPDRTNQLNLSEHLLDAAKVCEGLSGRALRKLPFL
AHAALLNPHICDSAKFVGMLIEAGRREISELTN
>Selaginella_moellendorffii_SMOE027979_TRIP13
MSTSLIVQAPQLGCSFLRHQCRALVAATDLSGGFQRPETIKWDRDLANNVSLIGFLGKDP
AWGYSEQGRIVYGSIKTPHSWFLLDFCDPVSEIAVEHAKKGDWVQVQGELLVPKPGDKIV
TPKVLVKDFKFVEKSNDSKIETARLWLEFFAAPNEWWDNRAIKRNARAPDFKHKETREAL
WLNSQDLPSWIPSQIQALESKGILKSLLESTKLHSRPATIGFDPSLANTATLTGKVIGNP
AVYKVFSGKIAKAVLLVEDKSCFFVDFHNGLGECFIQHVRRGDWIQVSGSVSVEMQRSAP
IAKIRVRDFQLVEGDVPGRSEQDEHSRLWQNFFAAPHDYWDNRHDKENSKRPDFRHKSTK
EALWLDDSRNPPWVYAQGSDRAMADMDVCPAAGGAGALDPVFVDATAKLSNASLFSSDRI
EVSVEVCLKPTSSARHEDVKDAIERMLHNQGLSLVDGPVNFHQTEEAFLIDNVQSVLCDT
GRGTGDCVLLFWQVYFKVSVYQLNEEGAADDEGDGAEELPSFQEWSLPAKEFHGLWESLI
YATGLKQRLLQYSKTAVLFADKGVDHNLISWNRVILLHGPPGTGKTSLCKALAQKLAIRF
KDRYHSSQLVEVNAHSLFSKWFSESGKLVTKLFQKIQDLVEDADSLVFVLIDEVESLAAA
RQAALSGSEPSDSIRVVNALLTQLDKLRSWPNVVVLTTSNITGAIDLAFVDRADIKAYIG
PPTLEARYEILRSCMKELERTGLISSSALCRQQNGSISENFVSYDTLLQSMNCSMPDILS
NSLLQTAEAAEGLSGRVLRKLPFLAYAGMALETKVDTHHFLVALKEAAQRERSERDTNDN
YTTTSIARGALSNTSHASFKTKVPSIVFSIVRYSPSDGCASPGRQMSSARGGIVDTKAWQ
ELKSHVGEISKLHLKDLLGDKARCESMMKEYDGIALDFSRQRATQDTFQKLFQLAKEMKL
KDKIDRMFGGDHINSTEDRPVLHVALRAPREALIACDGKNVVPEVWEVLDKMKDFSNRVR
EGQWLGATGKPLTDVVAIGIGGSFLGPLFVHTAMQTEPGCARLAKGRRLLFLSNVDPIDA
AFTLKGLSQETTLGDYSRLNNLFEAHFNRCSCHCFEDIHNGGDNAKCPNDENVDHIYTWA
TAVAKHMVAVSTNLKLVKEFGIDPANAFAFWDWVGGRYSVCSAVGVLPLALQYGFANVNE
FLEGASSIDSHFRVAPFERNLPVLLGLISVWNVSFLGCPARAILPYSQALQKFAPHIQQL
SMESNGKGVSIDGTPLPYETGEIDFGEPGTNGQHSFYQLIHQGRIIPCDFVGIIKSQQPM
YLSGEPVSNHDELMCNFFAQADALAYGKTPDELRAEGVPDSLVPHKTFTGNRPSLSLLLP
NLTPYTIGQLLAIYEHRIAVQGFIWGINSFDQWGVELGKVILSPNSSITLSLTSAPSKNQ
SLAGKVRNQMHLWRTKGKVVEGFNYSTTTLLNRYLKV
>Chlamydomonas_reinhardtii_CREI010141_TRIP13
MMDAEVSLPAGGDGAATQAPPGAQLDSQRQSQPMRQGGGAAGGDSDEDLEDHKVPVSVEV
CLRDDSLCSHRQVAEALARYLEGRTLWYRNGPLDLADAEDPVLQQQVAAAAICDADPQLH
RLHSPLLFWQYTPRIFVYQLSDEGPAEDDEGEEGVPSYRELLLPALDLAGQWEALQFDSS
IQQRLLSYATSALLFADRGVDGNLVAWNRVVLLYGPPGTGKTSLCKALAHKLSIRLGGRY
RQGCLVEVNAHSLFSKFFSESGKLVSRLFAKITELVEEPDVLVFVLIDEVESLTSARKAA
VAGSEPSDAIRAVNALLTQLDALRRFPNVMVLTTSNITQAIDVAFVDRADIKAYIGPPTL
AARYEMLRASVQELSRAGVIADDTRRLLLPYHETAAAAAASLAAQGAGGSAAAFGCSNGS
SNGHVVDQNGGVSPYGGGAGDGGGGDGSSMLAEGGKGLAAAVAAPSFLTLPPPGLSPEGA
VAAGLSLQLLQAAAGCEGLSGRTLRKLPFLAHAGSPALVQQSAAGAGPGASFGSGAGGGD
SNPN
>Volvox_carteri_VCAR007681_TRIP13
MAAGQSAFHPPFLPIPLLRPPASHPSPPPRTRAPVDPFHVPSHLPRPTPPFPGPTLPPSP
FLYTLSLAAASLVRGWSFPPPSPPPLPALPKPIHPDPQQHRLHSPLLFWQYTPRVFVYQL
NEDGPEDDDEGEEGVPSYRELVLPAADLQGQWESLHYDSAIKQRLLSYATSALLFADRGV
NNNLVAWNRVVLLYGPPGTGKTSLCKALAHKLSIRLGDRYLRHGCLVEVNAHSLFSKYFS
ESGKLVSRLFSKITELVEDLDSLVFVLIDEVESLTSARKAAVAGSEPSDAIRAVNALLTQ
LDALRRYPNVMVLTTSNITQAIDVAFVDRADIKAYIGPPTLAARYEMLRGSVQELGRAGI
IAGERVIDAAVGVANGCGSSGAAGTAAAAAASPSASLSALLLAAAAACEGLSGRTLRKLP
FLAHAGSPQLAQMVPCGGRQFLRALREAAAREQSDRSQLLSS
>Coccomyxa_subellipsoidea_CSUB003834_TRIP13
MDAHIENRTYIPASVGQNGKCHDDQEGSSSEVALTVEVCQYATSSADPIQIADHVRQYLS
NRSFVYQDEVIPVSEEDQYLQSHVESIRLCDCETDRETALGTRLLFWQVHLNVHVFQLSE
EGPADDDETEDNVSVYREWMLPAREFHNLWDSLLYEEDIKGRLLHYASTALLFGERGVDS
HLVSFNRTVLLHGPPGTGKTTLCKALAQKLAVRFSRRWFSQGQLIEVNAHSLFSKWFSES
GKLVSKLFSKIMELVEEEDSLVCVLLDEVESLTRARSASVSGSEPADAIRAVNALLTQLD
ALKAYPNVLVLTTSNITEAIDLAFVDRADIKAYVGPPGAQARYEILRSCVLELHRVGILA
KDQAQQDASTALLEAAAACAGFSGRMLRKLPFLAHARGCSLSRGRTLSCQAFACQLRQAS
ELEAHDRGLMK
>Chlorella_variabilis_CVAR003095_TRIP13
EDKVVLNVEVLLTQDSQAELPAVKAAALAFLSSLSSIRYSEAQLAPPPGQHPLLDAHVES
MRVVDVGDKLPPGKLLLQWDVAWNVLVYQLDAEGPADDDECDDAAPSHREWALPAAEFQG
QWEALYYEAEIKQRLLRYATSALLFAESRVNPQLISWNRVVLLHGPPGTGKTSLCQALAQ
KLTIRLGGRYTHGVLIEVNAHSLFSKWFSESGKLVSRLFAKIQEVVDEPDALVFVLIDEV
ESLTAARKAAVSGSEPADAIRAVNALLTRLDQLKAAPNVMVLTTSNITEAIDLAFVDRAD
IKAYIGNPNLQARYEILRTCIAELQQAGIITDGTPLQPFSDACCQAEAPEGGHGAAAAAN
GIANGCRLLEAARAADGFSGRTLRKLPFLAHAA
>Ostreococcus_lucimarinus_OLUC000935_TRIP13
LLAWQCALTTRAYGLCEDGPGEEIGEGDEIATYTEWSLPCVDFEGAWESLIFDDDEVKTR
LLRYATAALLFGERGVDAQLISWNRVVLLHGPPGTGKTTMCKALAQRLSIRFNHIYSSSV
LVEVNAHSLFSRWFSESGKLVSKLFGKIQELLEDEDSLVFVLVDEVESLAAARKSAANGS
EPSDAIRVVNALLTQLDALKSRPNAIVLTTSNITEAIDLAFVDRADIKCYIGPPGMRARY
EILRSCVLELIRRDLVQGAEPMEFDDGVAKGCPVSLTLREAAEACDGLSGRALRKLPFLA
YSTV
>Bathycoccus_prasinos_BPRA001660_TRIP13
MSTTKRDALSTVNNNNNNNGNGFKSGGNCALAFDDDVDKEEESLLVLENRKRKSNITWED
EDKIIIKNHQHQHQRKLKNMRCDVEVRLKRDSIAKKSEVKKRVLEYFERSGMPTVRADEE
INLDDSREEEDIVIALRAEELGPLWCGDFDELLAFLRNNCEKIVTYWDASGECEGMQLMF
CEVDFRIHVHEINEDGAGEEREDDEEIATYKEYALPCREFSEYWDSLYLDEGKKLRLKNY
ARTALEFGNLNVNASLVAFNRVVLLHGPPGTGKTTMCKGLAQKLAIQMLDTYSEPVFVEI
NAHSLFSKWFSESGKLVSKLFEKIQELTDDEDTFVFVLVDEVESLAAARKATGAEPSDAI
RVVNALLTQLDALKEKKNAMVLTTSNVTDAIDVAFIDRADVKMYVGNPADAARGHILLSS
INELKRVGILPPTKLEMAKDSNLFKDVVIATEGMSGRALRKLPFLTIAGMNRSMCDGPIN
DEEFLRAVREQAINEKRERERLGANN
>Micromonas_species_MSPE006116_MICPUN_81742_TRIP13
MDTESPAAASPSKKPRHDDVVENKRNVTINACLRPTSTATHEDVRAAILKWLGAGAVGLR
PSGGFLALPKFCDGHHIVTEHVESVTEMDGEDDIATYKEWVLPSRDFHGLWESLVYGDDV
KLRLTKYAGNALLFSQRGVDPNLIAWNRVVLLHGPPGTGKTTLCKALAQQLAIRFQDTYP
TSVLVEVNAHSLFSRWFSESGKLVSRLFQKIQDLLDDEGSLVFVLIDEVESLAAARKAAA
SGAEPSDAIRVVNALLTQVDGLKHRSNAMVLTTSNITEAIDLAFVDRADIKAYVGPPGFE
ARYSIIISAIEELIAKDLVQVGESETRLPALQVLREHAKTGGVNDLEATEGFSGRALRKL
PFLAYAQAHTNGRCSLLGFLNGFRRAIMQERKDQTSLKQ
>Cyanophora_paradoxa_CPAR006206_TRIP13
MEVEATGSGGFSAFSNGSSSSKVNVTEVCLLRNSTAKQEVVAEAVRAMLKSPFEFPMFKD
GPLAFSKHDFLRANVASIVVSDIDGNDGTGIVLRSDAVLSLYVFQLNEEGVCEDTDANED
VSSFRQYVLPAREFHGMWELIFDSSVKRHLLEYATSAILFADKGIDTRLITWNRVILLHG
PPGTGKTSLCQAIAQKLTIRLSERYTYGQLIEVNAHGLFSKWFSESGKLVGRLFDKLKEF
VDDPHCLVESLAAARKAALAGTEPSDAIRVVNALLTRLDALKEHKNVLVLTTSNITEAID
VAFVDRADLKQYIGPPSARARYQILRSCVAELMRCGIIAPERPLYDDARSVELPSEKDRS
CPSDAYKCSQLLYQAALKCEAPSSTFERYVWGLHAAAEREAAGRRELSQA
>Guillardia_theta_GTHE003364_GUITHDRAFT_80745_TRIP13
MQVPGGTVPVWQAELHVHIVQLDTEGAADESDGDITSCQIWMLPSKDFDGLWETLIYDMD
VKRNLLDYAQTAMFFSDRQVDPNIIAWNRVVLLHGPPGTGKTSLCKALAHKLSIRMSERY
RSGQRVQLVEVNAHSLFSKWFSESGKLVNKLFDTIREFLDDEETFVCVLIDEVESLTAAR
QSALSGQEPSDAIRVVNALLTQIDKLKERHNCMVMTTSNITAAIDLAFVDRADIKQYIGH
PSTPAIYQILRSCILELMRVGIISPQEDLKDVSLVASQQAASPASPDNSIRLYHCASQAQ
GFSGRFLRKLPFLAHSMFLRRKTASMSMFCDALLKAIKAETSARSHESINGK
