# Supplementary material for: Evolutionary dynamics of the kinetochore network in eukaryotes as revealed by comparative genomics
Source: EMBO Rep. 2017 Jun 22;18(9):1559–71. doi: 10.15252/embr.201744102 (PMC5579357; doi:10.15252/embr.201744102)
Supplement: Supplementary file 3 — Dataset EV1 [file EMBR-18-1559-s003.zip › kinetochore_orthologs_FASTAs/Zwilch.fa]

>Homo_sapiens_HSAP008261_ZWILCH_Zwilch
MWERLNCAAEDFYSRLLQKFNEEKKGIRKDPFLYEADVQVQLISKGQPNPLKNILNENDI
VFIVEKVPLEKEETSHIEELQSEETAISDFSTGENVGPLALPVGKARQLIGLYTMAHNPN
MTHLKINLPVTALPPLWVRCDSSDPEGTCWLGAELITTNNSITGIVLYVVSCKADKNYSV
NLENLKNLHKKRHHLSTVTSKGFAQYELFKSSALDDTITASQTAIALDISWSPVDEILQI
PPLSSTATLNIKVESGEPRGPLNHLYRELKFLLVLADGLRTGVTEWLEPLEAKSAVELVQ
EFLNDLNKLDGFGDSTKKDTEVETLKHDTAAVDRSVKRLFKVRSDLDFAEQLWCKMSSSV
ISYQDLVKCFTLIIQSLQRGDIQPWLHSGSNSLLSKLIHQSYHGTMDTVSLSGTIPVQML
LEIGLDKLKKDYISFFIGQELASLNHLEYFIAPSVDIQEQVYRVQKLHHILEILVSCMPF
IKSQHELLFSLTQICIKYYKQNPLDEQHIFQLPVRPTAVKNLYQSEKPQKWRVEIYSGQK
KIKTVWQLSDSSPIDHLNFHKPDFSELTLNGSLEERIFFTNMVTCSQVHFK
>Mus_musculus_MMUS031834_Zwilch_Zwilch
MDGGHGGMWSRMNRAAEEFYARLRQEFNEEKKGASKDPFIYEADVQVQLISKGQPSLLKT
ILNENDSVFLVEKVVLEKEETSQVEELQSEETAISDLSAGENIRPLALPVGRARQLIGLY
TMAHNPNMTHLKIKQPVTALPPLWVRCDGSDPEGTCWLGAELITTNDIIAGVILYVLTCK
ADKNYSEDLENLKTSHKKRHHVSAVTARGFAQYELFKSDDLDDTVAPSQTTVTLDLSWSP
VDEMLQTPPLSSTAALNIRVQSGESRGCLSHLHRELKFLLVLADGIRTGVTEWLEPLETK
SALEFVQEFLNDLNKLDEFDDSTKKDKQKEAVNHDAAAVVRSMLLTVRGDLDFAEQLWCR
MSSSVVSYQDLVKCFTLILQSLQRGDIQPWLHSGSNSLLSKLIHQSYHGAMDSVPLSGTT
PLQMLLEIGLDKLKKDYISFFVSQELASLNHLEYFISPSVSTQEQVCRVQKLHHILEILV
ICMLFIKPQHELLFSLTQSCIKYYKQNPLDEQHIFQLPVRPAAVKNLYQSEKPQKWRVEL
SNSQKRVKTVWQLSDSSPVDHSSFHRPEFPELTLNGSLEERTAFVNMLTCSQVHFK
>Xenopus_tropicalis_XTRO025354_zwilch_Zwilch
MWAERHRAAVELQQFLSSIYEQVKKGESLGPFQYKDDVQVHVVCDGHCKPLENFCSGSEV
LYIMEKKPLTLEDNALDETENNEGISFYMSLQESPQPQAIPTMSARQFLTSYTLTHNPNM
IQLNSGVPVKVLPPLWVRCDSSDAEGTCWLGAEPIKSNRNEITGMSFRTVTCAGPTADKS
TFPSLDSLRQAHKERHYSSAMQTRGFAQYDLFGSNTVENSVIESQSSVTVDFVWNGVERI
LQLPPLTSAATLNIKVESGDLRSPVYSVYKELDFLLVLAEGLKTGVTEWPETSETKSAVD
LVQHLLNDLKNKVDGLSTSVSKKDNEKIKSDTAAVDCSIQSFITERGDLDFAEMLWCKMR
KSVSSYQDVVNCFSLVIQSLKHGEMHPWIHRGSSSTLSKLIQESYHGDMQSLSLTGLTPM
RMLLEIGLDKMKKDYINCFIGQDLATFNYLDYFICTSVDLQEQVQRVKKLHHMLEVVVVC
NAFLSLGHENLFPLTQSCLKYYKENPWNEQHVFQLPIRPSVISTFYQNSHPQTWRVEIIS
GHGQKEVKTTWQLTSRRPVDHVSFAVPDVPIDMTISGDNEELVYYPTQVSCSQVHFC
>Takifugu_rubripes_TRUB008333_LOC101072848_Zwilch
MYCANQPVLICEKAGDDNGVEVNGEIEHQTVLDPQPLTVMKARQLLSWYTLSQNPNVSAV
GNGPALLPLWVRCDMSDPDGTTWLGAETICISNKVSGIKLYSVTCKGSTVDKRLFLSLDD
IRQEHKRRHHPSSMNLKGSARFILFGSTVVENSLIESQSSVTADLKWNHMETILETPPLS
ASATLNIKVSCGDMRSPMFEMYRELDFLQALANGLRTGETEWVEPLDSTSPVDLTKAFLE
GPEHDQEITREGFQTSGGVMSYQDIGDCLKLVIDALKFGDIKPWIHRDSSSSLSKLIMQS
YHQQIDHVSLTGVTPVNMLLEMGLDKMRKDYINYLIGEELTTLNHLCYYLSTEVDLQEQV
IRLRKLHHVLELVLTCSTFLGLPYDRLFLLTQSCLQHYKMYPYDEGHVFKLQVKPALISH
FYQKEHPVMWGVEVSSGHGPREVRTCLQFSDQPLVDHVIFQTDLSNETVNGDDEEPAFYS
TMVCCSLVNFA
>Danio_rerio_DRER012144_zwilch_Zwilch
MGSKIVSDANAFVKFLKLCQDESKDNCTYMDDVSVLLVKKEQLLHDIIGEKNQPIFICEK
AQTKYEPEATETSADTSDVEDVLFKVEQDPGPQPLSIMKARQLLSWYTMAHNPNMSRLKA
PENLHPLWVRCDKSDPCATAWLGVEITYSGNKTSGVKLYTVCCKGPTGDETAFTTLDELK
QEHQNRHHTSAVSTKGYAQYNLFCSLTEESLMFESQSSVIASLTWNHVEKMLECPPLSSK
ATLNIKVAVGDIRSPLYQTYREMEFLLALAGGLRTGEIEWLEPVETQSAVDLTRALIEEL
ENLAHGVPGHSAKASEKQKAKPDAAFSSMVIERGDLDFTEQLWEKMRKSVTSYQDITECM
KIVVKAVKLGKIKPWIHKDSNSTLSKLILQSYQQQIDSVPLTGLAPANMLLELGLDKIRK
DFINYLVGKELTTLNYLSYYLDTEVDLQEQVVRVRKLHHLLEILGTCSTFLSLPHERLFL
FTQSCLQYYKTSNYDEDHIFQLQIKPALISYFYEKEQPFSWAVEVSSGQGSKEVKTSLYL
SDKPLVDHIHLDLDVSLNESVNGDSEKMFYYRTMVSCSLINFI
>Ciona_intestinalis_CINT013555_LOC100178070_Zwilch
MESFQSFISMFDKHGYNDDGDYVATSKLSNSTGPGRIDSKLASNFREIYQLITGTAPDIK
TFVHAPYKDINTPFSPGFGQPLGLEEIEMPALDLECEEECLHSSLLLSFRKAKKFLSNLT
YCICNKLIGPEILPLVLVCDGKNNPKKVYFMVVSLCLDDGKSETLEVKNISCVGPFPRSN
WDNEAQNLKTTSLSKICSSLTFQPHMLGVGGELVQSSLAMESFSRFELFSESDRIIKAIE
ENASHVSIDVSADEVVNILETPHQKIHTVAVNLRPVPGDPRSLVYFLHQDIKILEGLMEA
LSPKQEVVWADITDEEESVEISIVDKIDKVLKSFYKPTKNEAKTDDKTNDDELISSLFAP
RQEFDFTECVWEVLKIVQSYQELIKCLGLIMKGLEDGKGVCFWLHENNRSYLANIIRQSY
QGKITAPKFGSTLPIQVLIEIGIEKLGQDFAQFFLSHRFATREKLEKYMSPDDVIDDDVI
RLQNKLVGLKKLHHITELASHCSSNLMLPMEKINKVVRSALSSYTTEDFDSSKLFSFNVS
LGDVKGLLECSTPSLWRVCCTGTNINGKNTSSACWSREFPFIGLIKHDDVIDDVIVDDVT
DDSQDDNNRTYYITTTTRLLFHFV
>Branchiostoma_floridae_BFLO009913_Zwilch
MPAAVMVPEEENEVEVDKEDLETILQRLKCGKNGDSELFKEEFRIQLLPQSQHPPCNLID
QKAQTGSIYLLQRELQVFSDQLTSESLDGVMDMNGVQGGMETDEMEDSTRDDSMEDQPKM
VTELHPVSIKDARYFLSLYAMAHNPAVGDAQPAVFPLWVKVEVQSSRERVCYLGSELHTN
KRGEVTGMSTFTVTAKVRTGMNRQFEPCNSPGVGRVGRTGRTLDSSQNGSNGQKASRLAA
WTSPDYVPDWSRTAWFERFRAAAWSGPFERFEPGQTGESFKLDTLLTIIVIAGPNVQNGS
GSTVACPEIRLSLARSRAVL
>Branchiostoma_floridae_BFLO039425_Zwilch
VVNRGFAQYDVFGTGSHDATGERQTSVLIECSWKDVTSVLQLPPYNSDTVMHIRAVPGDM
KSAAYNIYRELQTLSVSLSDRTRTLTQGWTSPLARLSRANLLWLILRDAYLNPRLGTSPN
SNPEKVQNEADINSPMHSMLLPPRKDLDFTEALWEKLLGRLILGYQELVECLQLVCTALQ
QGKIQPMVHRSNQSELACLVRESFKGAMRAPDLDGLLPVRLLAEIGVEKMKRDYTHFFIA
EELTTLSQLSAYLKTDASLEDNLALLHKLHVILEMVAACKAFLDLPHENLRTLLG
>Saccoglossus_kowalevskii_SKOW017718_Zwilch
MVHCGAKAETSNSGDDEKGNMEIFREIRNILEHVCSTEFASDSVSFQEKYHLEKRAIEEF
PVKELVKTLGSTGSNYIFVQRNAEPQKPTDDDDDDVEEEEEERDADMQEESCEKLDTSTD
VCKTRPLTVKEARNNFHWLNSNKMRILSFYATAYNPYMGNNNETSVLPIWIACDGKGPEY
ASFIGSKVETSKSGKTIGISNFKVTCTGPIADKHALPSLEYLIGEHKRFSDSHNVSTQGF
AQYDIFGSLALDLSVSSGNAGNCSSLVIDCSWDSVTNVLQVPSVNATATVHVKVVPGDQR
SIIHPMYRELCTVLNIYKGLQTGEIQWARMTSEDEEDNLTEQVRRYIDELKKGVKCKSKE
QPRLEESSKEKDFESLLHNQMMPEREDLDFTEQLWNILCNAGSYKEVIESLGIIHSALQC
GDIQPMVHRSNQTLLAKEVRLSYQGKVENRKVDTSQPLELLVELGVDKIRRDYTTYFVGG
KLIMMNELDFYTSTAIPIEDQIERVQRFYNVLELTVGSQAFLKLPQPNQRSLIRQSLKFY
EDSPHNEVPIFDLHVPAPLVKGLYSGIHPSTWRLKLTSPGTSIATSYQLSSTPPFKHTNI
EDQDVLTDNDEDSLHYYQTMITHSKIQYL
>Drosophila_melanogaster_DMEL022236_zwilch-PA_Zwilch
MSASANLANVYAELMRRCGESYTITYGAPPTYLVSMVGAAEAGKKIVLVFKEDRNGAVAR
LRTTPTRAAPKKEGSADLDLTGSPLKDDCLVDAIADLSIDLQLDHSNPWKLEEEYQRGIP
VDKARSIVCSEFLQLAEGLGSVWFLCDGSDLGQTQLLQYEFNPTHFSRGILSYQGVRPAY
LVTSQALVRHHGKTPDETLIENSYQVNPHMRLRCSWTSSAALPLLVNLNDCDVALNHTFR
VGDCGPLTQDFMNQLRILVYIREDIVSYHTDVKQGVSRDPTYRCGSGIDMDELRESINQT
MTDVSGLIGRYSISNAEFDIEDVVQRAKVRQLTDLTDKLWELLKCCHSYKDLKIAFSMLF
QCAARCNIVNTPTNKNRLAKIITELANRRLAMPCLSGAEPLELLLEIGLEKLYKDYEFIY
TESKMCSTNLLKDDSSGASMDDGSPQNLPQLRKSLHNAVRGDPTPGAGMRKTLLHHHGAV
NSRSTKYAGSDDDAGFKNSHFDEHESTERISKLFQIHCTLEHLLMMHIHLNLANVYNDVC
SELLKKPPKLVESIDDQLSDVMDIRLSAHYVRDHLDGKDPYSRHITMRSHNKFRELKTTF
YFNSENICPPNLAQCFQCDDKEMVKERTYHSWIYHKIRSLK
>Anopheles_gambiae_AGAM010637_Zwilch
MSDLANVYQLFRSKFEDNDFQYYYPPSYIRSLTECDDKIIFAFRKVQNHILSSEMDAVRP
KQSPNSNGSASLDLTGSPLRDVSFEQFEEMNLSKEYHESSVQNLWTIDEETYAPLSTEKA
RSLLQAFISLECRIGRGSIWVLCCGTDSEQKVLLQLSVNAASNNQRHFTRGVVRFSGVQP
SNSITLGQLIDIHRQRAGEGMKFSPKIQIQQWCKLHAQITLRLSWNAMGEGSTFAVERNA
RVRLSQEFPVNNGAFSRSSPAEYFWQQLQRLAMMRERIMDIRANRESGYARNDVCGEAEM
DLEYIKQKVNNILSSFLEVEPVTYNSSTIIDMVSLVQKRKLTDVMERLYDALTLCSSYED
LKAAIDYIFHLSTHSNIVNVPTNGTRFSQLILAMIQDRLAIPLLTGSEPYELLLECGFSK
LMNDYRTIFTEAGIYELEFEKLFQPQVTNTRKSRYATGNGPQLDAHHGAPSKRSATQLFQ
SAAGEERVREKSILLSNFDEDEVKLRLNRLAQVHLLLEHLLLLESAVNVPSIYGRVCELY
LGRAPYSYGEVYNRRTDLLEFELDEFMLLRKADHVLPCARRVTMSSANMLQKLETVFYQN
VKPILPGRFYPQFECKELDSKHEFWCYEYDRIESL
>Caenorhabditis_elegans_CELE020458_zwl-1_Zwilch
MPLTIEQLKQYNEKMAAKGEEDDAPAPVLLLDKYRVRVLPLTSIPFVMNHSSVSQLSLSS
EDVLVVDFPSKGTGSGAGKAEKKMIFKKKIEPMEDSFEDKENVNEGGPLMTSFLTLEKLR
KGMVGDVEIIGYECETSFFDANPIPLSDGVSLQRYIRLNCSEHFSPSISTLPVWISTTSS
KFPSICWLAAGRTNRNVQFAAATRVLGHFNNENSERVVKQLNQACGTSQLNKYRAVYEEI
RKIATENRPAPGEVTIDVRWSTKSTLVLLEHPDNAADCTIKIDLGWGDKRFFVDDEIFEQ
LFFVLNLADVLANPDNEVIFPMAPPANFDDLVQEMDALVEASSREDNVFVSNENFRGGDI
TDKVWNIVRKCNDVKQVTLLFRNFLQALAYGKIKSHAQERNKSHLASLIRISKSSEFKIP
VLERLSTIDMMMEIGVESLRRRVIDIFSSQLLYPSDELEFILQTCENDLPAGNGAMNSAA
ISLLPITMALATANRIYELLNEKDHVILPDLTRRILQKYTASMIEKSRRGETETEYTFET
TLPLLRMYKEGFMSKRPCIWTCENSNTVGANVQARVLTSLELQPSLEHINRLVNDSRPVW
TATEEKPAMIKDLNADYTVVHTIFSYLPKM
>Brugia_malayi_BMAL014997_Zwilch
MSNITRAELCSRNGATLFGRYRVRLLNTSQLPVISSISWMMGKEIVVIGRLLESDCEVSL
ATDEEKRNTLVDSKDQVQDCEGQCSENSSELSTSPLKYEFLTLSKLQIKDAPKILIDKYC
YSSTLKQFALSSLKASEARSLAGMFITNGVPFDRETLPNPDIWISCDISDYLHTCWFGIC
KTNDGIATYHARTLPRDYTDPIKFLEDYKERFRDSYKVSPNTAYCVYDVVPKTVTTNRDN
QNRLSGFVELHVSWTFLNMNHCSDEILSKPVPSASVVAKISPGWLDVRLPHLGLVVELEL
VLALGRALRTGKVTWSNVDFEQIQEDEKLIKSALQSLLNQTSPFSRNKDLEDIPLDLPQD
FTEELWLILRYCHSNQDLTKALKYVFDALKGGYKNTLVLTNNRCTMARLLRDACNSDLLL
PRLEGLTPIQIYLEMGLERLRRACIDEFLNREYFGSAAEIDAVFDCCAGKEPQDQADALF
LFYNSLLVVNTCKQYLRLDRHHINIIARQVLEQYSKLNISPTADDITEQMIEEMTFTLNS
RLSFTDIFKPVHENRFPKIWKSEVTVETTNKEGWLARCMILCSRTSWLPFIKNPGTNDVA
SNRQNADGGNNIVELDSAKKIKDQTVLQNSMSEKIFCSSDEEKLKLHATLRHYEISVVTG
SFTTPLSRY
>Schistosoma_mansoni_SMAN005751_Zwilch
MGHELLDVDVNHSVKELSQGSMLSFPEFVCTFECMYKLSHGIFRARYETCEDKVLSPPPS
FVSGELDLYRAYECDSPVWLANSVVNCEQVKAEFPNIFKSGKIFQLLFQELVKLNKVDRP
DGRACGVNFNHLLSERKLDSSEAIWNAVKDYRVWIPGGNTIYGLLDLAHEN
>Schistosoma_mansoni_SMAN005752_Zwilch
MAQKSQKNEWKSALYEPDNKPFCITHSFSLLVSELVVPVSEKLTLRICNLYMLPPDLWIM
RIDAKNPVPTSIRIIYELVKKDGLLLFNLFKRITDINFN
>Schistosoma_mansoni_SMAN005753_Zwilch
MISTENKDSSDTNADNSSHFQAQILDSILNGDISDTGEDLTTETISKGKLKHEMRMLQTR
FLNDSTALQNTKSLSKAREDELLVSFCTERATTESSELKADLAETIACKRRLLNENEELH
SQLNSIREILLTKLPNKLENIDMDQINISNYSLLTSKEFNVLNNKAMNNLSTLELVKNFN
HNNINNENSNIETHRKHVQFVDTTLLLSPNSSLSTVQLMKCNQPVKQSNQSQSNITNNYN
LDKNDDDHIEKINTKVNRNIIDGDKLNISDNEDSVELQSIDQEIYNKELTFLREQKENAI
SECTNLKSQLKETECLLNQYKEKIDEMKSSNKYLNNERDNQLREQIKTAIINLEVEQAAR
KDASLEVEKLNAQLDVSKKLYYELESRFNQEKTIWKIKEEDYEKRLHLFEINEKEMNELL
LNIHCDSTKLTNISAFSHDLCSKSKMNSVYLLKTIQELKSEVSSLQSELVKKCQEIEELN
KSMNWKSIANQPTNCLYQTISQKDNQIHALYNQLADIEKRSLLYKEERDKLASERNLLCE
DLERLLTRRQYYIIYFFVFQSLTKLREFIISLLQQIQSNSNAHFNKLCQCQNNNFNFNDN
NIDNSLLNKLILSNNNTNNNLINNNRISNIHQQVYDIIRSP
>Nematostella_vectensis_NVEC026692_Zwilch
MDNFEENSHALCLVLNNIISQEVIDDNFKEAFFETIPEDEDGSTKMFNISFVSPGVKHPL
QNIITKTEYGFFLVSKAILEVSHDEDGEETYQFTHSKLSRKTIEHVLVGTPISMEVYYIN
GREPLHRVSTGSDESTSTFDVQLTNLASVNPVQKDEARYLISLFDYALANNHEISEEVKN
IPLCVMVSGENSANEMSLAHLASIPKHSTINHVIVSSRGPFIDPNALPNINFFKKWHAGS
TSGPIQTCGYAIFELLGLSHASSEPQGDTLSSVLIEFAWENVSDVLQMPPLSCNSVLHVQ
NIPGSMELCALKLNMEVEQLKILSEMLNEQEKEWPFDSEDLESAFDRTAKLLEKQNSVDT
ETPASEKEMDDTNDCLPFDQDTFAARKELDFTESLWMVLKDAADFEDVAASIQSAFFATL
SGKQQPILYGSNTSSIAELMRAVLTCDTNEEKHKLRMRMEEIISDKSEILRCLVEIGVEK
LLRDLTTYFLSEELVTQEQLSYYTDTSPDLVSRVSMVGKMHNILDLILTTKSVIDVGHSN
LQLLTQSSLTYYKHHTVGDHPVFSLSLPAFGMSSSSAIKQIIASQKPSTWCVSLKSKTKK
GEIVSVVHISTTMLTGKAENSVLDISALNEDGDCTINGLPRSKLPYYLTFAKQTLLPLIP
CKLNIK
>Trichoplax_adhaerens_TADH010229_TRIADDRAFT_52331_Zwilch
MERLQSDSENFLQFLISLKAEDLRHESRNSFQIFPTQFKEICNVYMIPEGVNHPKVNLAS
GKSGFYLVTGYSRTALIQDEVSSVNDQNQFNNSYESTSFEEEDGEEYPVSLTLTAERFVR
IGPANDALGQMINVFETFHSDNLHEVVSWNIAADSMIPLPYASARQLLSYFALSHTSPVR
NGQTIAKPCWILTTKNEKLYKRSDVPKLENRLTARGMTAESKMKAQGYAQYRLLSPISED
SKLKSSLTLELVWQGLNTLIEKPALMSDAILKYWMYSNKDVEIWPTHCGYKVDVMSSVKS
FLQDCNNLNELTEAVSYIAQKLADGRLLPQYLFLHCDSDEPYIWTMSASNEMPNFNVSAI
AHSFNVHEGTDHQDNTSNSELSTSYLISSSECDEFSL
>Monosiga_brevicollis_MBRE006120_MONBRDRAFT_24643_Zwilch
MVVQQNAPTRTPLGERAVPQRSVIHGTSTPSKEGFGVRQAMNTLRTFCSTTSQHTTGVPV
EGCEGLFLSSLGAEDQFGLRVAIGAPHQRIFLLHAFDPVLCPTAEEEGTDEPAASAANVT
APATIRQVLINQHSQNERQTFTGLIAERRRAGMREYRQFLHPLAGVPLSEARLWNSAASL
VHTQQPLDGIFVAAIQHASVLFLCNDLTGESARPYSVRQKVPRAISATKLMPIKTLYQDY
VQRYESSDARKTTISFDVGYTICGTGVEVAAESGIEVQYSWSTESLSLDNNAPFTADTLL
KIRALAGDVRSGTYKLYQDLAVLKLLLEAKQGTEAPGFDAAQPWGTQAYDLMDMVEGFVQ
SLGSEETTVPYFVPPRAADEDDETNIGATILADRPDLDFTEKLWNFVKHASSYDELRQVL
AFMLMAVRRGHVNHPIQRGNETTASDMCPTLIAAVALECMRTFHSAGNAANLAAMMRDIA
TPARRTAECAVELGIFKLQRDFMHHFIGSELATGAQLEEFFTADQTQEQQVEALTKLLNV
LEVYVLCKSYLDLPVITLREIVTGALEHFRHAPASVNPLYKVAIANFSAAASQLKRICHG
MTPTTRMVVFSGPGRPSQAHLFVNVLAPAEMMALLGTPLDSMDEMPMEEDDQAKYFHVAI
YE
>Salpingoeca_rosetta_SROS000678_Zwilch
MPRDHPRRNRSRPRGRTSRSRSPLRTATQPPLAAPPPAAKPEGREGAGSAVERDRPRQQP
EQSRSRSRSRSRSRSRERPAKKERQQDKEGSKRSQQHKKGGEGRSRSRRSHSRDHRRHIE
HAQHQQRRLPRRDDRHHAQTHHRNPHRNHHQHRRQHQVVPHDDYGSPRRHDRRPRHAHRP
DRRQPRRRSGHHRHGGGGGGGDRRGRYGGRGSTRSHHHTSSRSRRHASSSYESDDDDDDH
DDDDDYTSSSSYASSYDDDHDSRSRGRGRARRRSRRRSHSSEVSPSSPSSPSSSPSSPSS
PSDSSSGAESASPGRRRKGRRRSPPRRSASGDRSRRSPAPERLTRKPRSSRKPASTTAAT
AARTTAAAAAATTSTTTPGRRAGTGSSSSTPASSRRDHGLDMFVRAKKQMAEKRKQSAGE
LPGAKKKMASPTKRGQSPGGGEDSSTPAQQRQAQSKDARAKKQDGQDGGAEEREQGGERP
DKQQSHTQAQQQQQHQHQQQQQQQQQQMDLPRWLTGTVGQFSDLQQVGEGSFGEVYRARK
DANGPVFALKRIKMDVESQGFPITALREIRLLRRLHHPAVVSLCGVLADVDAPLMHLDHK
AHAASFYMVLEYMEHDLTGLLEPSAPVTLTDQHYRQFMRHLMEMYAKRAIFQGESDLLQL
DAICAICGAPDEKAWPEYRRLPFFNTIKLKRLYSPRLREFALRHSMTSDGIDLLEKMLIF
NPRKRISTDDTLQHPYLQLDFPLQPLILTRNQDCHEMWSKEERRKRRQARKDGQAPTTAS
TGAGAAGNNGGGNGAAANGSALPAAAATTTTTTTAAQNPHQQYQDHQQQRQRQQRSDVPG
TLAAAPQAQQQQQQQQQQQQQQQRDPHAPPQHRSHHQQPHQRMAEPETPLAMLKQVLGEW
QRTMPNQEEFSTEPIGEGICVSYFPATHKHPVRQILGHHLPFVLLHNDKDGTLNFESTQV
LQQLAHTTHPRPQLVETEEDAVLQSRLDLLCCTSKTTGIPLAMARLAASAVTQLCREDSG
MVLPWVIQCNHTRFAFFCVQPSNPDKGSTTVAHIFTVTHRGSVEVAGLPQLPQLLEEYGT
LRFADDNTSVGVKPSAHIAAVYDILGTASAATAGGGSSDTASKESWLHVEFAWEAVCRTL
SAPPHACPVILRFQAFPDPKGSTSCFHHEASSLARLCKVVEHLHTVDDIDVETAWEEVHA
QERPSLDDDDFEYKLEDFLNANGDNGAGDMTLAGGSTIPHTMSSSSSAATGAGSDARPLF
SERRDLDLPDRVWRFVKDCSSFQQLRQGLVAIFQAMRRGEVKGSVHPGNQTQMAQLVIAC
EKANRLAARTTAEDKQELSALLASMATDPAALLACVMEAGVVKLQRDLLENVLGLKLATE
RQLAPLLKCHDLPLDVQLDRLLVVLRAMDAAALLRKSLDLPTAALSDVLSAMLNHRDDNS
DEDTGMTVPQLQHALPEFSAGAALLRKVCSGLEPSTWTAKLTHPACPSRTYQFINSASQT
TYLPSEDDAELDEDDSLLNADSVHTKYHVVTALESHVA
>Capsaspora_owczarzaki_COWC006803_Zwilch
MLASHFGGTNAANAAAAAVPSSSSASKSAAASDASASPAAFARLLGDLAAAGQGTVDVDG
QGVVAVWVAESALHPLRAFTRAKPFVLLVRRQQASGNSAVAPNTTGSSSVSTATQQTKLT
PNSTAVGLVGSHELQQVFVGDANADSVFGLFGVEAAVPDATIQKMTLAAFAGHAPLSYDD
GRYFVAQYQRAQGHAALAPLFVMVDHSLYRFIGAVASAPIASENVNDTFETTTISVSCPK
QPILAAVSAGGKQPTLTNGARAPASIKQLEEHFLLRHNLPGTVLVHTRASATYDIVGTTS
EYFSAGGNAVLASSYSSTSAGAEDSAAAPNLDPSGIGSCLAVELSWEGVNDQVLCTPPRT
ANATLRLRAVPGTDDRSAGNRAFAEVQALRKLEAARSASSSSSSSSATADTTAESVLLGQ
QSIAPLTSAFLNFINDDAPESGLTDASNGLIAALQAQVSGVAVPLLGPSAAASASGPGAS
VLSLFSLPARLDFDFTERLWEFLRHASTTEDLAQAVTQILNVLLLGELQPMIHRTNPSSL
ATLIREALKLAPTAVASTAATVGDAKAARRQLADAMRQLQTPTGALDTLVEMGVCKLRRD
FTHYLLSEELVSWSQLGFFSDSTVPLSEQVERVARLLAVVELFVVARTFTDLPHASLRQL
LRAALDYYTNHSSSDHPLFVLAMPTFSAQTAHLKRPITSAKPSSWTLALYTTNFAAVDIV
QCTLQPPFELPSDDIGARAVNSFDLNSVSYYECGATFERVLFTTPHL
>Coemansia_reversa_CREV001320_Zwilch
MPVRLTKEILSTFIENAQKRNRETLTRSGSLTPLVFANTSLLWFIPPEVNHPLRRVLGLT
TPFILLSATKTITTEENEDILMLRTSRGVVSGAAPLTEWDSLASSSDNLCAISKYEYEWS
VQKLEPLDRDKARVLAAEYAQILPELERDENNDGEKLALPMLAFTKEISQLGTRPPFYLV
VFRPGSAKMFANVVAVKEHGRLQTHDAESTVVEIDQISDGNAHQRQHWAEYELLGSPSHT
DDPDNVSSLDAIIKRSGCHRGADDDAVSFSGSDEALSSIDSLDESTSTSYTVLHGVWSSE
VRSGSFTAQFPPVPPPSTQWIIELLSMPLAREADPNTPLMALYMEIKRLETWCICWAAGS
KWISTQDMAESGRNNLNGFVLHPWQIASRNSGGRRDYGENTETIDEACMENRTSGTDGTT
TELENHRRVFGQKIDEFIDKAIDETRGNNGIEQCERVKMNDTLEEFSVRKDLDFTEKLWA
LAHHAYDESDLSEIMAAVAEGLETQRLQPFINDGNQSPLALVIRQALLIAQAQTLVDEEA
ERERLSGQLDTWIDERPLEPFVNIGLYKLRTDLWTHFVGARLATTRQMEPFLDESMGPIQ
MISRFWLLLRVLEVWWLVRQAAPGLPRQHSCQVIDSLLELFAAALPAIDRQDNRDVVDGS
VDCRMPRYEDCLRVSLFLPVYSGEVQSFAAAVAKGFEPTRCTITATDIKSDSAANQTAGH
RSKYSLLHFAKTPALIDQHFANDNMQLDTLLDNVSDATGTDEGYTIFEARHI
>Allomyces_macrogynus_AMAC000514_Zwilch
MAAIPLALAPGQVLELVPAISQALDALTLWPTAPSQRTEPRLFFCTNACDPDPEPPLVVA
VMGDPARSPLASMVHKPHLLIGALDQCVGNSLSSSAVEIQLERDFWTHAVPNVLSLSSLG
RFGPAALTAQGPLSAQDEMDQEDVIMSDAEAGESGPGLHADAAAATNGAESIRSTIRLLP
LSDRHANYVINTFILAMCSVPSPPTRHGIYVAREPDNRGRTDKAKKDDGMDLDLSRPAWT
DRSSYTSTARVDYEGVVLPSQWTSAMDTGNVSVHSGRVLPLTVSAMEALDTTLIQSEQVA
GPGEFRLWARRGDINETTVLARYRLATADFLLGGRRANNETMTAHLEVHSCWNLDSKDQV
RAFLARNQGDVARRAALIAPADVQPRAVVHLALNGHGARAITSTRRIRREIARIEQWCEI
KNGSLTWEDLGRDLAGRKKQLGASDQNEGSPVAKRRRRHWKPLSDWLPDLLAAVQDSAAA
AQRDAAELDSDTDDEAAYASSGVIGLNPAHDAGAGRKDSRGALRPRTGLDFTEQLWSFCR
RAVLADDLANALTGVADELEQGRLLPTLDRSNPTMIADLCRDCLRLAATQSHRTDYAEIR
QRITERFDMLTEDPLEWLVEVGIYKIARDLTYHLARYAGGPPRALLVPGSSSLGGGGGGG
DAAVLVDFADETENQVRTLKCLLRMLDVCEFIDEHAAHVPARVFRDVFKVVAGPAFDANN
DDRIVQVAVPLPQNSAETAVFLDKLLPPHQWIVHLAAMSSTAIERVWVTVLDRREDLETV
GDDEGDASQQLGLLVPRYEIAVGCGEMSMDGL
>Allomyces_macrogynus_AMAC001950_Zwilch
MTAVSLALAPGQLLDLVPAISQALDALTLWPTAPSRRSEPQQVFFCSNACDPDPGPPLVV
AVMGDPARSPLASMVHKPHLLIGTTARGPSSTSTQAETGQEDVFMSDAEAGEPGPGLRAA
ASTSNGAKSRRTTSIRLVPLSDRHANYVINAFVLAMCSVPSPPTRHGIFVAREPDDRSRN
DEANHDDAMDLDLPRPSWTDRCSYTSTARVDYEGVVLPSQWTGAMDTGNVSVHSCRVLLQ
ATSAMEALGTALMQPEHVAGPGEFRRWVRRGDINETTVFARYRLATADFLLGGRRTNSEA
MTAHLEVHSCWNLDSKDQVRAFLVRNQGDAARRAAVVAPSDVQPHAVVHLALNGHGARAI
TSTRRIRREIARIEQWCEIKNGSLTWEDLGRNLAERKEQPGASDPDEGSPAAKRRRRHWK
PLSDWLPDLLAATQDSSAAAAQRDAVDLDSDTDDEAAYSSSGRLLPTLDRSNPTMIADLC
RDCLRLAATQSHRTDYADIRQRITERFDMLTEDPLEWLVEVGIYKIARDLAFHLARYAGG
PPRALLVPGSSSLGGGGGGGDTAALVDFAEETENQVRTLQCLLRMLDVCEFIDEHAAHVP
ARVFREVFKAVADPAFDANNDDRIVQVAVPLAQNSVETAVFLDKLLPPHQWIVHLAAMSS
TAIERVWVAVLDRREDIETLGDDEGDASQPPGLLVPRYEIAVGCGEMSMEDL
>Catenaria_anguillulae_CANG001725_Zwilch
MIGGMDRNAQSRFSRDRHTHGPAVTAADAIQDDLPPTQAIADAIYLVAASSAAMIRRRGQ
GSSRLPLLQCPVPDSNMVVQAWHSDDGLPDQFSASGRHMFPAGPRLIIARQVESDSNQDL
HRTTPNPPRHLLPLSLAQQHFQDDEDILSLDSAGPLSQIGIESMSKVINQAHHPLSTFTD
PSAYPSTIALSDTHAAALKSDLIDGFLTRLPHLVPILIPTASGGCLGLRVVPTATDVIPV
SIAITRPTVLPPMSPLLLPTSDTHSDLCVPLFDKVPPLAASVPLADMQVVAQYVLGPGVY
ATVRWRALAAPAAVQAFVAANSARTWRGIQLGQGLLASHPEVVVHVHQVERMGSPQIRKV
EREIKESIRFWRIVEGEETWGESQGDAEGGQDEQGEDNAENNANDDVEHPRPPMSRPAKR
AKVMGVADLVDDFLDHFAALGNDPSALFGDNDAIDDDDDNLSVDGDVSRSNQPSLISDAD
LTTSPTMSRRILPTRTDHDFTERLWIYLRAARDPDDLSDAMDVIVGAIEAGTLVPQVALP
NPTYFASTLRKFLAYTALESTSVVKAKALDEVKNELDIFVGEPLPQLLEVSLWKLARDCM
HYFTELDAAGVIALAGEWAQLDHVGMILVLRAWVKALAVLVHVDTYAPGLPRAVLDTVAE
KLVSQRLAHLRLAADLEGSGVGDDGLGQEEEDVDADSESAAGDDGQDETGERELGTPGAS
RDESHLGSFPLSAFSPDTAQFVSRLPPAARWTVTFASRTVSNDAPPAPADGSGGESNIVQ
GGGGSPMIDAVWTIDIRRRDDLAGMLDGDELEAVERAKAKAGEHPDTDTPRFEVTVGMAE
CFLV
>Batrachochytrium_dendrobatidis_BDEN003908_Zwilch
MLATTESVIVEQDRVLDTDILRDVTALIAQLASAIDTRKHLSKGSILSAIPYEDLLFWVV
HQNILHPLRDVLDVPVFVIVSAKTFDSVVPDQLEMHWKDVIHVGVSSKTITASNPENLEI
CTSTPLCQWKSLIPIPIDSSRHFFSTVLLQKNLKHISVPLVCLNVSESLQLSYTVLYPIV
DSRPLFAQLEYSEISQATAVSINSIIPEITVVPSKALCSATYEILNKPIFSNHDNHASST
IDLHVDWDSSDLKLLSAPVNANGFSLLQTLTTWNRIRQEDPQWTSCVVDSNTDKTQNKPN
LPLSNLVDEFLSETKTNLEVLQDAKQNKFEFEETGSDSTESSGGFNPLKRRQVFDFAEQV
WVFCQQGTLRADIADALTAIIEELETGRLLPRVAKDNLSSFANIIRSCLKLSVQHQAADA
KDQRESITATFDFWLEQPLECLVDIGLWKLKRDYEFQLLDGNNASRHQLEFFMDSSLSFD
HQILRLWCLHRTLELVCLIKCNILVMSSEVLRSITQTTLRYYRNLVEQHETNVTSNDEKV
DISLNIDVPFTMQVYLPRFSTSTQKTIASLTSSFEISRWKATIKDATQHDACMDYQVILD
STNLLFIPYQTDSTALTNMTSLGVDECMMDTARQDIWGYQKNGTWRSIVVRHPSSK
>Spizellomyces_punctatus_SPUN002094_Zwilch
MLSAELTSTHVEESLDQDVSRLWDILASCQQMAGDQPEVLHGLAFEDNWIWHIRPGISHP
LCDAFGPKPFFLATKRREPFNEDTKVVALPLTRVDCLDVGPRHTERTSYLSGFHSESSAT
CEWQIPPSRDMSTPIPADDARYLLSLYCRHQPSTATNTTHFPPIIILYYEPDELGAPKKG
YLGIEALPLQKGSQYKLYHLESSEGWVAKEAEQGCTPPPTVEAILEDCYDEFNLDRECDP
LDLHISAKYDILSETLFKSSVDSPLSSIVMEVGWRGVQKLLSSPPPSGHITVKIRNVFGG
IDCENHLPTAPLLKELTKLMEWDGIRCRDDWPDSECELEDAQEARISSNLVDEWVKQIKD
EGFVMGESSAESENTTFDLDASSALPSRPDLDFPERFWKFTHEVAMNRNDLAIALTAVIE
ELETGRLQPMVNKANHSSFARIIRDCYKLVRMQTAPDFDEQKEAISRTFDYWLEQPLELM
VEIGIWKLKRDYFYHLIKNDVASWDQLDAFVDATLPLDEQVNRLRRLHRIVELWSLVKTN
VLQMPTEGMRALVQAALEYYAGGSEEGEPNCVDPTATVMYRLALPRFSSETGKALTGMVA
GFEPSIWTLVVTPESSRRYHKSAAASSPAYMIQFDRLDGLFADKAALSLGGNFDDDEMYK
NIESLTEQLCAGANRWKRVRGTAR
>Thecamonas_trahens_TTRA004086_Zwilch
MAMGMEKLLAQVAEAPDMVAKDVNGEVAVMYLPAHVDVPARKVVGSGELVLVAGGVDAGP
LSASLAELPMAVYVGNAPSGSTPSLSGSFAVAAADGRSHTVDIGAMAPLPLRAARGVLGE
VVAARRDGFDPLAHATVLVLTSAEDHGYVETAAYTYLGLAPGDGAGQLFKIWADGTLRSS
QVLLVEADDYPADASYSYSAVYDFFQVDDAGEADCEPPSVALEVAWSGAEHLGRGVLGAP
PLTVDWAVLKLVPRVGSELAPLAPALAALRQLVALNQVRTGAEWPAAPSAPAKADYLDEY
AGHEDDIAAHGGTMDPALFGPPAPKDDSALGSASPARRTDLDFTERLWLFLKDAASLDDL
TACLRHIFDKLLAGDFQPVIHRTNSTALGLLLRQSVKAMLTNTGELGGAGAASTADELAQ
AFDYWLDEPVECLVEIGIYYLQRNYSAWLTSHSLCTYTQIEPYLDPTAETREALEALLRL
HALLDTCLLANAAGAPYDALRSLCTLALSRYASADGVSSVSAAAAAAYGLIDDVNAFDLD
AALAKIPFLEFRIPLPVFSQATSRAIDALKAETPESWTMVVTSDATAATAAPTGAPAAPA
VRVTHVARSETSMLAMPDASTLNALETQAKDADLADAVYLTYSATTTPVF
>Ectocarpus_siliculosus_ESIL007495_Zwilch
MDENFDPNRAVHRPSGAVSSEPSPSKEVADEDAPLVAVLSALGDGQVAIAGDVVAIRAGP
ETYHPVKALKGMASESDVIILSCLTKAPAAGEAASAVRSALQHVVVRPPSVTTHSPGPGG
RAAAAGGVGVAPTLRAISPSSYSAVVDSNLLRAFTATRARMILAGLTPPPAGGESRTLPT
VVAGVSGAPGGLCFLGQRATPEGHSSFSFRRDSEQEAAGGRAQALRIDDLVREYGGRAHA
SARALYDLWGDSSGDFLGECLQEGAKSNPFARLATEWDCSTHATRTLGSAPPPACSSLLL
IGGECPPTTVSAKIRGNIEALKTAVERGAAPQQARRKAKGPFGGEKGGTGRAEAHPGGAS
ASGDGEEQERRRWDEDLQALLSGSENMAEFAAKPVDVPVGGGGSDDTLEAGRAEEDTAVQ
DRTDGGGVGEEEVGSGMQEVPEKVRGDLDFSERLWELAARATDVEGVRSAVALAFDAVGE
GQMFPVISRDSKTAVGCHIRDGVAMAREARYQDGTSGCLGDEAKAEAWRERGSALLADED
SLASAFVELGVHKVTRDLLHWLEAYAGVLAADVDRALPDTAAAAAAGDRPAPGTGGSAAG
DRRLDRLLTLADTLDLVALAQSYGAPWRQLAHPVFWELYLEPAGGSGVGGAMETVSYTLA
NAGLFQLSGLDEPPALSGEAARAAQAALSGCPARLIPEVLSSVTGAESFVELKRRLLEHK
AKGATVGGDAVFVCEHSFIPW
>Albugo_laibachii_ALAI007754_AlNc14C168G7943_Zwilch
MPYDTALYCTIDIVKWRKAIKLCLQAKDCVLLDTAKRCGTILCYTTPDRLHHPLHSSLVR
NESPNGSEQCICIYRLNPAVYEILEEVSQLVSEEDQRTLLRAFLYKSETRGVSWMEARQC
SSALGICDEVIIPYCQYTENARTVLININKALASDESEHFDSEMHKILISHQNGYFGRES
DFSNAGITRFINIKKEEDVAITQNLMKKLDDFCENYQRECQFTTQIRRSRTNTIIKDLDI
HVDAQYDIWMDPSRLEQDAAFGTDCLQGHMFKLNFAWSGLENTRALLCEPVESSEAHVLF
SVELQQPIFEYRKTKATAKPVAQNQPHQWIQDLDFLHALEKTLANPIDCINRDSATSYSE
EGRDSIVNEFRQLLVNSISTHSTGALEILAHENEISSCSQGSIFKRCDFDFMETIWLFFT
SSGTSVGLVLELMQETFRWLSSIRSVPFLHASNRTALAEYVRLQVDYTRANSKGTIHKAE
ELADRLESFQSLDEALKALLELGRWKIGRDIAYYFSKLDTSSECITTALKDLMINGDLRL
HPHDVITIILVVRFLSIAGVSEDKRRGYVESVCSSLEQQRSECRKDRSYPEKISVKWPVP
AVLITRSASIRRLLPDVTSWDLQLTSNDAFQRRIRLCRQPVESRHYARKTLRSGTETTLA
LDASTLQRLRRIPTHIVSIPAVHNLLRDAVPKASNLQSVDYQCYVCTIEEIHMDND
>Aurantiochytrium_limacinum_ALIM008210_Zwilch
MGRDVDARAEGLSSELLALGDGCVHVDDDRGVGFLRVGPATFHPAASALRAAVTLRQSKS
KKPQDNEGLQSATTQSENVDNGNKISSQNPFSKDNESTREGGFWLCFGLDPGLTQACEDA
GNPFVLAQLCAIGLVEPTDLLPEDAQIVVVGSAHDHQAISRAEALRREDLGILREVLASH
RVILRNARPVGNEATARELVARLAELAPDLEDPIVVVADRGALLGAWSDDCADEDACTLI
SSDLPTSMRADGQLTTQLLASTFQDDGKDVFKMEATATYELLGNVADTSGCVTLLAKWAG
SRASPCRLLSPPALIPSQAFLLVRGTNLDGENVPSDRASASFLPDSSLIVLNQLHHFTPE
TAINLDVYEPDATWARRVQEFFRSAVSGTLFSRVRSVRNANSKAANGDDDGDMDIFQDQD
EIDLNDSDLGGVFDADHRMLKPRTNLDFTEHLWTMIIARANKLEDIMYALRELVTLLDQG
RLLPYIHKSNMSMLGVICRHVVQRQANTGANSVDSVSNGAQTFASFSNIFAQHQIQPTMQ
AVVVKHLIRLGTFKLKRDFEGWFSEIGMEMPSLSTDATQEGADAIPDLVRLRNALQTVAT
ALAVQCPLIEAKQLAQACLCHENAKTFLVPLRSQLPWVKGDASLPTARSWQLEQHDKQGE
MVQTSRLTPLVQFDLPSLENVVPVDAARKAVSMLDSEPDGILRSMISYPASIGSSMSSSS
ASQMSGGNSSVNDDDDFTTLASRKCMCIQTRRLCLT
>Aplanochytrium_kerguelense_AKER001114_Zwilch
MNPDSGAVAASPPNARFSQFFSTVADELVSLQDGSCLVNLESGLGIFFVGKKTQHPLKES
GIIATPFFLAFSLDSNMVQKLDSPVIHKELVQLCAVESVSGSVLIRNRDDGDQEASTYFK
MLHGIEQRIIGNRLRPVKGIETARDILSEYTDAVHRINRACSLPPLFVAVRANEDEDDQN
RTYLGQGFTFSETRFSYSVFHSETVQNLKQLKRLLGKSRTLKSIESESCNIAQYDLLDLS
SLKSKASTCLVNLHICWKGDDLSTSSLLETPTTSRVTDAYLVLRGSSTKEWLLSNASDFE
TRIDTTCNNLQQLLVSQDGALDLDGSDFGQCDPSWHEYISDFIQSAATFESNESNPQMLE
SKTQQEDEKENMHSHNRSSRAQMQDFTELFWNQIVEKSGSSMIKILEALKLVSQALRDGR
LLPFLSKSNDTFLGQFCRQAVQIAKNKQHGSEENALGASDISKWNQVASMLETYQARQNG
IVAAKIFEVGVWKLQKDTKDYLSVLNILDSEIEALLPFFFKKNSQMKLVAQFFRILCIRD
FLQIVSMAKSCRCPQPEMAMLAKQSLGYFKANFQSRFQSMIDQFSNEKCSSNQTAVLAAK
SERDFPKFVIPVVSGMPWLNQMEGRSNFLPAPKSWIASVTNKERSHTYWCSPREAKVLSF
GHHLKPTSVDRLIEKLAAGANLGSHHAQKVITEDLPTLQFENPSESISNPENSNQVPLSV
ESKEQDLSTENLRLGDFDLYFVSRNTALC
>Blastocystis_hominis_BHOM000092_Zwilch
MSNPFLRLLGSVTNNEGRLKDTLFRIQEGSTCEVLNNLVFVMVDQSVLSAFDWFFGKPTT
FFMVVKMNLVDDIMKVKGKDTMSHDEMCSLLQDLLFRKISHINTTNQPFANIYTDEKQTV
LNTSFFSPLSYEESFDVQMTRCYIRLLPDIPFVLFYEDNGVEYWMAQEFNESGSVTTTLI
DNHHEIATDALASAIQPPSSSELCTCSLATMILSSSSRSLHQQLFSDFNDSFVAVLHRFP
LDSTAISLSPPLTASCELLLRYSYQPYSTFSLDADRFHEELQVLQSIKSGTWSILSEEIL
STLPVQPSTSLQTTSIDYTDFIYQKGLHCGSKEQLAADIRQHLKALMTLPSPPFVAPSNR
TQLAELIRKGLKQAVSTNREESMRQWSEEVDSISDLIPFWLEVGLWSLMNRVSEAFNARH
LLIAELTILPEEQRDWKHSSLWILSIQQMIRLLGFACLIEFMVSFLPPAEPKVPSQPSVL
SFCVDILQRAVASSSASTMLLLLPPDLASKLLSSFPAPEIVLVDRKLKSGCEHHLELNET
ETRTMQFFAAKPMLKQHYLTKEEEDDLERIVKAHCGEEITREAMKNLEMRNV
>Cryptosporidium_parvum_CPAI002716_Zwilch
MDFYDELLKLNELASENTGNLTGILGNLLILDTRDENFHSLNNRFPGGFLLISQFKDIQQ
EEDMNPELQQTVVRSLRTRIFDHPDFDSIKLCICQDINSPMNRNCLLGLLKHYSQFLGIN
SNVEQCEDISKEVIIFNIKYKYIVLESNLIPLSFKAVRDLLYIMVIKQVKLNSRMVFYVE
QEQLGVEIGPTQRGLVSYIILDPNEEDGTCEFNVYMVCNPTGLLTKLENRESSCDKIVIN
EIIPSKVTDSSSQPSDQSAYSAVSRFDIYSEINNSDYYENSNKENYPLLNDETILYNKLN
RLKCINTFSGTCFSLFVRWNLGIDDVLYPNIPKLNPSSIDEGLIFLKIDINQIKDPSLVS
IIEGINFLELLINSSSDFKDTTLQNHCSSNPSTEFEKKELQIISFKFIRSLSKMWGYSIM
EHFDSKQQDNEANTYVENDKFELKGSSSSRIDADYTDLLWSFLVSIRDENLIFKIVLLLL
DELEKSSTQQLYENRFIPQVRNDNTTIFSQLIRIAIEIYKETQHLGRRYENSPENEDSDL
KEKYSQWESIKKKYFGEIKALKFILMEIGFESIIADMKMHVRKSEPLIDDTSFDWHLNGL
YSKSKKFLEEFNLIELHQNNKELLGRLKKLIPVCYISNILKTYNCSWDISKKLIRSTIKY
YSDQNIQEAQPTIFLTPIFNKTMITQIVSSNQPNQIEISSHGTKGGCERAILSLNRVNSI
ELPKLNSELSESIIKFNRLPICIWRTISDFEESSHLQNHYTIQLEKSLV
