# Supplementary material for: Evolutionary dynamics of the kinetochore network in eukaryotes as revealed by comparative genomics
Source: EMBO Rep. 2017 Jun 22;18(9):1559–71. doi: 10.15252/embr.201744102 (PMC5579357; doi:10.15252/embr.201744102)
Supplement: Supplementary file 3 — Dataset EV1 [file EMBR-18-1559-s003.zip › kinetochore_orthologs_FASTAs/Zwint-1.fa]

>Homo_sapiens_HSAP023466_ZWINT_Zwint-1
MEAAETEAEAAALEVLAEVAGILEPVGLQEEAELPAKILVEFVVDSQKKDKLLCSQLQVA
DFLQNILAQEDTAKGLDPLASEDTSRQKAIAAKEQWKELKATYREHVEAIKIGLTKALTQ
MEEAQRKRTQLREAFEQLQAKKQMAMEKRRAVQNQWQLQQEKHLQHLAEVSAEVRERKTG
TQQELDRVFQKLGNLKQQAEQERDKLQRYQTFLQLLYTLQGKLLFPEAEAEAENLPDDKP
QQPTRPQEQSTGDTMGRDPGVSFKAVGLQPAGDVNLP
>Mus_musculus_MMUS002255_Zwint_Zwint-1
MADAEKNAVAEKNNAVATKEVLAEAAAILEPVGLQEEAELPAKIMEEFMRNSRKKDKLLC
SQLQVVNFLQTFLAQEDTEQSPDALASEDASRQKATETKEQWKDMKATYMDHVDVIKCAL
SEALPQVKEAHRKYTELQKAFEQLEAKKRVLEEKLQLAQKQWVLQQKRLQNLTKISAEVK
RRRKRALEKLDGSHQELETLKQQAGQEQEKLQRNQSYLQLLCSLQNKLVISEGKAEDKDV
KGRALTAKSKSP
>Branchiostoma_floridae_BFLO046808_Zwint-1
MKLSTPNSYLVPTQRIPGGERERSICAFSLVYDYSSGDEMSGLIQTDKMAANVLVDSRRV
FEEVTQQKLKLVEAKELLQESDYNARSVLNHTKGQCSDLKMTWLELQTRAKILEYLERGR
GSWPELGAVDVEVKEAKKKASGMKKEAAQQEKLLSELAQQANTIYDEHVEKVAKLQERIA
QVEKTEARLEEVLQKHQTVGQLLNLPKIDQTFDMAALLQQHTDGIRKAESALSSCRVAMV
TLQQEMAQAMEERDKFLSQKQAVQKTMEELLSRKEQGTEKIRAQAAWCKQAYKVLSQLSG
VEEHSVVGKSLTVKLVPPPDSSCNVIPLLTLHFREQLTGGFTLEGAVVDPPSLEIEDLVE
VAMETNDTLFFVNRVRERFFTQMPLLQEIEGLRHRFAIDYEAVQKRVRVMLGEGGRITCT
LDIGRDYPGAGGVQLVDCTGIPEGKTLQELLPSTTHLITLEQWLEHLTTVCSEW
>Branchiostoma_floridae_BFLO025535_Zwint-1
MKVVSHCTCGTGAALRSSVFEEVTQQKLKLVEAKELLQESDYNARSVLNHTKGQCSDLKM
TWLELQTRAKILEYLERGRGSWPELGAVDVEVKDAKKKASGMKKEAAQQEKLLSELAQQA
NTTYKVLSQLSGVEEHSVVGKSLTVKLVPPPDSSCNVIPLLTLHFREQLTGGFTLEGAVV
DPPSLEIEDLVEVAMETNDTLFFVNRVRERFFTQMPLLQEIEGLRHRFAIDYEAVQKRVR
VMLGEGGRITCTLDIGRDYPGAGGVQLVDCTGIPEGKTLQELLPSTTHLITLEQWLEHLT
TVCSEW
>Saccoglossus_kowalevskii_SKOW012488_Zwint-1
MADFDVKDVLDQQQSLLDEFHNGKSSLQQRMAEVSEEDKLCKMKLPPSKTEFHKLKITYK
SLQSKINFYELINTAKENWPTLSSIEDEIKANKSKFEGLREEIENIKEEMKELTEKAQTA
QEQKDQNVALMDEKMQLIEAKKNKFVELREKYNKVYNSYKKRGVSQDDIDSVLASQRKQL
NVANEAIMQYEDTLQSRKLETDNFKAESEEIRQRVNIATASLGALNNQKQEKAEEITNNL
NWCHEMCKILSYMGRISDPVVEEDSIHLEIASLAPNCKPLIVSMHFTKQSTGDVILSDAK
TNIMTLVTDDVITAGVKDNDVLFLLNEIIHRYDCHAPLLGEMEDLRSKYAIDWIVDERKV
KLMIADNVHNVCTLCIEEGYPITGGVLLKSIDGSDVSLDNLKPPMPNPSITDWIHYLHIQ
LSKEMDV
>Schistosoma_mansoni_SMAN004137_Zwint-1
MTSKEKDLNSRDLAIGRDKFPYDEPVKDVNTLHTRIKSIKNTPKRKRTMYCQEWYAQKLG
KLRLNSSYVIWRFNTDETQPAKSLVEKPLLRGLLKHGDFGTIALADNRVIGCDKSVISLS
KSLTSALASSTIVACIQQQLRIDFTLTEDIKRLSSMYPLDWDLSARNFHLLAGQGVMATA
TIHVAPNGPISLVKIRKPSDPDHPEPHLAEPCNFVPPISWSLDEWLMEINDFCNSVIPTS
>Trichoplax_adhaerens_TADH008847_TRIADDRAFT_54081_Zwint-1
MPFPVIVQEQNQCKDYIQKSKEEVEQKENLASQDICNYIEGFDQLVESHNQLKTIVKEAH
ETYQQLKEQEDQESLDFTQTCIVQEKEQLRLQLMELNKQCAETQNKNKITEEEIVQLKKQ
LQDFTEDEKQTSRNLHQLDKVAVSAEQNLGMASQSDQWLHQIYTSASDCNRVDSVWKDGS
HYYYTIYDETQDQPNLNLTLAISYINYDTQSTITKMKITGAQVDIQDLPIDDLVEEAVER
NDLIMLVSDVKRRYCTRLTFLKELKDLRSRFPVDYISSKQLLRVIIGASSNMICNFLVPC
TYPAVGRISMTTMEGHTNPEIFYQANDICGTLTDWIAFLEQQVTHQNIYVIIK
>Monosiga_brevicollis_MBRE003634_MONBRDRAFT_33208_Zwint-1
MAMHPLSERQIANFQELEIRVTQPYHFLRVVEKKNVSAQQWNLDRLPSDGIQNDLGLELE
AAKKQFEKLEFNYVQVASQLEFIQRVAQWDPEAAEEPAAAVTDAAMASARAQLKAIQEEA
QKQHDRIAQIAESSIENRQTIGTLARECTELLRMVSAENTKYQEVYEQHAAQTAQLQGVD
ATTDLEAELAMLEDEVMAHEQELVQLEQRHAQLKETTSATENRLANLHSECEQLQAEMAS
EQNDDRQAVREAIAEQSAQLALQQVLSGIEIEREDEQCLDLRITVGTQRHHVALIRQGGQ
VQQILLNGSDSTIKQQYRPFLDRNDLGGALRAVIAHLSQ
>Salpingoeca_rosetta_SROS004787_Zwint-1
MEVASSMQTLIDNVNAAEPNFAESVRRAEDCDENIESELQMAKDHMSKLKFNFVEMKTKA
GFLDKLGTYEIGSTPACGVSEEDKTETKAQVQSIKAANRDLQDAIQETAHAVLDKRDEFQ
QQSADALSMMEKFKALEQRVQEKRERLRQQQERLGQENSQPLSHENVESLQSQVDTCRQR
IEEQRDFARVHSDKVEACKATLQQATTRKEQLQAEVEACAGHVAAALNQKRADVLAAVST
VSKLAGAEILSVSATAVEVKLSVLSGRTSSRRHVHITRQEDTGIITQILLDGSSAYSKAL
LAALYRTGATTSVRVTLALVRQMLSAPADA
>Capsaspora_owczarzaki_COWC003671_Zwint-1
MTTVDTLPLITAAVDELKRAKEPQYHFLDLQHALVGAEAEQTAAADVLVFKENLSKLKFN
FIELETKSAFLMHVGQNTAFPSSTELAAEESKKSQAQAHYKNLKKQASQVRTEIAEIAKT
IDREFTELQGKLAELAAVISELEQTQHESQQLISRQPQPMILEGRTVNANELEAIVQQQQ
ELLGQLASEREMVAKQIADLQRAKHALESDPESVRQAAASGASGMDQAVEQAQLVEMQAW
FVSMTAALAKLGGVELLDVQPQSMTIRILLNNSKTVDMFLQFSKRSSAVKLEAAQLMSSN
TSVADLVEQAVILNDVPFLISELRHRLSR
>Saccharomyces_cerevisiae_SCER001406_KRE28_Zwint-1
MDTGSASIKDYETVLTDIEDSIAVSSEEVLNNQELRLKNTLHEITSSILAINEENKFVNP
LRNDESLDVEGKEVFVNPKILSAKIKEFNKLMELLKLTYLEQETLDYFFRFTLSSTKPLQ
LDSEKDPQFVKLNERVNDLKEEISNVQESKIEQIKAEIQETGHNFAERQDLINELYLEAT
GDIENCWDSLNELKNLTNKEDKNMMGEKDTILNSSDSDDFVEETYTNWQKLLFLQKQNQR
LTKELKEMHEVKNQIIRKGEQSKKEDSGHLMANESELCQSINLLTKFWEKHFLLKGSKTT
ILNFEIFTQLGKVQFEIKDMQYIIAISLSDLKRPMIKDITILQKAGGNIVTDIEASSKFN
NKYRNNTKVQIFEVMDDIISELTNE
>Candida_glabrata_CGLA001342_CAGL0H01573g_Zwint-1
MEAQLHELQEEITRSSDLVLTEQDKRLQGTLREIDQSIRKLIETSDYLKLSGDADSLIDI
KQLEVKSRELDSLMDLLRKLYWREESLDLFLKYTINSDAEQVPVFSDTDPKYQSLQDEVS
HLRDDVMTVKNQEIDQITGEILQVAHEITEKQDQVNMLYLETTNELDKCWELLDEWQRLQ
DDQRITKNEDNSNRKDTELNAMEECYEEWKTLEELAVLNDNLQKQIDELEKVDNKAINST
QLAEESIVNTVQLNDLIDMWKRRIIASIHEDISEIVLYPYSRKLQLRVANRYTIIIQLDK
HQTHDGKSTIHDIDLFTEQDSRIIPMRELRKQVLQECKGHSNILQALKNIINRVINNDN
>Kluyveromyces_lactis_KLAC003977_KLLA0C00891g_Zwint-1
MTHYHSEYYSEVEKFEYQVTHVTEQILQEQDRLRGSTLHEYNQTILQLVSDYEMFNSNGQ
CDPSEINLPLEKLESWTNSLKQIHLELESIDNFLRYAIPSDQTILNLSKFNESKYETLQA
EVSELRDINVVQLQKEIESLQQQITTKSDENLLISEKIKESCLEASQDIDQCWKLLEQLE
AYENANPSTEVITTTDPAFSTYNQWKWNQLAESELKHINQQLITLRATKEKLDKVFSKRS
ELETSPKSIETFTSYQLLSQLWRSKFIRQLLPDIANLEVYPQSGKLKFEVGIMQVIMQIE
SGIIKSVSLFSYELSYDRIETIKEDILGRIEHQKSLFKVLVVITDYIVNSL
>Debaryomyces_hansenii_DHAN003909_Zwint-1
MDKEATYFKKQLDELDNDISILSSQKDFQSHMNKINETVENPILINDEINFQKENFSKLK
FQYLEQETKEKFLRSLFDNPPISIQQEDINKLQEENVHSKQALKALKESMNNKMNDIHEI
SRETVELNEEYQHKYNETNKMLDEVLRMEEKINSIIDNQQDETKEIIKSLIDLSSGMKEK
DLTKIMISASNKSLQDYTTAPQSSNELHLKNQLNENQQQHLQKLQEKLTALKFNLSNAED
NKEPNDNQFYAQWVKEMNEILIGLNDLSYIKFEFVDNTDLKLIVNNHNVVLNKSFDILNT
NELSQFQYLIKNINSNENKMKNFLLLVNGLLEMP
>Yarrowia_lipolytica_YLIP004840_YALI0_D25520g_Zwint-1
MSLSIDKYKRIYRKNPLPEVADYAAELQQSREQFKNVKFAFLEQENKEKFIRSLTTNDRV
LEQADIDAVTAESATGKEQLRVEKRKVEEISKEVEELAQEVVAKDGALEEQKEKKKKLQS
ELADVQKQVSALQDESHNLPPHLAEMMGQSLQELEIQLEQSKAELQTSKEMVTQVEEELV
PQLNQELADKKAETGALQGDLLHATAEADRAVAERERLKGKYNDKERLILWLKSSLEVME
QQ
>Neurospora_crassa_NCRA001957_Zwint-1
MGLRRTPPPEAGAVAATSQAPIPQGTTPRAMTPRTTTPRTMTPRARTTRATTPRPGSSDA
AALLQRAAEVLQALGSLDASTRDEITIIKISEPISSALHSAASKNSSSNSGNDESHNQQP
STAAPRTSDVSAHSASSALDAPTPASLEADLAHYKELFAKLRFSYVEQVTKEKFIRAIVG
DPPLIVTPQENADLEASNMAAKASLKALKTEVALLAEDLESRSRELAARYERVKLDRIKL
RELPGKMEELQKRVDKLRTKQAIQPGSQPEMNLPLAKTAVLVEERRQKVRELERQVEQLS
SLAPRKRKEMERLQMEVTALAAKRAQVSAAAREAKRRRENAQKAGGTYDEMEAKGRWYRA
SEAALREMLGLKE
>Schizosaccharomyces_pombe_SPOM001961_sos7_Zwint-1
MDQNKSTQATGNGKKTEEINELLESFIKEGPKLLWGSTNLKYEDQISRSSEHELQQYREL
FTRLKFSYIEQGTKERYLRAILDDPPMLVEAEDNEKLETTNSSLKGRLKSEKREVDLLTE
ELKTTSRELSSNYESVMEECKNTKSTLSKLESLESELLKLQQDSSTKTPILPEVEAAIHD
LESELNITNESIETIDGKIDNDEKYFIQLTKNLSLLEKEYKIASERSNQIKAAIHTRTPD
ADAKKQVQNWYTSMLEIYDQLLQK
>Cryptococcus_neoformans_CNEO003329_Zwint-1
MTATAAISRDKVLTGPQLHQAVDQLTADAQSGYNVHQNRDSFQERALRDVTMSSNDSALM
LNPNNPILVREEMKAQKERLKAVKASIEDMRTESVKLAEENAKRHEGMTQQLVEAQTLQK
QIRDMELELARIKATHPPENRMTVNQANDTLDSQIVEIQQLTDEREATQAQIDQTREAVA
RTAKELQRLGRDREREEARAKEVREGREAGDTKVDDICRWLTSSISFYRSLLGIRSVQAV
SDTELHLEYDVPQGPIILVMKFDELTKRFADAALVGSDIDVAEAVGIAAGSNDVPGLIAD
NLRKWTAMCRTMLDWSTSTLVV
>Ustilago_maydis_UMAY005039_UM01510.1_Zwint-1
MVGAGSRRSSRGRTSEVQVEATMRSRKVKFGQAQGESDDKPVTTSMDLNADAIKGVIGQA
RTLLAELGPQLSARSPTKMATNAFEISPDNLSLHTLRDQLLSKADRSNQRRLFGENASPA
KRRRSSLSQLAGQGELDINWAVYKEWPEGLVEEERLLLDYFKKLKFIYLEQETKMRFMAD
IQDDLDSGKEATVYSAAEVAERERVAKTLKTQLTEAKAEVRGLRKEVDAAAEQLFEPWKE
VERDSREAELLIKEIGDMELELAKIRAQSHGKGRNVAAIAARDGPLTTSEAEDYCDMQVE
EMTAVEAKTTNMKKAIEATKKDLASSLRALDRINAERSLAEKYANEAKLGMGVDGGRDLE
TERLCASHAATISLLRSLLGIDEIEAVSSNEIRITYKLPLDSIISMQKSQQEESAANASG
ARRKRKSIAMPDQSLVHVNLRFQDVGGRIDEVSVTSSTGEQYDMPEASMARLRALQKAND
VPLIIQEVLAAF
>Mucor_circinelloides_MCIR006994_Zwint-1
MQRPPKPNSLTELPKEIERFKDEQLNLDRFQVEYKNEVGLSGHTRNNLPFHPKALQNELN
DTKEHFANLSKNYVECVAREKFLQFMLQEPPLEITEAEQDQASEEEKILKKEVDHYLKQV
EELGQQISTQAQLVEQNRSKAQDAANKATFAMDQITDMEEEIARIDKKVSNQSQFTVAEA
KSLLDQQTKEITKLHNDLMEKKLRNADLKWNLEDSEAEVRQLEATAEKKKLEEEQAVINK
RNRDRNVEESYYRYLDATDLCNQLFGVETIKFESDSSVFIYFMKPRDTVLHVEIDISKNQ
IRNAKVNTPES
>Mortierella_verticillata_MVER005551_Zwint-1
MNSDDTKRALAECKQLTQEYKSMQLYMHGVHQDFLQLNNLSKLEAVSGGSAEALTKMEGD
LEYYKDLFEKYKFNYIEQDTKEKFLKEILQDSPPEITLASNNELEAKNAENKRLLDEKAL
AIEQLNREVMETVDAVCKENDKLEEDVVNVSRLLREMQDMEAEMAMLKSVEDKYSGMTVE
DAQILLEEQTQSLYKVNQEMEEVEASIQDLKWKESQMVESNQKLARQSIQVEAQAKEAIR
LSSMRRPEIEAAYKDCLVATKQYQEGVGLESIQILDDSCTLLLEYKVIPGAATVHSLLGA
NQALGKGSRSRKPVLVQFTIKFHPISGRILSAAVANAGCDLKDVVQVAKARNDVSFLVSE
ILDRVHKAHP
>Mortierella_elongata_MELO000505_Zwint-1
MDPEATKRSIEVCDTLKNEFKHGRLYIHAFQEDFMLQNQLDKLEAVSGGAALALTRLEGD
LLHYKEHFNKLAISFTEQTSKEKFLRAIDEDIPINITLDKSKAANLRRKLEEREQTVSQI
QTEIGEVAEVACRDYDGLHKTITELRSMLQEMDYMEKNYAELKKADDNFTGMTPEYTQQV
LAKQTQELHNLHQRSDELTAEIEELKWQESRLKESNQRLTVQRNQAELQAKETILMSALR
RPELESAYKECLEATELYQDAVGLESAQYLEESNVLVLKYRVLPGSSTLHSVDPSKALST
RTTQAGKNGRKAVFPQLSMKLHPRSGRLMSATVENAGCDVKDVIQTAKTRNDISFLVVET
LDRVMKAHP
>Allomyces_macrogynus_AMAC005902_Zwint-1
MDLSATPPPAAPAAAPQASSPTQAPSASPTPGNAPAPNDDALAQLVVQVQEQALPSRELF
AAMRSDPAGPIQLCALAQVFQQQNAAAAPRLETLSSDEFLQHPLNHFVQTPESIAGDLEQ
LQTVHENAHFTIVERFTKLEVLGRLLPADGPVFFSNDDANELGNAVTELQGIITQAKAEA
DEVKAILIELATDIAHKERSIEQMLAEIDALVEESTRLARQPRPQPHKSDELRHAAEYLK
AEVGRATAHLQSQQADLDALMAAHESLTAQHTAATATVTHFQTVLADREAALAGAVRQFG
HRDVRVQRSMRTAQARHRVLRHLTGIGAIDAARDRHELTVRCAARPIDLAAGPVAVRVAT
ASASTAAETNAAALEMVWSDTGVAVRENGVALPCGDLAPAEAVPRVADPARAMDTTVRMH
EIEARAWTVRAVIAQCRRVEAAGFGCDVVDSASVAALVGSSRTGRPAMVVQVAVGKRKLL
IELDELGGLMRAVVHGGRALTERESEEFIAHSRTARADWNTASAPILDLAAWVRDHLS
>Allomyces_macrogynus_AMAC002555_Zwint-1
MDLSATPPPAAPAPAPAPAPSPSPTPGTAPAPNDDALAQLVAQVQEQALPSRELFAAMRS
DPAGPIQMCALAQVFQQQNAAAALRPDTLSSDEFLQHPLNHFAQTPESIAGDLEQLQTVH
DNAHFTIVERFTKLEVLGRLLPADVPVFYSNDDANELGNAVMELQDIIAQAKAEADEVKT
ILTELATDVAHKERSIEQMLAEIDALVEESARLARQPRPQPHKSDELRHAAEFLKAEVGR
ATAHLATQQTDLDTLMAAHESLTAQHMAATATVMHFQTLLADREAALAGAVRHFGHRDVR
VQRSMRAAQARHRVLRHVTGIGAIEAARDRHELTVRCAARPVEVAGPAVMPVATASASAA
ETSTALEVVWSDAGVAVREDGVPLPCGDLAPADTVPRVADPARATDTTMRMHEIEARAWM
ARAVIAQCRLVEEAGFGCELVEPASVVALVGSDRPGRPAMVVQVAVGKRKLLIGLDECAG
LMRAVVHGGRALTERESGEFIAHSRIVRADWNTAPTPILDLATWAHDHL
>Batrachochytrium_dendrobatidis_BDEN002599_Zwint-1
MSDSDTATLVLADIPAAAEDTLQPIEDMMDTQELTMLAKELDSQEFYFKKLKDSFIAKFQ
TELSAGDSGKNGDNVLLQAGHGQVFPDNADNRTEKLDIRRLLLAHPQNTCAEKNFHKELF
SKLKFNYLEQAAKESFLNCILQVSPQFATAQTLQTFEQSVKESKEVLKTQKTNFEAQKTE
IYELIESTCAAYEQATLQKQQALDLVSDITADYSQYQIIVNTVNPNTSVVEELEKSTLSQ
TQKLSELRSQIAKQKNALAEQREKRTQLNTDKACLDLKRNEAQENAAEAMRISKSKNPQV
EELGKWQCSGIREIRALSDSNMEIVYEMGVDTTYSVLIRIITDPQTDDSNTRQFYHRVEA
QVVDAMIPVDDILDVAAGFSKLDSALSFTVRAVYSRLQNMHIRNQEMTELQKVNSNVMFD
AHLGETMIHNTQSGRMFVLQLDVSYPTSSWQGIRMVGVEPARVEKEVELWQNKINTLKPA
TFTELVMHLE
>Spizellomyces_punctatus_SPUN000684_Zwint-1
MFARPAALRLYEGSTMLSATTQSTPEETFESLLKFSTDVPTTSLWFQQLRQHWIAKYEEP
DTDAEIALGKGTTFPDNDRTERLDIPALLRSQPKNVEAEFRFHEELFKKLKFTYVEQKAK
EGFLKRVLDIPPKFPTDHEIEEMETRSAEKKNLLRAKKAAVRNMREEVDRLIESVYHGHA
ALLEQSQMATQLYDEYKQMDAELQELNSRQNPRTITIEEHERAVEEQAAAIAELEEQVNH
WRSTLEYRQSKTKAVVEEVANLTPKRAEAEACAAEALRISKSKDPKLEELGIWYKEQIRL
LKQLQGLKDIRHPSSSQVEIVYDLDGVSTCTLMLSFKRDAKSLSGWVLDAKFADIPYPCP
IADLLHTANTYFTSLDDMLSLFTREIPLRVRNLVQREKEVEDVCAEYEGASYDPEARELI
VHIDATGRIFVIRIGHGYPRDGGSALEVVGVEPRMMEVEETEDELAGWKTKIEKNEIAKL
KDLVAILE
>Encephalitozoon_intestinalis_EINT001127_Zwint-1
MNRYETADHDYMHAKDYFNNYKFGYIERTTKTLLLQSLRPEDRQDEDLLSIMNQSKSQLK
DVKSIGKEASKSISELSELIYETKNKLLKYEEMLGHEMERERDLAEEYSRLESLDENLKT
YDELKALFDKGCEEVEENSKKISALKEEIAISSTSEAEEELKKMKDRRDKLCGKQKRLSL
ITMESYLEDSYNWYKKSLELIKNVFGISLVTIEQEGNEMYMRLKVFACEIGIFVRDGRMI
DFKLYNNNDETLASFFEEAGRLAVSVNDPRILLLLVANRCKVTEV
>Vavraia_culicis_VCUL001352_Zwint-1
MPFDITEDDIARFSTIEHEFSSVKDHFDNYKFALIERESKMLFLDSIKDDVQVDYLPIFK
ESKKRLKETKDVGIALEEEIKELSVKNYELRKSINGIDVAYDTLEGLKKRFLESENEFNR
VEEIAKLEREYNTASEAARGMVAELERLKEEGEELSTECDRSYAVHLRERVDELKRKRKR
WSRVEYDRMLVDAYRWYDMMVNVLEMFFGTLGAVTMKKNGFDLNVCVGGMEMAVMIRNGA
FVGVNGVENEWIGDLVRWCVRLESARLFVLMAKRQLRK
>Thecamonas_trahens_TTRA000600_Zwint-1
MRRRLSIGEQLKQDEPDLPSLQDQAQVLGRVDLNKLECYPMEEVEAADQVAARITQAKEH
FNKLKFNFIELETKRGFLDEVSSERAMEVRTSEELTKLNGELAETKASVRELRADIVAQK
DALTEMTYTYAKQYSETAAALPQLETDIAALLERLEEAEEAAAVATHPVAGLAGPYADMT
PAEEVEALRQRLADEQMRAEELEGASAALKDEMARLDAVKAETTAEITELQASVPGGSGI
GADGSPTTELASMAAWYENALEKLQLVTGLALLAIGEHSLEVEMEITPSFRPVVTLFFDE
TSRKLASLSVSPAVDGLVVDDILEAGAMMNHDVRFVLRELKARLRTL
>Dictyostelium_discoideum_DDIS007623_Zwint-1
MNSNNDSNILFVNQVGELLTRYNEQIGQLNKGLLDYYYNNGFDKKNLNSIEKELGIVQDC
FSKMKWNYIENGNKQLFIKDIISETQITTPSQHNVHSLEDQLKEIKNDFNNNKEKTKKAF
EHIIEIINRFTGMNEKYQKEKQNLQSSISKANELIENILKLVNNSNNNNNKNNNNNNNKS
GNNNIINYSNNLNSSIQWYKKYNKFLESMGGLYIIPNNDNQIIKNSKIEFELKIDTTKII
HKLIIELDENNNNNNNNNNNNNNNNNNNNNNNNNNNNSDNNNSDNEKVLNNLPIIKGYNL
IPNINELNKVLQDTISDYSNEPLESFSDIGYLVGEFKNIISNYYLMEAEIQDLSLRFKIK
RQTLKNYGELSIQLPNGFTCNLYLDSDYPKYSNIEIQSIQKPNSNELVTNLSFIQKNINE
NKWSLLQLIEEIDYYLK
>Polysphondylium_pallidum_PPAL003112_Zwint-1
MIKYIYFLLLISLVSSFDINTDIDNDFTITCELLLNDGSSTCNNISTNYATCSNITLCLN
WLYEQQASNSMYNTTVILIADGKYDDCPGAINTFPQSELHVFYSPGYSLFTCDGQFVSVN
MTYPTSVTFQNIGFSGSLQFPQTKGGLLGFSIQPEYLRNEKPAISLVNVEVFQSSVNGNG
SVLYASGFHVDFIDSSFENCNSTMNGGVLYAEGDNTKVSLINSRFTSNGADEEGGVIYGD
NVFSLNSTFIGNSALYNGGAIFSVYNMFLNLSTFIDNQCVDSGGGVSGSQNSTTIANSLF
QNNYAYSGGALWCSTNSKIENTTFIGNRCTQNGGGLYVGGNLLMTNSTINGSISYNCGGA
IYIDQIVTSVQVQFSNFNDNKAIAGGAICDFAKNLTVFNSTFNANHANTGGAIKSYYSEL
NFMGTEFTNNVASELAGAVYFAIYPNQFLGGVYTDNICKARPISNTFNHQATINGKINVV
NVSLALLTDNQEYTVPIIYNTGSSYAKAYNVQGQCINGVASINTDGQLLNCQCFSGYSVE
YAEQIGFSLSQYNEIVNDIHKNIFNYLKSDQIDKKKLPNIEKDLNIIQECFQQMKFNYIE
IGSKQRFMQSIISLDSNLTSPSPEATNQLESSISKGKKDFKELKDINVRLANEVIAIINQ
IAEDDQILQKERENIKRLLDDANEQLDKLYSMDQTIEEMQKSDNKLITNNDRLLATIEWY
QPYVKVIEKLQGIRMTAGNSNAKELQFELTVMAVQHQVAIKLDQSRQSIISLNMQPTPLR
HIDYLTEDFSNISELATLVEELTFALTNHYRREKEIKELSKSYHIQRLQHSNENTNGCTI
AVSLQTGHTCIIVFESDYPLHPNVHLYLKSITKNDIQIEFNEIKKHLQETKYDLQQLIEQ
LLNYFRDKENI
>Acanthamoeba_castellanii_ACAS009739_Zwint-1
MESVKIFSAAQHVPELRGSAFDEIAPHDEQFMKLKQQFLEVDIRDRELETILDYLNSKED
EITALKNILIETDEAAYKKTTGRLTLAIFCAREELTYAYEMERCQKLRRETKELALQAAQ
SCKRYVEAKQELTALQSAMAPEEAEELQRHTWYDQASQLIVGLSGASVESQGEDELVISV
VPRTVEGLETERKYRLTVRFNPREDMALESLALSPADVPVEDLLFVSPTVASIHYVVIEL
QNRLHGHLRLQVELAKLSQRFGIAVVGDREIAVTFSTGSTCHLRIGGDYPRPYASIHITH
IEGHLPASLAARLQDEKNRRVQGVPLKKLLKTVERQLQAET
>Naegleria_gruberi_NGRU008647_Zwint-1
MPHNESIMFSPPPPMRDSLLTGGLSLITDHHGSSLLGDNSRMMDQSEMTSELIIGNDFEN
NKKLTFLHLHDTAQNKLEDEESEGSVMKSQLKKLLFLYQELCTKKMSMERLEHLDESGNV
VDRFKGSMNFDESHIQQEKKEYKQKKKETNMLSEELETKTKILHEKFAHLKSLKQRYEEM
FEKLENPDLLEDSTSLIDIMTDNTPAVEEQQIVDNHSQDADSQDNQGGMTVVDEEDEIGK
EPKTLDEYLGDTRKRLSFSDVGAEEDIEEEEDEDEEERIIPVQPPKPIENLTILSAVNEF
KFLKWCNNIEIIDCREFHSKQVVEVELKIPLSADQVTKLDVVLSFNKHYKEPALISVTCA
QPISSQRIDFSDIIQRAIYLNDVPYLFSAISSRVRSSKK
>Ectocarpus_siliculosus_ESIL011655_Zwint-1
MSTTVDSASRPPVPTSLRELLERVPQVLNAQSPGALHMQSRASADAMESVSRAEARLLKS
AETFHPPTFSVSVLENLGRRDPFIEPGDEDFPDQAADDDLEAERRRVDEIADRALSEQQP
LRSSAERVEEQATHLQERIKGLTLQVEADPGLRSSGGARLSIMDKVYAGDDRADDKAREA
DLRNEQTLLREDSQALGAVEAKRTALAERAAAVRAELLLQQREVDLLEREQHAVALAAAE
TAATGAGGAAAGSTGWRAEASREMENLVGVAGMPGARLEACEREEDALVRRNAGIRDWYA
ATVAKVENLGGVRLSHRLLFGTGAGGRVEGMELMVSLGSGLTMEVTVSAADGKLSSAQLC
HGQGGGGAASFAGISPSELEEMRRAADALPAPQNLGKLVIEALSRATCAAVREEHVRQVR
RRYLTGYRPPSREVTVTMGAGIVACFRLAVDYPKVVGGAEVVALTGVGGWSAHETEQLCR
RVNDMALPTLMATMDVLEAEVEAMEGGS
>Thalassiosira_pseudonana_TPSE004899_THAPSDRAFT_23729_Zwint-1
MADLASLRATVQELQSFSLPSNYETNDDTSTGDDANGRASSDNNNNNPALLFSSPQLLSR
YKSSRNAYLQNRTLELFIQTLATYDPTTRTFSMPNNDDDEEEQKKHAESVLNEIKNTLES
VNEGVDSVRVKYAGFKEKREELADILEGMERAERQRALVDDNLDEDEDDDDGVEITEEEV
AAQEEELESLQQRRQDLEAKLRMVRGQILDVEDDIHGVKQVVNEVRVRMGRKQLDWRRDA
ASTVGSSEEDGVEYFSVVKDVESEIAEMEEKAMELQQSKEFYDGMRELMEELGGVKIMST
KSTSSPDVQGESNTEEQQQQAEKRQKLHNEEDFVLTVMLLGSHILELVVKTVQLNEDKPK
NGLRVMTAKLTTPTTFPVPQSNTTTNENDTSLVETMHSISLSNISFSKIMSQKQTVSIAI
PPLDDLVQWSHSLDASQGIRFILVETMARIRTLEARVLELTHLRENYAAQIYDIEECAVD
AQFGGAEQEVVCAINEGISVALRLGADCPLVSGSVYISELFGVGGWEEEELDELKALVVE
RRCKGPVEVMELIVKSIRKKREEEGWKVPLTPRLPLGMF
>Phytophthora_infestans_PINF001678_PITG_01728_Zwint-1
MAKVLDKLRENDKTPQAAELELQNGRREQHASNQATVAEQTKQNLLDRLVQVEALETLQK
AAALRKAQDEAGYEQEKNQLQSAEREREDVLQLLDRLEDEVEQQKHEVAEHERSREEHES
ELAQVNEVWKELQKRNAHRKAAVQVATGVMITDEEDCARVLDQQTQSIQEMHQKQKQLED
EKIDISTHGKRTKRMIDKLSKQNDLRSKDAEVKKHEQEYMTLQQMKHWYDHVRHILESLS
GLDITNIADDSLEVQVLKSHSVRLFIDLETTRLQRVQVSGNLCGWLLHLLLI
>Hyaloperonospora_parasitica_HPAR004102_Zwint-1
MTTANPDDDSRPLFDALYVTKTLNKLRLSGKTPPQVGTLEELQEAATAVRKAQVEAGYEL
ENRELQTAVRERKDALQLVGRLTEEVEHEKIRVIEHERSREVHGSELAQLNDVWKEIQKR
NARRKAAVQVATGVMITDEEDCNCVLDQQTQSIKEMRQKQKLLERIDISTQVKRTKRTIE
NLLKQNDMRSKDADVKQREQDYMALQHMKKWYDHVRGIQESLSGLEIMKVADDHIEFPAS
DVDAADLMDTAVRENNVQYVLCEYRERVRELMAL
>Albugo_laibachii_ALAI000370_AlNc14C1G201_Zwint-1
MPSRNAARDGGLMDTRKQDAENLLKNLNTTVFLRQYKRDKSALTPEAENKITYTYDSALR
KLDEIANIYLKRQIKQTLMEKLGQLDDDDALHNTNAVSSAETSDKLLRSRQYYEQTITER
EAIFQRVQQVAKNIAKGKKELDQMMNEAEERYESKASKLTEQWTELQRRNAQRKAAIQMS
AKRMINNEDDCKAVLETQTKNIQEFRQQKQSLQDSKLDLVAQLKTMTAQFDSLSKKRSDR
ESTVDTKKREEQTITLRRMHTWYTELSKTLEKISGIKILESECNEDHITVLVLEAHRVQL
HYDLHSNKLSDIQISPSVCDTAAIIEYAVQENDVKYLLLSLRHLVQSSAPSLATADAEKV
DDSV
>Aurantiochytrium_limacinum_ALIM003288_Zwint-1
MAATALSSDGLRQFAEDLSPLESPFSNRSVQCTDIVSAFEVSREAWSGGDVGEENRIRSR
RDELRKTMIELEAQQLLVEKLFEFQAQGHVHEGALEVLQDGERAAVAKVAEAREKFTALQ
NKVQDASTNLTELIGTYEDRRHELVAKLKGLRQTLADEMPEGLNDLSAEACEELIEKEVA
EMQSLNERRKTLQDTSASAEARVADLQTETEKLTEQAQAVEAALQAAEEQSPDDQMSQVQ
EKLAWVNEVRSMLDSITGVTVSDFQETSFVVQASGENLRVQLFFDPETSLLTDAKVSSLS
GNDADDPKALYARRRDLHARVLEEAVRRNDIRFLVRELRESVRCGRALDKELTVLRQTCP
VSVADTEVIVTLPEGIVATFEVGLSYPRPYAAARLTSMEAFNGWKKSLMTETVEFVQKEQ
CKRRHDLYTLSALTQLIRDRIEAVQAEQTKDAAK
>Aplanochytrium_kerguelense_AKER008941_Zwint-1
MASADVDLSVNSVLDDLSSLLESFDAFKKSQEVEILNSFDSEKAKVLAEKIQVNIFKEAA
KSQLMFKHKQLDSSIEETKEYLQGAVSMYDDNMNFVKNCETDVKTSWIKSEVKGNELLAE
NDEAISAWSERNNKGEEQLLELEKKGRDLFFGATTGCLFADEHTVNLTADNEINAESKEA
SSWRKHKELLNTLYGFDIRFEENSCIVETPEVVFKMIFDDKNFKLKDVQIIAGEIKKYEL
NGRIDVLKNMVSEGIHRNDPTFLLRELRRFSQKHVALSKELDDLKRTYPLTQVKNELVIT
LPEGIIITLHVDNEYPNSSPRLVALDGFNGWKQHDMERVKIKCAAEIEKDSLSTIKDTIK
FVSSVIS
>Blastocystis_hominis_BHOM001125_Zwint-1
MKRVCSLFFVDSSKDKLYYEYCGKVVRAHSAYLYRLLVAVIAYFNESTNEVDRFADRIVS
LNKLVEDYNDQITLLPKCSESISVLMEDVYPAGANPEYESQYDSASVCLNESRHKFNELS
QFIQALASELGVEASEPSDLPDILSIPSLNIEIDIRNVDELPLLREENRMKFLTSLRNVY
RRSPSVSSIHTDPSHIHMHLKEGNDLDVSFSLNDESAHSIQSATLDPSYPCFQKAIEYAI
SRNDVALLVYQAISGLYASQRLHAEIESLQEKAIVTSEDDQTMEIVFPEEVEVTCLIPAL
YPNTFGLIEVKKIEGAKREVVEKALKGRAFGNLSEFVQFVEETLRS
>Bigelowiella_natans_BNAT000895_Zwint-1
MGRNADVRMLHIPVKTSSTALAMLTNRQIRWMLTAFLPKHFRFSQPTPERRKISFCYVST
TSKYSNFFWESQAFSVISADMMSQGTRSRTNPTNMGFKLRTNHYDNSYFSNTKQMASLHA
VLRSELKALQEKPLKLTILKNVVNENVESKVDMNEQLRAVKAKYYEIKKLFEYVQGRGGL
VKQIQKMHGLEVPPLGIDTRAADQSLKKEKSMLKAINEQLRKERDELMKLIKIVSEEFEE
LMTKRQQYEDQHNNPVSEDKVLKEWSENKALFGNCTKSEAQMKDQDSVTKIIGEQEELIQ
VCRIFVVGLVYYSSEHLQEVTIQKQQQDEALRILCRQLEESEVLLKTLEKKTEKNETKVD
TQKLEKNEKAVASLEQKLKVMEDASGVRTSMKEFGAETHITVEFNCVEADGQKYTLNVCA
DNNSGSFKSVELSPPGENVEDILLSAESMSDFTSLVTETRARIANTWTLKKQLRQLKKSS
QYIHTVDTKACLNRLALNLPGDIEAELWLSLDYPAFNERSPQIKRVSIARKQQLSQSALN
SLHDTMKSWEKEQSDWVLCDWIKKMAEIIRGNQA
>Arabidopsis_thaliana_ATHA018405_Zwint-1
MAGVKDNDKADILHSFPFASGALPVRYLGLPLLTKKMTTSDYGPLVEKIRVRIGKWTARH
LSFAGRLQLISSVIHSLTNFWMSAFRLPSACIKEIDSICSSFLWSGPELNTKKAKVAWSD
VCTPKDEGGLGIRSLKEANKGSFWSISGNTTLGSWMWKKILKHRALASGFVKHDIHNGSN
TSFWFDNWSKIGRLIDVTGHRGCIDMGITLHASVAEAVVNHRPRRHRHDTLLRIEDVIAE
VRHQGLTSGEDTVRWKGNGDIFKPCFNTKETWAATREPKLKVNWYKGVWFSHATPKYSVL
AWIAIKNRLTTGDRMLSWNAGADSSCVLCHHLVETRDHLFFTCPYSAEVPFLTRYTFQLT
LHSLWKERNGRRHGEVPQAAAQMMKYESQIMVKLSDGNLTDAYLEYLRNELQSVEAESAK
VSEEIERLSQSHALDSSRLQRDLEGLLLSLDSMSSQDVEKSKENQPSSSSMEVCEVIDDD
KFKMFELENQMEEKRMILKSLEDLDSLRKRFDAAEQVEDALTGLKVLEFDGNFIRLQLRT
YIQKLDGFLGQHKFDHITEPSELIHELLIYLKDKTTEITKFEMFPNDIYIGDIIEAADSF
RQVRLHSAVLDTRSSVQWVVAKVQDKIISTTLRKDFVMSSKTIRYTFEYYDKDETIVAHI
AGGIDAFLKVSDGWPLLNTPLKLASLKNSDNQSKGFSLSLISKLEELANSLDLETRQNLS
GFMDAVEKILVQQTREELKSNESSQK
>Arabidopsis_thaliana_ATHA019664_Zwint-1
MEEETHDGSLDLQEIRRRVKELDFFPRNCREEPVESCSSDYETLVVQDFVLQFEPKVKEI
VEEYGDVDLLDVEDSDAYLEYLRNELQSVEAESAKVSEEIERLSQSHAQDSSRLQRDLEG
LLLSLDSMSSQDVEKSKENQPSSSSMEVCEVIDDDKFKMFELENQMEEKRMILKSLEDLD
SLRKRFDAAEQVEDALTGLKVLEFDGNFIRLQLRTYIQKLDGFLGQHKFDHITEPSELIH
ELLIYLKDKTTEITKFEMFPNDIYIGDIIEAADSFRQVRLHSAVLDTRSSVQWVVAKVQD
KIISTTLRKYIVMSSKTIRYTFEYYDKDETIVAHIAGGIDAFLKVSDGWPLLNTPLKLAS
LKNSDNQSKGISLSLICKVEELANSLDLETRQNLSGFMDAIEKILVEQTREELQSNKSSQ
K
>Aquilegia_coerulea_ACOE024634_Zwint-1
MEEELPLSDFEHLDIESIRSRIGDLSEIIRTSKDEISEESSPELKTLIEILSSKIKQVGF
WNFDSLRPEELDAYLKEAQEQLNVVEIENTAIYNEIEVLSRTFIQDSIQLERDFEELNSS
LKLLDAQGPNNLELGAHVDFSTLSSGNLVNQQRDYYFELLKLDHQIEAKKGTLSSLEDLD
DFLKRVEAVCQIEDKFTGLKAVEFNGNGIRLSLETFIPNLDDLLSQQRMEFTTNPSTVYH
ELFIEVYDGTLELKSVEILPNDVCIDEIVEDAKSSWKLFPILSFQSVTAFLQSLVQRMQD
RIVLCTLRRVLVKDANTSRHSLEYSDKDDTVIAHMVSGIDALIKLPYCWPLLKSALKCIS
LKCPDNRVKELSLSSCKVKELGNSLDVPTQQNLSSFVDAIEKILAQRI
>Oryza_sativa_OSAT023628_Zwint-1
MAETLAEDAADAPLDAAAIRSRLERLALSRRGEEEVASAAAAAADAVRRLPSVEDVEPLQ
GLEFDAWASSAAPMESDFDAFMEWLSKEVSLAEEENRKLSVEISSVAETTLKDSIQLDAD
IAELESSLKKIDSQGLKHLEASHIAELSVSTDSCRDQIKFDKDYKYEVLELNQQLEKYEN
DLKLLENQKSAEAMWELESMLSEANVLDFKDNCLRVFLKEAVLTPECLMYGKESDCSVNS
FVSDHELLIEVGENMEPKKVQIFPDDTCVDILLDKLKASRETISTTSLGWIIRQFQHHII
INTLRRSLVKDANNSRHSFEYIDKDGTILAHLAGGIDAFIKISADWPLSSCGLKLISIHS
SRAQSADISLALLSKTKELANGLELQTRRHLVKFVDAIEDILFREMRS
>Physcomitrella_patens_PPAT010267_Zwint-1
MAAAGAAVDDPYLLQANLDNTMSKIMDMEEQIERQEEEVARLEMLVNDSDRFHDIESELE
RASGLKVLTVGSNFLKIRITTHIPTMEALSWNHDGKYEHELIITFDTTAMTIEAVQLSPE
DVPYEDLFVEAKALSALLEAPLLTSGGEGWSRQIPSLITRVRHRIYANVLKSATLAASVK
DPRYKLKYLPEENLIIATLPGPVTASIEAPHGWPMPGFTLHLKSLIASSKARDLKPAGIL
EQCVEVANSSPESSRLDVMQFLQAIEIILSGKRKEASKQYEQSTVKL
>Physcomitrella_patens_PPAT031592_Zwint-1
MADVGASAGDPYLLQANLDNTVSKIMEMEEQIERQVEEIERLHDMESELERASGIEILSV
SHNFLEMRITTYVPTMQAVSPNHRGKYEHDLTIALDTAAMTIEAVQLIPEDIPYEDLVAE
AKAMTALHEAPLLVNGEGWSRQIPSLISRIRHRIYANVLKSASLTVSAKDPRYKLKYSPE
ANLIVATLPGPVTANIEAPYGWPMPGFALRLNSLVPSAKAHYLGSVDMLQQCVDLANTSP
ESQRSGVVQFLEAIEKILVVKRWEASSQL
>Chlamydomonas_reinhardtii_CREI020703_Zwint-1
MTGPVNTKDTSNTPSWNELVAQLSAIARDVQEAHDEMQSRVDGHRRAALDQLEATGGKQA
QESHVKALKANWKFGGQKEAFLERVKAFRDTQELLQHDFSSDASIADKAVTTLKEEIRER
NAAITKMQQQLGGVISQITRLYDTGKAAAAQLGMQLPRIAAELEEYQAGREAPPEPAVGG
KAEEELLRLLAEEEAEAAALEAEAAREGANWAAGQAERGALEACVRELREEAEALEEECS
AAAAKQGAKYSEQLQWYESLCCALTRLNGVELLGADASSLRLAITQAIPRAMPGREHFPQ
PPSASASASASQAAGTGAAGVISMSLDPSAAASAAAGIGAEAAEHRLTLEFAPPPAAAAA
GAGFSSAAASAPAMPLLCGASLDPPVVDITEDVRAALALQGSADARERGAALSGLLIDVK
ARVRQHCRRELQLSDANEIYPLQPTDVSPQLLRCVLPNKVEVEVEVPLAWPCDDAVGAGA
GASAPQLALVALQAPRASQDLAPLLTRLQQDLKAAQQPDEEQQQPSEQGLAGSGSSSQAL
LRRRQLRGCSLRELLDWVYGCIVAELGK
>Coccomyxa_subellipsoidea_CSUB005430_Zwint-1
MEAAIAAHEAEVAELQAAINSEQQEVQALRVQVEMLRSSSQQKKDGQAAPERFAEALEWC
SEVTALINTLVGVSIRRIEEDQLTIGLITHADPGCDANLDAPPQRWEHELALMLEPGKAD
VANASLQPPDVDISDIAAAAEGGARSLSFVVREVHARLADQLSRAADIGGTQPQGSQPES
LPADVHT
>Chlorella_variabilis_CVAR007265_Zwint-1
MTASGAVGSEELIAALRHPTVDGFNRALELLQGAAQQRFAAVQDGAAEQAEAVGEADLRR
LKRQFSSLKNTFLHYEVKNEFLAELLDGRPHGDEGELLQHFEAEVEASVAQLRQLKQANE
EAQAGIAELVVRVAAAHDAFERQQAAVGGELARLQQEVAQHQQSVGAGWVALPELPEGPG
EEECQVAMAAAAGQERELEAAIAAGVAEAEGLAAAIASEREEAEALRAQLGDLESQNAQQ
GEKVEVNARFLSTAQWCDEAASTLTLLGGLSLLHVSRDAVHLKLVTAYPSGAVRGEDPGP
CATADHELSLHLQPGSSTVSGAQLTPADVEVGDIVEAARDGAQQGSSRRIDFVVREVQAR
LGAWLHRRALVEEVRQAGYEVVAQSADLATLRATLSQALEAEVRLVASWPAGADVVQVTD
VKGAASSSKAEKAVQLRLEGRSLLQALEAVERELAG
>Ostreococcus_lucimarinus_OLUC007231_Zwint-1
MERPASESLTTIAPLQLRFEDISVHSPGVFAKSDAMKTLREAPSGVGFRAALKELNQTED
SFAKILSQAREKALGNGDGDLERIKAHIKRLKFGTIELSTEQAFLKAVLESRPLPKETPT
ESEGFKALQQRLKNLTNENERRAEEMEREIASLGDEYETFRVEHRALTEVVEELEQLEAE
AAAAAWEAQAGDASVSAADRAKSKEELQRELEALDAELREVNVKLSENQSGASELKAELA
PDESAIDQINAQAKYLIGISKAAAREAEMSAQIAEAQEAVLEQTKLLVTLQGVEIMAIEE
NALVLKIHTHLPATPEFAMESAKPRGPSSTTHTVTLHLMKDSARLAGATLEPSDTPILDI
IEESAGMPVLARALAEIRLRIAATAQRAEALAAAAARTALRWSSGESLVRAALPNGAVAV
LDVPFEWPTRGANISLINVEMVPPQVAQLAVTRLMTKNLLCIGDALEATSEALKNQA
>Bathycoccus_prasinos_BPRA002705_Zwint-1
MFGKHAKSALEETEEYKKLHAEVKQLQEENKKREKETEETIARVHEEYGLYVKEKEELQK
IIDEVAQLEDESKAAEMRELARSQGLQTSNRASELLDEKKTKEELQNELKELDNALKRMN
RGIAQKEASCRKIDEEIAPLDAQFVELRAQSKYLIGASKAAARESEASKTLAEMSMRIQE
QMNLVSALQGTELLEIGEDSISLRLASHLPETDTEAMESSRARGVGRVTHVVTLGFIEKT
ARLNSITLDPADAPIEDVARMFLGTTDCASALCNIRDRIAATAQRCEALAAAASRTPLKW
SAFDANVRAAMSSSTEPRPVAVLEVPLEWPKVKSAEIRVVNVENVPSRVAGMVVQTCAGK
RLRTIGETLQATMEAEKMVSSSN
>Micromonas_species_MSPE004512_MICPUN_52974_Zwint-1
MKASLEPGEAELASAEAELKIIAGLGRTAAREAAATAQIAETRAVIAEQKTLIERLTGVS
IVTSDPSAGSLVLRLVTRVDATPAFAMAMDDAGAHPKHPVPVPAHDETHTLTVTFHPGTT
AVKDAVLEPTGVPMDDIVQAARASGAAEANLQKLTAELKVRINATHARCEALGALANTLS
MDWSASLSQIRVGLYGGAGGAVAAVDVPLEWPLNGAKCRVVGLAGLAPAVVAAAAQRVEA
SGYATVTEALRATRDALAASGHSA
>Cyanidioschyzon_merolae_CMER001120_Zwint-1
MGLSTIDADVLRSYTEVVEAAAPASERKAGFLVQQHGALGDGGDASQPAGGATEAGAANS
EGDAGSNVDMFYFEHALATAISSQQQHSAGGGGGGGGAPDPSTVHTTGSATTTEGVSNLT
RLVVEEQKTLDLFHKLKFNWLELQTKQYFLEVLLGCPKGVTPNDLCPSDAAIAELEISSA
QAKQELKKIKQQTKNLHEQMESLCTELARAHGIYLASFNECRTAVEDLCARVQERAYRDQ
LVERDAELASLRQQEAEMLAKKAKLEWETRPLEQSIDALREEIAATETRLESGNSASEKE
PDAALRARYQAMVAWYQAMIPLLESISGIRIERFETDRLVISMEHAVSDQKQQAVLDLIP
GSCLISRITLEPPPSPTSGLDAAEIETLLRRANETNDMGWLIRTLQQRLYLCAR
>Galdieria_sulphuraria_GSUL002773_Zwint-1
MAQLNEWQQQVNKLASYTSFLEQHQKKVDEEYQDNNIHTQWKITQDMMHKLKFSFLELET
KRRFLENIQVSTDQDIIPTDQKIADLEITTAQSKNQVKRSKQYTQSLFQQIENLANDWVQ
KRKLHQQYLQSCQYKLEQLQKWQEQTSTTKDYFKEEDGYFRQIKYLDETNAKALLHQREL
QLSQLASSKQQLEDRRNELIWELEPLESAVQQMRSHVSVLEQDANENIHEDDTRSKMKHI
MTWYDNLIQFIQAMSGVTVQARDDNTVDIIISSEEDSILLSEEHRLTIEWNASSIVQVQL
VPEHISIQDWKQKWPKTNHIPYIVREIIHRLYAFHHELEEMKKAYEKEEEEERNLKHSKV
TPLSQIWTIPTSNTIRLSINETIFLDLQFQIGYPDGNTRFDIIRFFAATEEQRRWWKSTQ
VWNKLIALNTDSLIEWQREMRQIIQSTIQSSTTFSPLPS
>Cyanophora_paradoxa_CPAR022940_Zwint-1
MSTDIVRSLLSEGSAVIRATCRERLATAHLLESGIDLQSEQHIAQQEKENDSTPYENTSR
KEYLSRIKNEFIAACVKRDVLQQIKGNRQLEDATADSKALEVLAGQAKQEGLRQENEGLR
ADILELASGLAGSLHELEEEERQLREEIAQLESDLVDSPGEAEVGRLSESARSSESRRQA
LEAERDELRARCDAACNDMLAAEEEALALREELARLASARAGGLRGREAGDAVIAESPAL
RDAYSSVIGTLESLTGVAVESYDVGASRLVVRVADHMLACTFRPGLDEVEALEIEPSDVA
TGEIFHHQLPQLYNKFNLGKYAYFQQIAT
>Guillardia_theta_GTHE010370_GUITHDRAFT_139774_Zwint-1
MENLNLNVMRAKETWQEDLQTEREYLATKEEFSKTKFVYLELATKSEFVKEILAGTEVDA
DTIDKAEENLAESKSSCKKIKNKCKAMKDEINQILVQTLQKQSELEANAAELEALKNGQR
DEENQSLEEKEKLEAKITEKQSVLAQQEDDMRELGQKKQELEIRVRNLEQEAESLAADVK
HSPVDIHNSRIASWYNSANSLLNSLSGVKQVSMQENAILIEFEVQAFHRSDKKLYSMTVV
LNPSATLAYELRLEPPDIDASDLENAYLIEFPPSFPTRHRYFFDSSLSLQCPDGNLAKLF
QEVKNRLACRLALESELDTLRNKFSIEIAEEGSLLVVCVSPLASRNLARSPAKALPKWQC
EISIEADYPRPHILPELVQVRSGAFASPGMKRERAIMEVVNRTGHRTVAAMVADASARLG
L
