# Supplementary material for: Evolutionary dynamics of the kinetochore network in eukaryotes as revealed by comparative genomics
Source: EMBO Rep. 2017 Jun 22;18(9):1559–71. doi: 10.15252/embr.201744102 (PMC5579357; doi:10.15252/embr.201744102)
Supplement: Supplementary file 4 — Dataset EV2 [file EMBR-18-1559-s004.xlsx]

## Sheet: Legend
Dataset EV2
Pearson correlation coefficients of all pairs of the proteins studied

## Sheet: Pearson correlation coefficient
	Aurora	Incenp	Survivin	Borealin	Sgo	CenpA	Ndc10	Ctf13	Cep3	Skp1	CenpT	CenpW	CenpS	CenpX	CenpC	CenpL	CenpN	CenpH	CenpI	CenpK	CenpM	CenpO	CenpP	CenpQ	CenpR	CenpU	Plk	Mis12	Nnf1	Dsn1	Nsl1	Cep57	SKAP	Astrin	Knl1	Zwint-1	Spc24	Spc25	Nuf2	Ndc80	Mps1	ARHGEF17	Ska1	Ska2	Ska3	Dam1	Duo1	Dad1	Dad2
Aurora	1	0.0269582	0.0890149	0.0596716	0.192897	-0.0626312	0.0400481	0.0400481	0.0400481	0	0.13375	0.100282	0.0491547	0.0983448	0.100452	0.156328	0.148701	0.144932	0.152499	0.13746	0.115278	0.172042	0.13375	0.0925631	0.0400481	0.115278	0.0482243	0.0941242	0.0820421	0.171556	0.270351	0.144932	0.0523066	0.0523066	0.107	0.154079	0.0879944	0.0269582	0.0336711	0.311552	0.204961	0.0964486	0.0614434	-0.0491547	0.141186	0.13375	0.104074	0.115278	0.115278
Incenp	0.0269582	1	0.0669316	0.253629	0.33541	0.0622305	0.0928477	0.0928477	0.0928477	0	0.186052	0.159841	0.284901	0.200198	0.35546	0.128604	0.106991	0.0960031	0.117851	0.0122573	0.0668153	0.113961	0.124035	0.214599	0.0928477	0.0668153	0	0.157602	0.249646	0.138343	0.113961	0.0960031	0.121268	0.121268	0.248069	0.158763	0.0840027	0.0277778	0.113547	-0.156174	0.168613	0.149071	0.0569803	0.113961	0.0242464	0.0620174	0.241287	0.133631	0.267261
Survivin	0.0890149	0.0669316	1	0.186734	0.214518	0.0157351	-0.0455726	-0.0455726	-0.0455726	0	0.279495	0.391626	0.180519	-0.0263028	0.0907907	0.275968	0.324106	0.300934	0.347071	0.401448	0.36969	0.139839	0.329307	0.346091	0.203005	0.316025	0.409081	0.258034	0.201041	0.0941384	0.27205	0.397319	0.265144	0.265144	0.318237	0.0637577	-0.0117803	-0.0446211	0.0424325	0.0505226	0.269486	0.488901	0.0940733	-0.0432229	0.0827655	0.179873	0.242562	0.208696	0.155031
Borealin	0.0596716	0.253629	0.186734	1	0.216541	0.0373063	-0.244051	-0.244051	-0.244051	0	0.111536	0.112574	0.244367	0.220029	0.278096	0.357448	0.228601	0.212501	0.244558	0.179745	0.29579	0.275899	0.163014	0.00848235	0.141293	0.129408	0.0928032	0.30692	0.462135	0.425837	0.244367	0.312112	0.184542	0.184542	0.351766	0.225913	0.335354	0.0807	0.221881	0.0864221	0.500458	0.216541	0.370492	0.323196	0.347172	0.0600576	0.0726512	0.129408	0.0739474
Sgo	0.192897	0.33541	0.214518	0.216541	1	0.176259	0.207614	0.207614	0.207614	0	0.343914	0.285931	0.254824	0.353151	0.37275	0.24574	0.292404	0.268337	0.316228	0.317934	0.167332	0.295595	0.244068	0.356466	0.207614	0.436258	-0.08	0.341565	0.425315	0.262942	0.300692	0.0751343	0.271163	0.271163	0.305085	0.182574	0.214669	-0.0559017	0.203118	0.122225	0.260494	0.26	0.157991	0.0203859	0.09759	0.144222	0.368152	0.274903	0.274903
CenpA	-0.0626312	0.0622305	0.0157351	0.0373063	0.176259	1	0.0539276	0.0539276	0.0539276	0	-0.0977707	-0.081987	0.0236394	0.0286082	0.455631	-0.0514139	-0.066088	-0.0736833	-0.0586715	-0.089499	-0.0443515	-0.0236394	-0.0977707	0.124643	0.0539276	0.0554393	-0.129875	0.0814788	0.154863	0.0373063	-0.0614625	-0.0736833	0.0704345	0.0704345	0.0977707	0.016937	-0.0159315	0.269665	0.177829	0.346636	0.104293	0.129875	0.146564	0.146564	0.0995852	-0.0977707	-0.0718383	-0.144142	-0.0443515
Ndc10	0.0400481	0.0928477	-0.0455726	-0.244051	0.207614	0.0539276	1	1	1	0	0.299425	0.0755533	0.148134	0.19414	0.118358	-0.00434204	0.269319	0.276324	0.262613	0.291343	-0.0992583	0.232781	0.299425	0.432657	-0.0344828	0.347404	0.0830455	0.121566	0.128037	0.141293	0.148134	-0.124791	-0.0450377	-0.0450377	0.115163	0.15162	0.124791	0.0928477	0.0896116	0.0580015	0.0797	-0.0830455	-0.148134	-0.148134	-0.121566	0.299425	0.384803	0.347404	0.347404
Ctf13	0.0400481	0.0928477	-0.0455726	-0.244051	0.207614	0.0539276	1	1	1	0	0.299425	0.0755533	0.148134	0.19414	0.118358	-0.00434204	0.269319	0.276324	0.262613	0.291343	-0.0992583	0.232781	0.299425	0.432657	-0.0344828	0.347404	0.0830455	0.121566	0.128037	0.141293	0.148134	-0.124791	-0.0450377	-0.0450377	0.115163	0.15162	0.124791	0.0928477	0.0896116	0.0580015	0.0797	-0.0830455	-0.148134	-0.148134	-0.121566	0.299425	0.384803	0.347404	0.347404
Cep3	0.0400481	0.0928477	-0.0455726	-0.244051	0.207614	0.0539276	1	1	1	0	0.299425	0.0755533	0.148134	0.19414	0.118358	-0.00434204	0.269319	0.276324	0.262613	0.291343	-0.0992583	0.232781	0.299425	0.432657	-0.0344828	0.347404	0.0830455	0.121566	0.128037	0.141293	0.148134	-0.124791	-0.0450377	-0.0450377	0.115163	0.15162	0.124791	0.0928477	0.0896116	0.0580015	0.0797	-0.0830455	-0.148134	-0.148134	-0.121566	0.299425	0.384803	0.347404	0.347404
Skp1	0	0	0	0	0	0	0	0	0	0	0	0	0	0	0	0	0	0	0	0	0	0	0	0	0	0	0	0	0	0	0	0	0	0	0	0	0	0	0	0	0	0	0	0	0	0	0	0	0
CenpT	0.13375	0.186052	0.279495	0.111536	0.343914	-0.0977707	0.299425	0.299425	0.299425	0	1	0.68489	0.443841	0.400063	0.176358	0.698962	0.846372	0.762094	0.824435	0.69935	0.503875	0.726543	0.833846	0.555169	0.299425	0.682883	0.27735	0.297733	0.268362	0.317447	0.342069	0.226247	0.391077	0.391077	0.218462	0.202548	0.309601	0.186052	-0.0176047	0.10654	0.197731	0.188598	0.0141351	0.0141351	0.0811998	0.390769	0.461242	0.503875	0.444206
CenpW	0.100282	0.159841	0.391626	0.112574	0.285931	-0.081987	0.0755533	0.0755533	0.0755533	0	0.68489	1	0.31132	0.369775	0.168136	0.641489	0.674388	0.629152	0.657596	0.665418	0.590301	0.582897	0.68489	0.522097	0.399353	0.590301	0.20795	0.304408	0.258423	0.293497	0.370934	0.252498	0.394719	0.394719	0.158606	0.142374	0.186932	0.159841	0.00164994	0.0431177	0.119387	0.181956	0.0463668	0.0463668	0.13952	0.360469	0.369587	0.310685	0.310685
CenpS	0.0491547	0.284901	0.180519	0.244367	0.254824	0.0236394	0.148134	0.148134	0.148134	0	0.443841	0.31132	1	0.580506	0.346417	0.434346	0.403717	0.38839	0.419028	0.307306	0.316755	0.449351	0.392955	0.279495	0.148134	0.261932	0.193666	0.472496	0.474164	0.433555	0.392208	0.240692	0.193476	0.193476	0.370339	0.325669	0.350098	0.284901	0.080874	0.15128	0.286482	0.17328	-0.0181818	-0.0181818	0.124341	0.18941	0.268502	0.316755	0.316755
CenpX	0.0983448	0.200198	-0.0263028	0.220029	0.353151	0.0286082	0.19414	0.19414	0.19414	0	0.400063	0.369775	0.580506	1	0.364264	0.289711	0.292468	0.270142	0.267393	0.273744	0.237801	0.423339	0.251074	0.203218	0.070221	0.237801	-0.0497395	0.334932	0.278717	0.312349	0.30673	0.0298972	0.156455	0.156455	0.245556	0.190704	0.210348	0.200198	0.0637753	0.0642683	0.226404	-0.00994791	-0.0329545	-0.0329545	0.0533949	0.300737	0.277201	0.291306	0.344811
CenpC	0.100452	0.35546	0.0907907	0.278096	0.37275	0.455631	0.118358	0.118358	0.118358	0	0.176358	0.168136	0.346417	0.364264	1	0.204064	0.229644	0.163566	0.190678	0.189904	0.104828	0.206733	0.176358	0.273561	0.118358	0.222761	-0.0219265	0.331669	0.399838	0.430709	0.44699	0.110613	0.154587	0.154587	0.425691	0.330264	0.207105	0.478033	0.381345	0.317768	0.267549	0.0877058	0.206733	0.257019	0.256776	0.176358	0.182322	0.163795	0.163795
CenpL	0.156328	0.128604	0.275968	0.357448	0.24574	-0.0514139	-0.00434204	-0.00434204	-0.00434204	0	0.698962	0.641489	0.434346	0.289711	0.204064	1	0.851147	0.725071	0.8267	0.672953	0.68117	0.668839	0.751167	0.463079	0.256181	0.624927	0.324168	0.321458	0.349687	0.40597	0.338416	0.321007	0.334596	0.334596	0.345131	0.21001	0.386106	0.245517	0.110847	0.144244	0.182077	0.240512	0.0452998	0.0452998	0.137768	0.33353	0.367056	0.456197	0.34371
CenpN	0.148701	0.106991	0.324106	0.228601	0.292404	-0.066088	0.269319	0.269319	0.269319	0	0.846372	0.674388	0.403717	0.292468	0.229644	0.851147	1	0.871936	0.924664	0.819492	0.660854	0.766791	0.899455	0.622477	0.269319	0.775232	0.308354	0.347617	0.322781	0.376616	0.354946	0.307004	0.351756	0.351756	0.321444	0.174716	0.360644	0.225871	0.0897639	0.131817	0.230331	0.265822	0.0839948	0.0839948	0.171214	0.315546	0.396176	0.489286	0.317718
CenpH	0.144932	0.0960031	0.300934	0.212501	0.268337	-0.0736833	0.276324	0.276324	0.276324	0	0.762094	0.629152	0.38839	0.270142	0.163566	0.725071	0.871936	1	0.848555	0.842542	0.679934	0.743958	0.815679	0.572445	0.276324	0.737665	0.300537	0.282819	0.309286	0.361917	0.38839	0.274194	0.360905	0.360905	0.256016	0.205764	0.347926	0.276009	0.079031	0.125568	0.222209	0.214669	0.0547028	0.0547028	0.188546	0.279831	0.350189	0.391283	0.333553
CenpI	0.152499	0.117851	0.347071	0.244558	0.316228	-0.0586715	0.262613	0.262613	0.262613	0	0.824435	0.657596	0.419028	0.267393	0.190678	0.8267	0.924664	0.848555	1	0.849385	0.755929	0.789707	0.877058	0.606977	0.262613	0.755929	0.316228	0.360041	0.336241	0.391293	0.370679	0.339422	0.342997	0.342997	0.333282	0.240563	0.373364	0.235702	0.100362	0.138039	0.238455	0.252982	0.112815	0.112815	0.205738	0.2982	0.381375	0.472456	0.302372
CenpK	0.13746	0.0122573	0.401448	0.179745	0.317934	-0.089499	0.291343	0.291343	0.291343	0	0.69935	0.665418	0.307306	0.273744	0.189904	0.672953	0.819492	0.842542	0.849385	1	0.66173	0.698422	0.808813	0.605742	0.291343	0.779662	0.285044	0.310271	0.334558	0.383229	0.407879	0.260058	0.380521	0.380521	0.285821	0.220176	0.322425	0.257402	0.119692	0.112941	0.205922	0.241191	0.0949854	0.0949854	0.224679	0.316228	0.381345	0.425866	0.307934
CenpM	0.115278	0.0668153	0.36969	0.29579	0.167332	-0.0443515	-0.0992583	-0.0992583	-0.0992583	0	0.503875	0.590301	0.316755	0.237801	0.104828	0.68117	0.660854	0.679934	0.755929	0.66173	1	0.560413	0.563545	0.36051	0.347404	0.421429	0.239046	0.291606	0.254175	0.240329	0.261932	0.333553	0.453743	0.453743	0.212158	0.0545545	0.24375	0.133631	0.0531066	0.0730436	0.155675	0.406378	0.231475	0.231475	0.349927	0.0265197	0.0151733	0.1	-0.0285714
CenpO	0.172042	0.113961	0.139839	0.275899	0.295595	-0.0236394	0.232781	0.232781	0.232781	0	0.726543	0.582897	0.449351	0.423339	0.206733	0.668839	0.766791	0.743958	0.789707	0.698422	0.560413	1	0.777429	0.538028	0.232781	0.670059	-0.0101929	0.323287	0.257403	0.465086	0.449351	0.153168	0.304034	0.304034	0.291182	0.279145	0.38839	0.341882	0.0938138	0.169078	0.279495	0.132508	0.205195	0.158442	0.323287	0.21768	0.313791	0.395944	0.286298
CenpP	0.13375	0.124035	0.329307	0.163014	0.244068	-0.0977707	0.299425	0.299425	0.299425	0	0.833846	0.68489	0.392955	0.251074	0.176358	0.751167	0.899455	0.815679	0.877058	0.808813	0.563545	0.777429	1	0.69206	0.299425	0.742553	0.27735	0.297733	0.321444	0.471881	0.392955	0.279831	0.282779	0.391077	0.273846	0.253185	0.309601	0.248069	0.0457721	0.10654	0.197731	0.188598	0.0141351	0.0141351	0.0811998	0.390769	0.461242	0.503875	0.384536
CenpQ	0.0925631	0.214599	0.346091	0.00848235	0.356466	0.124643	0.432657	0.432657	0.432657	0	0.555169	0.522097	0.279495	0.203218	0.273561	0.463079	0.622477	0.572445	0.606977	0.605742	0.36051	0.538028	0.69206	1	0.261871	0.729214	0.191943	0.214077	0.295932	0.32657	0.342381	0.175118	0.297416	0.431254	0.266177	0.28786	0.222209	0.214599	0.128797	0.134059	0.184211	0.219363	-0.0279495	0.0349369	0.0535192	0.281387	0.41946	0.36051	0.36051
CenpR	0.0400481	0.0928477	0.203005	0.141293	0.207614	0.0539276	-0.0344828	-0.0344828	-0.0344828	0	0.299425	0.399353	0.148134	0.070221	0.118358	0.256181	0.269319	0.276324	0.262613	0.291343	0.347404	0.232781	0.299425	0.261871	1	0.347404	0.0830455	0.121566	0.128037	0.141293	0.148134	0.276324	0.765641	0.765641	0.115163	0.0252699	0.124791	0.0928477	0.0896116	0.0580015	0.0797	0.415227	0.232781	0.232781	0.283654	-0.115163	-0.0896116	-0.0992583	-0.0992583
CenpU	0.115278	0.0668153	0.316025	0.129408	0.436258	0.0554393	0.347404	0.347404	0.347404	0	0.682883	0.590301	0.261932	0.237801	0.222761	0.624927	0.775232	0.737665	0.755929	0.779662	0.421429	0.670059	0.742553	0.729214	0.347404	1	0.239046	0.291606	0.311364	0.29579	0.316755	0.275822	0.453743	0.453743	0.331497	0.218218	0.30148	0.267261	0.189666	0.166957	0.229416	0.26295	0.121829	0.0670059	0.233285	0.265197	0.424852	0.421429	0.357143
Plk	0.0482243	0	0.409081	0.0928032	-0.08	-0.129875	0.0830455	0.0830455	0.0830455	0	0.27735	0.20795	0.193666	-0.0497395	-0.0219265	0.324168	0.308354	0.300537	0.316228	0.285044	0.239046	-0.0101929	0.27735	0.191943	0.0830455	0.239046	1	0.16265	0.138227	0.0309344	0.0101929	0.236136	0.108465	0.108465	0.122034	0.121716	0.0214669	0	-0.139644	-0.0349215	0.0548408	0.2	-0.193666	-0.254824	-0.22771	0.27735	0.215813	0.239046	0.239046
Mis12	0.0941242	0.157602	0.258034	0.30692	0.341565	0.0814788	0.121566	0.121566	0.121566	0	0.297733	0.304408	0.472496	0.334932	0.331669	0.321458	0.347617	0.282819	0.360041	0.310271	0.291606	0.323287	0.297733	0.214077	0.121566	0.291606	0.16265	1	0.58628	0.50818	0.472496	0.0209496	0.158777	0.158777	0.460132	0.356348	0.50279	0.278834	0.365474	0.306719	0.454913	0.22771	0.223814	0.174078	0.216931	0.297733	0.192029	0.174964	0.174964
Nnf1	0.0820421	0.249646	0.201041	0.462135	0.425315	0.154863	0.128037	0.128037	0.128037	0	0.268362	0.258423	0.474164	0.278717	0.399838	0.349687	0.322781	0.309286	0.336241	0.334558	0.254175	0.257403	0.321444	0.295932	0.128037	0.311364	0.138227	0.58628	1	0.560812	0.522935	0.103856	0.167228	0.167228	0.421711	0.359139	0.461076	0.190207	0.396176	0.285914	0.425675	0.308354	0.208632	0.208632	0.191968	0.215279	0.211249	0.139796	0.196985
Dsn1	0.171556	0.138343	0.0941384	0.425837	0.262942	0.0373063	0.141293	0.141293	0.141293	0	0.317447	0.293497	0.433555	0.312349	0.430709	0.40597	0.376616	0.361917	0.391293	0.383229	0.240329	0.465086	0.471881	0.32657	0.141293	0.29579	0.0309344	0.50818	0.560812	1	0.622743	0.112891	0.0838827	0.184542	0.454722	0.461239	0.484769	0.368914	0.280787	0.248464	0.436841	-0.0309344	0.134008	0.086711	0.196228	0.317447	0.308277	0.29579	0.29579
Nsl1	0.270351	0.113961	0.27205	0.244367	0.300692	-0.0614625	0.148134	0.148134	0.148134	0	0.342069	0.370934	0.392208	0.30673	0.44699	0.338416	0.354946	0.38839	0.370679	0.407879	0.261932	0.449351	0.392955	0.342381	0.148134	0.316755	0.0101929	0.472496	0.522935	0.622743	1	0.142227	0.193476	0.193476	0.522998	0.465242	0.448563	0.341882	0.37202	0.311459	0.349369	0.0509647	0.215584	0.0753247	0.273551	0.342069	0.268502	0.207109	0.207109
Cep57	0.144932	0.0960031	0.397319	0.312112	0.0751343	-0.0736833	-0.124791	-0.124791	-0.124791	0	0.226247	0.252498	0.240692	0.0298972	0.110613	0.321007	0.307004	0.274194	0.339422	0.260058	0.333553	0.153168	0.279831	0.175118	0.276324	0.275822	0.236136	0.0209496	0.103856	0.112891	0.142227	1	0.360905	0.360905	0.148846	0.00979827	0.0368664	-0.0240008	-0.0436033	-0.0431053	0.0897665	0.343471	0.251633	0.153168	0.293294	-0.041677	-0.0177138	0.0449013	-0.012829
SKAP	0.0523066	0.121268	0.265144	0.184542	0.271163	0.0704345	-0.0450377	-0.0450377	-0.0450377	0	0.391077	0.394719	0.193476	0.156455	0.154587	0.334596	0.351756	0.360905	0.342997	0.380521	0.453743	0.304034	0.282779	0.297416	0.765641	0.453743	0.108465	0.158777	0.167228	0.0838827	0.193476	0.360905	1	0.788235	0.150414	-0.0990148	0.162989	0.121268	0.117041	0.0757554	0.104096	0.542326	0.304034	0.304034	0.370479	-0.150414	-0.117041	-0.129641	-0.129641
Astrin	0.0523066	0.121268	0.265144	0.184542	0.271163	0.0704345	-0.0450377	-0.0450377	-0.0450377	0	0.391077	0.394719	0.193476	0.156455	0.154587	0.334596	0.351756	0.360905	0.342997	0.380521	0.453743	0.304034	0.391077	0.431254	0.765641	0.453743	0.108465	0.158777	0.167228	0.184542	0.193476	0.360905	0.788235	1	0.150414	0	0.0582104	0.121268	0.117041	0.0757554	0.104096	0.542326	0.304034	0.304034	0.370479	-0.150414	-0.117041	-0.129641	-0.129641
Knl1	0.107	0.248069	0.318237	0.351766	0.305085	0.0977707	0.115163	0.115163	0.115163	0	0.218462	0.158606	0.370339	0.245556	0.425691	0.345131	0.321444	0.256016	0.333282	0.285821	0.212158	0.291182	0.273846	0.266177	0.115163	0.331497	0.122034	0.460132	0.421711	0.454722	0.522998	0.148846	0.150414	0.150414	1	0.50637	0.387001	0.310087	0.397865	0.242137	0.486724	0.210786	0.342069	0.291182	0.297733	0.218462	0.172526	0.212158	0.152489
Zwint-1	0.154079	0.158763	0.0637577	0.225913	0.182574	0.016937	0.15162	0.15162	0.15162	0	0.202548	0.142374	0.325669	0.190704	0.330264	0.21001	0.174716	0.205764	0.240563	0.220176	0.0545545	0.279145	0.253185	0.28786	0.0252699	0.218218	0.121716	0.356348	0.359139	0.461239	0.465242	0.00979827	-0.0990148	0	0.50637	1	0.529107	0.49897	0.301309	0.302849	0.463079	-0.182574	0.0930484	0.139573	0.13858	0.354459	0.278131	0.327327	0.327327
Spc24	0.0879944	0.0840027	-0.0117803	0.335354	0.214669	-0.0159315	0.124791	0.124791	0.124791	0	0.309601	0.186932	0.350098	0.210348	0.207105	0.386106	0.360644	0.347926	0.373364	0.322425	0.24375	0.38839	0.309601	0.222209	0.124791	0.30148	0.0214669	0.50279	0.461076	0.484769	0.448563	0.0368664	0.162989	0.0582104	0.387001	0.529107	1	0.444014	0.472823	0.211778	0.572445	-0.0858678	0.19146	0.142227	0.282819	0.309601	0.262982	0.30148	0.30148
Spc25	0.0269582	0.0277778	-0.0446211	0.0807	-0.0559017	0.269665	0.0928477	0.0928477	0.0928477	0	0.186052	0.159841	0.284901	0.200198	0.478033	0.245517	0.225871	0.276009	0.235702	0.257402	0.133631	0.341882	0.248069	0.214599	0.0928477	0.267261	0	0.278834	0.190207	0.368914	0.341882	-0.0240008	0.121268	0.121268	0.310087	0.49897	0.444014	1	0.326446	0.331869	0.398541	-0.149071	0.0569803	0.170941	0.206095	0.248069	0.17032	0.200446	0.200446
Nuf2	0.0336711	0.113547	0.0424325	0.221881	0.203118	0.177829	0.0896116	0.0896116	0.0896116	0	-0.0176047	0.00164994	0.080874	0.0637753	0.381345	0.110847	0.0897639	0.079031	0.100362	0.119692	0.0531066	0.0938138	0.0457721	0.128797	0.0896116	0.189666	-0.139644	0.365474	0.396176	0.280787	0.37202	-0.0436033	0.117041	0.117041	0.397865	0.301309	0.472823	0.326446	1	0.447758	0.341137	0.139644	0.268502	0.268502	0.315918	0.109149	0.0878324	0.0531066	0.0531066
Ndc80	0.311552	-0.156174	0.0505226	0.0864221	0.122225	0.346636	0.0580015	0.0580015	0.0580015	0	0.10654	0.0431177	0.15128	0.0642683	0.317768	0.144244	0.131817	0.125568	0.138039	0.112941	0.0730436	0.169078	0.10654	0.134059	0.0580015	0.166957	-0.0349215	0.306719	0.285914	0.248464	0.311459	-0.0431053	0.0757554	0.0757554	0.242137	0.302849	0.211778	0.331869	0.447758	1	0.189119	0.139686	0.249167	0.249167	0.204479	0.10654	0.0509824	0.0730436	0.0730436
Mps1	0.204961	0.168613	0.269486	0.500458	0.260494	0.104293	0.0797	0.0797	0.0797	0	0.197731	0.119387	0.286482	0.226404	0.267549	0.182077	0.230331	0.222209	0.238455	0.205922	0.155675	0.279495	0.197731	0.184211	0.0797	0.229416	0.0548408	0.454913	0.425675	0.436841	0.349369	0.0897665	0.104096	0.104096	0.486724	0.463079	0.572445	0.398541	0.341137	0.189119	1	0.109682	0.279495	0.216609	0.280976	0.129286	0.207119	0.229416	0.155675
ARHGEF17	0.0964486	0.149071	0.488901	0.216541	0.26	0.129875	-0.0830455	-0.0830455	-0.0830455	0	0.188598	0.181956	0.17328	-0.00994791	0.0877058	0.240512	0.265822	0.214669	0.252982	0.241191	0.406378	0.132508	0.188598	0.219363	0.415227	0.26295	0.2	0.22771	0.308354	-0.0309344	0.0509647	0.343471	0.542326	0.542326	0.210786	-0.182574	-0.0858678	-0.149071	0.139644	0.139686	0.109682	1	0.377139	0.315981	0.29277	-0.27735	-0.215813	-0.239046	-0.239046
Ska1	0.0614434	0.0569803	0.0940733	0.370492	0.157991	0.146564	-0.148134	-0.148134	-0.148134	0	0.0141351	0.0463668	-0.0181818	-0.0329545	0.206733	0.0452998	0.0839948	0.0547028	0.112815	0.0949854	0.231475	0.205195	0.0141351	-0.0279495	0.232781	0.121829	-0.193666	0.223814	0.208632	0.134008	0.215584	0.251633	0.304034	0.304034	0.342069	0.0930484	0.19146	0.0569803	0.268502	0.249167	0.279495	0.377139	1	0.719481	0.820652	-0.342069	-0.38496	-0.261932	-0.426401
Ska2	-0.0491547	0.113961	-0.0432229	0.323196	0.0203859	0.146564	-0.148134	-0.148134	-0.148134	0	0.0141351	0.0463668	-0.0181818	-0.0329545	0.257019	0.0452998	0.0839948	0.0547028	0.112815	0.0949854	0.231475	0.158442	0.0141351	0.0349369	0.232781	0.0670059	-0.254824	0.174078	0.208632	0.086711	0.0753247	0.153168	0.304034	0.304034	0.291182	0.139573	0.142227	0.170941	0.268502	0.249167	0.216609	0.315981	0.719481	1	0.671442	-0.291182	-0.38496	-0.261932	-0.371578
Ska3	0.141186	0.0242464	0.0827655	0.347172	0.09759	0.0995852	-0.121566	-0.121566	-0.121566	0	0.0811998	0.13952	0.124341	0.0533949	0.256776	0.137768	0.171214	0.188546	0.205738	0.224679	0.349927	0.323287	0.0811998	0.0535192	0.283654	0.233285	-0.22771	0.216931	0.191968	0.196228	0.273551	0.293294	0.370479	0.370479	0.297733	0.13858	0.282819	0.206095	0.315918	0.204479	0.280976	0.29277	0.820652	0.671442	1	-0.297733	-0.315918	-0.233285	-0.349927
Dam1	0.13375	0.0620174	0.179873	0.0600576	0.144222	-0.0977707	0.299425	0.299425	0.299425	0	0.390769	0.360469	0.18941	0.300737	0.176358	0.33353	0.315546	0.279831	0.2982	0.316228	0.0265197	0.21768	0.390769	0.281387	-0.115163	0.265197	0.27735	0.297733	0.215279	0.317447	0.342069	-0.041677	-0.150414	-0.150414	0.218462	0.354459	0.309601	0.248069	0.109149	0.10654	0.129286	-0.27735	-0.342069	-0.291182	-0.297733	1	0.778126	0.623214	0.802222
Duo1	0.104074	0.241287	0.242562	0.0726512	0.368152	-0.0718383	0.384803	0.384803	0.384803	0	0.461242	0.369587	0.268502	0.277201	0.182322	0.367056	0.396176	0.350189	0.381375	0.381345	0.0151733	0.313791	0.461242	0.41946	-0.0896116	0.424852	0.215813	0.192029	0.211249	0.308277	0.268502	-0.0177138	-0.117041	-0.117041	0.172526	0.278131	0.262982	0.17032	0.0878324	0.0509824	0.207119	-0.215813	-0.38496	-0.38496	-0.315918	0.778126	1	0.834532	0.902811
Dad1	0.115278	0.133631	0.208696	0.129408	0.274903	-0.144142	0.347404	0.347404	0.347404	0	0.503875	0.310685	0.316755	0.291306	0.163795	0.456197	0.489286	0.391283	0.472456	0.425866	0.1	0.395944	0.503875	0.36051	-0.0992583	0.421429	0.239046	0.174964	0.139796	0.29579	0.207109	0.0449013	-0.129641	-0.129641	0.212158	0.327327	0.30148	0.200446	0.0531066	0.0730436	0.229416	-0.239046	-0.261932	-0.261932	-0.233285	0.623214	0.834532	1	0.742857
Dad2	0.115278	0.267261	0.155031	0.0739474	0.274903	-0.0443515	0.347404	0.347404	0.347404	0	0.444206	0.310685	0.316755	0.344811	0.163795	0.34371	0.317718	0.333553	0.302372	0.307934	-0.0285714	0.286298	0.384536	0.36051	-0.0992583	0.357143	0.239046	0.174964	0.196985	0.29579	0.207109	-0.012829	-0.129641	-0.129641	0.152489	0.327327	0.30148	0.200446	0.0531066	0.0730436	0.155675	-0.239046	-0.426401	-0.371578	-0.349927	0.802222	0.902811	0.742857	1
Dad3	0.118978	0.210163	0.128357	0.0926751	0.246718	-0.035966	0.336601	0.336601	0.336601	0	0.47899	0.361883	0.224534	0.313803	0.177745	0.37409	0.350401	0.366956	0.334367	0.343899	0.0210631	0.314347	0.420338	0.343087	-0.102444	0.33701	0.246718	0.246504	0.267953	0.365249	0.33231	-0.0302644	-0.133801	-0.133801	0.16618	0.343194	0.370739	0.210163	0.0648783	0.0800034	0.164295	-0.246718	-0.278422	-0.278422	-0.246504	0.830901	0.807622	0.652957	0.842525
Dad4	0.104074	0.241287	0.0715653	0.0137448	0.253898	0.0341526	0.384803	0.384803	0.384803	0	0.524619	0.369587	0.268502	0.334031	0.182322	0.367056	0.396176	0.411506	0.381375	0.318715	0.0151733	0.37202	0.461242	0.41946	-0.0896116	0.424852	0.215813	0.253973	0.211249	0.308277	0.268502	-0.0177138	-0.117041	-0.117041	0.235902	0.394019	0.324299	0.241287	0.0878324	0.15073	0.128797	-0.215813	-0.326731	-0.268502	-0.253973	0.714749	0.709911	0.561412	0.834532
Hsk3	0.100282	0.159841	0.0998516	-0.0683486	0.344417	-0.081987	0.399353	0.399353	0.399353	0	0.555122	0.467905	0.251705	0.369775	0.104016	0.396853	0.425639	0.440825	0.410997	0.473059	0.100973	0.404053	0.490237	0.361726	-0.0863466	0.380589	0.20795	0.177571	0.196236	0.293497	0.251705	-0.124156	-0.112777	-0.112777	0.0937218	0.261018	0.249708	0.159841	-0.0725974	0.0431177	0.119387	-0.20795	-0.370934	-0.370934	-0.304408	0.68489	0.815071	0.660205	0.800014
Ask1	0.141186	0.0242464	0.228822	0.0452833	0.09759	-0.0814788	0.283654	0.283654	0.283654	0	0.460132	0.329775	0.174078	0.247558	0.149786	0.392893	0.378747	0.293294	0.360041	0.331669	0.0583212	0.273551	0.460132	0.254216	-0.121566	0.233285	0.29277	0.322751	0.140085	0.296857	0.323287	-0.0209496	-0.158777	-0.158777	0.189466	0.336551	0.335193	0.266711	0.0681392	0.11928	0.147178	-0.29277	-0.323287	-0.323287	-0.322751	0.893198	0.737142	0.699854	0.699854
Spc19	0.0964486	0.149071	0.249439	-0.0309344	0.32	-0.0927677	0.415227	0.415227	0.415227	0	0.587982	0.493881	0.234438	0.228802	0.153485	0.365996	0.521011	0.472273	0.505964	0.504308	0.119523	0.438297	0.587982	0.466147	-0.0830455	0.478091	0.2	0.29277	0.244556	0.340279	0.356753	-0.0429339	-0.108465	-0.108465	0.077658	0.182574	0.236136	0.149071	-0.0126949	0.0349215	0.109682	-0.2	-0.356753	-0.356753	-0.29277	0.72111	0.850558	0.693233	0.764946
Spc34	0.115278	0.200446	0.101367	0.0739474	0.274903	-0.0443515	0.347404	0.347404	0.347404	0	0.503875	0.380589	0.261932	0.344811	0.163795	0.399953	0.374907	0.391283	0.359066	0.3669	0.0357143	0.341121	0.444206	0.36051	-0.0992583	0.357143	0.239046	0.233285	0.254175	0.35125	0.261932	-0.0705592	-0.129641	-0.129641	0.212158	0.381881	0.359211	0.200446	0.0531066	0.0730436	0.155675	-0.239046	-0.316755	-0.261932	-0.233285	0.802222	0.766252	0.614286	0.871429
Rod	0.168045	0.160422	0.345639	0.307535	0.0871165	0.140715	-0.144693	-0.144693	-0.144693	0	0.0795917	0.0572782	0.292509	-0.0112152	0.243826	0.255074	0.198337	0.169411	0.178256	0.110115	0.300123	-0.0104467	0.130758	0.0449651	0.238317	0.0796243	0.225478	0.160032	0.292057	0.0697503	0.104467	0.515934	0.311265	0.311265	0.176239	-0.0654921	-0.0704047	-0.0114587	0.0832704	0.162849	0.144731	0.573944	0.318626	0.271615	0.290058	-0.278571	-0.258919	-0.140874	-0.251123
Zwilch	0.152499	0.117851	0.441726	0.195646	0.0790569	0.117343	-0.131306	-0.131306	-0.131306	0	0.192953	0.102749	0.27398	-0.0629161	0.190678	0.231476	0.218557	0.237595	0.25	0.173344	0.359066	0.112815	0.192953	0.086711	0.262613	0.132288	0.252982	0.102869	0.235369	0.0489116	0.0805823	0.492162	0.342997	0.342997	0.175412	0	-0.0339422	0	0.100362	0.220863	0.173422	0.632456	0.402911	0.306213	0.360041	-0.280659	-0.220796	-0.0944911	-0.20788
ZW10	0.161749	0.166667	0.122708	0.311272	0.279508	0.165948	0.0928477	0.0928477	0.0928477	0	0.186052	0.159841	0.341882	0.200198	0.478033	0.303974	0.28531	0.216007	0.294628	0.257402	0.267261	0.284901	0.248069	0.137956	0.0928477	0.200446	0	0.33945	0.427965	0.4842	0.341882	0.0360012	0.121268	0.121268	0.496139	0.272166	0.204007	0.305556	0.326446	0.331869	0.321898	0.223607	0.284901	0.227921	0.266711	0.0620174	0.17032	0.200446	0.133631
Spindly	0.12267	0.155126	0.621818	0.218183	0.167655	0.165184	-0.105623	-0.105623	-0.105623	0	0.109033	0.141259	0.188568	-0.0264551	0.248453	0.13179	0.161054	0.176229	0.2011	0.207889	0.380043	0.023571	0.109033	0.183887	0.326471	0.131288	0.254374	0.203108	0.336861	0.0572283	0.241603	0.455465	0.426401	0.426401	0.179583	-0.06333	-0.120382	-0.103418	0.14238	0.177662	0.172791	0.716871	0.34178	0.288745	0.304662	-0.295029	-0.208433	-0.179657	-0.241846
MadBub	0.144098	0.334077	0.113292	0.591579	0.424306	0.144142	0.0992583	0.0992583	0.0992583	0	0.271827	0.248548	0.341121	0.297251	0.425866	0.387455	0.368553	0.30148	0.377964	0.340693	0.285714	0.371578	0.331497	0.229416	0.0992583	0.285714	-0.0239046	0.466569	0.603665	0.536119	0.395944	0.0705592	0.129641	0.129641	0.563545	0.436436	0.449013	0.200446	0.356573	0.208696	0.581733	0.239046	0.426401	0.261932	0.349927	0.152489	0.189666	0.221429	0.157143
Bub3	0.0953116	0.0883883	0.323407	0.391293	0.245077	0.161347	0.0656532	0.0656532	0.0656532	0	0.219265	0.164399	0.370679	0.196613	0.242681	0.256277	0.243775	0.237595	0.25	0.225347	0.188982	0.282038	0.219265	0.151744	0.0656532	0.188982	0.0316228	0.385758	0.361459	0.317925	0.298154	0.0848555	0.0857493	0.0857493	0.412217	0.288675	0.373364	0.265165	0.281013	0.138039	0.531105	0.158114	0.209514	0.13699	0.231455	0.140329	0.170615	0.188982	0.188982
BugZ	-0.0081282	0.0753778	0.0470882	0.271128	-0.016855	0.200141	-0.307941	-0.307941	-0.307941	0	-0.0186989	0.017525	-0.0171802	-0.127431	0.114567	0.119852	-0.0143374	0.0253278	0.0533002	0.0517398	0.261892	0.120261	-0.0186989	-0.157138	0.111979	-0.0402911	-0.13484	-0.0109659	0.121868	0.0625679	-0.0171802	0.0796015	0.146254	0.146254	0.0186989	0.0205152	-0.0796015	-0.0502519	0.0941479	0.341389	-0.0508388	0.26968	0.429505	0.377964	0.394771	-0.299183	-0.222531	-0.161165	-0.221601
CenpF	0.0804755	0.101768	0.407933	0.283924	0.144121	0.108366	-0.0692921	-0.0692921	-0.0692921	0	0.374476	0.358852	0.228085	0.11847	0.162993	0.514787	0.541189	0.481989	0.527713	0.510601	0.698099	0.398182	0.450212	0.401427	0.497643	0.453311	0.166878	0.170258	0.257286	0.143135	0.1585	0.481989	0.649969	0.649969	0.231417	-0.0415466	0.177489	0.101768	0.180072	0.116552	0.160155	0.652339	0.328597	0.328597	0.421944	-0.231417	-0.180072	-0.117861	-0.199457
CenpE	0.391233	0.130744	0.0306282	0.31201	0.153485	0.13018	0.0728357	0.0728357	0.0728357	0	0.170276	0.0968917	0.156447	0.17886	0.254808	0.215528	0.200502	0.192984	0.208013	0.177885	0.131036	0.245845	0.170276	0.168345	0.0728357	0.209657	-0.0877058	0.171184	0.149211	0.379838	0.223495	0.12238	0.0951303	0.0951303	0.194602	0.213504	0.301244	0.130744	0.311756	0.222054	0.372764	0	0.044699	0.178796	0.256776	0.0973009	0.189281	0.209657	0.209657
Mad1	0.171417	0.113547	0.270428	0.339693	0.260245	0.177829	0.0896116	0.0896116	0.0896116	0	0.172526	0.0758973	0.37202	0.234264	0.381345	0.230323	0.211249	0.201665	0.220796	0.182322	0.121386	0.268502	0.172526	0.207119	0.0896116	0.257946	0.0888643	0.551308	0.396176	0.516412	0.43025	0.140348	0.117041	0.117041	0.651372	0.533085	0.53414	0.397413	0.492345	0.447758	0.654427	0.215813	0.326731	0.210272	0.253973	0.172526	0.160355	0.189666	0.189666
Mad2	0.171417	0.46838	0.0424325	0.516412	0.374499	-0.0341526	0.0896116	0.0896116	0.0896116	0	0.172526	0.150145	0.255562	0.177434	0.256086	0.230323	0.211249	0.201665	0.220796	0.182322	0.121386	0.268502	0.172526	0.207119	0.0896116	0.257946	0.0126949	0.303529	0.456919	0.3986	0.255562	0.201665	0.117041	0.117041	0.397865	0.359253	0.472823	0.113547	0.274778	-0.0509824	0.576105	0.215813	0.38496	0.210272	0.315918	0.109149	0.232877	0.189666	0.257946
Cdc20	0.158507	0.0890871	0.244472	0.35125	0.149404	-0.0776151	0.0496292	0.0496292	0.0496292	0	0.165748	0.124274	0.33503	0.255636	0.124484	0.193727	0.184277	0.179605	0.188982	0.170346	0.142857	0.213201	0.165748	0.114708	0.0496292	0.142857	0.239046	0.408248	0.387616	0.35125	0.33503	0.179605	0.0648204	0.0648204	0.430946	0.327327	0.30148	-0.0222718	-0.0151733	0.0730436	0.499799	0.119523	0.213201	0.0304572	0.174964	0.165748	0.128973	0.142857	0.142857
Apc15	0.0522126	0.265157	0.32254	0.196172	0.479483	0.220968	0.244051	0.244051	0.244051	0	0.403244	0.369887	0.228602	0.19541	0.332358	0.273342	0.412797	0.335354	0.391293	0.379838	0.203355	0.480852	0.454722	0.500458	0.244051	0.480658	0.0309344	0.296857	0.327277	0.244019	0.275899	0.185939	0.318754	0.318754	0.420403	0.0564782	0.112891	0.0922286	0.190464	0.15664	0.262953	0.402147	0.291664	0.19707	0.155976	0.145854	0.221881	0.203355	0.147895
p31comet	-0.00959462	0.200198	0.0630276	0.358509	0.0845572	0.111664	-0.177618	-0.177618	-0.177618	0	0.052422	0.078868	0.169842	0.0648194	0.118877	0.196088	0.102073	0.0298972	0.125832	0.0774334	0.237801	0.195192	0.102085	0.0804689	0.19414	0.13079	-0.0497395	0.286391	0.278717	0.220029	0.124213	0.174044	0.253566	0.253566	0.344882	0.0998927	0.210348	0.0889768	0.234264	0.142432	0.287779	0.467552	0.514597	0.377709	0.441722	-0.195893	-0.177434	-0.19024	-0.19024
TRIP13	-0.0081282	0.201008	0.0975398	0.0625679	0.13484	0.106325	0.111979	0.111979	0.111979	0	0.0373979	-0.0481937	0.085901	-0.0771291	0.170002	0.0669762	0.093193	0.0796015	0.1066	0.107175	0.141019	0.120261	0.0373979	0.120165	0.111979	0.141019	-0.06742	0.153522	0.175633	0.114708	0.137442	0.133875	0.146254	0.146254	0.299183	0.225668	0.0832198	0.0753778	0.15834	0.0765183	0.157138	0.26968	0.377964	0.326424	0.339942	-0.243086	-0.15834	-0.100728	-0.161165
HORMAD	-0.144932	0.0840027	0.132797	-0.0132813	0.0697676	0.163298	0.124791	0.124791	0.124791	0	-0.0119077	-0.00139502	0.103935	0.0181519	0.207105	-0.118975	0.00114128	0.0368664	0.0169711	0.110613	0.012829	0.142227	0.041677	0.155988	0.124791	0.12829	-0.236136	-0.0733236	-0.00114128	0.0365237	0.103935	0.296083	0.162989	0.162989	0.172662	0.137176	0.014977	0.204007	-0.0177138	-0.125568	0.175118	0.107335	0.38839	0.289925	0.387567	-0.226247	-0.10492	0.012829	-0.160362
Apc1	0.138683	-0.041487	0.265646	0.123398	0.176259	0.070568	0.0539276	0.0539276	0.0539276	0	-0.00514583	0.135037	0.0236394	0.111664	0.181032	0.0358928	0.0226869	-0.0736833	0.117343	0.0935671	0.15523	-0.0236394	0.0874791	0.124643	0.0539276	0.0554393	0.204089	0.172011	0.066088	0.0373063	0.108741	0.105546	0.0704345	0.0704345	0.0977707	0.101622	-0.105546	-0.145204	-0.0341526	0.055073	-0.0101749	0.129875	-0.0236394	-0.108741	-0.0814788	0.180104	0.140144	0.0554393	0.0554393
Apc2	0.122095	0.331869	0.0505226	0.410505	0.279372	0.055073	0.0580015	0.0580015	0.0580015	0	0.10654	0.145239	0.311459	0.220597	0.403909	0.226409	0.215364	0.125568	0.220863	0.199083	0.166957	0.169078	0.19371	0.134059	0.0580015	0.166957	0.069843	0.221519	0.453006	0.410505	0.231369	0.209904	0.0757554	0.0757554	0.329307	0.143455	0.0431053	-0.0585652	0.0487657	0.0396341	0.189119	0.139686	0.249167	0.0889883	0.204479	0.019371	0.15073	0.166957	0.0730436
Apc3	0.158507	0.0890871	0.155031	0.35125	0.239046	-0.0776151	0.0496292	0.0496292	0.0496292	0	0.0662994	0.124274	0.152286	0.16646	0.321037	0.193727	0.184277	0.0833882	0.188982	0.170346	0.142857	0.121829	0.165748	0.114708	0.0496292	0.142857	0	0.408248	0.387616	0.35125	0.33503	0.179605	0.0648204	0.0648204	0.331497	0.236403	0.205263	0.0890871	0.212426	0.229566	0.376897	0.119523	0.213201	0.121829	0.174964	0.165748	0.128973	0.142857	0.0357143
Apc4	0.135975	0.38092	0.0826409	0.506987	0.334831	0.134055	-0.0439045	-0.0439045	-0.0439045	0	0.107528	0.119101	0.260459	0.212124	0.343899	0.234037	0.155525	0.0870102	0.222911	0.177745	0.168505	0.224534	0.16618	0.164295	0.102444	0.231695	0.0352454	0.384088	0.462829	0.343443	0.260459	0.200502	0.133801	0.133801	0.420338	0.353919	0.31021	0.118217	0.337814	0.289243	0.41557	0.246718	0.440086	0.33231	0.361158	0.0488765	0.131994	0.168505	0.105316
Apc5	0.36809	0.280215	0.229041	0.452854	0.421517	0.115196	-0.0331129	-0.0331129	-0.0331129	0	0.19274	0.205811	0.316432	0.254426	0.301002	0.317482	0.24045	0.173637	0.306219	0.261035	0.251905	0.310625	0.249614	0.181182	0.1088	0.251905	0.0113924	0.339093	0.413671	0.452854	0.420941	0.228663	0.142103	0.142103	0.489749	0.353592	0.321595	0.0254741	0.237908	0.354076	0.381108	0.262024	0.415135	0.258371	0.383564	0.135866	0.21766	0.251905	0.190631
Apc6	0.107833	0.203704	0.0818053	0.284372	0.223607	-0.096803	0.0618984	0.0618984	0.0618984	0	0.206725	0.154997	0.189934	0.170539	0.114401	0.24162	0.229833	0.224007	0.235702	0.212459	0.178174	0.265908	0.206725	0.143066	0.0618984	0.178174	0.0496904	0.266711	0.324937	0.207514	0.189934	0.064002	0.0808452	0.0808452	0.372104	0.332647	0.176006	-0.0740741	0.0283866	0.026029	0.265694	0.149071	0.265908	0.113961	0.218218	0.124035	0.0662355	0.0890871	0.0890871
Apc7	0.0290145	0.123323	0.124564	0.544398	0.150414	0.164652	-0.212351	-0.212351	-0.212351	0	-0.0584044	-0.0625573	0.360293	0.118208	0.234162	0.114821	-0.0207914	-0.0419761	0	-0.0362785	0.197757	0.0536607	-0.0584044	-0.0577419	0.162386	-0.0719117	-0.0902485	0.210398	0.308672	0.311749	0.176314	0.248628	0.212091	0.212091	0.308709	0.155617	0.138844	0.0112112	0.15085	0.120812	0.367074	0.270746	0.375625	0.283635	0.376759	-0.258648	-0.208135	-0.125846	-0.233713
Apc8	0.260313	0.0618984	0.169861	0.244051	0.166091	-0.0539276	0.0344828	0.0344828	0.0344828	0	0.115163	0.0863466	0.232781	0.177618	0.154776	0.134603	0.128037	0.124791	0.131306	0.118358	0.0992583	0.148134	0.115163	0.0797	0.0344828	0.0992583	0.0830455	0.283654	0.269319	0.244051	0.232781	0.124791	0.0450377	0.0450377	0.299425	0.227429	0.142619	-0.0928477	0.0685265	0.159504	0.261871	0.0830455	0.148134	0.0211619	0.121566	0.115163	0.0896116	0.0992583	0.0992583
Apc9	0.0400481	0.0928477	-0.0455726	-0.244051	0.207614	0.0539276	1	1	1	0	0.299425	0.0755533	0.148134	0.19414	0.118358	-0.00434204	0.269319	0.276324	0.262613	0.291343	-0.0992583	0.232781	0.299425	0.432657	-0.0344828	0.347404	0.0830455	0.121566	0.128037	0.141293	0.148134	-0.124791	-0.0450377	-0.0450377	0.115163	0.15162	0.124791	0.0928477	0.0896116	0.0580015	0.0797	-0.0830455	-0.148134	-0.148134	-0.121566	0.299425	0.384803	0.347404	0.347404
Apc10	0.183073	0	0.0270555	0.0167765	0.021693	-0.0704345	0.0450377	0.0450377	0.0450377	0	0.150414	0.112777	0.10503	0.134875	0.2735	0.0737245	0.167228	0.162989	0.171499	0.154587	0.129641	0.193476	0.150414	0.104096	0.0450377	0.129641	0.021693	0.264628	0.144162	0.218095	0.204532	0.0582104	0.0588235	0.0588235	0.0661823	0.19803	0.0465683	0.242536	0.130811	0.265144	0.0297416	0.108465	0.0939743	0.193476	0.158777	0.042116	-0.00688477	0.0129641	0.0129641
Apc11	-0.111565	0.149747	-0.12817	0.00188331	0.18873	0.0530889	0.0960613	0.0960613	0.0960613	0	0.138459	0.169329	0.0899801	0.0587466	0.150843	0.145788	0.240162	0.112395	0.192521	0.149508	0.145533	0.189269	0.199246	0.146905	0.0960613	0.145533	-0.15829	0.196064	0.22592	0.114882	0.0899801	-0.0640391	0.125465	0.125465	-0.0776721	-0.144498	0.0640391	-0.12252	0.0981549	0.0297646	-0.071783	0.231346	0.133419	0.133419	0.101003	-0.165475	-0.0285963	-0.0509364	-0.181916
Apc12	0.168045	0.27501	0.115554	0.164864	0.225478	0.055145	0.238317	0.238317	0.238317	0	0.23309	0.297047	0.339519	0.309947	0.1427	0.303303	0.247377	0.218915	0.226871	0.211241	0.134749	0.224605	0.23309	0.361126	0.110647	0.244998	0.163984	0.210042	0.292057	0.259978	0.292509	0.0704047	0.211215	0.211215	0.227405	0.168408	0.0781052	-0.0687524	0.258919	0.243379	0.0814993	0.266474	-0.0574571	-0.104467	-0.060012	0.23309	0.268027	0.189873	0.244998
Apc13	0.0339614	0.303697	0.194737	0.32989	0.311877	0.0877296	0.158742	0.158742	0.158742	0	0.128353	0.220977	0.148693	0.142116	0.199636	0.240916	0.204318	0.185733	0.2227	0.296696	0.240493	0.128183	0.128353	0.242761	0.158742	0.186382	0.160969	0.225816	0.373334	0.236525	0.194838	-0.00863876	0.207332	0.207332	0.373899	0.266335	0.203011	0.0787362	0.219674	0.128235	0.315865	0.261574	0.174329	0.174329	0.166907	-0.0223223	0.125163	0.132271	0.0781602
Apc16	0.0626312	0.145204	0.31748	0.220968	0.324687	0.0843373	-0.0539276	-0.0539276	-0.0539276	0	0.375645	0.407524	0.146564	0.137504	0.0935671	0.313334	0.332413	0.342528	0.322693	0.364098	0.443515	0.278945	0.283021	0.333229	0.639427	0.443515	0.129875	0.190117	0.200237	0.0487852	0.146564	0.342528	0.835152	0.835152	0.180104	-0.101622	0.0159315	0.041487	0.140144	0.0907085	0.124643	0.649374	0.364047	0.364047	0.353075	-0.180104	-0.140144	-0.15523	-0.15523
Cdh1	-0.0718885	0.0185185	0.156174	0.0538	0.0745356	0.318067	0.0618984	0.0618984	0.0618984	0	0.0413449	0.0581238	0.113961	0.0222442	0.277831	0.00779421	0.15058	0.064002	0.157135	0.049029	0.0890871	0.113961	0.124035	0.143066	0.0618984	0.178174	-0.0496904	0.266711	0.0871781	0.130657	0.189934	0.064002	0.0808452	0.0808452	0.289414	0.105842	-0.064002	0.203704	0.217631	0.416463	0.0613139	0.149071	0.189934	0.189934	0.137396	-0.124035	-0.123009	-0.0890871	-0.178174
NAG	0.135975	0.249568	0.13539	0.343443	0.229095	0.134055	0.102444	0.102444	0.102444	0	0.224832	0.187813	0.5299	0.369902	0.459819	0.289321	0.267953	0.313993	0.278639	0.293666	0.231695	0.33231	0.224832	0.236779	0.102444	0.294884	0.0352454	0.326762	0.462829	0.452472	0.422124	0.143756	0.133801	0.133801	0.420338	0.461167	0.423702	0.446596	0.337814	0.289243	0.488054	0.0352454	0.224534	0.170646	0.361158	0.107528	0.266225	0.231695	0.294884
RINT1	0.00849841	0.118217	0.293639	0.234413	0.281963	0.035966	0.102444	0.102444	0.102444	0	0.283484	0.187813	0.422124	0.159531	0.227978	0.234037	0.211739	0.143756	0.278639	0.235706	0.168505	0.278422	0.283484	0.164295	0.102444	0.168505	0.0352454	0.441415	0.406615	0.452472	0.368235	0.0870102	0.133801	0.133801	0.47899	0.353919	0.31021	0.118217	0.270699	0.196931	0.343087	0.246718	0.224534	0.116758	0.189178	0.283484	0.266225	0.231695	0.231695
Nup107	0.0647571	0.347677	0.058529	0.343249	0.303904	-0.00131128	0.0763005	0.0763005	0.0763005	0	0.184257	0.19106	0.450244	0.329741	0.295985	0.297839	0.283309	0.207854	0.290544	0.192158	0.21963	0.262942	0.254824	0.176353	0.0763005	0.21963	0.0706753	0.351758	0.393026	0.474427	0.255738	0.276127	0.0996556	0.0996556	0.380275	0.180649	0.201785	0.031607	0.0439636	-0.128341	0.346893	0.183756	0.198107	0.133272	0.131047	0.043124	0.198285	0.21963	0.143604
Nup133	0.34775	0.496139	0.118993	0.403244	0.355008	-0.0874791	0.115163	0.115163	0.115163	0	0.273846	0.223491	0.370339	0.195893	0.316228	0.345131	0.321444	0.202431	0.280659	0.176358	0.152489	0.342069	0.329231	0.266177	0.115163	0.271827	-0.011094	0.351866	0.474794	0.5062	0.370339	0.202431	0.150414	0.150414	0.446154	0.303822	0.387001	0.0620174	0.271112	0.154968	0.418278	0.27735	0.240296	0.0876374	0.189466	0.163077	0.299279	0.271827	0.271827
Nup160	0.204457	0.32401	0.229181	0.434964	0.456172	0.252913	0.124791	0.124791	0.124791	0	0.202431	0.186932	0.399331	0.210348	0.524824	0.335598	0.309286	0.296083	0.322451	0.322425	0.24375	0.339158	0.256016	0.28843	0.124791	0.359211	0.0214669	0.450416	0.615149	0.484769	0.497796	0.140553	0.162989	0.162989	0.60134	0.382133	0.37788	0.264008	0.411506	0.296115	0.440003	0.300537	0.38839	0.19146	0.439941	0.0952617	0.201665	0.18602	0.12829
[truncated: 42 more columns]
