# Supplementary material for: Evolutionary dynamics of the kinetochore network in eukaryotes as revealed by comparative genomics
Source: EMBO Rep. 2017 Jun 22;18(9):1559–71. doi: 10.15252/embr.201744102 (PMC5579357; doi:10.15252/embr.201744102)
Supplement: Supplementary file 5 — Dataset EV3 [file EMBR-18-1559-s005.zip]

Archive with 1 entries (1 files):
- embr201744102-sup-0005-DatasetEV3.newick
