# Supplementary material for: Evolutionary dynamics of the kinetochore network in eukaryotes as revealed by comparative genomics
Source: EMBO Rep. 2017 Jun 22;18(9):1559–71. doi: 10.15252/embr.201744102 (PMC5579357; doi:10.15252/embr.201744102)
Supplement: Supplementary file 5 — Dataset EV3 [file EMBR-18-1559-s005.zip › embr201744102-sup-0005-DatasetEV3.newick]

(SMIN002937:1.22338358118788814721,(SMIN008810:0.54355607287585061549,(VCUL001265:0.84909617025849593031,((((((((PMAR016640:0.18989819238140406843,(PMAR020874:0.02249634103726802503,PMAR003296:0.02449036699382295054):0.13805682307104827355[99]):0.30238705396989817853[94],(CPAI003727:0.39347657948576636455,PFAL000728:0.35935016635394467777):0.08873726369195109043[45]):0.07397261946653008180[17],((OSAT034475:0.40238252438384985998,((ACOE027929:0.45614205196184015589,ACOE008732:0.11968609718092217131):0.16012002728839899723[69],ATHA004583:0.39663317557289179405):0.06298860807680600749[48]):0.10501239739659197492[44],ACAS000288:0.89971697609641498872):0.00000093905322139818[4]):0.02903961154301677727[1],(((((AKER006428:0.06438077757450355598,ALIM001341:0.29577269217637064402):0.28236083723721622230[85],(((TADH009747:0.39360548829909219881,((BFLO019702:0.11244887909939811632,((BFLO000919:0.00000093905322139818,BFLO009891:0.01535713329244945899):0.20442822056670742481[100],BFLO029126:0.09250446795430894431):0.02642827775037418295[49]):0.20997833339303964562[98],(((MMUS037970:0.23307923077121789346,HSAP011513:0.12899315866748237158):0.30320625031263259697[100],XTRO025836:0.30103676140850182952):0.06263810499401513410[14],(DRER013080:0.25247031204416719996,TRUB010838:0.28704560976400733674):0.05856258304354055449[50]):0.07128451344760931840[25]):0.02813853874717208575[22]):0.04426716442307201960[5],CMER000591:0.38476980049375025805):0.03976477031764635850[1],(GTHE003017:0.25418578581255485416,GSUL006690:0.30240533539553926534):0.13855182518147421411[30]):0.01847859424325536473[1]):0.02075924674695089206[0],(((CANG003656:0.28343005134580573356,((((ESIL003807:0.27543799854130013305,NGAD006158:0.26306935297244760097):0.07410178711171803989[58],(AANO008662:0.34516279840929597889,(TPSE009982:0.15532402537534087394,PTRI000261:0.10771527480531274679):0.06289652570199959214[75]):0.07269186001173999490[19]):0.21869081966442902032[21],((AMAC008895:0.36543701816882290245,(KLAC003479:0.19880136415618088197,(CGLA004974:0.26520794453712526195,SCER003239:0.14409455546150873317):0.08382498563364527977[64]):0.41526540944273437894[97]):0.05170614658465017000[3],((OTRI018663:0.47644803937681479145,((SROS007326:0.43674898757868813037,(SMOE026478:1.34662786717336868669,(CCOR002899:0.25078643590870358659,CCOR005406:0.57856632878322378222):0.07574945736784048644[67]):0.21049960936860001581[19]):0.07105465028751307976[0],(((CSUB008190:0.48166532952748331020,(BNAT008093:0.37525899193900708051,((CPAR004798:0.14200274001996820994,CPAR022740:0.15720824812276831817):0.09086532480570212733[22],(CPAR026130:0.18721132229679368630,CPAR004349:0.15770353544946155711):0.16336876430540378524[100]):0.03695481361554688732[8]):0.02267308734115764876[2]):0.05409004098877870370[0],((((BHOM002294:0.00000093905322139818,(BHOM000378:0.00000093905322139818,BHOM001006:0.00000093905322139818):0.00000093905322139818[24]):0.00800017413754575656[85],(BHOM002491:0.00000093905322139818,(BHOM003446:0.00000093905322139818,BHOM000621:0.00000093905322139818):0.00000093905322139818[33]):0.00595961575922147706[71]):0.05813860536859592060[90],CELE010482:0.23127495576790824128):0.00390686551142463943[4],((((((((CSUB008743:0.00000093905322139818,(((CSUB008712:0.00000093905322139818,CSUB008676:0.00000093905322139818):0.00000093905322139818[10],CSUB005975:0.00000093905322139818):0.00000093905322139818[3],(CSUB004211:0.00000093905322139818,CSUB005984:0.00000093905322139818):0.00000093905322139818[7]):0.00000093905322139818[3]):0.00000093905322139818[0],CSUB008734:0.00000093905322139818):0.00711437331376873257[49],((((((CPAR012696:0.00000093905322139818,CPAR014398:0.00000093905322139818):0.00718048504126050317[64],((((((ALIM010290:0.07105884610825188852,ALIM004571:0.00000093905322139818):0.01469880941244395764[38],ALIM014375:0.03667771508801770386):0.00687336365252574910[17],(((((TVAG008992:0.00000093905322139818,((TVAG014904:0.00000093905322139818,((((TVAG056778:0.00000093905322139818,(TVAG028280:0.00000093905322139818,TVAG039090:0.00000093905322139818):0.00000093905322139818[0]):0.00000093905322139818[0],TVAG057012:0.00000093905322139818):0.00000093905322139818[0],((TVAG054132:0.00000093905322139818,((TVAG026191:0.00000093905322139818,(TVAG019637:0.00000093905322139818,((TVAG058976:0.00000093905322139818,TVAG034004:0.00000093905322139818):0.00000093905322139818[10],(TVAG048200:0.00000093905322139818,(TVAG059573:0.00000093905322139818,TVAG049737:0.00000093905322139818):0.00000093905322139818[10]):0.00000093905322139818[0]):0.00000093905322139818[0]):0.00000093905322139818[0]):0.00000093905322139818[0],TVAG000913:0.00000093905322139818):0.00000093905322139818[0]):0.00000093905322139818[0],TVAG045513:0.00000093905322139818):0.00000093905322139818[0]):0.00000093905322139818[0],(TVAG044072:0.00000093905322139818,TVAG029365:0.00000093905322139818):0.00000093905322139818[0]):0.00000093905322139818[0]):0.00000093905322139818[0],(TVAG028279:0.00000093905322139818,TVAG058205:0.00000093905322139818):0.00000093905322139818[0]):0.00000093905322139818[6]):0.00000093905322139818[57],TVAG006100:0.03551993502086087107):0.14687341280088367368[94],((DDIS004885:0.07656842955700039755,(PPAL011988:0.07153866770355005178,DDIS003183:0.00000093905322139818):0.03333532829810642584[63]):0.08607916952317101744[95],(DDIS007655:0.01597278156975088376,PPAL005828:0.01920966099216600206):0.03638517508639715903[91]):0.02941680643032900874[54]):0.04296390940414062526[19],(PPAL003528:0.05964478872268593607,((PPAL003871:0.27001798575506824607,PPAL003880:0.00000093905322139818):0.00000093905322139818[4],PPAL010220:0.01588493250524330297):0.05009604684302645244[99]):0.09648538069494176639[96]):0.02478138333185059272[11],(TTRA010325:0.02126953901356879242,(TTRA006471:0.00000093905322139818,TTRA008676:0.00000093905322139818):0.00655140422193993630[100]):0.08736624987753324745[93]):0.01403516766778169569[4]):0.00713822878877256282[0],(MSPE002049:0.00000093905322139818,MSPE006047:0.00000093905322139818):0.00000093905322139818[45]):0.00000093905322139818[0],((BNAT001318:0.06798356574899018512,BNAT016884:0.00000093905322139818):0.00751764634413890857[52],(((((BNAT013701:0.00000093905322139818,BNAT019778:0.00000093905322139818):0.00000093905322139818[32],BNAT012746:0.00000093905322139818):0.01068331164504471992[97],((GINT004958:0.00000093905322139818,GINT005523:0.00000093905322139818):0.42008108907608332494[100],((EAED000838:0.32637212912552587829,(VCUL000268:0.42336610024428722454,EINT000253:0.43187292331096749365):0.08932066906411034735[31]):0.08339504307196499155[21],(EINT000686:0.30457167738517176847,(VCUL000918:0.23790092271796769996,EAED001592:0.33068707839197664100):0.06660745972306605922[58]):0.08104041140721768288[16]):0.08984039561625545289[16]):0.12985588622196408970[6]):0.01822451094133321903[0],((BFLO026999:0.96404889375110758287,MCIR000455:0.86609754317500176057):0.22180654441904751328[10],NVEC013593:0.04400889041195805984):0.03801852910597394719[0]):0.00000093905322139818[0],BNAT006840:0.06060111194653756278):0.00701140975509814603[0]):0.02885124574117814769[0]):0.00709146591770333685[0],(BMAL008615:0.00000093905322139818,((TRUB015262:0.00000093905322139818,((HSAP021322:0.02842393109572621812,((((HSAP002465:0.00000093905322139818,MMUS018804:0.00000093905322139818):0.00000093905322139818[5],((HSAP018306:0.00000093905322139818,HSAP009867:0.00000093905322139818):0.00000093905322139818[1],HSAP019197:0.00000093905322139818):0.00000093905322139818[0]):0.00000093905322139818[0],(HSAP015017:0.00000093905322139818,((HSAP006867:0.00000093905322139818,HSAP077591:0.00000093905322139818):0.00000093905322139818[0],((((MMUS017726:0.00000093905322139818,HSAP051163:0.00000093905322139818):0.00000093905322139818[10],MMUS024522:0.00000093905322139818):0.00000093905322139818[1],HSAP018097:0.00000093905322139818):0.00000093905322139818[0],HSAP021737:0.00000093905322139818):0.00000093905322139818[0]):0.00000093905322139818[0]):0.00000093905322139818[0]):0.00000093905322139818[0],MMUS014959:0.00000093905322139818):0.00000093905322139818[26]):0.00705009557579575324[30],(BFLO009832:0.00000093905322139818,(HSAP091643:0.00000093905322139818,(((DMEL023566:0.00000093905322139818,DMEL019392:0.00000093905322139818):0.00000093905322139818[8],(((DMEL021649:0.00000093905322139818,(CINT011982:0.00000093905322139818,(((((AGAM013026:0.00000093905322139818,(NVEC016254:0.00720047918008968196,(XTRO000556:0.05792395312792639195,(TRUB015298:0.02852205818062844567,NVEC009871:0.00000093905322139818):0.00000093905322139818[18]):0.00000093905322139818[1]):0.00000093905322139818[0]):0.00000093905322139818[0],(((NVEC014032:0.00000093905322139818,(NVEC013561:0.00000093905322139818,(NVEC013693:0.00000093905322139818,((((NVEC012355:0.19579033497014561305,BFLO019594:0.00000093905322139818):0.05593482930420428517[35],CELE022407:0.28296942889656417908):0.16089847903961798647[6],BFLO022295:0.20528019931445828927):0.13620811316630770937[4],XTRO010728:0.00000093905322139818):0.00702579953486446186[1]):0.00000093905322139818[0]):0.00000093905322139818[0]):0.00000093905322139818[0],BFLO043376:0.00000093905322139818):0.00000093905322139818[0],(NVEC013776:0.00000093905322139818,(NVEC013701:0.00000093905322139818,(TRUB015668:0.01870732925856635753,NVEC023134:0.00711322263970980227):0.00000093905322139818[3]):0.00000093905322139818[0]):0.00000093905322139818[0]):0.00000093905322139818[0]):0.00000093905322139818[0],((TRUB016097:0.00000093905322139818,(((XTRO002664:0.00000093905322139818,DMEL021601:0.00000093905322139818):0.00000093905322139818[5],XTRO024879:0.00000093905322139818):0.00000093905322139818[0],((DMEL021189:0.00000093905322139818,TRUB016216:0.00000093905322139818):0.00000093905322139818[0],DMEL011779:0.00000093905322139818):0.00000093905322139818[0]):0.00000093905322139818[0]):0.00000093905322139818[0],BFLO043221:0.00000093905322139818):0.00000093905322139818[0]):0.00000093905322139818[0],XTRO010732:0.00000093905322139818):0.00000093905322139818[0],DMEL005782:0.00000093905322139818):0.00000093905322139818[0]):0.00000093905322139818[0]):0.00000093905322139818[0],(NVEC022953:0.00000093905322139818,NVEC009869:0.00000093905322139818):0.00000093905322139818[6]):0.00000093905322139818[0],XTRO007875:0.00000093905322139818):0.00000093905322139818[0]):0.00000093905322139818[0],(BFLO034513:0.00000093905322139818,((XTRO016757:0.00000093905322139818,(((NVEC016584:0.00000093905322139818,((((NVEC020847:0.00000093905322139818,(((((BFLO000674:0.00000093905322139818,(NVEC005761:0.00000093905322139818,AQUE000919:0.00000093905322139818):0.00000093905322139818[0]):0.00000093905322139818[0],(DRER017126:0.00000093905322139818,(NVEC023104:0.00000093905322139818,MMUS023006:0.00000093905322139818):0.00000093905322139818[6]):0.00000093905322139818[0]):0.00000093905322139818[0],((((DMEL001508:0.00000093905322139818,XTRO010076:0.00000093905322139818):0.00000093905322139818[0],NVEC021038:0.00000093905322139818):0.00000093905322139818[0],XTRO010087:0.00000093905322139818):0.00000093905322139818[0],(DMEL016230:0.00000093905322139818,((TRUB015551:0.00000093905322139818,(((BFLO039154:0.00000093905322139818,AGAM011966:0.00000093905322139818):0.00000093905322139818[1],NVEC022999:0.00000093905322139818):0.00000093905322139818[0],(DRER017528:0.00000093905322139818,(MMUS042053:0.00000093905322139818,(((DMEL002432:0.00000093905322139818,(((XTRO010780:0.00000093905322139818,TRUB003406:0.00000093905322139818):0.00000093905322139818[0],(XTRO008057:0.00000093905322139818,((BFLO021664:0.00000093905322139818,MMUS021239:0.00000093905322139818):0.00000093905322139818[0],(TRUB015521:0.00000093905322139818,NVEC022952:0.00000093905322139818):0.00000093905322139818[8]):0.00000093905322139818[0]):0.00000093905322139818[0]):0.00000093905322139818[0],BFLO023293:0.00000093905322139818):0.00000093905322139818[0]):0.00000093905322139818[0],(AGAM012426:0.00000093905322139818,((AGAM002896:0.00000093905322139818,NVEC017023:0.00000093905322139818):0.00000093905322139818[0],((XTRO016746:0.00000093905322139818,((BFLO034534:0.00000093905322139818,DMEL007341:0.00000093905322139818):0.00000093905322139818[0],(HSAP098870:0.00000093905322139818,HSAP033123:0.00000093905322139818):0.00000093905322139818[0]):0.00000093905322139818[0]):0.00000093905322139818[0],NVEC013167:0.00000093905322139818):0.00000093905322139818[0]):0.00000093905322139818[0]):0.00000093905322139818[0]):0.00000093905322139818[0],NVEC022937:0.00000093905322139818):0.00000093905322139818[0]):0.00000093905322139818[0]):0.00000093905322139818[0]):0.00000093905322139818[0]):0.00000093905322139818[0],((((DMEL000712:0.00000093905322139818,BFLO017203:0.00000093905322139818):0.00000093905322139818[1],(TRUB015517:0.00000093905322139818,NVEC005735:0.00000093905322139818):0.00000093905322139818[0]):0.00000093905322139818[0],((BFLO005434:0.00000093905322139818,XTRO005976:0.00000093905322139818):0.00000093905322139818[1],((((DMEL005367:0.00000093905322139818,DMEL000715:0.00000093905322139818):0.00000093905322139818[0],TRUB018331:0.00000093905322139818):0.00000093905322139818[0],BFLO005829:0.00000093905322139818):0.00000093905322139818[0],TRUB008077:0.00000093905322139818):0.00000093905322139818[0]):0.00000093905322139818[0]):0.00000093905322139818[0],((XTRO005970:0.00000093905322139818,(((BFLO021696:0.00000093905322139818,(((((((((HSAP097978:0.23902595120174782717,(TRUB016185:0.03213214166334522198,NVEC022182:0.10425564223279844278):0.05343276074558053063[85]):0.08347250505817076227[0],SMAN006122:0.23629972028932677564):0.08959141517861510251[0],TRUB003333:0.02932974413995664484):0.00000093905322139818[0],((GTHE018885:0.00000093905322139818,GTHE023492:0.00000093905322139818):0.05071886888625959378[98],(BFLO034532:0.00000093905322139818,BFLO009336:0.00714621408446207505):0.00706838512941152051[47]):0.00000093905322139818[2]):0.00000093905322139818[0],((GTHE007371:0.23207129682788713021,BFLO018635:0.00000093905322139818):0.00707701761367244848[0],(BFLO031331:0.00000093905322139818,BFLO001957:0.00698311485695426396):0.00704314831803643220[50]):0.00000093905322139818[0]):0.00000093905322139818[0],((TRUB015267:0.00000093905322139818,((SMAN000939:0.03354167673701177049,SMAN011621:0.20507276041074740114):0.09382838040512432587[98],BFLO002910:0.00000093905322139818):0.00000093905322139818[32]):0.00702386606541032660[7],BFLO031128:0.00704149114240791140):0.00000093905322139818[0]):0.00000093905322139818[0],(((BFLO007306:0.00000093905322139818,(NVEC022945:0.00000093905322139818,NVEC013635:0.00000093905322139818):0.00702531512887790213[56]):0.00000093905322139818[3],(EHUX017794:0.00000093905322139818,(TRUB005030:0.00000093905322139818,(DRER014771:0.00000093905322139818,((((DRER026996:0.00000093905322139818,DRER025029:0.00000093905322139818):0.00000093905322139818[19],DRER009738:0.00000093905322139818):0.00000093905322139818[1],((DRER019305:0.00000093905322139818,DRER019601:0.00000093905322139818):0.00000093905322139818[17],DRER040949:0.00000093905322139818):0.00000093905322139818[1]):0.00000093905322139818[1],DRER014959:0.00000093905322139818):0.00000093905322139818[8]):0.00000093905322139818[39]):0.00701943088896918657[33]):0.00000093905322139818[0]):0.00000093905322139818[0],XTRO002741:0.00000093905322139818):0.00000093905322139818[0]):0.00000093905322139818[0],NVEC022931:0.00000093905322139818):0.00000093905322139818[0],((((DMEL026254:0.00000093905322139818,DMEL007968:0.00000093905322139818):0.00000093905322139818[0],XTRO010726:0.00000093905322139818):0.00000093905322139818[0],((MMUS019270:0.00000093905322139818,XTRO017052:0.00000093905322139818):0.00000093905322139818[0],DRER034104:0.00000093905322139818):0.00000093905322139818[0]):0.00000093905322139818[0],DMEL003825:0.00000093905322139818):0.00000093905322139818[0]):0.00000093905322139818[0]):0.00000093905322139818[0],(((((TADH006543:0.00000093905322139818,(NVEC022951:0.00000093905322139818,NVEC022950:0.00000093905322139818):0.00000093905322139818[0]):0.00000093905322139818[0],(XTRO010739:0.00000093905322139818,TRUB008117:0.00000093905322139818):0.00000093905322139818[0]):0.00000093905322139818[0],XTRO002425:0.00000093905322139818):0.00000093905322139818[0],XTRO016762:0.00000093905322139818):0.00000093905322139818[0],(XTRO016821:0.00000093905322139818,((XTRO002786:0.00000093905322139818,XTRO013575:0.00000093905322139818):0.00000093905322139818[1],MMUS020132:0.00000093905322139818):0.00000093905322139818[0]):0.00000093905322139818[0]):0.00000093905322139818[0]):0.00000093905322139818[0],XTRO010720:0.00000093905322139818):0.00000093905322139818[0]):0.00000093905322139818[0],DMEL025829:0.00000093905322139818):0.00000093905322139818[0]):0.00000093905322139818[0]):0.00000093905322139818[0]):0.00000093905322139818[0]):0.00000093905322139818[0]):0.00000093905322139818[0],(NVEC016251:0.00000093905322139818,((NVEC006416:0.00000093905322139818,NVEC022942:0.00000093905322139818):0.00000093905322139818[0],((DMEL027606:0.00000093905322139818,DMEL012043:0.00000093905322139818):0.00000093905322139818[1],(DMEL028369:0.00000093905322139818,BFLO021695:0.00000093905322139818):0.00000093905322139818[0]):0.00000093905322139818[0]):0.00000093905322139818[0]):0.00000093905322139818[0]):0.00000093905322139818[0],XTRO010788:0.00000093905322139818):0.00000093905322139818[0]):0.00000093905322139818[0],(XTRO002769:0.00000093905322139818,((TRUB003332:0.00000093905322139818,(NVEC023103:0.00000093905322139818,(((HSAP013780:0.00000093905322139818,DRER034124:0.00000093905322139818):0.00000093905322139818[5],DMEL019423:0.00000093905322139818):0.00000093905322139818[0],(XTRO002758:0.00000093905322139818,(CINT011983:0.00000093905322139818,(XTRO016758:0.00000093905322139818,((BFLO021654:0.00000093905322139818,MMUS014977:0.00000093905322139818):0.00000093905322139818[0],XTRO005318:0.00000093905322139818):0.00000093905322139818[0]):0.00000093905322139818[0]):0.00000093905322139818[0]):0.00000093905322139818[0]):0.00000093905322139818[0]):0.00000093905322139818[0]):0.00000093905322139818[0],(XTRO002653:0.00000093905322139818,NVEC022943:0.00000093905322139818):0.00000093905322139818[0]):0.00000093905322139818[0]):0.00000093905322139818[0]):0.00000093905322139818[0],BFLO040045:0.00000093905322139818):0.00000093905322139818[0],(((NVEC008221:0.00000093905322139818,HSAP093302:0.00000093905322139818):0.00000093905322139818[6],(TRUB017991:0.00000093905322139818,(XTRO002206:0.00000093905322139818,(TRUB015686:0.00000093905322139818,NVEC019353:0.00000093905322139818):0.00000093905322139818[5]):0.00000093905322139818[0]):0.00000093905322139818[0]):0.00000093905322139818[0],BFLO034400:0.00000093905322139818):0.00000093905322139818[0]):0.00000093905322139818[0]):0.00000093905322139818[0],BFLO043219:0.00000093905322139818):0.00000093905322139818[0],(NVEC005773:0.00000093905322139818,(((BFLO008865:0.00000093905322139818,(AGAM014411:0.00000093905322139818,(MMUS047471:0.00000093905322139818,AGAM009525:0.00000093905322139818):0.00000093905322139818[0]):0.00000093905322139818[1]):0.00000093905322139818[0],(((BFLO043212:0.00000093905322139818,(AGAM006664:0.00000093905322139818,NVEC023247:0.00000093905322139818):0.00000093905322139818[0]):0.00000093905322139818[1],HSAP018258:0.00000093905322139818):0.00000093905322139818[0],BFLO040058:0.00000093905322139818):0.00000093905322139818[0]):0.00000093905322139818[0],MMUS015580:0.00000093905322139818):0.00000093905322139818[0]):0.00000093905322139818[0]):0.00000093905322139818[0]):0.00000093905322139818[0],DMEL008013:0.00000093905322139818):0.00000093905322139818[0]):0.00000093905322139818[0]):0.00000093905322139818[0]):0.00000093905322139818[0]):0.00000093905322139818[0]):0.00178800435346431375[0]):0.00076450201534331171[0],((((((BHOM001267:0.61846734969736438803,((NVEC024474:0.40562258692840452712,(SKOW024543:0.00000093905322139818,SKOW039373:0.00000093905322139818):0.22898125931743582018[100]):0.27432021755305469046[84],XTRO020688:0.23768932007738441392):0.62790205305393653745[68]):1.74836620750866145180[100],BFLO018924:0.47378054167128275109):0.21949453969193316594[7],((HSAP015087:0.02970103311620613321,(((CELE007868:0.00000093905322139818,(((EHIS006683:0.00648553613949165875,(EHIS005899:0.00000093905322139818,EHIS000316:0.00000093905322139818):0.00686255167463465082[88]):0.18498221241905210555[98],EHIS005367:0.28519361878891613671):0.20212862863865743712[85],(CELE024813:0.01512191257331750409,CELE007339:0.09794945492017007038):0.00000093905322139818[73]):0.05219772570149649321[16]):0.00715070268984824547[0],(((((DRER015875:0.00000093905322139818,((DRER004613:0.00000093905322139818,DMEL015144:0.00000093905322139818):0.00000093905322139818[0],DRER016279:0.00000093905322139818):0.00000093905322139818[0]):0.00000093905322139818[0],(AGAM001874:0.00000093905322139818,(((BMAL009690:0.00000093905322139818,CINT013359:0.00000093905322139818):0.00000093905322139818[5],TRUB017900:0.00000093905322139818):0.00000093905322139818[0],(MMUS001632:0.00000093905322139818,((((((DMEL013518:0.00000093905322139818,BFLO043838:0.00000093905322139818):0.00000093905322139818[1],XTRO028339:0.00000093905322139818):0.00000093905322139818[0],(((TRUB005184:0.00000093905322139818,XTRO027481:0.00000093905322139818):0.00000093905322139818[12],MMUS042340:0.00000093905322139818):0.00000093905322139818[0],TRUB014605:0.00000093905322139818):0.00000093905322139818[0]):0.00000093905322139818[0],DRER003397:0.00000093905322139818):0.00000093905322139818[0],XTRO003648:0.00000093905322139818):0.00000093905322139818[0],HSAP019155:0.00000093905322139818):0.00000093905322139818[0]):0.00000093905322139818[0]):0.00000093905322139818[0]):0.00000093905322139818[0]):0.00000093905322139818[0],BFLO005504:0.00000093905322139818):0.00000093905322139818[0],(AQUE005276:0.00000093905322139818,(DRER010316:0.00000093905322139818,BFLO010930:0.00000093905322139818):0.00000093905322139818[4]):0.00000093905322139818[0]):0.00000093905322139818[3],((CINT000778:0.00000093905322139818,BMAL010368:0.03038974588158513401):0.00712265360077201943[65],(MLEI001790:0.00713058900692147089,((COWC006768:0.03734128591207935832,(MBRE007214:0.00000093905322139818,SROS001435:0.05309103444428899671):0.00693280234425493799[42]):0.02190806848649593311[17],(NVEC016176:0.00000093905322139818,TADH005336:0.00000093905322139818):0.00000093905322139818[57]):0.00714468139139158055[1]):0.00000093905322139818[0]):0.00000093905322139818[0]):0.00000093905322139818[0]):0.00713262654001482928[0],SMAN000396:0.00000093905322139818):0.00000093905322139818[0]):0.00711773793737231677[0],(AGAM010779:0.00000093905322139818,AGAM012870:0.00000093905322139818):0.00000093905322139818[71]):0.00000093905322139818[0]):0.01422908570792104539[0],(AQUE008031:0.00000093905322139818,AQUE008047:0.00000093905322139818):0.00000093905322139818[43]):0.00000093905322139818[0],((COWC001676:0.01444701678742256641,COWC002176:0.00000093905322139818):0.03562779243926553902[85],(SMAN011819:0.00000093905322139818,SMAN011820:0.00000093905322139818):0.00000093905322139818[40]):0.00706629621867287637[3]):0.00706889664627839264[0],(((BFLO012637:0.17745906299838590248,(EHUX001985:0.20985294639850504694,PPAT015896:0.18435038708847142908):0.02623546835755570517[27]):0.02651946730715962555[9],(EHUX001609:0.00000093905322139818,(EHUX000912:0.00000093905322139818,(EHUX017392:0.01341851584742676483,EHUX028629:0.07214201143149798212):0.00000093905322139818[8]):0.00000093905322139818[8]):0.00000093905322139818[9]):0.00000093905322139818[2],(EHUX031871:0.00000093905322139818,((EHUX019404:0.00000093905322139818,((EHUX016459:0.00000093905322139818,EHUX015860:0.00000093905322139818):0.00000093905322139818[2],(((EHUX008909:0.00000093905322139818,EHUX018117:0.00000093905322139818):0.00000093905322139818[2],(EHUX031911:0.00000093905322139818,EHUX017272:0.00000093905322139818):0.00000093905322139818[2]):0.00000093905322139818[0],(EHUX007283:0.00000093905322139818,EHUX005078:0.00000093905322139818):0.00000093905322139818[1]):0.00000093905322139818[1]):0.00000093905322139818[0]):0.00000093905322139818[0],EHUX010273:0.00000093905322139818):0.00000093905322139818[1]):0.00000093905322139818[17]):0.00000093905322139818[2]):0.00668300147833734200[0]):0.00500452668967695229[0]):0.00710138192798722128[0]):0.00000093905322139818[0]):0.00000093905322139818[0],(((BPRA006439:0.00000093905322139818,(BPRA006245:0.00000093905322139818,OLUC003932:0.00000093905322139818):0.00000093905322139818[7]):0.00000093905322139818[3],(OLUC001221:0.00000093905322139818,BPRA001816:0.00000093905322139818):0.00000093905322139818[4]):0.00709562522790207779[66],(ATHA030037:0.32084103673640840260,GSUL006489:0.00000093905322139818):0.02922704790226765548[10]):0.00000093905322139818[0]):0.00000093905322139818[0],(PPAT013417:0.00000093905322139818,((PPAT010140:0.00000093905322139818,PPAT021914:0.00000093905322139818):0.00000093905322139818[5],(PPAT031248:0.00000093905322139818,(PPAT019959:0.00000093905322139818,(PPAT027219:0.00000093905322139818,PPAT004779:0.00000093905322139818):0.00000093905322139818[3]):0.00000093905322139818[0]):0.00000093905322139818[0]):0.00000093905322139818[0]):0.00000093905322139818[0]):0.00000093905322139818[0],PPAT007577:0.00000093905322139818):0.00000093905322139818[0],PPAT005745:0.00000093905322139818):0.00710759212114866340[0]):0.00000093905322139818[0],(((CVAR009584:0.00000093905322139818,(CVAR004746:0.00000093905322139818,(CVAR009343:0.00000093905322139818,(CVAR009351:0.00000093905322139818,CVAR007311:0.00000093905322139818):0.00000093905322139818[2]):0.00000093905322139818[3]):0.00000093905322139818[3]):0.00000093905322139818[1],((CREI007733:0.02268178909332876220,(CREI017289:0.00726210955455506083,(CREI011535:0.00000093905322139818,(CREI028078:0.00000093905322139818,(CREI017760:0.00000093905322139818,(VCAR003293:0.00000093905322139818,(CREI013613:0.00000093905322139818,(CREI026960:0.00000093905322139818,(CREI028175:0.00000093905322139818,(CREI020314:0.00000093905322139818,(CREI012313:0.00000093905322139818,(VCAR009452:0.00000093905322139818,(CREI011354:0.00000093905322139818,(CREI019444:0.00000093905322139818,(CREI028607:0.00000093905322139818,(CREI003845:0.00000093905322139818,(VCAR018619:0.00000093905322139818,(CREI020108:0.00000093905322139818,(CREI009346:0.00000093905322139818,(CREI029586:0.00000093905322139818,(CREI022926:0.00000093905322139818,(VCAR022798:0.00000093905322139818,(VCAR020699:0.00000093905322139818,(CREI018690:0.00000093905322139818,(CREI023755:0.00000093905322139818,((VCAR010798:0.00000093905322139818,(CREI028487:0.00000093905322139818,(CREI024515:0.00000093905322139818,(VCAR009110:0.00000093905322139818,(CREI025926:0.00000093905322139818,(CREI010390:0.00000093905322139818,(((CREI002921:0.00000093905322139818,(CREI014992:0.00000093905322139818,(CREI023581:0.00000093905322139818,((VCAR001714:0.00000093905322139818,((CREI001474:0.00000093905322139818,(DDIS007545:1.06258476728143902434,VCAR009756:0.00000093905322139818):0.00728468686162845463[13]):0.00000093905322139818[0],CREI020570:0.00000093905322139818):0.00000093905322139818[0]):0.00000093905322139818[0],CREI023273:0.00000093905322139818):0.00000093905322139818[0]):0.00000093905322139818[0]):0.00000093905322139818[0]):0.00000093905322139818[0],CREI011871:0.00000093905322139818):0.00000093905322139818[0],CREI010446:0.00000093905322139818):0.00000093905322139818[0]):0.00000093905322139818[0]):0.00000093905322139818[0]):0.00000093905322139818[0]):0.00000093905322139818[0]):0.00000093905322139818[0]):0.00000093905322139818[0],VCAR022622:0.00000093905322139818):0.00000093905322139818[0]):0.00000093905322139818[0]):0.00000093905322139818[0]):0.00000093905322139818[0]):0.00000093905322139818[0]):0.00000093905322139818[0]):0.00000093905322139818[0]):0.00000093905322139818[0]):0.00000093905322139818[0]):0.00000093905322139818[0]):0.00000093905322139818[0]):0.00000093905322139818[0]):0.00000093905322139818[0]):0.00000093905322139818[0]):0.00000093905322139818[0]):0.00000093905322139818[0]):0.00000093905322139818[0]):0.00000093905322139818[0]):0.00000093905322139818[0]):0.00000093905322139818[0]):0.00000093905322139818[0]):0.00000093905322139818[0]):0.00000093905322139818[0]):0.00000093905322139818[0]):0.00000093905322139818[0]):0.01472291116978408435[8],(((((((PTRI004480:0.00719008667618270623,TPSE003197:0.00707072665434032004):0.00726223997034654203[45],(((((PINF006444:0.00000093905322139818,PINF017102:0.00000093905322139818):0.00000093905322139818[28],HPAR005250:0.00000093905322139818):0.00000093905322139818[30],(PINF006447:0.01423514550645591306,ALAI008305:0.00711666412983902319):0.00000093905322139818[6]):0.00000093905322139818[27],PINF006442:0.05155712752260508541):0.02161546504058725615[46],(AKER006895:0.00000093905322139818,(NGAD005458:0.01427682461574376026,ESIL002122:0.01429950715152306442):0.00000093905322139818[17]):0.00000093905322139818[15]):0.00709378978705136210[10]):0.00719406665861899858[6],OLUC006891:0.00000093905322139818):0.00722952485697097962[0],((((NVEC023155:0.36333709354478394005,NGRU011162:0.29752823187047600095):0.10677030723485757269[11],(((NGRU015669:0.00000093905322139818,NGRU001375:0.00000093905322139818):0.00000093905322139818[42],NGRU004351:0.00000093905322139818):0.00000093905322139818[82],NGRU012075:0.13942080796391570496):0.04366658593105120917[59]):0.03052680868891377575[5],((ACOE033196:0.01966303393718145040,ACOE011240:0.01044878757601087893):0.01952445641134563023[75],ACOE008916:0.12814774730867736774):0.02330015619621964018[38]):0.01590622895778482856[0],(GTHE009549:0.05754692807584008141,(TTRA005417:0.63337498100934352951,BPRA001956:0.00000093905322139818):0.00000093905322139818[3]):0.00712221533154532536[3]):0.00000093905322139818[0]):0.00712785524834360588[0],(((((((ACOE018209:0.05390516603410165641,PPAT007249:0.03772226568676069480):0.04654906293148618895[69],ACOE031011:0.17682607149402965185):0.00000093905322139818[1],((SMOE005204:0.00000093905322139818,SMOE015461:0.00000093905322139818):0.00713648440311172132[57],((ALIM007512:0.75606687177974918335,(OSAT013620:0.03703718873182600124,OSAT014056:0.07455188762901319988):0.02870942189917148959[92]):0.05689522802332993429[5],(ATHA003948:0.02188861812863327275,ATHA004325:0.03671432489086078055):0.00805110243850223027[56]):0.00639115890909979986[0]):0.00000093905322139818[0]):0.00000093905322139818[0],((((((SMOE012476:0.00000093905322139818,(SMOE005916:0.00000093905322139818,ACOE006143:0.00000093905322139818):0.00000093905322139818[0]):0.00000093905322139818[3],OSAT039346:0.00000093905322139818):0.00000093905322139818[0],(PPAT031908:0.00000093905322139818,(ATHA024958:0.00000093905322139818,PPAT007663:0.00000093905322139818):0.00000093905322139818[2]):0.00000093905322139818[2]):0.00000093905322139818[0],OSAT019015:0.00000093905322139818):0.00000093905322139818[0],(ATHA032169:0.00000093905322139818,ACOE018877:0.00000093905322139818):0.00000093905322139818[5]):0.00000093905322139818[0],PPAT001217:0.00000093905322139818):0.00000093905322139818[0]):0.00000093905322139818[0],ATHA026392:0.00000093905322139818):0.00000093905322139818[0],ACOE006660:0.00000093905322139818):0.00000093905322139818[0],(CPAR016037:0.00726763152676937908,(PPAT007723:0.06931731608494687280,ATHA006591:0.07777454449814287518):0.02523415541590361827[27]):0.00000093905322139818[6]):0.00000093905322139818[0]):0.00720755176924086065[0],CVAR008386:0.00000093905322139818):0.00716579862394514742[0],CVAR007297:0.02483656224877316479):0.00000093905322139818[0]):0.00000093905322139818[0]):0.00000093905322139818[0],CVAR001921:0.00000093905322139818):0.00000093905322139818[0]):0.00000093905322139818[0],CVAR009363:0.04742800768205680806):0.00708224919547848029[0],(((OSAT066901:0.02289812577179467859,OSAT067631:0.06983590979125270382):0.18893517532271855708[97],((SROS007036:0.00000093905322139818,SROS008692:0.00000093905322139818):0.03577929879763848409[99],((MBRE004031:0.00000093905322139818,MBRE005277:0.00000093905322139818):0.00000093905322139818[35],MBRE002043:0.00000093905322139818):0.00000093905322139818[72]):0.01422786935567337332[12]):0.00000093905322139818[0],((((((ACAS005835:0.04627774824106472423,ACAS005006:0.09475093222917913005):0.03899704338593691644[36],ATHA031481:0.04405316132028066350):0.00000093905322139818[6],(OSAT039699:0.10264735467941792091,ACOE028359:0.00000093905322139818):0.00000093905322139818[49]):0.00000093905322139818[1],(ACOE018803:0.00000093905322139818,OSAT030652:0.00000093905322139818):0.00000093905322139818[0]):0.00000093905322139818[0],(((((ATHA000852:0.00000093905322139818,ATHA029144:0.00000093905322139818):0.00000093905322139818[7],(OSAT029609:0.00000093905322139818,(OSAT008960:0.00000093905322139818,ATHA031508:0.00000093905322139818):0.00000093905322139818[6]):0.00000093905322139818[0]):0.00000093905322139818[0],OSAT061822:0.00000093905322139818):0.00000093905322139818[0],((((OSAT037690:0.00000093905322139818,OSAT037900:0.00000093905322139818):0.00000093905322139818[13],ATHA029226:0.00000093905322139818):0.00000093905322139818[0],(ACOE005340:0.00000093905322139818,ACOE040159:0.00000093905322139818):0.00000093905322139818[13]):0.00000093905322139818[0],ATHA016539:0.00000093905322139818):0.00000093905322139818[0]):0.00000093905322139818[0],ACOE029948:0.00000093905322139818):0.00000093905322139818[0]):0.00000093905322139818[0],ACOE004636:0.00000093905322139818):0.00000093905322139818[3]):0.01424082860470013250[1]):0.00000093905322139818[0],(SMOE029551:0.00000093905322139818,(SMOE029090:0.00000093905322139818,(SMOE021899:0.00000093905322139818,SMOE018748:0.00000093905322139818):0.00000093905322139818[12]):0.00000093905322139818[2]):0.00000093905322139818[27]):0.00000093905322139818[0],(((((PFAL000596:0.03528944103901281854,(TGON000412:0.00000093905322139818,(TGON002529:0.00661794181999468198,PFAL001252:0.03091629893252746675):0.02177190614050193013[54]):0.00000093905322139818[22]):0.01522390256615710653[23],(((((PMAR013003:0.00000093905322139818,(PMAR004836:0.00000093905322139818,PMAR004831:0.00000093905322139818):0.00000093905322139818[23]):0.00692830158075366954[68],((PMAR019626:0.00000093905322139818,PMAR022259:0.00000093905322139818):0.00000093905322139818[52],(((((PMAR002131:0.00000093905322139818,PMAR013852:0.00000093905322139818):0.00000093905322139818[6],(PMAR016336:0.00000093905322139818,PMAR001733:0.00000093905322139818):0.00000093905322139818[0]):0.00000093905322139818[6],PMAR011309:0.00000093905322139818):0.00000093905322139818[0],((PMAR000503:0.00000093905322139818,PMAR016731:0.00000093905322139818):0.00000093905322139818[1],PMAR014189:0.00000093905322139818):0.00000093905322139818[0]):0.00000093905322139818[0],(PMAR016956:0.00000093905322139818,PMAR000058:0.00000093905322139818):0.00000093905322139818[0]):0.00000093905322139818[27]):0.00000093905322139818[25]):0.00000093905322139818[50],PMAR005202:0.00000093905322139818):0.00000093905322139818[38],PMAR004940:0.00000093905322139818):0.02944691982622690135[65],((((OTRI012733:0.00690904443814062581,OTRI005503:0.00690421593816686018):0.06316062291426330355[93],(((OTRI005193:0.00709390154317675152,(OTRI019016:0.00000093905322139818,OTRI015684:0.00000093905322139818):0.00000093905322139818[68]):0.05574701658148413508[94],(OTRI007042:0.04143816584535967018,(OTRI008368:0.00000093905322139818,OTRI014932:0.00000093905322139818):0.02888886232182054717[99]):0.02752854762312762979[56]):0.02039914591916510561[17],OTRI015226:0.05778345430916621145):0.03943592660465213007[31]):0.03636274210314699440[6],(OTRI015519:0.48681265394966377613,(TTHE014481:0.00263243704844063914,((((PTET036473:0.51293082581816829002,(PTET038715:0.00000093905322139818,PTET038730:0.00736471830744265393):0.28886423258565524508[100]):0.33702651794266119678[59],((PTET026015:0.00709755409937526220,((PTET007534:0.00000093905322139818,(PTET017111:0.00000093905322139818,PTET027624:0.00000093905322139818):0.00000093905322139818[46]):0.00711330452341736412[70],(PTET008896:0.00000093905322139818,(PTET002235:0.00000093905322139818,((PTET010144:0.00000093905322139818,PTET001709:0.00000093905322139818):0.00000093905322139818[5],PTET005016:0.00000093905322139818):0.00000093905322139818[5]):0.00000093905322139818[3]):0.00000093905322139818[15]):0.00000093905322139818[12]):0.00704130946228565761[34],PTET011374:0.00000093905322139818):0.00000093905322139818[19]):0.00768884946511113384[0],PTET025847:0.02074052526526313361):0.10379976729710237160[3],(TTHE003433:0.03131885949165411770,TTHE003271:0.00325222400347695111):0.09295681557746207635[100]):0.02315054145121607510[0]):0.02462278838227198799[2]):0.04125413097981717181[0]):0.00000093905322139818[0],(CPAR017428:0.49833407248479039131,PMAR019789:0.08552508201764603968):0.07213840347828193167[18]):0.01749974514940652245[0]):0.00733599135067340875[0]):0.02059269823850673128[0],((((NGAD005440:0.00000093905322139818,NGAD004133:0.00000093905322139818):0.02149081775624616525[91],((AKER004178:0.00000093905322139818,(AKER009141:0.00000093905322139818,AKER003831:0.00000093905322139818):0.00000093905322139818[30]):0.00720485468790319199[66],(ALIM003344:0.00000093905322139818,ALIM005163:0.00000093905322139818):0.01431795270933873716[92]):0.00000093905322139818[31]):0.00711975400730076660[3],(ESIL005698:0.00880502542152196421,(((ESIL005871:0.00000093905322139818,((ESIL005864:0.00000093905322139818,ESIL015412:0.00000093905322139818):0.00000093905322139818[9],ESIL013968:0.00000093905322139818):0.00000093905322139818[2]):0.00000093905322139818[2],ESIL013976:0.00000093905322139818):0.00000093905322139818[12],((TPSE003716:0.00000093905322139818,(PTRI009395:0.00000093905322139818,(TPSE002889:0.00000093905322139818,(TPSE005421:0.00000093905322139818,((PTRI006693:0.00000093905322139818,(PTRI006481:0.00000093905322139818,TPSE005771:0.00000093905322139818):0.00000093905322139818[0]):0.00000093905322139818[0],(TPSE005514:0.00000093905322139818,TPSE008914:0.00000093905322139818):0.00000093905322139818[8]):0.00000093905322139818[0]):0.00000093905322139818[0]):0.00000093905322139818[1]):0.00000093905322139818[2]):0.00711303755554505614[56],ESIL005703:0.01434356684740741711):0.00000093905322139818[8]):0.00000093905322139818[11]):0.00713325190129502490[34]):0.00000093905322139818[0],((PINF003414:0.00000093905322139818,((((((AANO009504:0.00000093905322139818,AANO001921:0.00000093905322139818):0.00000093905322139818[3],((AANO000276:0.00000093905322139818,AANO006178:0.00000093905322139818):0.00000093905322139818[11],(AANO007629:0.00000093905322139818,AANO001389:0.00000093905322139818):0.00000093905322139818[9]):0.00000093905322139818[1]):0.00000093905322139818[47],AANO009982:0.15437927511846061268):0.00713404328067878020[28],(ALAI001880:0.00000093905322139818,ALAI010722:0.00000093905322139818):0.00713772219846647502[61]):0.00000093905322139818[2],PINF004772:0.00000093905322139818):0.00000093905322139818[0],HPAR013975:0.00000093905322139818):0.00000093905322139818[0]):0.00000093905322139818[0],HPAR011112:0.00000093905322139818):0.00000093905322139818[2]):0.00725788719701172310[8]):0.00709308864482785430[0],((CMER002521:0.00000093905322139818,CMER002531:0.00000093905322139818):0.02151960730376079045[99],(NVEC014248:0.00000093905322139818,BFLO028763:0.00000093905322139818):0.00712258328779091440[78]):0.00000093905322139818[3]):0.00709165458325533484[0],((((CANG006043:0.00713115180165954307,(((AMAC014094:0.00000093905322139818,AMAC006261:0.00000093905322139818):0.01437133674214440514[92],AMAC013686:0.00000093905322139818):0.00000093905322139818[26],((((((MVER009545:0.00000093905322139818,(((MVER009833:0.00000093905322139818,((MELO010985:0.00000093905322139818,MELO012255:0.00000093905322139818):0.00000093905322139818[17],MELO002738:0.00000093905322139818):0.00000093905322139818[2]):0.00000093905322139818[2],MELO004587:0.00000093905322139818):0.00000093905322139818[0],MELO005794:0.00000093905322139818):0.00000093905322139818[0]):0.00000093905322139818[1],MVER007061:0.00000093905322139818):0.01412080148448013710[79],((((DHAN004113:0.02786943097409628686,(YLIP000742:0.05415603835934219845,((((((CGLA002476:0.00000093905322139818,SCER000214:0.00000093905322139818):0.00000093905322139818[26],(CGLA000282:0.00000093905322139818,SCER004499:0.00000093905322139818):0.00000093905322139818[3]):0.00000093905322139818[1],(KLAC001668:0.00000093905322139818,KLAC002047:0.00000093905322139818):0.00000093905322139818[2]):0.00000093905322139818[6],CGLA000837:0.00000093905322139818):0.01387398511433216713[84],(DHAN000440:0.00000093905322139818,DHAN002670:0.00000093905322139818):0.00000093905322139818[68]):0.00687840695379031853[63],NCRA001639:0.02838883295328435696):0.00000093905322139818[25]):0.01373280937744166506[42]):0.00759701735004653621[66],(TTRA008675:0.51253085036157663978,((SPOM003180:0.00000093905322139818,SPOM002773:0.00000093905322139818):0.00000093905322139818[40],SPOM000401:0.00000093905322139818):0.00314801225843964203[95]):0.02531623271232433942[3]):0.02121279577565359994[2],(UMAY002633:0.01430275184976557805,(CCOR001728:0.02136516214730838775,((PBLA009567:0.00000093905322139818,MCIR001511:0.00000093905322139818):0.00000093905322139818[26],PBLA010392:0.00000093905322139818):0.00000093905322139818[76]):0.00708921513053175842[37]):0.00000093905322139818[8]):0.01408573717506307263[0],(CNEO004351:0.02123979459594658656,((PBLA008848:0.01535482335204605905,PBLA004558:0.02106486234267120061):0.00756591391012671408[61],(((PBLA012577:0.00000093905322139818,MCIR009050:0.00000093905322139818):0.00000093905322139818[17],MCIR001082:0.00000093905322139818):0.00000093905322139818[6],MCIR006648:0.00000093905322139818):0.00000093905322139818[32]):0.00000093905322139818[14]):0.00700972611917487828[19]):0.00000093905322139818[0]):0.00710159470549754940[0],(SPUN008452:0.00000093905322139818,BDEN000583:0.00000093905322139818):0.00000093905322139818[66]):0.00712948010441927672[0],(CREV000495:0.01443019532696171621,((NVEC003170:0.01419546654556426077,TTRA004451:1.00915528860462000438):0.01680152344911759604[1],(CREV003899:0.00000093905322139818,CREV003905:0.00000093905322139818):0.00000093905322139818[95]):0.01429099380721939212[0]):0.02169770649123249281[0]):0.00000093905322139818[0],SPUN008386:0.00712699554999447066):0.00713479111956803573[0]):0.00000093905322139818[0]):0.00734878839499577326[0],(CNEO006080:0.03587203397774278019,UMAY003840:0.02835767791268380481):0.01423113914449463356[25]):0.02846715485860802988[0],(CPAI003233:0.00684346881699519124,CPAI000580:0.01503829755316071076):0.04491942987017680938[88]):0.00000093905322139818[0],(((EHIS000194:0.82944127748302609593,(((SPUN002375:1.29332780759381393842,CELE010550:0.39827169590406535926):0.19709268309538213737[47],(NGRU013379:1.43586792550030617477,(TTRA005604:0.55918695124061112978,((CPAR007294:0.64028881232776513333,CELE031705:1.53131341292084943717):0.10012311455816023942[5],GSUL006764:1.34016630385870927356):0.11491390067755902216[1]):0.00000093905322139818[1]):0.07921074448451907724[2]):0.04265325857077756355[1],((CPAR008881:0.55309053812319763921,((((CPAR028931:0.08645537930050319064,(CPAR016602:0.12884207871598088446,CPAR027992:0.15982938253328191069):0.02845744565018807140[37]):0.02439769668845909179[41],CPAR019396:0.89526260625202358501):0.04594482449354361092[17],((CPAR005322:0.34288814061551570189,(CPAR023660:0.11256889451335813646,CPAR030347:0.18959303102114410944):0.06762542892787204440[72]):0.04528739844977625745[32],(CPAR005294:0.24370887657585288411,(CPAR005131:0.12131338000629721119,CPAR004766:0.00000093905322139818):0.14659834342998914747[99]):0.09824513525479214304[77]):0.05826876275953414563[13]):0.06880949431261643157[36],CPAR008714:0.00000093905322139818):0.03524147716080249654[47]):0.08610528743024489784[37],(CPAR004502:0.12069010081283361446,EHUX015286:1.06217372910103802219):0.08298530645646549908[9]):0.02208013581813033505[0]):0.01538250432762019136[0]):0.05654117421786353931[0],(((((BFLO003676:0.00000093905322139818,BFLO039878:0.00000093905322139818):0.47412076784167328514[100],ESIL009473:0.34722765801143873343):0.07273814858154117879[14],((TVAG026187:0.63274362714771059668,(BFLO026788:0.51555723821344090485,((TGON005894:0.00000093905322139818,TGON008272:0.10101647397275551055):0.39439845130778033999[100],AMAC002226:0.65943756435125389093):0.12863177423561369950[12]):0.00000093905322139818[0]):0.01864977034710678036[0],((SMIN029944:0.25342547438339246835,SMIN003454:0.00000093905322139818):0.87044446172571288134[99],(SMIN030806:0.69946274092631799402,(SMIN039065:0.08131482433393251441,SMIN024916:0.39335963828611403281):0.46263381920051693807[100]):0.06021135773831397253[19]):0.25078989495821973899[36]):0.03148718111981956003[0]):0.06211499559310543900[0],(((GINT003297:0.88268675320256784200,CANG007225:0.46184385441309921960):0.08227622580489654669[2],(CPAR016748:0.38453836081499775945,(CVAR000562:0.35751323843578663997,CVAR003910:0.47029229450959392222):0.18192042605372824027[75]):0.10505629109625248818[34]):0.05304377205968797276[0],BMAL003468:0.47939062749402783226):0.02108760150518648735[0]):0.04493035917399203216[0],((((LMAJ006879:0.00701404231549093010,((LMAJ007146:0.00000093905322139818,LMAJ002011:0.00000093905322139818):0.00000093905322139818[8],((LMAJ002109:0.00000093905322139818,LMAJ007521:0.00000093905322139818):0.00000093905322139818[18],LMAJ000677:0.00000093905322139818):0.00000093905322139818[9]):0.00000093905322139818[35]):0.06966984517477460559[98],((((TBRU004152:0.00000093905322139818,TBRU003700:0.00000093905322139818):0.00000093905322139818[10],TBRU001612:0.00000093905322139818):0.00000093905322139818[8],(TBRU003481:0.00000093905322139818,TBRU006521:0.00000093905322139818):0.00000093905322139818[2]):0.00000093905322139818[4],(TBRU005690:0.00000093905322139818,TBRU004817:0.00000093905322139818):0.00000093905322139818[35]):0.14414069982762303668[100]):0.20213111324642077382[99],(TBRU009283:0.51139821551043895820,LMAJ000336:0.41007031821689687856):0.16809648908761318231[72]):0.16310292529875461409[37],MLEI008686:0.37957728298881954210):0.04875031039529131860[0]):0.01847926924576707639[0]):0.01703632728436517071[0],(CELE017918:0.00000093905322139818,(((CELE014570:0.00000093905322139818,(CELE012243:0.00000093905322139818,(((CELE026921:0.00000093905322139818,((CELE017620:0.00000093905322139818,CELE031357:0.00000093905322139818):0.00000093905322139818[10],CELE008348:0.00000093905322139818):0.00000093905322139818[1]):0.00000093905322139818[1],((CELE020506:0.00000093905322139818,CELE011523:0.00000093905322139818):0.00000093905322139818[3],CELE000125:0.00000093905322139818):0.00000093905322139818[0]):0.00000093905322139818[0],CELE009836:0.00000093905322139818):0.00000093905322139818[0]):0.00000093905322139818[0]):0.00000093905322139818[0],(CELE015017:0.00000093905322139818,CELE029338:0.00000093905322139818):0.00000093905322139818[2]):0.00000093905322139818[0],(CELE014876:0.00000093905322139818,CELE008367:0.00000093905322139818):0.00000093905322139818[0]):0.00000093905322139818[0]):0.00000093905322139818[66]):0.02133446208726938811[0]):0.00000093905322139818[0]):0.00703931444002507765[0]):0.03123861689158672489[0])CenpA_root:0.04518104755467899913[0]):0.01758547048888903924[0],BNAT019668:0.29058265094884616619):0.02019995150496923034[0]):0.04487118576490321115[0]):0.00963449450843897881[0],((CSUB003802:0.56254482009368966811,(VCAR003779:0.20085311665015137539,CREI030868:0.18471871577983925428):0.18133186216887725584[81]):0.08511020120215266604[26],((TTHE023279:0.34012817626199515209,(PTET038933:0.00000093905322139818,PTET039164:0.05812738423083028266):0.74955753949754255760[100]):0.27265793453661085755[67],OTRI005586:0.44179169653566197074):0.14639896748537264970[7]):0.01545965939218794070[0]):0.03217075469618629197[0]):0.01785282694319956925[0]):0.02708952315965584140[0],((CNEO000060:0.25307197273218667855,(NCRA000152:0.35314177748875097418,(((MBRE000458:0.43973767802979440988,SROS008043:0.08073546277156107287):0.12044426406417479969[45],(SPUN000389:0.13421982795206571781,BDEN004932:0.17481357479036838121):0.17787480596747717865[84]):0.10391603422160178294[10],(UMAY001292:0.35736780276348945051,((CREV002883:0.23859929953695319105,((SPOM002782:0.22759990903856958111,CCOR005479:0.30739224551674776409):0.13818191113270930637[25],(((NVEC015255:0.00000093905322139818,NVEC011703:0.00000093905322139818):0.43070934537766469852[100],MVER000299:0.11988781501110118421):0.04493203634492948934[17],MELO002718:0.21278882024279566210):0.06234649833297068594[15]):0.02450838682535266475[1]):0.03504504056889252289[2],YLIP002982:0.53136247231592759199):0.07024413548406434338[6]):0.03486367384578559908[0]):0.02253501537447819350[0]):0.08499727290820362213[0]):0.02818571693435450651[1],((CINT004561:0.69849213758138084529,(SKOW003861:0.02297318400730095217,SKOW018388:0.35589889082153658428):0.17665614993842276848[95]):0.12344806124158794192[37],(((ACAS005142:0.25150872604156776502,NGRU000485:0.51599484678434004437):0.07435181862634300531[34],COWC003418:0.36235703404090513491):0.11687320071958655354[3],((BHOM004297:0.51839251314111645108,BNAT014499:0.34338570057479406161):0.05153453888536779770[4],DHAN000350:0.38553577047572329395):0.05260789339984243279[1]):0.03531230630512183222[0]):0.01665515416308494673[0]):0.02737488112309875710[0]):0.04001471653729640060[0]):0.01312672564925217687[0],((BMAL001256:0.44435973486813551414,CPAR010062:0.92188633177063761259):0.07047538479386469823[12],(PMAR020858:0.68683764667125879466,SMAN011472:0.48174558316080812181):0.02886512699010301483[18]):0.11781363189926326307[2]):0.00000093905322139818[0],((ALAI009454:0.24184994278723692673,(PINF011866:0.04178723509393084817,HPAR007498:0.27771416687131084133):0.38385813978873134511[98]):0.05693467875763715685[8],(EHUX013438:0.56211770344982914249,EHUX006306:0.09287604269853184935):0.16467821113007319322[19]):0.08009282712923936065[0]):0.00984036047441980144[0]):0.02093676148071556969[0],(((SMOE026759:0.00000093905322139818,SMOE012971:0.00000093905322139818):0.44878597519428897744[100],PPAT021460:0.34128761224069287250):0.14816678965266133483[28],((((MSPE009765:0.16295812740549731057,OLUC006765:0.15136670669091215058):0.13530143053230875294[96],BPRA000402:0.23222128718098372646):0.09897128501488533514[81],((VCAR027086:0.05155258230111038620,CREI021392:0.00000093905322139818):0.09128316182934001488[98],CREI_CENPA:0.17224327828346958080):0.06459776834212804797[74]):0.06139100705895979976[46],((EHUX030094:0.75968892625267370189,CVAR006332:0.02758102504168222224):0.04984113907976596425[8],CSUB005012:0.17227858767685638730):0.10487500329715049308[9]):0.08182581240595560024[5]):0.08637047461840224871[1]):0.03700860504845150667[0],(EAED002773:0.69651954269711413570,(((NGRU000526:1.24366316904892260098,TVAG008013:0.45366267420272132771):0.19168296684568128518[11],AQUE001698:0.52718213342818942557):0.04666352688119121406[2],ATRI024403:0.79222938022893263366):0.02141899293208667995[0]):0.11240081174002744535[0]):0.01645966939809625704[0]):0.05663878721413038303[0],((CELE018214:0.07150588193108919910,CELE015237:0.16299890120201962485):0.48316798720640241616[99],(MLEI012643:0.71966676538078933056,(SMIN008428:0.79483497323102259013,(EHIS004168:1.05030501071281512360,(DMEL028507:0.89373198677339438234,(DDIS004221:0.36643327405204451086,(DDIS008311:0.36178973024509081258,DDIS000655:0.69564110966194270258):0.29574405542782922218[100]):0.14691311333173476261[92]):0.11238236759499944939[23]):0.03944133237508300888[3]):0.03773030723551758225[0]):0.06781227150128865677[0]):0.06068548026093607828[0]):0.05333601383869555901[0],NGRU000478:0.52034468911297837579):0.05788335590108049239[0],AGAM005907:0.69323156804943197873):0.07554987463485864085[0],(SMIN020647:1.09370877212185724225,GINT008371:0.67974306277568541379):0.07988647801415167671[1]):0.04489386806161350246[1]):0.07630567833692337987[2]):0.19387550278460416453[28],SMIN010545:0.65073974640930365432);
